# Supplementary material for: Computational Investigation of GNMT-Catalyzed Methyl Transfer Reaction: Integrating MD, QM, and ML Approaches
Source: J Comput Chem. Author manuscript; Available in PMC 2026 Jun 29. (PMC13312424; doi:10.1002/jcc.70434)
Supplement: SI-3 [file NIHMS2188582-supplement-SI-3.zip › MD-frame-pdbs/clustering-R2-632.pdb]

ATOM      1  N   VAL A   1      42.403  80.511  52.508  1.00  0.00           N0.      0
ATOM      2  H1  VAL A   1      43.241  81.058  52.372  1.00  0.00           H0.      0
ATOM      3  H2  VAL A   1      42.110  79.992  51.693  1.00  0.00           H0.      0
ATOM      4  H3  VAL A   1      42.774  79.758  53.069  1.00  0.00           H0.      0
ATOM      5  CA  VAL A   1      41.313  81.197  53.185  1.00  0.00           C0.      0
ATOM      6  HA  VAL A   1      41.609  81.224  54.234  1.00  0.00           H0.      0
ATOM      7  CB  VAL A   1      41.170  82.608  52.642  1.00  0.00           C0.      0
ATOM      8  HB  VAL A   1      42.086  83.135  52.908  1.00  0.00           H0.      0
ATOM      9  CG1 VAL A   1      40.880  82.725  51.160  1.00  0.00           C0.      0
ATOM     10 HG11 VAL A   1      41.589  82.139  50.574  1.00  0.00           H0.      0
ATOM     11 HG12 VAL A   1      39.842  82.505  50.913  1.00  0.00           H0.      0
ATOM     12 HG13 VAL A   1      40.932  83.780  50.892  1.00  0.00           H0.      0
ATOM     13  CG2 VAL A   1      40.009  83.432  53.235  1.00  0.00           C0.      0
ATOM     14 HG21 VAL A   1      39.016  83.090  52.944  1.00  0.00           H0.      0
ATOM     15 HG22 VAL A   1      39.905  83.330  54.316  1.00  0.00           H0.      0
ATOM     16 HG23 VAL A   1      40.071  84.509  53.084  1.00  0.00           H0.      0
ATOM     17  C   VAL A   1      39.978  80.439  53.201  1.00  0.00           C0.      0
ATOM     18  O   VAL A   1      39.690  79.901  54.291  1.00  0.00           O0.      0
ATOM     19  N   ASP A   2      39.313  80.245  52.085  1.00  0.00           N0.      0
ATOM     20  H   ASP A   2      39.803  80.523  51.247  1.00  0.00           H0.      0
ATOM     21  CA  ASP A   2      37.969  79.623  51.875  1.00  0.00           C0.      0
ATOM     22  HA  ASP A   2      37.629  79.858  50.866  1.00  0.00           H0.      0
ATOM     23  CB  ASP A   2      38.118  78.114  52.002  1.00  0.00           C0.      0
ATOM     24  HB2 ASP A   2      38.923  77.656  51.428  1.00  0.00           H0.      0
ATOM     25  HB3 ASP A   2      38.390  77.929  53.041  1.00  0.00           H0.      0
ATOM     26  CG  ASP A   2      36.872  77.350  51.769  1.00  0.00           C0.      0
ATOM     27  OD1 ASP A   2      36.857  76.169  51.996  1.00  0.00           O0.      0
ATOM     28  OD2 ASP A   2      35.952  77.962  51.135  1.00  0.00           O0.      0
ATOM     29  C   ASP A   2      36.882  80.219  52.803  1.00  0.00           C0.      0
ATOM     30  O   ASP A   2      36.438  79.615  53.800  1.00  0.00           O0.      0
ATOM     31  N   SER A   3      36.493  81.474  52.495  1.00  0.00           N0.      0
ATOM     32  H   SER A   3      37.086  82.005  51.874  1.00  0.00           H0.      0
ATOM     33  CA  SER A   3      35.493  82.227  53.243  1.00  0.00           C0.      0
ATOM     34  HA  SER A   3      35.689  82.221  54.315  1.00  0.00           H0.      0
ATOM     35  CB  SER A   3      35.540  83.625  52.855  1.00  0.00           C0.      0
ATOM     36  HB2 SER A   3      34.849  84.209  53.462  1.00  0.00           H0.      0
ATOM     37  HB3 SER A   3      36.575  83.942  52.986  1.00  0.00           H0.      0
ATOM     38  OG  SER A   3      35.195  83.812  51.526  1.00  0.00           O0.      0
ATOM     39  HG  SER A   3      35.869  83.367  51.008  1.00  0.00           H0.      0
ATOM     40  C   SER A   3      34.018  81.717  53.148  1.00  0.00           C0.      0
ATOM     41  O   SER A   3      33.138  82.420  53.586  1.00  0.00           O0.      0
ATOM     42  N   VAL A   4      33.814  80.507  52.626  1.00  0.00           N0.      0
ATOM     43  H   VAL A   4      34.630  79.937  52.458  1.00  0.00           H0.      0
ATOM     44  CA  VAL A   4      32.558  79.809  52.240  1.00  0.00           C0.      0
ATOM     45  HA  VAL A   4      31.689  80.421  52.482  1.00  0.00           H0.      0
ATOM     46  CB  VAL A   4      32.645  79.585  50.735  1.00  0.00           C0.      0
ATOM     47  HB  VAL A   4      33.530  79.052  50.387  1.00  0.00           H0.      0
ATOM     48  CG1 VAL A   4      31.454  78.814  50.269  1.00  0.00           C0.      0
ATOM     49 HG11 VAL A   4      31.424  78.858  49.180  1.00  0.00           H0.      0
ATOM     50 HG12 VAL A   4      31.362  77.798  50.654  1.00  0.00           H0.      0
ATOM     51 HG13 VAL A   4      30.523  79.283  50.586  1.00  0.00           H0.      0
ATOM     52  CG2 VAL A   4      32.695  80.979  50.005  1.00  0.00           C0.      0
ATOM     53 HG21 VAL A   4      33.652  81.391  50.327  1.00  0.00           H0.      0
ATOM     54 HG22 VAL A   4      32.484  80.808  48.950  1.00  0.00           H0.      0
ATOM     55 HG23 VAL A   4      31.946  81.648  50.429  1.00  0.00           H0.      0
ATOM     56  C   VAL A   4      32.426  78.469  53.096  1.00  0.00           C0.      0
ATOM     57  O   VAL A   4      33.451  77.766  53.174  1.00  0.00           O0.      0
ATOM     58  N   TYR A   5      31.267  78.110  53.678  1.00  0.00           N0.      0
ATOM     59  H   TYR A   5      30.514  78.778  53.590  1.00  0.00           H0.      0
ATOM     60  CA  TYR A   5      31.173  77.131  54.752  1.00  0.00           C0.      0
ATOM     61  HA  TYR A   5      31.969  77.257  55.485  1.00  0.00           H0.      0
ATOM     62  CB  TYR A   5      29.792  77.395  55.442  1.00  0.00           C0.      0
ATOM     63  HB2 TYR A   5      29.902  78.335  55.983  1.00  0.00           H0.      0
ATOM     64  HB3 TYR A   5      29.066  77.369  54.629  1.00  0.00           H0.      0
ATOM     65  CG  TYR A   5      29.333  76.361  56.436  1.00  0.00           C0.      0
ATOM     66  CD1 TYR A   5      28.444  75.272  56.068  1.00  0.00           C0.      0
ATOM     67  HD1 TYR A   5      28.034  75.173  55.073  1.00  0.00           H0.      0
ATOM     68  CE1 TYR A   5      28.180  74.234  56.999  1.00  0.00           C0.      0
ATOM     69  HE1 TYR A   5      27.675  73.331  56.687  1.00  0.00           H0.      0
ATOM     70  CZ  TYR A   5      28.714  74.339  58.270  1.00  0.00           C0.      0
ATOM     71  OH  TYR A   5      28.568  73.271  59.063  1.00  0.00           O0.      0
ATOM     72  HH  TYR A   5      29.298  73.165  59.677  1.00  0.00           H0.      0
ATOM     73  CE2 TYR A   5      29.487  75.414  58.671  1.00  0.00           C0.      0
ATOM     74  HE2 TYR A   5      29.860  75.411  59.685  1.00  0.00           H0.      0
ATOM     75  CD2 TYR A   5      29.888  76.361  57.725  1.00  0.00           C0.      0
ATOM     76  HD2 TYR A   5      30.607  77.097  58.055  1.00  0.00           H0.      0
ATOM     77  C   TYR A   5      31.447  75.703  54.364  1.00  0.00           C0.      0
ATOM     78  O   TYR A   5      31.044  75.399  53.248  1.00  0.00           O0.      0
ATOM     79  N   ARG A   6      32.089  74.856  55.158  1.00  0.00           N0.      0
ATOM     80  H   ARG A   6      32.138  75.141  56.125  1.00  0.00           H0.      0
ATOM     81  CA  ARG A   6      32.208  73.433  54.870  1.00  0.00           C0.      0
ATOM     82  HA  ARG A   6      31.537  73.278  54.025  1.00  0.00           H0.      0
ATOM     83  CB  ARG A   6      33.731  73.103  54.534  1.00  0.00           C0.      0
ATOM     84  HB2 ARG A   6      34.276  73.011  55.474  1.00  0.00           H0.      0
ATOM     85  HB3 ARG A   6      33.826  72.090  54.143  1.00  0.00           H0.      0
ATOM     86  CG  ARG A   6      34.513  73.947  53.629  1.00  0.00           C0.      0
ATOM     87  HG2 ARG A   6      34.546  74.942  54.074  1.00  0.00           H0.      0
ATOM     88  HG3 ARG A   6      35.550  73.646  53.482  1.00  0.00           H0.      0
ATOM     89  CD  ARG A   6      33.846  74.051  52.226  1.00  0.00           C0.      0
ATOM     90  HD2 ARG A   6      34.253  73.145  51.777  1.00  0.00           H0.      0
ATOM     91  HD3 ARG A   6      32.765  74.173  52.300  1.00  0.00           H0.      0
ATOM     92  NE  ARG A   6      34.185  75.241  51.489  1.00  0.00           N0.      0
ATOM     93  HE  ARG A   6      35.030  75.720  51.766  1.00  0.00           H0.      0
ATOM     94  CZ  ARG A   6      33.645  75.604  50.328  1.00  0.00           C0.      0
ATOM     95  NH1 ARG A   6      34.102  76.588  49.691  1.00  0.00           N0.      0
ATOM     96 HH11 ARG A   6      34.799  77.112  50.201  1.00  0.00           H0.      0
ATOM     97 HH12 ARG A   6      33.745  76.904  48.800  1.00  0.00           H0.      0
ATOM     98  NH2 ARG A   6      32.737  74.919  49.781  1.00  0.00           N0.      0
ATOM     99 HH21 ARG A   6      32.540  73.969  50.060  1.00  0.00           H0.      0
ATOM    100 HH22 ARG A   6      32.455  75.385  48.931  1.00  0.00           H0.      0
ATOM    101  C   ARG A   6      31.734  72.595  56.104  1.00  0.00           C0.      0
ATOM    102  O   ARG A   6      31.948  73.035  57.224  1.00  0.00           O0.      0
ATOM    103  N   THR A   7      31.214  71.374  55.900  1.00  0.00           N0.      0
ATOM    104  H   THR A   7      31.093  70.998  54.970  1.00  0.00           H0.      0
ATOM    105  CA  THR A   7      30.541  70.698  57.015  1.00  0.00           C0.      0
ATOM    106  HA  THR A   7      29.884  71.393  57.538  1.00  0.00           H0.      0
ATOM    107  CB  THR A   7      29.714  69.450  56.474  1.00  0.00           C0.      0
ATOM    108  HB  THR A   7      30.451  68.749  56.082  1.00  0.00           H0.      0
ATOM    109  CG2 THR A   7      28.687  68.816  57.517  1.00  0.00           C0.      0
ATOM    110 HG21 THR A   7      29.139  68.536  58.468  1.00  0.00           H0.      0
ATOM    111 HG22 THR A   7      27.842  69.466  57.741  1.00  0.00           H0.      0
ATOM    112 HG23 THR A   7      28.304  67.946  56.984  1.00  0.00           H0.      0
ATOM    113  OG1 THR A   7      28.829  69.871  55.511  1.00  0.00           O0.      0
ATOM    114  HG1 THR A   7      29.302  70.094  54.706  1.00  0.00           H0.      0
ATOM    115  C   THR A   7      31.616  70.210  57.999  1.00  0.00           C0.      0
ATOM    116  O   THR A   7      31.430  70.269  59.233  1.00  0.00           O0.      0
ATOM    117  N   ARG A   8      32.658  69.666  57.425  1.00  0.00           N0.      0
ATOM    118  H   ARG A   8      32.642  69.623  56.416  1.00  0.00           H0.      0
ATOM    119  CA  ARG A   8      33.870  69.321  58.140  1.00  0.00           C0.      0
ATOM    120  HA  ARG A   8      33.496  68.823  59.034  1.00  0.00           H0.      0
ATOM    121  CB  ARG A   8      34.658  68.360  57.262  1.00  0.00           C0.      0
ATOM    122  HB2 ARG A   8      34.042  67.606  56.771  1.00  0.00           H0.      0
ATOM    123  HB3 ARG A   8      35.151  68.869  56.434  1.00  0.00           H0.      0
ATOM    124  CG  ARG A   8      35.557  67.550  58.216  1.00  0.00           C0.      0
ATOM    125  HG2 ARG A   8      36.152  68.100  58.946  1.00  0.00           H0.      0
ATOM    126  HG3 ARG A   8      34.824  66.984  58.790  1.00  0.00           H0.      0
ATOM    127  CD  ARG A   8      36.410  66.477  57.535  1.00  0.00           C0.      0
ATOM    128  HD2 ARG A   8      37.018  65.925  58.252  1.00  0.00           H0.      0
ATOM    129  HD3 ARG A   8      35.812  65.801  56.924  1.00  0.00           H0.      0
ATOM    130  NE  ARG A   8      37.327  67.169  56.643  1.00  0.00           N0.      0
ATOM    131  HE  ARG A   8      37.384  68.165  56.800  1.00  0.00           H0.      0
ATOM    132  CZ  ARG A   8      38.012  66.530  55.746  1.00  0.00           C0.      0
ATOM    133  NH1 ARG A   8      38.694  67.187  54.868  1.00  0.00           N0.      0
ATOM    134 HH11 ARG A   8      38.786  68.191  54.930  1.00  0.00           H0.      0
ATOM    135 HH12 ARG A   8      39.261  66.667  54.215  1.00  0.00           H0.      0
ATOM    136  NH2 ARG A   8      38.003  65.243  55.503  1.00  0.00           N0.      0
ATOM    137 HH21 ARG A   8      37.356  64.697  56.053  1.00  0.00           H0.      0
ATOM    138 HH22 ARG A   8      38.453  64.853  54.687  1.00  0.00           H0.      0
ATOM    139  C   ARG A   8      34.706  70.555  58.458  1.00  0.00           C0.      0
ATOM    140  O   ARG A   8      35.355  71.143  57.571  1.00  0.00           O0.      0
ATOM    141  N   SER A   9      34.779  70.868  59.797  1.00  0.00           N0.      0
ATOM    142  H   SER A   9      34.230  70.376  60.488  1.00  0.00           H0.      0
ATOM    143  CA  SER A   9      35.637  71.895  60.386  1.00  0.00           C0.      0
ATOM    144  HA  SER A   9      35.562  72.790  59.768  1.00  0.00           H0.      0
ATOM    145  CB  SER A   9      35.062  72.177  61.819  1.00  0.00           C0.      0
ATOM    146  HB2 SER A   9      34.139  72.757  61.822  1.00  0.00           H0.      0
ATOM    147  HB3 SER A   9      34.819  71.212  62.265  1.00  0.00           H0.      0
ATOM    148  OG  SER A   9      35.931  72.912  62.537  1.00  0.00           O0.      0
ATOM    149  HG  SER A   9      35.860  73.816  62.222  1.00  0.00           H0.      0
ATOM    150  C   SER A   9      37.130  71.432  60.450  1.00  0.00           C0.      0
ATOM    151  O   SER A   9      37.419  70.218  60.486  1.00  0.00           O0.      0
ATOM    152  N   LEU A  10      38.114  72.377  60.520  1.00  0.00           N0.      0
ATOM    153  H   LEU A  10      37.848  73.343  60.647  1.00  0.00           H0.      0
ATOM    154  CA  LEU A  10      39.593  72.126  60.424  1.00  0.00           C0.      0
ATOM    155  HA  LEU A  10      39.758  71.554  59.511  1.00  0.00           H0.      0
ATOM    156  CB  LEU A  10      40.251  73.520  60.267  1.00  0.00           C0.      0
ATOM    157  HB2 LEU A  10      39.949  74.191  61.071  1.00  0.00           H0.      0
ATOM    158  HB3 LEU A  10      41.328  73.359  60.309  1.00  0.00           H0.      0
ATOM    159  CG  LEU A  10      39.995  74.233  58.886  1.00  0.00           C0.      0
ATOM    160  HG  LEU A  10      38.954  74.555  58.868  1.00  0.00           H0.      0
ATOM    161  CD1 LEU A  10      40.914  75.494  58.779  1.00  0.00           C0.      0
ATOM    162 HD11 LEU A  10      40.866  76.128  59.664  1.00  0.00           H0.      0
ATOM    163 HD12 LEU A  10      41.958  75.183  58.740  1.00  0.00           H0.      0
ATOM    164 HD13 LEU A  10      40.714  75.981  57.824  1.00  0.00           H0.      0
ATOM    165  CD2 LEU A  10      40.316  73.457  57.592  1.00  0.00           C0.      0
ATOM    166 HD21 LEU A  10      39.850  73.924  56.724  1.00  0.00           H0.      0
ATOM    167 HD22 LEU A  10      41.379  73.337  57.382  1.00  0.00           H0.      0
ATOM    168 HD23 LEU A  10      39.914  72.444  57.607  1.00  0.00           H0.      0
ATOM    169  C   LEU A  10      40.148  71.344  61.621  1.00  0.00           C0.      0
ATOM    170  O   LEU A  10      41.150  70.695  61.398  1.00  0.00           O0.      0
ATOM    171  N   GLY A  11      39.486  71.338  62.774  1.00  0.00           N0.      0
ATOM    172  H   GLY A  11      38.530  71.663  62.752  1.00  0.00           H0.      0
ATOM    173  CA  GLY A  11      39.918  70.774  64.074  1.00  0.00           C0.      0
ATOM    174  HA2 GLY A  11      40.952  71.109  64.156  1.00  0.00           H0.      0
ATOM    175  HA3 GLY A  11      39.209  71.199  64.784  1.00  0.00           H0.      0
ATOM    176  C   GLY A  11      39.898  69.262  64.146  1.00  0.00           C0.      0
ATOM    177  O   GLY A  11      39.914  68.655  65.190  1.00  0.00           O0.      0
ATOM    178  N   VAL A  12      39.710  68.569  62.942  1.00  0.00           N0.      0
ATOM    179  H   VAL A  12      39.465  69.192  62.186  1.00  0.00           H0.      0
ATOM    180  CA  VAL A  12      39.725  67.081  62.853  1.00  0.00           C0.      0
ATOM    181  HA  VAL A  12      39.293  66.741  63.795  1.00  0.00           H0.      0
ATOM    182  CB  VAL A  12      38.886  66.640  61.637  1.00  0.00           C0.      0
ATOM    183  HB  VAL A  12      38.995  65.557  61.703  1.00  0.00           H0.      0
ATOM    184  CG1 VAL A  12      37.442  66.923  61.965  1.00  0.00           C0.      0
ATOM    185 HG11 VAL A  12      37.296  66.949  63.045  1.00  0.00           H0.      0
ATOM    186 HG12 VAL A  12      37.248  67.975  61.756  1.00  0.00           H0.      0
ATOM    187 HG13 VAL A  12      36.756  66.222  61.489  1.00  0.00           H0.      0
ATOM    188  CG2 VAL A  12      39.333  67.169  60.297  1.00  0.00           C0.      0
ATOM    189 HG21 VAL A  12      39.006  68.189  60.095  1.00  0.00           H0.      0
ATOM    190 HG22 VAL A  12      40.404  67.062  60.126  1.00  0.00           H0.      0
ATOM    191 HG23 VAL A  12      38.957  66.405  59.618  1.00  0.00           H0.      0
ATOM    192  C   VAL A  12      41.203  66.548  62.742  1.00  0.00           C0.      0
ATOM    193  O   VAL A  12      42.046  67.136  62.101  1.00  0.00           O0.      0
ATOM    194  N   ALA A  13      41.409  65.326  63.305  1.00  0.00           N0.      0
ATOM    195  H   ALA A  13      40.665  64.932  63.863  1.00  0.00           H0.      0
ATOM    196  CA  ALA A  13      42.693  64.673  63.132  1.00  0.00           C0.      0
ATOM    197  HA  ALA A  13      43.540  65.350  63.243  1.00  0.00           H0.      0
ATOM    198  CB  ALA A  13      42.752  63.655  64.246  1.00  0.00           C0.      0
ATOM    199  HB1 ALA A  13      41.973  62.908  64.095  1.00  0.00           H0.      0
ATOM    200  HB2 ALA A  13      43.750  63.216  64.230  1.00  0.00           H0.      0
ATOM    201  HB3 ALA A  13      42.743  64.134  65.225  1.00  0.00           H0.      0
ATOM    202  C   ALA A  13      42.965  64.124  61.735  1.00  0.00           C0.      0
ATOM    203  O   ALA A  13      44.090  63.743  61.464  1.00  0.00           O0.      0
ATOM    204  N   ALA A  14      42.011  64.183  60.818  1.00  0.00           N0.      0
ATOM    205  H   ALA A  14      41.074  64.335  61.163  1.00  0.00           H0.      0
ATOM    206  CA  ALA A  14      42.198  63.769  59.450  1.00  0.00           C0.      0
ATOM    207  HA  ALA A  14      42.438  62.706  59.444  1.00  0.00           H0.      0
ATOM    208  CB  ALA A  14      40.876  64.024  58.656  1.00  0.00           C0.      0
ATOM    209  HB1 ALA A  14      40.833  65.072  58.358  1.00  0.00           H0.      0
ATOM    210  HB2 ALA A  14      40.956  63.511  57.698  1.00  0.00           H0.      0
ATOM    211  HB3 ALA A  14      40.000  63.781  59.258  1.00  0.00           H0.      0
ATOM    212  C   ALA A  14      43.413  64.389  58.650  1.00  0.00           C0.      0
ATOM    213  O   ALA A  14      43.836  63.778  57.664  1.00  0.00           O0.      0
ATOM    214  N   GLU A  15      43.929  65.569  59.032  1.00  0.00           N0.      0
ATOM    215  H   GLU A  15      43.520  65.992  59.853  1.00  0.00           H0.      0
ATOM    216  CA  GLU A  15      45.010  66.218  58.273  1.00  0.00           C0.      0
ATOM    217  HA  GLU A  15      45.262  67.137  58.801  1.00  0.00           H0.      0
ATOM    218  CB  GLU A  15      46.297  65.334  58.295  1.00  0.00           C0.      0
ATOM    219  HB2 GLU A  15      46.355  64.772  59.227  1.00  0.00           H0.      0
ATOM    220  HB3 GLU A  15      46.350  64.655  57.444  1.00  0.00           H0.      0
ATOM    221  CG  GLU A  15      47.567  66.180  58.312  1.00  0.00           C0.      0
ATOM    222  HG2 GLU A  15      48.467  65.566  58.269  1.00  0.00           H0.      0
ATOM    223  HG3 GLU A  15      47.666  66.862  57.468  1.00  0.00           H0.      0
ATOM    224  CD  GLU A  15      47.676  66.955  59.607  1.00  0.00           C0.      0
ATOM    225  OE1 GLU A  15      48.180  66.561  60.686  1.00  0.00           O0.      0
ATOM    226  OE2 GLU A  15      47.291  68.163  59.533  1.00  0.00           O0.      0
ATOM    227  C   GLU A  15      44.689  66.677  56.858  1.00  0.00           C0.      0
ATOM    228  O   GLU A  15      45.548  67.036  56.084  1.00  0.00           O0.      0
ATOM    229  N   GLY A  16      43.398  66.594  56.494  1.00  0.00           N0.      0
ATOM    230  H   GLY A  16      42.781  66.239  57.211  1.00  0.00           H0.      0
ATOM    231  CA  GLY A  16      42.898  66.814  55.084  1.00  0.00           C0.      0
ATOM    232  HA2 GLY A  16      42.023  67.464  55.103  1.00  0.00           H0.      0
ATOM    233  HA3 GLY A  16      43.747  67.305  54.609  1.00  0.00           H0.      0
ATOM    234  C   GLY A  16      42.415  65.586  54.280  1.00  0.00           C0.      0
ATOM    235  O   GLY A  16      41.746  65.731  53.197  1.00  0.00           O0.      0
ATOM    236  N   ILE A  17      42.675  64.363  54.860  1.00  0.00           N0.      0
ATOM    237  H   ILE A  17      43.114  64.457  55.765  1.00  0.00           H0.      0
ATOM    238  CA  ILE A  17      42.853  63.115  54.118  1.00  0.00           C0.      0
ATOM    239  HA  ILE A  17      43.312  62.379  54.778  1.00  0.00           H0.      0
ATOM    240  CB  ILE A  17      41.515  62.520  53.630  1.00  0.00           C0.      0
ATOM    241  HB  ILE A  17      41.129  63.201  52.871  1.00  0.00           H0.      0
ATOM    242  CG2 ILE A  17      41.830  61.130  53.088  1.00  0.00           C0.      0
ATOM    243 HG21 ILE A  17      41.868  60.466  53.951  1.00  0.00           H0.      0
ATOM    244 HG22 ILE A  17      41.047  60.675  52.481  1.00  0.00           H0.      0
ATOM    245 HG23 ILE A  17      42.763  61.149  52.525  1.00  0.00           H0.      0
ATOM    246  CG1 ILE A  17      40.481  62.476  54.747  1.00  0.00           C0.      0
ATOM    247 HG12 ILE A  17      41.000  61.917  55.524  1.00  0.00           H0.      0
ATOM    248 HG13 ILE A  17      40.196  63.454  55.135  1.00  0.00           H0.      0
ATOM    249  CD1 ILE A  17      39.117  61.851  54.377  1.00  0.00           C0.      0
ATOM    250 HD11 ILE A  17      38.873  62.300  53.414  1.00  0.00           H0.      0
ATOM    251 HD12 ILE A  17      39.160  60.763  54.331  1.00  0.00           H0.      0
ATOM    252 HD13 ILE A  17      38.380  62.203  55.098  1.00  0.00           H0.      0
ATOM    253  C   ILE A  17      43.903  63.324  53.018  1.00  0.00           C0.      0
ATOM    254  O   ILE A  17      43.538  63.452  51.882  1.00  0.00           O0.      0
ATOM    255  N   PRO A  18      45.222  63.349  53.369  1.00  0.00           N0.      0
ATOM    256  CD  PRO A  18      45.751  63.135  54.699  1.00  0.00           C0.      0
ATOM    257  HD2 PRO A  18      45.391  62.171  55.057  1.00  0.00           H0.      0
ATOM    258  HD3 PRO A  18      45.408  63.868  55.429  1.00  0.00           H0.      0
ATOM    259  CG  PRO A  18      47.287  63.135  54.675  1.00  0.00           C0.      0
ATOM    260  HG2 PRO A  18      47.622  62.098  54.674  1.00  0.00           H0.      0
ATOM    261  HG3 PRO A  18      47.730  63.861  55.357  1.00  0.00           H0.      0
ATOM    262  CB  PRO A  18      47.550  63.743  53.303  1.00  0.00           C0.      0
ATOM    263  HB2 PRO A  18      48.428  63.304  52.831  1.00  0.00           H0.      0
ATOM    264  HB3 PRO A  18      47.705  64.819  53.375  1.00  0.00           H0.      0
ATOM    265  CA  PRO A  18      46.340  63.542  52.398  1.00  0.00           C0.      0
ATOM    266  HA  PRO A  18      46.018  64.375  51.774  1.00  0.00           H0.      0
ATOM    267  C   PRO A  18      46.527  62.352  51.506  1.00  0.00           C0.      0
ATOM    268  O   PRO A  18      46.101  61.235  51.849  1.00  0.00           O0.      0
ATOM    269  N   ASP A  19      47.346  62.529  50.454  1.00  0.00           N0.      0
ATOM    270  H   ASP A  19      47.729  63.453  50.319  1.00  0.00           H0.      0
ATOM    271  CA  ASP A  19      47.988  61.445  49.649  1.00  0.00           C0.      0
ATOM    272  HA  ASP A  19      47.249  60.686  49.392  1.00  0.00           H0.      0
ATOM    273  CB  ASP A  19      48.777  62.016  48.435  1.00  0.00           C0.      0
ATOM    274  HB2 ASP A  19      48.161  62.703  47.855  1.00  0.00           H0.      0
ATOM    275  HB3 ASP A  19      49.535  62.686  48.839  1.00  0.00           H0.      0
ATOM    276  CG  ASP A  19      49.417  60.860  47.615  1.00  0.00           C0.      0
ATOM    277  OD1 ASP A  19      50.115  61.259  46.664  1.00  0.00           O0.      0
ATOM    278  OD2 ASP A  19      49.065  59.712  47.781  1.00  0.00           O0.      0
ATOM    279  C   ASP A  19      48.972  60.676  50.481  1.00  0.00           C0.      0
ATOM    280  O   ASP A  19      50.003  61.192  51.016  1.00  0.00           O0.      0
ATOM    281  N   GLN A  20      48.661  59.366  50.651  1.00  0.00           N0.      0
ATOM    282  H   GLN A  20      47.729  59.128  50.344  1.00  0.00           H0.      0
ATOM    283  CA  GLN A  20      49.322  58.444  51.564  1.00  0.00           C0.      0
ATOM    284  HA  GLN A  20      49.673  58.912  52.483  1.00  0.00           H0.      0
ATOM    285  CB  GLN A  20      48.459  57.314  51.961  1.00  0.00           C0.      0
ATOM    286  HB2 GLN A  20      48.938  56.932  52.862  1.00  0.00           H0.      0
ATOM    287  HB3 GLN A  20      47.477  57.702  52.232  1.00  0.00           H0.      0
ATOM    288  CG  GLN A  20      48.159  56.274  50.869  1.00  0.00           C0.      0
ATOM    289  HG2 GLN A  20      47.965  56.645  49.863  1.00  0.00           H0.      0
ATOM    290  HG3 GLN A  20      48.898  55.480  50.763  1.00  0.00           H0.      0
ATOM    291  CD  GLN A  20      46.919  55.457  51.245  1.00  0.00           C0.      0
ATOM    292  OE1 GLN A  20      46.922  54.433  51.978  1.00  0.00           O0.      0
ATOM    293  NE2 GLN A  20      45.784  55.704  50.632  1.00  0.00           N0.      0
ATOM    294 HE21 GLN A  20      44.940  55.372  51.076  1.00  0.00           H0.      0
ATOM    295 HE22 GLN A  20      45.752  56.557  50.092  1.00  0.00           H0.      0
ATOM    296  C   GLN A  20      50.653  57.976  50.908  1.00  0.00           C0.      0
ATOM    297  O   GLN A  20      51.608  57.725  51.575  1.00  0.00           O0.      0
ATOM    298  N   TYR A  21      50.638  57.914  49.568  1.00  0.00           N0.      0
ATOM    299  H   TYR A  21      49.810  58.256  49.103  1.00  0.00           H0.      0
ATOM    300  CA  TYR A  21      51.848  57.574  48.820  1.00  0.00           C0.      0
ATOM    301  HA  TYR A  21      52.383  56.794  49.363  1.00  0.00           H0.      0
ATOM    302  CB  TYR A  21      51.526  57.058  47.422  1.00  0.00           C0.      0
ATOM    303  HB2 TYR A  21      50.857  57.840  47.064  1.00  0.00           H0.      0
ATOM    304  HB3 TYR A  21      52.402  57.102  46.775  1.00  0.00           H0.      0
ATOM    305  CG  TYR A  21      50.873  55.750  47.260  1.00  0.00           C0.      0
ATOM    306  CD1 TYR A  21      49.468  55.604  47.507  1.00  0.00           C0.      0
ATOM    307  HD1 TYR A  21      48.956  56.513  47.787  1.00  0.00           H0.      0
ATOM    308  CE1 TYR A  21      48.879  54.368  47.583  1.00  0.00           C0.      0
ATOM    309  HE1 TYR A  21      47.823  54.237  47.766  1.00  0.00           H0.      0
ATOM    310  CZ  TYR A  21      49.693  53.220  47.497  1.00  0.00           C0.      0
ATOM    311  OH  TYR A  21      49.200  51.947  47.595  1.00  0.00           O0.      0
ATOM    312  HH  TYR A  21      48.250  52.016  47.714  1.00  0.00           H0.      0
ATOM    313  CE2 TYR A  21      51.101  53.294  47.393  1.00  0.00           C0.      0
ATOM    314  HE2 TYR A  21      51.675  52.391  47.538  1.00  0.00           H0.      0
ATOM    315  CD2 TYR A  21      51.654  54.593  47.335  1.00  0.00           C0.      0
ATOM    316  HD2 TYR A  21      52.731  54.646  47.388  1.00  0.00           H0.      0
ATOM    317  C   TYR A  21      52.818  58.722  48.718  1.00  0.00           C0.      0
ATOM    318  O   TYR A  21      53.975  58.476  48.307  1.00  0.00           O0.      0
ATOM    319  N   ALA A  22      52.468  59.967  49.036  1.00  0.00           N0.      0
ATOM    320  H   ALA A  22      51.574  60.100  49.487  1.00  0.00           H0.      0
ATOM    321  CA  ALA A  22      53.386  61.081  49.005  1.00  0.00           C0.      0
ATOM    322  HA  ALA A  22      53.923  61.208  48.065  1.00  0.00           H0.      0
ATOM    323  CB  ALA A  22      52.557  62.388  49.107  1.00  0.00           C0.      0
ATOM    324  HB1 ALA A  22      53.208  63.236  49.323  1.00  0.00           H0.      0
ATOM    325  HB2 ALA A  22      51.957  62.556  48.213  1.00  0.00           H0.      0
ATOM    326  HB3 ALA A  22      51.823  62.211  49.894  1.00  0.00           H0.      0
ATOM    327  C   ALA A  22      54.434  61.099  50.133  1.00  0.00           C0.      0
ATOM    328  O   ALA A  22      55.456  61.796  50.082  1.00  0.00           O0.      0
ATOM    329  N   ASP A  23      54.236  60.277  51.167  1.00  0.00           N0.      0
ATOM    330  H   ASP A  23      53.445  59.655  51.081  1.00  0.00           H0.      0
ATOM    331  CA  ASP A  23      55.224  59.962  52.209  1.00  0.00           C0.      0
ATOM    332  HA  ASP A  23      55.688  60.849  52.641  1.00  0.00           H0.      0
ATOM    333  CB  ASP A  23      54.610  59.189  53.360  1.00  0.00           C0.      0
ATOM    334  HB2 ASP A  23      54.054  58.315  53.021  1.00  0.00           H0.      0
ATOM    335  HB3 ASP A  23      55.374  58.739  53.994  1.00  0.00           H0.      0
ATOM    336  CG  ASP A  23      53.664  59.921  54.374  1.00  0.00           C0.      0
ATOM    337  OD1 ASP A  23      53.063  59.256  55.280  1.00  0.00           O0.      0
ATOM    338  OD2 ASP A  23      53.319  61.116  54.110  1.00  0.00           O0.      0
ATOM    339  C   ASP A  23      56.406  59.250  51.641  1.00  0.00           C0.      0
ATOM    340  O   ASP A  23      57.354  58.986  52.432  1.00  0.00           O0.      0
ATOM    341  N   GLY A  24      56.389  58.825  50.367  1.00  0.00           N0.      0
ATOM    342  H   GLY A  24      55.535  58.819  49.827  1.00  0.00           H0.      0
ATOM    343  CA  GLY A  24      57.671  58.372  49.699  1.00  0.00           C0.      0
ATOM    344  HA2 GLY A  24      57.223  58.059  48.756  1.00  0.00           H0.      0
ATOM    345  HA3 GLY A  24      58.383  59.167  49.478  1.00  0.00           H0.      0
ATOM    346  C   GLY A  24      58.359  57.110  50.075  1.00  0.00           C0.      0
ATOM    347  O   GLY A  24      58.969  56.521  49.201  1.00  0.00           O0.      0
ATOM    348  N   GLU A  25      58.110  56.565  51.255  1.00  0.00           N0.      0
ATOM    349  H   GLU A  25      57.436  56.959  51.895  1.00  0.00           H0.      0
ATOM    350  CA  GLU A  25      58.877  55.403  51.731  1.00  0.00           C0.      0
ATOM    351  HA  GLU A  25      59.869  55.639  51.344  1.00  0.00           H0.      0
ATOM    352  CB  GLU A  25      58.881  55.184  53.251  1.00  0.00           C0.      0
ATOM    353  HB2 GLU A  25      59.092  56.132  53.746  1.00  0.00           H0.      0
ATOM    354  HB3 GLU A  25      57.885  54.802  53.473  1.00  0.00           H0.      0
ATOM    355  CG  GLU A  25      59.916  54.225  53.778  1.00  0.00           C0.      0
ATOM    356  HG2 GLU A  25      59.748  54.184  54.854  1.00  0.00           H0.      0
ATOM    357  HG3 GLU A  25      59.620  53.266  53.351  1.00  0.00           H0.      0
ATOM    358  CD  GLU A  25      61.409  54.541  53.486  1.00  0.00           C0.      0
ATOM    359  OE1 GLU A  25      61.801  55.479  52.759  1.00  0.00           O0.      0
ATOM    360  OE2 GLU A  25      62.228  53.790  54.129  1.00  0.00           O0.      0
ATOM    361  C   GLU A  25      58.519  54.184  50.984  1.00  0.00           C0.      0
ATOM    362  O   GLU A  25      59.457  53.422  50.652  1.00  0.00           O0.      0
ATOM    363  N   ALA A  26      57.216  53.923  50.814  1.00  0.00           N0.      0
ATOM    364  H   ALA A  26      56.525  54.544  51.212  1.00  0.00           H0.      0
ATOM    365  CA  ALA A  26      56.722  52.643  50.295  1.00  0.00           C0.      0
ATOM    366  HA  ALA A  26      57.149  51.828  50.880  1.00  0.00           H0.      0
ATOM    367  CB  ALA A  26      55.198  52.537  50.547  1.00  0.00           C0.      0
ATOM    368  HB1 ALA A  26      54.625  51.798  49.987  1.00  0.00           H0.      0
ATOM    369  HB2 ALA A  26      55.069  52.124  51.547  1.00  0.00           H0.      0
ATOM    370  HB3 ALA A  26      54.661  53.461  50.334  1.00  0.00           H0.      0
ATOM    371  C   ALA A  26      57.068  52.571  48.813  1.00  0.00           C0.      0
ATOM    372  O   ALA A  26      57.159  51.459  48.310  1.00  0.00           O0.      0
ATOM    373  N   ALA A  27      57.111  53.723  48.070  1.00  0.00           N0.      0
ATOM    374  H   ALA A  27      56.625  54.530  48.434  1.00  0.00           H0.      0
ATOM    375  CA  ALA A  27      57.772  53.821  46.825  1.00  0.00           C0.      0
ATOM    376  HA  ALA A  27      57.156  53.105  46.280  1.00  0.00           H0.      0
ATOM    377  CB  ALA A  27      57.521  55.270  46.380  1.00  0.00           C0.      0
ATOM    378  HB1 ALA A  27      57.977  55.936  47.112  1.00  0.00           H0.      0
ATOM    379  HB2 ALA A  27      58.141  55.341  45.486  1.00  0.00           H0.      0
ATOM    380  HB3 ALA A  27      56.454  55.467  46.271  1.00  0.00           H0.      0
ATOM    381  C   ALA A  27      59.218  53.385  46.888  1.00  0.00           C0.      0
ATOM    382  O   ALA A  27      59.722  52.720  45.961  1.00  0.00           O0.      0
ATOM    383  N   ARG A  28      60.003  53.755  47.901  1.00  0.00           N0.      0
ATOM    384  H   ARG A  28      59.612  54.292  48.662  1.00  0.00           H0.      0
ATOM    385  CA  ARG A  28      61.411  53.528  47.904  1.00  0.00           C0.      0
ATOM    386  HA  ARG A  28      61.780  53.619  46.882  1.00  0.00           H0.      0
ATOM    387  CB  ARG A  28      62.130  54.503  48.866  1.00  0.00           C0.      0
ATOM    388  HB2 ARG A  28      61.663  55.488  48.859  1.00  0.00           H0.      0
ATOM    389  HB3 ARG A  28      61.948  54.043  49.837  1.00  0.00           H0.      0
ATOM    390  CG  ARG A  28      63.675  54.834  48.648  1.00  0.00           C0.      0
ATOM    391  HG2 ARG A  28      64.175  53.878  48.491  1.00  0.00           H0.      0
ATOM    392  HG3 ARG A  28      63.800  55.485  47.783  1.00  0.00           H0.      0
ATOM    393  CD  ARG A  28      64.171  55.535  49.900  1.00  0.00           C0.      0
ATOM    394  HD2 ARG A  28      65.194  55.912  49.894  1.00  0.00           H0.      0
ATOM    395  HD3 ARG A  28      63.550  56.424  50.007  1.00  0.00           H0.      0
ATOM    396  NE  ARG A  28      63.946  54.672  51.125  1.00  0.00           N0.      0
ATOM    397  HE  ARG A  28      63.174  54.889  51.739  1.00  0.00           H0.      0
ATOM    398  CZ  ARG A  28      64.775  53.717  51.506  1.00  0.00           C0.      0
ATOM    399  NH1 ARG A  28      65.785  53.347  50.816  1.00  0.00           N0.      0
ATOM    400 HH11 ARG A  28      66.006  53.757  49.920  1.00  0.00           H0.      0
ATOM    401 HH12 ARG A  28      66.446  52.881  51.421  1.00  0.00           H0.      0
ATOM    402  NH2 ARG A  28      64.586  53.101  52.623  1.00  0.00           N0.      0
ATOM    403 HH21 ARG A  28      63.761  53.332  53.158  1.00  0.00           H0.      0
ATOM    404 HH22 ARG A  28      65.196  52.326  52.840  1.00  0.00           H0.      0
ATOM    405  C   ARG A  28      61.744  52.090  48.276  1.00  0.00           C0.      0
ATOM    406  O   ARG A  28      62.881  51.650  48.026  1.00  0.00           O0.      0
ATOM    407  N   VAL A  29      60.832  51.382  48.845  1.00  0.00           N0.      0
ATOM    408  H   VAL A  29      60.086  51.951  49.219  1.00  0.00           H0.      0
ATOM    409  CA  VAL A  29      60.941  49.977  49.264  1.00  0.00           C0.      0
ATOM    410  HA  VAL A  29      61.846  49.586  48.799  1.00  0.00           H0.      0
ATOM    411  CB  VAL A  29      61.070  49.846  50.802  1.00  0.00           C0.      0
ATOM    412  HB  VAL A  29      61.355  48.818  51.028  1.00  0.00           H0.      0
ATOM    413  CG1 VAL A  29      62.110  50.712  51.376  1.00  0.00           C0.      0
ATOM    414 HG11 VAL A  29      62.239  50.746  52.458  1.00  0.00           H0.      0
ATOM    415 HG12 VAL A  29      63.146  50.438  51.179  1.00  0.00           H0.      0
ATOM    416 HG13 VAL A  29      61.881  51.768  51.230  1.00  0.00           H0.      0
ATOM    417  CG2 VAL A  29      59.778  49.970  51.553  1.00  0.00           C0.      0
ATOM    418 HG21 VAL A  29      59.843  49.729  52.614  1.00  0.00           H0.      0
ATOM    419 HG22 VAL A  29      59.434  50.980  51.333  1.00  0.00           H0.      0
ATOM    420 HG23 VAL A  29      59.047  49.293  51.109  1.00  0.00           H0.      0
ATOM    421  C   VAL A  29      59.856  49.081  48.572  1.00  0.00           C0.      0
ATOM    422  O   VAL A  29      59.603  47.904  48.955  1.00  0.00           O0.      0
ATOM    423  N   TRP A  30      59.133  49.652  47.608  1.00  0.00           N0.      0
ATOM    424  H   TRP A  30      59.295  50.564  47.205  1.00  0.00           H0.      0
ATOM    425  CA  TRP A  30      58.197  48.840  46.803  1.00  0.00           C0.      0
ATOM    426  HA  TRP A  30      57.417  48.472  47.469  1.00  0.00           H0.      0
ATOM    427  CB  TRP A  30      57.434  49.711  45.720  1.00  0.00           C0.      0
ATOM    428  HB2 TRP A  30      57.290  50.703  46.148  1.00  0.00           H0.      0
ATOM    429  HB3 TRP A  30      58.083  49.867  44.857  1.00  0.00           H0.      0
ATOM    430  CG  TRP A  30      56.247  49.190  45.150  1.00  0.00           C0.      0
ATOM    431  CD1 TRP A  30      55.987  48.751  43.918  1.00  0.00           C0.      0
ATOM    432  HD1 TRP A  30      56.716  48.652  43.127  1.00  0.00           H0.      0
ATOM    433  NE1 TRP A  30      54.693  48.232  43.827  1.00  0.00           N0.      0
ATOM    434  HE1 TRP A  30      54.266  47.803  43.019  1.00  0.00           H0.      0
ATOM    435  CE2 TRP A  30      54.051  48.532  44.976  1.00  0.00           C0.      0
ATOM    436  CZ2 TRP A  30      52.696  48.388  45.466  1.00  0.00           C0.      0
ATOM    437  HZ2 TRP A  30      51.939  47.910  44.863  1.00  0.00           H0.      0
ATOM    438  CH2 TRP A  30      52.318  48.845  46.749  1.00  0.00           C0.      0
ATOM    439  HH2 TRP A  30      51.311  48.699  47.113  1.00  0.00           H0.      0
ATOM    440  CZ3 TRP A  30      53.285  49.323  47.661  1.00  0.00           C0.      0
ATOM    441  HZ3 TRP A  30      53.109  49.778  48.624  1.00  0.00           H0.      0
ATOM    442  CE3 TRP A  30      54.567  49.428  47.199  1.00  0.00           C0.      0
ATOM    443  HE3 TRP A  30      55.426  49.718  47.785  1.00  0.00           H0.      0
ATOM    444  CD2 TRP A  30      55.030  49.041  45.854  1.00  0.00           C0.      0
ATOM    445  C   TRP A  30      58.737  47.574  46.128  1.00  0.00           C0.      0
ATOM    446  O   TRP A  30      58.210  46.441  46.192  1.00  0.00           O0.      0
ATOM    447  N   GLN A  31      59.973  47.624  45.612  1.00  0.00           N0.      0
ATOM    448  H   GLN A  31      60.331  48.562  45.500  1.00  0.00           H0.      0
ATOM    449  CA  GLN A  31      60.741  46.485  45.096  1.00  0.00           C0.      0
ATOM    450  HA  GLN A  31      60.094  46.042  44.339  1.00  0.00           H0.      0
ATOM    451  CB  GLN A  31      61.948  47.072  44.340  1.00  0.00           C0.      0
ATOM    452  HB2 GLN A  31      62.340  46.231  43.769  1.00  0.00           H0.      0
ATOM    453  HB3 GLN A  31      61.501  47.873  43.752  1.00  0.00           H0.      0
ATOM    454  CG  GLN A  31      63.105  47.686  45.083  1.00  0.00           C0.      0
ATOM    455  HG2 GLN A  31      63.476  46.933  45.778  1.00  0.00           H0.      0
ATOM    456  HG3 GLN A  31      63.959  47.823  44.421  1.00  0.00           H0.      0
ATOM    457  CD  GLN A  31      62.894  48.830  46.022  1.00  0.00           C0.      0
ATOM    458  OE1 GLN A  31      61.913  49.567  46.024  1.00  0.00           O0.      0
ATOM    459  NE2 GLN A  31      63.889  49.038  46.856  1.00  0.00           N0.      0
ATOM    460 HE21 GLN A  31      63.833  49.755  47.566  1.00  0.00           H0.      0
ATOM    461 HE22 GLN A  31      64.681  48.412  46.877  1.00  0.00           H0.      0
ATOM    462  C   GLN A  31      61.043  45.429  46.153  1.00  0.00           C0.      0
ATOM    463  O   GLN A  31      61.024  44.241  45.788  1.00  0.00           O0.      0
ATOM    464  N   LEU A  32      61.388  45.824  47.351  1.00  0.00           N0.      0
ATOM    465  H   LEU A  32      61.044  46.744  47.586  1.00  0.00           H0.      0
ATOM    466  CA  LEU A  32      61.713  44.912  48.480  1.00  0.00           C0.      0
ATOM    467  HA  LEU A  32      62.423  44.160  48.139  1.00  0.00           H0.      0
ATOM    468  CB  LEU A  32      62.358  45.705  49.596  1.00  0.00           C0.      0
ATOM    469  HB2 LEU A  32      61.673  46.495  49.901  1.00  0.00           H0.      0
ATOM    470  HB3 LEU A  32      62.524  45.064  50.462  1.00  0.00           H0.      0
ATOM    471  CG  LEU A  32      63.707  46.306  49.207  1.00  0.00           C0.      0
ATOM    472  HG  LEU A  32      63.749  46.604  48.160  1.00  0.00           H0.      0
ATOM    473  CD1 LEU A  32      63.946  47.534  50.044  1.00  0.00           C0.      0
ATOM    474 HD11 LEU A  32      64.978  47.863  49.925  1.00  0.00           H0.      0
ATOM    475 HD12 LEU A  32      63.250  48.285  49.669  1.00  0.00           H0.      0
ATOM    476 HD13 LEU A  32      63.831  47.382  51.117  1.00  0.00           H0.      0
ATOM    477  CD2 LEU A  32      64.850  45.290  49.404  1.00  0.00           C0.      0
ATOM    478 HD21 LEU A  32      65.738  45.831  49.078  1.00  0.00           H0.      0
ATOM    479 HD22 LEU A  32      65.044  45.098  50.459  1.00  0.00           H0.      0
ATOM    480 HD23 LEU A  32      64.781  44.349  48.858  1.00  0.00           H0.      0
ATOM    481  C   LEU A  32      60.412  44.181  49.061  1.00  0.00           C0.      0
ATOM    482  O   LEU A  32      60.393  43.052  49.340  1.00  0.00           O0.      0
ATOM    483  N   TYR A  33      59.262  44.838  48.942  1.00  0.00           N0.      0
ATOM    484  H   TYR A  33      59.258  45.746  48.500  1.00  0.00           H0.      0
ATOM    485  CA  TYR A  33      57.916  44.327  49.223  1.00  0.00           C0.      0
ATOM    486  HA  TYR A  33      57.903  43.851  50.204  1.00  0.00           H0.      0
ATOM    487  CB  TYR A  33      56.905  45.528  49.301  1.00  0.00           C0.      0
ATOM    488  HB2 TYR A  33      57.231  46.261  50.039  1.00  0.00           H0.      0
ATOM    489  HB3 TYR A  33      56.907  46.026  48.332  1.00  0.00           H0.      0
ATOM    490  CG  TYR A  33      55.489  45.261  49.723  1.00  0.00           C0.      0
ATOM    491  CD1 TYR A  33      54.464  45.859  48.917  1.00  0.00           C0.      0
ATOM    492  HD1 TYR A  33      54.746  46.575  48.159  1.00  0.00           H0.      0
ATOM    493  CE1 TYR A  33      53.123  45.620  49.175  1.00  0.00           C0.      0
ATOM    494  HE1 TYR A  33      52.399  46.093  48.527  1.00  0.00           H0.      0
ATOM    495  CZ  TYR A  33      52.789  44.764  50.282  1.00  0.00           C0.      0
ATOM    496  OH  TYR A  33      51.465  44.397  50.456  1.00  0.00           O0.      0
ATOM    497  HH  TYR A  33      50.876  45.142  50.315  1.00  0.00           H0.      0
ATOM    498  CE2 TYR A  33      53.800  44.101  50.988  1.00  0.00           C0.      0
ATOM    499  HE2 TYR A  33      53.526  43.456  51.810  1.00  0.00           H0.      0
ATOM    500  CD2 TYR A  33      55.146  44.386  50.731  1.00  0.00           C0.      0
ATOM    501  HD2 TYR A  33      55.983  43.956  51.260  1.00  0.00           H0.      0
ATOM    502  C   TYR A  33      57.412  43.294  48.224  1.00  0.00           C0.      0
ATOM    503  O   TYR A  33      56.807  42.279  48.684  1.00  0.00           O0.      0
ATOM    504  N   ILE A  34      57.585  43.503  46.922  1.00  0.00           N0.      0
ATOM    505  H   ILE A  34      57.919  44.399  46.594  1.00  0.00           H0.      0
ATOM    506  CA  ILE A  34      56.887  42.591  46.002  1.00  0.00           C0.      0
ATOM    507  HA  ILE A  34      55.831  42.530  46.263  1.00  0.00           H0.      0
ATOM    508  CB  ILE A  34      57.094  43.188  44.541  1.00  0.00           C0.      0
ATOM    509  HB  ILE A  34      58.155  43.398  44.404  1.00  0.00           H0.      0
ATOM    510  CG2 ILE A  34      56.608  42.122  43.548  1.00  0.00           C0.      0
ATOM    511 HG21 ILE A  34      55.588  41.812  43.775  1.00  0.00           H0.      0
ATOM    512 HG22 ILE A  34      56.563  42.548  42.546  1.00  0.00           H0.      0
ATOM    513 HG23 ILE A  34      57.299  41.281  43.506  1.00  0.00           H0.      0
ATOM    514  CG1 ILE A  34      56.337  44.533  44.484  1.00  0.00           C0.      0
ATOM    515 HG12 ILE A  34      55.263  44.344  44.470  1.00  0.00           H0.      0
ATOM    516 HG13 ILE A  34      56.503  45.105  45.397  1.00  0.00           H0.      0
ATOM    517  CD1 ILE A  34      56.865  45.358  43.321  1.00  0.00           C0.      0
ATOM    518 HD11 ILE A  34      57.453  44.726  42.656  1.00  0.00           H0.      0
ATOM    519 HD12 ILE A  34      55.998  45.844  42.874  1.00  0.00           H0.      0
ATOM    520 HD13 ILE A  34      57.460  46.201  43.672  1.00  0.00           H0.      0
ATOM    521  C   ILE A  34      57.527  41.229  46.068  1.00  0.00           C0.      0
ATOM    522  O   ILE A  34      56.792  40.229  45.997  1.00  0.00           O0.      0
ATOM    523  N   GLY A  35      58.817  41.186  46.213  1.00  0.00           N0.      0
ATOM    524  H   GLY A  35      59.257  42.083  46.357  1.00  0.00           H0.      0
ATOM    525  CA  GLY A  35      59.655  40.039  45.862  1.00  0.00           C0.      0
ATOM    526  HA2 GLY A  35      60.543  39.963  46.490  1.00  0.00           H0.      0
ATOM    527  HA3 GLY A  35      59.261  39.023  45.895  1.00  0.00           H0.      0
ATOM    528  C   GLY A  35      60.230  40.231  44.455  1.00  0.00           C0.      0
ATOM    529  O   GLY A  35      60.176  41.302  43.834  1.00  0.00           O0.      0
ATOM    530  N   ASP A  36      60.776  39.147  43.838  1.00  0.00           N0.      0
ATOM    531  H   ASP A  36      60.763  38.218  44.235  1.00  0.00           H0.      0
ATOM    532  CA  ASP A  36      61.104  39.206  42.383  1.00  0.00           C0.      0
ATOM    533  HA  ASP A  36      61.897  39.948  42.290  1.00  0.00           H0.      0
ATOM    534  CB  ASP A  36      61.620  37.779  41.978  1.00  0.00           C0.      0
ATOM    535  HB2 ASP A  36      62.452  37.472  42.611  1.00  0.00           H0.      0
ATOM    536  HB3 ASP A  36      60.843  37.048  42.201  1.00  0.00           H0.      0
ATOM    537  CG  ASP A  36      62.079  37.619  40.591  1.00  0.00           C0.      0
ATOM    538  OD1 ASP A  36      62.206  36.478  40.188  1.00  0.00           O0.      0
ATOM    539  OD2 ASP A  36      62.255  38.694  39.932  1.00  0.00           O0.      0
ATOM    540  C   ASP A  36      59.818  39.501  41.569  1.00  0.00           C0.      0
ATOM    541  O   ASP A  36      58.862  38.696  41.667  1.00  0.00           O0.      0
ATOM    542  N   THR A  37      59.728  40.570  40.748  1.00  0.00           N0.      0
ATOM    543  H   THR A  37      60.586  41.076  40.586  1.00  0.00           H0.      0
ATOM    544  CA  THR A  37      58.451  40.977  40.109  1.00  0.00           C0.      0
ATOM    545  HA  THR A  37      57.637  40.915  40.831  1.00  0.00           H0.      0
ATOM    546  CB  THR A  37      58.552  42.344  39.481  1.00  0.00           C0.      0
ATOM    547  HB  THR A  37      57.591  42.696  39.106  1.00  0.00           H0.      0
ATOM    548  CG2 THR A  37      58.983  43.516  40.358  1.00  0.00           C0.      0
ATOM    549 HG21 THR A  37      59.892  43.338  40.932  1.00  0.00           H0.      0
ATOM    550 HG22 THR A  37      59.082  44.488  39.874  1.00  0.00           H0.      0
ATOM    551 HG23 THR A  37      58.154  43.715  41.037  1.00  0.00           H0.      0
ATOM    552  OG1 THR A  37      59.378  42.301  38.349  1.00  0.00           O0.      0
ATOM    553  HG1 THR A  37      60.296  42.089  38.537  1.00  0.00           H0.      0
ATOM    554  C   THR A  37      57.906  40.047  39.001  1.00  0.00           C0.      0
ATOM    555  O   THR A  37      56.734  40.200  38.559  1.00  0.00           O0.      0
ATOM    556  N   ARG A  38      58.702  39.015  38.824  1.00  0.00           N0.      0
ATOM    557  H   ARG A  38      59.468  38.970  39.481  1.00  0.00           H0.      0
ATOM    558  CA  ARG A  38      58.371  37.945  37.911  1.00  0.00           C0.      0
ATOM    559  HA  ARG A  38      57.702  38.402  37.182  1.00  0.00           H0.      0
ATOM    560  CB  ARG A  38      59.684  37.427  37.362  1.00  0.00           C0.      0
ATOM    561  HB2 ARG A  38      60.336  37.247  38.216  1.00  0.00           H0.      0
ATOM    562  HB3 ARG A  38      59.591  36.534  36.743  1.00  0.00           H0.      0
ATOM    563  CG  ARG A  38      60.452  38.413  36.439  1.00  0.00           C0.      0
ATOM    564  HG2 ARG A  38      59.804  38.625  35.589  1.00  0.00           H0.      0
ATOM    565  HG3 ARG A  38      60.563  39.428  36.821  1.00  0.00           H0.      0
ATOM    566  CD  ARG A  38      61.860  38.022  36.069  1.00  0.00           C0.      0
ATOM    567  HD2 ARG A  38      61.856  36.992  35.710  1.00  0.00           H0.      0
ATOM    568  HD3 ARG A  38      62.242  38.722  35.326  1.00  0.00           H0.      0
ATOM    569  NE  ARG A  38      62.782  38.089  37.262  1.00  0.00           N0.      0
ATOM    570  HE  ARG A  38      62.325  38.433  38.094  1.00  0.00           H0.      0
ATOM    571  CZ  ARG A  38      64.087  37.999  37.294  1.00  0.00           C0.      0
ATOM    572  NH1 ARG A  38      64.893  37.678  36.308  1.00  0.00           N0.      0
ATOM    573 HH11 ARG A  38      64.545  37.796  35.367  1.00  0.00           H0.      0
ATOM    574 HH12 ARG A  38      65.889  37.616  36.465  1.00  0.00           H0.      0
ATOM    575  NH2 ARG A  38      64.595  38.145  38.532  1.00  0.00           N0.      0
ATOM    576 HH21 ARG A  38      63.956  38.351  39.286  1.00  0.00           H0.      0
ATOM    577 HH22 ARG A  38      65.558  37.886  38.696  1.00  0.00           H0.      0
ATOM    578  C   ARG A  38      57.554  36.863  38.510  1.00  0.00           C0.      0
ATOM    579  O   ARG A  38      56.637  36.306  37.986  1.00  0.00           O0.      0
ATOM    580  N   SER A  39      57.745  36.545  39.790  1.00  0.00           N0.      0
ATOM    581  H   SER A  39      58.578  36.980  40.160  1.00  0.00           H0.      0
ATOM    582  CA  SER A  39      56.844  35.731  40.658  1.00  0.00           C0.      0
ATOM    583  HA  SER A  39      56.852  34.728  40.232  1.00  0.00           H0.      0
ATOM    584  CB  SER A  39      57.477  35.667  42.009  1.00  0.00           C0.      0
ATOM    585  HB2 SER A  39      56.901  34.894  42.518  1.00  0.00           H0.      0
ATOM    586  HB3 SER A  39      58.547  35.456  42.023  1.00  0.00           H0.      0
ATOM    587  OG  SER A  39      57.201  36.852  42.669  1.00  0.00           O0.      0
ATOM    588  HG  SER A  39      57.897  37.483  42.471  1.00  0.00           H0.      0
ATOM    589  C   SER A  39      55.313  36.123  40.690  1.00  0.00           C0.      0
ATOM    590  O   SER A  39      54.451  35.248  40.763  1.00  0.00           O0.      0
ATOM    591  N   ARG A  40      54.967  37.398  40.493  1.00  0.00           N0.      0
ATOM    592  H   ARG A  40      55.708  38.076  40.596  1.00  0.00           H0.      0
ATOM    593  CA  ARG A  40      53.638  37.935  40.232  1.00  0.00           C0.      0
ATOM    594  HA  ARG A  40      52.979  37.273  40.794  1.00  0.00           H0.      0
ATOM    595  CB  ARG A  40      53.339  39.289  40.810  1.00  0.00           C0.      0
ATOM    596  HB2 ARG A  40      52.331  39.585  40.518  1.00  0.00           H0.      0
ATOM    597  HB3 ARG A  40      53.317  39.154  41.892  1.00  0.00           H0.      0
ATOM    598  CG  ARG A  40      54.335  40.456  40.617  1.00  0.00           C0.      0
ATOM    599  HG2 ARG A  40      55.222  40.232  41.209  1.00  0.00           H0.      0
ATOM    600  HG3 ARG A  40      54.740  40.700  39.635  1.00  0.00           H0.      0
ATOM    601  CD  ARG A  40      53.831  41.766  41.243  1.00  0.00           C0.      0
ATOM    602  HD2 ARG A  40      53.531  41.447  42.241  1.00  0.00           H0.      0
ATOM    603  HD3 ARG A  40      54.653  42.473  41.346  1.00  0.00           H0.      0
ATOM    604  NE  ARG A  40      52.686  42.420  40.510  1.00  0.00           N0.      0
ATOM    605  HE  ARG A  40      52.491  42.128  39.563  1.00  0.00           H0.      0
ATOM    606  CZ  ARG A  40      52.144  43.537  40.893  1.00  0.00           C0.      0
ATOM    607  NH1 ARG A  40      52.266  44.075  42.011  1.00  0.00           N0.      0
ATOM    608 HH11 ARG A  40      52.912  43.671  42.673  1.00  0.00           H0.      0
ATOM    609 HH12 ARG A  40      51.882  45.007  42.070  1.00  0.00           H0.      0
ATOM    610  NH2 ARG A  40      51.335  44.135  40.014  1.00  0.00           N0.      0
ATOM    611 HH21 ARG A  40      51.301  43.688  39.109  1.00  0.00           H0.      0
ATOM    612 HH22 ARG A  40      51.078  45.083  40.251  1.00  0.00           H0.      0
ATOM    613  C   ARG A  40      53.109  37.816  38.751  1.00  0.00           C0.      0
ATOM    614  O   ARG A  40      51.947  37.511  38.557  1.00  0.00           O0.      0
ATOM    615  N   THR A  41      53.945  38.083  37.747  1.00  0.00           N0.      0
ATOM    616  H   THR A  41      54.699  38.702  38.008  1.00  0.00           H0.      0
ATOM    617  CA  THR A  41      53.546  37.893  36.299  1.00  0.00           C0.      0
ATOM    618  HA  THR A  41      52.594  38.415  36.200  1.00  0.00           H0.      0
ATOM    619  CB  THR A  41      54.591  38.498  35.331  1.00  0.00           C0.      0
ATOM    620  HB  THR A  41      54.201  38.183  34.362  1.00  0.00           H0.      0
ATOM    621  CG2 THR A  41      54.663  40.056  35.473  1.00  0.00           C0.      0
ATOM    622 HG21 THR A  41      55.617  40.433  35.103  1.00  0.00           H0.      0
ATOM    623 HG22 THR A  41      53.842  40.511  34.919  1.00  0.00           H0.      0
ATOM    624 HG23 THR A  41      54.591  40.344  36.522  1.00  0.00           H0.      0
ATOM    625  OG1 THR A  41      55.932  38.139  35.541  1.00  0.00           O0.      0
ATOM    626  HG1 THR A  41      55.956  37.179  35.517  1.00  0.00           H0.      0
ATOM    627  C   THR A  41      53.265  36.346  36.029  1.00  0.00           C0.      0
ATOM    628  O   THR A  41      52.250  36.183  35.280  1.00  0.00           O0.      0
ATOM    629  N   ALA A  42      53.968  35.331  36.527  1.00  0.00           N0.      0
ATOM    630  H   ALA A  42      54.814  35.470  37.061  1.00  0.00           H0.      0
ATOM    631  CA  ALA A  42      53.685  33.886  36.284  1.00  0.00           C0.      0
ATOM    632  HA  ALA A  42      53.769  33.906  35.197  1.00  0.00           H0.      0
ATOM    633  CB  ALA A  42      54.803  33.169  36.914  1.00  0.00           C0.      0
ATOM    634  HB1 ALA A  42      55.711  33.319  36.330  1.00  0.00           H0.      0
ATOM    635  HB2 ALA A  42      55.049  33.389  37.953  1.00  0.00           H0.      0
ATOM    636  HB3 ALA A  42      54.508  32.120  36.879  1.00  0.00           H0.      0
ATOM    637  C   ALA A  42      52.273  33.323  36.653  1.00  0.00           C0.      0
ATOM    638  O   ALA A  42      51.983  32.188  36.270  1.00  0.00           O0.      0
ATOM    639  N   GLU A  43      51.392  34.136  37.320  1.00  0.00           N0.      0
ATOM    640  H   GLU A  43      51.774  35.000  37.678  1.00  0.00           H0.      0
ATOM    641  CA  GLU A  43      50.022  33.939  37.676  1.00  0.00           C0.      0
ATOM    642  HA  GLU A  43      49.793  32.936  38.034  1.00  0.00           H0.      0
ATOM    643  CB  GLU A  43      49.722  34.931  38.838  1.00  0.00           C0.      0
ATOM    644  HB2 GLU A  43      49.737  35.900  38.338  1.00  0.00           H0.      0
ATOM    645  HB3 GLU A  43      48.670  34.806  39.091  1.00  0.00           H0.      0
ATOM    646  CG  GLU A  43      50.538  34.810  40.159  1.00  0.00           C0.      0
ATOM    647  HG2 GLU A  43      51.527  35.218  39.951  1.00  0.00           H0.      0
ATOM    648  HG3 GLU A  43      50.041  35.418  40.915  1.00  0.00           H0.      0
ATOM    649  CD  GLU A  43      50.581  33.360  40.699  1.00  0.00           C0.      0
ATOM    650  OE1 GLU A  43      49.474  32.753  40.999  1.00  0.00           O0.      0
ATOM    651  OE2 GLU A  43      51.728  32.852  40.869  1.00  0.00           O0.      0
ATOM    652  C   GLU A  43      49.131  34.240  36.462  1.00  0.00           C0.      0
ATOM    653  O   GLU A  43      48.283  33.501  36.081  1.00  0.00           O0.      0
ATOM    654  N   TYR A  44      49.398  35.340  35.775  1.00  0.00           N0.      0
ATOM    655  H   TYR A  44      50.215  35.872  36.038  1.00  0.00           H0.      0
ATOM    656  CA  TYR A  44      48.419  35.947  34.817  1.00  0.00           C0.      0
ATOM    657  HA  TYR A  44      47.638  35.256  34.500  1.00  0.00           H0.      0
ATOM    658  CB  TYR A  44      47.678  37.077  35.555  1.00  0.00           C0.      0
ATOM    659  HB2 TYR A  44      46.852  37.202  34.856  1.00  0.00           H0.      0
ATOM    660  HB3 TYR A  44      47.259  36.736  36.502  1.00  0.00           H0.      0
ATOM    661  CG  TYR A  44      48.275  38.452  35.691  1.00  0.00           C0.      0
ATOM    662  CD1 TYR A  44      47.677  39.567  35.022  1.00  0.00           C0.      0
ATOM    663  HD1 TYR A  44      46.821  39.384  34.390  1.00  0.00           H0.      0
ATOM    664  CE1 TYR A  44      48.172  40.831  35.076  1.00  0.00           C0.      0
ATOM    665  HE1 TYR A  44      47.756  41.684  34.561  1.00  0.00           H0.      0
ATOM    666  CZ  TYR A  44      49.210  41.093  36.001  1.00  0.00           C0.      0
ATOM    667  OH  TYR A  44      49.578  42.385  36.254  1.00  0.00           O0.      0
ATOM    668  HH  TYR A  44      49.336  42.940  35.509  1.00  0.00           H0.      0
ATOM    669  CE2 TYR A  44      49.791  40.041  36.742  1.00  0.00           C0.      0
ATOM    670  HE2 TYR A  44      50.475  40.222  37.558  1.00  0.00           H0.      0
ATOM    671  CD2 TYR A  44      49.303  38.713  36.587  1.00  0.00           C0.      0
ATOM    672  HD2 TYR A  44      49.682  37.914  37.207  1.00  0.00           H0.      0
ATOM    673  C   TYR A  44      49.113  36.429  33.555  1.00  0.00           C0.      0
ATOM    674  O   TYR A  44      48.341  36.880  32.700  1.00  0.00           O0.      0
ATOM    675  N   LYS A  45      50.410  36.375  33.268  1.00  0.00           N0.      0
ATOM    676  H   LYS A  45      51.018  36.006  33.986  1.00  0.00           H0.      0
ATOM    677  CA  LYS A  45      50.977  36.918  32.006  1.00  0.00           C0.      0
ATOM    678  HA  LYS A  45      50.781  37.987  31.918  1.00  0.00           H0.      0
ATOM    679  CB  LYS A  45      52.512  36.660  32.035  1.00  0.00           C0.      0
ATOM    680  HB2 LYS A  45      52.888  37.224  32.889  1.00  0.00           H0.      0
ATOM    681  HB3 LYS A  45      52.684  35.595  32.189  1.00  0.00           H0.      0
ATOM    682  CG  LYS A  45      53.232  37.315  30.851  1.00  0.00           C0.      0
ATOM    683  HG2 LYS A  45      52.755  36.985  29.928  1.00  0.00           H0.      0
ATOM    684  HG3 LYS A  45      53.164  38.393  30.998  1.00  0.00           H0.      0
ATOM    685  CD  LYS A  45      54.704  37.011  30.982  1.00  0.00           C0.      0
ATOM    686  HD2 LYS A  45      54.959  37.177  32.028  1.00  0.00           H0.      0
ATOM    687  HD3 LYS A  45      54.817  35.975  30.662  1.00  0.00           H0.      0
ATOM    688  CE  LYS A  45      55.667  37.843  30.083  1.00  0.00           C0.      0
ATOM    689  HE2 LYS A  45      55.334  37.729  29.051  1.00  0.00           H0.      0
ATOM    690  HE3 LYS A  45      55.521  38.869  30.421  1.00  0.00           H0.      0
ATOM    691  NZ  LYS A  45      57.033  37.400  30.185  1.00  0.00           N0.      0
ATOM    692  HZ1 LYS A  45      57.355  37.793  31.058  1.00  0.00           H0.      0
ATOM    693  HZ2 LYS A  45      57.215  36.406  30.168  1.00  0.00           H0.      0
ATOM    694  HZ3 LYS A  45      57.541  37.743  29.381  1.00  0.00           H0.      0
ATOM    695  C   LYS A  45      50.427  36.330  30.761  1.00  0.00           C0.      0
ATOM    696  O   LYS A  45      50.073  37.089  29.831  1.00  0.00           O0.      0
ATOM    697  N   ALA A  46      50.370  35.039  30.648  1.00  0.00           N0.      0
ATOM    698  H   ALA A  46      50.546  34.430  31.435  1.00  0.00           H0.      0
ATOM    699  CA  ALA A  46      49.898  34.355  29.447  1.00  0.00           C0.      0
ATOM    700  HA  ALA A  46      50.370  34.798  28.570  1.00  0.00           H0.      0
ATOM    701  CB  ALA A  46      50.317  32.886  29.450  1.00  0.00           C0.      0
ATOM    702  HB1 ALA A  46      51.343  32.743  29.788  1.00  0.00           H0.      0
ATOM    703  HB2 ALA A  46      49.705  32.433  30.230  1.00  0.00           H0.      0
ATOM    704  HB3 ALA A  46      50.098  32.335  28.535  1.00  0.00           H0.      0
ATOM    705  C   ALA A  46      48.380  34.635  29.247  1.00  0.00           C0.      0
ATOM    706  O   ALA A  46      47.909  34.762  28.145  1.00  0.00           O0.      0
ATOM    707  N   TRP A  47      47.627  34.781  30.330  1.00  0.00           N0.      0
ATOM    708  H   TRP A  47      47.937  34.361  31.195  1.00  0.00           H0.      0
ATOM    709  CA  TRP A  47      46.214  35.133  30.535  1.00  0.00           C0.      0
ATOM    710  HA  TRP A  47      45.656  34.511  29.835  1.00  0.00           H0.      0
ATOM    711  CB  TRP A  47      45.594  34.739  31.873  1.00  0.00           C0.      0
ATOM    712  HB2 TRP A  47      45.599  33.665  32.064  1.00  0.00           H0.      0
ATOM    713  HB3 TRP A  47      46.258  35.254  32.568  1.00  0.00           H0.      0
ATOM    714  CG  TRP A  47      44.266  35.328  32.202  1.00  0.00           C0.      0
ATOM    715  CD1 TRP A  47      43.146  34.615  32.086  1.00  0.00           C0.      0
ATOM    716  HD1 TRP A  47      43.015  33.583  31.793  1.00  0.00           H0.      0
ATOM    717  NE1 TRP A  47      42.093  35.482  32.491  1.00  0.00           N0.      0
ATOM    718  HE1 TRP A  47      41.109  35.258  32.462  1.00  0.00           H0.      0
ATOM    719  CE2 TRP A  47      42.481  36.728  32.963  1.00  0.00           C0.      0
ATOM    720  CZ2 TRP A  47      41.788  37.850  33.405  1.00  0.00           C0.      0
ATOM    721  HZ2 TRP A  47      40.709  37.816  33.371  1.00  0.00           H0.      0
ATOM    722  CH2 TRP A  47      42.555  38.927  33.886  1.00  0.00           C0.      0
ATOM    723  HH2 TRP A  47      42.118  39.823  34.303  1.00  0.00           H0.      0
ATOM    724  CZ3 TRP A  47      43.961  38.862  33.836  1.00  0.00           C0.      0
ATOM    725  HZ3 TRP A  47      44.517  39.631  34.352  1.00  0.00           H0.      0
ATOM    726  CE3 TRP A  47      44.617  37.725  33.278  1.00  0.00           C0.      0
ATOM    727  HE3 TRP A  47      45.692  37.617  33.293  1.00  0.00           H0.      0
ATOM    728  CD2 TRP A  47      43.895  36.637  32.800  1.00  0.00           C0.      0
ATOM    729  C   TRP A  47      45.836  36.510  30.184  1.00  0.00           C0.      0
ATOM    730  O   TRP A  47      44.811  36.685  29.471  1.00  0.00           O0.      0
ATOM    731  N   LEU A  48      46.664  37.505  30.428  1.00  0.00           N0.      0
ATOM    732  H   LEU A  48      47.499  37.262  30.941  1.00  0.00           H0.      0
ATOM    733  CA  LEU A  48      46.305  38.869  30.007  1.00  0.00           C0.      0
ATOM    734  HA  LEU A  48      45.226  38.977  30.121  1.00  0.00           H0.      0
ATOM    735  CB  LEU A  48      47.132  39.812  30.843  1.00  0.00           C0.      0
ATOM    736  HB2 LEU A  48      46.990  39.583  31.899  1.00  0.00           H0.      0
ATOM    737  HB3 LEU A  48      48.205  39.746  30.661  1.00  0.00           H0.      0
ATOM    738  CG  LEU A  48      46.706  41.320  30.660  1.00  0.00           C0.      0
ATOM    739  HG  LEU A  48      46.839  41.483  29.591  1.00  0.00           H0.      0
ATOM    740  CD1 LEU A  48      45.226  41.716  30.996  1.00  0.00           C0.      0
ATOM    741 HD11 LEU A  48      44.497  40.921  30.839  1.00  0.00           H0.      0
ATOM    742 HD12 LEU A  48      45.287  42.015  32.042  1.00  0.00           H0.      0
ATOM    743 HD13 LEU A  48      45.012  42.617  30.421  1.00  0.00           H0.      0
ATOM    744  CD2 LEU A  48      47.634  42.309  31.439  1.00  0.00           C0.      0
ATOM    745 HD21 LEU A  48      47.746  41.922  32.452  1.00  0.00           H0.      0
ATOM    746 HD22 LEU A  48      48.583  42.289  30.904  1.00  0.00           H0.      0
ATOM    747 HD23 LEU A  48      47.432  43.379  31.498  1.00  0.00           H0.      0
ATOM    748  C   LEU A  48      46.678  39.046  28.508  1.00  0.00           C0.      0
ATOM    749  O   LEU A  48      45.759  39.395  27.746  1.00  0.00           O0.      0
ATOM    750  N   LEU A  49      47.887  38.590  28.020  1.00  0.00           N0.      0
ATOM    751  H   LEU A  49      48.574  38.248  28.676  1.00  0.00           H0.      0
ATOM    752  CA  LEU A  49      48.153  38.857  26.613  1.00  0.00           C0.      0
ATOM    753  HA  LEU A  49      47.908  39.880  26.330  1.00  0.00           H0.      0
ATOM    754  CB  LEU A  49      49.638  38.474  26.342  1.00  0.00           C0.      0
ATOM    755  HB2 LEU A  49      49.881  37.509  26.788  1.00  0.00           H0.      0
ATOM    756  HB3 LEU A  49      49.783  38.589  25.268  1.00  0.00           H0.      0
ATOM    757  CG  LEU A  49      50.633  39.486  26.931  1.00  0.00           C0.      0
ATOM    758  HG  LEU A  49      50.543  39.518  28.017  1.00  0.00           H0.      0
ATOM    759  CD1 LEU A  49      52.080  39.065  26.691  1.00  0.00           C0.      0
ATOM    760 HD11 LEU A  49      52.281  38.981  25.623  1.00  0.00           H0.      0
ATOM    761 HD12 LEU A  49      52.766  39.797  27.117  1.00  0.00           H0.      0
ATOM    762 HD13 LEU A  49      52.286  38.152  27.251  1.00  0.00           H0.      0
ATOM    763  CD2 LEU A  49      50.467  40.863  26.253  1.00  0.00           C0.      0
ATOM    764 HD21 LEU A  49      50.445  40.788  25.166  1.00  0.00           H0.      0
ATOM    765 HD22 LEU A  49      49.517  41.301  26.559  1.00  0.00           H0.      0
ATOM    766 HD23 LEU A  49      51.201  41.593  26.593  1.00  0.00           H0.      0
ATOM    767  C   LEU A  49      47.248  38.025  25.730  1.00  0.00           C0.      0
ATOM    768  O   LEU A  49      46.883  38.438  24.660  1.00  0.00           O0.      0
ATOM    769  N   GLY A  50      46.815  36.854  26.214  1.00  0.00           N0.      0
ATOM    770  H   GLY A  50      47.069  36.516  27.131  1.00  0.00           H0.      0
ATOM    771  CA  GLY A  50      45.977  36.018  25.393  1.00  0.00           C0.      0
ATOM    772  HA2 GLY A  50      46.401  36.054  24.389  1.00  0.00           H0.      0
ATOM    773  HA3 GLY A  50      45.966  34.956  25.640  1.00  0.00           H0.      0
ATOM    774  C   GLY A  50      44.557  36.593  25.231  1.00  0.00           C0.      0
ATOM    775  O   GLY A  50      43.996  36.613  24.142  1.00  0.00           O0.      0
ATOM    776  N   LEU A  51      44.007  37.107  26.331  1.00  0.00           N0.      0
ATOM    777  H   LEU A  51      44.569  37.099  27.171  1.00  0.00           H0.      0
ATOM    778  CA  LEU A  51      42.635  37.715  26.338  1.00  0.00           C0.      0
ATOM    779  HA  LEU A  51      41.952  37.063  25.793  1.00  0.00           H0.      0
ATOM    780  CB  LEU A  51      42.097  38.157  27.719  1.00  0.00           C0.      0
ATOM    781  HB2 LEU A  51      42.221  37.293  28.373  1.00  0.00           H0.      0
ATOM    782  HB3 LEU A  51      42.873  38.807  28.124  1.00  0.00           H0.      0
ATOM    783  CG  LEU A  51      40.682  38.728  27.777  1.00  0.00           C0.      0
ATOM    784  HG  LEU A  51      40.526  39.581  27.116  1.00  0.00           H0.      0
ATOM    785  CD1 LEU A  51      39.702  37.686  27.371  1.00  0.00           C0.      0
ATOM    786 HD11 LEU A  51      38.727  38.173  27.411  1.00  0.00           H0.      0
ATOM    787 HD12 LEU A  51      39.943  37.520  26.321  1.00  0.00           H0.      0
ATOM    788 HD13 LEU A  51      39.810  36.832  28.039  1.00  0.00           H0.      0
ATOM    789  CD2 LEU A  51      40.363  39.215  29.132  1.00  0.00           C0.      0
ATOM    790 HD21 LEU A  51      39.389  39.703  29.170  1.00  0.00           H0.      0
ATOM    791 HD22 LEU A  51      40.432  38.370  29.818  1.00  0.00           H0.      0
ATOM    792 HD23 LEU A  51      41.055  39.991  29.460  1.00  0.00           H0.      0
ATOM    793  C   LEU A  51      42.587  38.972  25.540  1.00  0.00           C0.      0
ATOM    794  O   LEU A  51      41.603  39.273  24.840  1.00  0.00           O0.      0
ATOM    795  N   LEU A  52      43.635  39.797  25.631  1.00  0.00           N0.      0
ATOM    796  H   LEU A  52      44.395  39.540  26.244  1.00  0.00           H0.      0
ATOM    797  CA  LEU A  52      43.607  40.993  24.848  1.00  0.00           C0.      0
ATOM    798  HA  LEU A  52      42.748  41.613  25.102  1.00  0.00           H0.      0
ATOM    799  CB  LEU A  52      44.910  41.833  25.156  1.00  0.00           C0.      0
ATOM    800  HB2 LEU A  52      45.750  41.138  25.143  1.00  0.00           H0.      0
ATOM    801  HB3 LEU A  52      45.188  42.475  24.320  1.00  0.00           H0.      0
ATOM    802  CG  LEU A  52      44.939  42.608  26.462  1.00  0.00           C0.      0
ATOM    803  HG  LEU A  52      44.219  42.118  27.117  1.00  0.00           H0.      0
ATOM    804  CD1 LEU A  52      46.407  42.594  27.002  1.00  0.00           C0.      0
ATOM    805 HD11 LEU A  52      46.929  42.940  26.110  1.00  0.00           H0.      0
ATOM    806 HD12 LEU A  52      46.471  43.395  27.739  1.00  0.00           H0.      0
ATOM    807 HD13 LEU A  52      46.804  41.621  27.292  1.00  0.00           H0.      0
ATOM    808  CD2 LEU A  52      44.511  44.062  26.247  1.00  0.00           C0.      0
ATOM    809 HD21 LEU A  52      44.613  44.650  27.158  1.00  0.00           H0.      0
ATOM    810 HD22 LEU A  52      45.136  44.441  25.439  1.00  0.00           H0.      0
ATOM    811 HD23 LEU A  52      43.492  44.031  25.861  1.00  0.00           H0.      0
ATOM    812  C   LEU A  52      43.606  40.650  23.346  1.00  0.00           C0.      0
ATOM    813  O   LEU A  52      42.804  41.209  22.557  1.00  0.00           O0.      0
ATOM    814  N   ARG A  53      44.436  39.693  22.896  1.00  0.00           N0.      0
ATOM    815  H   ARG A  53      45.038  39.197  23.538  1.00  0.00           H0.      0
ATOM    816  CA  ARG A  53      44.508  39.409  21.486  1.00  0.00           C0.      0
ATOM    817  HA  ARG A  53      44.661  40.244  20.803  1.00  0.00           H0.      0
ATOM    818  CB  ARG A  53      45.675  38.444  21.245  1.00  0.00           C0.      0
ATOM    819  HB2 ARG A  53      45.777  37.697  22.032  1.00  0.00           H0.      0
ATOM    820  HB3 ARG A  53      45.539  37.935  20.290  1.00  0.00           H0.      0
ATOM    821  CG  ARG A  53      47.028  39.153  21.052  1.00  0.00           C0.      0
ATOM    822  HG2 ARG A  53      47.275  39.493  20.046  1.00  0.00           H0.      0
ATOM    823  HG3 ARG A  53      47.001  40.049  21.672  1.00  0.00           H0.      0
ATOM    824  CD  ARG A  53      48.226  38.381  21.560  1.00  0.00           C0.      0
ATOM    825  HD2 ARG A  53      48.028  37.932  22.533  1.00  0.00           H0.      0
ATOM    826  HD3 ARG A  53      48.509  37.640  20.813  1.00  0.00           H0.      0
ATOM    827  NE  ARG A  53      49.437  39.192  21.611  1.00  0.00           N0.      0
ATOM    828  HE  ARG A  53      49.409  39.898  20.889  1.00  0.00           H0.      0
ATOM    829  CZ  ARG A  53      50.614  38.968  22.053  1.00  0.00           C0.      0
ATOM    830  NH1 ARG A  53      51.006  37.920  22.717  1.00  0.00           N0.      0
ATOM    831 HH11 ARG A  53      50.342  37.169  22.837  1.00  0.00           H0.      0
ATOM    832 HH12 ARG A  53      51.974  37.847  22.996  1.00  0.00           H0.      0
ATOM    833  NH2 ARG A  53      51.585  39.844  21.761  1.00  0.00           N0.      0
ATOM    834 HH21 ARG A  53      51.407  40.630  21.151  1.00  0.00           H0.      0
ATOM    835 HH22 ARG A  53      52.469  39.484  22.091  1.00  0.00           H0.      0
ATOM    836  C   ARG A  53      43.226  38.692  21.026  1.00  0.00           C0.      0
ATOM    837  O   ARG A  53      42.766  38.963  19.915  1.00  0.00           O0.      0
ATOM    838  N   GLN A  54      42.620  37.787  21.756  1.00  0.00           N0.      0
ATOM    839  H   GLN A  54      43.008  37.540  22.655  1.00  0.00           H0.      0
ATOM    840  CA  GLN A  54      41.363  37.045  21.497  1.00  0.00           C0.      0
ATOM    841  HA  GLN A  54      41.435  36.326  20.682  1.00  0.00           H0.      0
ATOM    842  CB  GLN A  54      41.096  36.227  22.764  1.00  0.00           C0.      0
ATOM    843  HB2 GLN A  54      41.895  35.485  22.767  1.00  0.00           H0.      0
ATOM    844  HB3 GLN A  54      41.229  36.838  23.656  1.00  0.00           H0.      0
ATOM    845  CG  GLN A  54      39.779  35.406  22.701  1.00  0.00           C0.      0
ATOM    846  HG2 GLN A  54      38.901  36.035  22.847  1.00  0.00           H0.      0
ATOM    847  HG3 GLN A  54      39.791  35.032  21.677  1.00  0.00           H0.      0
ATOM    848  CD  GLN A  54      39.649  34.201  23.697  1.00  0.00           C0.      0
ATOM    849  OE1 GLN A  54      40.001  34.345  24.895  1.00  0.00           O0.      0
ATOM    850  NE2 GLN A  54      39.237  33.079  23.132  1.00  0.00           N0.      0
ATOM    851 HE21 GLN A  54      39.197  32.275  23.743  1.00  0.00           H0.      0
ATOM    852 HE22 GLN A  54      38.982  33.105  22.155  1.00  0.00           H0.      0
ATOM    853  C   GLN A  54      40.197  37.944  21.210  1.00  0.00           C0.      0
ATOM    854  O   GLN A  54      39.201  37.499  20.675  1.00  0.00           O0.      0
ATOM    855  N   HIP A  55      40.250  39.170  21.680  1.00  0.00           N0.      0
ATOM    856  H   HIP A  55      41.050  39.393  22.256  1.00  0.00           H0.      0
ATOM    857  CA  HIP A  55      39.178  40.142  21.367  1.00  0.00           C0.      0
ATOM    858  HA  HIP A  55      38.500  39.706  20.633  1.00  0.00           H0.      0
ATOM    859  CB  HIP A  55      38.573  40.530  22.723  1.00  0.00           C0.      0
ATOM    860  HB2 HIP A  55      39.390  41.001  23.270  1.00  0.00           H0.      0
ATOM    861  HB3 HIP A  55      37.871  41.334  22.500  1.00  0.00           H0.      0
ATOM    862  CG  HIP A  55      37.814  39.400  23.449  1.00  0.00           C0.      0
ATOM    863  ND1 HIP A  55      36.830  38.642  22.977  1.00  0.00           N0.      0
ATOM    864  HD1 HIP A  55      36.368  38.586  22.080  1.00  0.00           H0.      0
ATOM    865  CE1 HIP A  55      36.525  37.648  23.909  1.00  0.00           C0.      0
ATOM    866  HE1 HIP A  55      35.720  36.934  23.809  1.00  0.00           H0.      0
ATOM    867  NE2 HIP A  55      37.297  37.844  24.930  1.00  0.00           N0.      0
ATOM    868  HE2 HIP A  55      37.299  37.312  25.789  1.00  0.00           H0.      0
ATOM    869  CD2 HIP A  55      38.197  38.834  24.653  1.00  0.00           C0.      0
ATOM    870  HD2 HIP A  55      38.915  39.306  25.308  1.00  0.00           H0.      0
ATOM    871  C   HIP A  55      39.757  41.423  20.596  1.00  0.00           C0.      0
ATOM    872  O   HIP A  55      39.022  42.323  20.304  1.00  0.00           O0.      0
ATOM    873  N   GLY A  56      40.990  41.408  20.075  1.00  0.00           N0.      0
ATOM    874  H   GLY A  56      41.628  40.649  20.266  1.00  0.00           H0.      0
ATOM    875  CA  GLY A  56      41.501  42.330  19.127  1.00  0.00           C0.      0
ATOM    876  HA2 GLY A  56      42.398  41.970  18.625  1.00  0.00           H0.      0
ATOM    877  HA3 GLY A  56      40.663  42.477  18.445  1.00  0.00           H0.      0
ATOM    878  C   GLY A  56      41.897  43.647  19.836  1.00  0.00           C0.      0
ATOM    879  O   GLY A  56      41.808  44.687  19.162  1.00  0.00           O0.      0
ATOM    880  N   CYS A  57      42.429  43.573  21.041  1.00  0.00           N0.      0
ATOM    881  H   CYS A  57      42.316  42.727  21.581  1.00  0.00           H0.      0
ATOM    882  CA  CYS A  57      43.001  44.716  21.735  1.00  0.00           C0.      0
ATOM    883  HA  CYS A  57      42.537  45.591  21.281  1.00  0.00           H0.      0
ATOM    884  CB  CYS A  57      42.651  44.662  23.253  1.00  0.00           C0.      0
ATOM    885  HB2 CYS A  57      43.209  43.841  23.703  1.00  0.00           H0.      0
ATOM    886  HB3 CYS A  57      43.035  45.559  23.737  1.00  0.00           H0.      0
ATOM    887  SG  CYS A  57      40.845  44.466  23.436  1.00  0.00           S0.      0
ATOM    888  HG  CYS A  57      40.490  45.028  22.277  1.00  0.00           H0.      0
ATOM    889  C   CYS A  57      44.474  45.020  21.454  1.00  0.00           C0.      0
ATOM    890  O   CYS A  57      45.261  44.129  21.156  1.00  0.00           O0.      0
ATOM    891  N   HIE A  58      44.824  46.308  21.403  1.00  0.00           N0.      0
ATOM    892  H   HIE A  58      44.096  46.993  21.550  1.00  0.00           H0.      0
ATOM    893  CA  HIE A  58      46.191  46.771  21.105  1.00  0.00           C0.      0
ATOM    894  HA  HIE A  58      46.754  45.970  21.583  1.00  0.00           H0.      0
ATOM    895  CB  HIE A  58      46.453  46.638  19.591  1.00  0.00           C0.      0
ATOM    896  HB2 HIE A  58      46.194  45.683  19.134  1.00  0.00           H0.      0
ATOM    897  HB3 HIE A  58      45.864  47.381  19.052  1.00  0.00           H0.      0
ATOM    898  CG  HIE A  58      47.911  46.919  19.278  1.00  0.00           C0.      0
ATOM    899  ND1 HIE A  58      48.508  48.216  19.172  1.00  0.00           N0.      0
ATOM    900  CE1 HIE A  58      49.783  47.984  18.895  1.00  0.00           C0.      0
ATOM    901  HE1 HIE A  58      50.538  48.756  18.913  1.00  0.00           H0.      0
ATOM    902  NE2 HIE A  58      50.026  46.663  18.777  1.00  0.00           N0.      0
ATOM    903  HE2 HIE A  58      50.902  46.219  18.541  1.00  0.00           H0.      0
ATOM    904  CD2 HIE A  58      48.892  45.971  19.183  1.00  0.00           C0.      0
ATOM    905  HD2 HIE A  58      48.815  44.901  19.308  1.00  0.00           H0.      0
ATOM    906  C   HIE A  58      46.651  48.095  21.740  1.00  0.00           C0.      0
ATOM    907  O   HIE A  58      47.722  48.122  22.321  1.00  0.00           O0.      0
ATOM    908  N   ARG A  59      45.754  49.074  21.965  1.00  0.00           N0.      0
ATOM    909  H   ARG A  59      44.908  48.892  21.445  1.00  0.00           H0.      0
ATOM    910  CA  ARG A  59      45.891  50.363  22.635  1.00  0.00           C0.      0
ATOM    911  HA  ARG A  59      46.898  50.765  22.741  1.00  0.00           H0.      0
ATOM    912  CB  ARG A  59      45.144  51.447  21.732  1.00  0.00           C0.      0
ATOM    913  HB2 ARG A  59      45.256  51.152  20.689  1.00  0.00           H0.      0
ATOM    914  HB3 ARG A  59      44.075  51.357  21.930  1.00  0.00           H0.      0
ATOM    915  CG  ARG A  59      45.755  52.899  21.962  1.00  0.00           C0.      0
ATOM    916  HG2 ARG A  59      46.071  52.933  23.004  1.00  0.00           H0.      0
ATOM    917  HG3 ARG A  59      46.565  53.021  21.242  1.00  0.00           H0.      0
ATOM    918  CD  ARG A  59      44.802  54.126  21.538  1.00  0.00           C0.      0
ATOM    919  HD2 ARG A  59      44.648  54.089  20.460  1.00  0.00           H0.      0
ATOM    920  HD3 ARG A  59      43.761  54.099  21.861  1.00  0.00           H0.      0
ATOM    921  NE  ARG A  59      45.394  55.384  21.889  1.00  0.00           N0.      0
ATOM    922  HE  ARG A  59      46.399  55.441  21.802  1.00  0.00           H0.      0
ATOM    923  CZ  ARG A  59      44.826  56.455  22.322  1.00  0.00           C0.      0
ATOM    924  NH1 ARG A  59      43.540  56.640  22.256  1.00  0.00           N0.      0
ATOM    925 HH11 ARG A  59      42.939  55.868  22.005  1.00  0.00           H0.      0
ATOM    926 HH12 ARG A  59      43.135  57.486  22.630  1.00  0.00           H0.      0
ATOM    927  NH2 ARG A  59      45.555  57.412  22.854  1.00  0.00           N0.      0
ATOM    928 HH21 ARG A  59      46.530  57.161  22.933  1.00  0.00           H0.      0
ATOM    929 HH22 ARG A  59      45.198  58.292  23.196  1.00  0.00           H0.      0
ATOM    930  C   ARG A  59      45.357  50.247  24.063  1.00  0.00           C0.      0
ATOM    931  O   ARG A  59      44.174  49.964  24.169  1.00  0.00           O0.      0
ATOM    932  N   VAL A  60      46.114  50.550  25.123  1.00  0.00           N0.      0
ATOM    933  H   VAL A  60      47.010  50.999  24.999  1.00  0.00           H0.      0
ATOM    934  CA  VAL A  60      45.771  50.185  26.488  1.00  0.00           C0.      0
ATOM    935  HA  VAL A  60      44.740  49.833  26.489  1.00  0.00           H0.      0
ATOM    936  CB  VAL A  60      46.690  48.923  26.893  1.00  0.00           C0.      0
ATOM    937  HB  VAL A  60      47.679  49.371  26.984  1.00  0.00           H0.      0
ATOM    938  CG1 VAL A  60      46.180  48.237  28.189  1.00  0.00           C0.      0
ATOM    939 HG11 VAL A  60      45.176  48.488  28.529  1.00  0.00           H0.      0
ATOM    940 HG12 VAL A  60      46.204  47.148  28.153  1.00  0.00           H0.      0
ATOM    941 HG13 VAL A  60      46.880  48.537  28.969  1.00  0.00           H0.      0
ATOM    942  CG2 VAL A  60      46.873  47.835  25.889  1.00  0.00           C0.      0
ATOM    943 HG21 VAL A  60      45.905  47.389  25.663  1.00  0.00           H0.      0
ATOM    944 HG22 VAL A  60      47.208  48.222  24.926  1.00  0.00           H0.      0
ATOM    945 HG23 VAL A  60      47.712  47.239  26.248  1.00  0.00           H0.      0
ATOM    946  C   VAL A  60      45.896  51.366  27.460  1.00  0.00           C0.      0
ATOM    947  O   VAL A  60      46.687  52.288  27.115  1.00  0.00           O0.      0
ATOM    948  N   LEU A  61      45.267  51.440  28.665  1.00  0.00           N0.      0
ATOM    949  H   LEU A  61      44.527  50.796  28.905  1.00  0.00           H0.      0
ATOM    950  CA  LEU A  61      45.563  52.440  29.677  1.00  0.00           C0.      0
ATOM    951  HA  LEU A  61      46.473  52.974  29.402  1.00  0.00           H0.      0
ATOM    952  CB  LEU A  61      44.409  53.481  29.607  1.00  0.00           C0.      0
ATOM    953  HB2 LEU A  61      44.685  53.948  28.662  1.00  0.00           H0.      0
ATOM    954  HB3 LEU A  61      43.476  52.921  29.673  1.00  0.00           H0.      0
ATOM    955  CG  LEU A  61      44.325  54.539  30.779  1.00  0.00           C0.      0
ATOM    956  HG  LEU A  61      44.439  54.198  31.808  1.00  0.00           H0.      0
ATOM    957  CD1 LEU A  61      45.459  55.524  30.578  1.00  0.00           C0.      0
ATOM    958 HD11 LEU A  61      45.495  55.939  29.571  1.00  0.00           H0.      0
ATOM    959 HD12 LEU A  61      45.321  56.391  31.225  1.00  0.00           H0.      0
ATOM    960 HD13 LEU A  61      46.464  55.149  30.772  1.00  0.00           H0.      0
ATOM    961  CD2 LEU A  61      42.945  55.235  30.802  1.00  0.00           C0.      0
ATOM    962 HD21 LEU A  61      42.109  54.536  30.840  1.00  0.00           H0.      0
ATOM    963 HD22 LEU A  61      42.858  55.819  31.718  1.00  0.00           H0.      0
ATOM    964 HD23 LEU A  61      42.873  55.853  29.908  1.00  0.00           H0.      0
ATOM    965  C   LEU A  61      45.567  51.805  31.040  1.00  0.00           C0.      0
ATOM    966  O   LEU A  61      44.496  51.301  31.423  1.00  0.00           O0.      0
ATOM    967  N   ASH A  62      46.720  51.761  31.705  1.00  0.00           N0.      0
ATOM    968  H   ASH A  62      47.494  52.312  31.362  1.00  0.00           H0.      0
ATOM    969  CA  ASH A  62      46.862  51.270  33.129  1.00  0.00           C0.      0
ATOM    970  HA  ASH A  62      46.128  50.488  33.329  1.00  0.00           H0.      0
ATOM    971  CB  ASH A  62      48.297  50.744  33.262  1.00  0.00           C0.      0
ATOM    972  HB2 ASH A  62      48.461  50.003  32.480  1.00  0.00           H0.      0
ATOM    973  HB3 ASH A  62      48.915  51.601  32.994  1.00  0.00           H0.      0
ATOM    974  CG  ASH A  62      48.810  50.102  34.508  1.00  0.00           C0.      0
ATOM    975  OD1 ASH A  62      49.895  49.623  34.563  1.00  0.00           O0.      0
ATOM    976  OD2 ASH A  62      47.816  49.986  35.426  1.00  0.00           O0.      0
ATOM    977  HD2 ASH A  62      48.126  49.533  36.214  1.00  0.00           H0.      0
ATOM    978  C   ASH A  62      46.731  52.423  34.143  1.00  0.00           C0.      0
ATOM    979  O   ASH A  62      47.699  53.213  34.332  1.00  0.00           O0.      0
ATOM    980  N   VAL A  63      45.525  52.589  34.756  1.00  0.00           N0.      0
ATOM    981  H   VAL A  63      44.909  51.813  34.562  1.00  0.00           H0.      0
ATOM    982  CA  VAL A  63      45.064  53.720  35.616  1.00  0.00           C0.      0
ATOM    983  HA  VAL A  63      45.428  54.555  35.017  1.00  0.00           H0.      0
ATOM    984  CB  VAL A  63      43.503  53.827  35.784  1.00  0.00           C0.      0
ATOM    985  HB  VAL A  63      43.352  54.786  36.280  1.00  0.00           H0.      0
ATOM    986  CG1 VAL A  63      42.743  53.757  34.490  1.00  0.00           C0.      0
ATOM    987 HG11 VAL A  63      41.701  53.984  34.711  1.00  0.00           H0.      0
ATOM    988 HG12 VAL A  63      43.088  54.564  33.843  1.00  0.00           H0.      0
ATOM    989 HG13 VAL A  63      42.825  52.763  34.050  1.00  0.00           H0.      0
ATOM    990  CG2 VAL A  63      42.922  52.685  36.698  1.00  0.00           C0.      0
ATOM    991 HG21 VAL A  63      41.899  52.902  37.005  1.00  0.00           H0.      0
ATOM    992 HG22 VAL A  63      42.985  51.755  36.131  1.00  0.00           H0.      0
ATOM    993 HG23 VAL A  63      43.500  52.507  37.605  1.00  0.00           H0.      0
ATOM    994  C   VAL A  63      45.740  53.894  36.986  1.00  0.00           C0.      0
ATOM    995  O   VAL A  63      45.531  54.936  37.635  1.00  0.00           O0.      0
ATOM    996  N   ALA A  64      46.388  52.899  37.540  1.00  0.00           N0.      0
ATOM    997  H   ALA A  64      46.378  51.983  37.114  1.00  0.00           H0.      0
ATOM    998  CA  ALA A  64      47.360  53.130  38.666  1.00  0.00           C0.      0
ATOM    999  HA  ALA A  64      47.597  54.188  38.557  1.00  0.00           H0.      0
ATOM   1000  CB  ALA A  64      46.628  53.003  39.991  1.00  0.00           C0.      0
ATOM   1001  HB1 ALA A  64      46.069  52.071  40.076  1.00  0.00           H0.      0
ATOM   1002  HB2 ALA A  64      47.303  53.015  40.846  1.00  0.00           H0.      0
ATOM   1003  HB3 ALA A  64      46.004  53.892  40.090  1.00  0.00           H0.      0
ATOM   1004  C   ALA A  64      48.588  52.243  38.506  1.00  0.00           C0.      0
ATOM   1005  O   ALA A  64      48.762  51.262  39.204  1.00  0.00           O0.      0
ATOM   1006  N   CYS A  65      49.516  52.569  37.603  1.00  0.00           N0.      0
ATOM   1007  H   CYS A  65      49.383  53.305  36.924  1.00  0.00           H0.      0
ATOM   1008  CA  CYS A  65      50.642  51.722  37.246  1.00  0.00           C0.      0
ATOM   1009  HA  CYS A  65      50.220  50.794  36.860  1.00  0.00           H0.      0
ATOM   1010  CB  CYS A  65      51.331  52.312  35.939  1.00  0.00           C0.      0
ATOM   1011  HB2 CYS A  65      52.096  51.643  35.545  1.00  0.00           H0.      0
ATOM   1012  HB3 CYS A  65      50.585  52.213  35.150  1.00  0.00           H0.      0
ATOM   1013  SG  CYS A  65      52.001  53.985  36.217  1.00  0.00           S0.      0
ATOM   1014  HG  CYS A  65      50.903  54.746  36.223  1.00  0.00           H0.      0
ATOM   1015  C   CYS A  65      51.658  51.456  38.441  1.00  0.00           C0.      0
ATOM   1016  O   CYS A  65      52.498  50.533  38.372  1.00  0.00           O0.      0
ATOM   1017  N   GLY A  66      51.705  52.388  39.423  1.00  0.00           N0.      0
ATOM   1018  H   GLY A  66      51.032  53.141  39.452  1.00  0.00           H0.      0
ATOM   1019  CA  GLY A  66      52.733  52.388  40.453  1.00  0.00           C0.      0
ATOM   1020  HA2 GLY A  66      52.518  53.013  41.320  1.00  0.00           H0.      0
ATOM   1021  HA3 GLY A  66      52.742  51.358  40.809  1.00  0.00           H0.      0
ATOM   1022  C   GLY A  66      54.095  52.789  39.929  1.00  0.00           C0.      0
ATOM   1023  O   GLY A  66      54.340  53.730  39.190  1.00  0.00           O0.      0
ATOM   1024  N   THR A  67      55.010  51.886  40.280  1.00  0.00           N0.      0
ATOM   1025  H   THR A  67      54.717  51.050  40.766  1.00  0.00           H0.      0
ATOM   1026  CA  THR A  67      56.364  51.800  39.728  1.00  0.00           C0.      0
ATOM   1027  HA  THR A  67      56.767  52.808  39.632  1.00  0.00           H0.      0
ATOM   1028  CB  THR A  67      57.308  50.989  40.612  1.00  0.00           C0.      0
ATOM   1029  HB  THR A  67      58.366  51.038  40.355  1.00  0.00           H0.      0
ATOM   1030  CG2 THR A  67      57.283  51.506  42.092  1.00  0.00           C0.      0
ATOM   1031 HG21 THR A  67      57.725  52.490  42.249  1.00  0.00           H0.      0
ATOM   1032 HG22 THR A  67      56.310  51.498  42.584  1.00  0.00           H0.      0
ATOM   1033 HG23 THR A  67      57.932  50.800  42.609  1.00  0.00           H0.      0
ATOM   1034  OG1 THR A  67      56.865  49.714  40.555  1.00  0.00           O0.      0
ATOM   1035  HG1 THR A  67      57.542  49.247  41.050  1.00  0.00           H0.      0
ATOM   1036  C   THR A  67      56.381  51.256  38.233  1.00  0.00           C0.      0
ATOM   1037  O   THR A  67      57.376  50.818  37.687  1.00  0.00           O0.      0
ATOM   1038  N   GLY A  68      55.290  51.313  37.547  1.00  0.00           N0.      0
ATOM   1039  H   GLY A  68      54.640  51.982  37.934  1.00  0.00           H0.      0
ATOM   1040  CA  GLY A  68      55.143  51.040  36.101  1.00  0.00           C0.      0
ATOM   1041  HA2 GLY A  68      54.248  51.615  35.861  1.00  0.00           H0.      0
ATOM   1042  HA3 GLY A  68      55.969  51.492  35.553  1.00  0.00           H0.      0
ATOM   1043  C   GLY A  68      54.921  49.552  35.774  1.00  0.00           C0.      0
ATOM   1044  O   GLY A  68      54.977  49.175  34.557  1.00  0.00           O0.      0
ATOM   1045  N   VAL A  69      54.677  48.715  36.773  1.00  0.00           N0.      0
ATOM   1046  H   VAL A  69      54.525  49.138  37.677  1.00  0.00           H0.      0
ATOM   1047  CA  VAL A  69      54.758  47.325  36.680  1.00  0.00           C0.      0
ATOM   1048  HA  VAL A  69      55.728  47.166  36.209  1.00  0.00           H0.      0
ATOM   1049  CB  VAL A  69      54.821  46.617  38.107  1.00  0.00           C0.      0
ATOM   1050  HB  VAL A  69      53.992  46.814  38.787  1.00  0.00           H0.      0
ATOM   1051  CG1 VAL A  69      54.934  45.074  38.064  1.00  0.00           C0.      0
ATOM   1052 HG11 VAL A  69      54.136  44.684  37.433  1.00  0.00           H0.      0
ATOM   1053 HG12 VAL A  69      55.822  44.662  37.585  1.00  0.00           H0.      0
ATOM   1054 HG13 VAL A  69      54.792  44.716  39.084  1.00  0.00           H0.      0
ATOM   1055  CG2 VAL A  69      56.072  46.974  38.879  1.00  0.00           C0.      0
ATOM   1056 HG21 VAL A  69      56.190  48.057  38.905  1.00  0.00           H0.      0
ATOM   1057 HG22 VAL A  69      55.897  46.520  39.854  1.00  0.00           H0.      0
ATOM   1058 HG23 VAL A  69      56.948  46.529  38.407  1.00  0.00           H0.      0
ATOM   1059  C   VAL A  69      53.721  46.688  35.772  1.00  0.00           C0.      0
ATOM   1060  O   VAL A  69      54.076  45.897  34.842  1.00  0.00           O0.      0
ATOM   1061  N   ASP A  70      52.403  47.018  35.940  1.00  0.00           N0.      0
ATOM   1062  H   ASP A  70      52.144  47.557  36.753  1.00  0.00           H0.      0
ATOM   1063  CA  ASP A  70      51.292  46.435  35.151  1.00  0.00           C0.      0
ATOM   1064  HA  ASP A  70      51.404  45.351  35.143  1.00  0.00           H0.      0
ATOM   1065  CB  ASP A  70      49.887  46.714  35.858  1.00  0.00           C0.      0
ATOM   1066  HB2 ASP A  70      49.184  46.937  35.055  1.00  0.00           H0.      0
ATOM   1067  HB3 ASP A  70      49.316  45.831  36.144  1.00  0.00           H0.      0
ATOM   1068  CG  ASP A  70      49.786  47.772  37.021  1.00  0.00           C0.      0
ATOM   1069  OD1 ASP A  70      48.571  48.150  37.270  1.00  0.00           O0.      0
ATOM   1070  OD2 ASP A  70      50.754  48.384  37.586  1.00  0.00           O0.      0
ATOM   1071  C   ASP A  70      51.290  46.946  33.639  1.00  0.00           C0.      0
ATOM   1072  O   ASP A  70      50.415  46.596  32.819  1.00  0.00           O0.      0
ATOM   1073  N   SER A  71      52.344  47.762  33.316  1.00  0.00           N0.      0
ATOM   1074  H   SER A  71      53.055  47.960  34.005  1.00  0.00           H0.      0
ATOM   1075  CA  SER A  71      52.434  48.200  31.896  1.00  0.00           C0.      0
ATOM   1076  HA  SER A  71      51.443  48.185  31.443  1.00  0.00           H0.      0
ATOM   1077  CB  SER A  71      52.757  49.689  31.909  1.00  0.00           C0.      0
ATOM   1078  HB2 SER A  71      53.685  49.894  32.443  1.00  0.00           H0.      0
ATOM   1079  HB3 SER A  71      52.837  50.120  30.911  1.00  0.00           H0.      0
ATOM   1080  OG  SER A  71      51.824  50.350  32.623  1.00  0.00           O0.      0
ATOM   1081  HG  SER A  71      51.229  49.749  33.077  1.00  0.00           H0.      0
ATOM   1082  C   SER A  71      53.450  47.375  31.096  1.00  0.00           C0.      0
ATOM   1083  O   SER A  71      53.327  47.133  29.909  1.00  0.00           O0.      0
ATOM   1084  N   ILE A  72      54.532  46.880  31.763  1.00  0.00           N0.      0
ATOM   1085  H   ILE A  72      54.607  47.293  32.682  1.00  0.00           H0.      0
ATOM   1086  CA  ILE A  72      55.758  46.421  31.084  1.00  0.00           C0.      0
ATOM   1087  HA  ILE A  72      56.125  47.237  30.462  1.00  0.00           H0.      0
ATOM   1088  CB  ILE A  72      56.770  45.963  32.220  1.00  0.00           C0.      0
ATOM   1089  HB  ILE A  72      56.183  45.444  32.978  1.00  0.00           H0.      0
ATOM   1090  CG2 ILE A  72      57.888  45.020  31.546  1.00  0.00           C0.      0
ATOM   1091 HG21 ILE A  72      58.367  45.580  30.743  1.00  0.00           H0.      0
ATOM   1092 HG22 ILE A  72      58.737  44.833  32.204  1.00  0.00           H0.      0
ATOM   1093 HG23 ILE A  72      57.528  44.089  31.108  1.00  0.00           H0.      0
ATOM   1094  CG1 ILE A  72      57.486  47.151  32.798  1.00  0.00           C0.      0
ATOM   1095 HG12 ILE A  72      58.239  47.537  32.111  1.00  0.00           H0.      0
ATOM   1096 HG13 ILE A  72      56.745  47.916  33.028  1.00  0.00           H0.      0
ATOM   1097  CD1 ILE A  72      58.171  46.793  34.084  1.00  0.00           C0.      0
ATOM   1098 HD11 ILE A  72      58.613  47.656  34.581  1.00  0.00           H0.      0
ATOM   1099 HD12 ILE A  72      57.530  46.262  34.787  1.00  0.00           H0.      0
ATOM   1100 HD13 ILE A  72      58.943  46.041  33.923  1.00  0.00           H0.      0
ATOM   1101  C   ILE A  72      55.525  45.295  30.093  1.00  0.00           C0.      0
ATOM   1102  O   ILE A  72      55.863  45.362  28.940  1.00  0.00           O0.      0
ATOM   1103  N   MET A  73      54.929  44.213  30.573  1.00  0.00           N0.      0
ATOM   1104  H   MET A  73      54.835  44.265  31.577  1.00  0.00           H0.      0
ATOM   1105  CA  MET A  73      54.627  42.933  29.852  1.00  0.00           C0.      0
ATOM   1106  HA  MET A  73      55.577  42.501  29.537  1.00  0.00           H0.      0
ATOM   1107  CB  MET A  73      53.957  41.872  30.825  1.00  0.00           C0.      0
ATOM   1108  HB2 MET A  73      54.212  40.921  30.357  1.00  0.00           H0.      0
ATOM   1109  HB3 MET A  73      54.487  41.900  31.777  1.00  0.00           H0.      0
ATOM   1110  CG  MET A  73      52.453  41.903  31.141  1.00  0.00           C0.      0
ATOM   1111  HG2 MET A  73      52.214  42.826  31.668  1.00  0.00           H0.      0
ATOM   1112  HG3 MET A  73      51.832  41.755  30.257  1.00  0.00           H0.      0
ATOM   1113  SD  MET A  73      52.246  40.535  32.399  1.00  0.00           S0.      0
ATOM   1114  CE  MET A  73      50.504  40.570  32.747  1.00  0.00           C0.      0
ATOM   1115  HE1 MET A  73      49.891  40.633  31.848  1.00  0.00           H0.      0
ATOM   1116  HE2 MET A  73      50.359  39.640  33.296  1.00  0.00           H0.      0
ATOM   1117  HE3 MET A  73      50.216  41.325  33.479  1.00  0.00           H0.      0
ATOM   1118  C   MET A  73      53.767  43.216  28.592  1.00  0.00           C0.      0
ATOM   1119  O   MET A  73      53.800  42.454  27.607  1.00  0.00           O0.      0
ATOM   1120  N   LEU A  74      53.120  44.375  28.527  1.00  0.00           N0.      0
ATOM   1121  H   LEU A  74      53.219  45.086  29.238  1.00  0.00           H0.      0
ATOM   1122  CA  LEU A  74      52.370  44.838  27.325  1.00  0.00           C0.      0
ATOM   1123  HA  LEU A  74      52.082  44.060  26.618  1.00  0.00           H0.      0
ATOM   1124  CB  LEU A  74      51.140  45.706  27.726  1.00  0.00           C0.      0
ATOM   1125  HB2 LEU A  74      51.519  46.722  27.834  1.00  0.00           H0.      0
ATOM   1126  HB3 LEU A  74      50.540  45.804  26.822  1.00  0.00           H0.      0
ATOM   1127  CG  LEU A  74      50.147  45.325  28.769  1.00  0.00           C0.      0
ATOM   1128  HG  LEU A  74      50.672  45.159  29.710  1.00  0.00           H0.      0
ATOM   1129  CD1 LEU A  74      49.071  46.364  28.910  1.00  0.00           C0.      0
ATOM   1130 HD11 LEU A  74      48.487  46.610  28.023  1.00  0.00           H0.      0
ATOM   1131 HD12 LEU A  74      48.475  46.051  29.767  1.00  0.00           H0.      0
ATOM   1132 HD13 LEU A  74      49.568  47.258  29.285  1.00  0.00           H0.      0
ATOM   1133  CD2 LEU A  74      49.504  44.035  28.271  1.00  0.00           C0.      0
ATOM   1134 HD21 LEU A  74      48.883  44.284  27.411  1.00  0.00           H0.      0
ATOM   1135 HD22 LEU A  74      50.220  43.230  28.105  1.00  0.00           H0.      0
ATOM   1136 HD23 LEU A  74      48.978  43.757  29.185  1.00  0.00           H0.      0
ATOM   1137  C   LEU A  74      53.310  45.686  26.449  1.00  0.00           C0.      0
ATOM   1138  O   LEU A  74      53.420  45.448  25.260  1.00  0.00           O0.      0
ATOM   1139  N   VAL A  75      54.190  46.580  26.972  1.00  0.00           N0.      0
ATOM   1140  H   VAL A  75      54.506  46.545  27.931  1.00  0.00           H0.      0
ATOM   1141  CA  VAL A  75      55.088  47.423  26.125  1.00  0.00           C0.      0
ATOM   1142  HA  VAL A  75      54.515  47.967  25.375  1.00  0.00           H0.      0
ATOM   1143  CB  VAL A  75      55.936  48.460  26.954  1.00  0.00           C0.      0
ATOM   1144  HB  VAL A  75      56.608  47.949  27.644  1.00  0.00           H0.      0
ATOM   1145  CG1 VAL A  75      56.863  49.278  26.066  1.00  0.00           C0.      0
ATOM   1146 HG11 VAL A  75      57.457  48.654  25.400  1.00  0.00           H0.      0
ATOM   1147 HG12 VAL A  75      56.203  49.967  25.539  1.00  0.00           H0.      0
ATOM   1148 HG13 VAL A  75      57.473  49.868  26.751  1.00  0.00           H0.      0
ATOM   1149  CG2 VAL A  75      54.998  49.379  27.752  1.00  0.00           C0.      0
ATOM   1150 HG21 VAL A  75      55.584  50.027  28.404  1.00  0.00           H0.      0
ATOM   1151 HG22 VAL A  75      54.484  50.001  27.019  1.00  0.00           H0.      0
ATOM   1152 HG23 VAL A  75      54.372  48.820  28.448  1.00  0.00           H0.      0
ATOM   1153  C   VAL A  75      55.985  46.431  25.431  1.00  0.00           C0.      0
ATOM   1154  O   VAL A  75      56.162  46.707  24.250  1.00  0.00           O0.      0
ATOM   1155  N   GLU A  76      56.483  45.437  26.111  1.00  0.00           N0.      0
ATOM   1156  H   GLU A  76      56.275  45.451  27.100  1.00  0.00           H0.      0
ATOM   1157  CA  GLU A  76      57.341  44.400  25.401  1.00  0.00           C0.      0
ATOM   1158  HA  GLU A  76      58.212  44.886  24.962  1.00  0.00           H0.      0
ATOM   1159  CB  GLU A  76      57.650  43.388  26.474  1.00  0.00           C0.      0
ATOM   1160  HB2 GLU A  76      56.787  42.962  26.986  1.00  0.00           H0.      0
ATOM   1161  HB3 GLU A  76      58.242  42.595  26.018  1.00  0.00           H0.      0
ATOM   1162  CG  GLU A  76      58.614  43.839  27.539  1.00  0.00           C0.      0
ATOM   1163  HG2 GLU A  76      59.430  44.280  26.967  1.00  0.00           H0.      0
ATOM   1164  HG3 GLU A  76      58.296  44.667  28.172  1.00  0.00           H0.      0
ATOM   1165  CD  GLU A  76      59.056  42.607  28.352  1.00  0.00           C0.      0
ATOM   1166  OE1 GLU A  76      58.317  41.578  28.411  1.00  0.00           O0.      0
ATOM   1167  OE2 GLU A  76      60.115  42.638  28.996  1.00  0.00           O0.      0
ATOM   1168  C   GLU A  76      56.638  43.780  24.198  1.00  0.00           C0.      0
ATOM   1169  O   GLU A  76      57.345  43.448  23.274  1.00  0.00           O0.      0
ATOM   1170  N   GLU A  77      55.353  43.500  24.185  1.00  0.00           N0.      0
ATOM   1171  H   GLU A  77      54.762  43.863  24.919  1.00  0.00           H0.      0
ATOM   1172  CA  GLU A  77      54.742  42.759  23.097  1.00  0.00           C0.      0
ATOM   1173  HA  GLU A  77      55.503  42.273  22.486  1.00  0.00           H0.      0
ATOM   1174  CB  GLU A  77      53.828  41.787  23.677  1.00  0.00           C0.      0
ATOM   1175  HB2 GLU A  77      53.225  42.146  24.512  1.00  0.00           H0.      0
ATOM   1176  HB3 GLU A  77      53.043  41.499  22.978  1.00  0.00           H0.      0
ATOM   1177  CG  GLU A  77      54.521  40.450  24.149  1.00  0.00           C0.      0
ATOM   1178  HG2 GLU A  77      55.425  40.707  24.702  1.00  0.00           H0.      0
ATOM   1179  HG3 GLU A  77      53.851  40.021  24.893  1.00  0.00           H0.      0
ATOM   1180  CD  GLU A  77      54.817  39.461  23.045  1.00  0.00           C0.      0
ATOM   1181  OE1 GLU A  77      53.902  38.766  22.663  1.00  0.00           O0.      0
ATOM   1182  OE2 GLU A  77      56.015  39.366  22.649  1.00  0.00           O0.      0
ATOM   1183  C   GLU A  77      54.080  43.739  22.062  1.00  0.00           C0.      0
ATOM   1184  O   GLU A  77      53.257  43.354  21.191  1.00  0.00           O0.      0
ATOM   1185  N   GLY A  78      54.562  44.979  22.030  1.00  0.00           N0.      0
ATOM   1186  H   GLY A  78      55.202  45.239  22.767  1.00  0.00           H0.      0
ATOM   1187  CA  GLY A  78      54.406  46.039  21.075  1.00  0.00           C0.      0
ATOM   1188  HA2 GLY A  78      55.268  46.702  21.150  1.00  0.00           H0.      0
ATOM   1189  HA3 GLY A  78      54.335  45.488  20.138  1.00  0.00           H0.      0
ATOM   1190  C   GLY A  78      52.992  46.643  21.203  1.00  0.00           C0.      0
ATOM   1191  O   GLY A  78      52.618  47.492  20.353  1.00  0.00           O0.      0
ATOM   1192  N   PHE A  79      52.163  46.434  22.232  1.00  0.00           N0.      0
ATOM   1193  H   PHE A  79      52.385  45.774  22.963  1.00  0.00           H0.      0
ATOM   1194  CA  PHE A  79      50.859  47.079  22.421  1.00  0.00           C0.      0
ATOM   1195  HA  PHE A  79      50.196  46.973  21.562  1.00  0.00           H0.      0
ATOM   1196  CB  PHE A  79      50.203  46.501  23.768  1.00  0.00           C0.      0
ATOM   1197  HB2 PHE A  79      50.902  46.427  24.601  1.00  0.00           H0.      0
ATOM   1198  HB3 PHE A  79      49.435  47.143  24.199  1.00  0.00           H0.      0
ATOM   1199  CG  PHE A  79      49.708  45.104  23.668  1.00  0.00           C0.      0
ATOM   1200  CD1 PHE A  79      48.338  44.835  23.453  1.00  0.00           C0.      0
ATOM   1201  HD1 PHE A  79      47.691  45.698  23.409  1.00  0.00           H0.      0
ATOM   1202  CE1 PHE A  79      47.962  43.456  23.423  1.00  0.00           C0.      0
ATOM   1203  HE1 PHE A  79      46.923  43.211  23.261  1.00  0.00           H0.      0
ATOM   1204  CZ  PHE A  79      48.896  42.475  23.379  1.00  0.00           C0.      0
ATOM   1205  HZ  PHE A  79      48.450  41.505  23.217  1.00  0.00           H0.      0
ATOM   1206  CE2 PHE A  79      50.252  42.759  23.396  1.00  0.00           C0.      0
ATOM   1207  HE2 PHE A  79      50.960  41.970  23.185  1.00  0.00           H0.      0
ATOM   1208  CD2 PHE A  79      50.672  44.065  23.642  1.00  0.00           C0.      0
ATOM   1209  HD2 PHE A  79      51.707  44.359  23.735  1.00  0.00           H0.      0
ATOM   1210  C   PHE A  79      51.068  48.587  22.733  1.00  0.00           C0.      0
ATOM   1211  O   PHE A  79      52.041  48.948  23.397  1.00  0.00           O0.      0
ATOM   1212  N   SER A  80      50.161  49.411  22.250  1.00  0.00           N0.      0
ATOM   1213  H   SER A  80      49.383  49.065  21.707  1.00  0.00           H0.      0
ATOM   1214  CA  SER A  80      50.149  50.822  22.397  1.00  0.00           C0.      0
ATOM   1215  HA  SER A  80      51.188  51.149  22.434  1.00  0.00           H0.      0
ATOM   1216  CB  SER A  80      49.280  51.448  21.320  1.00  0.00           C0.      0
ATOM   1217  HB2 SER A  80      48.311  50.965  21.448  1.00  0.00           H0.      0
ATOM   1218  HB3 SER A  80      49.183  52.521  21.482  1.00  0.00           H0.      0
ATOM   1219  OG  SER A  80      49.881  51.128  20.054  1.00  0.00           O0.      0
ATOM   1220  HG  SER A  80      49.314  51.415  19.334  1.00  0.00           H0.      0
ATOM   1221  C   SER A  80      49.583  51.149  23.803  1.00  0.00           C0.      0
ATOM   1222  O   SER A  80      48.566  51.867  23.937  1.00  0.00           O0.      0
ATOM   1223  N   VAL A  81      50.191  50.569  24.865  1.00  0.00           N0.      0
ATOM   1224  H   VAL A  81      51.050  50.050  24.751  1.00  0.00           H0.      0
ATOM   1225  CA  VAL A  81      49.789  50.970  26.210  1.00  0.00           C0.      0
ATOM   1226  HA  VAL A  81      48.699  50.987  26.197  1.00  0.00           H0.      0
ATOM   1227  CB  VAL A  81      50.253  49.937  27.204  1.00  0.00           C0.      0
ATOM   1228  HB  VAL A  81      49.784  48.965  27.053  1.00  0.00           H0.      0
ATOM   1229  CG1 VAL A  81      51.782  49.696  27.330  1.00  0.00           C0.      0
ATOM   1230 HG11 VAL A  81      52.205  50.660  27.611  1.00  0.00           H0.      0
ATOM   1231 HG12 VAL A  81      51.994  48.951  28.097  1.00  0.00           H0.      0
ATOM   1232 HG13 VAL A  81      52.203  49.261  26.424  1.00  0.00           H0.      0
ATOM   1233  CG2 VAL A  81      49.879  50.316  28.675  1.00  0.00           C0.      0
ATOM   1234 HG21 VAL A  81      50.549  51.099  29.030  1.00  0.00           H0.      0
ATOM   1235 HG22 VAL A  81      48.866  50.680  28.849  1.00  0.00           H0.      0
ATOM   1236 HG23 VAL A  81      49.961  49.339  29.153  1.00  0.00           H0.      0
ATOM   1237  C   VAL A  81      50.235  52.397  26.655  1.00  0.00           C0.      0
ATOM   1238  O   VAL A  81      51.356  52.711  26.358  1.00  0.00           O0.      0
ATOM   1239  N   THR A  82      49.439  53.021  27.483  1.00  0.00           N0.      0
ATOM   1240  H   THR A  82      48.506  52.640  27.553  1.00  0.00           H0.      0
ATOM   1241  CA  THR A  82      49.710  54.229  28.290  1.00  0.00           C0.      0
ATOM   1242  HA  THR A  82      50.728  54.515  28.025  1.00  0.00           H0.      0
ATOM   1243  CB  THR A  82      48.920  55.376  27.703  1.00  0.00           C0.      0
ATOM   1244  HB  THR A  82      49.095  56.309  28.239  1.00  0.00           H0.      0
ATOM   1245  CG2 THR A  82      49.135  55.559  26.274  1.00  0.00           C0.      0
ATOM   1246 HG21 THR A  82      48.700  56.517  25.988  1.00  0.00           H0.      0
ATOM   1247 HG22 THR A  82      50.196  55.712  26.076  1.00  0.00           H0.      0
ATOM   1248 HG23 THR A  82      48.702  54.727  25.717  1.00  0.00           H0.      0
ATOM   1249  OG1 THR A  82      47.548  55.072  27.785  1.00  0.00           O0.      0
ATOM   1250  HG1 THR A  82      47.261  54.308  27.278  1.00  0.00           H0.      0
ATOM   1251  C   THR A  82      49.584  54.198  29.768  1.00  0.00           C0.      0
ATOM   1252  O   THR A  82      48.680  53.544  30.243  1.00  0.00           O0.      0
ATOM   1253  N   SER A  83      50.337  55.044  30.537  1.00  0.00           N0.      0
ATOM   1254  H   SER A  83      51.075  55.521  30.040  1.00  0.00           H0.      0
ATOM   1255  CA  SER A  83      50.409  54.768  32.012  1.00  0.00           C0.      0
ATOM   1256  HA  SER A  83      49.583  54.131  32.330  1.00  0.00           H0.      0
ATOM   1257  CB  SER A  83      51.708  54.140  32.363  1.00  0.00           C0.      0
ATOM   1258  HB2 SER A  83      52.547  54.690  31.937  1.00  0.00           H0.      0
ATOM   1259  HB3 SER A  83      51.786  54.017  33.443  1.00  0.00           H0.      0
ATOM   1260  OG  SER A  83      51.777  52.935  31.721  1.00  0.00           O0.      0
ATOM   1261  HG  SER A  83      51.733  52.200  32.338  1.00  0.00           H0.      0
ATOM   1262  C   SER A  83      50.129  55.981  32.830  1.00  0.00           C0.      0
ATOM   1263  O   SER A  83      50.572  57.102  32.447  1.00  0.00           O0.      0
ATOM   1264  N   VAL A  84      49.323  55.905  33.841  1.00  0.00           N0.      0
ATOM   1265  H   VAL A  84      48.858  55.029  34.036  1.00  0.00           H0.      0
ATOM   1266  CA  VAL A  84      48.881  56.983  34.795  1.00  0.00           C0.      0
ATOM   1267  HA  VAL A  84      49.676  57.724  34.877  1.00  0.00           H0.      0
ATOM   1268  CB  VAL A  84      47.677  57.780  34.303  1.00  0.00           C0.      0
ATOM   1269  HB  VAL A  84      47.516  58.625  34.973  1.00  0.00           H0.      0
ATOM   1270  CG1 VAL A  84      47.776  58.438  32.887  1.00  0.00           C0.      0
ATOM   1271 HG11 VAL A  84      47.954  57.688  32.116  1.00  0.00           H0.      0
ATOM   1272 HG12 VAL A  84      46.863  58.974  32.626  1.00  0.00           H0.      0
ATOM   1273 HG13 VAL A  84      48.619  59.128  32.900  1.00  0.00           H0.      0
ATOM   1274  CG2 VAL A  84      46.456  56.908  34.255  1.00  0.00           C0.      0
ATOM   1275 HG21 VAL A  84      46.138  56.672  35.270  1.00  0.00           H0.      0
ATOM   1276 HG22 VAL A  84      45.648  57.389  33.703  1.00  0.00           H0.      0
ATOM   1277 HG23 VAL A  84      46.720  55.924  33.866  1.00  0.00           H0.      0
ATOM   1278  C   VAL A  84      48.768  56.321  36.224  1.00  0.00           C0.      0
ATOM   1279  O   VAL A  84      48.514  55.116  36.415  1.00  0.00           O0.      0
ATOM   1280  N   ASP A  85      48.957  57.121  37.267  1.00  0.00           N0.      0
ATOM   1281  H   ASP A  85      49.009  58.091  36.989  1.00  0.00           H0.      0
ATOM   1282  CA  ASP A  85      48.886  56.939  38.678  1.00  0.00           C0.      0
ATOM   1283  HA  ASP A  85      48.063  56.249  38.864  1.00  0.00           H0.      0
ATOM   1284  CB  ASP A  85      50.275  56.271  39.024  1.00  0.00           C0.      0
ATOM   1285  HB2 ASP A  85      50.443  55.502  38.271  1.00  0.00           H0.      0
ATOM   1286  HB3 ASP A  85      51.000  57.084  38.986  1.00  0.00           H0.      0
ATOM   1287  CG  ASP A  85      50.260  55.648  40.404  1.00  0.00           C0.      0
ATOM   1288  OD1 ASP A  85      49.972  54.459  40.600  1.00  0.00           O0.      0
ATOM   1289  OD2 ASP A  85      50.434  56.456  41.333  1.00  0.00           O0.      0
ATOM   1290  C   ASP A  85      48.848  58.271  39.432  1.00  0.00           C0.      0
ATOM   1291  O   ASP A  85      49.324  59.315  38.926  1.00  0.00           O0.      0
ATOM   1292  N   ALA A  86      48.293  58.303  40.628  1.00  0.00           N0.      0
ATOM   1293  H   ALA A  86      48.000  57.428  41.039  1.00  0.00           H0.      0
ATOM   1294  CA  ALA A  86      48.044  59.632  41.263  1.00  0.00           C0.      0
ATOM   1295  HA  ALA A  86      47.799  60.436  40.569  1.00  0.00           H0.      0
ATOM   1296  CB  ALA A  86      46.759  59.497  42.090  1.00  0.00           C0.      0
ATOM   1297  HB1 ALA A  86      45.881  59.311  41.471  1.00  0.00           H0.      0
ATOM   1298  HB2 ALA A  86      46.887  58.736  42.860  1.00  0.00           H0.      0
ATOM   1299  HB3 ALA A  86      46.590  60.518  42.430  1.00  0.00           H0.      0
ATOM   1300  C   ALA A  86      49.240  60.174  42.051  1.00  0.00           C0.      0
ATOM   1301  O   ALA A  86      49.140  61.337  42.521  1.00  0.00           O0.      0
ATOM   1302  N   SER A  87      50.275  59.346  42.149  1.00  0.00           N0.      0
ATOM   1303  H   SER A  87      50.208  58.491  41.616  1.00  0.00           H0.      0
ATOM   1304  CA  SER A  87      51.479  59.597  42.854  1.00  0.00           C0.      0
ATOM   1305  HA  SER A  87      51.202  60.397  43.541  1.00  0.00           H0.      0
ATOM   1306  CB  SER A  87      51.745  58.436  43.770  1.00  0.00           C0.      0
ATOM   1307  HB2 SER A  87      50.903  58.399  44.462  1.00  0.00           H0.      0
ATOM   1308  HB3 SER A  87      51.836  57.499  43.221  1.00  0.00           H0.      0
ATOM   1309  OG  SER A  87      52.989  58.626  44.464  1.00  0.00           O0.      0
ATOM   1310  HG  SER A  87      52.981  59.418  45.007  1.00  0.00           H0.      0
ATOM   1311  C   SER A  87      52.694  59.978  42.059  1.00  0.00           C0.      0
ATOM   1312  O   SER A  87      52.942  59.220  41.081  1.00  0.00           O0.      0
ATOM   1313  N   ASP A  88      53.332  61.097  42.294  1.00  0.00           N0.      0
ATOM   1314  H   ASP A  88      52.983  61.637  43.074  1.00  0.00           H0.      0
ATOM   1315  CA  ASP A  88      54.613  61.350  41.711  1.00  0.00           C0.      0
ATOM   1316  HA  ASP A  88      54.592  61.173  40.636  1.00  0.00           H0.      0
ATOM   1317  CB  ASP A  88      55.114  62.774  41.870  1.00  0.00           C0.      0
ATOM   1318  HB2 ASP A  88      56.007  62.812  41.246  1.00  0.00           H0.      0
ATOM   1319  HB3 ASP A  88      54.446  63.574  41.551  1.00  0.00           H0.      0
ATOM   1320  CG  ASP A  88      55.537  63.018  43.351  1.00  0.00           C0.      0
ATOM   1321  OD1 ASP A  88      54.626  63.023  44.203  1.00  0.00           O0.      0
ATOM   1322  OD2 ASP A  88      56.667  63.394  43.639  1.00  0.00           O0.      0
ATOM   1323  C   ASP A  88      55.639  60.286  42.208  1.00  0.00           C0.      0
ATOM   1324  O   ASP A  88      56.410  59.687  41.408  1.00  0.00           O0.      0
ATOM   1325  N   LYS A  89      55.670  60.013  43.548  1.00  0.00           N0.      0
ATOM   1326  H   LYS A  89      55.045  60.517  44.161  1.00  0.00           H0.      0
ATOM   1327  CA  LYS A  89      56.720  59.106  44.200  1.00  0.00           C0.      0
ATOM   1328  HA  LYS A  89      57.724  59.531  44.179  1.00  0.00           H0.      0
ATOM   1329  CB  LYS A  89      56.404  58.848  45.631  1.00  0.00           C0.      0
ATOM   1330  HB2 LYS A  89      55.559  58.168  45.735  1.00  0.00           H0.      0
ATOM   1331  HB3 LYS A  89      57.226  58.277  46.061  1.00  0.00           H0.      0
ATOM   1332  CG  LYS A  89      56.140  60.192  46.484  1.00  0.00           C0.      0
ATOM   1333  HG2 LYS A  89      55.236  60.685  46.126  1.00  0.00           H0.      0
ATOM   1334  HG3 LYS A  89      55.811  59.832  47.459  1.00  0.00           H0.      0
ATOM   1335  CD  LYS A  89      57.305  61.220  46.530  1.00  0.00           C0.      0
ATOM   1336  HD2 LYS A  89      58.142  60.775  47.068  1.00  0.00           H0.      0
ATOM   1337  HD3 LYS A  89      57.607  61.574  45.544  1.00  0.00           H0.      0
ATOM   1338  CE  LYS A  89      57.042  62.461  47.371  1.00  0.00           C0.      0
ATOM   1339  HE2 LYS A  89      56.405  62.254  48.231  1.00  0.00           H0.      0
ATOM   1340  HE3 LYS A  89      57.977  62.762  47.843  1.00  0.00           H0.      0
ATOM   1341  NZ  LYS A  89      56.447  63.490  46.556  1.00  0.00           N0.      0
ATOM   1342  HZ1 LYS A  89      56.753  63.560  45.596  1.00  0.00           H0.      0
ATOM   1343  HZ2 LYS A  89      55.454  63.393  46.397  1.00  0.00           H0.      0
ATOM   1344  HZ3 LYS A  89      56.670  64.380  46.978  1.00  0.00           H0.      0
ATOM   1345  C   LYS A  89      56.770  57.731  43.432  1.00  0.00           C0.      0
ATOM   1346  O   LYS A  89      57.816  57.373  42.955  1.00  0.00           O0.      0
ATOM   1347  N   MET A  90      55.579  57.164  43.178  1.00  0.00           N0.      0
ATOM   1348  H   MET A  90      54.750  57.525  43.628  1.00  0.00           H0.      0
ATOM   1349  CA  MET A  90      55.289  56.011  42.272  1.00  0.00           C0.      0
ATOM   1350  HA  MET A  90      56.043  55.290  42.587  1.00  0.00           H0.      0
ATOM   1351  CB  MET A  90      53.875  55.328  42.476  1.00  0.00           C0.      0
ATOM   1352  HB2 MET A  90      53.180  55.894  41.856  1.00  0.00           H0.      0
ATOM   1353  HB3 MET A  90      54.007  54.335  42.046  1.00  0.00           H0.      0
ATOM   1354  CG  MET A  90      53.402  55.216  43.930  1.00  0.00           C0.      0
ATOM   1355  HG2 MET A  90      53.440  56.213  44.368  1.00  0.00           H0.      0
ATOM   1356  HG3 MET A  90      52.443  54.698  43.917  1.00  0.00           H0.      0
ATOM   1357  SD  MET A  90      54.562  54.242  44.898  1.00  0.00           S0.      0
ATOM   1358  CE  MET A  90      53.851  52.566  44.822  1.00  0.00           C0.      0
ATOM   1359  HE1 MET A  90      52.900  52.524  45.352  1.00  0.00           H0.      0
ATOM   1360  HE2 MET A  90      53.682  52.336  43.770  1.00  0.00           H0.      0
ATOM   1361  HE3 MET A  90      54.625  51.939  45.265  1.00  0.00           H0.      0
ATOM   1362  C   MET A  90      55.682  56.326  40.801  1.00  0.00           C0.      0
ATOM   1363  O   MET A  90      56.572  55.593  40.337  1.00  0.00           O0.      0
ATOM   1364  N   LEU A  91      55.087  57.212  40.072  1.00  0.00           N0.      0
ATOM   1365  H   LEU A  91      54.288  57.567  40.578  1.00  0.00           H0.      0
ATOM   1366  CA  LEU A  91      55.313  57.463  38.639  1.00  0.00           C0.      0
ATOM   1367  HA  LEU A  91      55.122  56.513  38.139  1.00  0.00           H0.      0
ATOM   1368  CB  LEU A  91      54.435  58.672  38.125  1.00  0.00           C0.      0
ATOM   1369  HB2 LEU A  91      53.495  58.744  38.671  1.00  0.00           H0.      0
ATOM   1370  HB3 LEU A  91      54.971  59.607  38.287  1.00  0.00           H0.      0
ATOM   1371  CG  LEU A  91      54.043  58.675  36.633  1.00  0.00           C0.      0
ATOM   1372  HG  LEU A  91      54.980  58.433  36.133  1.00  0.00           H0.      0
ATOM   1373  CD1 LEU A  91      52.852  57.762  36.337  1.00  0.00           C0.      0
ATOM   1374 HD11 LEU A  91      52.542  57.701  35.294  1.00  0.00           H0.      0
ATOM   1375 HD12 LEU A  91      53.065  56.785  36.770  1.00  0.00           H0.      0
ATOM   1376 HD13 LEU A  91      52.057  58.140  36.981  1.00  0.00           H0.      0
ATOM   1377  CD2 LEU A  91      53.672  60.094  36.222  1.00  0.00           C0.      0
ATOM   1378 HD21 LEU A  91      53.429  60.093  35.159  1.00  0.00           H0.      0
ATOM   1379 HD22 LEU A  91      52.802  60.448  36.775  1.00  0.00           H0.      0
ATOM   1380 HD23 LEU A  91      54.554  60.719  36.364  1.00  0.00           H0.      0
ATOM   1381  C   LEU A  91      56.794  57.710  38.279  1.00  0.00           C0.      0
ATOM   1382  O   LEU A  91      57.186  57.318  37.194  1.00  0.00           O0.      0
ATOM   1383  N   LYS A  92      57.623  58.269  39.193  1.00  0.00           N0.      0
ATOM   1384  H   LYS A  92      57.180  58.548  40.057  1.00  0.00           H0.      0
ATOM   1385  CA  LYS A  92      59.080  58.483  39.021  1.00  0.00           C0.      0
ATOM   1386  HA  LYS A  92      59.224  59.196  38.210  1.00  0.00           H0.      0
ATOM   1387  CB  LYS A  92      59.679  59.275  40.235  1.00  0.00           C0.      0
ATOM   1388  HB2 LYS A  92      59.474  58.836  41.211  1.00  0.00           H0.      0
ATOM   1389  HB3 LYS A  92      60.764  59.171  40.202  1.00  0.00           H0.      0
ATOM   1390  CG  LYS A  92      59.366  60.736  40.068  1.00  0.00           C0.      0
ATOM   1391  HG2 LYS A  92      59.956  61.148  39.249  1.00  0.00           H0.      0
ATOM   1392  HG3 LYS A  92      58.301  60.860  39.873  1.00  0.00           H0.      0
ATOM   1393  CD  LYS A  92      59.624  61.495  41.436  1.00  0.00           C0.      0
ATOM   1394  HD2 LYS A  92      59.070  61.042  42.259  1.00  0.00           H0.      0
ATOM   1395  HD3 LYS A  92      60.684  61.380  41.661  1.00  0.00           H0.      0
ATOM   1396  CE  LYS A  92      59.277  62.984  41.242  1.00  0.00           C0.      0
ATOM   1397  HE2 LYS A  92      60.001  63.472  40.590  1.00  0.00           H0.      0
ATOM   1398  HE3 LYS A  92      58.362  63.119  40.665  1.00  0.00           H0.      0
ATOM   1399  NZ  LYS A  92      59.379  63.757  42.490  1.00  0.00           N0.      0
ATOM   1400  HZ1 LYS A  92      59.347  64.751  42.311  1.00  0.00           H0.      0
ATOM   1401  HZ2 LYS A  92      58.625  63.474  43.099  1.00  0.00           H0.      0
ATOM   1402  HZ3 LYS A  92      60.321  63.551  42.789  1.00  0.00           H0.      0
ATOM   1403  C   LYS A  92      59.845  57.162  38.759  1.00  0.00           C0.      0
ATOM   1404  O   LYS A  92      60.818  57.088  38.018  1.00  0.00           O0.      0
ATOM   1405  N   TYR A  93      59.369  56.014  39.326  1.00  0.00           N0.      0
ATOM   1406  H   TYR A  93      58.532  56.116  39.882  1.00  0.00           H0.      0
ATOM   1407  CA  TYR A  93      59.905  54.686  39.130  1.00  0.00           C0.      0
ATOM   1408  HA  TYR A  93      60.993  54.635  39.174  1.00  0.00           H0.      0
ATOM   1409  CB  TYR A  93      59.501  53.805  40.275  1.00  0.00           C0.      0
ATOM   1410  HB2 TYR A  93      58.459  53.992  40.534  1.00  0.00           H0.      0
ATOM   1411  HB3 TYR A  93      59.659  52.768  39.979  1.00  0.00           H0.      0
ATOM   1412  CG  TYR A  93      60.381  54.140  41.472  1.00  0.00           C0.      0
ATOM   1413  CD1 TYR A  93      61.692  53.635  41.477  1.00  0.00           C0.      0
ATOM   1414  HD1 TYR A  93      62.043  53.028  40.656  1.00  0.00           H0.      0
ATOM   1415  CE1 TYR A  93      62.591  54.068  42.566  1.00  0.00           C0.      0
ATOM   1416  HE1 TYR A  93      63.613  53.722  42.602  1.00  0.00           H0.      0
ATOM   1417  CZ  TYR A  93      62.078  54.775  43.671  1.00  0.00           C0.      0
ATOM   1418  OH  TYR A  93      62.762  54.935  44.782  1.00  0.00           O0.      0
ATOM   1419  HH  TYR A  93      63.365  55.671  44.656  1.00  0.00           H0.      0
ATOM   1420  CE2 TYR A  93      60.742  55.203  43.622  1.00  0.00           C0.      0
ATOM   1421  HE2 TYR A  93      60.317  55.643  44.512  1.00  0.00           H0.      0
ATOM   1422  CD2 TYR A  93      59.855  54.883  42.576  1.00  0.00           C0.      0
ATOM   1423  HD2 TYR A  93      58.826  55.208  42.548  1.00  0.00           H0.      0
ATOM   1424  C   TYR A  93      59.418  54.121  37.791  1.00  0.00           C0.      0
ATOM   1425  O   TYR A  93      60.024  53.201  37.332  1.00  0.00           O0.      0
ATOM   1426  N   ALA A  94      58.309  54.638  37.263  1.00  0.00           N0.      0
ATOM   1427  H   ALA A  94      57.897  55.431  37.735  1.00  0.00           H0.      0
ATOM   1428  CA  ALA A  94      57.797  54.292  35.971  1.00  0.00           C0.      0
ATOM   1429  HA  ALA A  94      57.924  53.219  35.827  1.00  0.00           H0.      0
ATOM   1430  CB  ALA A  94      56.273  54.615  35.953  1.00  0.00           C0.      0
ATOM   1431  HB1 ALA A  94      56.188  55.676  35.720  1.00  0.00           H0.      0
ATOM   1432  HB2 ALA A  94      55.630  53.985  35.338  1.00  0.00           H0.      0
ATOM   1433  HB3 ALA A  94      55.851  54.512  36.953  1.00  0.00           H0.      0
ATOM   1434  C   ALA A  94      58.576  55.059  34.824  1.00  0.00           C0.      0
ATOM   1435  O   ALA A  94      59.100  54.445  33.898  1.00  0.00           O0.      0
ATOM   1436  N   LEU A  95      58.848  56.348  34.992  1.00  0.00           N0.      0
ATOM   1437  H   LEU A  95      58.334  56.734  35.771  1.00  0.00           H0.      0
ATOM   1438  CA  LEU A  95      59.664  57.203  34.085  1.00  0.00           C0.      0
ATOM   1439  HA  LEU A  95      59.314  57.208  33.053  1.00  0.00           H0.      0
ATOM   1440  CB  LEU A  95      59.703  58.603  34.492  1.00  0.00           C0.      0
ATOM   1441  HB2 LEU A  95      60.314  58.737  35.385  1.00  0.00           H0.      0
ATOM   1442  HB3 LEU A  95      60.260  59.155  33.735  1.00  0.00           H0.      0
ATOM   1443  CG  LEU A  95      58.332  59.382  34.686  1.00  0.00           C0.      0
ATOM   1444  HG  LEU A  95      57.747  58.832  35.423  1.00  0.00           H0.      0
ATOM   1445  CD1 LEU A  95      58.398  60.852  35.141  1.00  0.00           C0.      0
ATOM   1446 HD11 LEU A  95      57.418  61.320  35.239  1.00  0.00           H0.      0
ATOM   1447 HD12 LEU A  95      58.967  60.964  36.064  1.00  0.00           H0.      0
ATOM   1448 HD13 LEU A  95      58.872  61.474  34.382  1.00  0.00           H0.      0
ATOM   1449  CD2 LEU A  95      57.677  59.464  33.313  1.00  0.00           C0.      0
ATOM   1450 HD21 LEU A  95      58.166  60.180  32.653  1.00  0.00           H0.      0
ATOM   1451 HD22 LEU A  95      57.721  58.476  32.855  1.00  0.00           H0.      0
ATOM   1452 HD23 LEU A  95      56.624  59.735  33.396  1.00  0.00           H0.      0
ATOM   1453  C   LEU A  95      61.091  56.651  34.128  1.00  0.00           C0.      0
ATOM   1454  O   LEU A  95      61.667  56.516  33.017  1.00  0.00           O0.      0
ATOM   1455  N   LYS A  96      61.697  56.189  35.246  1.00  0.00           N0.      0
ATOM   1456  H   LYS A  96      61.307  56.594  36.085  1.00  0.00           H0.      0
ATOM   1457  CA  LYS A  96      62.956  55.439  35.362  1.00  0.00           C0.      0
ATOM   1458  HA  LYS A  96      63.676  55.972  34.741  1.00  0.00           H0.      0
ATOM   1459  CB  LYS A  96      63.255  55.270  36.920  1.00  0.00           C0.      0
ATOM   1460  HB2 LYS A  96      63.377  56.270  37.337  1.00  0.00           H0.      0
ATOM   1461  HB3 LYS A  96      62.446  54.745  37.427  1.00  0.00           H0.      0
ATOM   1462  CG  LYS A  96      64.557  54.501  37.107  1.00  0.00           C0.      0
ATOM   1463  HG2 LYS A  96      64.484  53.619  36.472  1.00  0.00           H0.      0
ATOM   1464  HG3 LYS A  96      65.307  55.233  36.807  1.00  0.00           H0.      0
ATOM   1465  CD  LYS A  96      64.832  54.162  38.552  1.00  0.00           C0.      0
ATOM   1466  HD2 LYS A  96      65.068  55.018  39.184  1.00  0.00           H0.      0
ATOM   1467  HD3 LYS A  96      64.005  53.608  38.997  1.00  0.00           H0.      0
ATOM   1468  CE  LYS A  96      66.105  53.293  38.528  1.00  0.00           C0.      0
ATOM   1469  HE2 LYS A  96      65.910  52.267  38.217  1.00  0.00           H0.      0
ATOM   1470  HE3 LYS A  96      66.754  53.746  37.778  1.00  0.00           H0.      0
ATOM   1471  NZ  LYS A  96      66.803  53.185  39.830  1.00  0.00           N0.      0
ATOM   1472  HZ1 LYS A  96      67.558  52.517  39.759  1.00  0.00           H0.      0
ATOM   1473  HZ2 LYS A  96      67.188  54.025  40.238  1.00  0.00           H0.      0
ATOM   1474  HZ3 LYS A  96      66.202  52.833  40.562  1.00  0.00           H0.      0
ATOM   1475  C   LYS A  96      62.998  54.103  34.562  1.00  0.00           C0.      0
ATOM   1476  O   LYS A  96      63.995  53.805  33.878  1.00  0.00           O0.      0
ATOM   1477  N   GLU A  97      61.882  53.353  34.569  1.00  0.00           N0.      0
ATOM   1478  H   GLU A  97      61.049  53.830  34.884  1.00  0.00           H0.      0
ATOM   1479  CA  GLU A  97      61.636  52.082  33.837  1.00  0.00           C0.      0
ATOM   1480  HA  GLU A  97      62.438  51.414  34.154  1.00  0.00           H0.      0
ATOM   1481  CB  GLU A  97      60.263  51.497  34.265  1.00  0.00           C0.      0
ATOM   1482  HB2 GLU A  97      60.115  51.684  35.328  1.00  0.00           H0.      0
ATOM   1483  HB3 GLU A  97      59.494  52.145  33.844  1.00  0.00           H0.      0
ATOM   1484  CG  GLU A  97      60.166  50.035  33.765  1.00  0.00           C0.      0
ATOM   1485  HG2 GLU A  97      59.243  49.716  34.250  1.00  0.00           H0.      0
ATOM   1486  HG3 GLU A  97      60.163  49.949  32.678  1.00  0.00           H0.      0
ATOM   1487  CD  GLU A  97      61.298  49.228  34.361  1.00  0.00           C0.      0
ATOM   1488  OE1 GLU A  97      61.712  49.356  35.525  1.00  0.00           O0.      0
ATOM   1489  OE2 GLU A  97      61.858  48.384  33.581  1.00  0.00           O0.      0
ATOM   1490  C   GLU A  97      61.796  52.319  32.361  1.00  0.00           C0.      0
ATOM   1491  O   GLU A  97      62.670  51.636  31.763  1.00  0.00           O0.      0
ATOM   1492  N   ARG A  98      61.115  53.337  31.785  1.00  0.00           N0.      0
ATOM   1493  H   ARG A  98      60.522  53.898  32.380  1.00  0.00           H0.      0
ATOM   1494  CA  ARG A  98      61.400  53.872  30.501  1.00  0.00           C0.      0
ATOM   1495  HA  ARG A  98      61.276  53.128  29.714  1.00  0.00           H0.      0
ATOM   1496  CB  ARG A  98      60.386  54.971  30.095  1.00  0.00           C0.      0
ATOM   1497  HB2 ARG A  98      59.394  54.559  30.278  1.00  0.00           H0.      0
ATOM   1498  HB3 ARG A  98      60.466  55.796  30.803  1.00  0.00           H0.      0
ATOM   1499  CG  ARG A  98      60.457  55.407  28.645  1.00  0.00           C0.      0
ATOM   1500  HG2 ARG A  98      61.375  55.951  28.426  1.00  0.00           H0.      0
ATOM   1501  HG3 ARG A  98      60.367  54.519  28.020  1.00  0.00           H0.      0
ATOM   1502  CD  ARG A  98      59.276  56.307  28.393  1.00  0.00           C0.      0
ATOM   1503  HD2 ARG A  98      59.094  56.483  27.333  1.00  0.00           H0.      0
ATOM   1504  HD3 ARG A  98      58.338  55.887  28.755  1.00  0.00           H0.      0
ATOM   1505  NE  ARG A  98      59.357  57.644  29.150  1.00  0.00           N0.      0
ATOM   1506  HE  ARG A  98      60.112  57.720  29.816  1.00  0.00           H0.      0
ATOM   1507  CZ  ARG A  98      58.495  58.652  29.087  1.00  0.00           C0.      0
ATOM   1508  NH1 ARG A  98      57.382  58.515  28.396  1.00  0.00           N0.      0
ATOM   1509 HH11 ARG A  98      57.206  57.709  27.813  1.00  0.00           H0.      0
ATOM   1510 HH12 ARG A  98      56.837  59.366  28.383  1.00  0.00           H0.      0
ATOM   1511  NH2 ARG A  98      58.793  59.784  29.615  1.00  0.00           N0.      0
ATOM   1512 HH21 ARG A  98      59.728  59.890  29.983  1.00  0.00           H0.      0
ATOM   1513 HH22 ARG A  98      58.084  60.498  29.707  1.00  0.00           H0.      0
ATOM   1514  C   ARG A  98      62.811  54.294  30.297  1.00  0.00           C0.      0
ATOM   1515  O   ARG A  98      63.507  53.844  29.409  1.00  0.00           O0.      0
ATOM   1516  N   TRP A  99      63.341  55.073  31.248  1.00  0.00           N0.      0
ATOM   1517  H   TRP A  99      62.663  55.407  31.919  1.00  0.00           H0.      0
ATOM   1518  CA  TRP A  99      64.586  55.762  31.053  1.00  0.00           C0.      0
ATOM   1519  HA  TRP A  99      64.552  56.346  30.134  1.00  0.00           H0.      0
ATOM   1520  CB  TRP A  99      64.863  56.832  32.157  1.00  0.00           C0.      0
ATOM   1521  HB2 TRP A  99      64.139  57.636  32.021  1.00  0.00           H0.      0
ATOM   1522  HB3 TRP A  99      64.780  56.502  33.193  1.00  0.00           H0.      0
ATOM   1523  CG  TRP A  99      66.129  57.482  32.127  1.00  0.00           C0.      0
ATOM   1524  CD1 TRP A  99      67.268  57.026  32.716  1.00  0.00           C0.      0
ATOM   1525  HD1 TRP A  99      67.375  56.167  33.362  1.00  0.00           H0.      0
ATOM   1526  NE1 TRP A  99      68.278  57.874  32.460  1.00  0.00           N0.      0
ATOM   1527  HE1 TRP A  99      69.224  57.693  32.765  1.00  0.00           H0.      0
ATOM   1528  CE2 TRP A  99      67.853  59.023  31.906  1.00  0.00           C0.      0
ATOM   1529  CZ2 TRP A  99      68.555  60.224  31.582  1.00  0.00           C0.      0
ATOM   1530  HZ2 TRP A  99      69.580  60.388  31.879  1.00  0.00           H0.      0
ATOM   1531  CH2 TRP A  99      67.780  61.284  31.078  1.00  0.00           C0.      0
ATOM   1532  HH2 TRP A  99      68.260  62.224  30.849  1.00  0.00           H0.      0
ATOM   1533  CZ3 TRP A  99      66.386  61.123  30.874  1.00  0.00           C0.      0
ATOM   1534  HZ3 TRP A  99      65.849  62.016  30.590  1.00  0.00           H0.      0
ATOM   1535  CE3 TRP A  99      65.714  59.913  31.154  1.00  0.00           C0.      0
ATOM   1536  HE3 TRP A  99      64.643  59.854  31.026  1.00  0.00           H0.      0
ATOM   1537  CD2 TRP A  99      66.444  58.812  31.658  1.00  0.00           C0.      0
ATOM   1538  C   TRP A  99      65.770  54.846  30.880  1.00  0.00           C0.      0
ATOM   1539  O   TRP A  99      66.659  55.136  30.059  1.00  0.00           O0.      0
ATOM   1540  N   ASN A 100      65.726  53.717  31.520  1.00  0.00           N0.      0
ATOM   1541  H   ASN A 100      64.969  53.564  32.171  1.00  0.00           H0.      0
ATOM   1542  CA  ASN A 100      66.785  52.690  31.564  1.00  0.00           C0.      0
ATOM   1543  HA  ASN A 100      67.736  53.183  31.360  1.00  0.00           H0.      0
ATOM   1544  CB  ASN A 100      66.846  52.087  32.930  1.00  0.00           C0.      0
ATOM   1545  HB2 ASN A 100      65.821  52.075  33.301  1.00  0.00           H0.      0
ATOM   1546  HB3 ASN A 100      67.111  51.031  32.983  1.00  0.00           H0.      0
ATOM   1547  CG  ASN A 100      67.562  52.938  33.903  1.00  0.00           C0.      0
ATOM   1548  OD1 ASN A 100      68.792  52.956  33.875  1.00  0.00           O0.      0
ATOM   1549  ND2 ASN A 100      66.911  53.799  34.597  1.00  0.00           N0.      0
ATOM   1550 HD21 ASN A 100      67.397  54.305  35.324  1.00  0.00           H0.      0
ATOM   1551 HD22 ASN A 100      65.917  53.763  34.423  1.00  0.00           H0.      0
ATOM   1552  C   ASN A 100      66.575  51.496  30.580  1.00  0.00           C0.      0
ATOM   1553  O   ASN A 100      67.517  50.695  30.485  1.00  0.00           O0.      0
ATOM   1554  N   ARG A 101      65.497  51.506  29.746  1.00  0.00           N0.      0
ATOM   1555  H   ARG A 101      64.793  52.228  29.811  1.00  0.00           H0.      0
ATOM   1556  CA  ARG A 101      65.423  50.573  28.544  1.00  0.00           C0.      0
ATOM   1557  HA  ARG A 101      66.471  50.432  28.279  1.00  0.00           H0.      0
ATOM   1558  CB  ARG A 101      64.805  49.187  28.950  1.00  0.00           C0.      0
ATOM   1559  HB2 ARG A 101      65.016  48.457  28.169  1.00  0.00           H0.      0
ATOM   1560  HB3 ARG A 101      65.220  48.875  29.909  1.00  0.00           H0.      0
ATOM   1561  CG  ARG A 101      63.266  49.278  29.093  1.00  0.00           C0.      0
ATOM   1562  HG2 ARG A 101      63.075  49.985  29.900  1.00  0.00           H0.      0
ATOM   1563  HG3 ARG A 101      62.800  49.556  28.148  1.00  0.00           H0.      0
ATOM   1564  CD  ARG A 101      62.836  47.855  29.453  1.00  0.00           C0.      0
ATOM   1565  HD2 ARG A 101      63.325  47.524  30.369  1.00  0.00           H0.      0
ATOM   1566  HD3 ARG A 101      61.767  47.957  29.643  1.00  0.00           H0.      0
ATOM   1567  NE  ARG A 101      62.875  46.785  28.401  1.00  0.00           N0.      0
ATOM   1568  HE  ARG A 101      63.449  46.920  27.581  1.00  0.00           H0.      0
ATOM   1569  CZ  ARG A 101      62.359  45.562  28.376  1.00  0.00           C0.      0
ATOM   1570  NH1 ARG A 101      61.711  45.045  29.296  1.00  0.00           N0.      0
ATOM   1571 HH11 ARG A 101      61.493  45.559  30.137  1.00  0.00           H0.      0
ATOM   1572 HH12 ARG A 101      61.338  44.107  29.276  1.00  0.00           H0.      0
ATOM   1573  NH2 ARG A 101      62.399  44.887  27.322  1.00  0.00           N0.      0
ATOM   1574 HH21 ARG A 101      62.874  45.335  26.552  1.00  0.00           H0.      0
ATOM   1575 HH22 ARG A 101      62.233  43.891  27.289  1.00  0.00           H0.      0
ATOM   1576  C   ARG A 101      64.894  51.193  27.182  1.00  0.00           C0.      0
ATOM   1577  O   ARG A 101      64.676  50.433  26.225  1.00  0.00           O0.      0
ATOM   1578  N   ARG A 102      64.698  52.499  27.047  1.00  0.00           N0.      0
ATOM   1579  H   ARG A 102      65.002  52.979  27.882  1.00  0.00           H0.      0
ATOM   1580  CA  ARG A 102      64.155  53.317  25.920  1.00  0.00           C0.      0
ATOM   1581  HA  ARG A 102      63.242  52.843  25.559  1.00  0.00           H0.      0
ATOM   1582  CB  ARG A 102      63.873  54.742  26.442  1.00  0.00           C0.      0
ATOM   1583  HB2 ARG A 102      63.430  55.246  25.584  1.00  0.00           H0.      0
ATOM   1584  HB3 ARG A 102      63.035  54.687  27.138  1.00  0.00           H0.      0
ATOM   1585  CG  ARG A 102      64.967  55.598  26.962  1.00  0.00           C0.      0
ATOM   1586  HG2 ARG A 102      65.440  55.115  27.817  1.00  0.00           H0.      0
ATOM   1587  HG3 ARG A 102      65.734  55.742  26.202  1.00  0.00           H0.      0
ATOM   1588  CD  ARG A 102      64.449  57.038  27.219  1.00  0.00           C0.      0
ATOM   1589  HD2 ARG A 102      64.202  57.523  26.274  1.00  0.00           H0.      0
ATOM   1590  HD3 ARG A 102      63.730  57.119  28.034  1.00  0.00           H0.      0
ATOM   1591  NE  ARG A 102      65.510  57.843  27.830  1.00  0.00           N0.      0
ATOM   1592  HE  ARG A 102      66.381  57.366  28.014  1.00  0.00           H0.      0
ATOM   1593  CZ  ARG A 102      65.654  59.183  27.844  1.00  0.00           C0.      0
ATOM   1594  NH1 ARG A 102      64.721  60.046  27.613  1.00  0.00           N0.      0
ATOM   1595 HH11 ARG A 102      63.754  59.806  27.447  1.00  0.00           H0.      0
ATOM   1596 HH12 ARG A 102      64.917  61.022  27.446  1.00  0.00           H0.      0
ATOM   1597  NH2 ARG A 102      66.867  59.644  28.091  1.00  0.00           N0.      0
ATOM   1598 HH21 ARG A 102      67.591  59.013  28.404  1.00  0.00           H0.      0
ATOM   1599 HH22 ARG A 102      67.173  60.597  27.956  1.00  0.00           H0.      0
ATOM   1600  C   ARG A 102      64.946  53.320  24.628  1.00  0.00           C0.      0
ATOM   1601  O   ARG A 102      64.699  54.091  23.729  1.00  0.00           O0.      0
ATOM   1602  N   LYS A 103      65.931  52.419  24.481  1.00  0.00           N0.      0
ATOM   1603  H   LYS A 103      66.183  51.949  25.339  1.00  0.00           H0.      0
ATOM   1604  CA  LYS A 103      66.684  51.923  23.204  1.00  0.00           C0.      0
ATOM   1605  HA  LYS A 103      67.043  52.706  22.535  1.00  0.00           H0.      0
ATOM   1606  CB  LYS A 103      67.954  51.124  23.583  1.00  0.00           C0.      0
ATOM   1607  HB2 LYS A 103      67.609  50.306  24.216  1.00  0.00           H0.      0
ATOM   1608  HB3 LYS A 103      68.377  50.661  22.692  1.00  0.00           H0.      0
ATOM   1609  CG  LYS A 103      68.962  51.928  24.403  1.00  0.00           C0.      0
ATOM   1610  HG2 LYS A 103      68.520  52.311  25.323  1.00  0.00           H0.      0
ATOM   1611  HG3 LYS A 103      69.772  51.261  24.697  1.00  0.00           H0.      0
ATOM   1612  CD  LYS A 103      69.505  53.186  23.581  1.00  0.00           C0.      0
ATOM   1613  HD2 LYS A 103      68.672  53.864  23.395  1.00  0.00           H0.      0
ATOM   1614  HD3 LYS A 103      70.279  53.661  24.184  1.00  0.00           H0.      0
ATOM   1615  CE  LYS A 103      70.159  52.715  22.294  1.00  0.00           C0.      0
ATOM   1616  HE2 LYS A 103      71.125  52.243  22.471  1.00  0.00           H0.      0
ATOM   1617  HE3 LYS A 103      69.538  52.059  21.685  1.00  0.00           H0.      0
ATOM   1618  NZ  LYS A 103      70.459  53.851  21.504  1.00  0.00           N0.      0
ATOM   1619  HZ1 LYS A 103      71.082  54.513  21.946  1.00  0.00           H0.      0
ATOM   1620  HZ2 LYS A 103      70.980  53.608  20.674  1.00  0.00           H0.      0
ATOM   1621  HZ3 LYS A 103      69.653  54.343  21.147  1.00  0.00           H0.      0
ATOM   1622  C   LYS A 103      65.821  51.118  22.354  1.00  0.00           C0.      0
ATOM   1623  O   LYS A 103      66.037  50.980  21.193  1.00  0.00           O0.      0
ATOM   1624  N   GLU A 104      64.829  50.405  22.984  1.00  0.00           N0.      0
ATOM   1625  H   GLU A 104      64.864  50.711  23.946  1.00  0.00           H0.      0
ATOM   1626  CA  GLU A 104      63.779  49.592  22.438  1.00  0.00           C0.      0
ATOM   1627  HA  GLU A 104      64.233  49.022  21.628  1.00  0.00           H0.      0
ATOM   1628  CB  GLU A 104      63.242  48.713  23.612  1.00  0.00           C0.      0
ATOM   1629  HB2 GLU A 104      62.948  49.420  24.388  1.00  0.00           H0.      0
ATOM   1630  HB3 GLU A 104      62.321  48.195  23.345  1.00  0.00           H0.      0
ATOM   1631  CG  GLU A 104      64.333  47.710  24.007  1.00  0.00           C0.      0
ATOM   1632  HG2 GLU A 104      64.637  47.125  23.139  1.00  0.00           H0.      0
ATOM   1633  HG3 GLU A 104      65.209  48.275  24.329  1.00  0.00           H0.      0
ATOM   1634  CD  GLU A 104      63.869  46.782  25.083  1.00  0.00           C0.      0
ATOM   1635  OE1 GLU A 104      64.416  46.827  26.221  1.00  0.00           O0.      0
ATOM   1636  OE2 GLU A 104      63.037  45.903  24.878  1.00  0.00           O0.      0
ATOM   1637  C   GLU A 104      62.703  50.590  21.978  1.00  0.00           C0.      0
ATOM   1638  O   GLU A 104      62.151  51.225  22.838  1.00  0.00           O0.      0
ATOM   1639  N   PRO A 105      62.377  50.662  20.695  1.00  0.00           N0.      0
ATOM   1640  CD  PRO A 105      63.036  50.184  19.531  1.00  0.00           C0.      0
ATOM   1641  HD2 PRO A 105      62.745  49.135  19.489  1.00  0.00           H0.      0
ATOM   1642  HD3 PRO A 105      64.125  50.238  19.535  1.00  0.00           H0.      0
ATOM   1643  CG  PRO A 105      62.707  51.002  18.346  1.00  0.00           C0.      0
ATOM   1644  HG2 PRO A 105      62.676  50.277  17.533  1.00  0.00           H0.      0
ATOM   1645  HG3 PRO A 105      63.340  51.858  18.108  1.00  0.00           H0.      0
ATOM   1646  CB  PRO A 105      61.298  51.384  18.721  1.00  0.00           C0.      0
ATOM   1647  HB2 PRO A 105      60.625  50.539  18.578  1.00  0.00           H0.      0
ATOM   1648  HB3 PRO A 105      61.055  52.294  18.172  1.00  0.00           H0.      0
ATOM   1649  CA  PRO A 105      61.415  51.638  20.210  1.00  0.00           C0.      0
ATOM   1650  HA  PRO A 105      61.830  52.614  20.461  1.00  0.00           H0.      0
ATOM   1651  C   PRO A 105      60.039  51.599  20.877  1.00  0.00           C0.      0
ATOM   1652  O   PRO A 105      59.447  52.609  21.227  1.00  0.00           O0.      0
ATOM   1653  N   ALA A 106      59.529  50.387  21.195  1.00  0.00           N0.      0
ATOM   1654  H   ALA A 106      60.113  49.579  21.031  1.00  0.00           H0.      0
ATOM   1655  CA  ALA A 106      58.334  50.293  22.027  1.00  0.00           C0.      0
ATOM   1656  HA  ALA A 106      57.465  50.656  21.478  1.00  0.00           H0.      0
ATOM   1657  CB  ALA A 106      58.276  48.756  22.315  1.00  0.00           C0.      0
ATOM   1658  HB1 ALA A 106      59.145  48.368  22.846  1.00  0.00           H0.      0
ATOM   1659  HB2 ALA A 106      57.453  48.599  23.013  1.00  0.00           H0.      0
ATOM   1660  HB3 ALA A 106      58.148  48.180  21.399  1.00  0.00           H0.      0
ATOM   1661  C   ALA A 106      58.415  50.999  23.416  1.00  0.00           C0.      0
ATOM   1662  O   ALA A 106      57.428  51.605  23.801  1.00  0.00           O0.      0
ATOM   1663  N   PHE A 107      59.521  50.958  24.116  1.00  0.00           N0.      0
ATOM   1664  H   PHE A 107      60.360  50.596  23.686  1.00  0.00           H0.      0
ATOM   1665  CA  PHE A 107      59.586  51.692  25.413  1.00  0.00           C0.      0
ATOM   1666  HA  PHE A 107      58.646  51.592  25.956  1.00  0.00           H0.      0
ATOM   1667  CB  PHE A 107      60.672  51.073  26.279  1.00  0.00           C0.      0
ATOM   1668  HB2 PHE A 107      61.542  50.887  25.649  1.00  0.00           H0.      0
ATOM   1669  HB3 PHE A 107      60.990  51.840  26.985  1.00  0.00           H0.      0
ATOM   1670  CG  PHE A 107      60.287  49.784  26.994  1.00  0.00           C0.      0
ATOM   1671  CD1 PHE A 107      60.430  48.561  26.358  1.00  0.00           C0.      0
ATOM   1672  HD1 PHE A 107      60.974  48.520  25.426  1.00  0.00           H0.      0
ATOM   1673  CE1 PHE A 107      59.931  47.387  26.908  1.00  0.00           C0.      0
ATOM   1674  HE1 PHE A 107      60.003  46.415  26.442  1.00  0.00           H0.      0
ATOM   1675  CZ  PHE A 107      59.336  47.472  28.183  1.00  0.00           C0.      0
ATOM   1676  HZ  PHE A 107      58.861  46.569  28.536  1.00  0.00           H0.      0
ATOM   1677  CE2 PHE A 107      59.338  48.742  28.851  1.00  0.00           C0.      0
ATOM   1678  HE2 PHE A 107      58.983  48.868  29.864  1.00  0.00           H0.      0
ATOM   1679  CD2 PHE A 107      59.810  49.866  28.298  1.00  0.00           C0.      0
ATOM   1680  HD2 PHE A 107      59.756  50.828  28.788  1.00  0.00           H0.      0
ATOM   1681  C   PHE A 107      59.774  53.156  25.025  1.00  0.00           C0.      0
ATOM   1682  O   PHE A 107      59.219  54.009  25.673  1.00  0.00           O0.      0
ATOM   1683  N   ASP A 108      60.577  53.542  24.022  1.00  0.00           N0.      0
ATOM   1684  H   ASP A 108      61.135  52.859  23.531  1.00  0.00           H0.      0
ATOM   1685  CA  ASP A 108      60.630  54.980  23.611  1.00  0.00           C0.      0
ATOM   1686  HA  ASP A 108      60.936  55.571  24.475  1.00  0.00           H0.      0
ATOM   1687  CB  ASP A 108      61.643  55.092  22.398  1.00  0.00           C0.      0
ATOM   1688  HB2 ASP A 108      62.564  54.541  22.590  1.00  0.00           H0.      0
ATOM   1689  HB3 ASP A 108      61.238  54.470  21.600  1.00  0.00           H0.      0
ATOM   1690  CG  ASP A 108      61.832  56.497  21.823  1.00  0.00           C0.      0
ATOM   1691  OD1 ASP A 108      61.213  56.665  20.715  1.00  0.00           O0.      0
ATOM   1692  OD2 ASP A 108      62.703  57.209  22.375  1.00  0.00           O0.      0
ATOM   1693  C   ASP A 108      59.221  55.498  23.158  1.00  0.00           C0.      0
ATOM   1694  O   ASP A 108      58.856  56.682  23.394  1.00  0.00           O0.      0
ATOM   1695  N   LYS A 109      58.385  54.681  22.544  1.00  0.00           N0.      0
ATOM   1696  H   LYS A 109      58.738  53.754  22.353  1.00  0.00           H0.      0
ATOM   1697  CA  LYS A 109      56.972  54.950  22.196  1.00  0.00           C0.      0
ATOM   1698  HA  LYS A 109      57.006  55.938  21.737  1.00  0.00           H0.      0
ATOM   1699  CB  LYS A 109      56.574  53.892  21.155  1.00  0.00           C0.      0
ATOM   1700  HB2 LYS A 109      57.324  53.947  20.366  1.00  0.00           H0.      0
ATOM   1701  HB3 LYS A 109      56.757  52.922  21.617  1.00  0.00           H0.      0
ATOM   1702  CG  LYS A 109      55.152  54.124  20.626  1.00  0.00           C0.      0
ATOM   1703  HG2 LYS A 109      54.374  54.018  21.383  1.00  0.00           H0.      0
ATOM   1704  HG3 LYS A 109      55.172  55.147  20.252  1.00  0.00           H0.      0
ATOM   1705  CD  LYS A 109      54.904  53.239  19.422  1.00  0.00           C0.      0
ATOM   1706  HD2 LYS A 109      55.575  53.590  18.638  1.00  0.00           H0.      0
ATOM   1707  HD3 LYS A 109      55.255  52.228  19.631  1.00  0.00           H0.      0
ATOM   1708  CE  LYS A 109      53.451  53.190  18.962  1.00  0.00           C0.      0
ATOM   1709  HE2 LYS A 109      52.949  52.798  19.846  1.00  0.00           H0.      0
ATOM   1710  HE3 LYS A 109      53.154  54.167  18.579  1.00  0.00           H0.      0
ATOM   1711  NZ  LYS A 109      53.258  52.227  17.778  1.00  0.00           N0.      0
ATOM   1712  HZ1 LYS A 109      52.267  52.081  17.646  1.00  0.00           H0.      0
ATOM   1713  HZ2 LYS A 109      53.690  52.519  16.913  1.00  0.00           H0.      0
ATOM   1714  HZ3 LYS A 109      53.540  51.294  18.042  1.00  0.00           H0.      0
ATOM   1715  C   LYS A 109      56.072  55.049  23.449  1.00  0.00           C0.      0
ATOM   1716  O   LYS A 109      55.026  55.646  23.363  1.00  0.00           O0.      0
ATOM   1717  N   TRP A 110      56.414  54.509  24.641  1.00  0.00           N0.      0
ATOM   1718  H   TRP A 110      57.254  54.000  24.876  1.00  0.00           H0.      0
ATOM   1719  CA  TRP A 110      55.525  54.624  25.791  1.00  0.00           C0.      0
ATOM   1720  HA  TRP A 110      54.560  54.196  25.520  1.00  0.00           H0.      0
ATOM   1721  CB  TRP A 110      56.159  53.728  26.897  1.00  0.00           C0.      0
ATOM   1722  HB2 TRP A 110      56.425  52.753  26.488  1.00  0.00           H0.      0
ATOM   1723  HB3 TRP A 110      57.085  54.193  27.235  1.00  0.00           H0.      0
ATOM   1724  CG  TRP A 110      55.390  53.381  28.111  1.00  0.00           C0.      0
ATOM   1725  CD1 TRP A 110      54.048  53.442  28.323  1.00  0.00           C0.      0
ATOM   1726  HD1 TRP A 110      53.299  53.845  27.658  1.00  0.00           H0.      0
ATOM   1727  NE1 TRP A 110      53.672  52.997  29.595  1.00  0.00           N0.      0
ATOM   1728  HE1 TRP A 110      52.702  52.972  29.877  1.00  0.00           H0.      0
ATOM   1729  CE2 TRP A 110      54.789  52.665  30.259  1.00  0.00           C0.      0
ATOM   1730  CZ2 TRP A 110      55.080  52.248  31.596  1.00  0.00           C0.      0
ATOM   1731  HZ2 TRP A 110      54.286  52.246  32.329  1.00  0.00           H0.      0
ATOM   1732  CH2 TRP A 110      56.394  51.815  31.988  1.00  0.00           C0.      0
ATOM   1733  HH2 TRP A 110      56.642  51.395  32.952  1.00  0.00           H0.      0
ATOM   1734  CZ3 TRP A 110      57.387  51.859  31.005  1.00  0.00           C0.      0
ATOM   1735  HZ3 TRP A 110      58.401  51.573  31.240  1.00  0.00           H0.      0
ATOM   1736  CE3 TRP A 110      57.097  52.358  29.742  1.00  0.00           C0.      0
ATOM   1737  HE3 TRP A 110      57.838  52.434  28.960  1.00  0.00           H0.      0
ATOM   1738  CD2 TRP A 110      55.848  52.856  29.371  1.00  0.00           C0.      0
ATOM   1739  C   TRP A 110      55.267  55.959  26.452  1.00  0.00           C0.      0
ATOM   1740  O   TRP A 110      56.131  56.659  26.936  1.00  0.00           O0.      0
ATOM   1741  N   VAL A 111      54.009  56.324  26.496  1.00  0.00           N0.      0
ATOM   1742  H   VAL A 111      53.299  55.819  25.985  1.00  0.00           H0.      0
ATOM   1743  CA  VAL A 111      53.498  57.546  27.125  1.00  0.00           C0.      0
ATOM   1744  HA  VAL A 111      54.208  58.362  26.991  1.00  0.00           H0.      0
ATOM   1745  CB  VAL A 111      52.117  58.073  26.578  1.00  0.00           C0.      0
ATOM   1746  HB  VAL A 111      51.450  57.225  26.733  1.00  0.00           H0.      0
ATOM   1747  CG1 VAL A 111      51.491  59.312  27.257  1.00  0.00           C0.      0
ATOM   1748 HG11 VAL A 111      52.150  60.173  27.140  1.00  0.00           H0.      0
ATOM   1749 HG12 VAL A 111      50.475  59.597  26.987  1.00  0.00           H0.      0
ATOM   1750 HG13 VAL A 111      51.452  59.120  28.329  1.00  0.00           H0.      0
ATOM   1751  CG2 VAL A 111      51.958  58.453  25.069  1.00  0.00           C0.      0
ATOM   1752 HG21 VAL A 111      50.898  58.671  24.939  1.00  0.00           H0.      0
ATOM   1753 HG22 VAL A 111      52.616  59.280  24.801  1.00  0.00           H0.      0
ATOM   1754 HG23 VAL A 111      52.139  57.590  24.428  1.00  0.00           H0.      0
ATOM   1755  C   VAL A 111      53.286  57.256  28.602  1.00  0.00           C0.      0
ATOM   1756  O   VAL A 111      52.639  56.282  28.996  1.00  0.00           O0.      0
ATOM   1757  N   ILE A 112      53.860  58.016  29.552  1.00  0.00           N0.      0
ATOM   1758  H   ILE A 112      54.389  58.816  29.237  1.00  0.00           H0.      0
ATOM   1759  CA  ILE A 112      53.773  57.889  31.046  1.00  0.00           C0.      0
ATOM   1760  HA  ILE A 112      52.944  57.257  31.363  1.00  0.00           H0.      0
ATOM   1761  CB  ILE A 112      55.110  57.427  31.660  1.00  0.00           C0.      0
ATOM   1762  HB  ILE A 112      55.848  58.181  31.385  1.00  0.00           H0.      0
ATOM   1763  CG2 ILE A 112      54.831  57.431  33.219  1.00  0.00           C0.      0
ATOM   1764 HG21 ILE A 112      54.779  58.375  33.761  1.00  0.00           H0.      0
ATOM   1765 HG22 ILE A 112      53.893  56.929  33.456  1.00  0.00           H0.      0
ATOM   1766 HG23 ILE A 112      55.570  56.835  33.753  1.00  0.00           H0.      0
ATOM   1767  CG1 ILE A 112      55.618  56.022  31.212  1.00  0.00           C0.      0
ATOM   1768 HG12 ILE A 112      55.055  55.218  31.685  1.00  0.00           H0.      0
ATOM   1769 HG13 ILE A 112      55.377  56.042  30.149  1.00  0.00           H0.      0
ATOM   1770  CD1 ILE A 112      57.062  55.719  31.488  1.00  0.00           C0.      0
ATOM   1771 HD11 ILE A 112      57.247  54.743  31.038  1.00  0.00           H0.      0
ATOM   1772 HD12 ILE A 112      57.673  56.575  31.201  1.00  0.00           H0.      0
ATOM   1773 HD13 ILE A 112      57.218  55.438  32.529  1.00  0.00           H0.      0
ATOM   1774  C   ILE A 112      53.487  59.303  31.608  1.00  0.00           C0.      0
ATOM   1775  O   ILE A 112      54.226  60.271  31.369  1.00  0.00           O0.      0
ATOM   1776  N   GLU A 113      52.442  59.515  32.419  1.00  0.00           N0.      0
ATOM   1777  H   GLU A 113      51.829  58.754  32.674  1.00  0.00           H0.      0
ATOM   1778  CA  GLU A 113      51.885  60.871  32.834  1.00  0.00           C0.      0
ATOM   1779  HA  GLU A 113      52.781  61.478  32.963  1.00  0.00           H0.      0
ATOM   1780  CB  GLU A 113      50.922  61.439  31.750  1.00  0.00           C0.      0
ATOM   1781  HB2 GLU A 113      50.174  60.673  31.545  1.00  0.00           H0.      0
ATOM   1782  HB3 GLU A 113      50.485  62.349  32.162  1.00  0.00           H0.      0
ATOM   1783  CG  GLU A 113      51.573  61.608  30.368  1.00  0.00           C0.      0
ATOM   1784  HG2 GLU A 113      51.847  60.607  30.033  1.00  0.00           H0.      0
ATOM   1785  HG3 GLU A 113      50.667  61.833  29.806  1.00  0.00           H0.      0
ATOM   1786  CD  GLU A 113      52.608  62.714  30.276  1.00  0.00           C0.      0
ATOM   1787  OE1 GLU A 113      53.240  62.854  29.177  1.00  0.00           O0.      0
ATOM   1788  OE2 GLU A 113      52.856  63.531  31.241  1.00  0.00           O0.      0
ATOM   1789  C   GLU A 113      51.090  60.744  34.189  1.00  0.00           C0.      0
ATOM   1790  O   GLU A 113      50.634  59.709  34.519  1.00  0.00           O0.      0
ATOM   1791  N   GLU A 114      50.740  61.803  34.942  1.00  0.00           N0.      0
ATOM   1792  H   GLU A 114      51.056  62.755  34.822  1.00  0.00           H0.      0
ATOM   1793  CA  GLU A 114      49.826  61.735  36.068  1.00  0.00           C0.      0
ATOM   1794  HA  GLU A 114      50.147  60.849  36.615  1.00  0.00           H0.      0
ATOM   1795  CB  GLU A 114      50.087  62.917  36.971  1.00  0.00           C0.      0
ATOM   1796  HB2 GLU A 114      51.142  63.022  37.224  1.00  0.00           H0.      0
ATOM   1797  HB3 GLU A 114      49.971  63.744  36.271  1.00  0.00           H0.      0
ATOM   1798  CG  GLU A 114      49.250  63.152  38.261  1.00  0.00           C0.      0
ATOM   1799  HG2 GLU A 114      48.210  63.238  37.946  1.00  0.00           H0.      0
ATOM   1800  HG3 GLU A 114      49.362  62.299  38.931  1.00  0.00           H0.      0
ATOM   1801  CD  GLU A 114      49.700  64.496  39.032  1.00  0.00           C0.      0
ATOM   1802  OE1 GLU A 114      49.491  64.733  40.243  1.00  0.00           O0.      0
ATOM   1803  OE2 GLU A 114      50.312  65.336  38.384  1.00  0.00           O0.      0
ATOM   1804  C   GLU A 114      48.352  61.676  35.825  1.00  0.00           C0.      0
ATOM   1805  O   GLU A 114      47.900  62.314  34.867  1.00  0.00           O0.      0
ATOM   1806  N   ALA A 115      47.554  61.028  36.703  1.00  0.00           N0.      0
ATOM   1807  H   ALA A 115      48.069  60.498  37.391  1.00  0.00           H0.      0
ATOM   1808  CA  ALA A 115      46.102  61.187  36.833  1.00  0.00           C0.      0
ATOM   1809  HA  ALA A 115      45.887  62.255  36.882  1.00  0.00           H0.      0
ATOM   1810  CB  ALA A 115      45.271  60.473  35.728  1.00  0.00           C0.      0
ATOM   1811  HB1 ALA A 115      44.201  60.624  35.874  1.00  0.00           H0.      0
ATOM   1812  HB2 ALA A 115      45.564  60.902  34.769  1.00  0.00           H0.      0
ATOM   1813  HB3 ALA A 115      45.556  59.421  35.720  1.00  0.00           H0.      0
ATOM   1814  C   ALA A 115      45.658  60.656  38.177  1.00  0.00           C0.      0
ATOM   1815  O   ALA A 115      46.272  59.758  38.785  1.00  0.00           O0.      0
ATOM   1816  N   ASN A 116      44.546  61.192  38.628  1.00  0.00           N0.      0
ATOM   1817  H   ASN A 116      44.149  61.955  38.098  1.00  0.00           H0.      0
ATOM   1818  CA  ASN A 116      43.755  60.641  39.727  1.00  0.00           C0.      0
ATOM   1819  HA  ASN A 116      44.145  59.715  40.150  1.00  0.00           H0.      0
ATOM   1820  CB  ASN A 116      43.817  61.711  40.771  1.00  0.00           C0.      0
ATOM   1821  HB2 ASN A 116      44.878  61.887  40.944  1.00  0.00           H0.      0
ATOM   1822  HB3 ASN A 116      43.344  62.606  40.368  1.00  0.00           H0.      0
ATOM   1823  CG  ASN A 116      43.051  61.372  42.043  1.00  0.00           C0.      0
ATOM   1824  OD1 ASN A 116      42.018  60.740  42.156  1.00  0.00           O0.      0
ATOM   1825  ND2 ASN A 116      43.778  61.363  43.130  1.00  0.00           N0.      0
ATOM   1826 HD21 ASN A 116      43.227  61.396  43.976  1.00  0.00           H0.      0
ATOM   1827 HD22 ASN A 116      44.684  61.801  43.216  1.00  0.00           H0.      0
ATOM   1828  C   ASN A 116      42.420  60.344  39.163  1.00  0.00           C0.      0
ATOM   1829  O   ASN A 116      41.894  61.087  38.425  1.00  0.00           O0.      0
ATOM   1830  N   TRP A 117      41.820  59.179  39.609  1.00  0.00           N0.      0
ATOM   1831  H   TRP A 117      42.315  58.497  40.164  1.00  0.00           H0.      0
ATOM   1832  CA  TRP A 117      40.468  58.773  39.184  1.00  0.00           C0.      0
ATOM   1833  HA  TRP A 117      40.392  58.527  38.125  1.00  0.00           H0.      0
ATOM   1834  CB  TRP A 117      40.099  57.411  39.908  1.00  0.00           C0.      0
ATOM   1835  HB2 TRP A 117      40.079  57.602  40.981  1.00  0.00           H0.      0
ATOM   1836  HB3 TRP A 117      39.130  57.055  39.560  1.00  0.00           H0.      0
ATOM   1837  CG  TRP A 117      41.214  56.363  39.739  1.00  0.00           C0.      0
ATOM   1838  CD1 TRP A 117      42.162  56.243  38.755  1.00  0.00           C0.      0
ATOM   1839  HD1 TRP A 117      42.359  56.909  37.928  1.00  0.00           H0.      0
ATOM   1840  NE1 TRP A 117      43.028  55.202  39.064  1.00  0.00           N0.      0
ATOM   1841  HE1 TRP A 117      43.902  55.019  38.593  1.00  0.00           H0.      0
ATOM   1842  CE2 TRP A 117      42.514  54.463  40.107  1.00  0.00           C0.      0
ATOM   1843  CZ2 TRP A 117      42.854  53.239  40.670  1.00  0.00           C0.      0
ATOM   1844  HZ2 TRP A 117      43.567  52.579  40.199  1.00  0.00           H0.      0
ATOM   1845  CH2 TRP A 117      42.091  52.731  41.713  1.00  0.00           C0.      0
ATOM   1846  HH2 TRP A 117      42.350  51.755  42.097  1.00  0.00           H0.      0
ATOM   1847  CZ3 TRP A 117      41.083  53.455  42.348  1.00  0.00           C0.      0
ATOM   1848  HZ3 TRP A 117      40.686  53.124  43.296  1.00  0.00           H0.      0
ATOM   1849  CE3 TRP A 117      40.750  54.699  41.793  1.00  0.00           C0.      0
ATOM   1850  HE3 TRP A 117      40.066  55.343  42.325  1.00  0.00           H0.      0
ATOM   1851  CD2 TRP A 117      41.358  55.202  40.599  1.00  0.00           C0.      0
ATOM   1852  C   TRP A 117      39.303  59.790  39.485  1.00  0.00           C0.      0
ATOM   1853  O   TRP A 117      38.360  59.900  38.698  1.00  0.00           O0.      0
ATOM   1854  N   LEU A 118      39.360  60.598  40.562  1.00  0.00           N0.      0
ATOM   1855  H   LEU A 118      40.056  60.495  41.287  1.00  0.00           H0.      0
ATOM   1856  CA  LEU A 118      38.413  61.731  40.789  1.00  0.00           C0.      0
ATOM   1857  HA  LEU A 118      37.434  61.260  40.708  1.00  0.00           H0.      0
ATOM   1858  CB  LEU A 118      38.598  62.300  42.181  1.00  0.00           C0.      0
ATOM   1859  HB2 LEU A 118      39.633  62.517  42.446  1.00  0.00           H0.      0
ATOM   1860  HB3 LEU A 118      38.077  63.233  42.396  1.00  0.00           H0.      0
ATOM   1861  CG  LEU A 118      38.012  61.275  43.158  1.00  0.00           C0.      0
ATOM   1862  HG  LEU A 118      38.025  60.255  42.775  1.00  0.00           H0.      0
ATOM   1863  CD1 LEU A 118      38.871  61.218  44.432  1.00  0.00           C0.      0
ATOM   1864 HD11 LEU A 118      38.943  62.191  44.917  1.00  0.00           H0.      0
ATOM   1865 HD12 LEU A 118      38.408  60.541  45.150  1.00  0.00           H0.      0
ATOM   1866 HD13 LEU A 118      39.881  60.866  44.224  1.00  0.00           H0.      0
ATOM   1867  CD2 LEU A 118      36.560  61.500  43.564  1.00  0.00           C0.      0
ATOM   1868 HD21 LEU A 118      35.944  61.216  42.710  1.00  0.00           H0.      0
ATOM   1869 HD22 LEU A 118      36.327  60.867  44.421  1.00  0.00           H0.      0
ATOM   1870 HD23 LEU A 118      36.399  62.551  43.801  1.00  0.00           H0.      0
ATOM   1871  C   LEU A 118      38.468  62.791  39.688  1.00  0.00           C0.      0
ATOM   1872  O   LEU A 118      37.582  63.666  39.532  1.00  0.00           O0.      0
ATOM   1873  N   THR A 119      39.513  62.813  38.953  1.00  0.00           N0.      0
ATOM   1874  H   THR A 119      40.255  62.161  39.163  1.00  0.00           H0.      0
ATOM   1875  CA  THR A 119      39.713  63.829  37.853  1.00  0.00           C0.      0
ATOM   1876  HA  THR A 119      38.821  64.364  37.529  1.00  0.00           H0.      0
ATOM   1877  CB  THR A 119      40.714  64.917  38.374  1.00  0.00           C0.      0
ATOM   1878  HB  THR A 119      40.951  65.586  37.547  1.00  0.00           H0.      0
ATOM   1879  CG2 THR A 119      40.072  65.654  39.481  1.00  0.00           C0.      0
ATOM   1880 HG21 THR A 119      38.993  65.803  39.521  1.00  0.00           H0.      0
ATOM   1881 HG22 THR A 119      40.274  65.119  40.409  1.00  0.00           H0.      0
ATOM   1882 HG23 THR A 119      40.585  66.608  39.599  1.00  0.00           H0.      0
ATOM   1883  OG1 THR A 119      41.900  64.232  38.822  1.00  0.00           O0.      0
ATOM   1884  HG1 THR A 119      42.530  64.074  38.115  1.00  0.00           H0.      0
ATOM   1885  C   THR A 119      40.156  63.283  36.497  1.00  0.00           C0.      0
ATOM   1886  O   THR A 119      40.453  63.998  35.581  1.00  0.00           O0.      0
ATOM   1887  N   LEU A 120      40.136  61.983  36.383  1.00  0.00           N0.      0
ATOM   1888  H   LEU A 120      40.074  61.458  37.244  1.00  0.00           H0.      0
ATOM   1889  CA  LEU A 120      40.540  61.179  35.190  1.00  0.00           C0.      0
ATOM   1890  HA  LEU A 120      41.590  61.429  35.043  1.00  0.00           H0.      0
ATOM   1891  CB  LEU A 120      40.430  59.790  35.573  1.00  0.00           C0.      0
ATOM   1892  HB2 LEU A 120      41.134  59.740  36.404  1.00  0.00           H0.      0
ATOM   1893  HB3 LEU A 120      39.406  59.512  35.822  1.00  0.00           H0.      0
ATOM   1894  CG  LEU A 120      40.705  58.769  34.484  1.00  0.00           C0.      0
ATOM   1895  HG  LEU A 120      40.087  59.015  33.620  1.00  0.00           H0.      0
ATOM   1896  CD1 LEU A 120      42.171  58.856  33.886  1.00  0.00           C0.      0
ATOM   1897 HD11 LEU A 120      42.902  58.574  34.644  1.00  0.00           H0.      0
ATOM   1898 HD12 LEU A 120      42.174  58.050  33.151  1.00  0.00           H0.      0
ATOM   1899 HD13 LEU A 120      42.256  59.825  33.395  1.00  0.00           H0.      0
ATOM   1900  CD2 LEU A 120      40.554  57.405  35.172  1.00  0.00           C0.      0
ATOM   1901 HD21 LEU A 120      41.344  57.307  35.917  1.00  0.00           H0.      0
ATOM   1902 HD22 LEU A 120      39.621  57.140  35.670  1.00  0.00           H0.      0
ATOM   1903 HD23 LEU A 120      40.628  56.621  34.418  1.00  0.00           H0.      0
ATOM   1904  C   LEU A 120      39.785  61.540  33.938  1.00  0.00           C0.      0
ATOM   1905  O   LEU A 120      40.420  61.413  32.891  1.00  0.00           O0.      0
ATOM   1906  N   ASP A 121      38.571  62.139  34.042  1.00  0.00           N0.      0
ATOM   1907  H   ASP A 121      38.016  61.986  34.872  1.00  0.00           H0.      0
ATOM   1908  CA  ASP A 121      37.874  62.893  32.984  1.00  0.00           C0.      0
ATOM   1909  HA  ASP A 121      37.406  62.285  32.211  1.00  0.00           H0.      0
ATOM   1910  CB  ASP A 121      36.600  63.457  33.642  1.00  0.00           C0.      0
ATOM   1911  HB2 ASP A 121      35.983  62.631  33.996  1.00  0.00           H0.      0
ATOM   1912  HB3 ASP A 121      36.858  64.119  34.470  1.00  0.00           H0.      0
ATOM   1913  CG  ASP A 121      35.745  64.192  32.583  1.00  0.00           C0.      0
ATOM   1914  OD1 ASP A 121      35.650  65.462  32.617  1.00  0.00           O0.      0
ATOM   1915  OD2 ASP A 121      35.206  63.411  31.739  1.00  0.00           O0.      0
ATOM   1916  C   ASP A 121      38.717  64.023  32.322  1.00  0.00           C0.      0
ATOM   1917  O   ASP A 121      38.789  64.107  31.089  1.00  0.00           O0.      0
ATOM   1918  N   LYS A 122      39.378  64.922  33.111  1.00  0.00           N0.      0
ATOM   1919  H   LYS A 122      39.437  64.722  34.099  1.00  0.00           H0.      0
ATOM   1920  CA  LYS A 122      40.233  66.054  32.574  1.00  0.00           C0.      0
ATOM   1921  HA  LYS A 122      40.014  66.101  31.507  1.00  0.00           H0.      0
ATOM   1922  CB  LYS A 122      39.797  67.410  33.136  1.00  0.00           C0.      0
ATOM   1923  HB2 LYS A 122      39.996  67.466  34.207  1.00  0.00           H0.      0
ATOM   1924  HB3 LYS A 122      40.387  68.216  32.701  1.00  0.00           H0.      0
ATOM   1925  CG  LYS A 122      38.299  67.726  32.833  1.00  0.00           C0.      0
ATOM   1926  HG2 LYS A 122      37.663  66.851  32.969  1.00  0.00           H0.      0
ATOM   1927  HG3 LYS A 122      37.970  68.376  33.644  1.00  0.00           H0.      0
ATOM   1928  CD  LYS A 122      38.133  68.393  31.449  1.00  0.00           C0.      0
ATOM   1929  HD2 LYS A 122      38.772  69.276  31.482  1.00  0.00           H0.      0
ATOM   1930  HD3 LYS A 122      38.611  67.886  30.611  1.00  0.00           H0.      0
ATOM   1931  CE  LYS A 122      36.648  68.673  31.050  1.00  0.00           C0.      0
ATOM   1932  HE2 LYS A 122      36.113  69.035  31.928  1.00  0.00           H0.      0
ATOM   1933  HE3 LYS A 122      36.529  69.447  30.292  1.00  0.00           H0.      0
ATOM   1934  NZ  LYS A 122      36.052  67.375  30.662  1.00  0.00           N0.      0
ATOM   1935  HZ1 LYS A 122      36.491  66.872  29.905  1.00  0.00           H0.      0
ATOM   1936  HZ2 LYS A 122      35.939  66.710  31.413  1.00  0.00           H0.      0
ATOM   1937  HZ3 LYS A 122      35.095  67.618  30.450  1.00  0.00           H0.      0
ATOM   1938  C   LYS A 122      41.726  65.938  32.656  1.00  0.00           C0.      0
ATOM   1939  O   LYS A 122      42.385  66.878  32.187  1.00  0.00           O0.      0
ATOM   1940  N   ASP A 123      42.325  64.905  33.269  1.00  0.00           N0.      0
ATOM   1941  H   ASP A 123      41.661  64.309  33.743  1.00  0.00           H0.      0
ATOM   1942  CA  ASP A 123      43.808  64.901  33.482  1.00  0.00           C0.      0
ATOM   1943  HA  ASP A 123      44.099  65.861  33.908  1.00  0.00           H0.      0
ATOM   1944  CB  ASP A 123      44.214  63.914  34.590  1.00  0.00           C0.      0
ATOM   1945  HB2 ASP A 123      43.689  63.022  34.249  1.00  0.00           H0.      0
ATOM   1946  HB3 ASP A 123      45.302  63.904  34.526  1.00  0.00           H0.      0
ATOM   1947  CG  ASP A 123      43.690  64.291  35.938  1.00  0.00           C0.      0
ATOM   1948  OD1 ASP A 123      43.085  65.385  36.059  1.00  0.00           O0.      0
ATOM   1949  OD2 ASP A 123      43.939  63.622  36.972  1.00  0.00           O0.      0
ATOM   1950  C   ASP A 123      44.625  64.579  32.251  1.00  0.00           C0.      0
ATOM   1951  O   ASP A 123      45.695  65.116  32.167  1.00  0.00           O0.      0
ATOM   1952  N   VAL A 124      44.090  63.889  31.334  1.00  0.00           N0.      0
ATOM   1953  H   VAL A 124      43.158  63.524  31.470  1.00  0.00           H0.      0
ATOM   1954  CA  VAL A 124      44.834  63.474  30.169  1.00  0.00           C0.      0
ATOM   1955  HA  VAL A 124      45.604  64.234  30.033  1.00  0.00           H0.      0
ATOM   1956  CB  VAL A 124      45.561  62.101  30.432  1.00  0.00           C0.      0
ATOM   1957  HB  VAL A 124      45.898  61.676  29.486  1.00  0.00           H0.      0
ATOM   1958  CG1 VAL A 124      46.709  62.026  31.399  1.00  0.00           C0.      0
ATOM   1959 HG11 VAL A 124      47.087  61.010  31.505  1.00  0.00           H0.      0
ATOM   1960 HG12 VAL A 124      47.562  62.598  31.034  1.00  0.00           H0.      0
ATOM   1961 HG13 VAL A 124      46.367  62.302  32.396  1.00  0.00           H0.      0
ATOM   1962  CG2 VAL A 124      44.550  61.068  30.901  1.00  0.00           C0.      0
ATOM   1963 HG21 VAL A 124      44.179  61.375  31.879  1.00  0.00           H0.      0
ATOM   1964 HG22 VAL A 124      43.648  61.142  30.293  1.00  0.00           H0.      0
ATOM   1965 HG23 VAL A 124      44.984  60.074  30.795  1.00  0.00           H0.      0
ATOM   1966  C   VAL A 124      43.945  63.392  28.908  1.00  0.00           C0.      0
ATOM   1967  O   VAL A 124      42.750  63.032  28.952  1.00  0.00           O0.      0
ATOM   1968  N   PRO A 125      44.485  63.526  27.679  1.00  0.00           N0.      0
ATOM   1969  CD  PRO A 125      45.781  64.193  27.410  1.00  0.00           C0.      0
ATOM   1970  HD2 PRO A 125      46.591  63.479  27.556  1.00  0.00           H0.      0
ATOM   1971  HD3 PRO A 125      45.898  65.127  27.960  1.00  0.00           H0.      0
ATOM   1972  CG  PRO A 125      45.745  64.730  25.961  1.00  0.00           C0.      0
ATOM   1973  HG2 PRO A 125      46.719  64.738  25.470  1.00  0.00           H0.      0
ATOM   1974  HG3 PRO A 125      45.320  65.733  25.977  1.00  0.00           H0.      0
ATOM   1975  CB  PRO A 125      44.798  63.721  25.300  1.00  0.00           C0.      0
ATOM   1976  HB2 PRO A 125      45.431  62.945  24.870  1.00  0.00           H0.      0
ATOM   1977  HB3 PRO A 125      44.173  64.180  24.533  1.00  0.00           H0.      0
ATOM   1978  CA  PRO A 125      43.833  63.273  26.466  1.00  0.00           C0.      0
ATOM   1979  HA  PRO A 125      42.931  63.881  26.398  1.00  0.00           H0.      0
ATOM   1980  C   PRO A 125      43.498  61.757  26.299  1.00  0.00           C0.      0
ATOM   1981  O   PRO A 125      44.374  60.897  26.519  1.00  0.00           O0.      0
ATOM   1982  N   ALA A 126      42.280  61.480  25.899  1.00  0.00           N0.      0
ATOM   1983  H   ALA A 126      41.561  62.189  25.871  1.00  0.00           H0.      0
ATOM   1984  CA  ALA A 126      41.965  60.078  25.517  1.00  0.00           C0.      0
ATOM   1985  HA  ALA A 126      42.562  59.314  26.014  1.00  0.00           H0.      0
ATOM   1986  CB  ALA A 126      40.409  59.726  25.803  1.00  0.00           C0.      0
ATOM   1987  HB1 ALA A 126      39.825  60.609  26.064  1.00  0.00           H0.      0
ATOM   1988  HB2 ALA A 126      39.880  58.989  25.199  1.00  0.00           H0.      0
ATOM   1989  HB3 ALA A 126      40.475  59.322  26.812  1.00  0.00           H0.      0
ATOM   1990  C   ALA A 126      42.215  59.881  23.970  1.00  0.00           C0.      0
ATOM   1991  O   ALA A 126      42.398  58.740  23.545  1.00  0.00           O0.      0
ATOM   1992  N   GLY A 127      41.906  60.888  23.132  1.00  0.00           N0.      0
ATOM   1993  H   GLY A 127      41.633  61.743  23.595  1.00  0.00           H0.      0
ATOM   1994  CA  GLY A 127      41.572  60.662  21.716  1.00  0.00           C0.      0
ATOM   1995  HA2 GLY A 127      41.469  61.581  21.138  1.00  0.00           H0.      0
ATOM   1996  HA3 GLY A 127      42.317  60.023  21.242  1.00  0.00           H0.      0
ATOM   1997  C   GLY A 127      40.186  59.972  21.567  1.00  0.00           C0.      0
ATOM   1998  O   GLY A 127      39.160  60.316  22.171  1.00  0.00           O0.      0
ATOM   1999  N   ASP A 128      40.228  58.906  20.828  1.00  0.00           N0.      0
ATOM   2000  H   ASP A 128      41.125  58.613  20.469  1.00  0.00           H0.      0
ATOM   2001  CA  ASP A 128      39.173  57.882  20.672  1.00  0.00           C0.      0
ATOM   2002  HA  ASP A 128      38.201  58.349  20.831  1.00  0.00           H0.      0
ATOM   2003  CB  ASP A 128      39.145  57.530  19.235  1.00  0.00           C0.      0
ATOM   2004  HB2 ASP A 128      38.343  56.814  19.058  1.00  0.00           H0.      0
ATOM   2005  HB3 ASP A 128      38.836  58.353  18.590  1.00  0.00           H0.      0
ATOM   2006  CG  ASP A 128      40.448  56.859  18.810  1.00  0.00           C0.      0
ATOM   2007  OD1 ASP A 128      40.444  56.259  17.700  1.00  0.00           O0.      0
ATOM   2008  OD2 ASP A 128      41.476  56.851  19.479  1.00  0.00           O0.      0
ATOM   2009  C   ASP A 128      39.176  56.763  21.632  1.00  0.00           C0.      0
ATOM   2010  O   ASP A 128      38.663  55.640  21.337  1.00  0.00           O0.      0
ATOM   2011  N   GLY A 129      39.729  56.965  22.822  1.00  0.00           N0.      0
ATOM   2012  H   GLY A 129      40.149  57.874  22.958  1.00  0.00           H0.      0
ATOM   2013  CA  GLY A 129      39.663  56.001  23.938  1.00  0.00           C0.      0
ATOM   2014  HA2 GLY A 129      39.860  56.448  24.912  1.00  0.00           H0.      0
ATOM   2015  HA3 GLY A 129      38.651  55.596  23.969  1.00  0.00           H0.      0
ATOM   2016  C   GLY A 129      40.638  54.778  23.764  1.00  0.00           C0.      0
ATOM   2017  O   GLY A 129      41.537  54.803  22.942  1.00  0.00           O0.      0
ATOM   2018  N   PHE A 130      40.539  53.731  24.568  1.00  0.00           N0.      0
ATOM   2019  H   PHE A 130      39.909  53.838  25.350  1.00  0.00           H0.      0
ATOM   2020  CA  PHE A 130      41.445  52.532  24.602  1.00  0.00           C0.      0
ATOM   2021  HA  PHE A 130      42.112  52.647  23.748  1.00  0.00           H0.      0
ATOM   2022  CB  PHE A 130      42.272  52.546  25.904  1.00  0.00           C0.      0
ATOM   2023  HB2 PHE A 130      41.621  52.489  26.776  1.00  0.00           H0.      0
ATOM   2024  HB3 PHE A 130      42.891  51.648  25.912  1.00  0.00           H0.      0
ATOM   2025  CG  PHE A 130      43.109  53.826  25.999  1.00  0.00           C0.      0
ATOM   2026  CD1 PHE A 130      42.611  55.080  26.465  1.00  0.00           C0.      0
ATOM   2027  HD1 PHE A 130      41.578  55.243  26.734  1.00  0.00           H0.      0
ATOM   2028  CE1 PHE A 130      43.455  56.217  26.373  1.00  0.00           C0.      0
ATOM   2029  HE1 PHE A 130      42.977  57.144  26.654  1.00  0.00           H0.      0
ATOM   2030  CZ  PHE A 130      44.720  56.179  25.799  1.00  0.00           C0.      0
ATOM   2031  HZ  PHE A 130      45.186  57.138  25.622  1.00  0.00           H0.      0
ATOM   2032  CE2 PHE A 130      45.167  54.938  25.285  1.00  0.00           C0.      0
ATOM   2033  HE2 PHE A 130      46.041  54.978  24.652  1.00  0.00           H0.      0
ATOM   2034  CD2 PHE A 130      44.469  53.739  25.523  1.00  0.00           C0.      0
ATOM   2035  HD2 PHE A 130      44.881  52.775  25.265  1.00  0.00           H0.      0
ATOM   2036  C   PHE A 130      40.677  51.278  24.393  1.00  0.00           C0.      0
ATOM   2037  O   PHE A 130      39.603  51.203  24.933  1.00  0.00           O0.      0
ATOM   2038  N   ASP A 131      41.177  50.290  23.653  1.00  0.00           N0.      0
ATOM   2039  H   ASP A 131      42.109  50.416  23.284  1.00  0.00           H0.      0
ATOM   2040  CA  ASP A 131      40.555  48.971  23.497  1.00  0.00           C0.      0
ATOM   2041  HA  ASP A 131      39.540  49.128  23.133  1.00  0.00           H0.      0
ATOM   2042  CB  ASP A 131      41.311  48.104  22.478  1.00  0.00           C0.      0
ATOM   2043  HB2 ASP A 131      42.186  47.782  23.043  1.00  0.00           H0.      0
ATOM   2044  HB3 ASP A 131      40.757  47.215  22.175  1.00  0.00           H0.      0
ATOM   2045  CG  ASP A 131      41.685  48.808  21.198  1.00  0.00           C0.      0
ATOM   2046  OD1 ASP A 131      42.884  48.894  20.887  1.00  0.00           O0.      0
ATOM   2047  OD2 ASP A 131      40.792  49.178  20.436  1.00  0.00           O0.      0
ATOM   2048  C   ASP A 131      40.487  48.165  24.805  1.00  0.00           C0.      0
ATOM   2049  O   ASP A 131      39.606  47.335  25.013  1.00  0.00           O0.      0
ATOM   2050  N   ALA A 132      41.407  48.463  25.737  1.00  0.00           N0.      0
ATOM   2051  H   ALA A 132      42.210  49.018  25.476  1.00  0.00           H0.      0
ATOM   2052  CA  ALA A 132      41.423  47.995  27.126  1.00  0.00           C0.      0
ATOM   2053  HA  ALA A 132      40.422  47.759  27.485  1.00  0.00           H0.      0
ATOM   2054  CB  ALA A 132      42.171  46.663  27.292  1.00  0.00           C0.      0
ATOM   2055  HB1 ALA A 132      42.137  46.200  28.278  1.00  0.00           H0.      0
ATOM   2056  HB2 ALA A 132      41.725  45.964  26.586  1.00  0.00           H0.      0
ATOM   2057  HB3 ALA A 132      43.201  46.888  27.012  1.00  0.00           H0.      0
ATOM   2058  C   ALA A 132      41.852  49.083  28.020  1.00  0.00           C0.      0
ATOM   2059  O   ALA A 132      42.806  49.809  27.767  1.00  0.00           O0.      0
ATOM   2060  N   VAL A 133      41.234  49.134  29.178  1.00  0.00           N0.      0
ATOM   2061  H   VAL A 133      40.430  48.527  29.251  1.00  0.00           H0.      0
ATOM   2062  CA  VAL A 133      41.660  49.899  30.358  1.00  0.00           C0.      0
ATOM   2063  HA  VAL A 133      42.651  50.330  30.213  1.00  0.00           H0.      0
ATOM   2064  CB  VAL A 133      40.698  51.113  30.507  1.00  0.00           C0.      0
ATOM   2065  HB  VAL A 133      39.677  50.818  30.750  1.00  0.00           H0.      0
ATOM   2066  CG1 VAL A 133      41.060  52.069  31.680  1.00  0.00           C0.      0
ATOM   2067 HG11 VAL A 133      40.643  51.558  32.548  1.00  0.00           H0.      0
ATOM   2068 HG12 VAL A 133      42.107  52.345  31.562  1.00  0.00           H0.      0
ATOM   2069 HG13 VAL A 133      40.490  52.982  31.504  1.00  0.00           H0.      0
ATOM   2070  CG2 VAL A 133      40.616  52.085  29.339  1.00  0.00           C0.      0
ATOM   2071 HG21 VAL A 133      40.305  51.579  28.425  1.00  0.00           H0.      0
ATOM   2072 HG22 VAL A 133      39.898  52.879  29.548  1.00  0.00           H0.      0
ATOM   2073 HG23 VAL A 133      41.567  52.607  29.233  1.00  0.00           H0.      0
ATOM   2074  C   VAL A 133      41.789  49.051  31.628  1.00  0.00           C0.      0
ATOM   2075  O   VAL A 133      40.871  48.306  32.032  1.00  0.00           O0.      0
ATOM   2076  N   ILE A 134      42.938  49.187  32.326  1.00  0.00           N0.      0
ATOM   2077  H   ILE A 134      43.667  49.712  31.865  1.00  0.00           H0.      0
ATOM   2078  CA  ILE A 134      43.321  48.164  33.318  1.00  0.00           C0.      0
ATOM   2079  HA  ILE A 134      42.469  47.577  33.663  1.00  0.00           H0.      0
ATOM   2080  CB  ILE A 134      44.352  47.108  32.746  1.00  0.00           C0.      0
ATOM   2081  HB  ILE A 134      44.499  46.490  33.632  1.00  0.00           H0.      0
ATOM   2082  CG2 ILE A 134      43.701  46.194  31.667  1.00  0.00           C0.      0
ATOM   2083 HG21 ILE A 134      44.107  45.184  31.731  1.00  0.00           H0.      0
ATOM   2084 HG22 ILE A 134      42.643  45.975  31.814  1.00  0.00           H0.      0
ATOM   2085 HG23 ILE A 134      43.936  46.668  30.714  1.00  0.00           H0.      0
ATOM   2086  CG1 ILE A 134      45.710  47.709  32.334  1.00  0.00           C0.      0
ATOM   2087 HG12 ILE A 134      45.507  48.517  31.631  1.00  0.00           H0.      0
ATOM   2088 HG13 ILE A 134      46.134  48.091  33.263  1.00  0.00           H0.      0
ATOM   2089  CD1 ILE A 134      46.698  46.724  31.717  1.00  0.00           C0.      0
ATOM   2090 HD11 ILE A 134      47.735  47.047  31.810  1.00  0.00           H0.      0
ATOM   2091 HD12 ILE A 134      46.736  45.768  32.239  1.00  0.00           H0.      0
ATOM   2092 HD13 ILE A 134      46.430  46.559  30.674  1.00  0.00           H0.      0
ATOM   2093  C   ILE A 134      43.856  48.779  34.584  1.00  0.00           C0.      0
ATOM   2094  O   ILE A 134      44.378  49.899  34.565  1.00  0.00           O0.      0
ATOM   2095  N   CYS A 135      43.781  48.023  35.711  1.00  0.00           N0.      0
ATOM   2096  H   CYS A 135      43.212  47.198  35.589  1.00  0.00           H0.      0
ATOM   2097  CA  CYS A 135      44.786  48.156  36.723  1.00  0.00           C0.      0
ATOM   2098  HA  CYS A 135      45.780  48.335  36.313  1.00  0.00           H0.      0
ATOM   2099  CB  CYS A 135      44.505  49.327  37.607  1.00  0.00           C0.      0
ATOM   2100  HB2 CYS A 135      44.169  50.214  37.069  1.00  0.00           H0.      0
ATOM   2101  HB3 CYS A 135      43.781  49.053  38.374  1.00  0.00           H0.      0
ATOM   2102  SG  CYS A 135      45.972  49.804  38.556  1.00  0.00           S0.      0
ATOM   2103  HG  CYS A 135      46.080  48.670  39.253  1.00  0.00           H0.      0
ATOM   2104  C   CYS A 135      44.971  46.932  37.632  1.00  0.00           C0.      0
ATOM   2105  O   CYS A 135      43.928  46.357  37.858  1.00  0.00           O0.      0
ATOM   2106  N   LEU A 136      46.141  46.576  38.162  1.00  0.00           N0.      0
ATOM   2107  H   LEU A 136      46.974  47.089  37.913  1.00  0.00           H0.      0
ATOM   2108  CA  LEU A 136      46.318  45.415  39.072  1.00  0.00           C0.      0
ATOM   2109  HA  LEU A 136      45.360  44.982  39.360  1.00  0.00           H0.      0
ATOM   2110  CB  LEU A 136      47.005  44.142  38.338  1.00  0.00           C0.      0
ATOM   2111  HB2 LEU A 136      47.964  44.477  37.943  1.00  0.00           H0.      0
ATOM   2112  HB3 LEU A 136      47.103  43.351  39.082  1.00  0.00           H0.      0
ATOM   2113  CG  LEU A 136      46.334  43.403  37.084  1.00  0.00           C0.      0
ATOM   2114  HG  LEU A 136      47.063  42.721  36.646  1.00  0.00           H0.      0
ATOM   2115  CD1 LEU A 136      45.138  42.523  37.583  1.00  0.00           C0.      0
ATOM   2116 HD11 LEU A 136      44.570  42.967  38.401  1.00  0.00           H0.      0
ATOM   2117 HD12 LEU A 136      44.400  42.407  36.790  1.00  0.00           H0.      0
ATOM   2118 HD13 LEU A 136      45.588  41.647  38.051  1.00  0.00           H0.      0
ATOM   2119  CD2 LEU A 136      45.822  44.309  35.920  1.00  0.00           C0.      0
ATOM   2120 HD21 LEU A 136      45.604  43.729  35.023  1.00  0.00           H0.      0
ATOM   2121 HD22 LEU A 136      44.838  44.662  36.230  1.00  0.00           H0.      0
ATOM   2122 HD23 LEU A 136      46.518  45.138  35.793  1.00  0.00           H0.      0
ATOM   2123  C   LEU A 136      47.115  45.828  40.352  1.00  0.00           C0.      0
ATOM   2124  O   LEU A 136      47.669  46.943  40.515  1.00  0.00           O0.      0
ATOM   2125  N   GLY A 137      47.124  44.879  41.295  1.00  0.00           N0.      0
ATOM   2126  H   GLY A 137      46.394  44.184  41.219  1.00  0.00           H0.      0
ATOM   2127  CA  GLY A 137      48.012  44.813  42.465  1.00  0.00           C0.      0
ATOM   2128  HA2 GLY A 137      48.309  43.778  42.638  1.00  0.00           H0.      0
ATOM   2129  HA3 GLY A 137      48.991  45.289  42.411  1.00  0.00           H0.      0
ATOM   2130  C   GLY A 137      47.298  45.378  43.688  1.00  0.00           C0.      0
ATOM   2131  O   GLY A 137      47.864  46.145  44.468  1.00  0.00           O0.      0
ATOM   2132  N   ASN A 138      46.001  45.048  43.887  1.00  0.00           N0.      0
ATOM   2133  H   ASN A 138      45.570  44.550  43.122  1.00  0.00           H0.      0
ATOM   2134  CA  ASN A 138      45.125  45.619  44.945  1.00  0.00           C0.      0
ATOM   2135  HA  ASN A 138      44.159  45.133  44.803  1.00  0.00           H0.      0
ATOM   2136  CB  ASN A 138      45.408  45.197  46.358  1.00  0.00           C0.      0
ATOM   2137  HB2 ASN A 138      45.241  44.122  46.427  1.00  0.00           H0.      0
ATOM   2138  HB3 ASN A 138      46.337  45.669  46.678  1.00  0.00           H0.      0
ATOM   2139  CG  ASN A 138      44.449  45.736  47.297  1.00  0.00           C0.      0
ATOM   2140  OD1 ASN A 138      43.244  45.659  47.086  1.00  0.00           O0.      0
ATOM   2141  ND2 ASN A 138      44.815  46.318  48.375  1.00  0.00           N0.      0
ATOM   2142 HD21 ASN A 138      44.038  46.524  48.987  1.00  0.00           H0.      0
ATOM   2143 HD22 ASN A 138      45.754  46.207  48.729  1.00  0.00           H0.      0
ATOM   2144  C   ASN A 138      44.870  47.098  44.726  1.00  0.00           C0.      0
ATOM   2145  O   ASN A 138      45.260  47.977  45.503  1.00  0.00           O0.      0
ATOM   2146  N   SER A 139      44.259  47.410  43.547  1.00  0.00           N0.      0
ATOM   2147  H   SER A 139      44.106  46.628  42.926  1.00  0.00           H0.      0
ATOM   2148  CA  SER A 139      44.241  48.766  43.060  1.00  0.00           C0.      0
ATOM   2149  HA  SER A 139      45.158  49.346  43.168  1.00  0.00           H0.      0
ATOM   2150  CB  SER A 139      43.933  48.803  41.563  1.00  0.00           C0.      0
ATOM   2151  HB2 SER A 139      42.914  48.538  41.282  1.00  0.00           H0.      0
ATOM   2152  HB3 SER A 139      44.116  49.805  41.175  1.00  0.00           H0.      0
ATOM   2153  OG  SER A 139      44.684  47.913  40.829  1.00  0.00           O0.      0
ATOM   2154  HG  SER A 139      44.439  47.005  41.022  1.00  0.00           H0.      0
ATOM   2155  C   SER A 139      43.102  49.635  43.668  1.00  0.00           C0.      0
ATOM   2156  O   SER A 139      43.409  50.746  44.116  1.00  0.00           O0.      0
ATOM   2157  N   PHE A 140      41.849  49.195  43.817  1.00  0.00           N0.      0
ATOM   2158  H   PHE A 140      41.656  48.243  43.542  1.00  0.00           H0.      0
ATOM   2159  CA  PHE A 140      40.718  50.244  44.124  1.00  0.00           C0.      0
ATOM   2160  HA  PHE A 140      41.027  51.163  43.625  1.00  0.00           H0.      0
ATOM   2161  CB  PHE A 140      39.446  49.676  43.532  1.00  0.00           C0.      0
ATOM   2162  HB2 PHE A 140      39.740  49.487  42.499  1.00  0.00           H0.      0
ATOM   2163  HB3 PHE A 140      39.030  48.748  43.925  1.00  0.00           H0.      0
ATOM   2164  CG  PHE A 140      38.340  50.733  43.559  1.00  0.00           C0.      0
ATOM   2165  CD1 PHE A 140      38.289  51.734  42.591  1.00  0.00           C0.      0
ATOM   2166  HD1 PHE A 140      39.048  51.834  41.830  1.00  0.00           H0.      0
ATOM   2167  CE1 PHE A 140      37.216  52.605  42.532  1.00  0.00           C0.      0
ATOM   2168  HE1 PHE A 140      37.259  53.243  41.662  1.00  0.00           H0.      0
ATOM   2169  CZ  PHE A 140      36.140  52.529  43.397  1.00  0.00           C0.      0
ATOM   2170  HZ  PHE A 140      35.376  53.289  43.333  1.00  0.00           H0.      0
ATOM   2171  CE2 PHE A 140      36.252  51.603  44.497  1.00  0.00           C0.      0
ATOM   2172  HE2 PHE A 140      35.439  51.480  45.197  1.00  0.00           H0.      0
ATOM   2173  CD2 PHE A 140      37.283  50.658  44.545  1.00  0.00           C0.      0
ATOM   2174  HD2 PHE A 140      37.390  49.872  45.278  1.00  0.00           H0.      0
ATOM   2175  C   PHE A 140      40.515  50.591  45.562  1.00  0.00           C0.      0
ATOM   2176  O   PHE A 140      40.083  51.695  45.922  1.00  0.00           O0.      0
ATOM   2177  N   ALA A 141      40.861  49.677  46.413  1.00  0.00           N0.      0
ATOM   2178  H   ALA A 141      41.388  48.908  46.024  1.00  0.00           H0.      0
ATOM   2179  CA  ALA A 141      40.486  49.557  47.817  1.00  0.00           C0.      0
ATOM   2180  HA  ALA A 141      39.400  49.479  47.865  1.00  0.00           H0.      0
ATOM   2181  CB  ALA A 141      41.080  48.293  48.377  1.00  0.00           C0.      0
ATOM   2182  HB1 ALA A 141      40.709  47.501  47.726  1.00  0.00           H0.      0
ATOM   2183  HB2 ALA A 141      42.167  48.337  48.444  1.00  0.00           H0.      0
ATOM   2184  HB3 ALA A 141      40.538  48.142  49.310  1.00  0.00           H0.      0
ATOM   2185  C   ALA A 141      40.833  50.824  48.671  1.00  0.00           C0.      0
ATOM   2186  O   ALA A 141      40.198  51.016  49.711  1.00  0.00           O0.      0
ATOM   2187  N   HID A 142      41.838  51.669  48.320  1.00  0.00           N0.      0
ATOM   2188  H   HID A 142      42.427  51.338  47.568  1.00  0.00           H0.      0
ATOM   2189  CA  HID A 142      42.226  52.825  49.049  1.00  0.00           C0.      0
ATOM   2190  HA  HID A 142      42.417  52.534  50.082  1.00  0.00           H0.      0
ATOM   2191  CB  HID A 142      43.438  53.499  48.407  1.00  0.00           C0.      0
ATOM   2192  HB2 HID A 142      43.053  53.670  47.402  1.00  0.00           H0.      0
ATOM   2193  HB3 HID A 142      43.589  54.488  48.839  1.00  0.00           H0.      0
ATOM   2194  CG  HID A 142      44.729  52.592  48.432  1.00  0.00           C0.      0
ATOM   2195  ND1 HID A 142      45.287  52.116  49.579  1.00  0.00           N0.      0
ATOM   2196  HD1 HID A 142      44.893  52.313  50.488  1.00  0.00           H0.      0
ATOM   2197  CE1 HID A 142      46.392  51.434  49.286  1.00  0.00           C0.      0
ATOM   2198  HE1 HID A 142      46.879  50.788  50.001  1.00  0.00           H0.      0
ATOM   2199  NE2 HID A 142      46.484  51.414  47.893  1.00  0.00           N0.      0
ATOM   2200  CD2 HID A 142      45.465  52.226  47.440  1.00  0.00           C0.      0
ATOM   2201  HD2 HID A 142      45.262  52.424  46.397  1.00  0.00           H0.      0
ATOM   2202  C   HID A 142      41.057  53.923  49.136  1.00  0.00           C0.      0
ATOM   2203  O   HID A 142      40.988  54.704  50.086  1.00  0.00           O0.      0
ATOM   2204  N   LEU A 143      40.264  53.998  48.064  1.00  0.00           N0.      0
ATOM   2205  H   LEU A 143      40.394  53.305  47.340  1.00  0.00           H0.      0
ATOM   2206  CA  LEU A 143      39.297  55.113  47.748  1.00  0.00           C0.      0
ATOM   2207  HA  LEU A 143      39.840  56.022  47.486  1.00  0.00           H0.      0
ATOM   2208  CB  LEU A 143      38.564  54.664  46.487  1.00  0.00           C0.      0
ATOM   2209  HB2 LEU A 143      39.257  54.470  45.668  1.00  0.00           H0.      0
ATOM   2210  HB3 LEU A 143      37.963  53.774  46.674  1.00  0.00           H0.      0
ATOM   2211  CG  LEU A 143      37.693  55.886  45.937  1.00  0.00           C0.      0
ATOM   2212  HG  LEU A 143      36.979  56.121  46.727  1.00  0.00           H0.      0
ATOM   2213  CD1 LEU A 143      38.357  57.178  45.381  1.00  0.00           C0.      0
ATOM   2214 HD11 LEU A 143      38.950  56.849  44.527  1.00  0.00           H0.      0
ATOM   2215 HD12 LEU A 143      37.660  57.972  45.113  1.00  0.00           H0.      0
ATOM   2216 HD13 LEU A 143      38.976  57.662  46.136  1.00  0.00           H0.      0
ATOM   2217  CD2 LEU A 143      36.829  55.243  44.771  1.00  0.00           C0.      0
ATOM   2218 HD21 LEU A 143      37.478  54.875  43.977  1.00  0.00           H0.      0
ATOM   2219 HD22 LEU A 143      36.267  54.387  45.146  1.00  0.00           H0.      0
ATOM   2220 HD23 LEU A 143      36.117  55.972  44.384  1.00  0.00           H0.      0
ATOM   2221  C   LEU A 143      38.378  55.452  48.923  1.00  0.00           C0.      0
ATOM   2222  O   LEU A 143      37.499  54.624  49.247  1.00  0.00           O0.      0
ATOM   2223  N   PRO A 144      38.472  56.640  49.583  1.00  0.00           N0.      0
ATOM   2224  CD  PRO A 144      39.608  57.605  49.375  1.00  0.00           C0.      0
ATOM   2225  HD2 PRO A 144      39.322  58.491  48.808  1.00  0.00           H0.      0
ATOM   2226  HD3 PRO A 144      40.536  57.136  49.049  1.00  0.00           H0.      0
ATOM   2227  CG  PRO A 144      39.937  58.248  50.753  1.00  0.00           C0.      0
ATOM   2228  HG2 PRO A 144      40.387  59.219  50.544  1.00  0.00           H0.      0
ATOM   2229  HG3 PRO A 144      40.668  57.582  51.210  1.00  0.00           H0.      0
ATOM   2230  CB  PRO A 144      38.685  58.170  51.553  1.00  0.00           C0.      0
ATOM   2231  HB2 PRO A 144      38.186  59.119  51.359  1.00  0.00           H0.      0
ATOM   2232  HB3 PRO A 144      38.889  58.023  52.614  1.00  0.00           H0.      0
ATOM   2233  CA  PRO A 144      37.893  56.920  50.931  1.00  0.00           C0.      0
ATOM   2234  HA  PRO A 144      38.174  56.057  51.534  1.00  0.00           H0.      0
ATOM   2235  C   PRO A 144      36.366  57.059  50.994  1.00  0.00           C0.      0
ATOM   2236  O   PRO A 144      35.800  57.290  49.939  1.00  0.00           O0.      0
ATOM   2237  N   ASP A 145      35.898  56.927  52.218  1.00  0.00           N0.      0
ATOM   2238  H   ASP A 145      36.496  56.578  52.953  1.00  0.00           H0.      0
ATOM   2239  CA  ASP A 145      34.521  57.331  52.668  1.00  0.00           C0.      0
ATOM   2240  HA  ASP A 145      34.319  58.267  52.146  1.00  0.00           H0.      0
ATOM   2241  CB  ASP A 145      33.452  56.331  52.211  1.00  0.00           C0.      0
ATOM   2242  HB2 ASP A 145      33.332  56.182  51.138  1.00  0.00           H0.      0
ATOM   2243  HB3 ASP A 145      33.761  55.327  52.501  1.00  0.00           H0.      0
ATOM   2244  CG  ASP A 145      32.053  56.601  52.835  1.00  0.00           C0.      0
ATOM   2245  OD1 ASP A 145      31.694  57.757  52.992  1.00  0.00           O0.      0
ATOM   2246  OD2 ASP A 145      31.274  55.652  53.039  1.00  0.00           O0.      0
ATOM   2247  C   ASP A 145      34.394  57.489  54.215  1.00  0.00           C0.      0
ATOM   2248  O   ASP A 145      34.885  56.680  55.020  1.00  0.00           O0.      0
ATOM   2249  N   SER A 146      33.874  58.676  54.620  1.00  0.00           N0.      0
ATOM   2250  H   SER A 146      33.507  59.349  53.962  1.00  0.00           H0.      0
ATOM   2251  CA  SER A 146      33.560  59.010  56.015  1.00  0.00           C0.      0
ATOM   2252  HA  SER A 146      33.884  58.240  56.714  1.00  0.00           H0.      0
ATOM   2253  CB  SER A 146      34.323  60.233  56.429  1.00  0.00           C0.      0
ATOM   2254  HB2 SER A 146      34.226  60.401  57.501  1.00  0.00           H0.      0
ATOM   2255  HB3 SER A 146      35.334  59.943  56.142  1.00  0.00           H0.      0
ATOM   2256  OG  SER A 146      33.904  61.333  55.655  1.00  0.00           O0.      0
ATOM   2257  HG  SER A 146      34.039  61.177  54.718  1.00  0.00           H0.      0
ATOM   2258  C   SER A 146      32.048  59.209  56.179  1.00  0.00           C0.      0
ATOM   2259  O   SER A 146      31.666  59.228  57.361  1.00  0.00           O0.      0
ATOM   2260  N   LYS A 147      31.228  59.371  55.162  1.00  0.00           N0.      0
ATOM   2261  H   LYS A 147      31.600  59.136  54.253  1.00  0.00           H0.      0
ATOM   2262  CA  LYS A 147      29.823  59.799  55.244  1.00  0.00           C0.      0
ATOM   2263  HA  LYS A 147      29.697  60.220  56.242  1.00  0.00           H0.      0
ATOM   2264  CB  LYS A 147      29.505  60.821  54.187  1.00  0.00           C0.      0
ATOM   2265  HB2 LYS A 147      29.408  60.356  53.205  1.00  0.00           H0.      0
ATOM   2266  HB3 LYS A 147      28.540  61.316  54.303  1.00  0.00           H0.      0
ATOM   2267  CG  LYS A 147      30.515  61.980  54.116  1.00  0.00           C0.      0
ATOM   2268  HG2 LYS A 147      30.610  62.475  55.082  1.00  0.00           H0.      0
ATOM   2269  HG3 LYS A 147      31.497  61.586  53.853  1.00  0.00           H0.      0
ATOM   2270  CD  LYS A 147      30.087  63.011  52.977  1.00  0.00           C0.      0
ATOM   2271  HD2 LYS A 147      30.009  62.446  52.048  1.00  0.00           H0.      0
ATOM   2272  HD3 LYS A 147      29.181  63.554  53.244  1.00  0.00           H0.      0
ATOM   2273  CE  LYS A 147      31.292  63.873  52.841  1.00  0.00           C0.      0
ATOM   2274  HE2 LYS A 147      31.253  64.567  53.680  1.00  0.00           H0.      0
ATOM   2275  HE3 LYS A 147      32.201  63.272  52.808  1.00  0.00           H0.      0
ATOM   2276  NZ  LYS A 147      31.179  64.606  51.636  1.00  0.00           N0.      0
ATOM   2277  HZ1 LYS A 147      31.983  65.205  51.513  1.00  0.00           H0.      0
ATOM   2278  HZ2 LYS A 147      31.196  64.021  50.813  1.00  0.00           H0.      0
ATOM   2279  HZ3 LYS A 147      30.337  65.165  51.637  1.00  0.00           H0.      0
ATOM   2280  C   LYS A 147      28.815  58.710  55.020  1.00  0.00           C0.      0
ATOM   2281  O   LYS A 147      27.635  59.065  55.128  1.00  0.00           O0.      0
ATOM   2282  N   GLY A 148      29.220  57.475  54.739  1.00  0.00           N0.      0
ATOM   2283  H   GLY A 148      30.198  57.343  54.526  1.00  0.00           H0.      0
ATOM   2284  CA  GLY A 148      28.320  56.366  54.539  1.00  0.00           C0.      0
ATOM   2285  HA2 GLY A 148      28.873  55.464  54.802  1.00  0.00           H0.      0
ATOM   2286  HA3 GLY A 148      27.470  56.547  55.196  1.00  0.00           H0.      0
ATOM   2287  C   GLY A 148      27.740  56.288  53.125  1.00  0.00           C0.      0
ATOM   2288  O   GLY A 148      26.534  56.162  52.986  1.00  0.00           O0.      0
ATOM   2289  N   ASP A 149      28.580  56.519  52.089  1.00  0.00           N0.      0
ATOM   2290  H   ASP A 149      29.579  56.543  52.235  1.00  0.00           H0.      0
ATOM   2291  CA  ASP A 149      28.034  56.819  50.787  1.00  0.00           C0.      0
ATOM   2292  HA  ASP A 149      27.027  56.425  50.650  1.00  0.00           H0.      0
ATOM   2293  CB  ASP A 149      28.068  58.334  50.684  1.00  0.00           C0.      0
ATOM   2294  HB2 ASP A 149      27.621  58.787  51.569  1.00  0.00           H0.      0
ATOM   2295  HB3 ASP A 149      29.120  58.616  50.720  1.00  0.00           H0.      0
ATOM   2296  CG  ASP A 149      27.504  59.073  49.489  1.00  0.00           C0.      0
ATOM   2297  OD1 ASP A 149      27.587  60.350  49.474  1.00  0.00           O0.      0
ATOM   2298  OD2 ASP A 149      27.086  58.434  48.522  1.00  0.00           O0.      0
ATOM   2299  C   ASP A 149      28.833  56.096  49.643  1.00  0.00           C0.      0
ATOM   2300  O   ASP A 149      29.968  55.756  49.850  1.00  0.00           O0.      0
ATOM   2301  N   GLN A 150      28.218  55.818  48.453  1.00  0.00           N0.      0
ATOM   2302  H   GLN A 150      27.284  56.203  48.433  1.00  0.00           H0.      0
ATOM   2303  CA  GLN A 150      28.889  55.269  47.268  1.00  0.00           C0.      0
ATOM   2304  HA  GLN A 150      29.940  55.026  47.426  1.00  0.00           H0.      0
ATOM   2305  CB  GLN A 150      28.080  53.985  46.922  1.00  0.00           C0.      0
ATOM   2306  HB2 GLN A 150      27.167  54.396  46.492  1.00  0.00           H0.      0
ATOM   2307  HB3 GLN A 150      28.634  53.445  46.154  1.00  0.00           H0.      0
ATOM   2308  CG  GLN A 150      27.933  53.070  48.137  1.00  0.00           C0.      0
ATOM   2309  HG2 GLN A 150      28.830  53.212  48.739  1.00  0.00           H0.      0
ATOM   2310  HG3 GLN A 150      27.087  53.397  48.741  1.00  0.00           H0.      0
ATOM   2311  CD  GLN A 150      27.795  51.600  47.753  1.00  0.00           C0.      0
ATOM   2312  OE1 GLN A 150      26.907  51.177  47.022  1.00  0.00           O0.      0
ATOM   2313  NE2 GLN A 150      28.785  50.867  48.149  1.00  0.00           N0.      0
ATOM   2314 HE21 GLN A 150      28.854  49.925  47.792  1.00  0.00           H0.      0
ATOM   2315 HE22 GLN A 150      29.480  51.310  48.732  1.00  0.00           H0.      0
ATOM   2316  C   GLN A 150      28.827  56.214  46.082  1.00  0.00           C0.      0
ATOM   2317  O   GLN A 150      29.465  55.886  45.068  1.00  0.00           O0.      0
ATOM   2318  N   SER A 151      28.170  57.428  46.240  1.00  0.00           N0.      0
ATOM   2319  H   SER A 151      27.628  57.645  47.064  1.00  0.00           H0.      0
ATOM   2320  CA  SER A 151      27.988  58.279  45.047  1.00  0.00           C0.      0
ATOM   2321  HA  SER A 151      27.549  57.724  44.218  1.00  0.00           H0.      0
ATOM   2322  CB  SER A 151      27.003  59.382  45.494  1.00  0.00           C0.      0
ATOM   2323  HB2 SER A 151      26.839  60.106  44.696  1.00  0.00           H0.      0
ATOM   2324  HB3 SER A 151      25.997  58.985  45.633  1.00  0.00           H0.      0
ATOM   2325  OG  SER A 151      27.324  60.101  46.564  1.00  0.00           O0.      0
ATOM   2326  HG  SER A 151      27.021  59.690  47.377  1.00  0.00           H0.      0
ATOM   2327  C   SER A 151      29.278  58.802  44.326  1.00  0.00           C0.      0
ATOM   2328  O   SER A 151      29.256  58.929  43.098  1.00  0.00           O0.      0
ATOM   2329  N   GLU A 152      30.397  59.007  45.072  1.00  0.00           N0.      0
ATOM   2330  H   GLU A 152      30.240  59.112  46.064  1.00  0.00           H0.      0
ATOM   2331  CA  GLU A 152      31.787  59.152  44.700  1.00  0.00           C0.      0
ATOM   2332  HA  GLU A 152      31.790  59.950  43.958  1.00  0.00           H0.      0
ATOM   2333  CB  GLU A 152      32.393  59.803  45.904  1.00  0.00           C0.      0
ATOM   2334  HB2 GLU A 152      31.816  60.620  46.336  1.00  0.00           H0.      0
ATOM   2335  HB3 GLU A 152      32.506  58.933  46.551  1.00  0.00           H0.      0
ATOM   2336  CG  GLU A 152      33.857  60.387  45.585  1.00  0.00           C0.      0
ATOM   2337  HG2 GLU A 152      34.413  59.598  45.079  1.00  0.00           H0.      0
ATOM   2338  HG3 GLU A 152      33.652  61.238  44.934  1.00  0.00           H0.      0
ATOM   2339  CD  GLU A 152      34.617  60.940  46.734  1.00  0.00           C0.      0
ATOM   2340  OE1 GLU A 152      34.521  60.406  47.839  1.00  0.00           O0.      0
ATOM   2341  OE2 GLU A 152      35.226  62.017  46.543  1.00  0.00           O0.      0
ATOM   2342  C   GLU A 152      32.530  57.944  44.151  1.00  0.00           C0.      0
ATOM   2343  O   GLU A 152      33.221  58.065  43.154  1.00  0.00           O0.      0
ATOM   2344  N   HIE A 153      32.337  56.827  44.785  1.00  0.00           N0.      0
ATOM   2345  H   HIE A 153      31.820  56.773  45.651  1.00  0.00           H0.      0
ATOM   2346  CA  HIE A 153      32.954  55.565  44.284  1.00  0.00           C0.      0
ATOM   2347  HA  HIE A 153      34.017  55.759  44.143  1.00  0.00           H0.      0
ATOM   2348  CB  HIE A 153      32.796  54.391  45.299  1.00  0.00           C0.      0
ATOM   2349  HB2 HIE A 153      31.743  54.151  45.448  1.00  0.00           H0.      0
ATOM   2350  HB3 HIE A 153      33.242  53.435  45.026  1.00  0.00           H0.      0
ATOM   2351  CG  HIE A 153      33.401  54.565  46.665  1.00  0.00           C0.      0
ATOM   2352  ND1 HIE A 153      33.391  53.682  47.738  1.00  0.00           N0.      0
ATOM   2353  CE1 HIE A 153      34.145  54.268  48.686  1.00  0.00           C0.      0
ATOM   2354  HE1 HIE A 153      34.294  53.824  49.659  1.00  0.00           H0.      0
ATOM   2355  NE2 HIE A 153      34.599  55.420  48.320  1.00  0.00           N0.      0
ATOM   2356  HE2 HIE A 153      35.059  56.001  49.007  1.00  0.00           H0.      0
ATOM   2357  CD2 HIE A 153      34.124  55.669  47.049  1.00  0.00           C0.      0
ATOM   2358  HD2 HIE A 153      34.429  56.483  46.407  1.00  0.00           H0.      0
ATOM   2359  C   HIE A 153      32.407  55.158  42.963  1.00  0.00           C0.      0
ATOM   2360  O   HIE A 153      33.206  54.621  42.178  1.00  0.00           O0.      0
ATOM   2361  N   ARG A 154      31.140  55.513  42.644  1.00  0.00           N0.      0
ATOM   2362  H   ARG A 154      30.564  55.832  43.409  1.00  0.00           H0.      0
ATOM   2363  CA  ARG A 154      30.604  55.573  41.288  1.00  0.00           C0.      0
ATOM   2364  HA  ARG A 154      30.779  54.575  40.885  1.00  0.00           H0.      0
ATOM   2365  CB  ARG A 154      29.119  56.003  41.235  1.00  0.00           C0.      0
ATOM   2366  HB2 ARG A 154      28.957  56.984  41.682  1.00  0.00           H0.      0
ATOM   2367  HB3 ARG A 154      28.675  56.147  40.250  1.00  0.00           H0.      0
ATOM   2368  CG  ARG A 154      28.118  55.018  41.916  1.00  0.00           C0.      0
ATOM   2369  HG2 ARG A 154      28.264  54.034  41.471  1.00  0.00           H0.      0
ATOM   2370  HG3 ARG A 154      28.392  54.871  42.961  1.00  0.00           H0.      0
ATOM   2371  CD  ARG A 154      26.633  55.436  41.706  1.00  0.00           C0.      0
ATOM   2372  HD2 ARG A 154      26.514  56.501  41.903  1.00  0.00           H0.      0
ATOM   2373  HD3 ARG A 154      26.311  55.277  40.677  1.00  0.00           H0.      0
ATOM   2374  NE  ARG A 154      25.734  54.635  42.529  1.00  0.00           N0.      0
ATOM   2375  HE  ARG A 154      25.443  55.095  43.379  1.00  0.00           H0.      0
ATOM   2376  CZ  ARG A 154      25.236  53.441  42.402  1.00  0.00           C0.      0
ATOM   2377  NH1 ARG A 154      24.845  52.847  43.480  1.00  0.00           N0.      0
ATOM   2378 HH11 ARG A 154      25.068  53.270  44.369  1.00  0.00           H0.      0
ATOM   2379 HH12 ARG A 154      24.518  51.904  43.327  1.00  0.00           H0.      0
ATOM   2380  NH2 ARG A 154      25.373  52.783  41.310  1.00  0.00           N0.      0
ATOM   2381 HH21 ARG A 154      25.883  53.199  40.544  1.00  0.00           H0.      0
ATOM   2382 HH22 ARG A 154      24.974  51.856  41.261  1.00  0.00           H0.      0
ATOM   2383  C   ARG A 154      31.355  56.514  40.377  1.00  0.00           C0.      0
ATOM   2384  O   ARG A 154      31.796  56.004  39.351  1.00  0.00           O0.      0
ATOM   2385  N   LEU A 155      31.623  57.783  40.677  1.00  0.00           N0.      0
ATOM   2386  H   LEU A 155      31.230  58.162  41.527  1.00  0.00           H0.      0
ATOM   2387  CA  LEU A 155      32.346  58.690  39.788  1.00  0.00           C0.      0
ATOM   2388  HA  LEU A 155      31.745  58.600  38.883  1.00  0.00           H0.      0
ATOM   2389  CB  LEU A 155      32.323  60.082  40.282  1.00  0.00           C0.      0
ATOM   2390  HB2 LEU A 155      31.266  60.324  40.395  1.00  0.00           H0.      0
ATOM   2391  HB3 LEU A 155      32.776  60.003  41.270  1.00  0.00           H0.      0
ATOM   2392  CG  LEU A 155      33.090  61.077  39.500  1.00  0.00           C0.      0
ATOM   2393  HG  LEU A 155      34.123  60.806  39.284  1.00  0.00           H0.      0
ATOM   2394  CD1 LEU A 155      32.270  61.245  38.142  1.00  0.00           C0.      0
ATOM   2395 HD11 LEU A 155      32.537  60.451  37.444  1.00  0.00           H0.      0
ATOM   2396 HD12 LEU A 155      31.190  61.272  38.289  1.00  0.00           H0.      0
ATOM   2397 HD13 LEU A 155      32.546  62.175  37.645  1.00  0.00           H0.      0
ATOM   2398  CD2 LEU A 155      33.174  62.419  40.263  1.00  0.00           C0.      0
ATOM   2399 HD21 LEU A 155      33.507  62.245  41.286  1.00  0.00           H0.      0
ATOM   2400 HD22 LEU A 155      33.922  63.139  39.931  1.00  0.00           H0.      0
ATOM   2401 HD23 LEU A 155      32.193  62.870  40.410  1.00  0.00           H0.      0
ATOM   2402  C   LEU A 155      33.787  58.110  39.506  1.00  0.00           C0.      0
ATOM   2403  O   LEU A 155      34.232  58.176  38.342  1.00  0.00           O0.      0
ATOM   2404  N   ALA A 156      34.377  57.433  40.497  1.00  0.00           N0.      0
ATOM   2405  H   ALA A 156      34.068  57.644  41.435  1.00  0.00           H0.      0
ATOM   2406  CA  ALA A 156      35.698  56.863  40.203  1.00  0.00           C0.      0
ATOM   2407  HA  ALA A 156      36.275  57.706  39.823  1.00  0.00           H0.      0
ATOM   2408  CB  ALA A 156      36.375  56.484  41.553  1.00  0.00           C0.      0
ATOM   2409  HB1 ALA A 156      36.253  57.298  42.268  1.00  0.00           H0.      0
ATOM   2410  HB2 ALA A 156      35.841  55.640  41.991  1.00  0.00           H0.      0
ATOM   2411  HB3 ALA A 156      37.459  56.385  41.499  1.00  0.00           H0.      0
ATOM   2412  C   ALA A 156      35.548  55.762  39.138  1.00  0.00           C0.      0
ATOM   2413  O   ALA A 156      36.168  55.808  38.079  1.00  0.00           O0.      0
ATOM   2414  N   LEU A 157      34.671  54.783  39.417  1.00  0.00           N0.      0
ATOM   2415  H   LEU A 157      34.146  54.803  40.280  1.00  0.00           H0.      0
ATOM   2416  CA  LEU A 157      34.360  53.676  38.462  1.00  0.00           C0.      0
ATOM   2417  HA  LEU A 157      35.256  53.088  38.262  1.00  0.00           H0.      0
ATOM   2418  CB  LEU A 157      33.366  52.786  39.224  1.00  0.00           C0.      0
ATOM   2419  HB2 LEU A 157      32.569  53.335  39.725  1.00  0.00           H0.      0
ATOM   2420  HB3 LEU A 157      32.893  52.160  38.467  1.00  0.00           H0.      0
ATOM   2421  CG  LEU A 157      34.004  51.838  40.324  1.00  0.00           C0.      0
ATOM   2422  HG  LEU A 157      34.427  52.451  41.120  1.00  0.00           H0.      0
ATOM   2423  CD1 LEU A 157      32.904  51.110  40.997  1.00  0.00           C0.      0
ATOM   2424 HD11 LEU A 157      32.219  51.806  41.483  1.00  0.00           H0.      0
ATOM   2425 HD12 LEU A 157      32.260  50.630  40.260  1.00  0.00           H0.      0
ATOM   2426 HD13 LEU A 157      33.255  50.471  41.807  1.00  0.00           H0.      0
ATOM   2427  CD2 LEU A 157      35.030  50.869  39.785  1.00  0.00           C0.      0
ATOM   2428 HD21 LEU A 157      35.917  51.448  39.530  1.00  0.00           H0.      0
ATOM   2429 HD22 LEU A 157      35.442  50.284  40.607  1.00  0.00           H0.      0
ATOM   2430 HD23 LEU A 157      34.610  50.326  38.939  1.00  0.00           H0.      0
ATOM   2431  C   LEU A 157      33.836  54.174  37.138  1.00  0.00           C0.      0
ATOM   2432  O   LEU A 157      34.248  53.450  36.211  1.00  0.00           O0.      0
ATOM   2433  N   LYS A 158      33.051  55.248  37.076  1.00  0.00           N0.      0
ATOM   2434  H   LYS A 158      32.810  55.690  37.951  1.00  0.00           H0.      0
ATOM   2435  CA  LYS A 158      32.488  55.831  35.822  1.00  0.00           C0.      0
ATOM   2436  HA  LYS A 158      32.122  54.993  35.229  1.00  0.00           H0.      0
ATOM   2437  CB  LYS A 158      31.286  56.693  36.048  1.00  0.00           C0.      0
ATOM   2438  HB2 LYS A 158      30.453  56.257  36.600  1.00  0.00           H0.      0
ATOM   2439  HB3 LYS A 158      31.652  57.514  36.664  1.00  0.00           H0.      0
ATOM   2440  CG  LYS A 158      30.564  57.340  34.866  1.00  0.00           C0.      0
ATOM   2441  HG2 LYS A 158      29.675  57.847  35.241  1.00  0.00           H0.      0
ATOM   2442  HG3 LYS A 158      31.365  57.901  34.384  1.00  0.00           H0.      0
ATOM   2443  CD  LYS A 158      30.073  56.265  33.948  1.00  0.00           C0.      0
ATOM   2444  HD2 LYS A 158      30.881  55.662  33.532  1.00  0.00           H0.      0
ATOM   2445  HD3 LYS A 158      29.484  55.568  34.543  1.00  0.00           H0.      0
ATOM   2446  CE  LYS A 158      29.127  56.770  32.852  1.00  0.00           C0.      0
ATOM   2447  HE2 LYS A 158      28.252  57.152  33.377  1.00  0.00           H0.      0
ATOM   2448  HE3 LYS A 158      29.692  57.515  32.291  1.00  0.00           H0.      0
ATOM   2449  NZ  LYS A 158      28.676  55.697  31.939  1.00  0.00           N0.      0
ATOM   2450  HZ1 LYS A 158      29.422  55.426  31.314  1.00  0.00           H0.      0
ATOM   2451  HZ2 LYS A 158      28.407  54.868  32.449  1.00  0.00           H0.      0
ATOM   2452  HZ3 LYS A 158      27.814  55.956  31.482  1.00  0.00           H0.      0
ATOM   2453  C   LYS A 158      33.533  56.517  34.951  1.00  0.00           C0.      0
ATOM   2454  O   LYS A 158      33.532  56.216  33.779  1.00  0.00           O0.      0
ATOM   2455  N   ASN A 159      34.428  57.308  35.546  1.00  0.00           N0.      0
ATOM   2456  H   ASN A 159      34.337  57.476  36.537  1.00  0.00           H0.      0
ATOM   2457  CA  ASN A 159      35.617  57.775  34.816  1.00  0.00           C0.      0
ATOM   2458  HA  ASN A 159      35.400  58.115  33.803  1.00  0.00           H0.      0
ATOM   2459  CB  ASN A 159      36.348  58.842  35.749  1.00  0.00           C0.      0
ATOM   2460  HB2 ASN A 159      36.391  58.528  36.792  1.00  0.00           H0.      0
ATOM   2461  HB3 ASN A 159      37.422  58.953  35.597  1.00  0.00           H0.      0
ATOM   2462  CG  ASN A 159      35.786  60.267  35.671  1.00  0.00           C0.      0
ATOM   2463  OD1 ASN A 159      34.809  60.537  34.932  1.00  0.00           O0.      0
ATOM   2464  ND2 ASN A 159      36.482  61.143  36.354  1.00  0.00           N0.      0
ATOM   2465 HD21 ASN A 159      36.027  62.013  36.589  1.00  0.00           H0.      0
ATOM   2466 HD22 ASN A 159      37.263  60.826  36.911  1.00  0.00           H0.      0
ATOM   2467  C   ASN A 159      36.581  56.682  34.486  1.00  0.00           C0.      0
ATOM   2468  O   ASN A 159      37.143  56.847  33.390  1.00  0.00           O0.      0
ATOM   2469  N   ILE A 160      36.764  55.538  35.181  1.00  0.00           N0.      0
ATOM   2470  H   ILE A 160      36.293  55.510  36.074  1.00  0.00           H0.      0
ATOM   2471  CA  ILE A 160      37.606  54.494  34.707  1.00  0.00           C0.      0
ATOM   2472  HA  ILE A 160      38.569  54.905  34.406  1.00  0.00           H0.      0
ATOM   2473  CB  ILE A 160      38.021  53.537  35.852  1.00  0.00           C0.      0
ATOM   2474  HB  ILE A 160      37.162  53.135  36.390  1.00  0.00           H0.      0
ATOM   2475  CG2 ILE A 160      38.723  52.274  35.268  1.00  0.00           C0.      0
ATOM   2476 HG21 ILE A 160      39.745  52.483  34.953  1.00  0.00           H0.      0
ATOM   2477 HG22 ILE A 160      38.798  51.508  36.040  1.00  0.00           H0.      0
ATOM   2478 HG23 ILE A 160      38.127  51.829  34.471  1.00  0.00           H0.      0
ATOM   2479  CG1 ILE A 160      38.940  54.245  36.923  1.00  0.00           C0.      0
ATOM   2480 HG12 ILE A 160      39.916  54.171  36.443  1.00  0.00           H0.      0
ATOM   2481 HG13 ILE A 160      38.536  55.238  37.124  1.00  0.00           H0.      0
ATOM   2482  CD1 ILE A 160      38.952  53.528  38.284  1.00  0.00           C0.      0
ATOM   2483 HD11 ILE A 160      37.945  53.357  38.663  1.00  0.00           H0.      0
ATOM   2484 HD12 ILE A 160      39.489  52.598  38.097  1.00  0.00           H0.      0
ATOM   2485 HD13 ILE A 160      39.485  54.118  39.031  1.00  0.00           H0.      0
ATOM   2486  C   ILE A 160      36.927  53.792  33.471  1.00  0.00           C0.      0
ATOM   2487  O   ILE A 160      37.564  53.505  32.491  1.00  0.00           O0.      0
ATOM   2488  N   ALA A 161      35.597  53.498  33.529  1.00  0.00           N0.      0
ATOM   2489  H   ALA A 161      35.119  53.523  34.418  1.00  0.00           H0.      0
ATOM   2490  CA  ALA A 161      34.773  52.929  32.485  1.00  0.00           C0.      0
ATOM   2491  HA  ALA A 161      35.232  51.964  32.274  1.00  0.00           H0.      0
ATOM   2492  CB  ALA A 161      33.431  52.642  33.090  1.00  0.00           C0.      0
ATOM   2493  HB1 ALA A 161      32.825  52.075  32.384  1.00  0.00           H0.      0
ATOM   2494  HB2 ALA A 161      33.623  52.091  34.011  1.00  0.00           H0.      0
ATOM   2495  HB3 ALA A 161      32.880  53.556  33.309  1.00  0.00           H0.      0
ATOM   2496  C   ALA A 161      34.784  53.693  31.181  1.00  0.00           C0.      0
ATOM   2497  O   ALA A 161      34.837  53.143  30.097  1.00  0.00           O0.      0
ATOM   2498  N   SER A 162      34.622  55.049  31.285  1.00  0.00           N0.      0
ATOM   2499  H   SER A 162      34.317  55.436  32.167  1.00  0.00           H0.      0
ATOM   2500  CA  SER A 162      34.419  55.944  30.091  1.00  0.00           C0.      0
ATOM   2501  HA  SER A 162      33.538  55.635  29.528  1.00  0.00           H0.      0
ATOM   2502  CB  SER A 162      34.106  57.377  30.574  1.00  0.00           C0.      0
ATOM   2503  HB2 SER A 162      34.962  57.681  31.176  1.00  0.00           H0.      0
ATOM   2504  HB3 SER A 162      33.998  58.126  29.790  1.00  0.00           H0.      0
ATOM   2505  OG  SER A 162      32.786  57.376  31.228  1.00  0.00           O0.      0
ATOM   2506  HG  SER A 162      32.816  57.669  32.142  1.00  0.00           H0.      0
ATOM   2507  C   SER A 162      35.609  56.015  29.140  1.00  0.00           C0.      0
ATOM   2508  O   SER A 162      35.504  56.634  28.113  1.00  0.00           O0.      0
ATOM   2509  N   MET A 163      36.780  55.608  29.634  1.00  0.00           N0.      0
ATOM   2510  H   MET A 163      36.806  55.210  30.562  1.00  0.00           H0.      0
ATOM   2511  CA  MET A 163      37.980  55.562  28.770  1.00  0.00           C0.      0
ATOM   2512  HA  MET A 163      37.852  56.461  28.167  1.00  0.00           H0.      0
ATOM   2513  CB  MET A 163      39.249  55.754  29.658  1.00  0.00           C0.      0
ATOM   2514  HB2 MET A 163      39.381  54.914  30.340  1.00  0.00           H0.      0
ATOM   2515  HB3 MET A 163      40.151  55.774  29.046  1.00  0.00           H0.      0
ATOM   2516  CG  MET A 163      39.235  57.042  30.584  1.00  0.00           C0.      0
ATOM   2517  HG2 MET A 163      38.322  56.925  31.169  1.00  0.00           H0.      0
ATOM   2518  HG3 MET A 163      40.075  57.052  31.278  1.00  0.00           H0.      0
ATOM   2519  SD  MET A 163      39.241  58.636  29.710  1.00  0.00           S0.      0
ATOM   2520  CE  MET A 163      40.830  59.283  30.041  1.00  0.00           C0.      0
ATOM   2521  HE1 MET A 163      41.628  58.592  29.770  1.00  0.00           H0.      0
ATOM   2522  HE2 MET A 163      41.019  60.121  29.370  1.00  0.00           H0.      0
ATOM   2523  HE3 MET A 163      40.964  59.626  31.067  1.00  0.00           H0.      0
ATOM   2524  C   MET A 163      38.058  54.292  27.917  1.00  0.00           C0.      0
ATOM   2525  O   MET A 163      39.006  54.303  27.060  1.00  0.00           O0.      0
ATOM   2526  N   VAL A 164      37.198  53.319  28.023  1.00  0.00           N0.      0
ATOM   2527  H   VAL A 164      36.427  53.444  28.663  1.00  0.00           H0.      0
ATOM   2528  CA  VAL A 164      37.097  52.063  27.182  1.00  0.00           C0.      0
ATOM   2529  HA  VAL A 164      38.089  51.718  26.890  1.00  0.00           H0.      0
ATOM   2530  CB  VAL A 164      36.467  50.894  27.968  1.00  0.00           C0.      0
ATOM   2531  HB  VAL A 164      35.445  51.121  28.270  1.00  0.00           H0.      0
ATOM   2532  CG1 VAL A 164      36.361  49.562  27.212  1.00  0.00           C0.      0
ATOM   2533 HG11 VAL A 164      37.264  49.052  26.879  1.00  0.00           H0.      0
ATOM   2534 HG12 VAL A 164      35.672  48.858  27.680  1.00  0.00           H0.      0
ATOM   2535 HG13 VAL A 164      35.723  49.734  26.345  1.00  0.00           H0.      0
ATOM   2536  CG2 VAL A 164      37.151  50.540  29.273  1.00  0.00           C0.      0
ATOM   2537 HG21 VAL A 164      38.158  50.169  29.082  1.00  0.00           H0.      0
ATOM   2538 HG22 VAL A 164      37.159  51.388  29.959  1.00  0.00           H0.      0
ATOM   2539 HG23 VAL A 164      36.537  49.765  29.733  1.00  0.00           H0.      0
ATOM   2540  C   VAL A 164      36.333  52.257  25.884  1.00  0.00           C0.      0
ATOM   2541  O   VAL A 164      35.235  52.768  25.796  1.00  0.00           O0.      0
ATOM   2542  N   ARG A 165      36.852  51.805  24.714  1.00  0.00           N0.      0
ATOM   2543  H   ARG A 165      37.728  51.321  24.851  1.00  0.00           H0.      0
ATOM   2544  CA  ARG A 165      36.159  51.911  23.437  1.00  0.00           C0.      0
ATOM   2545  HA  ARG A 165      35.896  52.930  23.153  1.00  0.00           H0.      0
ATOM   2546  CB  ARG A 165      37.137  51.381  22.333  1.00  0.00           C0.      0
ATOM   2547  HB2 ARG A 165      37.682  50.462  22.552  1.00  0.00           H0.      0
ATOM   2548  HB3 ARG A 165      36.536  51.127  21.460  1.00  0.00           H0.      0
ATOM   2549  CG  ARG A 165      38.180  52.459  21.991  1.00  0.00           C0.      0
ATOM   2550  HG2 ARG A 165      37.611  53.216  21.450  1.00  0.00           H0.      0
ATOM   2551  HG3 ARG A 165      38.632  52.860  22.898  1.00  0.00           H0.      0
ATOM   2552  CD  ARG A 165      39.364  51.913  21.141  1.00  0.00           C0.      0
ATOM   2553  HD2 ARG A 165      39.915  51.262  21.820  1.00  0.00           H0.      0
ATOM   2554  HD3 ARG A 165      39.039  51.307  20.295  1.00  0.00           H0.      0
ATOM   2555  NE  ARG A 165      40.181  53.009  20.657  1.00  0.00           N0.      0
ATOM   2556  HE  ARG A 165      39.821  53.951  20.722  1.00  0.00           H0.      0
ATOM   2557  CZ  ARG A 165      41.342  52.833  19.999  1.00  0.00           C0.      0
ATOM   2558  NH1 ARG A 165      42.005  53.988  19.653  1.00  0.00           N0.      0
ATOM   2559 HH11 ARG A 165      41.647  54.906  19.874  1.00  0.00           H0.      0
ATOM   2560 HH12 ARG A 165      42.640  54.002  18.867  1.00  0.00           H0.      0
ATOM   2561  NH2 ARG A 165      41.952  51.731  19.721  1.00  0.00           N0.      0
ATOM   2562 HH21 ARG A 165      41.534  50.887  20.085  1.00  0.00           H0.      0
ATOM   2563 HH22 ARG A 165      42.825  51.784  19.215  1.00  0.00           H0.      0
ATOM   2564  C   ARG A 165      34.832  51.069  23.302  1.00  0.00           C0.      0
ATOM   2565  O   ARG A 165      34.585  50.187  24.146  1.00  0.00           O0.      0
ATOM   2566  N   PRO A 166      33.999  51.144  22.272  1.00  0.00           N0.      0
ATOM   2567  CD  PRO A 166      34.048  52.101  21.142  1.00  0.00           C0.      0
ATOM   2568  HD2 PRO A 166      35.093  52.228  20.860  1.00  0.00           H0.      0
ATOM   2569  HD3 PRO A 166      33.558  53.009  21.496  1.00  0.00           H0.      0
ATOM   2570  CG  PRO A 166      33.279  51.466  20.043  1.00  0.00           C0.      0
ATOM   2571  HG2 PRO A 166      33.922  50.722  19.572  1.00  0.00           H0.      0
ATOM   2572  HG3 PRO A 166      32.949  52.233  19.343  1.00  0.00           H0.      0
ATOM   2573  CB  PRO A 166      32.178  50.647  20.693  1.00  0.00           C0.      0
ATOM   2574  HB2 PRO A 166      31.866  49.834  20.038  1.00  0.00           H0.      0
ATOM   2575  HB3 PRO A 166      31.313  51.287  20.872  1.00  0.00           H0.      0
ATOM   2576  CA  PRO A 166      32.856  50.241  22.045  1.00  0.00           C0.      0
ATOM   2577  HA  PRO A 166      32.113  50.368  22.833  1.00  0.00           H0.      0
ATOM   2578  C   PRO A 166      33.251  48.785  21.990  1.00  0.00           C0.      0
ATOM   2579  O   PRO A 166      34.263  48.510  21.305  1.00  0.00           O0.      0
ATOM   2580  N   GLY A 167      32.526  47.922  22.769  1.00  0.00           N0.      0
ATOM   2581  H   GLY A 167      31.706  48.227  23.274  1.00  0.00           H0.      0
ATOM   2582  CA  GLY A 167      32.866  46.459  22.931  1.00  0.00           C0.      0
ATOM   2583  HA2 GLY A 167      32.052  46.014  23.504  1.00  0.00           H0.      0
ATOM   2584  HA3 GLY A 167      32.873  46.020  21.934  1.00  0.00           H0.      0
ATOM   2585  C   GLY A 167      34.148  46.098  23.749  1.00  0.00           C0.      0
ATOM   2586  O   GLY A 167      34.352  44.885  23.919  1.00  0.00           O0.      0
ATOM   2587  N   GLY A 168      34.961  47.048  24.187  1.00  0.00           N0.      0
ATOM   2588  H   GLY A 168      34.768  48.004  23.921  1.00  0.00           H0.      0
ATOM   2589  CA  GLY A 168      36.298  46.846  24.776  1.00  0.00           C0.      0
ATOM   2590  HA2 GLY A 168      36.995  46.314  24.128  1.00  0.00           H0.      0
ATOM   2591  HA3 GLY A 168      36.646  47.857  24.987  1.00  0.00           H0.      0
ATOM   2592  C   GLY A 168      36.224  46.228  26.171  1.00  0.00           C0.      0
ATOM   2593  O   GLY A 168      35.153  45.902  26.721  1.00  0.00           O0.      0
ATOM   2594  N   LEU A 169      37.383  45.994  26.760  1.00  0.00           N0.      0
ATOM   2595  H   LEU A 169      38.148  46.374  26.221  1.00  0.00           H0.      0
ATOM   2596  CA  LEU A 169      37.670  45.357  28.055  1.00  0.00           C0.      0
ATOM   2597  HA  LEU A 169      36.789  44.750  28.264  1.00  0.00           H0.      0
ATOM   2598  CB  LEU A 169      38.759  44.271  27.918  1.00  0.00           C0.      0
ATOM   2599  HB2 LEU A 169      39.776  44.661  27.961  1.00  0.00           H0.      0
ATOM   2600  HB3 LEU A 169      38.734  43.602  28.778  1.00  0.00           H0.      0
ATOM   2601  CG  LEU A 169      38.688  43.436  26.641  1.00  0.00           C0.      0
ATOM   2602  HG  LEU A 169      38.611  44.081  25.766  1.00  0.00           H0.      0
ATOM   2603  CD1 LEU A 169      39.934  42.602  26.625  1.00  0.00           C0.      0
ATOM   2604 HD11 LEU A 169      40.012  42.047  25.691  1.00  0.00           H0.      0
ATOM   2605 HD12 LEU A 169      40.798  43.265  26.649  1.00  0.00           H0.      0
ATOM   2606 HD13 LEU A 169      40.021  41.945  27.490  1.00  0.00           H0.      0
ATOM   2607  CD2 LEU A 169      37.495  42.488  26.546  1.00  0.00           C0.      0
ATOM   2608 HD21 LEU A 169      37.437  42.025  27.531  1.00  0.00           H0.      0
ATOM   2609 HD22 LEU A 169      36.612  43.123  26.480  1.00  0.00           H0.      0
ATOM   2610 HD23 LEU A 169      37.718  41.802  25.729  1.00  0.00           H0.      0
ATOM   2611  C   LEU A 169      37.819  46.334  29.245  1.00  0.00           C0.      0
ATOM   2612  O   LEU A 169      38.207  47.508  29.021  1.00  0.00           O0.      0
ATOM   2613  N   LEU A 170      37.616  45.850  30.443  1.00  0.00           N0.      0
ATOM   2614  H   LEU A 170      37.293  44.896  30.511  1.00  0.00           H0.      0
ATOM   2615  CA  LEU A 170      38.166  46.434  31.659  1.00  0.00           C0.      0
ATOM   2616  HA  LEU A 170      39.029  47.009  31.322  1.00  0.00           H0.      0
ATOM   2617  CB  LEU A 170      37.022  47.449  32.160  1.00  0.00           C0.      0
ATOM   2618  HB2 LEU A 170      36.999  48.264  31.437  1.00  0.00           H0.      0
ATOM   2619  HB3 LEU A 170      36.042  47.033  31.928  1.00  0.00           H0.      0
ATOM   2620  CG  LEU A 170      37.242  47.929  33.610  1.00  0.00           C0.      0
ATOM   2621  HG  LEU A 170      38.291  47.798  33.874  1.00  0.00           H0.      0
ATOM   2622  CD1 LEU A 170      36.980  49.424  33.835  1.00  0.00           C0.      0
ATOM   2623 HD11 LEU A 170      37.463  50.035  33.072  1.00  0.00           H0.      0
ATOM   2624 HD12 LEU A 170      35.912  49.629  33.770  1.00  0.00           H0.      0
ATOM   2625 HD13 LEU A 170      37.388  49.677  34.814  1.00  0.00           H0.      0
ATOM   2626  CD2 LEU A 170      36.501  47.180  34.759  1.00  0.00           C0.      0
ATOM   2627 HD21 LEU A 170      37.082  47.414  35.651  1.00  0.00           H0.      0
ATOM   2628 HD22 LEU A 170      35.439  47.371  34.913  1.00  0.00           H0.      0
ATOM   2629 HD23 LEU A 170      36.807  46.158  34.534  1.00  0.00           H0.      0
ATOM   2630  C   LEU A 170      38.614  45.443  32.693  1.00  0.00           C0.      0
ATOM   2631  O   LEU A 170      37.959  44.404  32.771  1.00  0.00           O0.      0
ATOM   2632  N   VAL A 171      39.748  45.607  33.362  1.00  0.00           N0.      0
ATOM   2633  H   VAL A 171      40.227  46.496  33.319  1.00  0.00           H0.      0
ATOM   2634  CA  VAL A 171      40.197  44.668  34.441  1.00  0.00           C0.      0
ATOM   2635  HA  VAL A 171      39.419  43.963  34.736  1.00  0.00           H0.      0
ATOM   2636  CB  VAL A 171      41.403  43.939  33.931  1.00  0.00           C0.      0
ATOM   2637  HB  VAL A 171      42.121  44.750  33.801  1.00  0.00           H0.      0
ATOM   2638  CG1 VAL A 171      41.769  42.845  34.983  1.00  0.00           C0.      0
ATOM   2639 HG11 VAL A 171      41.047  42.033  34.899  1.00  0.00           H0.      0
ATOM   2640 HG12 VAL A 171      42.732  42.391  34.746  1.00  0.00           H0.      0
ATOM   2641 HG13 VAL A 171      41.863  43.193  36.011  1.00  0.00           H0.      0
ATOM   2642  CG2 VAL A 171      41.147  43.200  32.537  1.00  0.00           C0.      0
ATOM   2643 HG21 VAL A 171      40.270  42.554  32.492  1.00  0.00           H0.      0
ATOM   2644 HG22 VAL A 171      41.124  43.915  31.714  1.00  0.00           H0.      0
ATOM   2645 HG23 VAL A 171      42.018  42.546  32.570  1.00  0.00           H0.      0
ATOM   2646  C   VAL A 171      40.515  45.536  35.691  1.00  0.00           C0.      0
ATOM   2647  O   VAL A 171      41.193  46.564  35.505  1.00  0.00           O0.      0
ATOM   2648  N   ILE A 172      40.222  45.116  36.935  1.00  0.00           N0.      0
ATOM   2649  H   ILE A 172      39.797  44.213  37.094  1.00  0.00           H0.      0
ATOM   2650  CA  ILE A 172      40.469  45.906  38.171  1.00  0.00           C0.      0
ATOM   2651  HA  ILE A 172      41.444  46.350  37.972  1.00  0.00           H0.      0
ATOM   2652  CB  ILE A 172      39.438  47.068  38.316  1.00  0.00           C0.      0
ATOM   2653  HB  ILE A 172      39.327  47.540  37.340  1.00  0.00           H0.      0
ATOM   2654  CG2 ILE A 172      38.040  46.660  38.766  1.00  0.00           C0.      0
ATOM   2655 HG21 ILE A 172      37.227  47.115  38.200  1.00  0.00           H0.      0
ATOM   2656 HG22 ILE A 172      37.931  45.599  38.540  1.00  0.00           H0.      0
ATOM   2657 HG23 ILE A 172      37.887  46.736  39.843  1.00  0.00           H0.      0
ATOM   2658  CG1 ILE A 172      40.070  48.179  39.142  1.00  0.00           C0.      0
ATOM   2659 HG12 ILE A 172      39.827  47.930  40.175  1.00  0.00           H0.      0
ATOM   2660 HG13 ILE A 172      41.158  48.226  39.183  1.00  0.00           H0.      0
ATOM   2661  CD1 ILE A 172      39.631  49.614  38.695  1.00  0.00           C0.      0
ATOM   2662 HD11 ILE A 172      39.990  50.398  39.361  1.00  0.00           H0.      0
ATOM   2663 HD12 ILE A 172      39.963  49.744  37.665  1.00  0.00           H0.      0
ATOM   2664 HD13 ILE A 172      38.547  49.646  38.810  1.00  0.00           H0.      0
ATOM   2665  C   ILE A 172      40.456  44.947  39.412  1.00  0.00           C0.      0
ATOM   2666  O   ILE A 172      39.786  43.920  39.419  1.00  0.00           O0.      0
ATOM   2667  N   ASP A 173      41.092  45.299  40.572  1.00  0.00           N0.      0
ATOM   2668  H   ASP A 173      41.681  46.119  40.560  1.00  0.00           H0.      0
ATOM   2669  CA  ASP A 173      41.135  44.470  41.752  1.00  0.00           C0.      0
ATOM   2670  HA  ASP A 173      40.324  43.744  41.702  1.00  0.00           H0.      0
ATOM   2671  CB  ASP A 173      42.389  43.577  41.780  1.00  0.00           C0.      0
ATOM   2672  HB2 ASP A 173      42.363  42.935  42.660  1.00  0.00           H0.      0
ATOM   2673  HB3 ASP A 173      42.292  42.855  40.969  1.00  0.00           H0.      0
ATOM   2674  CG  ASP A 173      43.712  44.206  41.646  1.00  0.00           C0.      0
ATOM   2675  OD1 ASP A 173      44.746  43.482  41.753  1.00  0.00           O0.      0
ATOM   2676  OD2 ASP A 173      43.845  45.443  41.472  1.00  0.00           O0.      0
ATOM   2677  C   ASP A 173      40.972  45.223  43.073  1.00  0.00           C0.      0
ATOM   2678  O   ASP A 173      41.167  46.470  42.992  1.00  0.00           O0.      0
ATOM   2679  N   HIE A 174      40.692  44.602  44.157  1.00  0.00           N0.      0
ATOM   2680  H   HIE A 174      40.550  43.605  44.080  1.00  0.00           H0.      0
ATOM   2681  CA  HIE A 174      40.427  45.197  45.494  1.00  0.00           C0.      0
ATOM   2682  HA  HIE A 174      41.241  45.896  45.691  1.00  0.00           H0.      0
ATOM   2683  CB  HIE A 174      39.118  45.937  45.617  1.00  0.00           C0.      0
ATOM   2684  HB2 HIE A 174      39.082  46.439  46.584  1.00  0.00           H0.      0
ATOM   2685  HB3 HIE A 174      38.998  46.704  44.852  1.00  0.00           H0.      0
ATOM   2686  CG  HIE A 174      37.895  45.068  45.422  1.00  0.00           C0.      0
ATOM   2687  ND1 HIE A 174      36.761  45.034  46.213  1.00  0.00           N0.      0
ATOM   2688  CE1 HIE A 174      35.938  44.200  45.701  1.00  0.00           C0.      0
ATOM   2689  HE1 HIE A 174      35.015  43.982  46.217  1.00  0.00           H0.      0
ATOM   2690  NE2 HIE A 174      36.419  43.765  44.540  1.00  0.00           N0.      0
ATOM   2691  HE2 HIE A 174      36.003  43.156  43.850  1.00  0.00           H0.      0
ATOM   2692  CD2 HIE A 174      37.612  44.410  44.235  1.00  0.00           C0.      0
ATOM   2693  HD2 HIE A 174      38.259  44.422  43.370  1.00  0.00           H0.      0
ATOM   2694  C   HIE A 174      40.546  44.067  46.534  1.00  0.00           C0.      0
ATOM   2695  O   HIE A 174      40.518  42.898  46.210  1.00  0.00           O0.      0
ATOM   2696  N   ARG A 175      40.512  44.415  47.814  1.00  0.00           N0.      0
ATOM   2697  H   ARG A 175      40.539  45.385  48.094  1.00  0.00           H0.      0
ATOM   2698  CA  ARG A 175      40.737  43.460  48.962  1.00  0.00           C0.      0
ATOM   2699  HA  ARG A 175      41.524  42.779  48.636  1.00  0.00           H0.      0
ATOM   2700  CB  ARG A 175      41.360  44.261  50.189  1.00  0.00           C0.      0
ATOM   2701  HB2 ARG A 175      41.138  45.315  50.022  1.00  0.00           H0.      0
ATOM   2702  HB3 ARG A 175      40.874  43.882  51.088  1.00  0.00           H0.      0
ATOM   2703  CG  ARG A 175      42.826  43.913  50.293  1.00  0.00           C0.      0
ATOM   2704  HG2 ARG A 175      43.067  42.850  50.254  1.00  0.00           H0.      0
ATOM   2705  HG3 ARG A 175      43.378  44.332  49.452  1.00  0.00           H0.      0
ATOM   2706  CD  ARG A 175      43.423  44.345  51.591  1.00  0.00           C0.      0
ATOM   2707  HD2 ARG A 175      43.285  45.416  51.741  1.00  0.00           H0.      0
ATOM   2708  HD3 ARG A 175      42.932  43.722  52.338  1.00  0.00           H0.      0
ATOM   2709  NE  ARG A 175      44.957  44.180  51.564  1.00  0.00           N0.      0
ATOM   2710  HE  ARG A 175      45.529  44.972  51.306  1.00  0.00           H0.      0
ATOM   2711  CZ  ARG A 175      45.657  43.075  51.933  1.00  0.00           C0.      0
ATOM   2712  NH1 ARG A 175      45.154  42.000  52.358  1.00  0.00           N0.      0
ATOM   2713 HH11 ARG A 175      44.165  41.799  52.344  1.00  0.00           H0.      0
ATOM   2714 HH12 ARG A 175      45.870  41.328  52.596  1.00  0.00           H0.      0
ATOM   2715  NH2 ARG A 175      46.992  43.190  51.894  1.00  0.00           N0.      0
ATOM   2716 HH21 ARG A 175      47.321  44.066  51.513  1.00  0.00           H0.      0
ATOM   2717 HH22 ARG A 175      47.520  42.390  52.214  1.00  0.00           H0.      0
ATOM   2718  C   ARG A 175      39.477  42.665  49.363  1.00  0.00           C0.      0
ATOM   2719  O   ARG A 175      38.331  43.140  49.404  1.00  0.00           O0.      0
ATOM   2720  N   ASN A 176      39.767  41.394  49.734  1.00  0.00           N0.      0
ATOM   2721  H   ASN A 176      40.698  41.038  49.572  1.00  0.00           H0.      0
ATOM   2722  CA  ASN A 176      38.820  40.752  50.632  1.00  0.00           C0.      0
ATOM   2723  HA  ASN A 176      37.864  41.104  50.245  1.00  0.00           H0.      0
ATOM   2724  CB  ASN A 176      39.002  39.213  50.374  1.00  0.00           C0.      0
ATOM   2725  HB2 ASN A 176      38.951  39.017  49.303  1.00  0.00           H0.      0
ATOM   2726  HB3 ASN A 176      39.976  38.763  50.567  1.00  0.00           H0.      0
ATOM   2727  CG  ASN A 176      38.100  38.240  51.046  1.00  0.00           C0.      0
ATOM   2728  OD1 ASN A 176      37.231  38.604  51.816  1.00  0.00           O0.      0
ATOM   2729  ND2 ASN A 176      38.201  36.939  50.857  1.00  0.00           N0.      0
ATOM   2730 HD21 ASN A 176      37.652  36.278  51.388  1.00  0.00           H0.      0
ATOM   2731 HD22 ASN A 176      38.968  36.743  50.231  1.00  0.00           H0.      0
ATOM   2732  C   ASN A 176      38.960  41.143  52.140  1.00  0.00           C0.      0
ATOM   2733  O   ASN A 176      40.052  41.314  52.675  1.00  0.00           O0.      0
ATOM   2734  N   TYR A 177      37.870  41.184  52.811  1.00  0.00           N0.      0
ATOM   2735  H   TYR A 177      37.010  41.044  52.301  1.00  0.00           H0.      0
ATOM   2736  CA  TYR A 177      37.718  41.591  54.206  1.00  0.00           C0.      0
ATOM   2737  HA  TYR A 177      38.689  41.741  54.678  1.00  0.00           H0.      0
ATOM   2738  CB  TYR A 177      36.893  42.893  54.258  1.00  0.00           C0.      0
ATOM   2739  HB2 TYR A 177      35.939  42.715  53.761  1.00  0.00           H0.      0
ATOM   2740  HB3 TYR A 177      36.680  43.245  55.267  1.00  0.00           H0.      0
ATOM   2741  CG  TYR A 177      37.602  44.022  53.493  1.00  0.00           C0.      0
ATOM   2742  CD1 TYR A 177      38.745  44.539  54.141  1.00  0.00           C0.      0
ATOM   2743  HD1 TYR A 177      39.075  44.201  55.112  1.00  0.00           H0.      0
ATOM   2744  CE1 TYR A 177      39.505  45.583  53.558  1.00  0.00           C0.      0
ATOM   2745  HE1 TYR A 177      40.387  45.960  54.053  1.00  0.00           H0.      0
ATOM   2746  CZ  TYR A 177      39.214  46.006  52.189  1.00  0.00           C0.      0
ATOM   2747  OH  TYR A 177      39.837  47.071  51.567  1.00  0.00           O0.      0
ATOM   2748  HH  TYR A 177      39.156  47.732  51.421  1.00  0.00           H0.      0
ATOM   2749  CE2 TYR A 177      38.127  45.379  51.519  1.00  0.00           C0.      0
ATOM   2750  HE2 TYR A 177      37.886  45.635  50.498  1.00  0.00           H0.      0
ATOM   2751  CD2 TYR A 177      37.260  44.425  52.186  1.00  0.00           C0.      0
ATOM   2752  HD2 TYR A 177      36.402  44.047  51.651  1.00  0.00           H0.      0
ATOM   2753  C   TYR A 177      37.064  40.487  55.052  1.00  0.00           C0.      0
ATOM   2754  O   TYR A 177      37.029  40.674  56.281  1.00  0.00           O0.      0
ATOM   2755  N   ASP A 178      36.693  39.313  54.496  1.00  0.00           N0.      0
ATOM   2756  H   ASP A 178      36.778  39.203  53.495  1.00  0.00           H0.      0
ATOM   2757  CA  ASP A 178      36.129  38.205  55.328  1.00  0.00           C0.      0
ATOM   2758  HA  ASP A 178      35.203  38.500  55.822  1.00  0.00           H0.      0
ATOM   2759  CB  ASP A 178      35.840  36.945  54.422  1.00  0.00           C0.      0
ATOM   2760  HB2 ASP A 178      36.757  36.705  53.884  1.00  0.00           H0.      0
ATOM   2761  HB3 ASP A 178      35.653  36.043  55.005  1.00  0.00           H0.      0
ATOM   2762  CG  ASP A 178      34.716  36.987  53.296  1.00  0.00           C0.      0
ATOM   2763  OD1 ASP A 178      34.435  35.863  52.770  1.00  0.00           O0.      0
ATOM   2764  OD2 ASP A 178      34.096  38.055  53.115  1.00  0.00           O0.      0
ATOM   2765  C   ASP A 178      37.158  37.760  56.401  1.00  0.00           C0.      0
ATOM   2766  O   ASP A 178      36.757  37.201  57.462  1.00  0.00           O0.      0
ATOM   2767  N   TYR A 179      38.480  37.768  56.124  1.00  0.00           N0.      0
ATOM   2768  H   TYR A 179      38.792  38.159  55.246  1.00  0.00           H0.      0
ATOM   2769  CA  TYR A 179      39.451  37.280  57.067  1.00  0.00           C0.      0
ATOM   2770  HA  TYR A 179      39.041  36.480  57.684  1.00  0.00           H0.      0
ATOM   2771  CB  TYR A 179      40.603  36.785  56.227  1.00  0.00           C0.      0
ATOM   2772  HB2 TYR A 179      40.118  36.138  55.496  1.00  0.00           H0.      0
ATOM   2773  HB3 TYR A 179      41.110  37.666  55.833  1.00  0.00           H0.      0
ATOM   2774  CG  TYR A 179      41.713  35.954  56.989  1.00  0.00           C0.      0
ATOM   2775  CD1 TYR A 179      42.668  36.574  57.792  1.00  0.00           C0.      0
ATOM   2776  HD1 TYR A 179      42.558  37.639  57.934  1.00  0.00           H0.      0
ATOM   2777  CE1 TYR A 179      43.535  35.851  58.574  1.00  0.00           C0.      0
ATOM   2778  HE1 TYR A 179      44.171  36.315  59.313  1.00  0.00           H0.      0
ATOM   2779  CZ  TYR A 179      43.662  34.488  58.331  1.00  0.00           C0.      0
ATOM   2780  OH  TYR A 179      44.594  33.854  59.117  1.00  0.00           O0.      0
ATOM   2781  HH  TYR A 179      44.602  32.908  58.951  1.00  0.00           H0.      0
ATOM   2782  CE2 TYR A 179      42.680  33.778  57.577  1.00  0.00           C0.      0
ATOM   2783  HE2 TYR A 179      42.653  32.700  57.528  1.00  0.00           H0.      0
ATOM   2784  CD2 TYR A 179      41.705  34.547  56.880  1.00  0.00           C0.      0
ATOM   2785  HD2 TYR A 179      41.083  34.057  56.145  1.00  0.00           H0.      0
ATOM   2786  C   TYR A 179      40.026  38.281  58.023  1.00  0.00           C0.      0
ATOM   2787  O   TYR A 179      40.296  37.956  59.174  1.00  0.00           O0.      0
ATOM   2788  N   ILE A 180      40.166  39.529  57.536  1.00  0.00           N0.      0
ATOM   2789  H   ILE A 180      39.944  39.635  56.556  1.00  0.00           H0.      0
ATOM   2790  CA  ILE A 180      40.453  40.636  58.372  1.00  0.00           C0.      0
ATOM   2791  HA  ILE A 180      41.417  40.553  58.874  1.00  0.00           H0.      0
ATOM   2792  CB  ILE A 180      40.682  41.840  57.441  1.00  0.00           C0.      0
ATOM   2793  HB  ILE A 180      39.857  42.078  56.770  1.00  0.00           H0.      0
ATOM   2794  CG2 ILE A 180      40.860  43.125  58.265  1.00  0.00           C0.      0
ATOM   2795 HG21 ILE A 180      41.609  42.940  59.035  1.00  0.00           H0.      0
ATOM   2796 HG22 ILE A 180      41.224  43.936  57.635  1.00  0.00           H0.      0
ATOM   2797 HG23 ILE A 180      39.926  43.566  58.616  1.00  0.00           H0.      0
ATOM   2798  CG1 ILE A 180      41.969  41.656  56.660  1.00  0.00           C0.      0
ATOM   2799 HG12 ILE A 180      42.837  41.744  57.313  1.00  0.00           H0.      0
ATOM   2800 HG13 ILE A 180      41.842  40.734  56.094  1.00  0.00           H0.      0
ATOM   2801  CD1 ILE A 180      42.213  42.620  55.509  1.00  0.00           C0.      0
ATOM   2802 HD11 ILE A 180      42.816  42.227  54.691  1.00  0.00           H0.      0
ATOM   2803 HD12 ILE A 180      41.293  42.813  54.957  1.00  0.00           H0.      0
ATOM   2804 HD13 ILE A 180      42.599  43.560  55.904  1.00  0.00           H0.      0
ATOM   2805  C   ILE A 180      39.338  40.964  59.410  1.00  0.00           C0.      0
ATOM   2806  O   ILE A 180      39.588  40.847  60.587  1.00  0.00           O0.      0
ATOM   2807  N   LEU A 181      38.193  41.362  58.957  1.00  0.00           N0.      0
ATOM   2808  H   LEU A 181      37.954  41.202  57.989  1.00  0.00           H0.      0
ATOM   2809  CA  LEU A 181      37.072  41.874  59.863  1.00  0.00           C0.      0
ATOM   2810  HA  LEU A 181      37.366  42.541  60.673  1.00  0.00           H0.      0
ATOM   2811  CB  LEU A 181      36.033  42.604  58.988  1.00  0.00           C0.      0
ATOM   2812  HB2 LEU A 181      35.590  41.974  58.217  1.00  0.00           H0.      0
ATOM   2813  HB3 LEU A 181      35.225  43.011  59.596  1.00  0.00           H0.      0
ATOM   2814  CG  LEU A 181      36.502  43.829  58.191  1.00  0.00           C0.      0
ATOM   2815  HG  LEU A 181      37.245  43.431  57.500  1.00  0.00           H0.      0
ATOM   2816  CD1 LEU A 181      35.421  44.511  57.397  1.00  0.00           C0.      0
ATOM   2817 HD11 LEU A 181      34.935  43.836  56.693  1.00  0.00           H0.      0
ATOM   2818 HD12 LEU A 181      34.651  45.010  57.984  1.00  0.00           H0.      0
ATOM   2819 HD13 LEU A 181      35.834  45.247  56.707  1.00  0.00           H0.      0
ATOM   2820  CD2 LEU A 181      37.115  44.872  59.137  1.00  0.00           C0.      0
ATOM   2821 HD21 LEU A 181      37.819  44.415  59.831  1.00  0.00           H0.      0
ATOM   2822 HD22 LEU A 181      37.612  45.618  58.517  1.00  0.00           H0.      0
ATOM   2823 HD23 LEU A 181      36.336  45.311  59.760  1.00  0.00           H0.      0
ATOM   2824  C   LEU A 181      36.407  40.829  60.769  1.00  0.00           C0.      0
ATOM   2825  O   LEU A 181      35.517  41.183  61.525  1.00  0.00           O0.      0
ATOM   2826  N   SER A 182      36.841  39.595  60.697  1.00  0.00           N0.      0
ATOM   2827  H   SER A 182      37.449  39.303  59.945  1.00  0.00           H0.      0
ATOM   2828  CA  SER A 182      36.311  38.452  61.462  1.00  0.00           C0.      0
ATOM   2829  HA  SER A 182      35.358  38.650  61.952  1.00  0.00           H0.      0
ATOM   2830  CB  SER A 182      35.926  37.297  60.598  1.00  0.00           C0.      0
ATOM   2831  HB2 SER A 182      35.439  36.541  61.214  1.00  0.00           H0.      0
ATOM   2832  HB3 SER A 182      35.232  37.707  59.864  1.00  0.00           H0.      0
ATOM   2833  OG  SER A 182      37.062  36.797  60.019  1.00  0.00           O0.      0
ATOM   2834  HG  SER A 182      36.823  36.869  59.092  1.00  0.00           H0.      0
ATOM   2835  C   SER A 182      37.340  38.094  62.537  1.00  0.00           C0.      0
ATOM   2836  O   SER A 182      36.981  37.377  63.443  1.00  0.00           O0.      0
ATOM   2837  N   THR A 183      38.596  38.597  62.463  1.00  0.00           N0.      0
ATOM   2838  H   THR A 183      38.883  39.127  61.653  1.00  0.00           H0.      0
ATOM   2839  CA  THR A 183      39.697  38.288  63.399  1.00  0.00           C0.      0
ATOM   2840  HA  THR A 183      39.303  37.874  64.327  1.00  0.00           H0.      0
ATOM   2841  CB  THR A 183      40.741  37.325  62.742  1.00  0.00           C0.      0
ATOM   2842  HB  THR A 183      41.380  36.856  63.490  1.00  0.00           H0.      0
ATOM   2843  CG2 THR A 183      40.206  36.080  61.944  1.00  0.00           C0.      0
ATOM   2844 HG21 THR A 183      39.508  36.306  61.138  1.00  0.00           H0.      0
ATOM   2845 HG22 THR A 183      41.024  35.410  61.678  1.00  0.00           H0.      0
ATOM   2846 HG23 THR A 183      39.718  35.409  62.651  1.00  0.00           H0.      0
ATOM   2847  OG1 THR A 183      41.455  38.034  61.797  1.00  0.00           O0.      0
ATOM   2848  HG1 THR A 183      41.048  37.772  60.968  1.00  0.00           H0.      0
ATOM   2849  C   THR A 183      40.590  39.473  63.881  1.00  0.00           C0.      0
ATOM   2850  O   THR A 183      41.530  39.223  64.657  1.00  0.00           O0.      0
ATOM   2851  N   GLY A 184      40.504  40.676  63.288  1.00  0.00           N0.      0
ATOM   2852  H   GLY A 184      39.845  40.731  62.524  1.00  0.00           H0.      0
ATOM   2853  CA  GLY A 184      41.515  41.729  63.467  1.00  0.00           C0.      0
ATOM   2854  HA2 GLY A 184      41.047  42.592  62.993  1.00  0.00           H0.      0
ATOM   2855  HA3 GLY A 184      41.825  41.950  64.488  1.00  0.00           H0.      0
ATOM   2856  C   GLY A 184      42.846  41.517  62.721  1.00  0.00           C0.      0
ATOM   2857  O   GLY A 184      43.832  42.270  63.027  1.00  0.00           O0.      0
ATOM   2858  N   CYS A 185      43.107  40.564  61.817  1.00  0.00           N0.      0
ATOM   2859  H   CYS A 185      42.365  39.951  61.510  1.00  0.00           H0.      0
ATOM   2860  CA  CYS A 185      44.437  40.193  61.449  1.00  0.00           C0.      0
ATOM   2861  HA  CYS A 185      45.199  40.947  61.652  1.00  0.00           H0.      0
ATOM   2862  CB  CYS A 185      44.782  38.981  62.311  1.00  0.00           C0.      0
ATOM   2863  HB2 CYS A 185      44.737  39.206  63.377  1.00  0.00           H0.      0
ATOM   2864  HB3 CYS A 185      44.006  38.222  62.214  1.00  0.00           H0.      0
ATOM   2865  SG  CYS A 185      46.400  38.306  61.781  1.00  0.00           S0.      0
ATOM   2866  HG  CYS A 185      45.959  37.337  60.974  1.00  0.00           H0.      0
ATOM   2867  C   CYS A 185      44.497  39.868  59.946  1.00  0.00           C0.      0
ATOM   2868  O   CYS A 185      43.819  38.943  59.386  1.00  0.00           O0.      0
ATOM   2869  N   ALA A 186      45.278  40.591  59.164  1.00  0.00           N0.      0
ATOM   2870  H   ALA A 186      45.927  41.209  59.631  1.00  0.00           H0.      0
ATOM   2871  CA  ALA A 186      45.512  40.374  57.721  1.00  0.00           C0.      0
ATOM   2872  HA  ALA A 186      44.578  40.716  57.275  1.00  0.00           H0.      0
ATOM   2873  CB  ALA A 186      46.615  41.320  57.306  1.00  0.00           C0.      0
ATOM   2874  HB1 ALA A 186      46.952  41.133  56.287  1.00  0.00           H0.      0
ATOM   2875  HB2 ALA A 186      46.156  42.304  57.398  1.00  0.00           H0.      0
ATOM   2876  HB3 ALA A 186      47.409  41.247  58.049  1.00  0.00           H0.      0
ATOM   2877  C   ALA A 186      45.780  38.910  57.346  1.00  0.00           C0.      0
ATOM   2878  O   ALA A 186      46.538  38.276  58.005  1.00  0.00           O0.      0
ATOM   2879  N   PRO A 187      45.386  38.422  56.163  1.00  0.00           N0.      0
ATOM   2880  CD  PRO A 187      44.514  39.081  55.244  1.00  0.00           C0.      0
ATOM   2881  HD2 PRO A 187      45.057  39.732  54.559  1.00  0.00           H0.      0
ATOM   2882  HD3 PRO A 187      43.681  39.521  55.793  1.00  0.00           H0.      0
ATOM   2883  CG  PRO A 187      43.926  37.980  54.337  1.00  0.00           C0.      0
ATOM   2884  HG2 PRO A 187      43.690  38.309  53.325  1.00  0.00           H0.      0
ATOM   2885  HG3 PRO A 187      43.065  37.544  54.846  1.00  0.00           H0.      0
ATOM   2886  CB  PRO A 187      45.012  36.929  54.238  1.00  0.00           C0.      0
ATOM   2887  HB2 PRO A 187      45.702  37.180  53.433  1.00  0.00           H0.      0
ATOM   2888  HB3 PRO A 187      44.634  35.908  54.182  1.00  0.00           H0.      0
ATOM   2889  CA  PRO A 187      45.661  37.087  55.659  1.00  0.00           C0.      0
ATOM   2890  HA  PRO A 187      45.166  36.370  56.314  1.00  0.00           H0.      0
ATOM   2891  C   PRO A 187      47.139  36.631  55.564  1.00  0.00           C0.      0
ATOM   2892  O   PRO A 187      47.968  37.148  54.782  1.00  0.00           O0.      0
ATOM   2893  N   PRO A 188      47.545  35.584  56.341  1.00  0.00           N0.      0
ATOM   2894  CD  PRO A 188      46.708  35.017  57.434  1.00  0.00           C0.      0
ATOM   2895  HD2 PRO A 188      46.058  34.265  56.985  1.00  0.00           H0.      0
ATOM   2896  HD3 PRO A 188      46.253  35.817  58.017  1.00  0.00           H0.      0
ATOM   2897  CG  PRO A 188      47.634  34.232  58.376  1.00  0.00           C0.      0
ATOM   2898  HG2 PRO A 188      47.387  33.178  58.507  1.00  0.00           H0.      0
ATOM   2899  HG3 PRO A 188      47.490  34.645  59.375  1.00  0.00           H0.      0
ATOM   2900  CB  PRO A 188      49.078  34.385  57.776  1.00  0.00           C0.      0
ATOM   2901  HB2 PRO A 188      49.451  33.372  57.628  1.00  0.00           H0.      0
ATOM   2902  HB3 PRO A 188      49.692  34.825  58.562  1.00  0.00           H0.      0
ATOM   2903  CA  PRO A 188      48.935  35.100  56.401  1.00  0.00           C0.      0
ATOM   2904  HA  PRO A 188      49.612  35.953  56.425  1.00  0.00           H0.      0
ATOM   2905  C   PRO A 188      49.303  34.273  55.167  1.00  0.00           C0.      0
ATOM   2906  O   PRO A 188      48.753  33.172  55.001  1.00  0.00           O0.      0
ATOM   2907  N   GLY A 189      50.283  34.775  54.411  1.00  0.00           N0.      0
ATOM   2908  H   GLY A 189      50.552  35.704  54.703  1.00  0.00           H0.      0
ATOM   2909  CA  GLY A 189      50.958  34.121  53.242  1.00  0.00           C0.      0
ATOM   2910  HA2 GLY A 189      51.931  34.513  52.946  1.00  0.00           H0.      0
ATOM   2911  HA3 GLY A 189      51.209  33.081  53.452  1.00  0.00           H0.      0
ATOM   2912  C   GLY A 189      50.155  34.028  51.933  1.00  0.00           C0.      0
ATOM   2913  O   GLY A 189      49.258  34.890  51.682  1.00  0.00           O0.      0
ATOM   2914  N   LYS A 190      50.436  32.954  51.195  1.00  0.00           N0.      0
ATOM   2915  H   LYS A 190      51.282  32.445  51.410  1.00  0.00           H0.      0
ATOM   2916  CA  LYS A 190      49.791  32.622  49.945  1.00  0.00           C0.      0
ATOM   2917  HA  LYS A 190      50.470  31.937  49.438  1.00  0.00           H0.      0
ATOM   2918  CB  LYS A 190      48.530  31.776  50.244  1.00  0.00           C0.      0
ATOM   2919  HB2 LYS A 190      48.053  31.564  49.287  1.00  0.00           H0.      0
ATOM   2920  HB3 LYS A 190      48.874  30.849  50.703  1.00  0.00           H0.      0
ATOM   2921  CG  LYS A 190      47.432  32.439  51.099  1.00  0.00           C0.      0
ATOM   2922  HG2 LYS A 190      47.861  32.656  52.078  1.00  0.00           H0.      0
ATOM   2923  HG3 LYS A 190      47.092  33.362  50.628  1.00  0.00           H0.      0
ATOM   2924  CD  LYS A 190      46.208  31.486  51.249  1.00  0.00           C0.      0
ATOM   2925  HD2 LYS A 190      46.087  31.081  50.244  1.00  0.00           H0.      0
ATOM   2926  HD3 LYS A 190      46.424  30.645  51.909  1.00  0.00           H0.      0
ATOM   2927  CE  LYS A 190      44.891  32.118  51.732  1.00  0.00           C0.      0
ATOM   2928  HE2 LYS A 190      44.877  32.312  52.804  1.00  0.00           H0.      0
ATOM   2929  HE3 LYS A 190      44.699  33.087  51.270  1.00  0.00           H0.      0
ATOM   2930  NZ  LYS A 190      43.736  31.340  51.299  1.00  0.00           N0.      0
ATOM   2931  HZ1 LYS A 190      42.851  31.718  51.605  1.00  0.00           H0.      0
ATOM   2932  HZ2 LYS A 190      43.732  31.391  50.290  1.00  0.00           H0.      0
ATOM   2933  HZ3 LYS A 190      43.801  30.356  51.516  1.00  0.00           H0.      0
ATOM   2934  C   LYS A 190      49.401  33.776  48.975  1.00  0.00           C0.      0
ATOM   2935  O   LYS A 190      48.381  33.684  48.271  1.00  0.00           O0.      0
ATOM   2936  N   ASN A 191      50.263  34.851  48.912  1.00  0.00           N0.      0
ATOM   2937  H   ASN A 191      51.112  34.870  49.459  1.00  0.00           H0.      0
ATOM   2938  CA  ASN A 191      49.836  36.117  48.347  1.00  0.00           C0.      0
ATOM   2939  HA  ASN A 191      48.762  36.161  48.527  1.00  0.00           H0.      0
ATOM   2940  CB  ASN A 191      50.514  37.326  49.052  1.00  0.00           C0.      0
ATOM   2941  HB2 ASN A 191      50.348  37.252  50.127  1.00  0.00           H0.      0
ATOM   2942  HB3 ASN A 191      51.582  37.291  48.839  1.00  0.00           H0.      0
ATOM   2943  CG  ASN A 191      50.063  38.736  48.625  1.00  0.00           C0.      0
ATOM   2944  OD1 ASN A 191      50.339  39.177  47.561  1.00  0.00           O0.      0
ATOM   2945  ND2 ASN A 191      49.303  39.323  49.495  1.00  0.00           N0.      0
ATOM   2946 HD21 ASN A 191      49.006  40.276  49.341  1.00  0.00           H0.      0
ATOM   2947 HD22 ASN A 191      49.100  38.835  50.355  1.00  0.00           H0.      0
ATOM   2948  C   ASN A 191      50.146  36.102  46.808  1.00  0.00           C0.      0
ATOM   2949  O   ASN A 191      51.253  35.748  46.427  1.00  0.00           O0.      0
ATOM   2950  N   ILE A 192      49.186  36.466  45.927  1.00  0.00           N0.      0
ATOM   2951  H   ILE A 192      48.300  36.741  46.326  1.00  0.00           H0.      0
ATOM   2952  CA  ILE A 192      49.517  36.583  44.515  1.00  0.00           C0.      0
ATOM   2953  HA  ILE A 192      50.003  35.639  44.269  1.00  0.00           H0.      0
ATOM   2954  CB  ILE A 192      48.299  36.661  43.554  1.00  0.00           C0.      0
ATOM   2955  HB  ILE A 192      48.711  36.959  42.590  1.00  0.00           H0.      0
ATOM   2956  CG2 ILE A 192      47.736  35.276  43.322  1.00  0.00           C0.      0
ATOM   2957 HG21 ILE A 192      47.260  34.936  44.242  1.00  0.00           H0.      0
ATOM   2958 HG22 ILE A 192      46.911  35.186  42.616  1.00  0.00           H0.      0
ATOM   2959 HG23 ILE A 192      48.518  34.558  43.075  1.00  0.00           H0.      0
ATOM   2960  CG1 ILE A 192      47.258  37.664  44.165  1.00  0.00           C0.      0
ATOM   2961 HG12 ILE A 192      46.932  37.304  45.141  1.00  0.00           H0.      0
ATOM   2962 HG13 ILE A 192      47.785  38.604  44.329  1.00  0.00           H0.      0
ATOM   2963  CD1 ILE A 192      46.138  37.895  43.207  1.00  0.00           C0.      0
ATOM   2964 HD11 ILE A 192      46.428  38.053  42.168  1.00  0.00           H0.      0
ATOM   2965 HD12 ILE A 192      45.331  37.175  43.337  1.00  0.00           H0.      0
ATOM   2966 HD13 ILE A 192      45.623  38.751  43.643  1.00  0.00           H0.      0
ATOM   2967  C   ILE A 192      50.438  37.759  43.987  1.00  0.00           C0.      0
ATOM   2968  O   ILE A 192      50.965  37.665  42.863  1.00  0.00           O0.      0
ATOM   2969  N   TYR A 193      50.666  38.802  44.811  1.00  0.00           N0.      0
ATOM   2970  H   TYR A 193      50.205  38.833  45.709  1.00  0.00           H0.      0
ATOM   2971  CA  TYR A 193      51.267  40.091  44.409  1.00  0.00           C0.      0
ATOM   2972  HA  TYR A 193      51.625  39.972  43.386  1.00  0.00           H0.      0
ATOM   2973  CB  TYR A 193      50.215  41.207  44.413  1.00  0.00           C0.      0
ATOM   2974  HB2 TYR A 193      49.727  41.311  45.382  1.00  0.00           H0.      0
ATOM   2975  HB3 TYR A 193      50.736  42.112  44.102  1.00  0.00           H0.      0
ATOM   2976  CG  TYR A 193      49.008  41.163  43.492  1.00  0.00           C0.      0
ATOM   2977  CD1 TYR A 193      47.726  41.540  44.007  1.00  0.00           C0.      0
ATOM   2978  HD1 TYR A 193      47.619  41.795  45.051  1.00  0.00           H0.      0
ATOM   2979  CE1 TYR A 193      46.701  41.514  43.073  1.00  0.00           C0.      0
ATOM   2980  HE1 TYR A 193      45.747  41.880  43.422  1.00  0.00           H0.      0
ATOM   2981  CZ  TYR A 193      46.841  41.121  41.748  1.00  0.00           C0.      0
ATOM   2982  OH  TYR A 193      45.860  41.201  40.836  1.00  0.00           O0.      0
ATOM   2983  HH  TYR A 193      45.172  41.786  41.162  1.00  0.00           H0.      0
ATOM   2984  CE2 TYR A 193      48.107  40.662  41.352  1.00  0.00           C0.      0
ATOM   2985  HE2 TYR A 193      48.277  40.352  40.331  1.00  0.00           H0.      0
ATOM   2986  CD2 TYR A 193      49.217  40.757  42.166  1.00  0.00           C0.      0
ATOM   2987  HD2 TYR A 193      50.206  40.513  41.808  1.00  0.00           H0.      0
ATOM   2988  C   TYR A 193      52.552  40.550  45.277  1.00  0.00           C0.      0
ATOM   2989  O   TYR A 193      53.382  41.318  44.791  1.00  0.00           O0.      0
ATOM   2990  N   TYR A 194      52.671  40.107  46.566  1.00  0.00           N0.      0
ATOM   2991  H   TYR A 194      51.922  39.552  46.955  1.00  0.00           H0.      0
ATOM   2992  CA  TYR A 194      53.730  40.624  47.508  1.00  0.00           C0.      0
ATOM   2993  HA  TYR A 194      54.563  41.079  46.971  1.00  0.00           H0.      0
ATOM   2994  CB  TYR A 194      53.091  41.745  48.346  1.00  0.00           C0.      0
ATOM   2995  HB2 TYR A 194      52.423  41.431  49.148  1.00  0.00           H0.      0
ATOM   2996  HB3 TYR A 194      54.010  42.200  48.718  1.00  0.00           H0.      0
ATOM   2997  CG  TYR A 194      52.308  42.762  47.500  1.00  0.00           C0.      0
ATOM   2998  CD1 TYR A 194      50.910  42.857  47.498  1.00  0.00           C0.      0
ATOM   2999  HD1 TYR A 194      50.294  42.252  48.146  1.00  0.00           H0.      0
ATOM   3000  CE1 TYR A 194      50.299  43.895  46.812  1.00  0.00           C0.      0
ATOM   3001  HE1 TYR A 194      49.224  43.904  46.706  1.00  0.00           H0.      0
ATOM   3002  CZ  TYR A 194      51.040  44.784  46.059  1.00  0.00           C0.      0
ATOM   3003  OH  TYR A 194      50.465  45.843  45.396  1.00  0.00           O0.      0
ATOM   3004  HH  TYR A 194      49.514  45.796  45.270  1.00  0.00           H0.      0
ATOM   3005  CE2 TYR A 194      52.399  44.645  45.988  1.00  0.00           C0.      0
ATOM   3006  HE2 TYR A 194      52.889  45.333  45.316  1.00  0.00           H0.      0
ATOM   3007  CD2 TYR A 194      53.054  43.669  46.731  1.00  0.00           C0.      0
ATOM   3008  HD2 TYR A 194      54.123  43.609  46.876  1.00  0.00           H0.      0
ATOM   3009  C   TYR A 194      54.261  39.427  48.254  1.00  0.00           C0.      0
ATOM   3010  O   TYR A 194      54.248  39.353  49.482  1.00  0.00           O0.      0
ATOM   3011  N   LYS A 195      54.776  38.465  47.496  1.00  0.00           N0.      0
ATOM   3012  H   LYS A 195      54.826  38.686  46.511  1.00  0.00           H0.      0
ATOM   3013  CA  LYS A 195      55.347  37.160  47.879  1.00  0.00           C0.      0
ATOM   3014  HA  LYS A 195      54.700  36.519  48.477  1.00  0.00           H0.      0
ATOM   3015  CB  LYS A 195      55.656  36.300  46.597  1.00  0.00           C0.      0
ATOM   3016  HB2 LYS A 195      56.271  36.920  45.944  1.00  0.00           H0.      0
ATOM   3017  HB3 LYS A 195      56.174  35.379  46.863  1.00  0.00           H0.      0
ATOM   3018  CG  LYS A 195      54.336  35.950  45.916  1.00  0.00           C0.      0
ATOM   3019  HG2 LYS A 195      53.741  35.285  46.542  1.00  0.00           H0.      0
ATOM   3020  HG3 LYS A 195      53.770  36.841  45.644  1.00  0.00           H0.      0
ATOM   3021  CD  LYS A 195      54.636  35.163  44.631  1.00  0.00           C0.      0
ATOM   3022  HD2 LYS A 195      55.161  35.835  43.952  1.00  0.00           H0.      0
ATOM   3023  HD3 LYS A 195      55.191  34.273  44.927  1.00  0.00           H0.      0
ATOM   3024  CE  LYS A 195      53.261  34.675  44.117  1.00  0.00           C0.      0
ATOM   3025  HE2 LYS A 195      52.632  34.333  44.939  1.00  0.00           H0.      0
ATOM   3026  HE3 LYS A 195      52.798  35.555  43.669  1.00  0.00           H0.      0
ATOM   3027  NZ  LYS A 195      53.336  33.709  42.981  1.00  0.00           N0.      0
ATOM   3028  HZ1 LYS A 195      53.865  32.873  43.186  1.00  0.00           H0.      0
ATOM   3029  HZ2 LYS A 195      52.439  33.355  42.682  1.00  0.00           H0.      0
ATOM   3030  HZ3 LYS A 195      53.709  34.192  42.176  1.00  0.00           H0.      0
ATOM   3031  C   LYS A 195      56.607  37.118  48.658  1.00  0.00           C0.      0
ATOM   3032  O   LYS A 195      56.862  36.062  49.247  1.00  0.00           O0.      0
ATOM   3033  N   SER A 196      57.360  38.236  48.743  1.00  0.00           N0.      0
ATOM   3034  H   SER A 196      56.941  39.030  48.280  1.00  0.00           H0.      0
ATOM   3035  CA  SER A 196      58.549  38.540  49.475  1.00  0.00           C0.      0
ATOM   3036  HA  SER A 196      59.431  38.251  48.903  1.00  0.00           H0.      0
ATOM   3037  CB  SER A 196      58.602  40.043  49.815  1.00  0.00           C0.      0
ATOM   3038  HB2 SER A 196      58.475  40.644  48.914  1.00  0.00           H0.      0
ATOM   3039  HB3 SER A 196      57.734  40.217  50.450  1.00  0.00           H0.      0
ATOM   3040  OG  SER A 196      59.817  40.376  50.372  1.00  0.00           O0.      0
ATOM   3041  HG  SER A 196      60.070  41.263  50.103  1.00  0.00           H0.      0
ATOM   3042  C   SER A 196      58.825  37.884  50.815  1.00  0.00           C0.      0
ATOM   3043  O   SER A 196      57.968  37.930  51.725  1.00  0.00           O0.      0
ATOM   3044  N   ASP A 197      60.054  37.295  50.934  1.00  0.00           N0.      0
ATOM   3045  H   ASP A 197      60.738  37.413  50.200  1.00  0.00           H0.      0
ATOM   3046  CA  ASP A 197      60.450  36.706  52.253  1.00  0.00           C0.      0
ATOM   3047  HA  ASP A 197      59.552  36.321  52.734  1.00  0.00           H0.      0
ATOM   3048  CB  ASP A 197      61.347  35.528  52.034  1.00  0.00           C0.      0
ATOM   3049  HB2 ASP A 197      62.248  35.815  51.492  1.00  0.00           H0.      0
ATOM   3050  HB3 ASP A 197      61.624  35.098  52.997  1.00  0.00           H0.      0
ATOM   3051  CG  ASP A 197      60.646  34.509  51.183  1.00  0.00           C0.      0
ATOM   3052  OD1 ASP A 197      59.879  33.727  51.802  1.00  0.00           O0.      0
ATOM   3053  OD2 ASP A 197      61.059  34.245  49.983  1.00  0.00           O0.      0
ATOM   3054  C   ASP A 197      61.181  37.786  53.189  1.00  0.00           C0.      0
ATOM   3055  O   ASP A 197      61.658  37.366  54.215  1.00  0.00           O0.      0
ATOM   3056  N   LEU A 198      61.138  39.093  52.774  1.00  0.00           N0.      0
ATOM   3057  H   LEU A 198      60.602  39.381  51.967  1.00  0.00           H0.      0
ATOM   3058  CA  LEU A 198      61.593  40.282  53.638  1.00  0.00           C0.      0
ATOM   3059  HA  LEU A 198      62.480  39.904  54.147  1.00  0.00           H0.      0
ATOM   3060  CB  LEU A 198      62.150  41.397  52.705  1.00  0.00           C0.      0
ATOM   3061  HB2 LEU A 198      61.388  41.606  51.954  1.00  0.00           H0.      0
ATOM   3062  HB3 LEU A 198      62.480  42.248  53.300  1.00  0.00           H0.      0
ATOM   3063  CG  LEU A 198      63.233  40.889  51.790  1.00  0.00           C0.      0
ATOM   3064  HG  LEU A 198      63.096  39.915  51.320  1.00  0.00           H0.      0
ATOM   3065  CD1 LEU A 198      63.371  41.847  50.618  1.00  0.00           C0.      0
ATOM   3066 HD11 LEU A 198      64.256  41.542  50.058  1.00  0.00           H0.      0
ATOM   3067 HD12 LEU A 198      62.593  41.751  49.861  1.00  0.00           H0.      0
ATOM   3068 HD13 LEU A 198      63.447  42.864  51.001  1.00  0.00           H0.      0
ATOM   3069  CD2 LEU A 198      64.580  40.828  52.514  1.00  0.00           C0.      0
ATOM   3070 HD21 LEU A 198      64.818  41.857  52.784  1.00  0.00           H0.      0
ATOM   3071 HD22 LEU A 198      64.626  40.215  53.414  1.00  0.00           H0.      0
ATOM   3072 HD23 LEU A 198      65.390  40.368  51.949  1.00  0.00           H0.      0
ATOM   3073  C   LEU A 198      60.502  40.795  54.646  1.00  0.00           C0.      0
ATOM   3074  O   LEU A 198      60.806  41.465  55.622  1.00  0.00           O0.      0
ATOM   3075  N   THR A 199      59.290  40.668  54.201  1.00  0.00           N0.      0
ATOM   3076  H   THR A 199      59.121  40.278  53.284  1.00  0.00           H0.      0
ATOM   3077  CA  THR A 199      58.207  41.353  54.801  1.00  0.00           C0.      0
ATOM   3078  HA  THR A 199      58.457  42.382  55.063  1.00  0.00           H0.      0
ATOM   3079  CB  THR A 199      57.079  41.552  53.725  1.00  0.00           C0.      0
ATOM   3080  HB  THR A 199      56.867  40.506  53.503  1.00  0.00           H0.      0
ATOM   3081  CG2 THR A 199      55.935  42.349  54.286  1.00  0.00           C0.      0
ATOM   3082 HG21 THR A 199      55.808  42.213  55.360  1.00  0.00           H0.      0
ATOM   3083 HG22 THR A 199      56.175  43.412  54.256  1.00  0.00           H0.      0
ATOM   3084 HG23 THR A 199      55.047  41.982  53.772  1.00  0.00           H0.      0
ATOM   3085  OG1 THR A 199      57.510  42.135  52.470  1.00  0.00           O0.      0
ATOM   3086  HG1 THR A 199      56.878  41.920  51.780  1.00  0.00           H0.      0
ATOM   3087  C   THR A 199      57.643  40.681  56.104  1.00  0.00           C0.      0
ATOM   3088  O   THR A 199      57.227  39.502  56.077  1.00  0.00           O0.      0
ATOM   3089  N   LYS A 200      57.688  41.351  57.251  1.00  0.00           N0.      0
ATOM   3090  H   LYS A 200      57.955  42.322  57.172  1.00  0.00           H0.      0
ATOM   3091  CA  LYS A 200      57.364  40.730  58.579  1.00  0.00           C0.      0
ATOM   3092  HA  LYS A 200      57.606  39.675  58.451  1.00  0.00           H0.      0
ATOM   3093  CB  LYS A 200      58.244  41.471  59.697  1.00  0.00           C0.      0
ATOM   3094  HB2 LYS A 200      57.808  42.461  59.837  1.00  0.00           H0.      0
ATOM   3095  HB3 LYS A 200      58.111  41.052  60.694  1.00  0.00           H0.      0
ATOM   3096  CG  LYS A 200      59.770  41.617  59.368  1.00  0.00           C0.      0
ATOM   3097  HG2 LYS A 200      59.858  42.379  58.595  1.00  0.00           H0.      0
ATOM   3098  HG3 LYS A 200      60.203  41.841  60.343  1.00  0.00           H0.      0
ATOM   3099  CD  LYS A 200      60.396  40.332  58.939  1.00  0.00           C0.      0
ATOM   3100  HD2 LYS A 200      60.333  39.463  59.594  1.00  0.00           H0.      0
ATOM   3101  HD3 LYS A 200      59.917  40.059  57.998  1.00  0.00           H0.      0
ATOM   3102  CE  LYS A 200      61.876  40.443  58.590  1.00  0.00           C0.      0
ATOM   3103  HE2 LYS A 200      61.921  41.142  57.755  1.00  0.00           H0.      0
ATOM   3104  HE3 LYS A 200      62.354  40.981  59.409  1.00  0.00           H0.      0
ATOM   3105  NZ  LYS A 200      62.521  39.170  58.488  1.00  0.00           N0.      0
ATOM   3106  HZ1 LYS A 200      61.997  38.529  57.909  1.00  0.00           H0.      0
ATOM   3107  HZ2 LYS A 200      63.428  39.374  58.093  1.00  0.00           H0.      0
ATOM   3108  HZ3 LYS A 200      62.820  38.776  59.368  1.00  0.00           H0.      0
ATOM   3109  C   LYS A 200      55.896  40.754  58.841  1.00  0.00           C0.      0
ATOM   3110  O   LYS A 200      55.162  41.431  58.132  1.00  0.00           O0.      0
ATOM   3111  N   ASP A 201      55.477  40.086  59.858  1.00  0.00           N0.      0
ATOM   3112  H   ASP A 201      56.189  39.575  60.362  1.00  0.00           H0.      0
ATOM   3113  CA  ASP A 201      54.087  40.122  60.356  1.00  0.00           C0.      0
ATOM   3114  HA  ASP A 201      53.545  39.481  59.661  1.00  0.00           H0.      0
ATOM   3115  CB  ASP A 201      53.988  39.380  61.707  1.00  0.00           C0.      0
ATOM   3116  HB2 ASP A 201      54.558  40.011  62.389  1.00  0.00           H0.      0
ATOM   3117  HB3 ASP A 201      52.989  39.326  62.140  1.00  0.00           H0.      0
ATOM   3118  CG  ASP A 201      54.605  37.966  61.780  1.00  0.00           C0.      0
ATOM   3119  OD1 ASP A 201      54.138  37.158  62.575  1.00  0.00           O0.      0
ATOM   3120  OD2 ASP A 201      55.438  37.603  60.930  1.00  0.00           O0.      0
ATOM   3121  C   ASP A 201      53.377  41.479  60.382  1.00  0.00           C0.      0
ATOM   3122  O   ASP A 201      53.882  42.348  61.047  1.00  0.00           O0.      0
ATOM   3123  N   ILE A 202      52.263  41.601  59.640  1.00  0.00           N0.      0
ATOM   3124  H   ILE A 202      51.888  40.807  59.141  1.00  0.00           H0.      0
ATOM   3125  CA  ILE A 202      51.580  42.860  59.415  1.00  0.00           C0.      0
ATOM   3126  HA  ILE A 202      52.392  43.587  59.398  1.00  0.00           H0.      0
ATOM   3127  CB  ILE A 202      50.749  42.807  58.131  1.00  0.00           C0.      0
ATOM   3128  HB  ILE A 202      50.318  41.806  58.147  1.00  0.00           H0.      0
ATOM   3129  CG2 ILE A 202      49.692  43.893  58.132  1.00  0.00           C0.      0
ATOM   3130 HG21 ILE A 202      48.886  43.552  58.781  1.00  0.00           H0.      0
ATOM   3131 HG22 ILE A 202      50.128  44.803  58.544  1.00  0.00           H0.      0
ATOM   3132 HG23 ILE A 202      49.332  43.923  57.103  1.00  0.00           H0.      0
ATOM   3133  CG1 ILE A 202      51.725  42.933  56.921  1.00  0.00           C0.      0
ATOM   3134 HG12 ILE A 202      51.992  43.983  56.801  1.00  0.00           H0.      0
ATOM   3135 HG13 ILE A 202      52.616  42.367  57.195  1.00  0.00           H0.      0
ATOM   3136  CD1 ILE A 202      51.231  42.423  55.622  1.00  0.00           C0.      0
ATOM   3137 HD11 ILE A 202      50.897  41.389  55.707  1.00  0.00           H0.      0
ATOM   3138 HD12 ILE A 202      50.435  43.006  55.160  1.00  0.00           H0.      0
ATOM   3139 HD13 ILE A 202      52.129  42.386  55.004  1.00  0.00           H0.      0
ATOM   3140  C   ILE A 202      50.783  43.230  60.710  1.00  0.00           C0.      0
ATOM   3141  O   ILE A 202      50.114  42.365  61.291  1.00  0.00           O0.      0
ATOM   3142  N   THR A 203      50.820  44.539  61.062  1.00  0.00           N0.      0
ATOM   3143  H   THR A 203      51.421  45.181  60.566  1.00  0.00           H0.      0
ATOM   3144  CA  THR A 203      49.983  45.103  62.137  1.00  0.00           C0.      0
ATOM   3145  HA  THR A 203      49.655  44.296  62.793  1.00  0.00           H0.      0
ATOM   3146  CB  THR A 203      50.788  46.041  63.066  1.00  0.00           C0.      0
ATOM   3147  HB  THR A 203      51.354  46.784  62.503  1.00  0.00           H0.      0
ATOM   3148  CG2 THR A 203      49.921  46.867  64.009  1.00  0.00           C0.      0
ATOM   3149 HG21 THR A 203      49.606  47.759  63.468  1.00  0.00           H0.      0
ATOM   3150 HG22 THR A 203      49.040  46.352  64.391  1.00  0.00           H0.      0
ATOM   3151 HG23 THR A 203      50.566  47.218  64.815  1.00  0.00           H0.      0
ATOM   3152  OG1 THR A 203      51.674  45.346  63.920  1.00  0.00           O0.      0
ATOM   3153  HG1 THR A 203      51.128  44.882  64.559  1.00  0.00           H0.      0
ATOM   3154  C   THR A 203      48.701  45.754  61.580  1.00  0.00           C0.      0
ATOM   3155  O   THR A 203      48.670  46.726  60.754  1.00  0.00           O0.      0
ATOM   3156  N   THR A 204      47.549  45.263  62.091  1.00  0.00           N0.      0
ATOM   3157  H   THR A 204      47.579  44.545  62.800  1.00  0.00           H0.      0
ATOM   3158  CA  THR A 204      46.216  45.558  61.513  1.00  0.00           C0.      0
ATOM   3159  HA  THR A 204      46.332  46.276  60.701  1.00  0.00           H0.      0
ATOM   3160  CB  THR A 204      45.548  44.236  60.983  1.00  0.00           C0.      0
ATOM   3161  HB  THR A 204      45.616  43.452  61.736  1.00  0.00           H0.      0
ATOM   3162  CG2 THR A 204      44.087  44.510  60.648  1.00  0.00           C0.      0
ATOM   3163 HG21 THR A 204      44.072  45.267  59.864  1.00  0.00           H0.      0
ATOM   3164 HG22 THR A 204      43.615  43.592  60.298  1.00  0.00           H0.      0
ATOM   3165 HG23 THR A 204      43.526  44.827  61.526  1.00  0.00           H0.      0
ATOM   3166  OG1 THR A 204      46.248  43.586  59.947  1.00  0.00           O0.      0
ATOM   3167  HG1 THR A 204      46.944  43.069  60.359  1.00  0.00           H0.      0
ATOM   3168  C   THR A 204      45.344  46.373  62.569  1.00  0.00           C0.      0
ATOM   3169  O   THR A 204      45.392  46.026  63.780  1.00  0.00           O0.      0
ATOM   3170  N   SER A 205      44.597  47.354  62.094  1.00  0.00           N0.      0
ATOM   3171  H   SER A 205      44.664  47.639  61.127  1.00  0.00           H0.      0
ATOM   3172  CA  SER A 205      43.622  48.013  62.931  1.00  0.00           C0.      0
ATOM   3173  HA  SER A 205      43.398  47.434  63.827  1.00  0.00           H0.      0
ATOM   3174  CB  SER A 205      44.243  49.256  63.400  1.00  0.00           C0.      0
ATOM   3175  HB2 SER A 205      45.063  49.017  64.077  1.00  0.00           H0.      0
ATOM   3176  HB3 SER A 205      44.616  49.867  62.577  1.00  0.00           H0.      0
ATOM   3177  OG  SER A 205      43.278  50.026  64.073  1.00  0.00           O0.      0
ATOM   3178  HG  SER A 205      43.412  49.848  65.007  1.00  0.00           H0.      0
ATOM   3179  C   SER A 205      42.378  48.431  62.127  1.00  0.00           C0.      0
ATOM   3180  O   SER A 205      42.481  48.651  60.919  1.00  0.00           O0.      0
ATOM   3181  N   VAL A 206      41.193  48.473  62.746  1.00  0.00           N0.      0
ATOM   3182  H   VAL A 206      41.231  48.490  63.755  1.00  0.00           H0.      0
ATOM   3183  CA  VAL A 206      39.875  48.724  62.212  1.00  0.00           C0.      0
ATOM   3184  HA  VAL A 206      39.988  49.162  61.220  1.00  0.00           H0.      0
ATOM   3185  CB  VAL A 206      38.988  47.451  62.036  1.00  0.00           C0.      0
ATOM   3186  HB  VAL A 206      38.441  47.168  62.935  1.00  0.00           H0.      0
ATOM   3187  CG1 VAL A 206      37.820  47.690  61.078  1.00  0.00           C0.      0
ATOM   3188 HG11 VAL A 206      37.149  46.836  60.976  1.00  0.00           H0.      0
ATOM   3189 HG12 VAL A 206      37.265  48.578  61.381  1.00  0.00           H0.      0
ATOM   3190 HG13 VAL A 206      38.192  47.941  60.084  1.00  0.00           H0.      0
ATOM   3191  CG2 VAL A 206      39.789  46.241  61.494  1.00  0.00           C0.      0
ATOM   3192 HG21 VAL A 206      40.486  45.984  62.292  1.00  0.00           H0.      0
ATOM   3193 HG22 VAL A 206      39.238  45.306  61.390  1.00  0.00           H0.      0
ATOM   3194 HG23 VAL A 206      40.384  46.486  60.614  1.00  0.00           H0.      0
ATOM   3195  C   VAL A 206      39.016  49.841  62.925  1.00  0.00           C0.      0
ATOM   3196  O   VAL A 206      38.574  49.669  64.055  1.00  0.00           O0.      0
ATOM   3197  N   LEU A 207      38.713  50.918  62.255  1.00  0.00           N0.      0
ATOM   3198  H   LEU A 207      38.883  50.945  61.260  1.00  0.00           H0.      0
ATOM   3199  CA  LEU A 207      37.947  52.052  62.781  1.00  0.00           C0.      0
ATOM   3200  HA  LEU A 207      37.909  51.952  63.866  1.00  0.00           H0.      0
ATOM   3201  CB  LEU A 207      38.613  53.394  62.411  1.00  0.00           C0.      0
ATOM   3202  HB2 LEU A 207      38.588  53.469  61.324  1.00  0.00           H0.      0
ATOM   3203  HB3 LEU A 207      37.988  54.241  62.695  1.00  0.00           H0.      0
ATOM   3204  CG  LEU A 207      40.035  53.644  62.985  1.00  0.00           C0.      0
ATOM   3205  HG  LEU A 207      40.596  52.761  62.680  1.00  0.00           H0.      0
ATOM   3206  CD1 LEU A 207      40.641  54.957  62.390  1.00  0.00           C0.      0
ATOM   3207 HD11 LEU A 207      40.914  54.832  61.342  1.00  0.00           H0.      0
ATOM   3208 HD12 LEU A 207      40.072  55.864  62.592  1.00  0.00           H0.      0
ATOM   3209 HD13 LEU A 207      41.549  55.087  62.980  1.00  0.00           H0.      0
ATOM   3210  CD2 LEU A 207      39.865  53.678  64.522  1.00  0.00           C0.      0
ATOM   3211 HD21 LEU A 207      39.047  54.354  64.769  1.00  0.00           H0.      0
ATOM   3212 HD22 LEU A 207      39.668  52.683  64.920  1.00  0.00           H0.      0
ATOM   3213 HD23 LEU A 207      40.740  54.121  64.999  1.00  0.00           H0.      0
ATOM   3214  C   LEU A 207      36.467  51.998  62.314  1.00  0.00           C0.      0
ATOM   3215  O   LEU A 207      36.289  51.744  61.127  1.00  0.00           O0.      0
ATOM   3216  N   THR A 208      35.547  52.303  63.200  1.00  0.00           N0.      0
ATOM   3217  H   THR A 208      35.850  52.545  64.133  1.00  0.00           H0.      0
ATOM   3218  CA  THR A 208      34.077  52.530  63.069  1.00  0.00           C0.      0
ATOM   3219  HA  THR A 208      33.847  52.275  62.034  1.00  0.00           H0.      0
ATOM   3220  CB  THR A 208      33.339  51.587  64.066  1.00  0.00           C0.      0
ATOM   3221  HB  THR A 208      32.264  51.762  64.018  1.00  0.00           H0.      0
ATOM   3222  CG2 THR A 208      33.687  50.095  64.019  1.00  0.00           C0.      0
ATOM   3223 HG21 THR A 208      34.741  49.994  64.277  1.00  0.00           H0.      0
ATOM   3224 HG22 THR A 208      33.152  49.485  64.747  1.00  0.00           H0.      0
ATOM   3225 HG23 THR A 208      33.466  49.557  63.097  1.00  0.00           H0.      0
ATOM   3226  OG1 THR A 208      33.635  51.894  65.423  1.00  0.00           O0.      0
ATOM   3227  HG1 THR A 208      34.580  51.723  65.430  1.00  0.00           H0.      0
ATOM   3228  C   THR A 208      33.732  53.993  63.239  1.00  0.00           C0.      0
ATOM   3229  O   THR A 208      34.278  54.736  64.059  1.00  0.00           O0.      0
ATOM   3230  N   VAL A 209      32.676  54.372  62.558  1.00  0.00           N0.      0
ATOM   3231  H   VAL A 209      32.332  53.691  61.896  1.00  0.00           H0.      0
ATOM   3232  CA  VAL A 209      31.756  55.511  62.937  1.00  0.00           C0.      0
ATOM   3233  HA  VAL A 209      31.984  55.877  63.938  1.00  0.00           H0.      0
ATOM   3234  CB  VAL A 209      31.932  56.701  62.038  1.00  0.00           C0.      0
ATOM   3235  HB  VAL A 209      32.985  56.918  62.212  1.00  0.00           H0.      0
ATOM   3236  CG1 VAL A 209      31.813  56.463  60.540  1.00  0.00           C0.      0
ATOM   3237 HG11 VAL A 209      32.656  55.785  60.406  1.00  0.00           H0.      0
ATOM   3238 HG12 VAL A 209      30.871  56.092  60.135  1.00  0.00           H0.      0
ATOM   3239 HG13 VAL A 209      32.298  57.301  60.041  1.00  0.00           H0.      0
ATOM   3240  CG2 VAL A 209      31.146  58.006  62.379  1.00  0.00           C0.      0
ATOM   3241 HG21 VAL A 209      31.684  58.834  61.917  1.00  0.00           H0.      0
ATOM   3242 HG22 VAL A 209      30.116  58.063  62.029  1.00  0.00           H0.      0
ATOM   3243 HG23 VAL A 209      31.154  58.198  63.452  1.00  0.00           H0.      0
ATOM   3244  C   VAL A 209      30.349  54.965  62.922  1.00  0.00           C0.      0
ATOM   3245  O   VAL A 209      29.952  54.158  62.095  1.00  0.00           O0.      0
ATOM   3246  N   ASN A 210      29.535  55.398  63.949  1.00  0.00           N0.      0
ATOM   3247  H   ASN A 210      29.832  56.237  64.428  1.00  0.00           H0.      0
ATOM   3248  CA  ASN A 210      28.227  54.811  64.224  1.00  0.00           C0.      0
ATOM   3249  HA  ASN A 210      27.968  55.097  65.244  1.00  0.00           H0.      0
ATOM   3250  CB  ASN A 210      27.096  55.398  63.363  1.00  0.00           C0.      0
ATOM   3251  HB2 ASN A 210      27.208  55.057  62.334  1.00  0.00           H0.      0
ATOM   3252  HB3 ASN A 210      26.101  55.187  63.755  1.00  0.00           H0.      0
ATOM   3253  CG  ASN A 210      27.171  56.944  63.317  1.00  0.00           C0.      0
ATOM   3254  OD1 ASN A 210      27.385  57.687  64.271  1.00  0.00           O0.      0
ATOM   3255  ND2 ASN A 210      26.897  57.570  62.194  1.00  0.00           N0.      0
ATOM   3256 HD21 ASN A 210      27.158  58.545  62.167  1.00  0.00           H0.      0
ATOM   3257 HD22 ASN A 210      26.511  57.082  61.398  1.00  0.00           H0.      0
ATOM   3258  C   ASN A 210      28.115  53.233  64.138  1.00  0.00           C0.      0
ATOM   3259  O   ASN A 210      27.091  52.627  63.852  1.00  0.00           O0.      0
ATOM   3260  N   ASN A 211      29.138  52.453  64.591  1.00  0.00           N0.      0
ATOM   3261  H   ASN A 211      29.851  53.097  64.903  1.00  0.00           H0.      0
ATOM   3262  CA  ASN A 211      29.367  50.987  64.547  1.00  0.00           C0.      0
ATOM   3263  HA  ASN A 211      30.394  50.769  64.841  1.00  0.00           H0.      0
ATOM   3264  CB  ASN A 211      28.414  50.256  65.553  1.00  0.00           C0.      0
ATOM   3265  HB2 ASN A 211      27.361  50.324  65.278  1.00  0.00           H0.      0
ATOM   3266  HB3 ASN A 211      28.615  49.186  65.602  1.00  0.00           H0.      0
ATOM   3267  CG  ASN A 211      28.707  50.852  66.940  1.00  0.00           C0.      0
ATOM   3268  OD1 ASN A 211      29.767  51.201  67.407  1.00  0.00           O0.      0
ATOM   3269  ND2 ASN A 211      27.644  50.818  67.709  1.00  0.00           N0.      0
ATOM   3270 HD21 ASN A 211      27.827  50.948  68.694  1.00  0.00           H0.      0
ATOM   3271 HD22 ASN A 211      26.713  50.642  67.359  1.00  0.00           H0.      0
ATOM   3272  C   ASN A 211      29.339  50.349  63.187  1.00  0.00           C0.      0
ATOM   3273  O   ASN A 211      29.193  49.159  63.050  1.00  0.00           O0.      0
ATOM   3274  N   LYS A 212      29.390  51.149  62.034  1.00  0.00           N0.      0
ATOM   3275  H   LYS A 212      29.469  52.145  62.179  1.00  0.00           H0.      0
ATOM   3276  CA  LYS A 212      29.802  50.665  60.703  1.00  0.00           C0.      0
ATOM   3277  HA  LYS A 212      29.667  49.586  60.629  1.00  0.00           H0.      0
ATOM   3278  CB  LYS A 212      28.908  51.282  59.594  1.00  0.00           C0.      0
ATOM   3279  HB2 LYS A 212      29.001  52.368  59.623  1.00  0.00           H0.      0
ATOM   3280  HB3 LYS A 212      29.230  50.926  58.616  1.00  0.00           H0.      0
ATOM   3281  CG  LYS A 212      27.379  51.007  59.833  1.00  0.00           C0.      0
ATOM   3282  HG2 LYS A 212      27.209  49.988  59.487  1.00  0.00           H0.      0
ATOM   3283  HG3 LYS A 212      27.145  50.914  60.894  1.00  0.00           H0.      0
ATOM   3284  CD  LYS A 212      26.469  51.974  59.020  1.00  0.00           C0.      0
ATOM   3285  HD2 LYS A 212      26.476  52.913  59.574  1.00  0.00           H0.      0
ATOM   3286  HD3 LYS A 212      26.858  52.014  58.002  1.00  0.00           H0.      0
ATOM   3287  CE  LYS A 212      25.044  51.407  58.920  1.00  0.00           C0.      0
ATOM   3288  HE2 LYS A 212      24.377  52.052  58.348  1.00  0.00           H0.      0
ATOM   3289  HE3 LYS A 212      24.937  50.418  58.475  1.00  0.00           H0.      0
ATOM   3290  NZ  LYS A 212      24.359  51.469  60.251  1.00  0.00           N0.      0
ATOM   3291  HZ1 LYS A 212      24.490  52.376  60.675  1.00  0.00           H0.      0
ATOM   3292  HZ2 LYS A 212      23.353  51.388  60.293  1.00  0.00           H0.      0
ATOM   3293  HZ3 LYS A 212      24.767  50.778  60.865  1.00  0.00           H0.      0
ATOM   3294  C   LYS A 212      31.250  50.982  60.477  1.00  0.00           C0.      0
ATOM   3295  O   LYS A 212      31.713  52.070  60.741  1.00  0.00           O0.      0
ATOM   3296  N   ALA A 213      32.044  49.986  60.160  1.00  0.00           N0.      0
ATOM   3297  H   ALA A 213      31.680  49.044  60.179  1.00  0.00           H0.      0
ATOM   3298  CA  ALA A 213      33.468  50.245  59.866  1.00  0.00           C0.      0
ATOM   3299  HA  ALA A 213      33.930  50.669  60.757  1.00  0.00           H0.      0
ATOM   3300  CB  ALA A 213      34.207  48.963  59.534  1.00  0.00           C0.      0
ATOM   3301  HB1 ALA A 213      35.255  49.108  59.271  1.00  0.00           H0.      0
ATOM   3302  HB2 ALA A 213      34.111  48.294  60.390  1.00  0.00           H0.      0
ATOM   3303  HB3 ALA A 213      33.711  48.475  58.695  1.00  0.00           H0.      0
ATOM   3304  C   ALA A 213      33.695  51.162  58.701  1.00  0.00           C0.      0
ATOM   3305  O   ALA A 213      32.849  51.334  57.850  1.00  0.00           O0.      0
ATOM   3306  N   HIE A 214      34.832  51.864  58.629  1.00  0.00           N0.      0
ATOM   3307  H   HIE A 214      35.516  51.847  59.372  1.00  0.00           H0.      0
ATOM   3308  CA  HIE A 214      35.077  52.823  57.513  1.00  0.00           C0.      0
ATOM   3309  HA  HIE A 214      34.571  52.489  56.608  1.00  0.00           H0.      0
ATOM   3310  CB  HIE A 214      34.551  54.230  57.878  1.00  0.00           C0.      0
ATOM   3311  HB2 HIE A 214      34.498  54.828  56.969  1.00  0.00           H0.      0
ATOM   3312  HB3 HIE A 214      33.506  54.197  58.187  1.00  0.00           H0.      0
ATOM   3313  CG  HIE A 214      35.459  54.905  58.992  1.00  0.00           C0.      0
ATOM   3314  ND1 HIE A 214      35.339  54.783  60.358  1.00  0.00           N0.      0
ATOM   3315  CE1 HIE A 214      36.304  55.531  60.916  1.00  0.00           C0.      0
ATOM   3316  HE1 HIE A 214      36.350  55.709  61.980  1.00  0.00           H0.      0
ATOM   3317  NE2 HIE A 214      37.011  56.206  59.943  1.00  0.00           N0.      0
ATOM   3318  HE2 HIE A 214      37.806  56.813  60.086  1.00  0.00           H0.      0
ATOM   3319  CD2 HIE A 214      36.497  55.728  58.759  1.00  0.00           C0.      0
ATOM   3320  HD2 HIE A 214      36.849  55.923  57.757  1.00  0.00           H0.      0
ATOM   3321  C   HIE A 214      36.490  52.922  57.120  1.00  0.00           C0.      0
ATOM   3322  O   HIE A 214      36.681  53.425  56.081  1.00  0.00           O0.      0
ATOM   3323  N   MET A 215      37.465  52.534  57.959  1.00  0.00           N0.      0
ATOM   3324  H   MET A 215      37.242  52.458  58.941  1.00  0.00           H0.      0
ATOM   3325  CA  MET A 215      38.861  52.347  57.474  1.00  0.00           C0.      0
ATOM   3326  HA  MET A 215      38.825  52.155  56.401  1.00  0.00           H0.      0
ATOM   3327  CB  MET A 215      39.717  53.654  57.561  1.00  0.00           C0.      0
ATOM   3328  HB2 MET A 215      39.146  54.363  56.962  1.00  0.00           H0.      0
ATOM   3329  HB3 MET A 215      39.799  54.020  58.585  1.00  0.00           H0.      0
ATOM   3330  CG  MET A 215      41.105  53.482  56.928  1.00  0.00           C0.      0
ATOM   3331  HG2 MET A 215      41.827  53.038  57.613  1.00  0.00           H0.      0
ATOM   3332  HG3 MET A 215      41.006  52.771  56.107  1.00  0.00           H0.      0
ATOM   3333  SD  MET A 215      41.710  55.048  56.238  1.00  0.00           S0.      0
ATOM   3334  CE  MET A 215      41.013  54.981  54.592  1.00  0.00           C0.      0
ATOM   3335  HE1 MET A 215      41.392  55.790  53.967  1.00  0.00           H0.      0
ATOM   3336  HE2 MET A 215      41.355  54.099  54.050  1.00  0.00           H0.      0
ATOM   3337  HE3 MET A 215      39.942  54.850  54.441  1.00  0.00           H0.      0
ATOM   3338  C   MET A 215      39.647  51.212  58.156  1.00  0.00           C0.      0
ATOM   3339  O   MET A 215      39.498  50.990  59.401  1.00  0.00           O0.      0
ATOM   3340  N   VAL A 216      40.202  50.369  57.306  1.00  0.00           N0.      0
ATOM   3341  H   VAL A 216      40.161  50.608  56.326  1.00  0.00           H0.      0
ATOM   3342  CA  VAL A 216      41.092  49.329  57.708  1.00  0.00           C0.      0
ATOM   3343  HA  VAL A 216      41.064  49.171  58.786  1.00  0.00           H0.      0
ATOM   3344  CB  VAL A 216      40.893  48.006  56.950  1.00  0.00           C0.      0
ATOM   3345  HB  VAL A 216      41.068  48.200  55.892  1.00  0.00           H0.      0
ATOM   3346  CG1 VAL A 216      41.819  46.842  57.511  1.00  0.00           C0.      0
ATOM   3347 HG11 VAL A 216      41.657  46.010  56.826  1.00  0.00           H0.      0
ATOM   3348 HG12 VAL A 216      42.852  47.165  57.643  1.00  0.00           H0.      0
ATOM   3349 HG13 VAL A 216      41.438  46.466  58.461  1.00  0.00           H0.      0
ATOM   3350  CG2 VAL A 216      39.420  47.534  57.078  1.00  0.00           C0.      0
ATOM   3351 HG21 VAL A 216      39.289  46.469  56.885  1.00  0.00           H0.      0
ATOM   3352 HG22 VAL A 216      39.053  47.870  58.048  1.00  0.00           H0.      0
ATOM   3353 HG23 VAL A 216      38.733  48.066  56.420  1.00  0.00           H0.      0
ATOM   3354  C   VAL A 216      42.484  49.851  57.509  1.00  0.00           C0.      0
ATOM   3355  O   VAL A 216      42.748  50.373  56.449  1.00  0.00           O0.      0
ATOM   3356  N   THR A 217      43.375  49.825  58.559  1.00  0.00           N0.      0
ATOM   3357  H   THR A 217      43.188  49.241  59.362  1.00  0.00           H0.      0
ATOM   3358  CA  THR A 217      44.762  50.291  58.457  1.00  0.00           C0.      0
ATOM   3359  HA  THR A 217      44.881  50.767  57.483  1.00  0.00           H0.      0
ATOM   3360  CB  THR A 217      45.155  51.374  59.547  1.00  0.00           C0.      0
ATOM   3361  HB  THR A 217      44.898  51.081  60.565  1.00  0.00           H0.      0
ATOM   3362  CG2 THR A 217      46.625  51.713  59.451  1.00  0.00           C0.      0
ATOM   3363 HG21 THR A 217      46.846  52.691  59.877  1.00  0.00           H0.      0
ATOM   3364 HG22 THR A 217      47.274  50.991  59.947  1.00  0.00           H0.      0
ATOM   3365 HG23 THR A 217      46.968  51.598  58.422  1.00  0.00           H0.      0
ATOM   3366  OG1 THR A 217      44.512  52.583  59.188  1.00  0.00           O0.      0
ATOM   3367  HG1 THR A 217      43.660  52.589  59.630  1.00  0.00           H0.      0
ATOM   3368  C   THR A 217      45.660  49.092  58.490  1.00  0.00           C0.      0
ATOM   3369  O   THR A 217      45.398  48.190  59.313  1.00  0.00           O0.      0
ATOM   3370  N   LEU A 218      46.719  49.022  57.713  1.00  0.00           N0.      0
ATOM   3371  H   LEU A 218      46.891  49.721  57.004  1.00  0.00           H0.      0
ATOM   3372  CA  LEU A 218      47.703  47.963  57.786  1.00  0.00           C0.      0
ATOM   3373  HA  LEU A 218      47.523  47.363  58.678  1.00  0.00           H0.      0
ATOM   3374  CB  LEU A 218      47.647  47.057  56.537  1.00  0.00           C0.      0
ATOM   3375  HB2 LEU A 218      47.302  47.663  55.699  1.00  0.00           H0.      0
ATOM   3376  HB3 LEU A 218      48.684  46.780  56.351  1.00  0.00           H0.      0
ATOM   3377  CG  LEU A 218      46.759  45.838  56.530  1.00  0.00           C0.      0
ATOM   3378  HG  LEU A 218      47.014  45.198  57.375  1.00  0.00           H0.      0
ATOM   3379  CD1 LEU A 218      45.216  46.104  56.623  1.00  0.00           C0.      0
ATOM   3380 HD11 LEU A 218      44.813  46.974  56.105  1.00  0.00           H0.      0
ATOM   3381 HD12 LEU A 218      44.579  45.269  56.331  1.00  0.00           H0.      0
ATOM   3382 HD13 LEU A 218      44.979  46.215  57.681  1.00  0.00           H0.      0
ATOM   3383  CD2 LEU A 218      46.989  45.086  55.238  1.00  0.00           C0.      0
ATOM   3384 HD21 LEU A 218      48.040  44.802  55.177  1.00  0.00           H0.      0
ATOM   3385 HD22 LEU A 218      46.457  44.146  55.095  1.00  0.00           H0.      0
ATOM   3386 HD23 LEU A 218      46.872  45.763  54.391  1.00  0.00           H0.      0
ATOM   3387  C   LEU A 218      49.049  48.746  57.911  1.00  0.00           C0.      0
ATOM   3388  O   LEU A 218      49.353  49.606  57.070  1.00  0.00           O0.      0
ATOM   3389  N   ASP A 219      49.947  48.313  58.848  1.00  0.00           N0.      0
ATOM   3390  H   ASP A 219      49.668  47.653  59.560  1.00  0.00           H0.      0
ATOM   3391  CA  ASP A 219      51.384  48.627  58.929  1.00  0.00           C0.      0
ATOM   3392  HA  ASP A 219      51.529  49.401  58.176  1.00  0.00           H0.      0
ATOM   3393  CB  ASP A 219      51.760  49.190  60.293  1.00  0.00           C0.      0
ATOM   3394  HB2 ASP A 219      51.566  48.438  61.058  1.00  0.00           H0.      0
ATOM   3395  HB3 ASP A 219      52.819  49.439  60.355  1.00  0.00           H0.      0
ATOM   3396  CG  ASP A 219      51.065  50.502  60.592  1.00  0.00           C0.      0
ATOM   3397  OD1 ASP A 219      51.674  51.516  60.245  1.00  0.00           O0.      0
ATOM   3398  OD2 ASP A 219      49.900  50.543  61.151  1.00  0.00           O0.      0
ATOM   3399  C   ASP A 219      52.231  47.378  58.508  1.00  0.00           C0.      0
ATOM   3400  O   ASP A 219      52.082  46.221  58.969  1.00  0.00           O0.      0
ATOM   3401  N   TYR A 220      53.241  47.675  57.691  1.00  0.00           N0.      0
ATOM   3402  H   TYR A 220      53.311  48.647  57.425  1.00  0.00           H0.      0
ATOM   3403  CA  TYR A 220      54.269  46.755  57.150  1.00  0.00           C0.      0
ATOM   3404  HA  TYR A 220      53.988  45.770  57.525  1.00  0.00           H0.      0
ATOM   3405  CB  TYR A 220      54.212  46.702  55.563  1.00  0.00           C0.      0
ATOM   3406  HB2 TYR A 220      54.566  47.652  55.161  1.00  0.00           H0.      0
ATOM   3407  HB3 TYR A 220      54.838  45.903  55.165  1.00  0.00           H0.      0
ATOM   3408  CG  TYR A 220      52.796  46.557  54.947  1.00  0.00           C0.      0
ATOM   3409  CD1 TYR A 220      51.815  47.545  55.034  1.00  0.00           C0.      0
ATOM   3410  HD1 TYR A 220      52.115  48.513  55.408  1.00  0.00           H0.      0
ATOM   3411  CE1 TYR A 220      50.570  47.351  54.517  1.00  0.00           C0.      0
ATOM   3412  HE1 TYR A 220      49.816  48.121  54.590  1.00  0.00           H0.      0
ATOM   3413  CZ  TYR A 220      50.273  46.325  53.634  1.00  0.00           C0.      0
ATOM   3414  OH  TYR A 220      49.114  46.273  52.941  1.00  0.00           O0.      0
ATOM   3415  HH  TYR A 220      49.275  45.731  52.166  1.00  0.00           H0.      0
ATOM   3416  CE2 TYR A 220      51.243  45.339  53.403  1.00  0.00           C0.      0
ATOM   3417  HE2 TYR A 220      51.016  44.477  52.794  1.00  0.00           H0.      0
ATOM   3418  CD2 TYR A 220      52.486  45.438  54.078  1.00  0.00           C0.      0
ATOM   3419  HD2 TYR A 220      53.253  44.704  53.880  1.00  0.00           H0.      0
ATOM   3420  C   TYR A 220      55.743  47.086  57.552  1.00  0.00           C0.      0
ATOM   3421  O   TYR A 220      56.345  48.101  57.139  1.00  0.00           O0.      0
ATOM   3422  N   THR A 221      56.385  46.138  58.223  1.00  0.00           N0.      0
ATOM   3423  H   THR A 221      55.917  45.246  58.295  1.00  0.00           H0.      0
ATOM   3424  CA  THR A 221      57.849  46.086  58.441  1.00  0.00           C0.      0
ATOM   3425  HA  THR A 221      58.205  47.115  58.378  1.00  0.00           H0.      0
ATOM   3426  CB  THR A 221      58.275  45.510  59.784  1.00  0.00           C0.      0
ATOM   3427  HB  THR A 221      57.886  44.521  60.024  1.00  0.00           H0.      0
ATOM   3428  CG2 THR A 221      59.833  45.524  59.928  1.00  0.00           C0.      0
ATOM   3429 HG21 THR A 221      60.101  45.469  60.983  1.00  0.00           H0.      0
ATOM   3430 HG22 THR A 221      60.233  44.718  59.313  1.00  0.00           H0.      0
ATOM   3431 HG23 THR A 221      60.232  46.496  59.636  1.00  0.00           H0.      0
ATOM   3432  OG1 THR A 221      57.729  46.369  60.793  1.00  0.00           O0.      0
ATOM   3433  HG1 THR A 221      56.817  46.071  60.808  1.00  0.00           H0.      0
ATOM   3434  C   THR A 221      58.508  45.277  57.278  1.00  0.00           C0.      0
ATOM   3435  O   THR A 221      58.089  44.159  57.132  1.00  0.00           O0.      0
ATOM   3436  N   VAL A 222      59.340  45.815  56.479  1.00  0.00           N0.      0
ATOM   3437  H   VAL A 222      59.550  46.779  56.699  1.00  0.00           H0.      0
ATOM   3438  CA  VAL A 222      60.098  45.124  55.383  1.00  0.00           C0.      0
ATOM   3439  HA  VAL A 222      59.781  44.088  55.264  1.00  0.00           H0.      0
ATOM   3440  CB  VAL A 222      59.724  45.740  54.010  1.00  0.00           C0.      0
ATOM   3441  HB  VAL A 222      58.670  46.018  53.990  1.00  0.00           H0.      0
ATOM   3442  CG1 VAL A 222      60.488  46.973  53.498  1.00  0.00           C0.      0
ATOM   3443 HG11 VAL A 222      60.326  47.780  54.213  1.00  0.00           H0.      0
ATOM   3444 HG12 VAL A 222      61.531  46.790  53.240  1.00  0.00           H0.      0
ATOM   3445 HG13 VAL A 222      59.922  47.336  52.640  1.00  0.00           H0.      0
ATOM   3446  CG2 VAL A 222      60.032  44.668  53.023  1.00  0.00           C0.      0
ATOM   3447 HG21 VAL A 222      59.998  45.125  52.034  1.00  0.00           H0.      0
ATOM   3448 HG22 VAL A 222      61.053  44.288  52.980  1.00  0.00           H0.      0
ATOM   3449 HG23 VAL A 222      59.348  43.829  53.151  1.00  0.00           H0.      0
ATOM   3450  C   VAL A 222      61.613  45.083  55.613  1.00  0.00           C0.      0
ATOM   3451  O   VAL A 222      62.139  46.086  56.107  1.00  0.00           O0.      0
ATOM   3452  N   GLN A 223      62.348  43.958  55.457  1.00  0.00           N0.      0
ATOM   3453  H   GLN A 223      61.883  43.142  55.087  1.00  0.00           H0.      0
ATOM   3454  CA  GLN A 223      63.835  43.923  55.631  1.00  0.00           C0.      0
ATOM   3455  HA  GLN A 223      64.141  44.514  56.494  1.00  0.00           H0.      0
ATOM   3456  CB  GLN A 223      64.185  42.486  56.032  1.00  0.00           C0.      0
ATOM   3457  HB2 GLN A 223      63.668  42.217  56.953  1.00  0.00           H0.      0
ATOM   3458  HB3 GLN A 223      63.874  41.823  55.224  1.00  0.00           H0.      0
ATOM   3459  CG  GLN A 223      65.669  42.223  56.248  1.00  0.00           C0.      0
ATOM   3460  HG2 GLN A 223      66.246  42.417  55.343  1.00  0.00           H0.      0
ATOM   3461  HG3 GLN A 223      66.006  42.932  57.003  1.00  0.00           H0.      0
ATOM   3462  CD  GLN A 223      66.019  40.780  56.737  1.00  0.00           C0.      0
ATOM   3463  OE1 GLN A 223      65.098  39.960  57.097  1.00  0.00           O0.      0
ATOM   3464  NE2 GLN A 223      67.282  40.369  56.576  1.00  0.00           N0.      0
ATOM   3465 HE21 GLN A 223      67.617  39.541  57.047  1.00  0.00           H0.      0
ATOM   3466 HE22 GLN A 223      67.982  41.060  56.344  1.00  0.00           H0.      0
ATOM   3467  C   GLN A 223      64.543  44.551  54.415  1.00  0.00           C0.      0
ATOM   3468  O   GLN A 223      64.168  44.308  53.240  1.00  0.00           O0.      0
ATOM   3469  N   VAL A 224      65.562  45.308  54.650  1.00  0.00           N0.      0
ATOM   3470  H   VAL A 224      65.829  45.411  55.618  1.00  0.00           H0.      0
ATOM   3471  CA  VAL A 224      66.318  46.035  53.607  1.00  0.00           C0.      0
ATOM   3472  HA  VAL A 224      65.844  45.926  52.632  1.00  0.00           H0.      0
ATOM   3473  CB  VAL A 224      66.248  47.561  53.920  1.00  0.00           C0.      0
ATOM   3474  HB  VAL A 224      66.805  47.820  54.820  1.00  0.00           H0.      0
ATOM   3475  CG1 VAL A 224      66.671  48.522  52.750  1.00  0.00           C0.      0
ATOM   3476 HG11 VAL A 224      66.533  49.592  52.908  1.00  0.00           H0.      0
ATOM   3477 HG12 VAL A 224      67.747  48.364  52.826  1.00  0.00           H0.      0
ATOM   3478 HG13 VAL A 224      66.289  48.289  51.756  1.00  0.00           H0.      0
ATOM   3479  CG2 VAL A 224      64.816  47.993  54.159  1.00  0.00           C0.      0
ATOM   3480 HG21 VAL A 224      64.633  49.059  54.027  1.00  0.00           H0.      0
ATOM   3481 HG22 VAL A 224      64.185  47.504  53.416  1.00  0.00           H0.      0
ATOM   3482 HG23 VAL A 224      64.568  47.679  55.173  1.00  0.00           H0.      0
ATOM   3483  C   VAL A 224      67.721  45.416  53.492  1.00  0.00           C0.      0
ATOM   3484  O   VAL A 224      68.491  45.496  54.463  1.00  0.00           O0.      0
ATOM   3485  N   PRO A 225      68.190  44.763  52.385  1.00  0.00           N0.      0
ATOM   3486  CD  PRO A 225      67.407  44.505  51.171  1.00  0.00           C0.      0
ATOM   3487  HD2 PRO A 225      67.252  45.471  50.691  1.00  0.00           H0.      0
ATOM   3488  HD3 PRO A 225      66.462  44.107  51.541  1.00  0.00           H0.      0
ATOM   3489  CG  PRO A 225      68.170  43.481  50.240  1.00  0.00           C0.      0
ATOM   3490  HG2 PRO A 225      68.817  43.992  49.527  1.00  0.00           H0.      0
ATOM   3491  HG3 PRO A 225      67.472  42.901  49.637  1.00  0.00           H0.      0
ATOM   3492  CB  PRO A 225      68.787  42.680  51.393  1.00  0.00           C0.      0
ATOM   3493  HB2 PRO A 225      69.597  42.064  51.005  1.00  0.00           H0.      0
ATOM   3494  HB3 PRO A 225      68.109  41.980  51.882  1.00  0.00           H0.      0
ATOM   3495  CA  PRO A 225      69.273  43.737  52.413  1.00  0.00           C0.      0
ATOM   3496  HA  PRO A 225      69.442  43.336  53.412  1.00  0.00           H0.      0
ATOM   3497  C   PRO A 225      70.621  44.396  52.003  1.00  0.00           C0.      0
ATOM   3498  O   PRO A 225      71.682  43.736  52.095  1.00  0.00           O0.      0
ATOM   3499  N   GLY A 226      70.699  45.680  51.603  1.00  0.00           N0.      0
ATOM   3500  H   GLY A 226      69.795  46.124  51.534  1.00  0.00           H0.      0
ATOM   3501  CA  GLY A 226      71.837  46.384  51.041  1.00  0.00           C0.      0
ATOM   3502  HA2 GLY A 226      72.701  45.983  51.571  1.00  0.00           H0.      0
ATOM   3503  HA3 GLY A 226      71.996  46.048  50.017  1.00  0.00           H0.      0
ATOM   3504  C   GLY A 226      71.871  47.920  51.063  1.00  0.00           C0.      0
ATOM   3505  O   GLY A 226      70.806  48.469  51.299  1.00  0.00           O0.      0
ATOM   3506  N   ALA A 227      73.054  48.511  50.856  1.00  0.00           N0.      0
ATOM   3507  H   ALA A 227      73.855  47.908  50.731  1.00  0.00           H0.      0
ATOM   3508  CA  ALA A 227      73.321  49.908  50.930  1.00  0.00           C0.      0
ATOM   3509  HA  ALA A 227      74.378  49.937  50.666  1.00  0.00           H0.      0
ATOM   3510  CB  ALA A 227      72.526  50.641  49.879  1.00  0.00           C0.      0
ATOM   3511  HB1 ALA A 227      71.492  50.698  50.218  1.00  0.00           H0.      0
ATOM   3512  HB2 ALA A 227      72.931  51.652  49.934  1.00  0.00           H0.      0
ATOM   3513  HB3 ALA A 227      72.688  50.294  48.858  1.00  0.00           H0.      0
ATOM   3514  C   ALA A 227      73.202  50.361  52.400  1.00  0.00           C0.      0
ATOM   3515  O   ALA A 227      72.576  51.427  52.652  1.00  0.00           O0.      0
ATOM   3516  N   GLY A 228      73.784  49.495  53.343  1.00  0.00           N0.      0
ATOM   3517  H   GLY A 228      74.239  48.664  52.992  1.00  0.00           H0.      0
ATOM   3518  CA  GLY A 228      73.956  49.821  54.735  1.00  0.00           C0.      0
ATOM   3519  HA2 GLY A 228      73.850  50.896  54.880  1.00  0.00           H0.      0
ATOM   3520  HA3 GLY A 228      73.169  49.392  55.356  1.00  0.00           H0.      0
ATOM   3521  C   GLY A 228      75.353  49.274  55.175  1.00  0.00           C0.      0
ATOM   3522  O   GLY A 228      76.251  48.828  54.443  1.00  0.00           O0.      0
ATOM   3523  N   ARG A 229      75.600  49.282  56.463  1.00  0.00           N0.      0
ATOM   3524  H   ARG A 229      74.853  49.685  57.011  1.00  0.00           H0.      0
ATOM   3525  CA  ARG A 229      76.761  48.877  57.193  1.00  0.00           C0.      0
ATOM   3526  HA  ARG A 229      77.597  49.007  56.506  1.00  0.00           H0.      0
ATOM   3527  CB  ARG A 229      77.042  49.763  58.425  1.00  0.00           C0.      0
ATOM   3528  HB2 ARG A 229      76.044  49.812  58.860  1.00  0.00           H0.      0
ATOM   3529  HB3 ARG A 229      77.787  49.217  59.004  1.00  0.00           H0.      0
ATOM   3530  CG  ARG A 229      77.673  51.198  58.170  1.00  0.00           C0.      0
ATOM   3531  HG2 ARG A 229      78.741  51.115  57.969  1.00  0.00           H0.      0
ATOM   3532  HG3 ARG A 229      77.191  51.595  57.276  1.00  0.00           H0.      0
ATOM   3533  CD  ARG A 229      77.474  52.216  59.345  1.00  0.00           C0.      0
ATOM   3534  HD2 ARG A 229      76.399  52.178  59.526  1.00  0.00           H0.      0
ATOM   3535  HD3 ARG A 229      77.950  51.805  60.235  1.00  0.00           H0.      0
ATOM   3536  NE  ARG A 229      78.072  53.537  59.077  1.00  0.00           N0.      0
ATOM   3537  HE  ARG A 229      77.951  54.134  58.272  1.00  0.00           H0.      0
ATOM   3538  CZ  ARG A 229      78.776  54.125  60.010  1.00  0.00           C0.      0
ATOM   3539  NH1 ARG A 229      79.065  53.556  61.128  1.00  0.00           N0.      0
ATOM   3540 HH11 ARG A 229      78.694  52.717  61.551  1.00  0.00           H0.      0
ATOM   3541 HH12 ARG A 229      79.744  54.088  61.653  1.00  0.00           H0.      0
ATOM   3542  NH2 ARG A 229      79.284  55.365  59.841  1.00  0.00           N0.      0
ATOM   3543 HH21 ARG A 229      79.075  55.883  58.999  1.00  0.00           H0.      0
ATOM   3544 HH22 ARG A 229      79.877  55.779  60.547  1.00  0.00           H0.      0
ATOM   3545  C   ARG A 229      76.632  47.444  57.532  1.00  0.00           C0.      0
ATOM   3546  O   ARG A 229      75.791  47.099  58.377  1.00  0.00           O0.      0
ATOM   3547  N   ASP A 230      77.344  46.555  56.854  1.00  0.00           N0.      0
ATOM   3548  H   ASP A 230      78.224  46.840  56.449  1.00  0.00           H0.      0
ATOM   3549  CA  ASP A 230      77.023  45.153  56.590  1.00  0.00           C0.      0
ATOM   3550  HA  ASP A 230      76.100  45.112  56.011  1.00  0.00           H0.      0
ATOM   3551  CB  ASP A 230      78.163  44.507  55.699  1.00  0.00           C0.      0
ATOM   3552  HB2 ASP A 230      79.157  44.611  56.135  1.00  0.00           H0.      0
ATOM   3553  HB3 ASP A 230      77.949  43.442  55.620  1.00  0.00           H0.      0
ATOM   3554  CG  ASP A 230      78.260  45.059  54.255  1.00  0.00           C0.      0
ATOM   3555  OD1 ASP A 230      77.504  44.596  53.388  1.00  0.00           O0.      0
ATOM   3556  OD2 ASP A 230      79.189  45.857  54.046  1.00  0.00           O0.      0
ATOM   3557  C   ASP A 230      76.865  44.169  57.750  1.00  0.00           C0.      0
ATOM   3558  O   ASP A 230      76.319  43.126  57.543  1.00  0.00           O0.      0
ATOM   3559  N   GLY A 231      77.200  44.627  58.940  1.00  0.00           N0.      0
ATOM   3560  H   GLY A 231      77.393  45.596  59.150  1.00  0.00           H0.      0
ATOM   3561  CA  GLY A 231      77.146  43.656  60.094  1.00  0.00           C0.      0
ATOM   3562  HA2 GLY A 231      77.861  42.873  59.842  1.00  0.00           H0.      0
ATOM   3563  HA3 GLY A 231      77.497  44.127  61.012  1.00  0.00           H0.      0
ATOM   3564  C   GLY A 231      75.857  42.996  60.587  1.00  0.00           C0.      0
ATOM   3565  O   GLY A 231      75.917  41.846  60.984  1.00  0.00           O0.      0
ATOM   3566  N   ALA A 232      74.746  43.730  60.457  1.00  0.00           N0.      0
ATOM   3567  H   ALA A 232      74.897  44.617  59.999  1.00  0.00           H0.      0
ATOM   3568  CA  ALA A 232      73.499  43.279  61.054  1.00  0.00           C0.      0
ATOM   3569  HA  ALA A 232      73.504  42.205  60.869  1.00  0.00           H0.      0
ATOM   3570  CB  ALA A 232      73.627  43.635  62.559  1.00  0.00           C0.      0
ATOM   3571  HB1 ALA A 232      72.728  43.484  63.158  1.00  0.00           H0.      0
ATOM   3572  HB2 ALA A 232      74.470  43.101  62.997  1.00  0.00           H0.      0
ATOM   3573  HB3 ALA A 232      73.923  44.679  62.662  1.00  0.00           H0.      0
ATOM   3574  C   ALA A 232      72.251  43.899  60.359  1.00  0.00           C0.      0
ATOM   3575  O   ALA A 232      72.425  44.845  59.618  1.00  0.00           O0.      0
ATOM   3576  N   PRO A 233      71.071  43.373  60.624  1.00  0.00           N0.      0
ATOM   3577  CD  PRO A 233      70.780  42.273  61.483  1.00  0.00           C0.      0
ATOM   3578  HD2 PRO A 233      70.542  42.567  62.505  1.00  0.00           H0.      0
ATOM   3579  HD3 PRO A 233      71.630  41.590  61.447  1.00  0.00           H0.      0
ATOM   3580  CG  PRO A 233      69.597  41.548  60.895  1.00  0.00           C0.      0
ATOM   3581  HG2 PRO A 233      68.826  41.277  61.617  1.00  0.00           H0.      0
ATOM   3582  HG3 PRO A 233      69.886  40.667  60.323  1.00  0.00           H0.      0
ATOM   3583  CB  PRO A 233      68.957  42.575  59.843  1.00  0.00           C0.      0
ATOM   3584  HB2 PRO A 233      68.162  43.065  60.406  1.00  0.00           H0.      0
ATOM   3585  HB3 PRO A 233      68.763  42.082  58.890  1.00  0.00           H0.      0
ATOM   3586  CA  PRO A 233      69.979  43.699  59.732  1.00  0.00           C0.      0
ATOM   3587  HA  PRO A 233      70.421  43.714  58.736  1.00  0.00           H0.      0
ATOM   3588  C   PRO A 233      69.403  45.084  59.890  1.00  0.00           C0.      0
ATOM   3589  O   PRO A 233      69.272  45.628  60.991  1.00  0.00           O0.      0
ATOM   3590  N   GLY A 234      68.956  45.700  58.755  1.00  0.00           N0.      0
ATOM   3591  H   GLY A 234      69.096  45.172  57.905  1.00  0.00           H0.      0
ATOM   3592  CA  GLY A 234      68.201  46.959  58.626  1.00  0.00           C0.      0
ATOM   3593  HA2 GLY A 234      68.075  47.446  59.593  1.00  0.00           H0.      0
ATOM   3594  HA3 GLY A 234      68.682  47.628  57.912  1.00  0.00           H0.      0
ATOM   3595  C   GLY A 234      66.760  46.681  58.097  1.00  0.00           C0.      0
ATOM   3596  O   GLY A 234      66.520  45.779  57.344  1.00  0.00           O0.      0
ATOM   3597  N   PHE A 235      65.870  47.564  58.558  1.00  0.00           N0.      0
ATOM   3598  H   PHE A 235      66.277  48.310  59.102  1.00  0.00           H0.      0
ATOM   3599  CA  PHE A 235      64.429  47.561  58.252  1.00  0.00           C0.      0
ATOM   3600  HA  PHE A 235      64.263  46.802  57.487  1.00  0.00           H0.      0
ATOM   3601  CB  PHE A 235      63.562  47.162  59.544  1.00  0.00           C0.      0
ATOM   3602  HB2 PHE A 235      63.514  48.048  60.177  1.00  0.00           H0.      0
ATOM   3603  HB3 PHE A 235      62.551  46.871  59.258  1.00  0.00           H0.      0
ATOM   3604  CG  PHE A 235      64.154  45.894  60.156  1.00  0.00           C0.      0
ATOM   3605  CD1 PHE A 235      63.941  44.615  59.521  1.00  0.00           C0.      0
ATOM   3606  HD1 PHE A 235      63.369  44.534  58.608  1.00  0.00           H0.      0
ATOM   3607  CE1 PHE A 235      64.615  43.498  60.043  1.00  0.00           C0.      0
ATOM   3608  HE1 PHE A 235      64.680  42.617  59.421  1.00  0.00           H0.      0
ATOM   3609  CZ  PHE A 235      65.336  43.542  61.302  1.00  0.00           C0.      0
ATOM   3610  HZ  PHE A 235      65.863  42.663  61.643  1.00  0.00           H0.      0
ATOM   3611  CE2 PHE A 235      65.442  44.793  61.919  1.00  0.00           C0.      0
ATOM   3612  HE2 PHE A 235      65.962  44.864  62.863  1.00  0.00           H0.      0
ATOM   3613  CD2 PHE A 235      64.871  45.901  61.362  1.00  0.00           C0.      0
ATOM   3614  HD2 PHE A 235      65.027  46.831  61.888  1.00  0.00           H0.      0
ATOM   3615  C   PHE A 235      63.925  48.854  57.674  1.00  0.00           C0.      0
ATOM   3616  O   PHE A 235      64.378  49.958  57.920  1.00  0.00           O0.      0
ATOM   3617  N   SER A 236      62.835  48.789  56.836  1.00  0.00           N0.      0
ATOM   3618  H   SER A 236      62.499  47.895  56.509  1.00  0.00           H0.      0
ATOM   3619  CA  SER A 236      61.920  49.895  56.689  1.00  0.00           C0.      0
ATOM   3620  HA  SER A 236      62.246  50.729  57.309  1.00  0.00           H0.      0
ATOM   3621  CB  SER A 236      61.985  50.388  55.316  1.00  0.00           C0.      0
ATOM   3622  HB2 SER A 236      63.003  50.696  55.078  1.00  0.00           H0.      0
ATOM   3623  HB3 SER A 236      61.637  49.558  54.701  1.00  0.00           H0.      0
ATOM   3624  OG  SER A 236      61.116  51.473  55.106  1.00  0.00           O0.      0
ATOM   3625  HG  SER A 236      61.617  52.261  54.886  1.00  0.00           H0.      0
ATOM   3626  C   SER A 236      60.554  49.554  57.282  1.00  0.00           C0.      0
ATOM   3627  O   SER A 236      60.210  48.406  57.476  1.00  0.00           O0.      0
ATOM   3628  N   LYS A 237      59.777  50.578  57.687  1.00  0.00           N0.      0
ATOM   3629  H   LYS A 237      60.067  51.530  57.516  1.00  0.00           H0.      0
ATOM   3630  CA  LYS A 237      58.434  50.522  58.266  1.00  0.00           C0.      0
ATOM   3631  HA  LYS A 237      57.871  49.611  58.066  1.00  0.00           H0.      0
ATOM   3632  CB  LYS A 237      58.567  50.986  59.660  1.00  0.00           C0.      0
ATOM   3633  HB2 LYS A 237      59.384  51.707  59.702  1.00  0.00           H0.      0
ATOM   3634  HB3 LYS A 237      57.685  51.502  60.038  1.00  0.00           H0.      0
ATOM   3635  CG  LYS A 237      58.909  49.840  60.557  1.00  0.00           C0.      0
ATOM   3636  HG2 LYS A 237      58.157  49.073  60.373  1.00  0.00           H0.      0
ATOM   3637  HG3 LYS A 237      59.955  49.585  60.386  1.00  0.00           H0.      0
ATOM   3638  CD  LYS A 237      58.983  50.190  62.091  1.00  0.00           C0.      0
ATOM   3639  HD2 LYS A 237      59.785  50.921  62.192  1.00  0.00           H0.      0
ATOM   3640  HD3 LYS A 237      58.188  50.811  62.503  1.00  0.00           H0.      0
ATOM   3641  CE  LYS A 237      59.196  48.942  62.995  1.00  0.00           C0.      0
ATOM   3642  HE2 LYS A 237      60.080  48.402  62.654  1.00  0.00           H0.      0
ATOM   3643  HE3 LYS A 237      59.368  49.299  64.011  1.00  0.00           H0.      0
ATOM   3644  NZ  LYS A 237      58.018  48.024  63.129  1.00  0.00           N0.      0
ATOM   3645  HZ1 LYS A 237      57.304  48.449  63.703  1.00  0.00           H0.      0
ATOM   3646  HZ2 LYS A 237      57.595  47.789  62.243  1.00  0.00           H0.      0
ATOM   3647  HZ3 LYS A 237      58.307  47.109  63.442  1.00  0.00           H0.      0
ATOM   3648  C   LYS A 237      57.504  51.471  57.462  1.00  0.00           C0.      0
ATOM   3649  O   LYS A 237      57.723  52.688  57.386  1.00  0.00           O0.      0
ATOM   3650  N   PHE A 238      56.438  50.920  56.833  1.00  0.00           N0.      0
ATOM   3651  H   PHE A 238      56.346  49.916  56.894  1.00  0.00           H0.      0
ATOM   3652  CA  PHE A 238      55.498  51.705  56.061  1.00  0.00           C0.      0
ATOM   3653  HA  PHE A 238      55.597  52.729  56.421  1.00  0.00           H0.      0
ATOM   3654  CB  PHE A 238      55.901  51.648  54.582  1.00  0.00           C0.      0
ATOM   3655  HB2 PHE A 238      55.574  52.508  53.997  1.00  0.00           H0.      0
ATOM   3656  HB3 PHE A 238      56.985  51.723  54.492  1.00  0.00           H0.      0
ATOM   3657  CG  PHE A 238      55.619  50.315  53.834  1.00  0.00           C0.      0
ATOM   3658  CD1 PHE A 238      56.700  49.480  53.515  1.00  0.00           C0.      0
ATOM   3659  HD1 PHE A 238      57.672  49.827  53.832  1.00  0.00           H0.      0
ATOM   3660  CE1 PHE A 238      56.464  48.188  52.993  1.00  0.00           C0.      0
ATOM   3661  HE1 PHE A 238      57.338  47.556  52.926  1.00  0.00           H0.      0
ATOM   3662  CZ  PHE A 238      55.207  47.849  52.551  1.00  0.00           C0.      0
ATOM   3663  HZ  PHE A 238      54.851  46.945  52.079  1.00  0.00           H0.      0
ATOM   3664  CE2 PHE A 238      54.170  48.719  52.697  1.00  0.00           C0.      0
ATOM   3665  HE2 PHE A 238      53.179  48.385  52.426  1.00  0.00           H0.      0
ATOM   3666  CD2 PHE A 238      54.316  49.912  53.423  1.00  0.00           C0.      0
ATOM   3667  HD2 PHE A 238      53.427  50.516  53.525  1.00  0.00           H0.      0
ATOM   3668  C   PHE A 238      54.047  51.306  56.260  1.00  0.00           C0.      0
ATOM   3669  O   PHE A 238      53.755  50.171  56.678  1.00  0.00           O0.      0
ATOM   3670  N   ARG A 239      53.116  52.274  56.083  1.00  0.00           N0.      0
ATOM   3671  H   ARG A 239      53.395  53.223  55.881  1.00  0.00           H0.      0
ATOM   3672  CA  ARG A 239      51.669  52.151  56.289  1.00  0.00           C0.      0
ATOM   3673  HA  ARG A 239      51.452  51.237  56.841  1.00  0.00           H0.      0
ATOM   3674  CB  ARG A 239      51.180  53.179  57.295  1.00  0.00           C0.      0
ATOM   3675  HB2 ARG A 239      51.644  53.015  58.267  1.00  0.00           H0.      0
ATOM   3676  HB3 ARG A 239      51.508  54.195  57.076  1.00  0.00           H0.      0
ATOM   3677  CG  ARG A 239      49.647  53.193  57.552  1.00  0.00           C0.      0
ATOM   3678  HG2 ARG A 239      49.024  53.471  56.702  1.00  0.00           H0.      0
ATOM   3679  HG3 ARG A 239      49.320  52.199  57.858  1.00  0.00           H0.      0
ATOM   3680  CD  ARG A 239      49.297  54.183  58.667  1.00  0.00           C0.      0
ATOM   3681  HD2 ARG A 239      49.749  55.171  58.582  1.00  0.00           H0.      0
ATOM   3682  HD3 ARG A 239      48.208  54.150  58.636  1.00  0.00           H0.      0
ATOM   3683  NE  ARG A 239      49.707  53.570  60.010  1.00  0.00           N0.      0
ATOM   3684  HE  ARG A 239      50.292  52.759  59.865  1.00  0.00           H0.      0
ATOM   3685  CZ  ARG A 239      49.436  54.006  61.279  1.00  0.00           C0.      0
ATOM   3686  NH1 ARG A 239      48.824  55.174  61.449  1.00  0.00           N0.      0
ATOM   3687 HH11 ARG A 239      48.641  55.789  60.669  1.00  0.00           H0.      0
ATOM   3688 HH12 ARG A 239      48.522  55.451  62.372  1.00  0.00           H0.      0
ATOM   3689  NH2 ARG A 239      49.517  53.219  62.313  1.00  0.00           N0.      0
ATOM   3690 HH21 ARG A 239      49.729  52.241  62.179  1.00  0.00           H0.      0
ATOM   3691 HH22 ARG A 239      49.385  53.508  63.272  1.00  0.00           H0.      0
ATOM   3692  C   ARG A 239      50.934  52.137  54.970  1.00  0.00           C0.      0
ATOM   3693  O   ARG A 239      51.436  52.812  54.077  1.00  0.00           O0.      0
ATOM   3694  N   LEU A 240      49.775  51.522  54.873  1.00  0.00           N0.      0
ATOM   3695  H   LEU A 240      49.514  50.895  55.620  1.00  0.00           H0.      0
ATOM   3696  CA  LEU A 240      48.663  51.785  53.931  1.00  0.00           C0.      0
ATOM   3697  HA  LEU A 240      48.658  52.830  53.622  1.00  0.00           H0.      0
ATOM   3698  CB  LEU A 240      48.813  50.841  52.701  1.00  0.00           C0.      0
ATOM   3699  HB2 LEU A 240      48.773  49.793  52.999  1.00  0.00           H0.      0
ATOM   3700  HB3 LEU A 240      47.899  51.047  52.144  1.00  0.00           H0.      0
ATOM   3701  CG  LEU A 240      50.046  51.226  51.835  1.00  0.00           C0.      0
ATOM   3702  HG  LEU A 240      50.958  51.246  52.432  1.00  0.00           H0.      0
ATOM   3703  CD1 LEU A 240      50.169  50.119  50.739  1.00  0.00           C0.      0
ATOM   3704 HD11 LEU A 240      50.835  50.492  49.961  1.00  0.00           H0.      0
ATOM   3705 HD12 LEU A 240      50.696  49.281  51.197  1.00  0.00           H0.      0
ATOM   3706 HD13 LEU A 240      49.145  49.836  50.498  1.00  0.00           H0.      0
ATOM   3707  CD2 LEU A 240      49.839  52.600  51.115  1.00  0.00           C0.      0
ATOM   3708 HD21 LEU A 240      48.871  52.707  50.626  1.00  0.00           H0.      0
ATOM   3709 HD22 LEU A 240      49.941  53.371  51.879  1.00  0.00           H0.      0
ATOM   3710 HD23 LEU A 240      50.648  52.800  50.412  1.00  0.00           H0.      0
ATOM   3711  C   LEU A 240      47.321  51.549  54.625  1.00  0.00           C0.      0
ATOM   3712  O   LEU A 240      47.130  50.760  55.557  1.00  0.00           O0.      0
ATOM   3713  N   SER A 241      46.323  52.293  54.189  1.00  0.00           N0.      0
ATOM   3714  H   SER A 241      46.454  52.911  53.400  1.00  0.00           H0.      0
ATOM   3715  CA  SER A 241      44.959  52.200  54.641  1.00  0.00           C0.      0
ATOM   3716  HA  SER A 241      44.759  51.263  55.161  1.00  0.00           H0.      0
ATOM   3717  CB  SER A 241      44.742  53.340  55.671  1.00  0.00           C0.      0
ATOM   3718  HB2 SER A 241      43.731  53.193  56.050  1.00  0.00           H0.      0
ATOM   3719  HB3 SER A 241      45.444  53.184  56.490  1.00  0.00           H0.      0
ATOM   3720  OG  SER A 241      44.869  54.726  55.330  1.00  0.00           O0.      0
ATOM   3721  HG  SER A 241      45.748  54.915  54.994  1.00  0.00           H0.      0
ATOM   3722  C   SER A 241      43.901  52.124  53.521  1.00  0.00           C0.      0
ATOM   3723  O   SER A 241      43.994  52.609  52.370  1.00  0.00           O0.      0
ATOM   3724  N   TYR A 242      42.763  51.499  53.869  1.00  0.00           N0.      0
ATOM   3725  H   TYR A 242      42.657  51.146  54.809  1.00  0.00           H0.      0
ATOM   3726  CA  TYR A 242      41.685  51.053  52.980  1.00  0.00           C0.      0
ATOM   3727  HA  TYR A 242      41.899  51.487  52.003  1.00  0.00           H0.      0
ATOM   3728  CB  TYR A 242      41.791  49.565  52.692  1.00  0.00           C0.      0
ATOM   3729  HB2 TYR A 242      41.449  49.010  53.566  1.00  0.00           H0.      0
ATOM   3730  HB3 TYR A 242      41.158  49.361  51.828  1.00  0.00           H0.      0
ATOM   3731  CG  TYR A 242      43.203  49.123  52.346  1.00  0.00           C0.      0
ATOM   3732  CD1 TYR A 242      43.691  49.045  51.027  1.00  0.00           C0.      0
ATOM   3733  HD1 TYR A 242      43.002  49.323  50.243  1.00  0.00           H0.      0
ATOM   3734  CE1 TYR A 242      45.002  48.685  50.724  1.00  0.00           C0.      0
ATOM   3735  HE1 TYR A 242      45.286  48.380  49.728  1.00  0.00           H0.      0
ATOM   3736  CZ  TYR A 242      45.896  48.389  51.864  1.00  0.00           C0.      0
ATOM   3737  OH  TYR A 242      47.154  48.003  51.584  1.00  0.00           O0.      0
ATOM   3738  HH  TYR A 242      47.720  47.843  52.342  1.00  0.00           H0.      0
ATOM   3739  CE2 TYR A 242      45.320  48.404  53.159  1.00  0.00           C0.      0
ATOM   3740  HE2 TYR A 242      46.047  48.263  53.945  1.00  0.00           H0.      0
ATOM   3741  CD2 TYR A 242      44.041  48.728  53.394  1.00  0.00           C0.      0
ATOM   3742  HD2 TYR A 242      43.677  48.758  54.411  1.00  0.00           H0.      0
ATOM   3743  C   TYR A 242      40.291  51.377  53.383  1.00  0.00           C0.      0
ATOM   3744  O   TYR A 242      39.939  51.176  54.570  1.00  0.00           O0.      0
ATOM   3745  N   TYR A 243      39.408  51.687  52.444  1.00  0.00           N0.      0
ATOM   3746  H   TYR A 243      39.658  51.693  51.465  1.00  0.00           H0.      0
ATOM   3747  CA  TYR A 243      37.996  51.464  52.753  1.00  0.00           C0.      0
ATOM   3748  HA  TYR A 243      37.755  51.908  53.719  1.00  0.00           H0.      0
ATOM   3749  CB  TYR A 243      37.064  52.310  51.832  1.00  0.00           C0.      0
ATOM   3750  HB2 TYR A 243      37.221  53.388  51.794  1.00  0.00           H0.      0
ATOM   3751  HB3 TYR A 243      37.136  51.986  50.794  1.00  0.00           H0.      0
ATOM   3752  CG  TYR A 243      35.583  52.222  52.157  1.00  0.00           C0.      0
ATOM   3753  CD1 TYR A 243      35.119  52.978  53.288  1.00  0.00           C0.      0
ATOM   3754  HD1 TYR A 243      35.775  53.694  53.760  1.00  0.00           H0.      0
ATOM   3755  CE1 TYR A 243      33.843  52.763  53.789  1.00  0.00           C0.      0
ATOM   3756  HE1 TYR A 243      33.495  53.268  54.678  1.00  0.00           H0.      0
ATOM   3757  CZ  TYR A 243      32.997  51.844  53.112  1.00  0.00           C0.      0
ATOM   3758  OH  TYR A 243      31.776  51.607  53.703  1.00  0.00           O0.      0
ATOM   3759  HH  TYR A 243      31.607  52.326  54.317  1.00  0.00           H0.      0
ATOM   3760  CE2 TYR A 243      33.357  51.246  51.873  1.00  0.00           C0.      0
ATOM   3761  HE2 TYR A 243      32.603  50.648  51.383  1.00  0.00           H0.      0
ATOM   3762  CD2 TYR A 243      34.726  51.357  51.469  1.00  0.00           C0.      0
ATOM   3763  HD2 TYR A 243      35.163  50.840  50.628  1.00  0.00           H0.      0
ATOM   3764  C   TYR A 243      37.536  49.903  52.709  1.00  0.00           C0.      0
ATOM   3765  O   TYR A 243      37.794  49.147  51.754  1.00  0.00           O0.      0
ATOM   3766  N   PRO A 244      36.843  49.439  53.761  1.00  0.00           N0.      0
ATOM   3767  CD  PRO A 244      36.629  50.040  55.044  1.00  0.00           C0.      0
ATOM   3768  HD2 PRO A 244      36.189  51.036  54.985  1.00  0.00           H0.      0
ATOM   3769  HD3 PRO A 244      37.496  50.068  55.704  1.00  0.00           H0.      0
ATOM   3770  CG  PRO A 244      35.536  49.128  55.663  1.00  0.00           C0.      0
ATOM   3771  HG2 PRO A 244      34.590  49.552  55.325  1.00  0.00           H0.      0
ATOM   3772  HG3 PRO A 244      35.591  49.074  56.750  1.00  0.00           H0.      0
ATOM   3773  CB  PRO A 244      35.865  47.811  55.065  1.00  0.00           C0.      0
ATOM   3774  HB2 PRO A 244      35.074  47.061  55.102  1.00  0.00           H0.      0
ATOM   3775  HB3 PRO A 244      36.746  47.425  55.579  1.00  0.00           H0.      0
ATOM   3776  CA  PRO A 244      36.243  48.087  53.641  1.00  0.00           C0.      0
ATOM   3777  HA  PRO A 244      36.992  47.324  53.429  1.00  0.00           H0.      0
ATOM   3778  C   PRO A 244      35.076  48.018  52.717  1.00  0.00           C0.      0
ATOM   3779  O   PRO A 244      33.920  47.894  53.218  1.00  0.00           O0.      0
ATOM   3780  N   HIE A 245      35.368  47.923  51.440  1.00  0.00           N0.      0
ATOM   3781  H   HIE A 245      36.328  47.970  51.132  1.00  0.00           H0.      0
ATOM   3782  CA  HIE A 245      34.503  47.741  50.315  1.00  0.00           C0.      0
ATOM   3783  HA  HIE A 245      33.774  48.552  50.333  1.00  0.00           H0.      0
ATOM   3784  CB  HIE A 245      35.220  47.869  48.940  1.00  0.00           C0.      0
ATOM   3785  HB2 HIE A 245      36.149  47.299  48.910  1.00  0.00           H0.      0
ATOM   3786  HB3 HIE A 245      34.528  47.433  48.220  1.00  0.00           H0.      0
ATOM   3787  CG  HIE A 245      35.634  49.246  48.495  1.00  0.00           C0.      0
ATOM   3788  ND1 HIE A 245      36.826  49.828  48.680  1.00  0.00           N0.      0
ATOM   3789  CE1 HIE A 245      36.748  51.079  48.328  1.00  0.00           C0.      0
ATOM   3790  HE1 HIE A 245      37.507  51.843  48.410  1.00  0.00           H0.      0
ATOM   3791  NE2 HIE A 245      35.547  51.412  47.831  1.00  0.00           N0.      0
ATOM   3792  HE2 HIE A 245      35.204  52.345  47.652  1.00  0.00           H0.      0
ATOM   3793  CD2 HIE A 245      34.807  50.199  47.905  1.00  0.00           C0.      0
ATOM   3794  HD2 HIE A 245      33.746  50.151  47.706  1.00  0.00           H0.      0
ATOM   3795  C   HIE A 245      33.781  46.397  50.407  1.00  0.00           C0.      0
ATOM   3796  O   HIE A 245      34.127  45.441  51.099  1.00  0.00           O0.      0
ATOM   3797  N   CYS A 246      32.551  46.348  49.861  1.00  0.00           N0.      0
ATOM   3798  H   CYS A 246      32.124  47.174  49.468  1.00  0.00           H0.      0
ATOM   3799  CA  CYS A 246      31.642  45.176  49.921  1.00  0.00           C0.      0
ATOM   3800  HA  CYS A 246      31.999  44.475  50.675  1.00  0.00           H0.      0
ATOM   3801  CB  CYS A 246      30.330  45.677  50.477  1.00  0.00           C0.      0
ATOM   3802  HB2 CYS A 246      30.315  46.231  51.416  1.00  0.00           H0.      0
ATOM   3803  HB3 CYS A 246      29.978  46.492  49.845  1.00  0.00           H0.      0
ATOM   3804  SG  CYS A 246      29.076  44.417  50.525  1.00  0.00           S0.      0
ATOM   3805  HG  CYS A 246      29.361  43.870  51.710  1.00  0.00           H0.      0
ATOM   3806  C   CYS A 246      31.611  44.410  48.578  1.00  0.00           C0.      0
ATOM   3807  O   CYS A 246      31.323  45.024  47.542  1.00  0.00           O0.      0
ATOM   3808  N   LEU A 247      31.993  43.096  48.459  1.00  0.00           N0.      0
ATOM   3809  H   LEU A 247      32.250  42.543  49.265  1.00  0.00           H0.      0
ATOM   3810  CA  LEU A 247      32.176  42.517  47.151  1.00  0.00           C0.      0
ATOM   3811  HA  LEU A 247      32.912  43.141  46.645  1.00  0.00           H0.      0
ATOM   3812  CB  LEU A 247      32.733  41.168  47.220  1.00  0.00           C0.      0
ATOM   3813  HB2 LEU A 247      33.775  41.343  47.488  1.00  0.00           H0.      0
ATOM   3814  HB3 LEU A 247      32.351  40.583  48.057  1.00  0.00           H0.      0
ATOM   3815  CG  LEU A 247      32.693  40.354  45.944  1.00  0.00           C0.      0
ATOM   3816  HG  LEU A 247      31.664  40.086  45.704  1.00  0.00           H0.      0
ATOM   3817  CD1 LEU A 247      33.528  40.978  44.773  1.00  0.00           C0.      0
ATOM   3818 HD11 LEU A 247      34.503  41.223  45.194  1.00  0.00           H0.      0
ATOM   3819 HD12 LEU A 247      33.698  40.353  43.896  1.00  0.00           H0.      0
ATOM   3820 HD13 LEU A 247      33.022  41.893  44.464  1.00  0.00           H0.      0
ATOM   3821  CD2 LEU A 247      33.145  38.938  46.214  1.00  0.00           C0.      0
ATOM   3822 HD21 LEU A 247      32.853  38.306  45.376  1.00  0.00           H0.      0
ATOM   3823 HD22 LEU A 247      34.222  38.831  46.343  1.00  0.00           H0.      0
ATOM   3824 HD23 LEU A 247      32.702  38.473  47.095  1.00  0.00           H0.      0
ATOM   3825  C   LEU A 247      30.843  42.503  46.294  1.00  0.00           C0.      0
ATOM   3826  O   LEU A 247      30.849  42.559  45.118  1.00  0.00           O0.      0
ATOM   3827  N   ALA A 248      29.708  42.239  46.919  1.00  0.00           N0.      0
ATOM   3828  H   ALA A 248      29.722  41.922  47.878  1.00  0.00           H0.      0
ATOM   3829  CA  ALA A 248      28.453  42.249  46.238  1.00  0.00           C0.      0
ATOM   3830  HA  ALA A 248      28.461  41.543  45.407  1.00  0.00           H0.      0
ATOM   3831  CB  ALA A 248      27.493  41.862  47.321  1.00  0.00           C0.      0
ATOM   3832  HB1 ALA A 248      26.470  42.023  46.983  1.00  0.00           H0.      0
ATOM   3833  HB2 ALA A 248      27.587  40.798  47.538  1.00  0.00           H0.      0
ATOM   3834  HB3 ALA A 248      27.626  42.501  48.194  1.00  0.00           H0.      0
ATOM   3835  C   ALA A 248      28.054  43.663  45.688  1.00  0.00           C0.      0
ATOM   3836  O   ALA A 248      27.248  43.843  44.799  1.00  0.00           O0.      0
ATOM   3837  N   SER A 249      28.654  44.692  46.323  1.00  0.00           N0.      0
ATOM   3838  H   SER A 249      29.376  44.454  46.987  1.00  0.00           H0.      0
ATOM   3839  CA  SER A 249      28.401  46.126  46.130  1.00  0.00           C0.      0
ATOM   3840  HA  SER A 249      27.358  46.154  45.814  1.00  0.00           H0.      0
ATOM   3841  CB  SER A 249      28.617  46.879  47.467  1.00  0.00           C0.      0
ATOM   3842  HB2 SER A 249      28.143  46.204  48.181  1.00  0.00           H0.      0
ATOM   3843  HB3 SER A 249      29.667  46.939  47.753  1.00  0.00           H0.      0
ATOM   3844  OG  SER A 249      27.882  48.066  47.626  1.00  0.00           O0.      0
ATOM   3845  HG  SER A 249      27.118  47.934  48.193  1.00  0.00           H0.      0
ATOM   3846  C   SER A 249      29.232  46.570  45.019  1.00  0.00           C0.      0
ATOM   3847  O   SER A 249      28.732  47.217  44.027  1.00  0.00           O0.      0
ATOM   3848  N   PHE A 250      30.547  46.300  45.169  1.00  0.00           N0.      0
ATOM   3849  H   PHE A 250      30.879  45.853  46.012  1.00  0.00           H0.      0
ATOM   3850  CA  PHE A 250      31.519  46.556  44.053  1.00  0.00           C0.      0
ATOM   3851  HA  PHE A 250      31.399  47.606  43.786  1.00  0.00           H0.      0
ATOM   3852  CB  PHE A 250      32.947  46.297  44.635  1.00  0.00           C0.      0
ATOM   3853  HB2 PHE A 250      33.059  46.774  45.609  1.00  0.00           H0.      0
ATOM   3854  HB3 PHE A 250      33.052  45.240  44.881  1.00  0.00           H0.      0
ATOM   3855  CG  PHE A 250      34.134  46.661  43.673  1.00  0.00           C0.      0
ATOM   3856  CD1 PHE A 250      34.575  47.941  43.740  1.00  0.00           C0.      0
ATOM   3857  HD1 PHE A 250      34.448  48.550  44.622  1.00  0.00           H0.      0
ATOM   3858  CE1 PHE A 250      35.401  48.473  42.727  1.00  0.00           C0.      0
ATOM   3859  HE1 PHE A 250      35.803  49.475  42.713  1.00  0.00           H0.      0
ATOM   3860  CZ  PHE A 250      35.652  47.687  41.611  1.00  0.00           C0.      0
ATOM   3861  HZ  PHE A 250      36.155  48.097  40.748  1.00  0.00           H0.      0
ATOM   3862  CE2 PHE A 250      35.211  46.401  41.484  1.00  0.00           C0.      0
ATOM   3863  HE2 PHE A 250      35.359  45.784  40.610  1.00  0.00           H0.      0
ATOM   3864  CD2 PHE A 250      34.441  45.854  42.510  1.00  0.00           C0.      0
ATOM   3865  HD2 PHE A 250      34.185  44.805  42.481  1.00  0.00           H0.      0
ATOM   3866  C   PHE A 250      31.285  45.682  42.816  1.00  0.00           C0.      0
ATOM   3867  O   PHE A 250      31.536  46.216  41.695  1.00  0.00           O0.      0
ATOM   3868  N   THR A 251      30.626  44.507  42.970  1.00  0.00           N0.      0
ATOM   3869  H   THR A 251      30.473  44.057  43.861  1.00  0.00           H0.      0
ATOM   3870  CA  THR A 251      29.980  43.902  41.704  1.00  0.00           C0.      0
ATOM   3871  HA  THR A 251      30.796  43.733  41.000  1.00  0.00           H0.      0
ATOM   3872  CB  THR A 251      29.415  42.494  42.143  1.00  0.00           C0.      0
ATOM   3873  HB  THR A 251      28.722  42.664  42.966  1.00  0.00           H0.      0
ATOM   3874  CG2 THR A 251      28.571  41.821  41.073  1.00  0.00           C0.      0
ATOM   3875 HG21 THR A 251      28.199  40.871  41.456  1.00  0.00           H0.      0
ATOM   3876 HG22 THR A 251      27.673  42.389  40.834  1.00  0.00           H0.      0
ATOM   3877 HG23 THR A 251      29.130  41.718  40.143  1.00  0.00           H0.      0
ATOM   3878  OG1 THR A 251      30.520  41.628  42.551  1.00  0.00           O0.      0
ATOM   3879  HG1 THR A 251      30.614  41.849  43.481  1.00  0.00           H0.      0
ATOM   3880  C   THR A 251      28.892  44.861  41.083  1.00  0.00           C0.      0
ATOM   3881  O   THR A 251      28.902  45.055  39.832  1.00  0.00           O0.      0
ATOM   3882  N   GLU A 252      28.044  45.458  41.904  1.00  0.00           N0.      0
ATOM   3883  H   GLU A 252      28.211  45.299  42.887  1.00  0.00           H0.      0
ATOM   3884  CA  GLU A 252      26.828  46.217  41.408  1.00  0.00           C0.      0
ATOM   3885  HA  GLU A 252      26.309  45.730  40.583  1.00  0.00           H0.      0
ATOM   3886  CB  GLU A 252      25.841  46.379  42.538  1.00  0.00           C0.      0
ATOM   3887  HB2 GLU A 252      25.393  45.408  42.748  1.00  0.00           H0.      0
ATOM   3888  HB3 GLU A 252      26.285  46.620  43.504  1.00  0.00           H0.      0
ATOM   3889  CG  GLU A 252      24.687  47.383  42.372  1.00  0.00           C0.      0
ATOM   3890  HG2 GLU A 252      24.191  47.369  43.342  1.00  0.00           H0.      0
ATOM   3891  HG3 GLU A 252      25.178  48.332  42.154  1.00  0.00           H0.      0
ATOM   3892  CD  GLU A 252      23.755  47.186  41.180  1.00  0.00           C0.      0
ATOM   3893  OE1 GLU A 252      22.928  48.026  40.758  1.00  0.00           O0.      0
ATOM   3894  OE2 GLU A 252      23.833  46.060  40.581  1.00  0.00           O0.      0
ATOM   3895  C   GLU A 252      27.240  47.604  40.916  1.00  0.00           C0.      0
ATOM   3896  O   GLU A 252      26.776  47.989  39.791  1.00  0.00           O0.      0
ATOM   3897  N   LEU A 253      28.308  48.290  41.358  1.00  0.00           N0.      0
ATOM   3898  H   LEU A 253      28.686  47.981  42.242  1.00  0.00           H0.      0
ATOM   3899  CA  LEU A 253      28.820  49.590  40.889  1.00  0.00           C0.      0
ATOM   3900  HA  LEU A 253      27.993  50.275  40.704  1.00  0.00           H0.      0
ATOM   3901  CB  LEU A 253      29.748  50.176  41.929  1.00  0.00           C0.      0
ATOM   3902  HB2 LEU A 253      30.631  49.550  42.051  1.00  0.00           H0.      0
ATOM   3903  HB3 LEU A 253      30.178  51.089  41.517  1.00  0.00           H0.      0
ATOM   3904  CG  LEU A 253      29.179  50.497  43.360  1.00  0.00           C0.      0
ATOM   3905  HG  LEU A 253      28.503  49.721  43.719  1.00  0.00           H0.      0
ATOM   3906  CD1 LEU A 253      30.325  50.655  44.333  1.00  0.00           C0.      0
ATOM   3907 HD11 LEU A 253      29.973  50.976  45.314  1.00  0.00           H0.      0
ATOM   3908 HD12 LEU A 253      30.854  49.708  44.440  1.00  0.00           H0.      0
ATOM   3909 HD13 LEU A 253      31.037  51.275  43.789  1.00  0.00           H0.      0
ATOM   3910  CD2 LEU A 253      28.389  51.804  43.279  1.00  0.00           C0.      0
ATOM   3911 HD21 LEU A 253      27.564  51.687  42.576  1.00  0.00           H0.      0
ATOM   3912 HD22 LEU A 253      28.008  51.957  44.289  1.00  0.00           H0.      0
ATOM   3913 HD23 LEU A 253      29.049  52.575  42.881  1.00  0.00           H0.      0
ATOM   3914  C   LEU A 253      29.623  49.452  39.598  1.00  0.00           C0.      0
ATOM   3915  O   LEU A 253      29.517  50.279  38.682  1.00  0.00           O0.      0
ATOM   3916  N   VAL A 254      30.518  48.427  39.452  1.00  0.00           N0.      0
ATOM   3917  H   VAL A 254      30.453  47.648  40.091  1.00  0.00           H0.      0
ATOM   3918  CA  VAL A 254      31.369  48.243  38.276  1.00  0.00           C0.      0
ATOM   3919  HA  VAL A 254      31.857  49.198  38.078  1.00  0.00           H0.      0
ATOM   3920  CB  VAL A 254      32.582  47.267  38.535  1.00  0.00           C0.      0
ATOM   3921  HB  VAL A 254      33.004  47.494  39.514  1.00  0.00           H0.      0
ATOM   3922  CG1 VAL A 254      32.249  45.736  38.520  1.00  0.00           C0.      0
ATOM   3923 HG11 VAL A 254      31.838  45.359  37.584  1.00  0.00           H0.      0
ATOM   3924 HG12 VAL A 254      33.196  45.237  38.725  1.00  0.00           H0.      0
ATOM   3925 HG13 VAL A 254      31.564  45.423  39.307  1.00  0.00           H0.      0
ATOM   3926  CG2 VAL A 254      33.631  47.667  37.598  1.00  0.00           C0.      0
ATOM   3927 HG21 VAL A 254      34.378  46.876  37.524  1.00  0.00           H0.      0
ATOM   3928 HG22 VAL A 254      33.317  47.938  36.590  1.00  0.00           H0.      0
ATOM   3929 HG23 VAL A 254      34.078  48.624  37.867  1.00  0.00           H0.      0
ATOM   3930  C   VAL A 254      30.538  47.985  37.007  1.00  0.00           C0.      0
ATOM   3931  O   VAL A 254      30.908  48.502  35.995  1.00  0.00           O0.      0
ATOM   3932  N   GLN A 255      29.470  47.224  37.245  1.00  0.00           N0.      0
ATOM   3933  H   GLN A 255      29.345  46.731  38.118  1.00  0.00           H0.      0
ATOM   3934  CA  GLN A 255      28.433  47.077  36.225  1.00  0.00           C0.      0
ATOM   3935  HA  GLN A 255      28.888  46.763  35.285  1.00  0.00           H0.      0
ATOM   3936  CB  GLN A 255      27.589  45.897  36.663  1.00  0.00           C0.      0
ATOM   3937  HB2 GLN A 255      27.221  46.123  37.664  1.00  0.00           H0.      0
ATOM   3938  HB3 GLN A 255      26.657  45.839  36.101  1.00  0.00           H0.      0
ATOM   3939  CG  GLN A 255      28.294  44.505  36.563  1.00  0.00           C0.      0
ATOM   3940  HG2 GLN A 255      28.466  44.334  35.500  1.00  0.00           H0.      0
ATOM   3941  HG3 GLN A 255      29.212  44.542  37.149  1.00  0.00           H0.      0
ATOM   3942  CD  GLN A 255      27.384  43.345  37.061  1.00  0.00           C0.      0
ATOM   3943  OE1 GLN A 255      26.731  42.621  36.311  1.00  0.00           O0.      0
ATOM   3944  NE2 GLN A 255      27.371  42.924  38.318  1.00  0.00           N0.      0
ATOM   3945 HE21 GLN A 255      26.836  42.091  38.519  1.00  0.00           H0.      0
ATOM   3946 HE22 GLN A 255      27.894  43.512  38.951  1.00  0.00           H0.      0
ATOM   3947  C   GLN A 255      27.535  48.321  36.026  1.00  0.00           C0.      0
ATOM   3948  O   GLN A 255      27.257  48.644  34.923  1.00  0.00           O0.      0
ATOM   3949  N   GLU A 256      26.970  48.946  37.065  1.00  0.00           N0.      0
ATOM   3950  H   GLU A 256      26.934  48.508  37.975  1.00  0.00           H0.      0
ATOM   3951  CA  GLU A 256      26.462  50.272  36.870  1.00  0.00           C0.      0
ATOM   3952  HA  GLU A 256      25.635  50.159  36.169  1.00  0.00           H0.      0
ATOM   3953  CB  GLU A 256      25.796  50.732  38.188  1.00  0.00           C0.      0
ATOM   3954  HB2 GLU A 256      25.187  49.898  38.538  1.00  0.00           H0.      0
ATOM   3955  HB3 GLU A 256      26.480  50.932  39.013  1.00  0.00           H0.      0
ATOM   3956  CG  GLU A 256      24.766  51.893  38.018  1.00  0.00           C0.      0
ATOM   3957  HG2 GLU A 256      24.418  51.780  36.991  1.00  0.00           H0.      0
ATOM   3958  HG3 GLU A 256      24.055  51.783  38.836  1.00  0.00           H0.      0
ATOM   3959  CD  GLU A 256      25.415  53.308  38.012  1.00  0.00           C0.      0
ATOM   3960  OE1 GLU A 256      24.973  54.254  37.366  1.00  0.00           O0.      0
ATOM   3961  OE2 GLU A 256      26.355  53.476  38.837  1.00  0.00           O0.      0
ATOM   3962  C   GLU A 256      27.439  51.314  36.269  1.00  0.00           C0.      0
ATOM   3963  O   GLU A 256      26.822  52.172  35.558  1.00  0.00           O0.      0
ATOM   3964  N   ALA A 257      28.751  51.278  36.322  1.00  0.00           N0.      0
ATOM   3965  H   ALA A 257      29.110  50.497  36.853  1.00  0.00           H0.      0
ATOM   3966  CA  ALA A 257      29.602  52.075  35.473  1.00  0.00           C0.      0
ATOM   3967  HA  ALA A 257      29.468  53.141  35.661  1.00  0.00           H0.      0
ATOM   3968  CB  ALA A 257      31.052  51.800  35.770  1.00  0.00           C0.      0
ATOM   3969  HB1 ALA A 257      31.651  52.692  35.588  1.00  0.00           H0.      0
ATOM   3970  HB2 ALA A 257      31.123  51.525  36.823  1.00  0.00           H0.      0
ATOM   3971  HB3 ALA A 257      31.348  51.001  35.091  1.00  0.00           H0.      0
ATOM   3972  C   ALA A 257      29.388  51.877  33.926  1.00  0.00           C0.      0
ATOM   3973  O   ALA A 257      29.839  52.654  33.140  1.00  0.00           O0.      0
ATOM   3974  N   PHE A 258      28.635  50.796  33.618  1.00  0.00           N0.      0
ATOM   3975  H   PHE A 258      28.354  50.138  34.331  1.00  0.00           H0.      0
ATOM   3976  CA  PHE A 258      28.155  50.484  32.267  1.00  0.00           C0.      0
ATOM   3977  HA  PHE A 258      28.427  51.329  31.635  1.00  0.00           H0.      0
ATOM   3978  CB  PHE A 258      28.916  49.205  31.798  1.00  0.00           C0.      0
ATOM   3979  HB2 PHE A 258      28.677  48.402  32.494  1.00  0.00           H0.      0
ATOM   3980  HB3 PHE A 258      28.539  48.871  30.831  1.00  0.00           H0.      0
ATOM   3981  CG  PHE A 258      30.460  49.268  31.791  1.00  0.00           C0.      0
ATOM   3982  CD1 PHE A 258      31.148  49.966  30.745  1.00  0.00           C0.      0
ATOM   3983  HD1 PHE A 258      30.591  50.444  29.952  1.00  0.00           H0.      0
ATOM   3984  CE1 PHE A 258      32.569  50.011  30.672  1.00  0.00           C0.      0
ATOM   3985  HE1 PHE A 258      33.072  50.691  30.001  1.00  0.00           H0.      0
ATOM   3986  CZ  PHE A 258      33.326  49.305  31.638  1.00  0.00           C0.      0
ATOM   3987  HZ  PHE A 258      34.399  49.435  31.636  1.00  0.00           H0.      0
ATOM   3988  CE2 PHE A 258      32.698  48.517  32.628  1.00  0.00           C0.      0
ATOM   3989  HE2 PHE A 258      33.228  47.871  33.313  1.00  0.00           H0.      0
ATOM   3990  CD2 PHE A 258      31.311  48.530  32.738  1.00  0.00           C0.      0
ATOM   3991  HD2 PHE A 258      30.809  47.929  33.482  1.00  0.00           H0.      0
ATOM   3992  C   PHE A 258      26.583  50.349  32.145  1.00  0.00           C0.      0
ATOM   3993  O   PHE A 258      26.089  49.880  31.185  1.00  0.00           O0.      0
ATOM   3994  N   GLY A 259      25.842  50.635  33.233  1.00  0.00           N0.      0
ATOM   3995  H   GLY A 259      26.214  51.120  34.037  1.00  0.00           H0.      0
ATOM   3996  CA  GLY A 259      24.334  50.315  33.325  1.00  0.00           C0.      0
ATOM   3997  HA2 GLY A 259      23.938  50.674  34.275  1.00  0.00           H0.      0
ATOM   3998  HA3 GLY A 259      23.911  50.851  32.475  1.00  0.00           H0.      0
ATOM   3999  C   GLY A 259      23.871  48.793  33.225  1.00  0.00           C0.      0
ATOM   4000  O   GLY A 259      22.864  48.380  32.732  1.00  0.00           O0.      0
ATOM   4001  N   GLY A 260      24.837  47.973  33.520  1.00  0.00           N0.      0
ATOM   4002  H   GLY A 260      25.683  48.345  33.928  1.00  0.00           H0.      0
ATOM   4003  CA  GLY A 260      24.749  46.486  33.310  1.00  0.00           C0.      0
ATOM   4004  HA2 GLY A 260      25.612  46.194  33.909  1.00  0.00           H0.      0
ATOM   4005  HA3 GLY A 260      23.944  45.990  33.851  1.00  0.00           H0.      0
ATOM   4006  C   GLY A 260      24.744  46.042  31.892  1.00  0.00           C0.      0
ATOM   4007  O   GLY A 260      24.745  44.817  31.642  1.00  0.00           O0.      0
ATOM   4008  N   ARG A 261      24.963  46.948  30.956  1.00  0.00           N0.      0
ATOM   4009  H   ARG A 261      24.784  47.921  31.159  1.00  0.00           H0.      0
ATOM   4010  CA  ARG A 261      25.324  46.633  29.568  1.00  0.00           C0.      0
ATOM   4011  HA  ARG A 261      24.704  45.782  29.284  1.00  0.00           H0.      0
ATOM   4012  CB  ARG A 261      25.089  47.881  28.700  1.00  0.00           C0.      0
ATOM   4013  HB2 ARG A 261      25.853  48.573  29.053  1.00  0.00           H0.      0
ATOM   4014  HB3 ARG A 261      25.257  47.527  27.683  1.00  0.00           H0.      0
ATOM   4015  CG  ARG A 261      23.728  48.624  28.733  1.00  0.00           C0.      0
ATOM   4016  HG2 ARG A 261      22.894  47.938  28.585  1.00  0.00           H0.      0
ATOM   4017  HG3 ARG A 261      23.620  49.005  29.748  1.00  0.00           H0.      0
ATOM   4018  CD  ARG A 261      23.734  49.743  27.626  1.00  0.00           C0.      0
ATOM   4019  HD2 ARG A 261      23.856  49.156  26.716  1.00  0.00           H0.      0
ATOM   4020  HD3 ARG A 261      22.722  50.131  27.508  1.00  0.00           H0.      0
ATOM   4021  NE  ARG A 261      24.837  50.753  27.666  1.00  0.00           N0.      0
ATOM   4022  HE  ARG A 261      25.594  50.617  27.012  1.00  0.00           H0.      0
ATOM   4023  CZ  ARG A 261      24.994  51.769  28.468  1.00  0.00           C0.      0
ATOM   4024  NH1 ARG A 261      26.023  52.502  28.344  1.00  0.00           N0.      0
ATOM   4025 HH11 ARG A 261      26.745  52.131  27.743  1.00  0.00           H0.      0
ATOM   4026 HH12 ARG A 261      26.109  53.151  29.114  1.00  0.00           H0.      0
ATOM   4027  NH2 ARG A 261      24.132  52.083  29.365  1.00  0.00           N0.      0
ATOM   4028 HH21 ARG A 261      23.211  51.669  29.335  1.00  0.00           H0.      0
ATOM   4029 HH22 ARG A 261      24.245  52.867  29.991  1.00  0.00           H0.      0
ATOM   4030  C   ARG A 261      26.754  46.110  29.358  1.00  0.00           C0.      0
ATOM   4031  O   ARG A 261      27.430  46.452  28.333  1.00  0.00           O0.      0
ATOM   4032  N   CYS A 262      27.256  45.303  30.254  1.00  0.00           N0.      0
ATOM   4033  H   CYS A 262      26.663  44.913  30.973  1.00  0.00           H0.      0
ATOM   4034  CA  CYS A 262      28.671  44.755  30.177  1.00  0.00           C0.      0
ATOM   4035  HA  CYS A 262      28.955  44.571  29.140  1.00  0.00           H0.      0
ATOM   4036  CB  CYS A 262      29.571  45.845  30.751  1.00  0.00           C0.      0
ATOM   4037  HB2 CYS A 262      29.274  46.786  30.289  1.00  0.00           H0.      0
ATOM   4038  HB3 CYS A 262      29.437  45.917  31.831  1.00  0.00           H0.      0
ATOM   4039  SG  CYS A 262      31.261  45.574  30.392  1.00  0.00           S0.      0
ATOM   4040  HG  CYS A 262      31.765  46.787  30.149  1.00  0.00           H0.      0
ATOM   4041  C   CYS A 262      28.863  43.401  30.883  1.00  0.00           C0.      0
ATOM   4042  O   CYS A 262      28.230  43.311  31.974  1.00  0.00           O0.      0
ATOM   4043  N   GLN A 263      29.578  42.423  30.310  1.00  0.00           N0.      0
ATOM   4044  H   GLN A 263      30.172  42.594  29.511  1.00  0.00           H0.      0
ATOM   4045  CA  GLN A 263      29.776  41.101  30.821  1.00  0.00           C0.      0
ATOM   4046  HA  GLN A 263      28.833  40.752  31.241  1.00  0.00           H0.      0
ATOM   4047  CB  GLN A 263      30.303  40.158  29.736  1.00  0.00           C0.      0
ATOM   4048  HB2 GLN A 263      29.577  40.135  28.924  1.00  0.00           H0.      0
ATOM   4049  HB3 GLN A 263      31.227  40.562  29.321  1.00  0.00           H0.      0
ATOM   4050  CG  GLN A 263      30.512  38.716  30.231  1.00  0.00           C0.      0
ATOM   4051  HG2 GLN A 263      30.894  38.152  29.380  1.00  0.00           H0.      0
ATOM   4052  HG3 GLN A 263      31.307  38.788  30.973  1.00  0.00           H0.      0
ATOM   4053  CD  GLN A 263      29.295  37.954  30.857  1.00  0.00           C0.      0
ATOM   4054  OE1 GLN A 263      28.756  38.292  31.892  1.00  0.00           O0.      0
ATOM   4055  NE2 GLN A 263      28.924  36.804  30.289  1.00  0.00           N0.      0
ATOM   4056 HE21 GLN A 263      28.028  36.414  30.545  1.00  0.00           H0.      0
ATOM   4057 HE22 GLN A 263      29.362  36.580  29.407  1.00  0.00           H0.      0
ATOM   4058  C   GLN A 263      30.802  41.210  31.910  1.00  0.00           C0.      0
ATOM   4059  O   GLN A 263      31.880  41.703  31.731  1.00  0.00           O0.      0
ATOM   4060  N   HID A 264      30.502  40.534  32.981  1.00  0.00           N0.      0
ATOM   4061  H   HID A 264      29.650  39.994  32.924  1.00  0.00           H0.      0
ATOM   4062  CA  HID A 264      31.255  40.558  34.288  1.00  0.00           C0.      0
ATOM   4063  HA  HID A 264      32.131  41.205  34.246  1.00  0.00           H0.      0
ATOM   4064  CB  HID A 264      30.281  41.187  35.305  1.00  0.00           C0.      0
ATOM   4065  HB2 HID A 264      30.091  42.202  34.955  1.00  0.00           H0.      0
ATOM   4066  HB3 HID A 264      29.337  40.642  35.302  1.00  0.00           H0.      0
ATOM   4067  CG  HID A 264      30.801  41.367  36.716  1.00  0.00           C0.      0
ATOM   4068  ND1 HID A 264      30.761  40.387  37.721  1.00  0.00           N0.      0
ATOM   4069  HD1 HID A 264      30.281  39.498  37.727  1.00  0.00           H0.      0
ATOM   4070  CE1 HID A 264      31.276  40.901  38.843  1.00  0.00           C0.      0
ATOM   4071  HE1 HID A 264      31.407  40.302  39.733  1.00  0.00           H0.      0
ATOM   4072  NE2 HID A 264      31.620  42.194  38.603  1.00  0.00           N0.      0
ATOM   4073  CD2 HID A 264      31.405  42.457  37.213  1.00  0.00           C0.      0
ATOM   4074  HD2 HID A 264      31.793  43.282  36.633  1.00  0.00           H0.      0
ATOM   4075  C   HID A 264      31.710  39.155  34.644  1.00  0.00           C0.      0
ATOM   4076  O   HID A 264      30.996  38.130  34.333  1.00  0.00           O0.      0
ATOM   4077  N   SER A 265      32.935  39.034  35.185  1.00  0.00           N0.      0
ATOM   4078  H   SER A 265      33.522  39.855  35.145  1.00  0.00           H0.      0
ATOM   4079  CA  SER A 265      33.546  37.770  35.729  1.00  0.00           C0.      0
ATOM   4080  HA  SER A 265      32.764  37.142  36.156  1.00  0.00           H0.      0
ATOM   4081  CB  SER A 265      33.991  36.787  34.630  1.00  0.00           C0.      0
ATOM   4082  HB2 SER A 265      33.023  36.437  34.271  1.00  0.00           H0.      0
ATOM   4083  HB3 SER A 265      34.663  37.364  33.996  1.00  0.00           H0.      0
ATOM   4084  OG  SER A 265      34.659  35.674  35.158  1.00  0.00           O0.      0
ATOM   4085  HG  SER A 265      33.993  35.173  35.635  1.00  0.00           H0.      0
ATOM   4086  C   SER A 265      34.651  38.005  36.801  1.00  0.00           C0.      0
ATOM   4087  O   SER A 265      35.492  38.792  36.661  1.00  0.00           O0.      0
ATOM   4088  N   VAL A 266      34.527  37.376  37.944  1.00  0.00           N0.      0
ATOM   4089  H   VAL A 266      33.655  36.916  38.163  1.00  0.00           H0.      0
ATOM   4090  CA  VAL A 266      35.399  37.586  39.134  1.00  0.00           C0.      0
ATOM   4091  HA  VAL A 266      36.081  38.417  38.953  1.00  0.00           H0.      0
ATOM   4092  CB  VAL A 266      34.536  37.978  40.436  1.00  0.00           C0.      0
ATOM   4093  HB  VAL A 266      33.915  38.807  40.095  1.00  0.00           H0.      0
ATOM   4094  CG1 VAL A 266      33.765  36.885  41.145  1.00  0.00           C0.      0
ATOM   4095 HG11 VAL A 266      33.216  36.515  40.279  1.00  0.00           H0.      0
ATOM   4096 HG12 VAL A 266      34.443  36.080  41.428  1.00  0.00           H0.      0
ATOM   4097 HG13 VAL A 266      33.199  37.305  41.976  1.00  0.00           H0.      0
ATOM   4098  CG2 VAL A 266      35.638  38.411  41.447  1.00  0.00           C0.      0
ATOM   4099 HG21 VAL A 266      35.107  38.976  42.214  1.00  0.00           H0.      0
ATOM   4100 HG22 VAL A 266      36.223  37.620  41.916  1.00  0.00           H0.      0
ATOM   4101 HG23 VAL A 266      36.325  39.075  40.924  1.00  0.00           H0.      0
ATOM   4102  C   VAL A 266      36.261  36.351  39.312  1.00  0.00           C0.      0
ATOM   4103  O   VAL A 266      35.777  35.217  39.241  1.00  0.00           O0.      0
ATOM   4104  N   LEU A 267      37.538  36.642  39.545  1.00  0.00           N0.      0
ATOM   4105  H   LEU A 267      37.726  37.632  39.620  1.00  0.00           H0.      0
ATOM   4106  CA  LEU A 267      38.621  35.716  39.848  1.00  0.00           C0.      0
ATOM   4107  HA  LEU A 267      38.211  34.724  39.659  1.00  0.00           H0.      0
ATOM   4108  CB  LEU A 267      39.816  36.010  38.788  1.00  0.00           C0.      0
ATOM   4109  HB2 LEU A 267      40.142  37.043  38.911  1.00  0.00           H0.      0
ATOM   4110  HB3 LEU A 267      40.608  35.293  39.002  1.00  0.00           H0.      0
ATOM   4111  CG  LEU A 267      39.565  35.848  37.237  1.00  0.00           C0.      0
ATOM   4112  HG  LEU A 267      38.568  36.211  36.988  1.00  0.00           H0.      0
ATOM   4113  CD1 LEU A 267      40.585  36.665  36.461  1.00  0.00           C0.      0
ATOM   4114 HD11 LEU A 267      40.621  37.712  36.762  1.00  0.00           H0.      0
ATOM   4115 HD12 LEU A 267      41.509  36.188  36.787  1.00  0.00           H0.      0
ATOM   4116 HD13 LEU A 267      40.477  36.499  35.389  1.00  0.00           H0.      0
ATOM   4117  CD2 LEU A 267      39.485  34.396  36.935  1.00  0.00           C0.      0
ATOM   4118 HD21 LEU A 267      38.823  33.882  37.632  1.00  0.00           H0.      0
ATOM   4119 HD22 LEU A 267      39.188  34.237  35.898  1.00  0.00           H0.      0
ATOM   4120 HD23 LEU A 267      40.484  33.969  37.021  1.00  0.00           H0.      0
ATOM   4121  C   LEU A 267      39.030  35.876  41.303  1.00  0.00           C0.      0
ATOM   4122  O   LEU A 267      38.865  36.963  41.800  1.00  0.00           O0.      0
ATOM   4123  N   GLY A 268      39.493  34.877  42.027  1.00  0.00           N0.      0
ATOM   4124  H   GLY A 268      39.780  34.063  41.502  1.00  0.00           H0.      0
ATOM   4125  CA  GLY A 268      40.129  35.122  43.319  1.00  0.00           C0.      0
ATOM   4126  HA2 GLY A 268      39.760  36.072  43.706  1.00  0.00           H0.      0
ATOM   4127  HA3 GLY A 268      39.902  34.359  44.063  1.00  0.00           H0.      0
ATOM   4128  C   GLY A 268      41.627  35.260  43.142  1.00  0.00           C0.      0
ATOM   4129  O   GLY A 268      42.116  36.261  42.750  1.00  0.00           O0.      0
ATOM   4130  N   ASP A 269      42.358  34.129  43.296  1.00  0.00           N0.      0
ATOM   4131  H   ASP A 269      41.801  33.297  43.427  1.00  0.00           H0.      0
ATOM   4132  CA  ASP A 269      43.853  34.115  43.120  1.00  0.00           C0.      0
ATOM   4133  HA  ASP A 269      44.104  35.016  43.679  1.00  0.00           H0.      0
ATOM   4134  CB  ASP A 269      44.470  32.977  43.998  1.00  0.00           C0.      0
ATOM   4135  HB2 ASP A 269      43.930  32.107  43.625  1.00  0.00           H0.      0
ATOM   4136  HB3 ASP A 269      45.533  32.991  43.756  1.00  0.00           H0.      0
ATOM   4137  CG  ASP A 269      44.254  33.072  45.522  1.00  0.00           C0.      0
ATOM   4138  OD1 ASP A 269      44.092  34.236  45.995  1.00  0.00           O0.      0
ATOM   4139  OD2 ASP A 269      44.520  32.011  46.184  1.00  0.00           O0.      0
ATOM   4140  C   ASP A 269      44.265  34.047  41.595  1.00  0.00           C0.      0
ATOM   4141  O   ASP A 269      45.087  33.151  41.209  1.00  0.00           O0.      0
ATOM   4142  N   PHE A 270      43.653  34.859  40.744  1.00  0.00           N0.      0
ATOM   4143  H   PHE A 270      43.023  35.544  41.136  1.00  0.00           H0.      0
ATOM   4144  CA  PHE A 270      43.447  34.519  39.243  1.00  0.00           C0.      0
ATOM   4145  HA  PHE A 270      42.682  35.152  38.794  1.00  0.00           H0.      0
ATOM   4146  CB  PHE A 270      44.713  34.853  38.317  1.00  0.00           C0.      0
ATOM   4147  HB2 PHE A 270      45.456  34.101  38.583  1.00  0.00           H0.      0
ATOM   4148  HB3 PHE A 270      44.430  34.605  37.294  1.00  0.00           H0.      0
ATOM   4149  CG  PHE A 270      45.309  36.265  38.418  1.00  0.00           C0.      0
ATOM   4150  CD1 PHE A 270      46.273  36.493  39.419  1.00  0.00           C0.      0
ATOM   4151  HD1 PHE A 270      46.668  35.680  40.010  1.00  0.00           H0.      0
ATOM   4152  CE1 PHE A 270      46.838  37.781  39.392  1.00  0.00           C0.      0
ATOM   4153  HE1 PHE A 270      47.587  37.932  40.155  1.00  0.00           H0.      0
ATOM   4154  CZ  PHE A 270      46.439  38.752  38.418  1.00  0.00           C0.      0
ATOM   4155  HZ  PHE A 270      47.051  39.639  38.345  1.00  0.00           H0.      0
ATOM   4156  CE2 PHE A 270      45.322  38.550  37.595  1.00  0.00           C0.      0
ATOM   4157  HE2 PHE A 270      44.986  39.284  36.878  1.00  0.00           H0.      0
ATOM   4158  CD2 PHE A 270      44.771  37.302  37.572  1.00  0.00           C0.      0
ATOM   4159  HD2 PHE A 270      43.957  37.074  36.900  1.00  0.00           H0.      0
ATOM   4160  C   PHE A 270      42.857  33.110  38.913  1.00  0.00           C0.      0
ATOM   4161  O   PHE A 270      42.398  32.913  37.816  1.00  0.00           O0.      0
ATOM   4162  N   LYS A 271      42.868  32.141  39.847  1.00  0.00           N0.      0
ATOM   4163  H   LYS A 271      43.534  32.279  40.593  1.00  0.00           H0.      0
ATOM   4164  CA  LYS A 271      41.938  30.998  39.915  1.00  0.00           C0.      0
ATOM   4165  HA  LYS A 271      42.036  30.430  38.990  1.00  0.00           H0.      0
ATOM   4166  CB  LYS A 271      42.425  30.120  41.186  1.00  0.00           C0.      0
ATOM   4167  HB2 LYS A 271      42.723  30.692  42.064  1.00  0.00           H0.      0
ATOM   4168  HB3 LYS A 271      41.582  29.492  41.472  1.00  0.00           H0.      0
ATOM   4169  CG  LYS A 271      43.614  29.234  40.840  1.00  0.00           C0.      0
ATOM   4170  HG2 LYS A 271      43.802  28.619  41.720  1.00  0.00           H0.      0
ATOM   4171  HG3 LYS A 271      43.303  28.624  39.991  1.00  0.00           H0.      0
ATOM   4172  CD  LYS A 271      44.958  29.901  40.480  1.00  0.00           C0.      0
ATOM   4173  HD2 LYS A 271      44.985  30.653  39.692  1.00  0.00           H0.      0
ATOM   4174  HD3 LYS A 271      45.299  30.419  41.376  1.00  0.00           H0.      0
ATOM   4175  CE  LYS A 271      46.007  28.808  40.204  1.00  0.00           C0.      0
ATOM   4176  HE2 LYS A 271      46.304  28.268  41.103  1.00  0.00           H0.      0
ATOM   4177  HE3 LYS A 271      45.620  28.040  39.535  1.00  0.00           H0.      0
ATOM   4178  NZ  LYS A 271      47.153  29.459  39.544  1.00  0.00           N0.      0
ATOM   4179  HZ1 LYS A 271      47.690  29.986  40.218  1.00  0.00           H0.      0
ATOM   4180  HZ2 LYS A 271      47.795  28.847  39.060  1.00  0.00           H0.      0
ATOM   4181  HZ3 LYS A 271      46.743  29.964  38.772  1.00  0.00           H0.      0
ATOM   4182  C   LYS A 271      40.506  31.501  40.074  1.00  0.00           C0.      0
ATOM   4183  O   LYS A 271      40.347  32.575  40.651  1.00  0.00           O0.      0
ATOM   4184  N   PRO A 272      39.491  30.722  39.592  1.00  0.00           N0.      0
ATOM   4185  CD  PRO A 272      39.631  29.322  39.200  1.00  0.00           C0.      0
ATOM   4186  HD2 PRO A 272      40.508  28.864  39.657  1.00  0.00           H0.      0
ATOM   4187  HD3 PRO A 272      39.844  29.294  38.131  1.00  0.00           H0.      0
ATOM   4188  CG  PRO A 272      38.286  28.728  39.436  1.00  0.00           C0.      0
ATOM   4189  HG2 PRO A 272      38.085  28.535  40.490  1.00  0.00           H0.      0
ATOM   4190  HG3 PRO A 272      38.242  27.822  38.831  1.00  0.00           H0.      0
ATOM   4191  CB  PRO A 272      37.352  29.853  39.033  1.00  0.00           C0.      0
ATOM   4192  HB2 PRO A 272      36.334  29.725  39.403  1.00  0.00           H0.      0
ATOM   4193  HB3 PRO A 272      37.372  29.993  37.952  1.00  0.00           H0.      0
ATOM   4194  CA  PRO A 272      38.080  31.039  39.700  1.00  0.00           C0.      0
ATOM   4195  HA  PRO A 272      37.958  31.942  39.102  1.00  0.00           H0.      0
ATOM   4196  C   PRO A 272      37.543  31.225  41.061  1.00  0.00           C0.      0
ATOM   4197  O   PRO A 272      38.123  30.666  42.030  1.00  0.00           O0.      0
ATOM   4198  N   TYR A 273      36.426  31.918  41.282  1.00  0.00           N0.      0
ATOM   4199  H   TYR A 273      35.968  32.229  40.437  1.00  0.00           H0.      0
ATOM   4200  CA  TYR A 273      35.798  32.193  42.545  1.00  0.00           C0.      0
ATOM   4201  HA  TYR A 273      36.013  31.370  43.227  1.00  0.00           H0.      0
ATOM   4202  CB  TYR A 273      36.393  33.470  43.258  1.00  0.00           C0.      0
ATOM   4203  HB2 TYR A 273      37.468  33.289  43.258  1.00  0.00           H0.      0
ATOM   4204  HB3 TYR A 273      36.180  34.324  42.616  1.00  0.00           H0.      0
ATOM   4205  CG  TYR A 273      35.934  33.779  44.659  1.00  0.00           C0.      0
ATOM   4206  CD1 TYR A 273      36.118  32.788  45.682  1.00  0.00           C0.      0
ATOM   4207  HD1 TYR A 273      36.585  31.853  45.413  1.00  0.00           H0.      0
ATOM   4208  CE1 TYR A 273      35.548  32.912  46.938  1.00  0.00           C0.      0
ATOM   4209  HE1 TYR A 273      35.636  32.120  47.666  1.00  0.00           H0.      0
ATOM   4210  CZ  TYR A 273      34.768  34.065  47.158  1.00  0.00           C0.      0
ATOM   4211  OH  TYR A 273      34.078  34.190  48.298  1.00  0.00           O0.      0
ATOM   4212  HH  TYR A 273      34.488  33.626  48.957  1.00  0.00           H0.      0
ATOM   4213  CE2 TYR A 273      34.722  35.110  46.217  1.00  0.00           C0.      0
ATOM   4214  HE2 TYR A 273      34.202  36.028  46.446  1.00  0.00           H0.      0
ATOM   4215  CD2 TYR A 273      35.271  35.004  44.958  1.00  0.00           C0.      0
ATOM   4216  HD2 TYR A 273      35.347  35.846  44.287  1.00  0.00           H0.      0
ATOM   4217  C   TYR A 273      34.264  32.374  42.481  1.00  0.00           C0.      0
ATOM   4218  O   TYR A 273      33.788  33.037  41.503  1.00  0.00           O0.      0
ATOM   4219  N   ARG A 274      33.456  31.650  43.275  1.00  0.00           N0.      0
ATOM   4220  H   ARG A 274      33.887  31.082  43.990  1.00  0.00           H0.      0
ATOM   4221  CA  ARG A 274      31.968  31.527  43.189  1.00  0.00           C0.      0
ATOM   4222  HA  ARG A 274      31.629  32.360  42.572  1.00  0.00           H0.      0
ATOM   4223  CB  ARG A 274      31.595  30.173  42.413  1.00  0.00           C0.      0
ATOM   4224  HB2 ARG A 274      30.506  30.211  42.377  1.00  0.00           H0.      0
ATOM   4225  HB3 ARG A 274      32.156  30.241  41.481  1.00  0.00           H0.      0
ATOM   4226  CG  ARG A 274      32.019  28.839  43.253  1.00  0.00           C0.      0
ATOM   4227  HG2 ARG A 274      33.078  28.962  43.479  1.00  0.00           H0.      0
ATOM   4228  HG3 ARG A 274      31.480  28.835  44.200  1.00  0.00           H0.      0
ATOM   4229  CD  ARG A 274      31.792  27.481  42.532  1.00  0.00           C0.      0
ATOM   4230  HD2 ARG A 274      32.437  26.758  43.030  1.00  0.00           H0.      0
ATOM   4231  HD3 ARG A 274      30.736  27.212  42.568  1.00  0.00           H0.      0
ATOM   4232  NE  ARG A 274      32.011  27.514  41.071  1.00  0.00           N0.      0
ATOM   4233  HE  ARG A 274      31.877  28.416  40.635  1.00  0.00           H0.      0
ATOM   4234  CZ  ARG A 274      32.043  26.435  40.203  1.00  0.00           C0.      0
ATOM   4235  NH1 ARG A 274      31.989  25.252  40.613  1.00  0.00           N0.      0
ATOM   4236 HH11 ARG A 274      32.082  25.091  41.606  1.00  0.00           H0.      0
ATOM   4237 HH12 ARG A 274      31.984  24.417  40.044  1.00  0.00           H0.      0
ATOM   4238  NH2 ARG A 274      32.087  26.608  38.874  1.00  0.00           N0.      0
ATOM   4239 HH21 ARG A 274      32.253  27.502  38.434  1.00  0.00           H0.      0
ATOM   4240 HH22 ARG A 274      31.914  25.847  38.233  1.00  0.00           H0.      0
ATOM   4241  C   ARG A 274      31.276  31.701  44.548  1.00  0.00           C0.      0
ATOM   4242  O   ARG A 274      31.922  31.326  45.558  1.00  0.00           O0.      0
ATOM   4243  N   PRO A 275      30.023  32.206  44.618  1.00  0.00           N0.      0
ATOM   4244  CD  PRO A 275      29.319  32.836  43.497  1.00  0.00           C0.      0
ATOM   4245  HD2 PRO A 275      29.096  32.125  42.701  1.00  0.00           H0.      0
ATOM   4246  HD3 PRO A 275      29.977  33.536  42.983  1.00  0.00           H0.      0
ATOM   4247  CG  PRO A 275      28.052  33.567  44.031  1.00  0.00           C0.      0
ATOM   4248  HG2 PRO A 275      27.118  33.693  43.485  1.00  0.00           H0.      0
ATOM   4249  HG3 PRO A 275      28.383  34.567  44.309  1.00  0.00           H0.      0
ATOM   4250  CB  PRO A 275      27.820  32.897  45.383  1.00  0.00           C0.      0
ATOM   4251  HB2 PRO A 275      27.104  32.093  45.211  1.00  0.00           H0.      0
ATOM   4252  HB3 PRO A 275      27.356  33.602  46.073  1.00  0.00           H0.      0
ATOM   4253  CA  PRO A 275      29.252  32.419  45.809  1.00  0.00           C0.      0
ATOM   4254  HA  PRO A 275      29.666  33.216  46.427  1.00  0.00           H0.      0
ATOM   4255  C   PRO A 275      29.137  31.107  46.646  1.00  0.00           C0.      0
ATOM   4256  O   PRO A 275      28.891  30.141  45.947  1.00  0.00           O0.      0
ATOM   4257  N   GLY A 276      29.177  31.092  47.967  1.00  0.00           N0.      0
ATOM   4258  H   GLY A 276      29.162  31.979  48.449  1.00  0.00           H0.      0
ATOM   4259  CA  GLY A 276      28.951  29.911  48.844  1.00  0.00           C0.      0
ATOM   4260  HA2 GLY A 276      28.460  30.237  49.761  1.00  0.00           H0.      0
ATOM   4261  HA3 GLY A 276      28.243  29.275  48.312  1.00  0.00           H0.      0
ATOM   4262  C   GLY A 276      30.152  29.111  49.189  1.00  0.00           C0.      0
ATOM   4263  O   GLY A 276      30.114  28.141  49.951  1.00  0.00           O0.      0
ATOM   4264  N   GLN A 277      31.265  29.342  48.416  1.00  0.00           N0.      0
ATOM   4265  H   GLN A 277      31.257  30.149  47.809  1.00  0.00           H0.      0
ATOM   4266  CA  GLN A 277      32.445  28.586  48.510  1.00  0.00           C0.      0
ATOM   4267  HA  GLN A 277      32.182  27.528  48.502  1.00  0.00           H0.      0
ATOM   4268  CB  GLN A 277      33.265  28.947  47.250  1.00  0.00           C0.      0
ATOM   4269  HB2 GLN A 277      32.609  28.925  46.379  1.00  0.00           H0.      0
ATOM   4270  HB3 GLN A 277      33.694  29.948  47.261  1.00  0.00           H0.      0
ATOM   4271  CG  GLN A 277      34.491  27.973  47.036  1.00  0.00           C0.      0
ATOM   4272  HG2 GLN A 277      34.967  27.804  48.001  1.00  0.00           H0.      0
ATOM   4273  HG3 GLN A 277      34.168  27.034  46.587  1.00  0.00           H0.      0
ATOM   4274  CD  GLN A 277      35.583  28.486  46.075  1.00  0.00           C0.      0
ATOM   4275  OE1 GLN A 277      35.497  29.547  45.412  1.00  0.00           O0.      0
ATOM   4276  NE2 GLN A 277      36.664  27.792  45.976  1.00  0.00           N0.      0
ATOM   4277 HE21 GLN A 277      37.340  28.191  45.339  1.00  0.00           H0.      0
ATOM   4278 HE22 GLN A 277      36.797  26.985  46.568  1.00  0.00           H0.      0
ATOM   4279  C   GLN A 277      33.273  28.886  49.811  1.00  0.00           C0.      0
ATOM   4280  O   GLN A 277      33.349  30.043  50.249  1.00  0.00           O0.      0
ATOM   4281  N   ALA A 278      33.772  27.800  50.495  1.00  0.00           N0.      0
ATOM   4282  H   ALA A 278      33.671  26.864  50.127  1.00  0.00           H0.      0
ATOM   4283  CA  ALA A 278      34.574  27.906  51.753  1.00  0.00           C0.      0
ATOM   4284  HA  ALA A 278      33.896  28.383  52.461  1.00  0.00           H0.      0
ATOM   4285  CB  ALA A 278      34.706  26.539  52.450  1.00  0.00           C0.      0
ATOM   4286  HB1 ALA A 278      35.298  25.965  51.738  1.00  0.00           H0.      0
ATOM   4287  HB2 ALA A 278      35.223  26.717  53.393  1.00  0.00           H0.      0
ATOM   4288  HB3 ALA A 278      33.803  25.990  52.720  1.00  0.00           H0.      0
ATOM   4289  C   ALA A 278      35.938  28.557  51.755  1.00  0.00           C0.      0
ATOM   4290  O   ALA A 278      36.347  29.247  52.694  1.00  0.00           O0.      0
ATOM   4291  N   TYR A 279      36.653  28.449  50.658  1.00  0.00           N0.      0
ATOM   4292  H   TYR A 279      36.191  27.861  49.979  1.00  0.00           H0.      0
ATOM   4293  CA  TYR A 279      37.984  29.019  50.351  1.00  0.00           C0.      0
ATOM   4294  HA  TYR A 279      38.709  28.744  51.117  1.00  0.00           H0.      0
ATOM   4295  CB  TYR A 279      38.574  28.519  49.137  1.00  0.00           C0.      0
ATOM   4296  HB2 TYR A 279      38.625  27.431  49.175  1.00  0.00           H0.      0
ATOM   4297  HB3 TYR A 279      37.924  28.697  48.280  1.00  0.00           H0.      0
ATOM   4298  CG  TYR A 279      40.011  29.093  48.860  1.00  0.00           C0.      0
ATOM   4299  CD1 TYR A 279      40.178  30.150  47.892  1.00  0.00           C0.      0
ATOM   4300  HD1 TYR A 279      39.385  30.451  47.224  1.00  0.00           H0.      0
ATOM   4301  CE1 TYR A 279      41.490  30.642  47.636  1.00  0.00           C0.      0
ATOM   4302  HE1 TYR A 279      41.835  31.320  46.869  1.00  0.00           H0.      0
ATOM   4303  CZ  TYR A 279      42.552  30.197  48.446  1.00  0.00           C0.      0
ATOM   4304  OH  TYR A 279      43.778  30.787  48.343  1.00  0.00           O0.      0
ATOM   4305  HH  TYR A 279      44.005  31.282  47.552  1.00  0.00           H0.      0
ATOM   4306  CE2 TYR A 279      42.301  29.243  49.419  1.00  0.00           C0.      0
ATOM   4307  HE2 TYR A 279      43.161  28.927  49.992  1.00  0.00           H0.      0
ATOM   4308  CD2 TYR A 279      41.093  28.727  49.636  1.00  0.00           C0.      0
ATOM   4309  HD2 TYR A 279      40.906  27.936  50.346  1.00  0.00           H0.      0
ATOM   4310  C   TYR A 279      37.931  30.515  50.509  1.00  0.00           C0.      0
ATOM   4311  O   TYR A 279      36.991  31.251  50.089  1.00  0.00           O0.      0
ATOM   4312  N   VAL A 280      39.028  31.118  51.011  1.00  0.00           N0.      0
ATOM   4313  H   VAL A 280      39.732  30.525  51.427  1.00  0.00           H0.      0
ATOM   4314  CA  VAL A 280      39.171  32.561  51.186  1.00  0.00           C0.      0
ATOM   4315  HA  VAL A 280      38.226  32.996  50.861  1.00  0.00           H0.      0
ATOM   4316  CB  VAL A 280      39.090  32.953  52.700  1.00  0.00           C0.      0
ATOM   4317  HB  VAL A 280      39.868  32.470  53.290  1.00  0.00           H0.      0
ATOM   4318  CG1 VAL A 280      39.053  34.457  52.913  1.00  0.00           C0.      0
ATOM   4319 HG11 VAL A 280      39.138  34.687  53.975  1.00  0.00           H0.      0
ATOM   4320 HG12 VAL A 280      39.876  34.904  52.354  1.00  0.00           H0.      0
ATOM   4321 HG13 VAL A 280      38.075  34.798  52.575  1.00  0.00           H0.      0
ATOM   4322  CG2 VAL A 280      37.762  32.384  53.245  1.00  0.00           C0.      0
ATOM   4323 HG21 VAL A 280      37.433  32.820  54.188  1.00  0.00           H0.      0
ATOM   4324 HG22 VAL A 280      37.046  32.615  52.457  1.00  0.00           H0.      0
ATOM   4325 HG23 VAL A 280      37.818  31.296  53.279  1.00  0.00           H0.      0
ATOM   4326  C   VAL A 280      40.312  33.257  50.462  1.00  0.00           C0.      0
ATOM   4327  O   VAL A 280      41.443  33.402  50.956  1.00  0.00           O0.      0
ATOM   4328  N   PRO A 281      40.092  33.818  49.259  1.00  0.00           N0.      0
ATOM   4329  CD  PRO A 281      38.968  33.780  48.390  1.00  0.00           C0.      0
ATOM   4330  HD2 PRO A 281      38.150  34.246  48.939  1.00  0.00           H0.      0
ATOM   4331  HD3 PRO A 281      38.747  32.770  48.046  1.00  0.00           H0.      0
ATOM   4332  CG  PRO A 281      39.329  34.705  47.251  1.00  0.00           C0.      0
ATOM   4333  HG2 PRO A 281      39.079  35.734  47.509  1.00  0.00           H0.      0
ATOM   4334  HG3 PRO A 281      38.885  34.362  46.316  1.00  0.00           H0.      0
ATOM   4335  CB  PRO A 281      40.836  34.661  47.072  1.00  0.00           C0.      0
ATOM   4336  HB2 PRO A 281      41.269  35.616  46.776  1.00  0.00           H0.      0
ATOM   4337  HB3 PRO A 281      41.153  33.776  46.520  1.00  0.00           H0.      0
ATOM   4338  CA  PRO A 281      41.195  34.474  48.572  1.00  0.00           C0.      0
ATOM   4339  HA  PRO A 281      42.118  33.895  48.604  1.00  0.00           H0.      0
ATOM   4340  C   PRO A 281      41.493  35.880  49.194  1.00  0.00           C0.      0
ATOM   4341  O   PRO A 281      40.635  36.522  49.710  1.00  0.00           O0.      0
ATOM   4342  N   CYS A 282      42.728  36.270  49.264  1.00  0.00           N0.      0
ATOM   4343  H   CYS A 282      43.477  35.783  48.793  1.00  0.00           H0.      0
ATOM   4344  CA  CYS A 282      43.115  37.521  49.875  1.00  0.00           C0.      0
ATOM   4345  HA  CYS A 282      42.834  37.437  50.925  1.00  0.00           H0.      0
ATOM   4346  CB  CYS A 282      44.660  37.630  49.882  1.00  0.00           C0.      0
ATOM   4347  HB2 CYS A 282      44.848  37.875  48.837  1.00  0.00           H0.      0
ATOM   4348  HB3 CYS A 282      44.921  38.492  50.495  1.00  0.00           H0.      0
ATOM   4349  SG  CYS A 282      45.452  36.115  50.539  1.00  0.00           S0.      0
ATOM   4350  HG  CYS A 282      44.921  36.220  51.761  1.00  0.00           H0.      0
ATOM   4351  C   CYS A 282      42.556  38.776  49.133  1.00  0.00           C0.      0
ATOM   4352  O   CYS A 282      42.060  39.754  49.810  1.00  0.00           O0.      0
ATOM   4353  N   TYR A 283      42.522  38.675  47.809  1.00  0.00           N0.      0
ATOM   4354  H   TYR A 283      42.969  37.881  47.373  1.00  0.00           H0.      0
ATOM   4355  CA  TYR A 283      41.905  39.668  46.877  1.00  0.00           C0.      0
ATOM   4356  HA  TYR A 283      41.447  40.438  47.498  1.00  0.00           H0.      0
ATOM   4357  CB  TYR A 283      42.986  40.395  46.076  1.00  0.00           C0.      0
ATOM   4358  HB2 TYR A 283      43.240  39.731  45.250  1.00  0.00           H0.      0
ATOM   4359  HB3 TYR A 283      42.618  41.252  45.512  1.00  0.00           H0.      0
ATOM   4360  CG  TYR A 283      44.268  40.784  46.882  1.00  0.00           C0.      0
ATOM   4361  CD1 TYR A 283      45.350  39.817  46.864  1.00  0.00           C0.      0
ATOM   4362  HD1 TYR A 283      45.208  38.977  46.200  1.00  0.00           H0.      0
ATOM   4363  CE1 TYR A 283      46.516  40.047  47.586  1.00  0.00           C0.      0
ATOM   4364  HE1 TYR A 283      47.354  39.365  47.576  1.00  0.00           H0.      0
ATOM   4365  CZ  TYR A 283      46.520  41.231  48.292  1.00  0.00           C0.      0
ATOM   4366  OH  TYR A 283      47.605  41.452  49.094  1.00  0.00           O0.      0
ATOM   4367  HH  TYR A 283      47.793  42.350  49.374  1.00  0.00           H0.      0
ATOM   4368  CE2 TYR A 283      45.444  42.196  48.468  1.00  0.00           C0.      0
ATOM   4369  HE2 TYR A 283      45.508  43.031  49.151  1.00  0.00           H0.      0
ATOM   4370  CD2 TYR A 283      44.299  41.981  47.642  1.00  0.00           C0.      0
ATOM   4371  HD2 TYR A 283      43.503  42.701  47.526  1.00  0.00           H0.      0
ATOM   4372  C   TYR A 283      40.694  39.146  46.095  1.00  0.00           C0.      0
ATOM   4373  O   TYR A 283      40.317  37.999  46.231  1.00  0.00           O0.      0
ATOM   4374  N   PHE A 284      40.151  39.971  45.207  1.00  0.00           N0.      0
ATOM   4375  H   PHE A 284      40.488  40.923  45.240  1.00  0.00           H0.      0
ATOM   4376  CA  PHE A 284      39.134  39.759  44.183  1.00  0.00           C0.      0
ATOM   4377  HA  PHE A 284      39.204  38.687  44.000  1.00  0.00           H0.      0
ATOM   4378  CB  PHE A 284      37.862  40.352  44.742  1.00  0.00           C0.      0
ATOM   4379  HB2 PHE A 284      38.058  41.422  44.811  1.00  0.00           H0.      0
ATOM   4380  HB3 PHE A 284      37.124  40.069  43.992  1.00  0.00           H0.      0
ATOM   4381  CG  PHE A 284      37.294  39.729  46.040  1.00  0.00           C0.      0
ATOM   4382  CD1 PHE A 284      36.844  40.513  47.134  1.00  0.00           C0.      0
ATOM   4383  HD1 PHE A 284      36.859  41.593  47.171  1.00  0.00           H0.      0
ATOM   4384  CE1 PHE A 284      36.291  39.824  48.253  1.00  0.00           C0.      0
ATOM   4385  HE1 PHE A 284      35.785  40.447  48.975  1.00  0.00           H0.      0
ATOM   4386  CZ  PHE A 284      36.170  38.444  48.409  1.00  0.00           C0.      0
ATOM   4387  HZ  PHE A 284      35.816  38.027  49.340  1.00  0.00           H0.      0
ATOM   4388  CE2 PHE A 284      36.812  37.706  47.388  1.00  0.00           C0.      0
ATOM   4389  HE2 PHE A 284      36.995  36.647  47.495  1.00  0.00           H0.      0
ATOM   4390  CD2 PHE A 284      37.351  38.337  46.193  1.00  0.00           C0.      0
ATOM   4391  HD2 PHE A 284      37.692  37.681  45.406  1.00  0.00           H0.      0
ATOM   4392  C   PHE A 284      39.542  40.507  42.860  1.00  0.00           C0.      0
ATOM   4393  O   PHE A 284      39.846  41.691  42.907  1.00  0.00           O0.      0
ATOM   4394  N   ILE A 285      39.568  39.860  41.691  1.00  0.00           N0.      0
ATOM   4395  H   ILE A 285      39.165  38.934  41.728  1.00  0.00           H0.      0
ATOM   4396  CA  ILE A 285      39.923  40.471  40.329  1.00  0.00           C0.      0
ATOM   4397  HA  ILE A 285      40.047  41.547  40.445  1.00  0.00           H0.      0
ATOM   4398  CB  ILE A 285      41.267  39.995  39.760  1.00  0.00           C0.      0
ATOM   4399  HB  ILE A 285      41.052  38.955  39.517  1.00  0.00           H0.      0
ATOM   4400  CG2 ILE A 285      41.596  40.683  38.400  1.00  0.00           C0.      0
ATOM   4401 HG21 ILE A 285      42.574  40.398  38.011  1.00  0.00           H0.      0
ATOM   4402 HG22 ILE A 285      40.804  40.380  37.715  1.00  0.00           H0.      0
ATOM   4403 HG23 ILE A 285      41.398  41.719  38.676  1.00  0.00           H0.      0
ATOM   4404  CG1 ILE A 285      42.481  40.135  40.699  1.00  0.00           C0.      0
ATOM   4405 HG12 ILE A 285      43.159  40.943  40.425  1.00  0.00           H0.      0
ATOM   4406 HG13 ILE A 285      42.094  40.358  41.693  1.00  0.00           H0.      0
ATOM   4407  CD1 ILE A 285      43.295  38.823  40.894  1.00  0.00           C0.      0
ATOM   4408 HD11 ILE A 285      43.941  38.966  41.760  1.00  0.00           H0.      0
ATOM   4409 HD12 ILE A 285      42.570  38.010  40.919  1.00  0.00           H0.      0
ATOM   4410 HD13 ILE A 285      43.966  38.692  40.045  1.00  0.00           H0.      0
ATOM   4411  C   ILE A 285      38.732  40.296  39.365  1.00  0.00           C0.      0
ATOM   4412  O   ILE A 285      38.275  39.166  39.119  1.00  0.00           O0.      0
ATOM   4413  N   HID A 286      38.271  41.465  38.937  1.00  0.00           N0.      0
ATOM   4414  H   HID A 286      38.853  42.258  39.170  1.00  0.00           H0.      0
ATOM   4415  CA  HID A 286      37.097  41.619  38.112  1.00  0.00           C0.      0
ATOM   4416  HA  HID A 286      36.419  40.779  38.264  1.00  0.00           H0.      0
ATOM   4417  CB  HID A 286      36.225  42.797  38.562  1.00  0.00           C0.      0
ATOM   4418  HB2 HID A 286      36.716  43.764  38.454  1.00  0.00           H0.      0
ATOM   4419  HB3 HID A 286      35.386  42.848  37.868  1.00  0.00           H0.      0
ATOM   4420  CG  HID A 286      35.593  42.588  39.920  1.00  0.00           C0.      0
ATOM   4421  ND1 HID A 286      34.304  42.329  40.198  1.00  0.00           N0.      0
ATOM   4422  HD1 HID A 286      33.592  42.165  39.501  1.00  0.00           H0.      0
ATOM   4423  CE1 HID A 286      34.119  42.196  41.527  1.00  0.00           C0.      0
ATOM   4424  HE1 HID A 286      33.176  41.901  41.961  1.00  0.00           H0.      0
ATOM   4425  NE2 HID A 286      35.342  42.366  42.168  1.00  0.00           N0.      0
ATOM   4426  CD2 HID A 286      36.232  42.595  41.112  1.00  0.00           C0.      0
ATOM   4427  HD2 HID A 286      37.291  42.766  41.240  1.00  0.00           H0.      0
ATOM   4428  C   HID A 286      37.444  41.813  36.634  1.00  0.00           C0.      0
ATOM   4429  O   HID A 286      38.420  42.550  36.386  1.00  0.00           O0.      0
ATOM   4430  N   VAL A 287      36.709  41.180  35.740  1.00  0.00           N0.      0
ATOM   4431  H   VAL A 287      36.017  40.527  36.077  1.00  0.00           H0.      0
ATOM   4432  CA  VAL A 287      36.932  41.237  34.331  1.00  0.00           C0.      0
ATOM   4433  HA  VAL A 287      37.784  41.869  34.078  1.00  0.00           H0.      0
ATOM   4434  CB  VAL A 287      37.292  39.822  33.828  1.00  0.00           C0.      0
ATOM   4435  HB  VAL A 287      36.431  39.203  34.081  1.00  0.00           H0.      0
ATOM   4436  CG1 VAL A 287      37.432  39.810  32.290  1.00  0.00           C0.      0
ATOM   4437 HG11 VAL A 287      38.019  40.641  31.899  1.00  0.00           H0.      0
ATOM   4438 HG12 VAL A 287      37.989  38.938  31.948  1.00  0.00           H0.      0
ATOM   4439 HG13 VAL A 287      36.468  39.791  31.781  1.00  0.00           H0.      0
ATOM   4440  CG2 VAL A 287      38.570  39.313  34.588  1.00  0.00           C0.      0
ATOM   4441 HG21 VAL A 287      38.495  39.290  35.676  1.00  0.00           H0.      0
ATOM   4442 HG22 VAL A 287      38.709  38.275  34.288  1.00  0.00           H0.      0
ATOM   4443 HG23 VAL A 287      39.458  39.829  34.223  1.00  0.00           H0.      0
ATOM   4444  C   VAL A 287      35.662  41.679  33.563  1.00  0.00           C0.      0
ATOM   4445  O   VAL A 287      34.618  40.983  33.657  1.00  0.00           O0.      0
ATOM   4446  N   LEU A 288      35.687  42.827  32.935  1.00  0.00           N0.      0
ATOM   4447  H   LEU A 288      36.550  43.344  32.845  1.00  0.00           H0.      0
ATOM   4448  CA  LEU A 288      34.537  43.340  32.207  1.00  0.00           C0.      0
ATOM   4449  HA  LEU A 288      33.593  42.820  32.372  1.00  0.00           H0.      0
ATOM   4450  CB  LEU A 288      34.293  44.718  32.785  1.00  0.00           C0.      0
ATOM   4451  HB2 LEU A 288      35.234  45.269  32.776  1.00  0.00           H0.      0
ATOM   4452  HB3 LEU A 288      33.621  45.264  32.122  1.00  0.00           H0.      0
ATOM   4453  CG  LEU A 288      33.729  44.775  34.203  1.00  0.00           C0.      0
ATOM   4454  HG  LEU A 288      33.685  45.845  34.405  1.00  0.00           H0.      0
ATOM   4455  CD1 LEU A 288      32.271  44.312  34.098  1.00  0.00           C0.      0
ATOM   4456 HD11 LEU A 288      31.882  44.846  33.231  1.00  0.00           H0.      0
ATOM   4457 HD12 LEU A 288      32.166  43.227  34.105  1.00  0.00           H0.      0
ATOM   4458 HD13 LEU A 288      31.677  44.700  34.925  1.00  0.00           H0.      0
ATOM   4459  CD2 LEU A 288      34.459  44.021  35.318  1.00  0.00           C0.      0
ATOM   4460 HD21 LEU A 288      34.233  42.958  35.235  1.00  0.00           H0.      0
ATOM   4461 HD22 LEU A 288      35.502  44.327  35.233  1.00  0.00           H0.      0
ATOM   4462 HD23 LEU A 288      34.199  44.409  36.303  1.00  0.00           H0.      0
ATOM   4463  C   LEU A 288      34.711  43.314  30.630  1.00  0.00           C0.      0
ATOM   4464  O   LEU A 288      35.804  43.516  30.115  1.00  0.00           O0.      0
ATOM   4465  N   LYS A 289      33.598  43.091  29.868  1.00  0.00           N0.      0
ATOM   4466  H   LYS A 289      32.788  42.772  30.380  1.00  0.00           H0.      0
ATOM   4467  CA  LYS A 289      33.589  43.327  28.334  1.00  0.00           C0.      0
ATOM   4468  HA  LYS A 289      34.361  44.057  28.092  1.00  0.00           H0.      0
ATOM   4469  CB  LYS A 289      33.851  41.977  27.547  1.00  0.00           C0.      0
ATOM   4470  HB2 LYS A 289      34.828  41.529  27.729  1.00  0.00           H0.      0
ATOM   4471  HB3 LYS A 289      33.085  41.311  27.945  1.00  0.00           H0.      0
ATOM   4472  CG  LYS A 289      33.745  42.153  26.011  1.00  0.00           C0.      0
ATOM   4473  HG2 LYS A 289      32.708  42.326  25.725  1.00  0.00           H0.      0
ATOM   4474  HG3 LYS A 289      34.408  42.952  25.681  1.00  0.00           H0.      0
ATOM   4475  CD  LYS A 289      34.124  40.979  25.168  1.00  0.00           C0.      0
ATOM   4476  HD2 LYS A 289      35.159  40.679  25.329  1.00  0.00           H0.      0
ATOM   4477  HD3 LYS A 289      33.577  40.078  25.448  1.00  0.00           H0.      0
ATOM   4478  CE  LYS A 289      34.021  41.267  23.646  1.00  0.00           C0.      0
ATOM   4479  HE2 LYS A 289      34.447  40.363  23.212  1.00  0.00           H0.      0
ATOM   4480  HE3 LYS A 289      33.027  41.457  23.240  1.00  0.00           H0.      0
ATOM   4481  NZ  LYS A 289      34.866  42.355  23.131  1.00  0.00           N0.      0
ATOM   4482  HZ1 LYS A 289      35.842  42.376  23.389  1.00  0.00           H0.      0
ATOM   4483  HZ2 LYS A 289      34.836  42.420  22.123  1.00  0.00           H0.      0
ATOM   4484  HZ3 LYS A 289      34.494  43.192  23.557  1.00  0.00           H0.      0
ATOM   4485  C   LYS A 289      32.246  43.911  27.930  1.00  0.00           C0.      0
ATOM   4486  O   LYS A 289      31.198  43.258  28.033  1.00  0.00           O0.      0
ATOM   4487  N   LYS A 290      32.377  45.151  27.424  1.00  0.00           N0.      0
ATOM   4488  H   LYS A 290      33.257  45.617  27.253  1.00  0.00           H0.      0
ATOM   4489  CA  LYS A 290      31.244  45.826  26.916  1.00  0.00           C0.      0
ATOM   4490  HA  LYS A 290      30.546  46.063  27.719  1.00  0.00           H0.      0
ATOM   4491  CB  LYS A 290      31.749  47.187  26.278  1.00  0.00           C0.      0
ATOM   4492  HB2 LYS A 290      32.603  46.977  25.634  1.00  0.00           H0.      0
ATOM   4493  HB3 LYS A 290      30.884  47.587  25.748  1.00  0.00           H0.      0
ATOM   4494  CG  LYS A 290      32.196  48.007  27.445  1.00  0.00           C0.      0
ATOM   4495  HG2 LYS A 290      31.397  48.095  28.181  1.00  0.00           H0.      0
ATOM   4496  HG3 LYS A 290      32.972  47.505  28.023  1.00  0.00           H0.      0
ATOM   4497  CD  LYS A 290      32.789  49.371  26.971  1.00  0.00           C0.      0
ATOM   4498  HD2 LYS A 290      33.118  49.934  27.845  1.00  0.00           H0.      0
ATOM   4499  HD3 LYS A 290      33.664  49.130  26.368  1.00  0.00           H0.      0
ATOM   4500  CE  LYS A 290      31.807  50.210  26.275  1.00  0.00           C0.      0
ATOM   4501  HE2 LYS A 290      31.411  49.634  25.438  1.00  0.00           H0.      0
ATOM   4502  HE3 LYS A 290      30.950  50.413  26.917  1.00  0.00           H0.      0
ATOM   4503  NZ  LYS A 290      32.468  51.430  25.998  1.00  0.00           N0.      0
ATOM   4504  HZ1 LYS A 290      33.261  51.378  25.375  1.00  0.00           H0.      0
ATOM   4505  HZ2 LYS A 290      31.808  52.058  25.561  1.00  0.00           H0.      0
ATOM   4506  HZ3 LYS A 290      32.738  51.809  26.895  1.00  0.00           H0.      0
ATOM   4507  C   LYS A 290      30.395  45.001  25.945  1.00  0.00           C0.      0
ATOM   4508  O   LYS A 290      30.906  44.303  25.130  1.00  0.00           O0.      0
ATOM   4509  N   THR A 291      29.048  45.131  26.139  1.00  0.00           N0.      0
ATOM   4510  H   THR A 291      28.685  45.658  26.921  1.00  0.00           H0.      0
ATOM   4511  CA  THR A 291      28.056  44.547  25.320  1.00  0.00           C0.      0
ATOM   4512  HA  THR A 291      28.541  44.191  24.411  1.00  0.00           H0.      0
ATOM   4513  CB  THR A 291      27.477  43.324  26.006  1.00  0.00           C0.      0
ATOM   4514  HB  THR A 291      26.493  43.127  25.580  1.00  0.00           H0.      0
ATOM   4515  CG2 THR A 291      28.312  42.115  26.107  1.00  0.00           C0.      0
ATOM   4516 HG21 THR A 291      28.468  41.737  25.096  1.00  0.00           H0.      0
ATOM   4517 HG22 THR A 291      29.315  42.420  26.404  1.00  0.00           H0.      0
ATOM   4518 HG23 THR A 291      27.882  41.375  26.782  1.00  0.00           H0.      0
ATOM   4519  OG1 THR A 291      27.195  43.698  27.409  1.00  0.00           O0.      0
ATOM   4520  HG1 THR A 291      26.238  43.666  27.348  1.00  0.00           H0.      0
ATOM   4521  C   THR A 291      26.975  45.517  24.818  1.00  0.00           C0.      0
ATOM   4522  O   THR A 291      25.955  45.122  24.257  1.00  0.00           O0.      0
ATOM   4523  N   GLY A 292      27.273  46.824  24.992  1.00  0.00           N0.      0
ATOM   4524  H   GLY A 292      28.128  47.169  25.404  1.00  0.00           H0.      0
ATOM   4525  CA  GLY A 292      26.381  47.904  24.612  1.00  0.00           C0.      0
ATOM   4526  HA2 GLY A 292      26.054  47.773  23.580  1.00  0.00           H0.      0
ATOM   4527  HA3 GLY A 292      25.459  47.780  25.179  1.00  0.00           H0.      0
ATOM   4528  C   GLY A 292      26.959  49.274  24.699  1.00  0.00           C0.      0
ATOM   4529  O   GLY A 292      26.688  49.893  25.756  1.00  0.00           O0.      0
ATOM   4530  OXT GLY A 292      27.658  49.754  23.755  1.00  0.00           O0.      0
ATOM   4531  C   ACT A 294      48.320  45.363  49.856  1.00  0.00           C0.      0
ATOM   4532  O   ACT A 294      48.878  44.758  50.833  1.00  0.00           O0.      0
ATOM   4533  CA  ACT A 294      49.049  46.543  49.245  1.00  0.00           C0.      0
ATOM   4534  OXT ACT A 294      47.116  45.319  49.678  1.00  0.00           O0.      0
ATOM   4535  N   ACT A 294      50.344  47.095  49.919  1.00  0.00           N0.      0
ATOM   4536  H1  ACT A 294      49.389  46.196  48.262  1.00  0.00           H0.      0
ATOM   4537  H3  ACT A 294      48.370  47.386  49.071  1.00  0.00           H0.      0
ATOM   4538  H01 ACT A 294      50.217  47.554  50.820  1.00  0.00           H0.      0
ATOM   4539  H02 ACT A 294      50.791  47.727  49.256  1.00  0.00           H0.      0
ATOM   4540  N'  SAM A 293      49.509  48.868  39.939  1.00  0.00           N0.      0
ATOM   4541  CA' SAM A 293      50.801  48.946  40.787  1.00  0.00           C0.      0
ATOM   4542  C'  SAM A 293      51.664  47.664  41.047  1.00  0.00           C0.      0
ATOM   4543  O'  SAM A 293      51.096  46.605  41.183  1.00  0.00           O0.      0
ATOM   4544  CB  SAM A 293      50.520  49.641  42.083  1.00  0.00           C0.      0
ATOM   4545  CG  SAM A 293      49.352  49.037  42.980  1.00  0.00           C0.      0
[truncated: 6,254,513 more chars]
