# Supplementary material for: Computational Investigation of GNMT-Catalyzed Methyl Transfer Reaction: Integrating MD, QM, and ML Approaches
Source: J Comput Chem. Author manuscript; Available in PMC 2026 Jun 29. (PMC13312424; doi:10.1002/jcc.70434)
Supplement: SI-3 [file NIHMS2188582-supplement-SI-3.zip › MD-frame-pdbs/clustering-P2-2473.pdb]

ATOM      1  N   VAL A   1      57.498  70.861  28.832  1.00  0.00           N0.      0
ATOM      2  H1  VAL A   1      58.019  70.817  29.696  1.00  0.00           H0.      0
ATOM      3  H2  VAL A   1      57.725  70.071  28.245  1.00  0.00           H0.      0
ATOM      4  H3  VAL A   1      56.505  70.743  28.971  1.00  0.00           H0.      0
ATOM      5  CA  VAL A   1      57.839  72.128  28.141  1.00  0.00           C0.      0
ATOM      6  HA  VAL A   1      58.914  72.155  27.962  1.00  0.00           H0.      0
ATOM      7  CB  VAL A   1      57.126  72.161  26.768  1.00  0.00           C0.      0
ATOM      8  HB  VAL A   1      57.574  71.461  26.063  1.00  0.00           H0.      0
ATOM      9  CG1 VAL A   1      55.607  71.943  26.736  1.00  0.00           C0.      0
ATOM     10 HG11 VAL A   1      55.124  72.088  25.770  1.00  0.00           H0.      0
ATOM     11 HG12 VAL A   1      55.365  70.921  27.027  1.00  0.00           H0.      0
ATOM     12 HG13 VAL A   1      55.136  72.731  27.325  1.00  0.00           H0.      0
ATOM     13  CG2 VAL A   1      57.545  73.491  26.111  1.00  0.00           C0.      0
ATOM     14 HG21 VAL A   1      57.266  74.306  26.779  1.00  0.00           H0.      0
ATOM     15 HG22 VAL A   1      58.621  73.463  25.939  1.00  0.00           H0.      0
ATOM     16 HG23 VAL A   1      57.014  73.640  25.171  1.00  0.00           H0.      0
ATOM     17  C   VAL A   1      57.484  73.321  29.046  1.00  0.00           C0.      0
ATOM     18  O   VAL A   1      56.354  73.603  29.286  1.00  0.00           O0.      0
ATOM     19  N   ASP A   2      58.504  74.020  29.553  1.00  0.00           N0.      0
ATOM     20  H   ASP A   2      59.435  73.753  29.265  1.00  0.00           H0.      0
ATOM     21  CA  ASP A   2      58.381  75.188  30.407  1.00  0.00           C0.      0
ATOM     22  HA  ASP A   2      59.413  75.420  30.670  1.00  0.00           H0.      0
ATOM     23  CB  ASP A   2      57.791  76.416  29.752  1.00  0.00           C0.      0
ATOM     24  HB2 ASP A   2      56.752  76.112  29.625  1.00  0.00           H0.      0
ATOM     25  HB3 ASP A   2      57.945  77.222  30.470  1.00  0.00           H0.      0
ATOM     26  CG  ASP A   2      58.460  76.826  28.408  1.00  0.00           C0.      0
ATOM     27  OD1 ASP A   2      57.873  77.605  27.664  1.00  0.00           O0.      0
ATOM     28  OD2 ASP A   2      59.531  76.281  28.093  1.00  0.00           O0.      0
ATOM     29  C   ASP A   2      57.752  74.963  31.801  1.00  0.00           C0.      0
ATOM     30  O   ASP A   2      57.376  75.958  32.493  1.00  0.00           O0.      0
ATOM     31  N   SER A   3      57.694  73.670  32.287  1.00  0.00           N0.      0
ATOM     32  H   SER A   3      58.189  72.917  31.832  1.00  0.00           H0.      0
ATOM     33  CA  SER A   3      57.017  73.336  33.500  1.00  0.00           C0.      0
ATOM     34  HA  SER A   3      56.935  74.208  34.149  1.00  0.00           H0.      0
ATOM     35  CB  SER A   3      55.617  72.878  33.067  1.00  0.00           C0.      0
ATOM     36  HB2 SER A   3      55.162  73.630  32.421  1.00  0.00           H0.      0
ATOM     37  HB3 SER A   3      55.672  71.970  32.467  1.00  0.00           H0.      0
ATOM     38  OG  SER A   3      54.730  72.499  34.091  1.00  0.00           O0.      0
ATOM     39  HG  SER A   3      53.875  72.529  33.655  1.00  0.00           H0.      0
ATOM     40  C   SER A   3      57.648  72.296  34.250  1.00  0.00           C0.      0
ATOM     41  O   SER A   3      58.488  71.581  33.727  1.00  0.00           O0.      0
ATOM     42  N   VAL A   4      57.299  72.097  35.530  1.00  0.00           N0.      0
ATOM     43  H   VAL A   4      56.674  72.782  35.930  1.00  0.00           H0.      0
ATOM     44  CA  VAL A   4      57.747  70.835  36.282  1.00  0.00           C0.      0
ATOM     45  HA  VAL A   4      58.635  70.361  35.863  1.00  0.00           H0.      0
ATOM     46  CB  VAL A   4      58.003  71.232  37.725  1.00  0.00           C0.      0
ATOM     47  HB  VAL A   4      58.174  70.269  38.206  1.00  0.00           H0.      0
ATOM     48  CG1 VAL A   4      59.115  72.236  37.892  1.00  0.00           C0.      0
ATOM     49 HG11 VAL A   4      59.329  72.271  38.960  1.00  0.00           H0.      0
ATOM     50 HG12 VAL A   4      60.007  71.716  37.540  1.00  0.00           H0.      0
ATOM     51 HG13 VAL A   4      58.895  73.243  37.537  1.00  0.00           H0.      0
ATOM     52  CG2 VAL A   4      56.814  71.877  38.476  1.00  0.00           C0.      0
ATOM     53 HG21 VAL A   4      56.327  72.618  37.843  1.00  0.00           H0.      0
ATOM     54 HG22 VAL A   4      56.116  71.071  38.702  1.00  0.00           H0.      0
ATOM     55 HG23 VAL A   4      57.154  72.289  39.426  1.00  0.00           H0.      0
ATOM     56  C   VAL A   4      56.591  69.785  36.290  1.00  0.00           C0.      0
ATOM     57  O   VAL A   4      56.762  68.647  36.727  1.00  0.00           O0.      0
ATOM     58  N   TYR A   5      55.368  70.212  36.026  1.00  0.00           N0.      0
ATOM     59  H   TYR A   5      55.286  71.088  35.532  1.00  0.00           H0.      0
ATOM     60  CA  TYR A   5      54.155  69.338  35.922  1.00  0.00           C0.      0
ATOM     61  HA  TYR A   5      54.187  68.595  36.719  1.00  0.00           H0.      0
ATOM     62  CB  TYR A   5      52.908  70.097  36.172  1.00  0.00           C0.      0
ATOM     63  HB2 TYR A   5      52.577  70.707  35.332  1.00  0.00           H0.      0
ATOM     64  HB3 TYR A   5      52.037  69.473  36.373  1.00  0.00           H0.      0
ATOM     65  CG  TYR A   5      53.023  70.960  37.447  1.00  0.00           C0.      0
ATOM     66  CD1 TYR A   5      53.176  70.356  38.688  1.00  0.00           C0.      0
ATOM     67  HD1 TYR A   5      52.983  69.297  38.777  1.00  0.00           H0.      0
ATOM     68  CE1 TYR A   5      53.628  71.105  39.826  1.00  0.00           C0.      0
ATOM     69  HE1 TYR A   5      53.766  70.742  40.834  1.00  0.00           H0.      0
ATOM     70  CZ  TYR A   5      53.715  72.489  39.641  1.00  0.00           C0.      0
ATOM     71  OH  TYR A   5      54.064  73.259  40.676  1.00  0.00           O0.      0
ATOM     72  HH  TYR A   5      54.764  72.862  41.200  1.00  0.00           H0.      0
ATOM     73  CE2 TYR A   5      53.457  73.142  38.363  1.00  0.00           C0.      0
ATOM     74  HE2 TYR A   5      53.600  74.203  38.224  1.00  0.00           H0.      0
ATOM     75  CD2 TYR A   5      53.125  72.349  37.272  1.00  0.00           C0.      0
ATOM     76  HD2 TYR A   5      52.926  72.797  36.310  1.00  0.00           H0.      0
ATOM     77  C   TYR A   5      54.194  68.532  34.590  1.00  0.00           C0.      0
ATOM     78  O   TYR A   5      55.011  68.899  33.715  1.00  0.00           O0.      0
ATOM     79  N   ARG A   6      53.353  67.444  34.396  1.00  0.00           N0.      0
ATOM     80  H   ARG A   6      52.763  67.062  35.122  1.00  0.00           H0.      0
ATOM     81  CA  ARG A   6      53.299  66.715  33.147  1.00  0.00           C0.      0
ATOM     82  HA  ARG A   6      54.326  66.585  32.805  1.00  0.00           H0.      0
ATOM     83  CB  ARG A   6      52.475  65.425  33.304  1.00  0.00           C0.      0
ATOM     84  HB2 ARG A   6      52.481  65.049  34.327  1.00  0.00           H0.      0
ATOM     85  HB3 ARG A   6      51.430  65.608  33.056  1.00  0.00           H0.      0
ATOM     86  CG  ARG A   6      53.154  64.425  32.332  1.00  0.00           C0.      0
ATOM     87  HG2 ARG A   6      53.084  64.777  31.303  1.00  0.00           H0.      0
ATOM     88  HG3 ARG A   6      54.227  64.302  32.475  1.00  0.00           H0.      0
ATOM     89  CD  ARG A   6      52.443  63.071  32.350  1.00  0.00           C0.      0
ATOM     90  HD2 ARG A   6      52.632  62.744  33.373  1.00  0.00           H0.      0
ATOM     91  HD3 ARG A   6      51.382  63.141  32.111  1.00  0.00           H0.      0
ATOM     92  NE  ARG A   6      52.968  62.246  31.240  1.00  0.00           N0.      0
ATOM     93  HE  ARG A   6      52.280  61.952  30.561  1.00  0.00           H0.      0
ATOM     94  CZ  ARG A   6      54.097  61.633  31.093  1.00  0.00           C0.      0
ATOM     95  NH1 ARG A   6      54.247  60.793  30.094  1.00  0.00           N0.      0
ATOM     96 HH11 ARG A   6      53.593  60.725  29.328  1.00  0.00           H0.      0
ATOM     97 HH12 ARG A   6      55.119  60.300  29.965  1.00  0.00           H0.      0
ATOM     98  NH2 ARG A   6      55.082  61.776  31.940  1.00  0.00           N0.      0
ATOM     99 HH21 ARG A   6      54.865  62.198  32.832  1.00  0.00           H0.      0
ATOM    100 HH22 ARG A   6      55.879  61.165  31.830  1.00  0.00           H0.      0
ATOM    101  C   ARG A   6      52.559  67.501  32.039  1.00  0.00           C0.      0
ATOM    102  O   ARG A   6      52.947  67.386  30.887  1.00  0.00           O0.      0
ATOM    103  N   THR A   7      51.573  68.309  32.419  1.00  0.00           N0.      0
ATOM    104  H   THR A   7      51.291  68.491  33.371  1.00  0.00           H0.      0
ATOM    105  CA  THR A   7      50.780  68.862  31.297  1.00  0.00           C0.      0
ATOM    106  HA  THR A   7      51.349  68.833  30.368  1.00  0.00           H0.      0
ATOM    107  CB  THR A   7      49.507  68.036  31.015  1.00  0.00           C0.      0
ATOM    108  HB  THR A   7      48.813  68.671  30.465  1.00  0.00           H0.      0
ATOM    109  CG2 THR A   7      49.700  66.796  30.170  1.00  0.00           C0.      0
ATOM    110 HG21 THR A   7      48.925  66.032  30.117  1.00  0.00           H0.      0
ATOM    111 HG22 THR A   7      50.090  67.100  29.199  1.00  0.00           H0.      0
ATOM    112 HG23 THR A   7      50.486  66.251  30.693  1.00  0.00           H0.      0
ATOM    113  OG1 THR A   7      48.805  67.646  32.216  1.00  0.00           O0.      0
ATOM    114  HG1 THR A   7      49.062  66.741  32.407  1.00  0.00           H0.      0
ATOM    115  C   THR A   7      50.190  70.280  31.555  1.00  0.00           C0.      0
ATOM    116  O   THR A   7      49.813  71.097  30.711  1.00  0.00           O0.      0
ATOM    117  N   ARG A   8      50.110  70.620  32.854  1.00  0.00           N0.      0
ATOM    118  H   ARG A   8      50.169  69.878  33.537  1.00  0.00           H0.      0
ATOM    119  CA  ARG A   8      49.811  71.900  33.317  1.00  0.00           C0.      0
ATOM    120  HA  ARG A   8      48.990  72.201  32.666  1.00  0.00           H0.      0
ATOM    121  CB  ARG A   8      49.515  71.864  34.786  1.00  0.00           C0.      0
ATOM    122  HB2 ARG A   8      50.249  71.231  35.284  1.00  0.00           H0.      0
ATOM    123  HB3 ARG A   8      49.570  72.839  35.271  1.00  0.00           H0.      0
ATOM    124  CG  ARG A   8      48.106  71.238  35.082  1.00  0.00           C0.      0
ATOM    125  HG2 ARG A   8      47.303  71.741  34.543  1.00  0.00           H0.      0
ATOM    126  HG3 ARG A   8      48.102  70.221  34.691  1.00  0.00           H0.      0
ATOM    127  CD  ARG A   8      47.772  71.178  36.605  1.00  0.00           C0.      0
ATOM    128  HD2 ARG A   8      47.760  72.144  37.109  1.00  0.00           H0.      0
ATOM    129  HD3 ARG A   8      46.723  70.887  36.659  1.00  0.00           H0.      0
ATOM    130  NE  ARG A   8      48.586  70.287  37.365  1.00  0.00           N0.      0
ATOM    131  HE  ARG A   8      48.345  69.312  37.259  1.00  0.00           H0.      0
ATOM    132  CZ  ARG A   8      49.324  70.523  38.445  1.00  0.00           C0.      0
ATOM    133  NH1 ARG A   8      49.600  69.474  39.232  1.00  0.00           N0.      0
ATOM    134 HH11 ARG A   8      49.211  68.559  39.055  1.00  0.00           H0.      0
ATOM    135 HH12 ARG A   8      50.285  69.611  39.961  1.00  0.00           H0.      0
ATOM    136  NH2 ARG A   8      49.771  71.652  38.904  1.00  0.00           N0.      0
ATOM    137 HH21 ARG A   8      49.592  72.513  38.407  1.00  0.00           H0.      0
ATOM    138 HH22 ARG A   8      50.282  71.659  39.775  1.00  0.00           H0.      0
ATOM    139  C   ARG A   8      50.982  72.963  33.147  1.00  0.00           C0.      0
ATOM    140  O   ARG A   8      52.142  72.549  33.208  1.00  0.00           O0.      0
ATOM    141  N   SER A   9      50.666  74.224  33.013  1.00  0.00           N0.      0
ATOM    142  H   SER A   9      49.700  74.484  33.151  1.00  0.00           H0.      0
ATOM    143  CA  SER A   9      51.643  75.330  33.030  1.00  0.00           C0.      0
ATOM    144  HA  SER A   9      52.569  74.923  32.624  1.00  0.00           H0.      0
ATOM    145  CB  SER A   9      51.210  76.550  32.134  1.00  0.00           C0.      0
ATOM    146  HB2 SER A   9      51.958  77.340  32.185  1.00  0.00           H0.      0
ATOM    147  HB3 SER A   9      50.983  76.346  31.087  1.00  0.00           H0.      0
ATOM    148  OG  SER A   9      50.028  77.004  32.716  1.00  0.00           O0.      0
ATOM    149  HG  SER A   9      49.266  76.532  32.374  1.00  0.00           H0.      0
ATOM    150  C   SER A   9      51.972  75.723  34.447  1.00  0.00           C0.      0
ATOM    151  O   SER A   9      51.289  75.312  35.432  1.00  0.00           O0.      0
ATOM    152  N   LEU A  10      53.043  76.560  34.656  1.00  0.00           N0.      0
ATOM    153  H   LEU A  10      53.770  76.703  33.970  1.00  0.00           H0.      0
ATOM    154  CA  LEU A  10      53.189  77.208  35.947  1.00  0.00           C0.      0
ATOM    155  HA  LEU A  10      53.135  76.460  36.738  1.00  0.00           H0.      0
ATOM    156  CB  LEU A  10      54.555  77.944  36.037  1.00  0.00           C0.      0
ATOM    157  HB2 LEU A  10      54.537  78.733  35.285  1.00  0.00           H0.      0
ATOM    158  HB3 LEU A  10      54.665  78.501  36.968  1.00  0.00           H0.      0
ATOM    159  CG  LEU A  10      55.725  76.909  35.713  1.00  0.00           C0.      0
ATOM    160  HG  LEU A  10      55.533  76.241  34.873  1.00  0.00           H0.      0
ATOM    161  CD1 LEU A  10      56.913  77.801  35.279  1.00  0.00           C0.      0
ATOM    162 HD11 LEU A  10      56.702  78.179  34.279  1.00  0.00           H0.      0
ATOM    163 HD12 LEU A  10      57.045  78.623  35.983  1.00  0.00           H0.      0
ATOM    164 HD13 LEU A  10      57.842  77.234  35.337  1.00  0.00           H0.      0
ATOM    165  CD2 LEU A  10      56.113  76.088  36.948  1.00  0.00           C0.      0
ATOM    166 HD21 LEU A  10      57.009  75.533  36.669  1.00  0.00           H0.      0
ATOM    167 HD22 LEU A  10      56.184  76.625  37.894  1.00  0.00           H0.      0
ATOM    168 HD23 LEU A  10      55.361  75.337  37.189  1.00  0.00           H0.      0
ATOM    169  C   LEU A  10      52.157  78.378  36.253  1.00  0.00           C0.      0
ATOM    170  O   LEU A  10      52.070  78.824  37.403  1.00  0.00           O0.      0
ATOM    171  N   GLY A  11      51.266  78.800  35.339  1.00  0.00           N0.      0
ATOM    172  H   GLY A  11      51.529  78.663  34.373  1.00  0.00           H0.      0
ATOM    173  CA  GLY A  11      50.159  79.808  35.629  1.00  0.00           C0.      0
ATOM    174  HA2 GLY A  11      50.612  80.521  36.318  1.00  0.00           H0.      0
ATOM    175  HA3 GLY A  11      50.018  80.319  34.677  1.00  0.00           H0.      0
ATOM    176  C   GLY A  11      48.866  79.292  36.197  1.00  0.00           C0.      0
ATOM    177  O   GLY A  11      47.998  80.113  36.552  1.00  0.00           O0.      0
ATOM    178  N   VAL A  12      48.579  78.023  36.180  1.00  0.00           N0.      0
ATOM    179  H   VAL A  12      49.250  77.488  35.648  1.00  0.00           H0.      0
ATOM    180  CA  VAL A  12      47.320  77.333  36.521  1.00  0.00           C0.      0
ATOM    181  HA  VAL A  12      46.514  78.054  36.652  1.00  0.00           H0.      0
ATOM    182  CB  VAL A  12      46.820  76.398  35.453  1.00  0.00           C0.      0
ATOM    183  HB  VAL A  12      45.899  75.947  35.820  1.00  0.00           H0.      0
ATOM    184  CG1 VAL A  12      46.494  77.166  34.116  1.00  0.00           C0.      0
ATOM    185 HG11 VAL A  12      46.124  76.526  33.315  1.00  0.00           H0.      0
ATOM    186 HG12 VAL A  12      45.760  77.937  34.351  1.00  0.00           H0.      0
ATOM    187 HG13 VAL A  12      47.322  77.780  33.761  1.00  0.00           H0.      0
ATOM    188  CG2 VAL A  12      47.729  75.157  35.182  1.00  0.00           C0.      0
ATOM    189 HG21 VAL A  12      48.138  74.770  36.115  1.00  0.00           H0.      0
ATOM    190 HG22 VAL A  12      47.120  74.375  34.728  1.00  0.00           H0.      0
ATOM    191 HG23 VAL A  12      48.514  75.277  34.435  1.00  0.00           H0.      0
ATOM    192  C   VAL A  12      47.374  76.771  37.902  1.00  0.00           C0.      0
ATOM    193  O   VAL A  12      48.487  76.381  38.311  1.00  0.00           O0.      0
ATOM    194  N   ALA A  13      46.294  76.535  38.627  1.00  0.00           N0.      0
ATOM    195  H   ALA A  13      45.432  76.878  38.227  1.00  0.00           H0.      0
ATOM    196  CA  ALA A  13      46.355  76.086  40.036  1.00  0.00           C0.      0
ATOM    197  HA  ALA A  13      47.113  76.701  40.521  1.00  0.00           H0.      0
ATOM    198  CB  ALA A  13      45.064  76.529  40.725  1.00  0.00           C0.      0
ATOM    199  HB1 ALA A  13      44.944  75.991  41.665  1.00  0.00           H0.      0
ATOM    200  HB2 ALA A  13      45.007  77.613  40.831  1.00  0.00           H0.      0
ATOM    201  HB3 ALA A  13      44.249  76.220  40.071  1.00  0.00           H0.      0
ATOM    202  C   ALA A  13      46.648  74.592  40.268  1.00  0.00           C0.      0
ATOM    203  O   ALA A  13      46.566  73.720  39.331  1.00  0.00           O0.      0
ATOM    204  N   ALA A  14      47.156  74.240  41.466  1.00  0.00           N0.      0
ATOM    205  H   ALA A  14      47.268  74.914  42.210  1.00  0.00           H0.      0
ATOM    206  CA  ALA A  14      47.653  72.843  41.746  1.00  0.00           C0.      0
ATOM    207  HA  ALA A  14      48.316  72.486  40.957  1.00  0.00           H0.      0
ATOM    208  CB  ALA A  14      48.437  72.847  42.966  1.00  0.00           C0.      0
ATOM    209  HB1 ALA A  14      48.844  71.902  43.327  1.00  0.00           H0.      0
ATOM    210  HB2 ALA A  14      49.200  73.609  42.810  1.00  0.00           H0.      0
ATOM    211  HB3 ALA A  14      47.912  73.262  43.826  1.00  0.00           H0.      0
ATOM    212  C   ALA A  14      46.611  71.700  41.850  1.00  0.00           C0.      0
ATOM    213  O   ALA A  14      45.417  71.906  42.110  1.00  0.00           O0.      0
ATOM    214  N   GLU A  15      47.149  70.475  41.666  1.00  0.00           N0.      0
ATOM    215  H   GLU A  15      48.139  70.427  41.473  1.00  0.00           H0.      0
ATOM    216  CA  GLU A  15      46.452  69.194  41.799  1.00  0.00           C0.      0
ATOM    217  HA  GLU A  15      45.549  69.376  42.382  1.00  0.00           H0.      0
ATOM    218  CB  GLU A  15      46.176  68.320  40.571  1.00  0.00           C0.      0
ATOM    219  HB2 GLU A  15      47.143  67.995  40.186  1.00  0.00           H0.      0
ATOM    220  HB3 GLU A  15      45.647  67.454  40.968  1.00  0.00           H0.      0
ATOM    221  CG  GLU A  15      45.482  69.177  39.459  1.00  0.00           C0.      0
ATOM    222  HG2 GLU A  15      46.055  70.062  39.181  1.00  0.00           H0.      0
ATOM    223  HG3 GLU A  15      45.456  68.633  38.515  1.00  0.00           H0.      0
ATOM    224  CD  GLU A  15      44.042  69.502  39.804  1.00  0.00           C0.      0
ATOM    225  OE1 GLU A  15      43.365  68.642  40.414  1.00  0.00           O0.      0
ATOM    226  OE2 GLU A  15      43.598  70.699  39.672  1.00  0.00           O0.      0
ATOM    227  C   GLU A  15      47.263  68.369  42.810  1.00  0.00           C0.      0
ATOM    228  O   GLU A  15      48.527  68.473  42.906  1.00  0.00           O0.      0
ATOM    229  N   GLY A  16      46.512  67.590  43.680  1.00  0.00           N0.      0
ATOM    230  H   GLY A  16      45.513  67.601  43.533  1.00  0.00           H0.      0
ATOM    231  CA  GLY A  16      47.125  66.530  44.539  1.00  0.00           C0.      0
ATOM    232  HA2 GLY A  16      47.953  66.994  45.074  1.00  0.00           H0.      0
ATOM    233  HA3 GLY A  16      46.383  66.043  45.172  1.00  0.00           H0.      0
ATOM    234  C   GLY A  16      47.604  65.426  43.642  1.00  0.00           C0.      0
ATOM    235  O   GLY A  16      47.614  65.430  42.406  1.00  0.00           O0.      0
ATOM    236  N   ILE A  17      48.162  64.451  44.383  1.00  0.00           N0.      0
ATOM    237  H   ILE A  17      48.066  64.474  45.388  1.00  0.00           H0.      0
ATOM    238  CA  ILE A  17      49.078  63.449  43.799  1.00  0.00           C0.      0
ATOM    239  HA  ILE A  17      48.978  63.588  42.722  1.00  0.00           H0.      0
ATOM    240  CB  ILE A  17      50.541  63.776  44.272  1.00  0.00           C0.      0
ATOM    241  HB  ILE A  17      50.567  63.710  45.360  1.00  0.00           H0.      0
ATOM    242  CG2 ILE A  17      51.532  62.661  43.736  1.00  0.00           C0.      0
ATOM    243 HG21 ILE A  17      52.522  62.853  44.150  1.00  0.00           H0.      0
ATOM    244 HG22 ILE A  17      51.344  61.702  44.218  1.00  0.00           H0.      0
ATOM    245 HG23 ILE A  17      51.411  62.584  42.656  1.00  0.00           H0.      0
ATOM    246  CG1 ILE A  17      51.038  65.135  43.740  1.00  0.00           C0.      0
ATOM    247 HG12 ILE A  17      50.951  65.109  42.654  1.00  0.00           H0.      0
ATOM    248 HG13 ILE A  17      50.353  65.921  44.059  1.00  0.00           H0.      0
ATOM    249  CD1 ILE A  17      52.440  65.466  44.243  1.00  0.00           C0.      0
ATOM    250 HD11 ILE A  17      52.585  65.154  45.277  1.00  0.00           H0.      0
ATOM    251 HD12 ILE A  17      53.291  65.139  43.646  1.00  0.00           H0.      0
ATOM    252 HD13 ILE A  17      52.563  66.548  44.262  1.00  0.00           H0.      0
ATOM    253  C   ILE A  17      48.630  62.062  44.367  1.00  0.00           C0.      0
ATOM    254  O   ILE A  17      48.323  62.002  45.532  1.00  0.00           O0.      0
ATOM    255  N   PRO A  18      48.473  60.993  43.511  1.00  0.00           N0.      0
ATOM    256  CD  PRO A  18      48.297  61.167  42.079  1.00  0.00           C0.      0
ATOM    257  HD2 PRO A  18      49.221  61.084  41.506  1.00  0.00           H0.      0
ATOM    258  HD3 PRO A  18      47.724  62.065  41.850  1.00  0.00           H0.      0
ATOM    259  CG  PRO A  18      47.481  60.039  41.639  1.00  0.00           C0.      0
ATOM    260  HG2 PRO A  18      47.829  59.801  40.634  1.00  0.00           H0.      0
ATOM    261  HG3 PRO A  18      46.415  60.267  41.659  1.00  0.00           H0.      0
ATOM    262  CB  PRO A  18      47.681  58.875  42.641  1.00  0.00           C0.      0
ATOM    263  HB2 PRO A  18      48.458  58.188  42.306  1.00  0.00           H0.      0
ATOM    264  HB3 PRO A  18      46.736  58.359  42.815  1.00  0.00           H0.      0
ATOM    265  CA  PRO A  18      48.022  59.612  43.902  1.00  0.00           C0.      0
ATOM    266  HA  PRO A  18      47.168  59.626  44.579  1.00  0.00           H0.      0
ATOM    267  C   PRO A  18      49.105  58.879  44.619  1.00  0.00           C0.      0
ATOM    268  O   PRO A  18      48.849  57.965  45.465  1.00  0.00           O0.      0
ATOM    269  N   ASP A  19      50.335  59.236  44.426  1.00  0.00           N0.      0
ATOM    270  H   ASP A  19      50.529  60.000  43.795  1.00  0.00           H0.      0
ATOM    271  CA  ASP A  19      51.470  58.546  45.075  1.00  0.00           C0.      0
ATOM    272  HA  ASP A  19      51.391  57.484  44.844  1.00  0.00           H0.      0
ATOM    273  CB  ASP A  19      52.775  59.071  44.377  1.00  0.00           C0.      0
ATOM    274  HB2 ASP A  19      52.667  58.626  43.388  1.00  0.00           H0.      0
ATOM    275  HB3 ASP A  19      52.816  60.160  44.346  1.00  0.00           H0.      0
ATOM    276  CG  ASP A  19      54.020  58.577  45.212  1.00  0.00           C0.      0
ATOM    277  OD1 ASP A  19      54.481  57.445  45.005  1.00  0.00           O0.      0
ATOM    278  OD2 ASP A  19      54.398  59.270  46.177  1.00  0.00           O0.      0
ATOM    279  C   ASP A  19      51.446  58.765  46.641  1.00  0.00           C0.      0
ATOM    280  O   ASP A  19      50.940  59.759  47.142  1.00  0.00           O0.      0
ATOM    281  N   GLN A  20      51.958  57.767  47.402  1.00  0.00           N0.      0
ATOM    282  H   GLN A  20      52.281  56.900  46.998  1.00  0.00           H0.      0
ATOM    283  CA  GLN A  20      52.189  57.888  48.803  1.00  0.00           C0.      0
ATOM    284  HA  GLN A  20      52.251  58.953  49.028  1.00  0.00           H0.      0
ATOM    285  CB  GLN A  20      51.121  57.113  49.590  1.00  0.00           C0.      0
ATOM    286  HB2 GLN A  20      51.126  56.069  49.278  1.00  0.00           H0.      0
ATOM    287  HB3 GLN A  20      51.429  56.883  50.610  1.00  0.00           H0.      0
ATOM    288  CG  GLN A  20      49.662  57.675  49.514  1.00  0.00           C0.      0
ATOM    289  HG2 GLN A  20      49.782  58.751  49.384  1.00  0.00           H0.      0
ATOM    290  HG3 GLN A  20      49.159  57.135  48.712  1.00  0.00           H0.      0
ATOM    291  CD  GLN A  20      48.779  57.372  50.754  1.00  0.00           C0.      0
ATOM    292  OE1 GLN A  20      48.817  56.308  51.323  1.00  0.00           O0.      0
ATOM    293  NE2 GLN A  20      47.954  58.341  51.135  1.00  0.00           N0.      0
ATOM    294 HE21 GLN A  20      47.156  58.097  51.704  1.00  0.00           H0.      0
ATOM    295 HE22 GLN A  20      47.990  59.174  50.565  1.00  0.00           H0.      0
ATOM    296  C   GLN A  20      53.603  57.287  49.183  1.00  0.00           C0.      0
ATOM    297  O   GLN A  20      53.775  56.825  50.259  1.00  0.00           O0.      0
ATOM    298  N   TYR A  21      54.511  57.103  48.181  1.00  0.00           N0.      0
ATOM    299  H   TYR A  21      54.386  57.660  47.348  1.00  0.00           H0.      0
ATOM    300  CA  TYR A  21      55.723  56.237  48.175  1.00  0.00           C0.      0
ATOM    301  HA  TYR A  21      55.697  55.804  49.175  1.00  0.00           H0.      0
ATOM    302  CB  TYR A  21      55.519  55.070  47.187  1.00  0.00           C0.      0
ATOM    303  HB2 TYR A  21      55.584  55.582  46.227  1.00  0.00           H0.      0
ATOM    304  HB3 TYR A  21      56.366  54.385  47.202  1.00  0.00           H0.      0
ATOM    305  CG  TYR A  21      54.218  54.397  47.136  1.00  0.00           C0.      0
ATOM    306  CD1 TYR A  21      53.081  54.823  46.391  1.00  0.00           C0.      0
ATOM    307  HD1 TYR A  21      53.086  55.696  45.755  1.00  0.00           H0.      0
ATOM    308  CE1 TYR A  21      51.975  54.047  46.399  1.00  0.00           C0.      0
ATOM    309  HE1 TYR A  21      51.017  54.292  45.963  1.00  0.00           H0.      0
ATOM    310  CZ  TYR A  21      51.941  52.798  47.071  1.00  0.00           C0.      0
ATOM    311  OH  TYR A  21      50.794  52.042  47.116  1.00  0.00           O0.      0
ATOM    312  HH  TYR A  21      50.198  52.145  46.371  1.00  0.00           H0.      0
ATOM    313  CE2 TYR A  21      53.014  52.391  47.820  1.00  0.00           C0.      0
ATOM    314  HE2 TYR A  21      53.040  51.436  48.323  1.00  0.00           H0.      0
ATOM    315  CD2 TYR A  21      54.225  53.200  47.873  1.00  0.00           C0.      0
ATOM    316  HD2 TYR A  21      55.051  52.976  48.531  1.00  0.00           H0.      0
ATOM    317  C   TYR A  21      57.043  57.107  48.064  1.00  0.00           C0.      0
ATOM    318  O   TYR A  21      58.129  56.571  47.882  1.00  0.00           O0.      0
ATOM    319  N   ALA A  22      56.970  58.423  48.151  1.00  0.00           N0.      0
ATOM    320  H   ALA A  22      56.058  58.856  48.169  1.00  0.00           H0.      0
ATOM    321  CA  ALA A  22      57.988  59.283  47.685  1.00  0.00           C0.      0
ATOM    322  HA  ALA A  22      58.061  59.151  46.605  1.00  0.00           H0.      0
ATOM    323  CB  ALA A  22      57.697  60.761  48.046  1.00  0.00           C0.      0
ATOM    324  HB1 ALA A  22      56.780  61.161  47.613  1.00  0.00           H0.      0
ATOM    325  HB2 ALA A  22      57.641  60.783  49.134  1.00  0.00           H0.      0
ATOM    326  HB3 ALA A  22      58.501  61.398  47.679  1.00  0.00           H0.      0
ATOM    327  C   ALA A  22      59.402  58.969  48.213  1.00  0.00           C0.      0
ATOM    328  O   ALA A  22      60.426  58.830  47.475  1.00  0.00           O0.      0
ATOM    329  N   ASP A  23      59.530  58.842  49.513  1.00  0.00           N0.      0
ATOM    330  H   ASP A  23      58.684  59.079  50.011  1.00  0.00           H0.      0
ATOM    331  CA  ASP A  23      60.712  58.594  50.392  1.00  0.00           C0.      0
ATOM    332  HA  ASP A  23      61.545  59.113  49.919  1.00  0.00           H0.      0
ATOM    333  CB  ASP A  23      60.477  59.053  51.854  1.00  0.00           C0.      0
ATOM    334  HB2 ASP A  23      61.423  58.904  52.374  1.00  0.00           H0.      0
ATOM    335  HB3 ASP A  23      60.261  60.112  51.996  1.00  0.00           H0.      0
ATOM    336  CG  ASP A  23      59.402  58.312  52.652  1.00  0.00           C0.      0
ATOM    337  OD1 ASP A  23      58.466  57.659  52.061  1.00  0.00           O0.      0
ATOM    338  OD2 ASP A  23      59.529  58.287  53.880  1.00  0.00           O0.      0
ATOM    339  C   ASP A  23      61.176  57.147  50.358  1.00  0.00           C0.      0
ATOM    340  O   ASP A  23      62.110  56.750  51.052  1.00  0.00           O0.      0
ATOM    341  N   GLY A  24      60.518  56.258  49.618  1.00  0.00           N0.      0
ATOM    342  H   GLY A  24      59.720  56.659  49.145  1.00  0.00           H0.      0
ATOM    343  CA  GLY A  24      60.804  54.822  49.431  1.00  0.00           C0.      0
ATOM    344  HA2 GLY A  24      60.207  54.391  48.627  1.00  0.00           H0.      0
ATOM    345  HA3 GLY A  24      61.862  54.755  49.178  1.00  0.00           H0.      0
ATOM    346  C   GLY A  24      60.716  53.825  50.607  1.00  0.00           C0.      0
ATOM    347  O   GLY A  24      60.767  52.636  50.420  1.00  0.00           O0.      0
ATOM    348  N   GLU A  25      60.339  54.279  51.825  1.00  0.00           N0.      0
ATOM    349  H   GLU A  25      60.150  55.269  51.891  1.00  0.00           H0.      0
ATOM    350  CA  GLU A  25      60.355  53.423  52.976  1.00  0.00           C0.      0
ATOM    351  HA  GLU A  25      61.330  52.937  52.952  1.00  0.00           H0.      0
ATOM    352  CB  GLU A  25      60.014  54.221  54.261  1.00  0.00           C0.      0
ATOM    353  HB2 GLU A  25      59.164  54.880  54.085  1.00  0.00           H0.      0
ATOM    354  HB3 GLU A  25      59.795  53.480  55.029  1.00  0.00           H0.      0
ATOM    355  CG  GLU A  25      61.227  55.026  54.741  1.00  0.00           C0.      0
ATOM    356  HG2 GLU A  25      61.446  55.799  54.005  1.00  0.00           H0.      0
ATOM    357  HG3 GLU A  25      60.942  55.542  55.658  1.00  0.00           H0.      0
ATOM    358  CD  GLU A  25      62.431  54.243  55.024  1.00  0.00           C0.      0
ATOM    359  OE1 GLU A  25      62.440  52.987  55.238  1.00  0.00           O0.      0
ATOM    360  OE2 GLU A  25      63.574  54.785  54.954  1.00  0.00           O0.      0
ATOM    361  C   GLU A  25      59.337  52.242  52.951  1.00  0.00           C0.      0
ATOM    362  O   GLU A  25      59.449  51.131  53.541  1.00  0.00           O0.      0
ATOM    363  N   ALA A  26      58.270  52.457  52.212  1.00  0.00           N0.      0
ATOM    364  H   ALA A  26      58.124  53.409  51.907  1.00  0.00           H0.      0
ATOM    365  CA  ALA A  26      57.312  51.393  51.816  1.00  0.00           C0.      0
ATOM    366  HA  ALA A  26      57.241  50.633  52.594  1.00  0.00           H0.      0
ATOM    367  CB  ALA A  26      55.874  51.936  51.642  1.00  0.00           C0.      0
ATOM    368  HB1 ALA A  26      55.608  52.554  52.500  1.00  0.00           H0.      0
ATOM    369  HB2 ALA A  26      55.814  52.628  50.802  1.00  0.00           H0.      0
ATOM    370  HB3 ALA A  26      55.204  51.082  51.543  1.00  0.00           H0.      0
ATOM    371  C   ALA A  26      57.728  50.563  50.585  1.00  0.00           C0.      0
ATOM    372  O   ALA A  26      57.859  49.328  50.610  1.00  0.00           O0.      0
ATOM    373  N   ALA A  27      58.138  51.226  49.483  1.00  0.00           N0.      0
ATOM    374  H   ALA A  27      57.924  52.212  49.448  1.00  0.00           H0.      0
ATOM    375  CA  ALA A  27      58.460  50.570  48.205  1.00  0.00           C0.      0
ATOM    376  HA  ALA A  27      57.726  49.826  47.899  1.00  0.00           H0.      0
ATOM    377  CB  ALA A  27      58.511  51.640  47.094  1.00  0.00           C0.      0
ATOM    378  HB1 ALA A  27      58.929  51.316  46.141  1.00  0.00           H0.      0
ATOM    379  HB2 ALA A  27      57.522  52.095  47.051  1.00  0.00           H0.      0
ATOM    380  HB3 ALA A  27      59.188  52.461  47.330  1.00  0.00           H0.      0
ATOM    381  C   ALA A  27      59.708  49.702  48.227  1.00  0.00           C0.      0
ATOM    382  O   ALA A  27      59.798  48.752  47.463  1.00  0.00           O0.      0
ATOM    383  N   ARG A  28      60.562  49.974  49.223  1.00  0.00           N0.      0
ATOM    384  H   ARG A  28      60.481  50.824  49.763  1.00  0.00           H0.      0
ATOM    385  CA  ARG A  28      61.748  49.125  49.478  1.00  0.00           C0.      0
ATOM    386  HA  ARG A  28      62.133  48.851  48.496  1.00  0.00           H0.      0
ATOM    387  CB  ARG A  28      62.850  49.995  50.236  1.00  0.00           C0.      0
ATOM    388  HB2 ARG A  28      62.401  50.384  51.150  1.00  0.00           H0.      0
ATOM    389  HB3 ARG A  28      63.694  49.318  50.371  1.00  0.00           H0.      0
ATOM    390  CG  ARG A  28      63.352  51.087  49.336  1.00  0.00           C0.      0
ATOM    391  HG2 ARG A  28      63.529  50.703  48.331  1.00  0.00           H0.      0
ATOM    392  HG3 ARG A  28      62.552  51.827  49.325  1.00  0.00           H0.      0
ATOM    393  CD  ARG A  28      64.591  51.881  49.691  1.00  0.00           C0.      0
ATOM    394  HD2 ARG A  28      65.324  51.269  50.217  1.00  0.00           H0.      0
ATOM    395  HD3 ARG A  28      65.010  52.169  48.727  1.00  0.00           H0.      0
ATOM    396  NE  ARG A  28      64.267  53.149  50.353  1.00  0.00           N0.      0
ATOM    397  HE  ARG A  28      63.988  53.930  49.776  1.00  0.00           H0.      0
ATOM    398  CZ  ARG A  28      64.124  53.480  51.624  1.00  0.00           C0.      0
ATOM    399  NH1 ARG A  28      64.392  52.685  52.623  1.00  0.00           N0.      0
ATOM    400 HH11 ARG A  28      64.609  51.715  52.446  1.00  0.00           H0.      0
ATOM    401 HH12 ARG A  28      64.162  52.982  53.561  1.00  0.00           H0.      0
ATOM    402  NH2 ARG A  28      63.634  54.576  51.966  1.00  0.00           N0.      0
ATOM    403 HH21 ARG A  28      63.244  55.195  51.270  1.00  0.00           H0.      0
ATOM    404 HH22 ARG A  28      63.748  54.762  52.952  1.00  0.00           H0.      0
ATOM    405  C   ARG A  28      61.480  47.820  50.248  1.00  0.00           C0.      0
ATOM    406  O   ARG A  28      62.369  47.044  50.439  1.00  0.00           O0.      0
ATOM    407  N   VAL A  29      60.235  47.648  50.706  1.00  0.00           N0.      0
ATOM    408  H   VAL A  29      59.538  48.334  50.451  1.00  0.00           H0.      0
ATOM    409  CA  VAL A  29      59.694  46.524  51.365  1.00  0.00           C0.      0
ATOM    410  HA  VAL A  29      60.424  45.722  51.253  1.00  0.00           H0.      0
ATOM    411  CB  VAL A  29      59.568  46.676  52.824  1.00  0.00           C0.      0
ATOM    412  HB  VAL A  29      59.141  45.822  53.350  1.00  0.00           H0.      0
ATOM    413  CG1 VAL A  29      60.912  46.974  53.456  1.00  0.00           C0.      0
ATOM    414 HG11 VAL A  29      60.823  47.096  54.536  1.00  0.00           H0.      0
ATOM    415 HG12 VAL A  29      61.485  46.052  53.364  1.00  0.00           H0.      0
ATOM    416 HG13 VAL A  29      61.445  47.838  53.059  1.00  0.00           H0.      0
ATOM    417  CG2 VAL A  29      58.578  47.789  53.266  1.00  0.00           C0.      0
ATOM    418 HG21 VAL A  29      58.964  48.726  52.864  1.00  0.00           H0.      0
ATOM    419 HG22 VAL A  29      57.634  47.475  52.821  1.00  0.00           H0.      0
ATOM    420 HG23 VAL A  29      58.474  47.795  54.351  1.00  0.00           H0.      0
ATOM    421  C   VAL A  29      58.484  45.884  50.710  1.00  0.00           C0.      0
ATOM    422  O   VAL A  29      57.862  44.925  51.306  1.00  0.00           O0.      0
ATOM    423  N   TRP A  30      58.088  46.315  49.553  1.00  0.00           N0.      0
ATOM    424  H   TRP A  30      58.532  47.136  49.167  1.00  0.00           H0.      0
ATOM    425  CA  TRP A  30      56.922  45.790  48.947  1.00  0.00           C0.      0
ATOM    426  HA  TRP A  30      56.132  45.933  49.685  1.00  0.00           H0.      0
ATOM    427  CB  TRP A  30      56.598  46.524  47.666  1.00  0.00           C0.      0
ATOM    428  HB2 TRP A  30      57.015  47.527  47.573  1.00  0.00           H0.      0
ATOM    429  HB3 TRP A  30      56.984  45.981  46.803  1.00  0.00           H0.      0
ATOM    430  CG  TRP A  30      55.167  46.637  47.377  1.00  0.00           C0.      0
ATOM    431  CD1 TRP A  30      54.432  46.050  46.365  1.00  0.00           C0.      0
ATOM    432  HD1 TRP A  30      54.810  45.455  45.548  1.00  0.00           H0.      0
ATOM    433  NE1 TRP A  30      53.107  46.489  46.487  1.00  0.00           N0.      0
ATOM    434  HE1 TRP A  30      52.382  46.028  45.957  1.00  0.00           H0.      0
ATOM    435  CE2 TRP A  30      52.854  47.287  47.537  1.00  0.00           C0.      0
ATOM    436  CZ2 TRP A  30      51.831  48.051  48.086  1.00  0.00           C0.      0
ATOM    437  HZ2 TRP A  30      50.977  48.175  47.436  1.00  0.00           H0.      0
ATOM    438  CH2 TRP A  30      51.853  48.731  49.336  1.00  0.00           C0.      0
ATOM    439  HH2 TRP A  30      50.981  49.320  49.580  1.00  0.00           H0.      0
ATOM    440  CZ3 TRP A  30      53.113  48.679  49.977  1.00  0.00           C0.      0
ATOM    441  HZ3 TRP A  30      53.203  49.353  50.816  1.00  0.00           H0.      0
ATOM    442  CE3 TRP A  30      54.207  48.099  49.337  1.00  0.00           C0.      0
ATOM    443  HE3 TRP A  30      55.189  48.255  49.759  1.00  0.00           H0.      0
ATOM    444  CD2 TRP A  30      54.164  47.362  48.159  1.00  0.00           C0.      0
ATOM    445  C   TRP A  30      57.018  44.334  48.659  1.00  0.00           C0.      0
ATOM    446  O   TRP A  30      56.126  43.487  48.859  1.00  0.00           O0.      0
ATOM    447  N   GLN A  31      58.208  43.851  48.175  1.00  0.00           N0.      0
ATOM    448  H   GLN A  31      58.908  44.550  47.970  1.00  0.00           H0.      0
ATOM    449  CA  GLN A  31      58.406  42.430  47.921  1.00  0.00           C0.      0
ATOM    450  HA  GLN A  31      57.629  41.989  47.297  1.00  0.00           H0.      0
ATOM    451  CB  GLN A  31      59.751  42.345  47.086  1.00  0.00           C0.      0
ATOM    452  HB2 GLN A  31      59.867  41.361  46.631  1.00  0.00           H0.      0
ATOM    453  HB3 GLN A  31      59.676  43.167  46.374  1.00  0.00           H0.      0
ATOM    454  CG  GLN A  31      61.099  42.553  47.790  1.00  0.00           C0.      0
ATOM    455  HG2 GLN A  31      61.332  41.753  48.492  1.00  0.00           H0.      0
ATOM    456  HG3 GLN A  31      61.862  42.374  47.032  1.00  0.00           H0.      0
ATOM    457  CD  GLN A  31      61.408  43.964  48.376  1.00  0.00           C0.      0
ATOM    458  OE1 GLN A  31      60.711  44.951  48.110  1.00  0.00           O0.      0
ATOM    459  NE2 GLN A  31      62.414  44.167  49.211  1.00  0.00           N0.      0
ATOM    460 HE21 GLN A  31      62.575  45.101  49.560  1.00  0.00           H0.      0
ATOM    461 HE22 GLN A  31      62.936  43.348  49.488  1.00  0.00           H0.      0
ATOM    462  C   GLN A  31      58.501  41.561  49.237  1.00  0.00           C0.      0
ATOM    463  O   GLN A  31      58.395  40.310  49.190  1.00  0.00           O0.      0
ATOM    464  N   LEU A  32      58.565  42.162  50.385  1.00  0.00           N0.      0
ATOM    465  H   LEU A  32      58.604  43.170  50.438  1.00  0.00           H0.      0
ATOM    466  CA  LEU A  32      58.412  41.506  51.674  1.00  0.00           C0.      0
ATOM    467  HA  LEU A  32      58.628  40.446  51.544  1.00  0.00           H0.      0
ATOM    468  CB  LEU A  32      59.287  42.195  52.722  1.00  0.00           C0.      0
ATOM    469  HB2 LEU A  32      58.765  43.105  53.019  1.00  0.00           H0.      0
ATOM    470  HB3 LEU A  32      59.307  41.621  53.648  1.00  0.00           H0.      0
ATOM    471  CG  LEU A  32      60.698  42.643  52.284  1.00  0.00           C0.      0
ATOM    472  HG  LEU A  32      60.572  43.436  51.546  1.00  0.00           H0.      0
ATOM    473  CD1 LEU A  32      61.454  43.076  53.527  1.00  0.00           C0.      0
ATOM    474 HD11 LEU A  32      61.468  42.199  54.175  1.00  0.00           H0.      0
ATOM    475 HD12 LEU A  32      62.496  43.372  53.409  1.00  0.00           H0.      0
ATOM    476 HD13 LEU A  32      60.820  43.838  53.980  1.00  0.00           H0.      0
ATOM    477  CD2 LEU A  32      61.559  41.512  51.724  1.00  0.00           C0.      0
ATOM    478 HD21 LEU A  32      62.566  41.901  51.876  1.00  0.00           H0.      0
ATOM    479 HD22 LEU A  32      61.374  40.668  52.389  1.00  0.00           H0.      0
ATOM    480 HD23 LEU A  32      61.266  41.398  50.681  1.00  0.00           H0.      0
ATOM    481  C   LEU A  32      56.962  41.559  52.236  1.00  0.00           C0.      0
ATOM    482  O   LEU A  32      56.685  40.743  53.122  1.00  0.00           O0.      0
ATOM    483  N   TYR A  33      56.162  42.458  51.609  1.00  0.00           N0.      0
ATOM    484  H   TYR A  33      56.526  42.965  50.815  1.00  0.00           H0.      0
ATOM    485  CA  TYR A  33      54.750  42.614  51.946  1.00  0.00           C0.      0
ATOM    486  HA  TYR A  33      54.619  42.224  52.955  1.00  0.00           H0.      0
ATOM    487  CB  TYR A  33      54.329  44.147  52.087  1.00  0.00           C0.      0
ATOM    488  HB2 TYR A  33      54.973  44.606  52.836  1.00  0.00           H0.      0
ATOM    489  HB3 TYR A  33      54.669  44.624  51.168  1.00  0.00           H0.      0
ATOM    490  CG  TYR A  33      52.883  44.494  52.243  1.00  0.00           C0.      0
ATOM    491  CD1 TYR A  33      52.251  45.494  51.537  1.00  0.00           C0.      0
ATOM    492  HD1 TYR A  33      52.698  45.978  50.682  1.00  0.00           H0.      0
ATOM    493  CE1 TYR A  33      50.913  45.712  51.646  1.00  0.00           C0.      0
ATOM    494  HE1 TYR A  33      50.439  46.266  50.850  1.00  0.00           H0.      0
ATOM    495  CZ  TYR A  33      50.173  45.095  52.640  1.00  0.00           C0.      0
ATOM    496  OH  TYR A  33      48.839  45.288  52.752  1.00  0.00           O0.      0
ATOM    497  HH  TYR A  33      48.465  45.511  51.896  1.00  0.00           H0.      0
ATOM    498  CE2 TYR A  33      50.852  44.289  53.557  1.00  0.00           C0.      0
ATOM    499  HE2 TYR A  33      50.298  43.990  54.434  1.00  0.00           H0.      0
ATOM    500  CD2 TYR A  33      52.174  43.913  53.354  1.00  0.00           C0.      0
ATOM    501  HD2 TYR A  33      52.659  43.256  54.062  1.00  0.00           H0.      0
ATOM    502  C   TYR A  33      53.897  41.762  51.023  1.00  0.00           C0.      0
ATOM    503  O   TYR A  33      53.010  41.023  51.431  1.00  0.00           O0.      0
ATOM    504  N   ILE A  34      54.260  41.601  49.798  1.00  0.00           N0.      0
ATOM    505  H   ILE A  34      54.946  42.236  49.415  1.00  0.00           H0.      0
ATOM    506  CA  ILE A  34      53.808  40.513  48.918  1.00  0.00           C0.      0
ATOM    507  HA  ILE A  34      52.722  40.546  49.005  1.00  0.00           H0.      0
ATOM    508  CB  ILE A  34      54.249  40.697  47.430  1.00  0.00           C0.      0
ATOM    509  HB  ILE A  34      55.337  40.751  47.464  1.00  0.00           H0.      0
ATOM    510  CG2 ILE A  34      53.801  39.588  46.471  1.00  0.00           C0.      0
ATOM    511 HG21 ILE A  34      54.252  39.832  45.509  1.00  0.00           H0.      0
ATOM    512 HG22 ILE A  34      54.305  38.649  46.696  1.00  0.00           H0.      0
ATOM    513 HG23 ILE A  34      52.720  39.459  46.532  1.00  0.00           H0.      0
ATOM    514  CG1 ILE A  34      53.648  42.035  46.825  1.00  0.00           C0.      0
ATOM    515 HG12 ILE A  34      52.658  41.901  46.389  1.00  0.00           H0.      0
ATOM    516 HG13 ILE A  34      53.484  42.826  47.558  1.00  0.00           H0.      0
ATOM    517  CD1 ILE A  34      54.470  42.673  45.663  1.00  0.00           C0.      0
ATOM    518 HD11 ILE A  34      53.969  43.571  45.301  1.00  0.00           H0.      0
ATOM    519 HD12 ILE A  34      55.448  43.039  45.977  1.00  0.00           H0.      0
ATOM    520 HD13 ILE A  34      54.581  42.049  44.776  1.00  0.00           H0.      0
ATOM    521  C   ILE A  34      54.373  39.193  49.466  1.00  0.00           C0.      0
ATOM    522  O   ILE A  34      53.649  38.198  49.576  1.00  0.00           O0.      0
ATOM    523  N   GLY A  35      55.744  39.023  49.749  1.00  0.00           N0.      0
ATOM    524  H   GLY A  35      56.372  39.723  49.381  1.00  0.00           H0.      0
ATOM    525  CA  GLY A  35      56.271  37.703  49.991  1.00  0.00           C0.      0
ATOM    526  HA2 GLY A  35      57.197  37.859  50.544  1.00  0.00           H0.      0
ATOM    527  HA3 GLY A  35      55.653  37.160  50.707  1.00  0.00           H0.      0
ATOM    528  C   GLY A  35      56.496  36.974  48.720  1.00  0.00           C0.      0
ATOM    529  O   GLY A  35      56.815  37.625  47.741  1.00  0.00           O0.      0
ATOM    530  N   ASP A  36      56.171  35.705  48.687  1.00  0.00           N0.      0
ATOM    531  H   ASP A  36      55.818  35.219  49.500  1.00  0.00           H0.      0
ATOM    532  CA  ASP A  36      56.229  34.899  47.502  1.00  0.00           C0.      0
ATOM    533  HA  ASP A  36      57.185  35.122  47.029  1.00  0.00           H0.      0
ATOM    534  CB  ASP A  36      56.001  33.470  47.919  1.00  0.00           C0.      0
ATOM    535  HB2 ASP A  36      56.651  33.195  48.749  1.00  0.00           H0.      0
ATOM    536  HB3 ASP A  36      54.998  33.290  48.305  1.00  0.00           H0.      0
ATOM    537  CG  ASP A  36      56.027  32.512  46.695  1.00  0.00           C0.      0
ATOM    538  OD1 ASP A  36      56.192  32.826  45.529  1.00  0.00           O0.      0
ATOM    539  OD2 ASP A  36      55.873  31.279  46.909  1.00  0.00           O0.      0
ATOM    540  C   ASP A  36      55.125  35.304  46.452  1.00  0.00           C0.      0
ATOM    541  O   ASP A  36      53.924  34.972  46.629  1.00  0.00           O0.      0
ATOM    542  N   THR A  37      55.584  35.897  45.350  1.00  0.00           N0.      0
ATOM    543  H   THR A  37      56.546  36.200  45.295  1.00  0.00           H0.      0
ATOM    544  CA  THR A  37      54.752  36.213  44.154  1.00  0.00           C0.      0
ATOM    545  HA  THR A  37      54.275  37.107  44.557  1.00  0.00           H0.      0
ATOM    546  CB  THR A  37      55.662  36.490  43.011  1.00  0.00           C0.      0
ATOM    547  HB  THR A  37      56.322  37.333  43.214  1.00  0.00           H0.      0
ATOM    548  CG2 THR A  37      56.638  35.350  42.591  1.00  0.00           C0.      0
ATOM    549 HG21 THR A  37      57.314  35.177  43.429  1.00  0.00           H0.      0
ATOM    550 HG22 THR A  37      55.989  34.549  42.237  1.00  0.00           H0.      0
ATOM    551 HG23 THR A  37      57.106  35.808  41.720  1.00  0.00           H0.      0
ATOM    552  OG1 THR A  37      54.866  36.789  41.883  1.00  0.00           O0.      0
ATOM    553  HG1 THR A  37      55.470  37.104  41.207  1.00  0.00           H0.      0
ATOM    554  C   THR A  37      53.596  35.282  43.807  1.00  0.00           C0.      0
ATOM    555  O   THR A  37      52.468  35.711  43.566  1.00  0.00           O0.      0
ATOM    556  N   ARG A  38      53.957  34.007  43.803  1.00  0.00           N0.      0
ATOM    557  H   ARG A  38      54.949  33.874  43.940  1.00  0.00           H0.      0
ATOM    558  CA  ARG A  38      53.102  32.846  43.489  1.00  0.00           C0.      0
ATOM    559  HA  ARG A  38      52.717  32.962  42.476  1.00  0.00           H0.      0
ATOM    560  CB  ARG A  38      53.827  31.511  43.450  1.00  0.00           C0.      0
ATOM    561  HB2 ARG A  38      54.119  31.282  44.475  1.00  0.00           H0.      0
ATOM    562  HB3 ARG A  38      53.101  30.782  43.091  1.00  0.00           H0.      0
ATOM    563  CG  ARG A  38      54.924  31.531  42.361  1.00  0.00           C0.      0
ATOM    564  HG2 ARG A  38      54.608  31.700  41.331  1.00  0.00           H0.      0
ATOM    565  HG3 ARG A  38      55.512  32.412  42.617  1.00  0.00           H0.      0
ATOM    566  CD  ARG A  38      55.783  30.299  42.496  1.00  0.00           C0.      0
ATOM    567  HD2 ARG A  38      55.072  29.489  42.332  1.00  0.00           H0.      0
ATOM    568  HD3 ARG A  38      56.621  30.316  41.799  1.00  0.00           H0.      0
ATOM    569  NE  ARG A  38      56.319  30.106  43.890  1.00  0.00           N0.      0
ATOM    570  HE  ARG A  38      56.318  30.911  44.501  1.00  0.00           H0.      0
ATOM    571  CZ  ARG A  38      56.828  29.051  44.468  1.00  0.00           C0.      0
ATOM    572  NH1 ARG A  38      57.046  27.962  43.760  1.00  0.00           N0.      0
ATOM    573 HH11 ARG A  38      56.892  27.940  42.762  1.00  0.00           H0.      0
ATOM    574 HH12 ARG A  38      57.448  27.203  44.291  1.00  0.00           H0.      0
ATOM    575  NH2 ARG A  38      57.049  29.021  45.745  1.00  0.00           N0.      0
ATOM    576 HH21 ARG A  38      56.753  29.757  46.370  1.00  0.00           H0.      0
ATOM    577 HH22 ARG A  38      57.705  28.336  46.093  1.00  0.00           H0.      0
ATOM    578  C   ARG A  38      51.935  32.631  44.529  1.00  0.00           C0.      0
ATOM    579  O   ARG A  38      50.897  32.205  44.161  1.00  0.00           O0.      0
ATOM    580  N   SER A  39      52.066  32.968  45.810  1.00  0.00           N0.      0
ATOM    581  H   SER A  39      52.944  33.426  46.007  1.00  0.00           H0.      0
ATOM    582  CA  SER A  39      51.082  32.879  46.871  1.00  0.00           C0.      0
ATOM    583  HA  SER A  39      50.527  31.945  46.944  1.00  0.00           H0.      0
ATOM    584  CB  SER A  39      51.868  33.020  48.143  1.00  0.00           C0.      0
ATOM    585  HB2 SER A  39      52.741  32.370  48.198  1.00  0.00           H0.      0
ATOM    586  HB3 SER A  39      52.210  34.054  48.181  1.00  0.00           H0.      0
ATOM    587  OG  SER A  39      51.039  32.721  49.222  1.00  0.00           O0.      0
ATOM    588  HG  SER A  39      51.528  33.027  49.990  1.00  0.00           H0.      0
ATOM    589  C   SER A  39      49.966  33.900  46.596  1.00  0.00           C0.      0
ATOM    590  O   SER A  39      48.783  33.533  46.637  1.00  0.00           O0.      0
ATOM    591  N   ARG A  40      50.359  35.127  46.189  1.00  0.00           N0.      0
ATOM    592  H   ARG A  40      51.348  35.330  46.195  1.00  0.00           H0.      0
ATOM    593  CA  ARG A  40      49.382  36.107  45.588  1.00  0.00           C0.      0
ATOM    594  HA  ARG A  40      48.531  36.303  46.241  1.00  0.00           H0.      0
ATOM    595  CB  ARG A  40      50.085  37.447  45.405  1.00  0.00           C0.      0
ATOM    596  HB2 ARG A  40      50.471  37.888  46.324  1.00  0.00           H0.      0
ATOM    597  HB3 ARG A  40      50.937  37.305  44.740  1.00  0.00           H0.      0
ATOM    598  CG  ARG A  40      49.228  38.518  44.740  1.00  0.00           C0.      0
ATOM    599  HG2 ARG A  40      48.783  38.172  43.807  1.00  0.00           H0.      0
ATOM    600  HG3 ARG A  40      48.471  38.772  45.482  1.00  0.00           H0.      0
ATOM    601  CD  ARG A  40      50.101  39.703  44.480  1.00  0.00           C0.      0
ATOM    602  HD2 ARG A  40      50.739  39.873  45.348  1.00  0.00           H0.      0
ATOM    603  HD3 ARG A  40      50.751  39.439  43.646  1.00  0.00           H0.      0
ATOM    604  NE  ARG A  40      49.508  40.887  43.948  1.00  0.00           N0.      0
ATOM    605  HE  ARG A  40      49.042  40.718  43.068  1.00  0.00           H0.      0
ATOM    606  CZ  ARG A  40      49.534  42.169  44.463  1.00  0.00           C0.      0
ATOM    607  NH1 ARG A  40      49.821  42.464  45.676  1.00  0.00           N0.      0
ATOM    608 HH11 ARG A  40      49.847  41.676  46.307  1.00  0.00           H0.      0
ATOM    609 HH12 ARG A  40      49.901  43.423  45.982  1.00  0.00           H0.      0
ATOM    610  NH2 ARG A  40      49.041  43.142  43.768  1.00  0.00           N0.      0
ATOM    611 HH21 ARG A  40      48.675  42.885  42.862  1.00  0.00           H0.      0
ATOM    612 HH22 ARG A  40      48.857  44.079  44.096  1.00  0.00           H0.      0
ATOM    613  C   ARG A  40      48.737  35.619  44.319  1.00  0.00           C0.      0
ATOM    614  O   ARG A  40      47.488  35.780  44.133  1.00  0.00           O0.      0
ATOM    615  N   THR A  41      49.550  35.051  43.406  1.00  0.00           N0.      0
ATOM    616  H   THR A  41      50.462  34.831  43.783  1.00  0.00           H0.      0
ATOM    617  CA  THR A  41      49.029  34.711  42.045  1.00  0.00           C0.      0
ATOM    618  HA  THR A  41      48.487  35.593  41.705  1.00  0.00           H0.      0
ATOM    619  CB  THR A  41      50.268  34.405  41.234  1.00  0.00           C0.      0
ATOM    620  HB  THR A  41      50.863  33.645  41.741  1.00  0.00           H0.      0
ATOM    621  CG2 THR A  41      49.917  34.117  39.789  1.00  0.00           C0.      0
ATOM    622 HG21 THR A  41      49.470  35.035  39.409  1.00  0.00           H0.      0
ATOM    623 HG22 THR A  41      50.837  33.984  39.220  1.00  0.00           H0.      0
ATOM    624 HG23 THR A  41      49.218  33.293  39.647  1.00  0.00           H0.      0
ATOM    625  OG1 THR A  41      51.120  35.517  41.231  1.00  0.00           O0.      0
ATOM    626  HG1 THR A  41      51.340  35.832  42.110  1.00  0.00           H0.      0
ATOM    627  C   THR A  41      47.959  33.588  42.150  1.00  0.00           C0.      0
ATOM    628  O   THR A  41      46.935  33.666  41.454  1.00  0.00           O0.      0
ATOM    629  N   ALA A  42      48.147  32.643  43.129  1.00  0.00           N0.      0
ATOM    630  H   ALA A  42      48.996  32.627  43.675  1.00  0.00           H0.      0
ATOM    631  CA  ALA A  42      47.278  31.551  43.461  1.00  0.00           C0.      0
ATOM    632  HA  ALA A  42      47.049  31.004  42.547  1.00  0.00           H0.      0
ATOM    633  CB  ALA A  42      47.903  30.572  44.437  1.00  0.00           C0.      0
ATOM    634  HB1 ALA A  42      48.350  31.088  45.287  1.00  0.00           H0.      0
ATOM    635  HB2 ALA A  42      47.228  29.749  44.673  1.00  0.00           H0.      0
ATOM    636  HB3 ALA A  42      48.703  30.029  43.935  1.00  0.00           H0.      0
ATOM    637  C   ALA A  42      45.873  31.987  43.881  1.00  0.00           C0.      0
ATOM    638  O   ALA A  42      44.988  31.177  43.978  1.00  0.00           O0.      0
ATOM    639  N   GLU A  43      45.548  33.320  43.990  1.00  0.00           N0.      0
ATOM    640  H   GLU A  43      46.363  33.906  43.882  1.00  0.00           H0.      0
ATOM    641  CA  GLU A  43      44.222  33.797  44.355  1.00  0.00           C0.      0
ATOM    642  HA  GLU A  43      43.552  33.014  44.711  1.00  0.00           H0.      0
ATOM    643  CB  GLU A  43      44.375  34.867  45.378  1.00  0.00           C0.      0
ATOM    644  HB2 GLU A  43      45.018  35.650  44.977  1.00  0.00           H0.      0
ATOM    645  HB3 GLU A  43      43.389  35.284  45.585  1.00  0.00           H0.      0
ATOM    646  CG  GLU A  43      45.035  34.336  46.689  1.00  0.00           C0.      0
ATOM    647  HG2 GLU A  43      46.075  34.067  46.501  1.00  0.00           H0.      0
ATOM    648  HG3 GLU A  43      44.904  35.121  47.433  1.00  0.00           H0.      0
ATOM    649  CD  GLU A  43      44.295  33.073  47.192  1.00  0.00           C0.      0
ATOM    650  OE1 GLU A  43      43.028  33.028  47.164  1.00  0.00           O0.      0
ATOM    651  OE2 GLU A  43      45.036  32.082  47.440  1.00  0.00           O0.      0
ATOM    652  C   GLU A  43      43.456  34.300  43.078  1.00  0.00           C0.      0
ATOM    653  O   GLU A  43      42.209  34.334  43.151  1.00  0.00           O0.      0
ATOM    654  N   TYR A  44      44.069  34.769  42.017  1.00  0.00           N0.      0
ATOM    655  H   TYR A  44      45.076  34.689  41.982  1.00  0.00           H0.      0
ATOM    656  CA  TYR A  44      43.375  35.226  40.833  1.00  0.00           C0.      0
ATOM    657  HA  TYR A  44      42.425  34.709  40.691  1.00  0.00           H0.      0
ATOM    658  CB  TYR A  44      42.967  36.714  41.057  1.00  0.00           C0.      0
ATOM    659  HB2 TYR A  44      42.422  37.188  40.240  1.00  0.00           H0.      0
ATOM    660  HB3 TYR A  44      42.189  36.813  41.813  1.00  0.00           H0.      0
ATOM    661  CG  TYR A  44      44.124  37.549  41.537  1.00  0.00           C0.      0
ATOM    662  CD1 TYR A  44      44.774  38.298  40.506  1.00  0.00           C0.      0
ATOM    663  HD1 TYR A  44      44.637  38.067  39.460  1.00  0.00           H0.      0
ATOM    664  CE1 TYR A  44      45.787  39.145  40.908  1.00  0.00           C0.      0
ATOM    665  HE1 TYR A  44      46.418  39.710  40.238  1.00  0.00           H0.      0
ATOM    666  CZ  TYR A  44      46.105  39.314  42.307  1.00  0.00           C0.      0
ATOM    667  OH  TYR A  44      46.936  40.340  42.730  1.00  0.00           O0.      0
ATOM    668  HH  TYR A  44      47.330  40.727  41.945  1.00  0.00           H0.      0
ATOM    669  CE2 TYR A  44      45.310  38.706  43.354  1.00  0.00           C0.      0
ATOM    670  HE2 TYR A  44      45.469  38.978  44.387  1.00  0.00           H0.      0
ATOM    671  CD2 TYR A  44      44.340  37.785  42.915  1.00  0.00           C0.      0
ATOM    672  HD2 TYR A  44      43.594  37.414  43.603  1.00  0.00           H0.      0
ATOM    673  C   TYR A  44      44.042  35.069  39.429  1.00  0.00           C0.      0
ATOM    674  O   TYR A  44      43.393  35.438  38.379  1.00  0.00           O0.      0
ATOM    675  N   LYS A  45      45.122  34.394  39.324  1.00  0.00           N0.      0
ATOM    676  H   LYS A  45      45.685  34.106  40.111  1.00  0.00           H0.      0
ATOM    677  CA  LYS A  45      45.723  34.135  37.997  1.00  0.00           C0.      0
ATOM    678  HA  LYS A  45      45.758  35.092  37.478  1.00  0.00           H0.      0
ATOM    679  CB  LYS A  45      47.160  33.460  37.980  1.00  0.00           C0.      0
ATOM    680  HB2 LYS A  45      47.866  34.287  38.066  1.00  0.00           H0.      0
ATOM    681  HB3 LYS A  45      47.298  32.783  38.823  1.00  0.00           H0.      0
ATOM    682  CG  LYS A  45      47.514  32.733  36.630  1.00  0.00           C0.      0
ATOM    683  HG2 LYS A  45      46.830  31.903  36.457  1.00  0.00           H0.      0
ATOM    684  HG3 LYS A  45      47.439  33.552  35.914  1.00  0.00           H0.      0
ATOM    685  CD  LYS A  45      48.962  32.251  36.780  1.00  0.00           C0.      0
ATOM    686  HD2 LYS A  45      49.573  33.154  36.782  1.00  0.00           H0.      0
ATOM    687  HD3 LYS A  45      49.109  31.838  37.778  1.00  0.00           H0.      0
ATOM    688  CE  LYS A  45      49.407  31.041  35.864  1.00  0.00           C0.      0
ATOM    689  HE2 LYS A  45      48.668  30.251  35.995  1.00  0.00           H0.      0
ATOM    690  HE3 LYS A  45      49.528  31.455  34.863  1.00  0.00           H0.      0
ATOM    691  NZ  LYS A  45      50.739  30.584  36.301  1.00  0.00           N0.      0
ATOM    692  HZ1 LYS A  45      50.672  29.636  36.644  1.00  0.00           H0.      0
ATOM    693  HZ2 LYS A  45      51.314  30.551  35.471  1.00  0.00           H0.      0
ATOM    694  HZ3 LYS A  45      51.124  31.110  37.072  1.00  0.00           H0.      0
ATOM    695  C   LYS A  45      44.773  33.397  36.979  1.00  0.00           C0.      0
ATOM    696  O   LYS A  45      44.412  34.012  35.949  1.00  0.00           O0.      0
ATOM    697  N   ALA A  46      44.136  32.261  37.403  1.00  0.00           N0.      0
ATOM    698  H   ALA A  46      44.379  32.085  38.367  1.00  0.00           H0.      0
ATOM    699  CA  ALA A  46      43.248  31.435  36.613  1.00  0.00           C0.      0
ATOM    700  HA  ALA A  46      43.784  31.318  35.671  1.00  0.00           H0.      0
ATOM    701  CB  ALA A  46      42.997  30.086  37.311  1.00  0.00           C0.      0
ATOM    702  HB1 ALA A  46      44.009  29.689  37.394  1.00  0.00           H0.      0
ATOM    703  HB2 ALA A  46      42.612  30.179  38.327  1.00  0.00           H0.      0
ATOM    704  HB3 ALA A  46      42.356  29.446  36.705  1.00  0.00           H0.      0
ATOM    705  C   ALA A  46      41.900  32.139  36.404  1.00  0.00           C0.      0
ATOM    706  O   ALA A  46      41.329  32.093  35.299  1.00  0.00           O0.      0
ATOM    707  N   TRP A  47      41.391  32.849  37.421  1.00  0.00           N0.      0
ATOM    708  H   TRP A  47      41.822  32.588  38.295  1.00  0.00           H0.      0
ATOM    709  CA  TRP A  47      40.189  33.687  37.325  1.00  0.00           C0.      0
ATOM    710  HA  TRP A  47      39.378  33.064  36.948  1.00  0.00           H0.      0
ATOM    711  CB  TRP A  47      39.880  34.029  38.819  1.00  0.00           C0.      0
ATOM    712  HB2 TRP A  47      39.726  33.161  39.459  1.00  0.00           H0.      0
ATOM    713  HB3 TRP A  47      40.761  34.537  39.211  1.00  0.00           H0.      0
ATOM    714  CG  TRP A  47      38.730  34.946  39.000  1.00  0.00           C0.      0
ATOM    715  CD1 TRP A  47      37.457  34.610  39.343  1.00  0.00           C0.      0
ATOM    716  HD1 TRP A  47      37.122  33.589  39.453  1.00  0.00           H0.      0
ATOM    717  NE1 TRP A  47      36.674  35.669  39.502  1.00  0.00           N0.      0
ATOM    718  HE1 TRP A  47      35.675  35.645  39.651  1.00  0.00           H0.      0
ATOM    719  CE2 TRP A  47      37.365  36.769  39.092  1.00  0.00           C0.      0
ATOM    720  CZ2 TRP A  47      36.963  38.093  38.874  1.00  0.00           C0.      0
ATOM    721  HZ2 TRP A  47      35.929  38.400  38.927  1.00  0.00           H0.      0
ATOM    722  CH2 TRP A  47      37.850  39.104  38.496  1.00  0.00           C0.      0
ATOM    723  HH2 TRP A  47      37.484  40.101  38.303  1.00  0.00           H0.      0
ATOM    724  CZ3 TRP A  47      39.204  38.743  38.417  1.00  0.00           C0.      0
ATOM    725  HZ3 TRP A  47      39.908  39.539  38.227  1.00  0.00           H0.      0
ATOM    726  CE3 TRP A  47      39.595  37.364  38.710  1.00  0.00           C0.      0
ATOM    727  HE3 TRP A  47      40.654  37.158  38.654  1.00  0.00           H0.      0
ATOM    728  CD2 TRP A  47      38.713  36.350  38.945  1.00  0.00           C0.      0
ATOM    729  C   TRP A  47      40.504  34.945  36.433  1.00  0.00           C0.      0
ATOM    730  O   TRP A  47      39.555  35.276  35.737  1.00  0.00           O0.      0
ATOM    731  N   LEU A  48      41.606  35.699  36.481  1.00  0.00           N0.      0
ATOM    732  H   LEU A  48      42.411  35.420  37.024  1.00  0.00           H0.      0
ATOM    733  CA  LEU A  48      41.793  36.858  35.633  1.00  0.00           C0.      0
ATOM    734  HA  LEU A  48      40.892  37.468  35.707  1.00  0.00           H0.      0
ATOM    735  CB  LEU A  48      42.978  37.685  36.161  1.00  0.00           C0.      0
ATOM    736  HB2 LEU A  48      42.700  38.011  37.163  1.00  0.00           H0.      0
ATOM    737  HB3 LEU A  48      43.859  37.057  36.027  1.00  0.00           H0.      0
ATOM    738  CG  LEU A  48      43.226  39.012  35.455  1.00  0.00           C0.      0
ATOM    739  HG  LEU A  48      43.276  38.882  34.374  1.00  0.00           H0.      0
ATOM    740  CD1 LEU A  48      42.146  40.038  35.676  1.00  0.00           C0.      0
ATOM    741 HD11 LEU A  48      42.027  40.358  36.711  1.00  0.00           H0.      0
ATOM    742 HD12 LEU A  48      42.363  40.980  35.173  1.00  0.00           H0.      0
ATOM    743 HD13 LEU A  48      41.162  39.737  35.317  1.00  0.00           H0.      0
ATOM    744  CD2 LEU A  48      44.513  39.595  35.880  1.00  0.00           C0.      0
ATOM    745 HD21 LEU A  48      44.470  39.966  36.903  1.00  0.00           H0.      0
ATOM    746 HD22 LEU A  48      45.186  38.738  35.887  1.00  0.00           H0.      0
ATOM    747 HD23 LEU A  48      44.836  40.364  35.179  1.00  0.00           H0.      0
ATOM    748  C   LEU A  48      41.979  36.430  34.180  1.00  0.00           C0.      0
ATOM    749  O   LEU A  48      41.313  36.911  33.317  1.00  0.00           O0.      0
ATOM    750  N   LEU A  49      42.872  35.441  33.922  1.00  0.00           N0.      0
ATOM    751  H   LEU A  49      43.285  34.949  34.702  1.00  0.00           H0.      0
ATOM    752  CA  LEU A  49      43.167  34.870  32.545  1.00  0.00           C0.      0
ATOM    753  HA  LEU A  49      43.389  35.689  31.861  1.00  0.00           H0.      0
ATOM    754  CB  LEU A  49      44.218  33.750  32.549  1.00  0.00           C0.      0
ATOM    755  HB2 LEU A  49      43.825  33.010  33.246  1.00  0.00           H0.      0
ATOM    756  HB3 LEU A  49      44.236  33.262  31.574  1.00  0.00           H0.      0
ATOM    757  CG  LEU A  49      45.691  34.255  32.852  1.00  0.00           C0.      0
ATOM    758  HG  LEU A  49      45.663  34.976  33.669  1.00  0.00           H0.      0
ATOM    759  CD1 LEU A  49      46.510  33.036  33.362  1.00  0.00           C0.      0
ATOM    760 HD11 LEU A  49      46.089  32.739  34.323  1.00  0.00           H0.      0
ATOM    761 HD12 LEU A  49      46.546  32.182  32.685  1.00  0.00           H0.      0
ATOM    762 HD13 LEU A  49      47.555  33.302  33.525  1.00  0.00           H0.      0
ATOM    763  CD2 LEU A  49      46.329  34.852  31.544  1.00  0.00           C0.      0
ATOM    764 HD21 LEU A  49      45.732  35.742  31.344  1.00  0.00           H0.      0
ATOM    765 HD22 LEU A  49      47.372  35.001  31.821  1.00  0.00           H0.      0
ATOM    766 HD23 LEU A  49      46.256  34.170  30.697  1.00  0.00           H0.      0
ATOM    767  C   LEU A  49      41.887  34.272  31.971  1.00  0.00           C0.      0
ATOM    768  O   LEU A  49      41.585  34.513  30.810  1.00  0.00           O0.      0
ATOM    769  N   GLY A  50      41.112  33.549  32.768  1.00  0.00           N0.      0
ATOM    770  H   GLY A  50      41.437  33.504  33.723  1.00  0.00           H0.      0
ATOM    771  CA  GLY A  50      39.830  32.889  32.403  1.00  0.00           C0.      0
ATOM    772  HA2 GLY A  50      40.030  32.185  31.595  1.00  0.00           H0.      0
ATOM    773  HA3 GLY A  50      39.481  32.331  33.272  1.00  0.00           H0.      0
ATOM    774  C   GLY A  50      38.751  33.840  32.002  1.00  0.00           C0.      0
ATOM    775  O   GLY A  50      38.129  33.523  30.956  1.00  0.00           O0.      0
ATOM    776  N   LEU A  51      38.613  35.006  32.643  1.00  0.00           N0.      0
ATOM    777  H   LEU A  51      39.164  35.124  33.481  1.00  0.00           H0.      0
ATOM    778  CA  LEU A  51      37.646  36.064  32.363  1.00  0.00           C0.      0
ATOM    779  HA  LEU A  51      36.681  35.558  32.408  1.00  0.00           H0.      0
ATOM    780  CB  LEU A  51      37.668  36.956  33.621  1.00  0.00           C0.      0
ATOM    781  HB2 LEU A  51      37.453  36.329  34.486  1.00  0.00           H0.      0
ATOM    782  HB3 LEU A  51      38.688  37.337  33.673  1.00  0.00           H0.      0
ATOM    783  CG  LEU A  51      36.725  38.064  33.674  1.00  0.00           C0.      0
ATOM    784  HG  LEU A  51      36.624  38.499  32.679  1.00  0.00           H0.      0
ATOM    785  CD1 LEU A  51      35.370  37.601  34.102  1.00  0.00           C0.      0
ATOM    786 HD11 LEU A  51      34.912  37.007  33.311  1.00  0.00           H0.      0
ATOM    787 HD12 LEU A  51      35.459  37.137  35.084  1.00  0.00           H0.      0
ATOM    788 HD13 LEU A  51      34.610  38.377  34.190  1.00  0.00           H0.      0
ATOM    789  CD2 LEU A  51      37.330  39.103  34.679  1.00  0.00           C0.      0
ATOM    790 HD21 LEU A  51      37.491  38.654  35.659  1.00  0.00           H0.      0
ATOM    791 HD22 LEU A  51      38.210  39.630  34.310  1.00  0.00           H0.      0
ATOM    792 HD23 LEU A  51      36.533  39.841  34.766  1.00  0.00           H0.      0
ATOM    793  C   LEU A  51      37.896  36.900  31.182  1.00  0.00           C0.      0
ATOM    794  O   LEU A  51      36.952  37.218  30.394  1.00  0.00           O0.      0
ATOM    795  N   LEU A  52      39.233  37.236  30.930  1.00  0.00           N0.      0
ATOM    796  H   LEU A  52      39.896  36.763  31.527  1.00  0.00           H0.      0
ATOM    797  CA  LEU A  52      39.724  37.950  29.740  1.00  0.00           C0.      0
ATOM    798  HA  LEU A  52      39.241  38.916  29.596  1.00  0.00           H0.      0
ATOM    799  CB  LEU A  52      41.257  38.241  29.945  1.00  0.00           C0.      0
ATOM    800  HB2 LEU A  52      41.689  37.274  30.205  1.00  0.00           H0.      0
ATOM    801  HB3 LEU A  52      41.646  38.553  28.976  1.00  0.00           H0.      0
ATOM    802  CG  LEU A  52      41.673  39.308  31.031  1.00  0.00           C0.      0
ATOM    803  HG  LEU A  52      41.108  39.075  31.933  1.00  0.00           H0.      0
ATOM    804  CD1 LEU A  52      43.187  39.274  31.161  1.00  0.00           C0.      0
ATOM    805 HD11 LEU A  52      43.657  39.362  30.182  1.00  0.00           H0.      0
ATOM    806 HD12 LEU A  52      43.500  40.046  31.865  1.00  0.00           H0.      0
ATOM    807 HD13 LEU A  52      43.451  38.320  31.617  1.00  0.00           H0.      0
ATOM    808  CD2 LEU A  52      41.224  40.717  30.774  1.00  0.00           C0.      0
ATOM    809 HD21 LEU A  52      40.139  40.701  30.665  1.00  0.00           H0.      0
ATOM    810 HD22 LEU A  52      41.383  41.347  31.649  1.00  0.00           H0.      0
ATOM    811 HD23 LEU A  52      41.601  41.186  29.866  1.00  0.00           H0.      0
ATOM    812  C   LEU A  52      39.466  36.977  28.486  1.00  0.00           C0.      0
ATOM    813  O   LEU A  52      38.827  37.345  27.494  1.00  0.00           O0.      0
ATOM    814  N   ARG A  53      39.777  35.674  28.743  1.00  0.00           N0.      0
ATOM    815  H   ARG A  53      40.143  35.365  29.632  1.00  0.00           H0.      0
ATOM    816  CA  ARG A  53      39.806  34.668  27.637  1.00  0.00           C0.      0
ATOM    817  HA  ARG A  53      40.138  35.214  26.754  1.00  0.00           H0.      0
ATOM    818  CB  ARG A  53      40.692  33.440  27.909  1.00  0.00           C0.      0
ATOM    819  HB2 ARG A  53      40.503  33.111  28.931  1.00  0.00           H0.      0
ATOM    820  HB3 ARG A  53      40.481  32.564  27.296  1.00  0.00           H0.      0
ATOM    821  CG  ARG A  53      42.197  33.820  27.765  1.00  0.00           C0.      0
ATOM    822  HG2 ARG A  53      42.548  33.782  26.734  1.00  0.00           H0.      0
ATOM    823  HG3 ARG A  53      42.365  34.847  28.090  1.00  0.00           H0.      0
ATOM    824  CD  ARG A  53      43.151  32.914  28.540  1.00  0.00           C0.      0
ATOM    825  HD2 ARG A  53      43.036  33.018  29.619  1.00  0.00           H0.      0
ATOM    826  HD3 ARG A  53      42.876  31.891  28.282  1.00  0.00           H0.      0
ATOM    827  NE  ARG A  53      44.578  33.222  28.196  1.00  0.00           N0.      0
ATOM    828  HE  ARG A  53      44.701  33.921  27.477  1.00  0.00           H0.      0
ATOM    829  CZ  ARG A  53      45.653  32.596  28.642  1.00  0.00           C0.      0
ATOM    830  NH1 ARG A  53      45.596  31.664  29.573  1.00  0.00           N0.      0
ATOM    831 HH11 ARG A  53      44.698  31.394  29.948  1.00  0.00           H0.      0
ATOM    832 HH12 ARG A  53      46.452  31.221  29.876  1.00  0.00           H0.      0
ATOM    833  NH2 ARG A  53      46.848  32.731  28.196  1.00  0.00           N0.      0
ATOM    834 HH21 ARG A  53      46.946  33.139  27.277  1.00  0.00           H0.      0
ATOM    835 HH22 ARG A  53      47.558  32.140  28.605  1.00  0.00           H0.      0
ATOM    836  C   ARG A  53      38.389  34.113  27.342  1.00  0.00           C0.      0
ATOM    837  O   ARG A  53      38.093  33.681  26.201  1.00  0.00           O0.      0
ATOM    838  N   GLN A  54      37.445  34.168  28.333  1.00  0.00           N0.      0
ATOM    839  H   GLN A  54      37.683  34.206  29.314  1.00  0.00           H0.      0
ATOM    840  CA  GLN A  54      35.952  33.952  28.012  1.00  0.00           C0.      0
ATOM    841  HA  GLN A  54      35.724  32.949  27.651  1.00  0.00           H0.      0
ATOM    842  CB  GLN A  54      35.056  34.224  29.270  1.00  0.00           C0.      0
ATOM    843  HB2 GLN A  54      35.559  33.577  29.989  1.00  0.00           H0.      0
ATOM    844  HB3 GLN A  54      35.139  35.286  29.498  1.00  0.00           H0.      0
ATOM    845  CG  GLN A  54      33.535  33.900  29.288  1.00  0.00           C0.      0
ATOM    846  HG2 GLN A  54      33.065  34.392  28.435  1.00  0.00           H0.      0
ATOM    847  HG3 GLN A  54      33.524  32.814  29.203  1.00  0.00           H0.      0
ATOM    848  CD  GLN A  54      32.833  34.214  30.644  1.00  0.00           C0.      0
ATOM    849  OE1 GLN A  54      33.368  34.931  31.508  1.00  0.00           O0.      0
ATOM    850  NE2 GLN A  54      31.633  33.767  30.888  1.00  0.00           N0.      0
ATOM    851 HE21 GLN A  54      31.257  33.922  31.812  1.00  0.00           H0.      0
ATOM    852 HE22 GLN A  54      31.197  33.288  30.113  1.00  0.00           H0.      0
ATOM    853  C   GLN A  54      35.630  34.928  26.919  1.00  0.00           C0.      0
ATOM    854  O   GLN A  54      35.112  34.565  25.869  1.00  0.00           O0.      0
ATOM    855  N   HIP A  55      36.000  36.214  27.100  1.00  0.00           N0.      0
ATOM    856  H   HIP A  55      36.340  36.428  28.027  1.00  0.00           H0.      0
ATOM    857  CA  HIP A  55      35.723  37.286  26.127  1.00  0.00           C0.      0
ATOM    858  HA  HIP A  55      34.882  36.977  25.505  1.00  0.00           H0.      0
ATOM    859  CB  HIP A  55      35.169  38.480  26.926  1.00  0.00           C0.      0
ATOM    860  HB2 HIP A  55      35.859  38.805  27.704  1.00  0.00           H0.      0
ATOM    861  HB3 HIP A  55      34.893  39.342  26.318  1.00  0.00           H0.      0
ATOM    862  CG  HIP A  55      33.919  38.185  27.727  1.00  0.00           C0.      0
ATOM    863  ND1 HIP A  55      32.618  38.087  27.210  1.00  0.00           N0.      0
ATOM    864  HD1 HIP A  55      32.381  38.265  26.244  1.00  0.00           H0.      0
ATOM    865  CE1 HIP A  55      31.784  37.817  28.278  1.00  0.00           C0.      0
ATOM    866  HE1 HIP A  55      30.705  37.782  28.243  1.00  0.00           H0.      0
ATOM    867  NE2 HIP A  55      32.484  37.827  29.383  1.00  0.00           N0.      0
ATOM    868  HE2 HIP A  55      32.149  37.706  30.328  1.00  0.00           H0.      0
ATOM    869  CD2 HIP A  55      33.777  37.932  29.062  1.00  0.00           C0.      0
ATOM    870  HD2 HIP A  55      34.487  37.881  29.873  1.00  0.00           H0.      0
ATOM    871  C   HIP A  55      36.805  37.560  25.063  1.00  0.00           C0.      0
ATOM    872  O   HIP A  55      36.638  38.547  24.360  1.00  0.00           O0.      0
ATOM    873  N   GLY A  56      37.775  36.646  24.878  1.00  0.00           N0.      0
ATOM    874  H   GLY A  56      37.819  35.766  25.372  1.00  0.00           H0.      0
ATOM    875  CA  GLY A  56      38.718  36.811  23.764  1.00  0.00           C0.      0
ATOM    876  HA2 GLY A  56      39.287  35.883  23.823  1.00  0.00           H0.      0
ATOM    877  HA3 GLY A  56      38.392  36.841  22.725  1.00  0.00           H0.      0
ATOM    878  C   GLY A  56      39.630  38.016  23.887  1.00  0.00           C0.      0
ATOM    879  O   GLY A  56      40.242  38.432  22.926  1.00  0.00           O0.      0
ATOM    880  N   CYS A  57      39.980  38.489  25.079  1.00  0.00           N0.      0
ATOM    881  H   CYS A  57      39.465  38.026  25.815  1.00  0.00           H0.      0
ATOM    882  CA  CYS A  57      40.792  39.631  25.422  1.00  0.00           C0.      0
ATOM    883  HA  CYS A  57      40.599  40.374  24.648  1.00  0.00           H0.      0
ATOM    884  CB  CYS A  57      40.320  40.317  26.717  1.00  0.00           C0.      0
ATOM    885  HB2 CYS A  57      40.474  39.616  27.538  1.00  0.00           H0.      0
ATOM    886  HB3 CYS A  57      40.932  41.182  26.974  1.00  0.00           H0.      0
ATOM    887  SG  CYS A  57      38.566  40.620  26.724  1.00  0.00           S0.      0
ATOM    888  HG  CYS A  57      38.512  40.909  25.421  1.00  0.00           H0.      0
ATOM    889  C   CYS A  57      42.310  39.338  25.381  1.00  0.00           C0.      0
ATOM    890  O   CYS A  57      42.804  38.286  25.788  1.00  0.00           O0.      0
ATOM    891  N   HIE A  58      43.178  40.258  24.872  1.00  0.00           N0.      0
ATOM    892  H   HIE A  58      42.898  41.048  24.307  1.00  0.00           H0.      0
ATOM    893  CA  HIE A  58      44.612  39.974  24.840  1.00  0.00           C0.      0
ATOM    894  HA  HIE A  58      44.989  39.480  25.735  1.00  0.00           H0.      0
ATOM    895  CB  HIE A  58      44.970  39.113  23.639  1.00  0.00           C0.      0
ATOM    896  HB2 HIE A  58      44.299  38.285  23.410  1.00  0.00           H0.      0
ATOM    897  HB3 HIE A  58      44.940  39.746  22.752  1.00  0.00           H0.      0
ATOM    898  CG  HIE A  58      46.338  38.593  23.648  1.00  0.00           C0.      0
ATOM    899  ND1 HIE A  58      47.163  38.705  22.553  1.00  0.00           N0.      0
ATOM    900  CE1 HIE A  58      48.252  37.927  22.929  1.00  0.00           C0.      0
ATOM    901  HE1 HIE A  58      49.059  37.659  22.263  1.00  0.00           H0.      0
ATOM    902  NE2 HIE A  58      48.076  37.513  24.211  1.00  0.00           N0.      0
ATOM    903  HE2 HIE A  58      48.669  36.791  24.592  1.00  0.00           H0.      0
ATOM    904  CD2 HIE A  58      46.840  37.940  24.702  1.00  0.00           C0.      0
ATOM    905  HD2 HIE A  58      46.352  37.666  25.626  1.00  0.00           H0.      0
ATOM    906  C   HIE A  58      45.557  41.224  24.795  1.00  0.00           C0.      0
ATOM    907  O   HIE A  58      46.706  41.180  25.291  1.00  0.00           O0.      0
ATOM    908  N   ARG A  59      45.017  42.427  24.423  1.00  0.00           N0.      0
ATOM    909  H   ARG A  59      44.017  42.412  24.283  1.00  0.00           H0.      0
ATOM    910  CA  ARG A  59      45.603  43.763  24.683  1.00  0.00           C0.      0
ATOM    911  HA  ARG A  59      46.688  43.696  24.761  1.00  0.00           H0.      0
ATOM    912  CB  ARG A  59      45.350  44.670  23.497  1.00  0.00           C0.      0
ATOM    913  HB2 ARG A  59      45.757  44.173  22.617  1.00  0.00           H0.      0
ATOM    914  HB3 ARG A  59      44.266  44.691  23.386  1.00  0.00           H0.      0
ATOM    915  CG  ARG A  59      46.047  46.060  23.455  1.00  0.00           C0.      0
ATOM    916  HG2 ARG A  59      46.060  46.532  24.438  1.00  0.00           H0.      0
ATOM    917  HG3 ARG A  59      47.127  45.980  23.334  1.00  0.00           H0.      0
ATOM    918  CD  ARG A  59      45.338  47.017  22.434  1.00  0.00           C0.      0
ATOM    919  HD2 ARG A  59      45.254  46.528  21.463  1.00  0.00           H0.      0
ATOM    920  HD3 ARG A  59      44.318  47.142  22.795  1.00  0.00           H0.      0
ATOM    921  NE  ARG A  59      46.192  48.252  22.379  1.00  0.00           N0.      0
ATOM    922  HE  ARG A  59      47.189  48.152  22.249  1.00  0.00           H0.      0
ATOM    923  CZ  ARG A  59      45.743  49.442  22.373  1.00  0.00           C0.      0
ATOM    924  NH1 ARG A  59      44.486  49.706  22.402  1.00  0.00           N0.      0
ATOM    925 HH11 ARG A  59      43.791  48.977  22.328  1.00  0.00           H0.      0
ATOM    926 HH12 ARG A  59      44.133  50.620  22.157  1.00  0.00           H0.      0
ATOM    927  NH2 ARG A  59      46.621  50.425  22.270  1.00  0.00           N0.      0
ATOM    928 HH21 ARG A  59      47.586  50.128  22.312  1.00  0.00           H0.      0
ATOM    929 HH22 ARG A  59      46.450  51.419  22.221  1.00  0.00           H0.      0
ATOM    930  C   ARG A  59      45.066  44.455  25.903  1.00  0.00           C0.      0
ATOM    931  O   ARG A  59      43.922  44.925  25.882  1.00  0.00           O0.      0
ATOM    932  N   VAL A  60      45.902  44.679  26.891  1.00  0.00           N0.      0
ATOM    933  H   VAL A  60      46.874  44.418  26.806  1.00  0.00           H0.      0
ATOM    934  CA  VAL A  60      45.419  45.051  28.226  1.00  0.00           C0.      0
ATOM    935  HA  VAL A  60      44.449  45.546  28.284  1.00  0.00           H0.      0
ATOM    936  CB  VAL A  60      45.320  43.877  29.111  1.00  0.00           C0.      0
ATOM    937  HB  VAL A  60      46.286  43.395  28.960  1.00  0.00           H0.      0
ATOM    938  CG1 VAL A  60      45.205  44.016  30.685  1.00  0.00           C0.      0
ATOM    939 HG11 VAL A  60      45.068  43.026  31.119  1.00  0.00           H0.      0
ATOM    940 HG12 VAL A  60      46.126  44.415  31.110  1.00  0.00           H0.      0
ATOM    941 HG13 VAL A  60      44.399  44.694  30.966  1.00  0.00           H0.      0
ATOM    942  CG2 VAL A  60      44.169  42.944  28.591  1.00  0.00           C0.      0
ATOM    943 HG21 VAL A  60      44.081  41.996  29.122  1.00  0.00           H0.      0
ATOM    944 HG22 VAL A  60      43.258  43.523  28.744  1.00  0.00           H0.      0
ATOM    945 HG23 VAL A  60      44.344  42.611  27.568  1.00  0.00           H0.      0
ATOM    946  C   VAL A  60      46.311  46.157  28.777  1.00  0.00           C0.      0
ATOM    947  O   VAL A  60      47.533  46.225  28.554  1.00  0.00           O0.      0
ATOM    948  N   LEU A  61      45.716  46.985  29.646  1.00  0.00           N0.      0
ATOM    949  H   LEU A  61      44.707  46.942  29.650  1.00  0.00           H0.      0
ATOM    950  CA  LEU A  61      46.212  48.174  30.295  1.00  0.00           C0.      0
ATOM    951  HA  LEU A  61      47.266  48.107  30.027  1.00  0.00           H0.      0
ATOM    952  CB  LEU A  61      45.559  49.403  29.739  1.00  0.00           C0.      0
ATOM    953  HB2 LEU A  61      45.380  49.353  28.665  1.00  0.00           H0.      0
ATOM    954  HB3 LEU A  61      44.585  49.559  30.203  1.00  0.00           H0.      0
ATOM    955  CG  LEU A  61      46.323  50.726  29.837  1.00  0.00           C0.      0
ATOM    956  HG  LEU A  61      47.151  50.708  29.128  1.00  0.00           H0.      0
ATOM    957  CD1 LEU A  61      45.431  51.910  29.452  1.00  0.00           C0.      0
ATOM    958 HD11 LEU A  61      46.083  52.777  29.557  1.00  0.00           H0.      0
ATOM    959 HD12 LEU A  61      45.081  51.730  28.435  1.00  0.00           H0.      0
ATOM    960 HD13 LEU A  61      44.645  52.077  30.189  1.00  0.00           H0.      0
ATOM    961  CD2 LEU A  61      46.883  51.008  31.239  1.00  0.00           C0.      0
ATOM    962 HD21 LEU A  61      47.159  52.062  31.206  1.00  0.00           H0.      0
ATOM    963 HD22 LEU A  61      46.169  50.566  31.935  1.00  0.00           H0.      0
ATOM    964 HD23 LEU A  61      47.793  50.412  31.301  1.00  0.00           H0.      0
ATOM    965  C   LEU A  61      46.089  47.950  31.809  1.00  0.00           C0.      0
ATOM    966  O   LEU A  61      44.984  47.817  32.252  1.00  0.00           O0.      0
ATOM    967  N   ASH A  62      47.244  47.827  32.484  1.00  0.00           N0.      0
ATOM    968  H   ASH A  62      48.065  47.785  31.897  1.00  0.00           H0.      0
ATOM    969  CA  ASH A  62      47.279  47.939  33.977  1.00  0.00           C0.      0
ATOM    970  HA  ASH A  62      46.356  47.539  34.397  1.00  0.00           H0.      0
ATOM    971  CB  ASH A  62      48.389  47.107  34.647  1.00  0.00           C0.      0
ATOM    972  HB2 ASH A  62      48.373  46.051  34.378  1.00  0.00           H0.      0
ATOM    973  HB3 ASH A  62      49.352  47.531  34.360  1.00  0.00           H0.      0
ATOM    974  CG  ASH A  62      48.416  47.182  36.244  1.00  0.00           C0.      0
ATOM    975  OD1 ASH A  62      47.703  47.949  36.886  1.00  0.00           O0.      0
ATOM    976  OD2 ASH A  62      49.248  46.365  36.906  1.00  0.00           O0.      0
ATOM    977  HD2 ASH A  62      48.941  46.479  37.809  1.00  0.00           H0.      0
ATOM    978  C   ASH A  62      47.413  49.403  34.385  1.00  0.00           C0.      0
ATOM    979  O   ASH A  62      48.534  49.886  34.439  1.00  0.00           O0.      0
ATOM    980  N   VAL A  63      46.344  50.092  34.773  1.00  0.00           N0.      0
ATOM    981  H   VAL A  63      45.424  49.684  34.856  1.00  0.00           H0.      0
ATOM    982  CA  VAL A  63      46.496  51.535  35.150  1.00  0.00           C0.      0
ATOM    983  HA  VAL A  63      47.359  51.857  34.567  1.00  0.00           H0.      0
ATOM    984  CB  VAL A  63      45.279  52.426  34.864  1.00  0.00           C0.      0
ATOM    985  HB  VAL A  63      45.120  52.890  35.837  1.00  0.00           H0.      0
ATOM    986  CG1 VAL A  63      45.805  53.570  33.973  1.00  0.00           C0.      0
ATOM    987 HG11 VAL A  63      45.921  53.342  32.914  1.00  0.00           H0.      0
ATOM    988 HG12 VAL A  63      44.971  54.269  33.911  1.00  0.00           H0.      0
ATOM    989 HG13 VAL A  63      46.686  54.096  34.340  1.00  0.00           H0.      0
ATOM    990  CG2 VAL A  63      44.074  51.825  34.117  1.00  0.00           C0.      0
ATOM    991 HG21 VAL A  63      43.855  50.956  34.737  1.00  0.00           H0.      0
ATOM    992 HG22 VAL A  63      43.216  52.486  33.987  1.00  0.00           H0.      0
ATOM    993 HG23 VAL A  63      44.438  51.393  33.185  1.00  0.00           H0.      0
ATOM    994  C   VAL A  63      46.924  51.718  36.661  1.00  0.00           C0.      0
ATOM    995  O   VAL A  63      47.318  52.865  36.962  1.00  0.00           O0.      0
ATOM    996  N   ALA A  64      46.852  50.697  37.507  1.00  0.00           N0.      0
ATOM    997  H   ALA A  64      46.546  49.763  37.276  1.00  0.00           H0.      0
ATOM    998  CA  ALA A  64      47.355  50.673  38.896  1.00  0.00           C0.      0
ATOM    999  HA  ALA A  64      47.698  51.662  39.202  1.00  0.00           H0.      0
ATOM   1000  CB  ALA A  64      46.086  50.284  39.717  1.00  0.00           C0.      0
ATOM   1001  HB1 ALA A  64      46.445  50.421  40.737  1.00  0.00           H0.      0
ATOM   1002  HB2 ALA A  64      45.235  50.813  39.286  1.00  0.00           H0.      0
ATOM   1003  HB3 ALA A  64      45.879  49.214  39.717  1.00  0.00           H0.      0
ATOM   1004  C   ALA A  64      48.611  49.785  39.120  1.00  0.00           C0.      0
ATOM   1005  O   ALA A  64      48.568  48.742  39.860  1.00  0.00           O0.      0
ATOM   1006  N   CYS A  65      49.671  50.059  38.391  1.00  0.00           N0.      0
ATOM   1007  H   CYS A  65      49.667  50.907  37.841  1.00  0.00           H0.      0
ATOM   1008  CA  CYS A  65      50.778  49.162  38.166  1.00  0.00           C0.      0
ATOM   1009  HA  CYS A  65      50.366  48.246  37.745  1.00  0.00           H0.      0
ATOM   1010  CB  CYS A  65      51.721  49.733  37.035  1.00  0.00           C0.      0
ATOM   1011  HB2 CYS A  65      51.230  49.991  36.097  1.00  0.00           H0.      0
ATOM   1012  HB3 CYS A  65      52.200  50.625  37.440  1.00  0.00           H0.      0
ATOM   1013  SG  CYS A  65      53.037  48.530  36.759  1.00  0.00           S0.      0
ATOM   1014  HG  CYS A  65      53.766  48.711  37.864  1.00  0.00           H0.      0
ATOM   1015  C   CYS A  65      51.504  48.745  39.462  1.00  0.00           C0.      0
ATOM   1016  O   CYS A  65      51.838  47.535  39.683  1.00  0.00           O0.      0
ATOM   1017  N   GLY A  66      51.855  49.707  40.285  1.00  0.00           N0.      0
ATOM   1018  H   GLY A  66      51.523  50.644  40.107  1.00  0.00           H0.      0
ATOM   1019  CA  GLY A  66      52.940  49.630  41.298  1.00  0.00           C0.      0
ATOM   1020  HA2 GLY A  66      53.252  50.667  41.426  1.00  0.00           H0.      0
ATOM   1021  HA3 GLY A  66      52.596  49.287  42.274  1.00  0.00           H0.      0
ATOM   1022  C   GLY A  66      54.198  48.891  40.805  1.00  0.00           C0.      0
ATOM   1023  O   GLY A  66      54.757  49.174  39.772  1.00  0.00           O0.      0
ATOM   1024  N   THR A  67      54.650  47.865  41.597  1.00  0.00           N0.      0
ATOM   1025  H   THR A  67      54.044  47.515  42.326  1.00  0.00           H0.      0
ATOM   1026  CA  THR A  67      55.873  47.081  41.280  1.00  0.00           C0.      0
ATOM   1027  HA  THR A  67      56.603  47.757  40.834  1.00  0.00           H0.      0
ATOM   1028  CB  THR A  67      56.359  46.292  42.525  1.00  0.00           C0.      0
ATOM   1029  HB  THR A  67      57.198  45.733  42.110  1.00  0.00           H0.      0
ATOM   1030  CG2 THR A  67      56.742  47.041  43.787  1.00  0.00           C0.      0
ATOM   1031 HG21 THR A  67      55.779  47.390  44.159  1.00  0.00           H0.      0
ATOM   1032 HG22 THR A  67      57.003  46.303  44.545  1.00  0.00           H0.      0
ATOM   1033 HG23 THR A  67      57.470  47.826  43.584  1.00  0.00           H0.      0
ATOM   1034  OG1 THR A  67      55.301  45.388  42.799  1.00  0.00           O0.      0
ATOM   1035  HG1 THR A  67      55.753  44.618  43.153  1.00  0.00           H0.      0
ATOM   1036  C   THR A  67      55.759  46.101  40.095  1.00  0.00           C0.      0
ATOM   1037  O   THR A  67      56.707  45.417  39.767  1.00  0.00           O0.      0
ATOM   1038  N   GLY A  68      54.625  46.057  39.355  1.00  0.00           N0.      0
ATOM   1039  H   GLY A  68      53.796  46.607  39.524  1.00  0.00           H0.      0
ATOM   1040  CA  GLY A  68      54.449  45.108  38.177  1.00  0.00           C0.      0
ATOM   1041  HA2 GLY A  68      53.765  45.634  37.511  1.00  0.00           H0.      0
ATOM   1042  HA3 GLY A  68      55.424  45.049  37.692  1.00  0.00           H0.      0
ATOM   1043  C   GLY A  68      54.026  43.691  38.445  1.00  0.00           C0.      0
ATOM   1044  O   GLY A  68      53.697  42.979  37.511  1.00  0.00           O0.      0
ATOM   1045  N   VAL A  69      53.832  43.170  39.708  1.00  0.00           N0.      0
ATOM   1046  H   VAL A  69      54.097  43.834  40.421  1.00  0.00           H0.      0
ATOM   1047  CA  VAL A  69      53.538  41.726  39.993  1.00  0.00           C0.      0
ATOM   1048  HA  VAL A  69      54.394  41.150  39.640  1.00  0.00           H0.      0
ATOM   1049  CB  VAL A  69      53.542  41.628  41.538  1.00  0.00           C0.      0
ATOM   1050  HB  VAL A  69      54.433  42.069  41.985  1.00  0.00           H0.      0
ATOM   1051  CG1 VAL A  69      52.592  42.320  42.479  1.00  0.00           C0.      0
ATOM   1052 HG11 VAL A  69      52.823  43.385  42.489  1.00  0.00           H0.      0
ATOM   1053 HG12 VAL A  69      51.568  42.153  42.146  1.00  0.00           H0.      0
ATOM   1054 HG13 VAL A  69      52.546  41.987  43.516  1.00  0.00           H0.      0
ATOM   1055  CG2 VAL A  69      53.598  40.086  41.856  1.00  0.00           C0.      0
ATOM   1056 HG21 VAL A  69      52.578  39.702  41.842  1.00  0.00           H0.      0
ATOM   1057 HG22 VAL A  69      54.207  39.593  41.097  1.00  0.00           H0.      0
ATOM   1058 HG23 VAL A  69      54.121  40.064  42.812  1.00  0.00           H0.      0
ATOM   1059  C   VAL A  69      52.309  41.177  39.354  1.00  0.00           C0.      0
ATOM   1060  O   VAL A  69      52.242  40.005  39.085  1.00  0.00           O0.      0
ATOM   1061  N   ASP A  70      51.303  41.996  39.029  1.00  0.00           N0.      0
ATOM   1062  H   ASP A  70      51.412  42.998  39.102  1.00  0.00           H0.      0
ATOM   1063  CA  ASP A  70      50.057  41.694  38.311  1.00  0.00           C0.      0
ATOM   1064  HA  ASP A  70      49.831  40.649  38.522  1.00  0.00           H0.      0
ATOM   1065  CB  ASP A  70      48.898  42.557  38.808  1.00  0.00           C0.      0
ATOM   1066  HB2 ASP A  70      48.954  43.498  38.261  1.00  0.00           H0.      0
ATOM   1067  HB3 ASP A  70      47.989  42.096  38.420  1.00  0.00           H0.      0
ATOM   1068  CG  ASP A  70      48.828  42.904  40.350  1.00  0.00           C0.      0
ATOM   1069  OD1 ASP A  70      49.176  44.039  40.752  1.00  0.00           O0.      0
ATOM   1070  OD2 ASP A  70      48.359  42.028  41.123  1.00  0.00           O0.      0
ATOM   1071  C   ASP A  70      50.182  41.835  36.762  1.00  0.00           C0.      0
ATOM   1072  O   ASP A  70      49.652  41.083  36.010  1.00  0.00           O0.      0
ATOM   1073  N   SER A  71      50.863  42.826  36.330  1.00  0.00           N0.      0
ATOM   1074  H   SER A  71      51.331  43.409  37.009  1.00  0.00           H0.      0
ATOM   1075  CA  SER A  71      51.220  43.076  34.937  1.00  0.00           C0.      0
ATOM   1076  HA  SER A  71      50.328  43.230  34.331  1.00  0.00           H0.      0
ATOM   1077  CB  SER A  71      52.109  44.345  34.811  1.00  0.00           C0.      0
ATOM   1078  HB2 SER A  71      52.932  44.222  35.516  1.00  0.00           H0.      0
ATOM   1079  HB3 SER A  71      52.427  44.381  33.769  1.00  0.00           H0.      0
ATOM   1080  OG  SER A  71      51.366  45.556  35.068  1.00  0.00           O0.      0
ATOM   1081  HG  SER A  71      51.219  45.624  36.014  1.00  0.00           H0.      0
ATOM   1082  C   SER A  71      52.029  41.829  34.434  1.00  0.00           C0.      0
ATOM   1083  O   SER A  71      51.685  41.229  33.435  1.00  0.00           O0.      0
ATOM   1084  N   ILE A  72      53.080  41.437  35.193  1.00  0.00           N0.      0
ATOM   1085  H   ILE A  72      53.264  41.910  36.067  1.00  0.00           H0.      0
ATOM   1086  CA  ILE A  72      53.861  40.270  34.814  1.00  0.00           C0.      0
ATOM   1087  HA  ILE A  72      54.305  40.508  33.848  1.00  0.00           H0.      0
ATOM   1088  CB  ILE A  72      55.011  39.990  35.800  1.00  0.00           C0.      0
ATOM   1089  HB  ILE A  72      54.507  39.838  36.755  1.00  0.00           H0.      0
ATOM   1090  CG2 ILE A  72      55.830  38.673  35.517  1.00  0.00           C0.      0
ATOM   1091 HG21 ILE A  72      55.249  37.751  35.543  1.00  0.00           H0.      0
ATOM   1092 HG22 ILE A  72      56.347  38.782  34.564  1.00  0.00           H0.      0
ATOM   1093 HG23 ILE A  72      56.516  38.581  36.359  1.00  0.00           H0.      0
ATOM   1094  CG1 ILE A  72      55.920  41.229  35.972  1.00  0.00           C0.      0
ATOM   1095 HG12 ILE A  72      56.714  41.090  35.239  1.00  0.00           H0.      0
ATOM   1096 HG13 ILE A  72      55.349  42.155  35.905  1.00  0.00           H0.      0
ATOM   1097  CD1 ILE A  72      56.620  41.214  37.328  1.00  0.00           C0.      0
ATOM   1098 HD11 ILE A  72      57.363  40.417  37.340  1.00  0.00           H0.      0
ATOM   1099 HD12 ILE A  72      57.014  42.212  37.517  1.00  0.00           H0.      0
ATOM   1100 HD13 ILE A  72      55.909  41.039  38.135  1.00  0.00           H0.      0
ATOM   1101  C   ILE A  72      52.978  39.075  34.630  1.00  0.00           C0.      0
ATOM   1102  O   ILE A  72      53.202  38.341  33.665  1.00  0.00           O0.      0
ATOM   1103  N   MET A  73      51.902  38.891  35.455  1.00  0.00           N0.      0
ATOM   1104  H   MET A  73      51.725  39.412  36.302  1.00  0.00           H0.      0
ATOM   1105  CA  MET A  73      50.948  37.761  35.406  1.00  0.00           C0.      0
ATOM   1106  HA  MET A  73      51.568  36.864  35.412  1.00  0.00           H0.      0
ATOM   1107  CB  MET A  73      50.029  37.876  36.666  1.00  0.00           C0.      0
ATOM   1108  HB2 MET A  73      50.533  38.264  37.551  1.00  0.00           H0.      0
ATOM   1109  HB3 MET A  73      49.370  38.682  36.341  1.00  0.00           H0.      0
ATOM   1110  CG  MET A  73      49.054  36.808  37.011  1.00  0.00           C0.      0
ATOM   1111  HG2 MET A  73      48.552  36.519  36.087  1.00  0.00           H0.      0
ATOM   1112  HG3 MET A  73      49.588  35.921  37.353  1.00  0.00           H0.      0
ATOM   1113  SD  MET A  73      47.732  37.182  38.154  1.00  0.00           S0.      0
ATOM   1114  CE  MET A  73      48.645  37.815  39.534  1.00  0.00           C0.      0
ATOM   1115  HE1 MET A  73      49.122  38.761  39.278  1.00  0.00           H0.      0
ATOM   1116  HE2 MET A  73      47.930  38.079  40.313  1.00  0.00           H0.      0
ATOM   1117  HE3 MET A  73      49.441  37.121  39.805  1.00  0.00           H0.      0
ATOM   1118  C   MET A  73      50.113  37.603  34.127  1.00  0.00           C0.      0
ATOM   1119  O   MET A  73      49.467  36.546  33.914  1.00  0.00           O0.      0
ATOM   1120  N   LEU A  74      50.101  38.561  33.207  1.00  0.00           N0.      0
ATOM   1121  H   LEU A  74      50.548  39.423  33.487  1.00  0.00           H0.      0
ATOM   1122  CA  LEU A  74      49.705  38.377  31.805  1.00  0.00           C0.      0
ATOM   1123  HA  LEU A  74      49.201  37.411  31.771  1.00  0.00           H0.      0
ATOM   1124  CB  LEU A  74      48.605  39.503  31.500  1.00  0.00           C0.      0
ATOM   1125  HB2 LEU A  74      49.123  40.457  31.402  1.00  0.00           H0.      0
ATOM   1126  HB3 LEU A  74      48.119  39.178  30.580  1.00  0.00           H0.      0
ATOM   1127  CG  LEU A  74      47.422  39.629  32.489  1.00  0.00           C0.      0
ATOM   1128  HG  LEU A  74      47.772  39.806  33.506  1.00  0.00           H0.      0
ATOM   1129  CD1 LEU A  74      46.406  40.710  32.114  1.00  0.00           C0.      0
ATOM   1130 HD11 LEU A  74      45.616  40.702  32.864  1.00  0.00           H0.      0
ATOM   1131 HD12 LEU A  74      46.868  41.690  32.230  1.00  0.00           H0.      0
ATOM   1132 HD13 LEU A  74      45.982  40.465  31.140  1.00  0.00           H0.      0
ATOM   1133  CD2 LEU A  74      46.533  38.368  32.514  1.00  0.00           C0.      0
ATOM   1134 HD21 LEU A  74      47.018  37.483  32.926  1.00  0.00           H0.      0
ATOM   1135 HD22 LEU A  74      45.657  38.499  33.149  1.00  0.00           H0.      0
ATOM   1136 HD23 LEU A  74      46.208  38.167  31.493  1.00  0.00           H0.      0
ATOM   1137  C   LEU A  74      50.800  38.288  30.782  1.00  0.00           C0.      0
ATOM   1138  O   LEU A  74      50.633  37.468  29.824  1.00  0.00           O0.      0
ATOM   1139  N   VAL A  75      51.884  38.978  30.882  1.00  0.00           N0.      0
ATOM   1140  H   VAL A  75      51.974  39.593  31.679  1.00  0.00           H0.      0
ATOM   1141  CA  VAL A  75      53.079  38.914  30.056  1.00  0.00           C0.      0
ATOM   1142  HA  VAL A  75      52.777  39.222  29.055  1.00  0.00           H0.      0
ATOM   1143  CB  VAL A  75      54.120  39.983  30.461  1.00  0.00           C0.      0
ATOM   1144  HB  VAL A  75      54.474  39.842  31.482  1.00  0.00           H0.      0
ATOM   1145  CG1 VAL A  75      55.359  40.059  29.506  1.00  0.00           C0.      0
ATOM   1146 HG11 VAL A  75      56.026  40.777  29.983  1.00  0.00           H0.      0
ATOM   1147 HG12 VAL A  75      55.910  39.119  29.485  1.00  0.00           H0.      0
ATOM   1148 HG13 VAL A  75      55.132  40.232  28.454  1.00  0.00           H0.      0
ATOM   1149  CG2 VAL A  75      53.527  41.365  30.453  1.00  0.00           C0.      0
ATOM   1150 HG21 VAL A  75      53.100  41.574  29.472  1.00  0.00           H0.      0
ATOM   1151 HG22 VAL A  75      52.784  41.487  31.241  1.00  0.00           H0.      0
ATOM   1152 HG23 VAL A  75      54.194  42.211  30.617  1.00  0.00           H0.      0
ATOM   1153  C   VAL A  75      53.787  37.612  30.002  1.00  0.00           C0.      0
ATOM   1154  O   VAL A  75      54.126  37.059  28.984  1.00  0.00           O0.      0
ATOM   1155  N   GLU A  76      53.767  36.875  31.113  1.00  0.00           N0.      0
ATOM   1156  H   GLU A  76      53.494  37.296  31.989  1.00  0.00           H0.      0
ATOM   1157  CA  GLU A  76      54.293  35.579  31.166  1.00  0.00           C0.      0
ATOM   1158  HA  GLU A  76      55.342  35.620  30.872  1.00  0.00           H0.      0
ATOM   1159  CB  GLU A  76      54.326  35.095  32.670  1.00  0.00           C0.      0
ATOM   1160  HB2 GLU A  76      54.590  35.920  33.332  1.00  0.00           H0.      0
ATOM   1161  HB3 GLU A  76      53.348  34.789  33.042  1.00  0.00           H0.      0
ATOM   1162  CG  GLU A  76      55.250  33.939  32.940  1.00  0.00           C0.      0
ATOM   1163  HG2 GLU A  76      55.045  33.620  33.962  1.00  0.00           H0.      0
ATOM   1164  HG3 GLU A  76      54.992  33.091  32.305  1.00  0.00           H0.      0
ATOM   1165  CD  GLU A  76      56.697  34.363  32.616  1.00  0.00           C0.      0
ATOM   1166  OE1 GLU A  76      57.217  35.246  33.261  1.00  0.00           O0.      0
ATOM   1167  OE2 GLU A  76      57.375  33.861  31.743  1.00  0.00           O0.      0
ATOM   1168  C   GLU A  76      53.530  34.571  30.350  1.00  0.00           C0.      0
ATOM   1169  O   GLU A  76      54.072  33.756  29.650  1.00  0.00           O0.      0
ATOM   1170  N   GLU A  77      52.208  34.751  30.136  1.00  0.00           N0.      0
ATOM   1171  H   GLU A  77      51.799  35.525  30.641  1.00  0.00           H0.      0
ATOM   1172  CA  GLU A  77      51.394  34.029  29.099  1.00  0.00           C0.      0
ATOM   1173  HA  GLU A  77      51.824  33.070  28.808  1.00  0.00           H0.      0
ATOM   1174  CB  GLU A  77      49.990  33.728  29.684  1.00  0.00           C0.      0
ATOM   1175  HB2 GLU A  77      49.659  34.677  30.106  1.00  0.00           H0.      0
ATOM   1176  HB3 GLU A  77      49.341  33.499  28.840  1.00  0.00           H0.      0
ATOM   1177  CG  GLU A  77      49.714  32.852  30.947  1.00  0.00           C0.      0
ATOM   1178  HG2 GLU A  77      50.403  32.914  31.789  1.00  0.00           H0.      0
ATOM   1179  HG3 GLU A  77      48.738  33.238  31.240  1.00  0.00           H0.      0
ATOM   1180  CD  GLU A  77      49.501  31.309  30.543  1.00  0.00           C0.      0
ATOM   1181  OE1 GLU A  77      50.486  30.535  30.679  1.00  0.00           O0.      0
ATOM   1182  OE2 GLU A  77      48.512  30.999  29.864  1.00  0.00           O0.      0
ATOM   1183  C   GLU A  77      51.334  34.775  27.761  1.00  0.00           C0.      0
ATOM   1184  O   GLU A  77      50.572  34.338  26.870  1.00  0.00           O0.      0
ATOM   1185  N   GLY A  78      52.210  35.735  27.460  1.00  0.00           N0.      0
ATOM   1186  H   GLY A  78      52.886  36.023  28.153  1.00  0.00           H0.      0
ATOM   1187  CA  GLY A  78      52.379  36.293  26.149  1.00  0.00           C0.      0
ATOM   1188  HA2 GLY A  78      53.371  36.743  26.131  1.00  0.00           H0.      0
ATOM   1189  HA3 GLY A  78      52.165  35.486  25.448  1.00  0.00           H0.      0
ATOM   1190  C   GLY A  78      51.414  37.387  25.853  1.00  0.00           C0.      0
ATOM   1191  O   GLY A  78      51.326  37.839  24.714  1.00  0.00           O0.      0
ATOM   1192  N   PHE A  79      50.717  38.068  26.801  1.00  0.00           N0.      0
ATOM   1193  H   PHE A  79      50.986  37.780  27.732  1.00  0.00           H0.      0
ATOM   1194  CA  PHE A  79      49.738  39.130  26.561  1.00  0.00           C0.      0
ATOM   1195  HA  PHE A  79      48.983  39.029  25.782  1.00  0.00           H0.      0
ATOM   1196  CB  PHE A  79      48.963  39.343  27.763  1.00  0.00           C0.      0
ATOM   1197  HB2 PHE A  79      49.643  39.307  28.614  1.00  0.00           H0.      0
ATOM   1198  HB3 PHE A  79      48.630  40.380  27.727  1.00  0.00           H0.      0
ATOM   1199  CG  PHE A  79      47.703  38.554  27.949  1.00  0.00           C0.      0
ATOM   1200  CD1 PHE A  79      46.407  39.169  28.100  1.00  0.00           C0.      0
ATOM   1201  HD1 PHE A  79      46.313  40.242  28.027  1.00  0.00           H0.      0
ATOM   1202  CE1 PHE A  79      45.183  38.408  28.279  1.00  0.00           C0.      0
ATOM   1203  HE1 PHE A  79      44.199  38.851  28.235  1.00  0.00           H0.      0
ATOM   1204  CZ  PHE A  79      45.288  37.066  28.574  1.00  0.00           C0.      0
ATOM   1205  HZ  PHE A  79      44.417  36.444  28.714  1.00  0.00           H0.      0
ATOM   1206  CE2 PHE A  79      46.558  36.462  28.561  1.00  0.00           C0.      0
ATOM   1207  HE2 PHE A  79      46.654  35.389  28.633  1.00  0.00           H0.      0
ATOM   1208  CD2 PHE A  79      47.773  37.207  28.268  1.00  0.00           C0.      0
ATOM   1209  HD2 PHE A  79      48.746  36.740  28.301  1.00  0.00           H0.      0
ATOM   1210  C   PHE A  79      50.424  40.416  26.041  1.00  0.00           C0.      0
ATOM   1211  O   PHE A  79      51.517  40.817  26.474  1.00  0.00           O0.      0
ATOM   1212  N   SER A  80      49.812  41.169  25.136  1.00  0.00           N0.      0
ATOM   1213  H   SER A  80      49.002  40.769  24.684  1.00  0.00           H0.      0
ATOM   1214  CA  SER A  80      50.231  42.491  24.732  1.00  0.00           C0.      0
ATOM   1215  HA  SER A  80      51.282  42.633  24.481  1.00  0.00           H0.      0
ATOM   1216  CB  SER A  80      49.439  42.807  23.428  1.00  0.00           C0.      0
ATOM   1217  HB2 SER A  80      49.623  42.007  22.711  1.00  0.00           H0.      0
ATOM   1218  HB3 SER A  80      48.364  42.913  23.575  1.00  0.00           H0.      0
ATOM   1219  OG  SER A  80      49.955  43.979  22.916  1.00  0.00           O0.      0
ATOM   1220  HG  SER A  80      50.825  43.814  22.543  1.00  0.00           H0.      0
ATOM   1221  C   SER A  80      49.860  43.464  25.859  1.00  0.00           C0.      0
ATOM   1222  O   SER A  80      48.644  43.830  25.943  1.00  0.00           O0.      0
ATOM   1223  N   VAL A  81      50.764  43.875  26.717  1.00  0.00           N0.      0
ATOM   1224  H   VAL A  81      51.696  43.555  26.496  1.00  0.00           H0.      0
ATOM   1225  CA  VAL A  81      50.429  44.649  27.960  1.00  0.00           C0.      0
ATOM   1226  HA  VAL A  81      49.348  44.616  28.101  1.00  0.00           H0.      0
ATOM   1227  CB  VAL A  81      50.958  43.872  29.181  1.00  0.00           C0.      0
ATOM   1228  HB  VAL A  81      52.001  43.670  28.935  1.00  0.00           H0.      0
ATOM   1229  CG1 VAL A  81      50.823  44.564  30.542  1.00  0.00           C0.      0
ATOM   1230 HG11 VAL A  81      51.013  43.834  31.328  1.00  0.00           H0.      0
ATOM   1231 HG12 VAL A  81      51.673  45.240  30.638  1.00  0.00           H0.      0
ATOM   1232 HG13 VAL A  81      49.895  45.126  30.652  1.00  0.00           H0.      0
ATOM   1233  CG2 VAL A  81      50.262  42.557  29.383  1.00  0.00           C0.      0
ATOM   1234 HG21 VAL A  81      49.175  42.635  29.402  1.00  0.00           H0.      0
ATOM   1235 HG22 VAL A  81      50.397  41.940  28.495  1.00  0.00           H0.      0
ATOM   1236 HG23 VAL A  81      50.653  41.969  30.213  1.00  0.00           H0.      0
ATOM   1237  C   VAL A  81      51.057  46.043  27.874  1.00  0.00           C0.      0
ATOM   1238  O   VAL A  81      52.278  46.163  27.670  1.00  0.00           O0.      0
ATOM   1239  N   THR A  82      50.220  47.047  28.269  1.00  0.00           N0.      0
ATOM   1240  H   THR A  82      49.248  46.778  28.205  1.00  0.00           H0.      0
ATOM   1241  CA  THR A  82      50.640  48.398  28.786  1.00  0.00           C0.      0
ATOM   1242  HA  THR A  82      51.652  48.593  28.432  1.00  0.00           H0.      0
ATOM   1243  CB  THR A  82      49.624  49.392  28.197  1.00  0.00           C0.      0
ATOM   1244  HB  THR A  82      48.601  49.079  28.410  1.00  0.00           H0.      0
ATOM   1245  CG2 THR A  82      49.878  50.836  28.646  1.00  0.00           C0.      0
ATOM   1246 HG21 THR A  82      50.861  51.217  28.368  1.00  0.00           H0.      0
ATOM   1247 HG22 THR A  82      49.229  51.519  28.099  1.00  0.00           H0.      0
ATOM   1248 HG23 THR A  82      49.616  50.896  29.703  1.00  0.00           H0.      0
ATOM   1249  OG1 THR A  82      49.798  49.475  26.771  1.00  0.00           O0.      0
ATOM   1250  HG1 THR A  82      49.667  48.635  26.324  1.00  0.00           H0.      0
ATOM   1251  C   THR A  82      50.496  48.457  30.330  1.00  0.00           C0.      0
ATOM   1252  O   THR A  82      49.499  48.033  30.904  1.00  0.00           O0.      0
ATOM   1253  N   SER A  83      51.514  49.019  30.954  1.00  0.00           N0.      0
ATOM   1254  H   SER A  83      52.334  49.300  30.435  1.00  0.00           H0.      0
ATOM   1255  CA  SER A  83      51.495  49.333  32.432  1.00  0.00           C0.      0
ATOM   1256  HA  SER A  83      50.543  49.012  32.857  1.00  0.00           H0.      0
ATOM   1257  CB  SER A  83      52.601  48.611  33.205  1.00  0.00           C0.      0
ATOM   1258  HB2 SER A  83      53.606  48.838  32.848  1.00  0.00           H0.      0
ATOM   1259  HB3 SER A  83      52.588  48.975  34.233  1.00  0.00           H0.      0
ATOM   1260  OG  SER A  83      52.389  47.260  33.106  1.00  0.00           O0.      0
ATOM   1261  HG  SER A  83      52.089  46.887  33.938  1.00  0.00           H0.      0
ATOM   1262  C   SER A  83      51.650  50.825  32.746  1.00  0.00           C0.      0
ATOM   1263  O   SER A  83      52.500  51.525  32.131  1.00  0.00           O0.      0
ATOM   1264  N   VAL A  84      50.988  51.291  33.848  1.00  0.00           N0.      0
ATOM   1265  H   VAL A  84      50.403  50.685  34.405  1.00  0.00           H0.      0
ATOM   1266  CA  VAL A  84      51.035  52.738  34.190  1.00  0.00           C0.      0
ATOM   1267  HA  VAL A  84      51.920  53.093  33.663  1.00  0.00           H0.      0
ATOM   1268  CB  VAL A  84      49.816  53.441  33.523  1.00  0.00           C0.      0
ATOM   1269  HB  VAL A  84      48.995  52.756  33.735  1.00  0.00           H0.      0
ATOM   1270  CG1 VAL A  84      49.475  54.859  34.113  1.00  0.00           C0.      0
ATOM   1271 HG11 VAL A  84      49.014  54.796  35.099  1.00  0.00           H0.      0
ATOM   1272 HG12 VAL A  84      50.363  55.485  34.204  1.00  0.00           H0.      0
ATOM   1273 HG13 VAL A  84      48.777  55.404  33.478  1.00  0.00           H0.      0
ATOM   1274  CG2 VAL A  84      49.900  53.696  32.004  1.00  0.00           C0.      0
ATOM   1275 HG21 VAL A  84      48.938  54.095  31.681  1.00  0.00           H0.      0
ATOM   1276 HG22 VAL A  84      50.677  54.437  31.818  1.00  0.00           H0.      0
ATOM   1277 HG23 VAL A  84      50.220  52.799  31.475  1.00  0.00           H0.      0
ATOM   1278  C   VAL A  84      50.973  52.879  35.690  1.00  0.00           C0.      0
ATOM   1279  O   VAL A  84      50.232  52.115  36.327  1.00  0.00           O0.      0
ATOM   1280  N   ASP A  85      51.626  53.979  36.160  1.00  0.00           N0.      0
ATOM   1281  H   ASP A  85      52.033  54.626  35.499  1.00  0.00           H0.      0
ATOM   1282  CA  ASP A  85      51.472  54.424  37.590  1.00  0.00           C0.      0
ATOM   1283  HA  ASP A  85      50.412  54.313  37.818  1.00  0.00           H0.      0
ATOM   1284  CB  ASP A  85      52.059  53.413  38.542  1.00  0.00           C0.      0
ATOM   1285  HB2 ASP A  85      52.064  52.387  38.175  1.00  0.00           H0.      0
ATOM   1286  HB3 ASP A  85      53.097  53.597  38.816  1.00  0.00           H0.      0
ATOM   1287  CG  ASP A  85      51.335  53.301  39.895  1.00  0.00           C0.      0
ATOM   1288  OD1 ASP A  85      50.783  52.264  40.245  1.00  0.00           O0.      0
ATOM   1289  OD2 ASP A  85      51.338  54.293  40.634  1.00  0.00           O0.      0
ATOM   1290  C   ASP A  85      51.929  55.859  37.811  1.00  0.00           C0.      0
ATOM   1291  O   ASP A  85      52.916  56.273  37.237  1.00  0.00           O0.      0
ATOM   1292  N   ALA A  86      51.311  56.474  38.815  1.00  0.00           N0.      0
ATOM   1293  H   ALA A  86      50.418  56.099  39.099  1.00  0.00           H0.      0
ATOM   1294  CA  ALA A  86      51.738  57.754  39.433  1.00  0.00           C0.      0
ATOM   1295  HA  ALA A  86      51.939  58.538  38.703  1.00  0.00           H0.      0
ATOM   1296  CB  ALA A  86      50.470  58.245  40.244  1.00  0.00           C0.      0
ATOM   1297  HB1 ALA A  86      50.748  59.044  40.931  1.00  0.00           H0.      0
ATOM   1298  HB2 ALA A  86      49.668  58.584  39.588  1.00  0.00           H0.      0
ATOM   1299  HB3 ALA A  86      50.070  57.464  40.892  1.00  0.00           H0.      0
ATOM   1300  C   ALA A  86      52.983  57.512  40.310  1.00  0.00           C0.      0
ATOM   1301  O   ALA A  86      53.821  58.395  40.308  1.00  0.00           O0.      0
ATOM   1302  N   SER A  87      53.168  56.356  40.949  1.00  0.00           N0.      0
ATOM   1303  H   SER A  87      52.423  55.684  40.832  1.00  0.00           H0.      0
ATOM   1304  CA  SER A  87      54.306  56.001  41.743  1.00  0.00           C0.      0
ATOM   1305  HA  SER A  87      54.583  56.924  42.252  1.00  0.00           H0.      0
ATOM   1306  CB  SER A  87      53.908  54.918  42.747  1.00  0.00           C0.      0
ATOM   1307  HB2 SER A  87      53.042  55.266  43.310  1.00  0.00           H0.      0
ATOM   1308  HB3 SER A  87      53.763  53.955  42.259  1.00  0.00           H0.      0
ATOM   1309  OG  SER A  87      55.023  54.893  43.626  1.00  0.00           O0.      0
ATOM   1310  HG  SER A  87      54.944  55.628  44.239  1.00  0.00           H0.      0
ATOM   1311  C   SER A  87      55.590  55.660  40.945  1.00  0.00           C0.      0
ATOM   1312  O   SER A  87      55.751  54.559  40.520  1.00  0.00           O0.      0
ATOM   1313  N   ASP A  88      56.521  56.632  40.766  1.00  0.00           N0.      0
ATOM   1314  H   ASP A  88      56.371  57.508  41.246  1.00  0.00           H0.      0
ATOM   1315  CA  ASP A  88      57.882  56.497  40.287  1.00  0.00           C0.      0
ATOM   1316  HA  ASP A  88      57.938  56.201  39.239  1.00  0.00           H0.      0
ATOM   1317  CB  ASP A  88      58.514  57.839  40.372  1.00  0.00           C0.      0
ATOM   1318  HB2 ASP A  88      57.982  58.413  39.613  1.00  0.00           H0.      0
ATOM   1319  HB3 ASP A  88      58.448  58.265  41.373  1.00  0.00           H0.      0
ATOM   1320  CG  ASP A  88      59.970  57.877  39.813  1.00  0.00           C0.      0
ATOM   1321  OD1 ASP A  88      60.810  58.599  40.465  1.00  0.00           O0.      0
ATOM   1322  OD2 ASP A  88      60.391  57.170  38.914  1.00  0.00           O0.      0
ATOM   1323  C   ASP A  88      58.625  55.425  41.206  1.00  0.00           C0.      0
ATOM   1324  O   ASP A  88      59.342  54.636  40.616  1.00  0.00           O0.      0
ATOM   1325  N   LYS A  89      58.539  55.464  42.527  1.00  0.00           N0.      0
ATOM   1326  H   LYS A  89      57.900  56.184  42.832  1.00  0.00           H0.      0
ATOM   1327  CA  LYS A  89      59.282  54.586  43.412  1.00  0.00           C0.      0
ATOM   1328  HA  LYS A  89      60.334  54.581  43.128  1.00  0.00           H0.      0
ATOM   1329  CB  LYS A  89      59.164  55.063  44.884  1.00  0.00           C0.      0
ATOM   1330  HB2 LYS A  89      58.394  55.812  45.066  1.00  0.00           H0.      0
ATOM   1331  HB3 LYS A  89      58.783  54.215  45.454  1.00  0.00           H0.      0
ATOM   1332  CG  LYS A  89      60.508  55.620  45.490  1.00  0.00           C0.      0
ATOM   1333  HG2 LYS A  89      60.451  55.984  46.516  1.00  0.00           H0.      0
ATOM   1334  HG3 LYS A  89      61.228  54.809  45.596  1.00  0.00           H0.      0
ATOM   1335  CD  LYS A  89      61.182  56.677  44.593  1.00  0.00           C0.      0
ATOM   1336  HD2 LYS A  89      61.981  57.128  45.182  1.00  0.00           H0.      0
ATOM   1337  HD3 LYS A  89      61.723  56.262  43.742  1.00  0.00           H0.      0
ATOM   1338  CE  LYS A  89      60.177  57.784  44.210  1.00  0.00           C0.      0
ATOM   1339  HE2 LYS A  89      59.281  57.330  43.785  1.00  0.00           H0.      0
ATOM   1340  HE3 LYS A  89      59.940  58.311  45.134  1.00  0.00           H0.      0
ATOM   1341  NZ  LYS A  89      60.783  58.834  43.411  1.00  0.00           N0.      0
ATOM   1342  HZ1 LYS A  89      60.957  58.510  42.470  1.00  0.00           H0.      0
ATOM   1343  HZ2 LYS A  89      60.220  59.672  43.418  1.00  0.00           H0.      0
ATOM   1344  HZ3 LYS A  89      61.657  59.099  43.842  1.00  0.00           H0.      0
ATOM   1345  C   LYS A  89      58.909  53.088  43.269  1.00  0.00           C0.      0
ATOM   1346  O   LYS A  89      59.758  52.216  43.421  1.00  0.00           O0.      0
ATOM   1347  N   MET A  90      57.571  52.818  43.137  1.00  0.00           N0.      0
ATOM   1348  H   MET A  90      56.911  53.583  43.105  1.00  0.00           H0.      0
ATOM   1349  CA  MET A  90      57.117  51.474  42.958  1.00  0.00           C0.      0
ATOM   1350  HA  MET A  90      57.625  50.760  43.607  1.00  0.00           H0.      0
ATOM   1351  CB  MET A  90      55.562  51.473  43.093  1.00  0.00           C0.      0
ATOM   1352  HB2 MET A  90      55.068  52.173  42.421  1.00  0.00           H0.      0
ATOM   1353  HB3 MET A  90      55.146  50.492  42.863  1.00  0.00           H0.      0
ATOM   1354  CG  MET A  90      54.988  51.795  44.510  1.00  0.00           C0.      0
ATOM   1355  HG2 MET A  90      55.485  52.642  44.983  1.00  0.00           H0.      0
ATOM   1356  HG3 MET A  90      53.921  51.998  44.416  1.00  0.00           H0.      0
ATOM   1357  SD  MET A  90      55.173  50.275  45.479  1.00  0.00           S0.      0
ATOM   1358  CE  MET A  90      53.732  49.381  45.072  1.00  0.00           C0.      0
ATOM   1359  HE1 MET A  90      53.066  49.318  45.933  1.00  0.00           H0.      0
ATOM   1360  HE2 MET A  90      53.119  49.800  44.275  1.00  0.00           H0.      0
ATOM   1361  HE3 MET A  90      53.907  48.334  44.821  1.00  0.00           H0.      0
ATOM   1362  C   MET A  90      57.370  51.070  41.528  1.00  0.00           C0.      0
ATOM   1363  O   MET A  90      57.959  50.033  41.367  1.00  0.00           O0.      0
ATOM   1364  N   LEU A  91      57.086  51.854  40.435  1.00  0.00           N0.      0
ATOM   1365  H   LEU A  91      56.684  52.773  40.551  1.00  0.00           H0.      0
ATOM   1366  CA  LEU A  91      57.264  51.434  39.032  1.00  0.00           C0.      0
ATOM   1367  HA  LEU A  91      56.673  50.518  39.024  1.00  0.00           H0.      0
ATOM   1368  CB  LEU A  91      56.591  52.563  38.253  1.00  0.00           C0.      0
ATOM   1369  HB2 LEU A  91      55.661  52.844  38.746  1.00  0.00           H0.      0
ATOM   1370  HB3 LEU A  91      57.151  53.490  38.381  1.00  0.00           H0.      0
ATOM   1371  CG  LEU A  91      56.410  52.305  36.725  1.00  0.00           C0.      0
ATOM   1372  HG  LEU A  91      57.198  51.701  36.275  1.00  0.00           H0.      0
ATOM   1373  CD1 LEU A  91      55.038  51.580  36.574  1.00  0.00           C0.      0
ATOM   1374 HD11 LEU A  91      54.738  51.779  35.545  1.00  0.00           H0.      0
ATOM   1375 HD12 LEU A  91      55.154  50.542  36.884  1.00  0.00           H0.      0
ATOM   1376 HD13 LEU A  91      54.280  52.073  37.183  1.00  0.00           H0.      0
ATOM   1377  CD2 LEU A  91      56.376  53.700  36.088  1.00  0.00           C0.      0
ATOM   1378 HD21 LEU A  91      55.468  54.265  36.297  1.00  0.00           H0.      0
ATOM   1379 HD22 LEU A  91      57.180  54.317  36.490  1.00  0.00           H0.      0
ATOM   1380 HD23 LEU A  91      56.534  53.624  35.013  1.00  0.00           H0.      0
ATOM   1381  C   LEU A  91      58.698  51.022  38.573  1.00  0.00           C0.      0
ATOM   1382  O   LEU A  91      58.836  50.223  37.609  1.00  0.00           O0.      0
ATOM   1383  N   LYS A  92      59.682  51.499  39.356  1.00  0.00           N0.      0
ATOM   1384  H   LYS A  92      59.442  52.197  40.045  1.00  0.00           H0.      0
ATOM   1385  CA  LYS A  92      61.099  51.158  39.280  1.00  0.00           C0.      0
ATOM   1386  HA  LYS A  92      61.403  51.665  38.364  1.00  0.00           H0.      0
ATOM   1387  CB  LYS A  92      61.877  51.779  40.462  1.00  0.00           C0.      0
ATOM   1388  HB2 LYS A  92      61.511  52.787  40.657  1.00  0.00           H0.      0
ATOM   1389  HB3 LYS A  92      61.836  51.211  41.391  1.00  0.00           H0.      0
ATOM   1390  CG  LYS A  92      63.366  51.839  40.013  1.00  0.00           C0.      0
ATOM   1391  HG2 LYS A  92      63.680  50.799  39.921  1.00  0.00           H0.      0
ATOM   1392  HG3 LYS A  92      63.576  52.259  39.029  1.00  0.00           H0.      0
ATOM   1393  CD  LYS A  92      64.199  52.625  41.036  1.00  0.00           C0.      0
ATOM   1394  HD2 LYS A  92      63.999  52.112  41.977  1.00  0.00           H0.      0
ATOM   1395  HD3 LYS A  92      65.254  52.582  40.765  1.00  0.00           H0.      0
ATOM   1396  CE  LYS A  92      63.830  54.154  41.260  1.00  0.00           C0.      0
ATOM   1397  HE2 LYS A  92      62.827  54.278  41.670  1.00  0.00           H0.      0
ATOM   1398  HE3 LYS A  92      64.504  54.654  41.956  1.00  0.00           H0.      0
ATOM   1399  NZ  LYS A  92      63.966  54.901  40.044  1.00  0.00           N0.      0
ATOM   1400  HZ1 LYS A  92      63.888  55.888  40.243  1.00  0.00           H0.      0
ATOM   1401  HZ2 LYS A  92      64.884  54.615  39.735  1.00  0.00           H0.      0
ATOM   1402  HZ3 LYS A  92      63.165  54.617  39.499  1.00  0.00           H0.      0
ATOM   1403  C   LYS A  92      61.321  49.760  39.183  1.00  0.00           C0.      0
ATOM   1404  O   LYS A  92      62.188  49.230  38.456  1.00  0.00           O0.      0
ATOM   1405  N   TYR A  93      60.456  49.040  39.903  1.00  0.00           N0.      0
ATOM   1406  H   TYR A  93      59.865  49.490  40.587  1.00  0.00           H0.      0
ATOM   1407  CA  TYR A  93      60.560  47.585  39.945  1.00  0.00           C0.      0
ATOM   1408  HA  TYR A  93      61.629  47.389  39.868  1.00  0.00           H0.      0
ATOM   1409  CB  TYR A  93      60.093  47.015  41.283  1.00  0.00           C0.      0
ATOM   1410  HB2 TYR A  93      59.075  47.355  41.474  1.00  0.00           H0.      0
ATOM   1411  HB3 TYR A  93      60.128  45.949  41.059  1.00  0.00           H0.      0
ATOM   1412  CG  TYR A  93      61.024  47.446  42.374  1.00  0.00           C0.      0
ATOM   1413  CD1 TYR A  93      60.883  48.788  42.933  1.00  0.00           C0.      0
ATOM   1414  HD1 TYR A  93      60.091  49.438  42.590  1.00  0.00           H0.      0
ATOM   1415  CE1 TYR A  93      61.672  49.113  44.067  1.00  0.00           C0.      0
ATOM   1416  HE1 TYR A  93      61.596  50.109  44.479  1.00  0.00           H0.      0
ATOM   1417  CZ  TYR A  93      62.647  48.178  44.570  1.00  0.00           C0.      0
ATOM   1418  OH  TYR A  93      63.471  48.463  45.553  1.00  0.00           O0.      0
ATOM   1419  HH  TYR A  93      63.850  47.681  45.960  1.00  0.00           H0.      0
ATOM   1420  CE2 TYR A  93      62.816  46.939  43.906  1.00  0.00           C0.      0
ATOM   1421  HE2 TYR A  93      63.662  46.334  44.198  1.00  0.00           H0.      0
ATOM   1422  CD2 TYR A  93      62.063  46.604  42.835  1.00  0.00           C0.      0
ATOM   1423  HD2 TYR A  93      62.207  45.672  42.308  1.00  0.00           H0.      0
ATOM   1424  C   TYR A  93      59.939  46.862  38.731  1.00  0.00           C0.      0
ATOM   1425  O   TYR A  93      60.380  45.763  38.434  1.00  0.00           O0.      0
ATOM   1426  N   ALA A  94      58.964  47.450  37.992  1.00  0.00           N0.      0
ATOM   1427  H   ALA A  94      58.728  48.375  38.323  1.00  0.00           H0.      0
ATOM   1428  CA  ALA A  94      58.476  46.822  36.753  1.00  0.00           C0.      0
ATOM   1429  HA  ALA A  94      58.490  45.747  36.932  1.00  0.00           H0.      0
ATOM   1430  CB  ALA A  94      57.068  47.333  36.373  1.00  0.00           C0.      0
ATOM   1431  HB1 ALA A  94      56.785  47.087  35.350  1.00  0.00           H0.      0
ATOM   1432  HB2 ALA A  94      56.359  46.812  37.016  1.00  0.00           H0.      0
ATOM   1433  HB3 ALA A  94      57.035  48.415  36.506  1.00  0.00           H0.      0
ATOM   1434  C   ALA A  94      59.484  47.098  35.627  1.00  0.00           C0.      0
ATOM   1435  O   ALA A  94      59.808  46.335  34.747  1.00  0.00           O0.      0
ATOM   1436  N   LEU A  95      60.155  48.262  35.711  1.00  0.00           N0.      0
ATOM   1437  H   LEU A  95      59.747  48.961  36.314  1.00  0.00           H0.      0
ATOM   1438  CA  LEU A  95      61.281  48.672  34.874  1.00  0.00           C0.      0
ATOM   1439  HA  LEU A  95      60.960  48.630  33.834  1.00  0.00           H0.      0
ATOM   1440  CB  LEU A  95      61.582  50.119  35.082  1.00  0.00           C0.      0
ATOM   1441  HB2 LEU A  95      62.022  50.360  36.050  1.00  0.00           H0.      0
ATOM   1442  HB3 LEU A  95      62.383  50.414  34.403  1.00  0.00           H0.      0
ATOM   1443  CG  LEU A  95      60.429  51.146  34.833  1.00  0.00           C0.      0
ATOM   1444  HG  LEU A  95      59.505  50.878  35.346  1.00  0.00           H0.      0
ATOM   1445  CD1 LEU A  95      60.803  52.548  35.231  1.00  0.00           C0.      0
ATOM   1446 HD11 LEU A  95      61.015  52.573  36.300  1.00  0.00           H0.      0
ATOM   1447 HD12 LEU A  95      61.658  52.885  34.644  1.00  0.00           H0.      0
ATOM   1448 HD13 LEU A  95      59.997  53.244  34.994  1.00  0.00           H0.      0
ATOM   1449  CD2 LEU A  95      60.216  51.146  33.330  1.00  0.00           C0.      0
ATOM   1450 HD21 LEU A  95      59.558  50.321  33.057  1.00  0.00           H0.      0
ATOM   1451 HD22 LEU A  95      59.699  52.065  33.053  1.00  0.00           H0.      0
ATOM   1452 HD23 LEU A  95      61.105  51.202  32.703  1.00  0.00           H0.      0
ATOM   1453  C   LEU A  95      62.494  47.729  34.872  1.00  0.00           C0.      0
ATOM   1454  O   LEU A  95      62.862  47.260  33.872  1.00  0.00           O0.      0
ATOM   1455  N   LYS A  96      62.965  47.348  36.009  1.00  0.00           N0.      0
ATOM   1456  H   LYS A  96      62.772  47.945  36.800  1.00  0.00           H0.      0
ATOM   1457  CA  LYS A  96      64.057  46.350  36.165  1.00  0.00           C0.      0
ATOM   1458  HA  LYS A  96      64.722  46.653  35.357  1.00  0.00           H0.      0
ATOM   1459  CB  LYS A  96      64.913  46.562  37.427  1.00  0.00           C0.      0
ATOM   1460  HB2 LYS A  96      65.805  45.970  37.221  1.00  0.00           H0.      0
ATOM   1461  HB3 LYS A  96      65.236  47.601  37.500  1.00  0.00           H0.      0
ATOM   1462  CG  LYS A  96      64.311  46.153  38.767  1.00  0.00           C0.      0
ATOM   1463  HG2 LYS A  96      63.313  46.587  38.707  1.00  0.00           H0.      0
ATOM   1464  HG3 LYS A  96      64.255  45.065  38.789  1.00  0.00           H0.      0
ATOM   1465  CD  LYS A  96      65.036  46.669  40.032  1.00  0.00           C0.      0
ATOM   1466  HD2 LYS A  96      65.049  47.759  40.055  1.00  0.00           H0.      0
ATOM   1467  HD3 LYS A  96      64.670  46.265  40.976  1.00  0.00           H0.      0
ATOM   1468  CE  LYS A  96      66.563  46.301  39.872  1.00  0.00           C0.      0
ATOM   1469  HE2 LYS A  96      66.536  45.338  39.363  1.00  0.00           H0.      0
ATOM   1470  HE3 LYS A  96      67.072  47.064  39.282  1.00  0.00           H0.      0
ATOM   1471  NZ  LYS A  96      67.405  46.248  41.062  1.00  0.00           N0.      0
ATOM   1472  HZ1 LYS A  96      66.971  45.789  41.850  1.00  0.00           H0.      0
ATOM   1473  HZ2 LYS A  96      68.291  45.827  40.823  1.00  0.00           H0.      0
ATOM   1474  HZ3 LYS A  96      67.684  47.169  41.368  1.00  0.00           H0.      0
ATOM   1475  C   LYS A  96      63.604  44.924  35.918  1.00  0.00           C0.      0
ATOM   1476  O   LYS A  96      64.368  44.160  35.345  1.00  0.00           O0.      0
ATOM   1477  N   GLU A  97      62.385  44.582  36.306  1.00  0.00           N0.      0
ATOM   1478  H   GLU A  97      61.942  45.177  36.991  1.00  0.00           H0.      0
ATOM   1479  CA  GLU A  97      61.885  43.236  36.089  1.00  0.00           C0.      0
ATOM   1480  HA  GLU A  97      62.615  42.490  36.401  1.00  0.00           H0.      0
ATOM   1481  CB  GLU A  97      60.518  42.963  36.781  1.00  0.00           C0.      0
ATOM   1482  HB2 GLU A  97      59.843  43.818  36.743  1.00  0.00           H0.      0
ATOM   1483  HB3 GLU A  97      60.075  42.151  36.205  1.00  0.00           H0.      0
ATOM   1484  CG  GLU A  97      60.655  42.536  38.199  1.00  0.00           C0.      0
ATOM   1485  HG2 GLU A  97      61.239  43.282  38.737  1.00  0.00           H0.      0
ATOM   1486  HG3 GLU A  97      59.698  42.485  38.719  1.00  0.00           H0.      0
ATOM   1487  CD  GLU A  97      61.348  41.151  38.414  1.00  0.00           C0.      0
ATOM   1488  OE1 GLU A  97      61.574  40.337  37.459  1.00  0.00           O0.      0
ATOM   1489  OE2 GLU A  97      61.567  40.869  39.619  1.00  0.00           O0.      0
ATOM   1490  C   GLU A  97      61.785  43.048  34.562  1.00  0.00           C0.      0
ATOM   1491  O   GLU A  97      62.167  41.952  34.114  1.00  0.00           O0.      0
ATOM   1492  N   ARG A  98      61.416  44.068  33.757  1.00  0.00           N0.      0
ATOM   1493  H   ARG A  98      61.145  44.959  34.148  1.00  0.00           H0.      0
ATOM   1494  CA  ARG A  98      61.406  44.054  32.294  1.00  0.00           C0.      0
ATOM   1495  HA  ARG A  98      60.824  43.160  32.069  1.00  0.00           H0.      0
ATOM   1496  CB  ARG A  98      60.627  45.251  31.725  1.00  0.00           C0.      0
ATOM   1497  HB2 ARG A  98      59.639  45.325  32.179  1.00  0.00           H0.      0
ATOM   1498  HB3 ARG A  98      61.227  46.147  31.891  1.00  0.00           H0.      0
ATOM   1499  CG  ARG A  98      60.438  44.957  30.229  1.00  0.00           C0.      0
ATOM   1500  HG2 ARG A  98      61.377  44.742  29.721  1.00  0.00           H0.      0
ATOM   1501  HG3 ARG A  98      59.796  44.079  30.157  1.00  0.00           H0.      0
ATOM   1502  CD  ARG A  98      59.740  46.074  29.431  1.00  0.00           C0.      0
ATOM   1503  HD2 ARG A  98      59.909  45.760  28.401  1.00  0.00           H0.      0
ATOM   1504  HD3 ARG A  98      58.665  46.109  29.610  1.00  0.00           H0.      0
ATOM   1505  NE  ARG A  98      60.498  47.336  29.519  1.00  0.00           N0.      0
ATOM   1506  HE  ARG A  98      61.405  47.310  29.964  1.00  0.00           H0.      0
ATOM   1507  CZ  ARG A  98      60.052  48.538  29.250  1.00  0.00           C0.      0
ATOM   1508  NH1 ARG A  98      58.951  48.714  28.542  1.00  0.00           N0.      0
ATOM   1509 HH11 ARG A  98      58.575  47.854  28.169  1.00  0.00           H0.      0
ATOM   1510 HH12 ARG A  98      58.652  49.633  28.245  1.00  0.00           H0.      0
ATOM   1511  NH2 ARG A  98      60.703  49.621  29.589  1.00  0.00           N0.      0
ATOM   1512 HH21 ARG A  98      61.551  49.552  30.132  1.00  0.00           H0.      0
ATOM   1513 HH22 ARG A  98      60.182  50.485  29.635  1.00  0.00           H0.      0
ATOM   1514  C   ARG A  98      62.814  43.885  31.858  1.00  0.00           C0.      0
ATOM   1515  O   ARG A  98      63.110  42.924  31.104  1.00  0.00           O0.      0
ATOM   1516  N   TRP A  99      63.716  44.699  32.339  1.00  0.00           N0.      0
ATOM   1517  H   TRP A  99      63.318  45.386  32.965  1.00  0.00           H0.      0
ATOM   1518  CA  TRP A  99      65.074  44.909  31.734  1.00  0.00           C0.      0
ATOM   1519  HA  TRP A  99      64.928  45.197  30.693  1.00  0.00           H0.      0
ATOM   1520  CB  TRP A  99      65.758  46.083  32.485  1.00  0.00           C0.      0
ATOM   1521  HB2 TRP A  99      65.109  46.933  32.271  1.00  0.00           H0.      0
ATOM   1522  HB3 TRP A  99      65.771  45.826  33.544  1.00  0.00           H0.      0
ATOM   1523  CG  TRP A  99      67.175  46.513  32.117  1.00  0.00           C0.      0
ATOM   1524  CD1 TRP A  99      68.294  46.530  32.892  1.00  0.00           C0.      0
ATOM   1525  HD1 TRP A  99      68.485  46.110  33.869  1.00  0.00           H0.      0
ATOM   1526  NE1 TRP A  99      69.365  46.894  32.085  1.00  0.00           N0.      0
ATOM   1527  HE1 TRP A  99      70.315  46.877  32.426  1.00  0.00           H0.      0
ATOM   1528  CE2 TRP A  99      68.942  47.351  30.826  1.00  0.00           C0.      0
ATOM   1529  CZ2 TRP A  99      69.526  47.652  29.626  1.00  0.00           C0.      0
ATOM   1530  HZ2 TRP A  99      70.596  47.591  29.496  1.00  0.00           H0.      0
ATOM   1531  CH2 TRP A  99      68.718  48.089  28.527  1.00  0.00           C0.      0
ATOM   1532  HH2 TRP A  99      69.224  48.457  27.647  1.00  0.00           H0.      0
ATOM   1533  CZ3 TRP A  99      67.333  48.070  28.641  1.00  0.00           C0.      0
ATOM   1534  HZ3 TRP A  99      66.776  48.324  27.751  1.00  0.00           H0.      0
ATOM   1535  CE3 TRP A  99      66.693  47.530  29.792  1.00  0.00           C0.      0
ATOM   1536  HE3 TRP A  99      65.632  47.328  29.798  1.00  0.00           H0.      0
ATOM   1537  CD2 TRP A  99      67.545  47.083  30.851  1.00  0.00           C0.      0
ATOM   1538  C   TRP A  99      65.987  43.693  31.705  1.00  0.00           C0.      0
ATOM   1539  O   TRP A  99      66.475  43.308  30.615  1.00  0.00           O0.      0
ATOM   1540  N   ASN A 100      66.125  42.974  32.807  1.00  0.00           N0.      0
ATOM   1541  H   ASN A 100      65.769  43.371  33.665  1.00  0.00           H0.      0
ATOM   1542  CA  ASN A 100      67.142  41.903  32.896  1.00  0.00           C0.      0
ATOM   1543  HA  ASN A 100      68.076  42.230  32.438  1.00  0.00           H0.      0
ATOM   1544  CB  ASN A 100      67.396  41.765  34.318  1.00  0.00           C0.      0
ATOM   1545  HB2 ASN A 100      66.584  41.353  34.917  1.00  0.00           H0.      0
ATOM   1546  HB3 ASN A 100      68.235  41.075  34.408  1.00  0.00           H0.      0
ATOM   1547  CG  ASN A 100      67.909  43.049  34.986  1.00  0.00           C0.      0
ATOM   1548  OD1 ASN A 100      69.063  43.425  34.886  1.00  0.00           O0.      0
ATOM   1549  ND2 ASN A 100      67.064  43.642  35.809  1.00  0.00           N0.      0
ATOM   1550 HD21 ASN A 100      67.351  44.475  36.303  1.00  0.00           H0.      0
ATOM   1551 HD22 ASN A 100      66.159  43.243  36.009  1.00  0.00           H0.      0
ATOM   1552  C   ASN A 100      66.650  40.569  32.254  1.00  0.00           C0.      0
ATOM   1553  O   ASN A 100      67.419  39.584  32.210  1.00  0.00           O0.      0
ATOM   1554  N   ARG A 101      65.474  40.532  31.597  1.00  0.00           N0.      0
ATOM   1555  H   ARG A 101      64.918  41.373  31.666  1.00  0.00           H0.      0
ATOM   1556  CA  ARG A 101      64.970  39.304  30.899  1.00  0.00           C0.      0
ATOM   1557  HA  ARG A 101      65.891  38.792  30.621  1.00  0.00           H0.      0
ATOM   1558  CB  ARG A 101      64.121  38.438  31.886  1.00  0.00           C0.      0
ATOM   1559  HB2 ARG A 101      63.765  37.532  31.395  1.00  0.00           H0.      0
ATOM   1560  HB3 ARG A 101      64.606  38.181  32.827  1.00  0.00           H0.      0
ATOM   1561  CG  ARG A 101      62.904  39.224  32.237  1.00  0.00           C0.      0
ATOM   1562  HG2 ARG A 101      63.114  40.030  32.940  1.00  0.00           H0.      0
ATOM   1563  HG3 ARG A 101      62.415  39.522  31.310  1.00  0.00           H0.      0
ATOM   1564  CD  ARG A 101      61.890  38.393  33.023  1.00  0.00           C0.      0
ATOM   1565  HD2 ARG A 101      62.423  37.991  33.884  1.00  0.00           H0.      0
ATOM   1566  HD3 ARG A 101      61.096  39.113  33.222  1.00  0.00           H0.      0
ATOM   1567  NE  ARG A 101      61.347  37.261  32.203  1.00  0.00           N0.      0
ATOM   1568  HE  ARG A 101      62.024  36.851  31.575  1.00  0.00           H0.      0
ATOM   1569  CZ  ARG A 101      60.265  36.638  32.524  1.00  0.00           C0.      0
ATOM   1570  NH1 ARG A 101      59.378  36.993  33.440  1.00  0.00           N0.      0
ATOM   1571 HH11 ARG A 101      59.592  37.749  34.074  1.00  0.00           H0.      0
ATOM   1572 HH12 ARG A 101      58.432  36.659  33.318  1.00  0.00           H0.      0
ATOM   1573  NH2 ARG A 101      59.855  35.586  31.870  1.00  0.00           N0.      0
ATOM   1574 HH21 ARG A 101      60.372  35.184  31.101  1.00  0.00           H0.      0
ATOM   1575 HH22 ARG A 101      58.971  35.204  32.172  1.00  0.00           H0.      0
ATOM   1576  C   ARG A 101      64.353  39.642  29.584  1.00  0.00           C0.      0
ATOM   1577  O   ARG A 101      63.620  38.810  29.094  1.00  0.00           O0.      0
ATOM   1578  N   ARG A 102      64.625  40.772  28.944  1.00  0.00           N0.      0
ATOM   1579  H   ARG A 102      65.383  41.331  29.310  1.00  0.00           H0.      0
ATOM   1580  CA  ARG A 102      63.993  41.186  27.664  1.00  0.00           C0.      0
ATOM   1581  HA  ARG A 102      62.932  40.964  27.784  1.00  0.00           H0.      0
ATOM   1582  CB  ARG A 102      64.152  42.704  27.488  1.00  0.00           C0.      0
ATOM   1583  HB2 ARG A 102      63.675  43.046  26.570  1.00  0.00           H0.      0
ATOM   1584  HB3 ARG A 102      63.886  43.237  28.400  1.00  0.00           H0.      0
ATOM   1585  CG  ARG A 102      65.597  43.132  27.185  1.00  0.00           C0.      0
ATOM   1586  HG2 ARG A 102      66.290  42.803  27.958  1.00  0.00           H0.      0
ATOM   1587  HG3 ARG A 102      65.908  42.678  26.244  1.00  0.00           H0.      0
ATOM   1588  CD  ARG A 102      65.717  44.656  27.201  1.00  0.00           C0.      0
ATOM   1589  HD2 ARG A 102      64.905  45.036  26.581  1.00  0.00           H0.      0
ATOM   1590  HD3 ARG A 102      65.454  45.098  28.162  1.00  0.00           H0.      0
ATOM   1591  NE  ARG A 102      67.047  45.071  26.825  1.00  0.00           N0.      0
ATOM   1592  HE  ARG A 102      67.800  44.463  27.112  1.00  0.00           H0.      0
ATOM   1593  CZ  ARG A 102      67.460  46.037  25.992  1.00  0.00           C0.      0
ATOM   1594  NH1 ARG A 102      66.724  47.022  25.622  1.00  0.00           N0.      0
ATOM   1595 HH11 ARG A 102      65.760  47.026  25.922  1.00  0.00           H0.      0
ATOM   1596 HH12 ARG A 102      67.027  47.739  24.978  1.00  0.00           H0.      0
ATOM   1597  NH2 ARG A 102      68.686  46.121  25.601  1.00  0.00           N0.      0
ATOM   1598 HH21 ARG A 102      69.393  45.506  25.977  1.00  0.00           H0.      0
ATOM   1599 HH22 ARG A 102      68.892  46.859  24.943  1.00  0.00           H0.      0
ATOM   1600  C   ARG A 102      64.355  40.271  26.422  1.00  0.00           C0.      0
ATOM   1601  O   ARG A 102      63.659  40.363  25.422  1.00  0.00           O0.      0
ATOM   1602  N   LYS A 103      65.315  39.321  26.527  1.00  0.00           N0.      0
ATOM   1603  H   LYS A 103      65.899  39.315  27.351  1.00  0.00           H0.      0
ATOM   1604  CA  LYS A 103      65.604  38.311  25.493  1.00  0.00           C0.      0
ATOM   1605  HA  LYS A 103      65.872  38.769  24.542  1.00  0.00           H0.      0
ATOM   1606  CB  LYS A 103      66.834  37.375  25.909  1.00  0.00           C0.      0
ATOM   1607  HB2 LYS A 103      66.981  36.600  25.157  1.00  0.00           H0.      0
ATOM   1608  HB3 LYS A 103      67.737  37.986  25.921  1.00  0.00           H0.      0
ATOM   1609  CG  LYS A 103      66.863  36.701  27.291  1.00  0.00           C0.      0
ATOM   1610  HG2 LYS A 103      67.157  37.343  28.122  1.00  0.00           H0.      0
ATOM   1611  HG3 LYS A 103      65.827  36.477  27.543  1.00  0.00           H0.      0
ATOM   1612  CD  LYS A 103      67.773  35.412  27.360  1.00  0.00           C0.      0
ATOM   1613  HD2 LYS A 103      67.501  34.767  26.524  1.00  0.00           H0.      0
ATOM   1614  HD3 LYS A 103      68.822  35.692  27.259  1.00  0.00           H0.      0
ATOM   1615  CE  LYS A 103      67.614  34.611  28.627  1.00  0.00           C0.      0
ATOM   1616  HE2 LYS A 103      68.040  35.136  29.482  1.00  0.00           H0.      0
ATOM   1617  HE3 LYS A 103      66.582  34.578  28.978  1.00  0.00           H0.      0
ATOM   1618  NZ  LYS A 103      68.319  33.306  28.603  1.00  0.00           N0.      0
ATOM   1619  HZ1 LYS A 103      69.302  33.366  28.378  1.00  0.00           H0.      0
ATOM   1620  HZ2 LYS A 103      68.438  32.929  29.533  1.00  0.00           H0.      0
ATOM   1621  HZ3 LYS A 103      67.816  32.717  27.955  1.00  0.00           H0.      0
ATOM   1622  C   LYS A 103      64.381  37.460  25.207  1.00  0.00           C0.      0
ATOM   1623  O   LYS A 103      64.321  36.912  24.096  1.00  0.00           O0.      0
ATOM   1624  N   GLU A 104      63.381  37.430  26.116  1.00  0.00           N0.      0
ATOM   1625  H   GLU A 104      63.525  37.819  27.036  1.00  0.00           H0.      0
ATOM   1626  CA  GLU A 104      62.043  36.734  25.811  1.00  0.00           C0.      0
ATOM   1627  HA  GLU A 104      62.290  35.821  25.270  1.00  0.00           H0.      0
ATOM   1628  CB  GLU A 104      61.332  36.225  27.078  1.00  0.00           C0.      0
ATOM   1629  HB2 GLU A 104      60.889  37.020  27.679  1.00  0.00           H0.      0
ATOM   1630  HB3 GLU A 104      60.505  35.635  26.685  1.00  0.00           H0.      0
ATOM   1631  CG  GLU A 104      62.226  35.295  27.934  1.00  0.00           C0.      0
ATOM   1632  HG2 GLU A 104      62.845  34.697  27.265  1.00  0.00           H0.      0
ATOM   1633  HG3 GLU A 104      62.933  35.937  28.459  1.00  0.00           H0.      0
ATOM   1634  CD  GLU A 104      61.394  34.608  29.050  1.00  0.00           C0.      0
ATOM   1635  OE1 GLU A 104      61.865  34.735  30.212  1.00  0.00           O0.      0
ATOM   1636  OE2 GLU A 104      60.365  33.942  28.789  1.00  0.00           O0.      0
ATOM   1637  C   GLU A 104      61.043  37.657  24.981  1.00  0.00           C0.      0
ATOM   1638  O   GLU A 104      60.773  38.803  25.450  1.00  0.00           O0.      0
ATOM   1639  N   PRO A 105      60.366  37.103  23.934  1.00  0.00           N0.      0
ATOM   1640  CD  PRO A 105      60.599  35.814  23.416  1.00  0.00           C0.      0
ATOM   1641  HD2 PRO A 105      59.990  35.028  23.864  1.00  0.00           H0.      0
ATOM   1642  HD3 PRO A 105      61.646  35.511  23.385  1.00  0.00           H0.      0
ATOM   1643  CG  PRO A 105      60.131  35.919  21.967  1.00  0.00           C0.      0
ATOM   1644  HG2 PRO A 105      59.796  34.971  21.545  1.00  0.00           H0.      0
ATOM   1645  HG3 PRO A 105      60.981  36.358  21.445  1.00  0.00           H0.      0
ATOM   1646  CB  PRO A 105      59.011  36.978  21.943  1.00  0.00           C0.      0
ATOM   1647  HB2 PRO A 105      58.107  36.476  22.289  1.00  0.00           H0.      0
ATOM   1648  HB3 PRO A 105      58.904  37.502  20.993  1.00  0.00           H0.      0
ATOM   1649  CA  PRO A 105      59.578  37.932  23.045  1.00  0.00           C0.      0
ATOM   1650  HA  PRO A 105      60.216  38.632  22.505  1.00  0.00           H0.      0
ATOM   1651  C   PRO A 105      58.448  38.721  23.694  1.00  0.00           C0.      0
ATOM   1652  O   PRO A 105      58.168  39.892  23.244  1.00  0.00           O0.      0
ATOM   1653  N   ALA A 106      57.720  38.159  24.682  1.00  0.00           N0.      0
ATOM   1654  H   ALA A 106      57.892  37.219  25.008  1.00  0.00           H0.      0
ATOM   1655  CA  ALA A 106      56.681  38.908  25.307  1.00  0.00           C0.      0
ATOM   1656  HA  ALA A 106      56.029  39.415  24.596  1.00  0.00           H0.      0
ATOM   1657  CB  ALA A 106      55.860  38.021  26.223  1.00  0.00           C0.      0
ATOM   1658  HB1 ALA A 106      55.062  38.605  26.682  1.00  0.00           H0.      0
ATOM   1659  HB2 ALA A 106      55.507  37.151  25.669  1.00  0.00           H0.      0
ATOM   1660  HB3 ALA A 106      56.477  37.640  27.037  1.00  0.00           H0.      0
ATOM   1661  C   ALA A 106      57.215  40.174  26.069  1.00  0.00           C0.      0
ATOM   1662  O   ALA A 106      56.472  41.190  26.141  1.00  0.00           O0.      0
ATOM   1663  N   PHE A 107      58.398  40.046  26.800  1.00  0.00           N0.      0
ATOM   1664  H   PHE A 107      58.936  39.203  26.663  1.00  0.00           H0.      0
ATOM   1665  CA  PHE A 107      58.863  41.093  27.710  1.00  0.00           C0.      0
ATOM   1666  HA  PHE A 107      57.982  41.421  28.263  1.00  0.00           H0.      0
ATOM   1667  CB  PHE A 107      59.868  40.394  28.627  1.00  0.00           C0.      0
ATOM   1668  HB2 PHE A 107      60.625  39.804  28.110  1.00  0.00           H0.      0
ATOM   1669  HB3 PHE A 107      60.381  41.286  28.987  1.00  0.00           H0.      0
ATOM   1670  CG  PHE A 107      59.173  39.605  29.804  1.00  0.00           C0.      0
ATOM   1671  CD1 PHE A 107      58.715  38.267  29.586  1.00  0.00           C0.      0
ATOM   1672  HD1 PHE A 107      58.909  37.844  28.611  1.00  0.00           H0.      0
ATOM   1673  CE1 PHE A 107      57.886  37.660  30.564  1.00  0.00           C0.      0
ATOM   1674  HE1 PHE A 107      57.463  36.699  30.310  1.00  0.00           H0.      0
ATOM   1675  CZ  PHE A 107      57.403  38.412  31.644  1.00  0.00           C0.      0
ATOM   1676  HZ  PHE A 107      56.661  37.974  32.295  1.00  0.00           H0.      0
ATOM   1677  CE2 PHE A 107      57.950  39.679  31.954  1.00  0.00           C0.      0
ATOM   1678  HE2 PHE A 107      57.656  40.180  32.864  1.00  0.00           H0.      0
ATOM   1679  CD2 PHE A 107      58.807  40.287  31.038  1.00  0.00           C0.      0
ATOM   1680  HD2 PHE A 107      59.060  41.317  31.244  1.00  0.00           H0.      0
ATOM   1681  C   PHE A 107      59.514  42.206  26.956  1.00  0.00           C0.      0
ATOM   1682  O   PHE A 107      59.378  43.404  27.244  1.00  0.00           O0.      0
ATOM   1683  N   ASP A 108      60.232  41.912  25.914  1.00  0.00           N0.      0
ATOM   1684  H   ASP A 108      60.158  40.949  25.620  1.00  0.00           H0.      0
ATOM   1685  CA  ASP A 108      60.574  42.888  24.902  1.00  0.00           C0.      0
ATOM   1686  HA  ASP A 108      61.319  43.642  25.157  1.00  0.00           H0.      0
ATOM   1687  CB  ASP A 108      61.239  42.209  23.642  1.00  0.00           C0.      0
ATOM   1688  HB2 ASP A 108      62.161  41.676  23.874  1.00  0.00           H0.      0
ATOM   1689  HB3 ASP A 108      60.544  41.387  23.475  1.00  0.00           H0.      0
ATOM   1690  CG  ASP A 108      61.507  43.140  22.437  1.00  0.00           C0.      0
ATOM   1691  OD1 ASP A 108      61.266  42.672  21.278  1.00  0.00           O0.      0
ATOM   1692  OD2 ASP A 108      62.143  44.196  22.572  1.00  0.00           O0.      0
ATOM   1693  C   ASP A 108      59.358  43.748  24.458  1.00  0.00           C0.      0
ATOM   1694  O   ASP A 108      59.477  44.954  24.170  1.00  0.00           O0.      0
ATOM   1695  N   LYS A 109      58.123  43.177  24.338  1.00  0.00           N0.      0
ATOM   1696  H   LYS A 109      58.052  42.171  24.399  1.00  0.00           H0.      0
ATOM   1697  CA  LYS A 109      56.934  43.991  23.935  1.00  0.00           C0.      0
ATOM   1698  HA  LYS A 109      57.290  44.789  23.284  1.00  0.00           H0.      0
ATOM   1699  CB  LYS A 109      56.011  43.096  23.089  1.00  0.00           C0.      0
ATOM   1700  HB2 LYS A 109      55.798  42.173  23.627  1.00  0.00           H0.      0
ATOM   1701  HB3 LYS A 109      55.154  43.726  22.852  1.00  0.00           H0.      0
ATOM   1702  CG  LYS A 109      56.792  42.638  21.799  1.00  0.00           C0.      0
ATOM   1703  HG2 LYS A 109      57.151  43.412  21.121  1.00  0.00           H0.      0
ATOM   1704  HG3 LYS A 109      57.643  42.049  22.141  1.00  0.00           H0.      0
ATOM   1705  CD  LYS A 109      55.987  41.765  21.008  1.00  0.00           C0.      0
ATOM   1706  HD2 LYS A 109      55.589  40.968  21.637  1.00  0.00           H0.      0
ATOM   1707  HD3 LYS A 109      55.153  42.261  20.511  1.00  0.00           H0.      0
ATOM   1708  CE  LYS A 109      56.677  41.116  19.825  1.00  0.00           C0.      0
ATOM   1709  HE2 LYS A 109      55.899  40.712  19.177  1.00  0.00           H0.      0
ATOM   1710  HE3 LYS A 109      57.264  41.789  19.201  1.00  0.00           H0.      0
ATOM   1711  NZ  LYS A 109      57.578  39.955  20.197  1.00  0.00           N0.      0
ATOM   1712  HZ1 LYS A 109      58.315  40.281  20.805  1.00  0.00           H0.      0
ATOM   1713  HZ2 LYS A 109      57.056  39.217  20.647  1.00  0.00           H0.      0
ATOM   1714  HZ3 LYS A 109      58.084  39.527  19.434  1.00  0.00           H0.      0
ATOM   1715  C   LYS A 109      56.224  44.702  25.079  1.00  0.00           C0.      0
ATOM   1716  O   LYS A 109      55.616  45.761  24.877  1.00  0.00           O0.      0
ATOM   1717  N   TRP A 110      56.386  44.221  26.282  1.00  0.00           N0.      0
ATOM   1718  H   TRP A 110      56.696  43.259  26.264  1.00  0.00           H0.      0
ATOM   1719  CA  TRP A 110      55.788  44.868  27.489  1.00  0.00           C0.      0
ATOM   1720  HA  TRP A 110      54.704  44.786  27.402  1.00  0.00           H0.      0
ATOM   1721  CB  TRP A 110      56.244  44.090  28.720  1.00  0.00           C0.      0
ATOM   1722  HB2 TRP A 110      55.961  43.043  28.608  1.00  0.00           H0.      0
ATOM   1723  HB3 TRP A 110      57.334  44.104  28.741  1.00  0.00           H0.      0
ATOM   1724  CG  TRP A 110      55.664  44.641  30.009  1.00  0.00           C0.      0
ATOM   1725  CD1 TRP A 110      54.610  45.462  30.218  1.00  0.00           C0.      0
ATOM   1726  HD1 TRP A 110      53.941  45.866  29.472  1.00  0.00           H0.      0
ATOM   1727  NE1 TRP A 110      54.393  45.638  31.588  1.00  0.00           N0.      0
ATOM   1728  HE1 TRP A 110      53.635  46.176  31.983  1.00  0.00           H0.      0
ATOM   1729  CE2 TRP A 110      55.347  45.000  32.349  1.00  0.00           C0.      0
ATOM   1730  CZ2 TRP A 110      55.630  44.845  33.752  1.00  0.00           C0.      0
ATOM   1731  HZ2 TRP A 110      55.074  45.253  34.584  1.00  0.00           H0.      0
ATOM   1732  CH2 TRP A 110      56.716  44.135  34.094  1.00  0.00           C0.      0
ATOM   1733  HH2 TRP A 110      56.979  43.991  35.132  1.00  0.00           H0.      0
ATOM   1734  CZ3 TRP A 110      57.450  43.445  33.159  1.00  0.00           C0.      0
ATOM   1735  HZ3 TRP A 110      58.310  42.931  33.564  1.00  0.00           H0.      0
ATOM   1736  CE3 TRP A 110      57.137  43.573  31.819  1.00  0.00           C0.      0
ATOM   1737  HE3 TRP A 110      57.744  43.139  31.038  1.00  0.00           H0.      0
ATOM   1738  CD2 TRP A 110      56.125  44.411  31.343  1.00  0.00           C0.      0
ATOM   1739  C   TRP A 110      56.222  46.368  27.510  1.00  0.00           C0.      0
ATOM   1740  O   TRP A 110      57.452  46.697  27.541  1.00  0.00           O0.      0
ATOM   1741  N   VAL A 111      55.185  47.237  27.613  1.00  0.00           N0.      0
ATOM   1742  H   VAL A 111      54.247  46.864  27.624  1.00  0.00           H0.      0
ATOM   1743  CA  VAL A 111      55.213  48.749  27.616  1.00  0.00           C0.      0
ATOM   1744  HA  VAL A 111      56.254  49.022  27.446  1.00  0.00           H0.      0
ATOM   1745  CB  VAL A 111      54.342  49.360  26.492  1.00  0.00           C0.      0
ATOM   1746  HB  VAL A 111      53.329  48.959  26.445  1.00  0.00           H0.      0
ATOM   1747  CG1 VAL A 111      54.227  50.855  26.632  1.00  0.00           C0.      0
ATOM   1748 HG11 VAL A 111      55.196  51.339  26.510  1.00  0.00           H0.      0
ATOM   1749 HG12 VAL A 111      53.619  51.170  25.784  1.00  0.00           H0.      0
ATOM   1750 HG13 VAL A 111      53.632  51.024  27.530  1.00  0.00           H0.      0
ATOM   1751  CG2 VAL A 111      55.024  49.128  25.084  1.00  0.00           C0.      0
ATOM   1752 HG21 VAL A 111      55.911  49.761  25.069  1.00  0.00           H0.      0
ATOM   1753 HG22 VAL A 111      55.045  48.084  24.770  1.00  0.00           H0.      0
ATOM   1754 HG23 VAL A 111      54.435  49.589  24.291  1.00  0.00           H0.      0
ATOM   1755  C   VAL A 111      54.853  49.204  29.019  1.00  0.00           C0.      0
ATOM   1756  O   VAL A 111      53.865  48.729  29.576  1.00  0.00           O0.      0
ATOM   1757  N   ILE A 112      55.633  50.111  29.489  1.00  0.00           N0.      0
ATOM   1758  H   ILE A 112      56.318  50.503  28.859  1.00  0.00           H0.      0
ATOM   1759  CA  ILE A 112      55.478  50.740  30.818  1.00  0.00           C0.      0
ATOM   1760  HA  ILE A 112      54.486  50.473  31.183  1.00  0.00           H0.      0
ATOM   1761  CB  ILE A 112      56.493  50.198  31.819  1.00  0.00           C0.      0
ATOM   1762  HB  ILE A 112      57.473  50.451  31.415  1.00  0.00           H0.      0
ATOM   1763  CG2 ILE A 112      56.326  50.854  33.163  1.00  0.00           C0.      0
ATOM   1764 HG21 ILE A 112      56.940  50.345  33.906  1.00  0.00           H0.      0
ATOM   1765 HG22 ILE A 112      56.374  51.942  33.213  1.00  0.00           H0.      0
ATOM   1766 HG23 ILE A 112      55.317  50.710  33.549  1.00  0.00           H0.      0
ATOM   1767  CG1 ILE A 112      56.350  48.696  32.067  1.00  0.00           C0.      0
ATOM   1768 HG12 ILE A 112      55.641  48.439  32.854  1.00  0.00           H0.      0
ATOM   1769 HG13 ILE A 112      56.033  48.124  31.194  1.00  0.00           H0.      0
ATOM   1770  CD1 ILE A 112      57.791  48.130  32.357  1.00  0.00           C0.      0
ATOM   1771 HD11 ILE A 112      58.199  48.534  33.284  1.00  0.00           H0.      0
ATOM   1772 HD12 ILE A 112      57.678  47.058  32.522  1.00  0.00           H0.      0
ATOM   1773 HD13 ILE A 112      58.409  48.248  31.467  1.00  0.00           H0.      0
ATOM   1774  C   ILE A 112      55.604  52.283  30.713  1.00  0.00           C0.      0
ATOM   1775  O   ILE A 112      56.514  52.690  30.094  1.00  0.00           O0.      0
ATOM   1776  N   GLU A 113      54.634  53.031  31.257  1.00  0.00           N0.      0
ATOM   1777  H   GLU A 113      53.940  52.518  31.781  1.00  0.00           H0.      0
ATOM   1778  CA  GLU A 113      54.530  54.487  30.938  1.00  0.00           C0.      0
ATOM   1779  HA  GLU A 113      55.553  54.800  30.730  1.00  0.00           H0.      0
ATOM   1780  CB  GLU A 113      53.588  54.659  29.672  1.00  0.00           C0.      0
ATOM   1781  HB2 GLU A 113      53.991  54.136  28.804  1.00  0.00           H0.      0
ATOM   1782  HB3 GLU A 113      52.710  54.086  29.968  1.00  0.00           H0.      0
ATOM   1783  CG  GLU A 113      53.294  56.067  29.350  1.00  0.00           C0.      0
ATOM   1784  HG2 GLU A 113      52.647  55.928  28.484  1.00  0.00           H0.      0
ATOM   1785  HG3 GLU A 113      52.814  56.551  30.201  1.00  0.00           H0.      0
ATOM   1786  CD  GLU A 113      54.571  56.826  28.949  1.00  0.00           C0.      0
ATOM   1787  OE1 GLU A 113      54.613  57.213  27.713  1.00  0.00           O0.      0
ATOM   1788  OE2 GLU A 113      55.577  57.057  29.715  1.00  0.00           O0.      0
ATOM   1789  C   GLU A 113      53.984  55.219  32.168  1.00  0.00           C0.      0
ATOM   1790  O   GLU A 113      53.058  54.766  32.815  1.00  0.00           O0.      0
ATOM   1791  N   GLU A 114      54.472  56.413  32.361  1.00  0.00           N0.      0
ATOM   1792  H   GLU A 114      55.270  56.551  31.757  1.00  0.00           H0.      0
ATOM   1793  CA  GLU A 114      54.309  57.221  33.609  1.00  0.00           C0.      0
ATOM   1794  HA  GLU A 114      54.241  56.578  34.486  1.00  0.00           H0.      0
ATOM   1795  CB  GLU A 114      55.570  58.153  33.747  1.00  0.00           C0.      0
ATOM   1796  HB2 GLU A 114      55.591  58.686  32.796  1.00  0.00           H0.      0
ATOM   1797  HB3 GLU A 114      55.440  58.899  34.531  1.00  0.00           H0.      0
ATOM   1798  CG  GLU A 114      56.872  57.274  33.981  1.00  0.00           C0.      0
ATOM   1799  HG2 GLU A 114      56.693  56.664  34.866  1.00  0.00           H0.      0
ATOM   1800  HG3 GLU A 114      56.947  56.829  32.989  1.00  0.00           H0.      0
ATOM   1801  CD  GLU A 114      58.110  58.107  34.196  1.00  0.00           C0.      0
ATOM   1802  OE1 GLU A 114      58.480  58.570  35.324  1.00  0.00           O0.      0
ATOM   1803  OE2 GLU A 114      58.732  58.491  33.137  1.00  0.00           O0.      0
ATOM   1804  C   GLU A 114      52.971  58.067  33.648  1.00  0.00           C0.      0
ATOM   1805  O   GLU A 114      52.878  58.968  34.415  1.00  0.00           O0.      0
ATOM   1806  N   ALA A 115      51.975  57.675  32.829  1.00  0.00           N0.      0
ATOM   1807  H   ALA A 115      52.007  56.781  32.361  1.00  0.00           H0.      0
ATOM   1808  CA  ALA A 115      50.763  58.543  32.610  1.00  0.00           C0.      0
ATOM   1809  HA  ALA A 115      51.093  59.505  32.217  1.00  0.00           H0.      0
ATOM   1810  CB  ALA A 115      49.996  57.999  31.368  1.00  0.00           C0.      0
ATOM   1811  HB1 ALA A 115      49.511  57.074  31.679  1.00  0.00           H0.      0
ATOM   1812  HB2 ALA A 115      49.225  58.660  30.971  1.00  0.00           H0.      0
ATOM   1813  HB3 ALA A 115      50.697  57.976  30.534  1.00  0.00           H0.      0
ATOM   1814  C   ALA A 115      49.839  58.817  33.806  1.00  0.00           C0.      0
ATOM   1815  O   ALA A 115      49.855  58.127  34.803  1.00  0.00           O0.      0
ATOM   1816  N   ASN A 116      48.936  59.823  33.741  1.00  0.00           N0.      0
ATOM   1817  H   ASN A 116      48.659  60.249  32.868  1.00  0.00           H0.      0
ATOM   1818  CA  ASN A 116      47.996  60.069  34.802  1.00  0.00           C0.      0
ATOM   1819  HA  ASN A 116      48.227  59.358  35.595  1.00  0.00           H0.      0
ATOM   1820  CB  ASN A 116      48.238  61.460  35.374  1.00  0.00           C0.      0
ATOM   1821  HB2 ASN A 116      49.250  61.458  35.779  1.00  0.00           H0.      0
ATOM   1822  HB3 ASN A 116      48.139  62.165  34.550  1.00  0.00           H0.      0
ATOM   1823  CG  ASN A 116      47.422  61.873  36.636  1.00  0.00           C0.      0
ATOM   1824  OD1 ASN A 116      46.212  61.962  36.533  1.00  0.00           O0.      0
ATOM   1825  ND2 ASN A 116      48.060  62.173  37.698  1.00  0.00           N0.      0
ATOM   1826 HD21 ASN A 116      47.506  62.529  38.464  1.00  0.00           H0.      0
ATOM   1827 HD22 ASN A 116      49.044  62.049  37.887  1.00  0.00           H0.      0
ATOM   1828  C   ASN A 116      46.549  59.715  34.342  1.00  0.00           C0.      0
ATOM   1829  O   ASN A 116      46.181  60.036  33.216  1.00  0.00           O0.      0
ATOM   1830  N   TRP A 117      45.799  59.071  35.177  1.00  0.00           N0.      0
ATOM   1831  H   TRP A 117      46.192  58.702  36.031  1.00  0.00           H0.      0
ATOM   1832  CA  TRP A 117      44.462  58.518  34.897  1.00  0.00           C0.      0
ATOM   1833  HA  TRP A 117      44.600  57.668  34.229  1.00  0.00           H0.      0
ATOM   1834  CB  TRP A 117      43.836  57.964  36.199  1.00  0.00           C0.      0
ATOM   1835  HB2 TRP A 117      43.853  58.667  37.032  1.00  0.00           H0.      0
ATOM   1836  HB3 TRP A 117      42.773  57.815  36.006  1.00  0.00           H0.      0
ATOM   1837  CG  TRP A 117      44.250  56.717  36.715  1.00  0.00           C0.      0
ATOM   1838  CD1 TRP A 117      45.436  56.137  36.420  1.00  0.00           C0.      0
ATOM   1839  HD1 TRP A 117      46.181  56.452  35.705  1.00  0.00           H0.      0
ATOM   1840  NE1 TRP A 117      45.609  54.981  37.053  1.00  0.00           N0.      0
ATOM   1841  HE1 TRP A 117      46.435  54.400  37.089  1.00  0.00           H0.      0
ATOM   1842  CE2 TRP A 117      44.591  54.771  37.892  1.00  0.00           C0.      0
ATOM   1843  CZ2 TRP A 117      44.401  53.841  38.936  1.00  0.00           C0.      0
ATOM   1844  HZ2 TRP A 117      45.195  53.220  39.324  1.00  0.00           H0.      0
ATOM   1845  CH2 TRP A 117      43.226  53.809  39.665  1.00  0.00           C0.      0
ATOM   1846  HH2 TRP A 117      43.025  53.146  40.494  1.00  0.00           H0.      0
ATOM   1847  CZ3 TRP A 117      42.195  54.738  39.350  1.00  0.00           C0.      0
ATOM   1848  HZ3 TRP A 117      41.212  54.711  39.795  1.00  0.00           H0.      0
ATOM   1849  CE3 TRP A 117      42.398  55.763  38.378  1.00  0.00           C0.      0
ATOM   1850  HE3 TRP A 117      41.697  56.567  38.207  1.00  0.00           H0.      0
ATOM   1851  CD2 TRP A 117      43.617  55.793  37.643  1.00  0.00           C0.      0
ATOM   1852  C   TRP A 117      43.489  59.587  34.348  1.00  0.00           C0.      0
ATOM   1853  O   TRP A 117      42.583  59.200  33.602  1.00  0.00           O0.      0
ATOM   1854  N   LEU A 118      43.642  60.879  34.763  1.00  0.00           N0.      0
ATOM   1855  H   LEU A 118      44.401  61.077  35.399  1.00  0.00           H0.      0
ATOM   1856  CA  LEU A 118      42.758  61.966  34.416  1.00  0.00           C0.      0
ATOM   1857  HA  LEU A 118      41.750  61.564  34.321  1.00  0.00           H0.      0
ATOM   1858  CB  LEU A 118      42.771  63.048  35.525  1.00  0.00           C0.      0
ATOM   1859  HB2 LEU A 118      43.808  63.327  35.711  1.00  0.00           H0.      0
ATOM   1860  HB3 LEU A 118      42.286  63.975  35.220  1.00  0.00           H0.      0
ATOM   1861  CG  LEU A 118      42.177  62.605  36.828  1.00  0.00           C0.      0
ATOM   1862  HG  LEU A 118      41.303  61.985  36.628  1.00  0.00           H0.      0
ATOM   1863  CD1 LEU A 118      43.145  61.839  37.759  1.00  0.00           C0.      0
ATOM   1864 HD11 LEU A 118      43.906  62.544  38.093  1.00  0.00           H0.      0
ATOM   1865 HD12 LEU A 118      42.586  61.669  38.679  1.00  0.00           H0.      0
ATOM   1866 HD13 LEU A 118      43.570  60.927  37.338  1.00  0.00           H0.      0
ATOM   1867  CD2 LEU A 118      41.601  63.781  37.632  1.00  0.00           C0.      0
ATOM   1868 HD21 LEU A 118      41.041  63.398  38.485  1.00  0.00           H0.      0
ATOM   1869 HD22 LEU A 118      42.395  64.497  37.844  1.00  0.00           H0.      0
ATOM   1870 HD23 LEU A 118      40.902  64.281  36.962  1.00  0.00           H0.      0
ATOM   1871  C   LEU A 118      43.238  62.572  33.074  1.00  0.00           C0.      0
ATOM   1872  O   LEU A 118      42.544  63.479  32.521  1.00  0.00           O0.      0
ATOM   1873  N   THR A 119      44.292  62.051  32.382  1.00  0.00           N0.      0
ATOM   1874  H   THR A 119      44.591  61.186  32.808  1.00  0.00           H0.      0
ATOM   1875  CA  THR A 119      44.860  62.461  31.046  1.00  0.00           C0.      0
ATOM   1876  HA  THR A 119      44.009  62.903  30.528  1.00  0.00           H0.      0
ATOM   1877  CB  THR A 119      45.987  63.588  31.219  1.00  0.00           C0.      0
ATOM   1878  HB  THR A 119      46.429  63.900  30.273  1.00  0.00           H0.      0
ATOM   1879  CG2 THR A 119      45.485  64.888  31.790  1.00  0.00           C0.      0
ATOM   1880 HG21 THR A 119      45.206  64.861  32.843  1.00  0.00           H0.      0
ATOM   1881 HG22 THR A 119      46.294  65.618  31.819  1.00  0.00           H0.      0
ATOM   1882 HG23 THR A 119      44.595  65.128  31.207  1.00  0.00           H0.      0
ATOM   1883  OG1 THR A 119      46.864  63.085  32.145  1.00  0.00           O0.      0
ATOM   1884  HG1 THR A 119      47.349  62.364  31.737  1.00  0.00           H0.      0
ATOM   1885  C   THR A 119      45.440  61.312  30.235  1.00  0.00           C0.      0
ATOM   1886  O   THR A 119      46.382  61.457  29.469  1.00  0.00           O0.      0
ATOM   1887  N   LEU A 120      44.934  60.084  30.498  1.00  0.00           N0.      0
ATOM   1888  H   LEU A 120      44.005  60.072  30.893  1.00  0.00           H0.      0
ATOM   1889  CA  LEU A 120      45.568  58.792  30.117  1.00  0.00           C0.      0
ATOM   1890  HA  LEU A 120      46.453  58.647  30.736  1.00  0.00           H0.      0
ATOM   1891  CB  LEU A 120      44.569  57.678  30.497  1.00  0.00           C0.      0
ATOM   1892  HB2 LEU A 120      44.384  57.746  31.570  1.00  0.00           H0.      0
ATOM   1893  HB3 LEU A 120      43.583  57.927  30.107  1.00  0.00           H0.      0
ATOM   1894  CG  LEU A 120      45.004  56.339  30.000  1.00  0.00           C0.      0
ATOM   1895  HG  LEU A 120      45.105  56.251  28.918  1.00  0.00           H0.      0
ATOM   1896  CD1 LEU A 120      46.327  55.880  30.573  1.00  0.00           C0.      0
ATOM   1897 HD11 LEU A 120      46.164  55.660  31.628  1.00  0.00           H0.      0
ATOM   1898 HD12 LEU A 120      46.591  54.951  30.067  1.00  0.00           H0.      0
ATOM   1899 HD13 LEU A 120      47.064  56.671  30.437  1.00  0.00           H0.      0
ATOM   1900  CD2 LEU A 120      43.929  55.311  30.361  1.00  0.00           C0.      0
ATOM   1901 HD21 LEU A 120      43.757  55.375  31.436  1.00  0.00           H0.      0
ATOM   1902 HD22 LEU A 120      43.021  55.583  29.823  1.00  0.00           H0.      0
ATOM   1903 HD23 LEU A 120      44.215  54.290  30.108  1.00  0.00           H0.      0
ATOM   1904  C   LEU A 120      45.950  58.771  28.605  1.00  0.00           C0.      0
ATOM   1905  O   LEU A 120      47.138  58.448  28.289  1.00  0.00           O0.      0
ATOM   1906  N   ASP A 121      45.071  59.197  27.725  1.00  0.00           N0.      0
ATOM   1907  H   ASP A 121      44.296  59.675  28.161  1.00  0.00           H0.      0
ATOM   1908  CA  ASP A 121      45.173  58.899  26.300  1.00  0.00           C0.      0
ATOM   1909  HA  ASP A 121      45.597  57.898  26.221  1.00  0.00           H0.      0
ATOM   1910  CB  ASP A 121      43.773  58.887  25.564  1.00  0.00           C0.      0
ATOM   1911  HB2 ASP A 121      43.923  58.424  24.588  1.00  0.00           H0.      0
ATOM   1912  HB3 ASP A 121      43.124  58.270  26.186  1.00  0.00           H0.      0
ATOM   1913  CG  ASP A 121      43.115  60.267  25.306  1.00  0.00           C0.      0
ATOM   1914  OD1 ASP A 121      42.554  60.408  24.157  1.00  0.00           O0.      0
ATOM   1915  OD2 ASP A 121      43.388  61.262  26.022  1.00  0.00           O0.      0
ATOM   1916  C   ASP A 121      46.140  59.790  25.521  1.00  0.00           C0.      0
ATOM   1917  O   ASP A 121      46.710  59.423  24.545  1.00  0.00           O0.      0
ATOM   1918  N   LYS A 122      46.467  60.984  26.030  1.00  0.00           N0.      0
ATOM   1919  H   LYS A 122      45.991  61.303  26.862  1.00  0.00           H0.      0
ATOM   1920  CA  LYS A 122      47.586  61.766  25.572  1.00  0.00           C0.      0
ATOM   1921  HA  LYS A 122      47.373  62.065  24.546  1.00  0.00           H0.      0
ATOM   1922  CB  LYS A 122      47.599  63.034  26.433  1.00  0.00           C0.      0
ATOM   1923  HB2 LYS A 122      47.669  62.659  27.454  1.00  0.00           H0.      0
ATOM   1924  HB3 LYS A 122      48.405  63.676  26.080  1.00  0.00           H0.      0
ATOM   1925  CG  LYS A 122      46.357  63.910  26.260  1.00  0.00           C0.      0
ATOM   1926  HG2 LYS A 122      46.322  64.258  25.228  1.00  0.00           H0.      0
ATOM   1927  HG3 LYS A 122      45.447  63.327  26.404  1.00  0.00           H0.      0
ATOM   1928  CD  LYS A 122      46.295  65.213  27.093  1.00  0.00           C0.      0
ATOM   1929  HD2 LYS A 122      45.355  65.695  26.827  1.00  0.00           H0.      0
ATOM   1930  HD3 LYS A 122      46.353  65.039  28.168  1.00  0.00           H0.      0
ATOM   1931  CE  LYS A 122      47.563  66.085  26.732  1.00  0.00           C0.      0
ATOM   1932  HE2 LYS A 122      48.206  66.085  27.612  1.00  0.00           H0.      0
ATOM   1933  HE3 LYS A 122      48.172  65.550  26.004  1.00  0.00           H0.      0
ATOM   1934  NZ  LYS A 122      47.286  67.448  26.426  1.00  0.00           N0.      0
ATOM   1935  HZ1 LYS A 122      46.924  67.900  27.254  1.00  0.00           H0.      0
ATOM   1936  HZ2 LYS A 122      48.077  68.027  26.183  1.00  0.00           H0.      0
ATOM   1937  HZ3 LYS A 122      46.636  67.572  25.662  1.00  0.00           H0.      0
ATOM   1938  C   LYS A 122      48.933  60.994  25.586  1.00  0.00           C0.      0
ATOM   1939  O   LYS A 122      49.823  61.334  24.839  1.00  0.00           O0.      0
ATOM   1940  N   ASP A 123      49.075  60.083  26.515  1.00  0.00           N0.      0
ATOM   1941  H   ASP A 123      48.268  59.848  27.075  1.00  0.00           H0.      0
ATOM   1942  CA  ASP A 123      50.347  59.314  26.655  1.00  0.00           C0.      0
ATOM   1943  HA  ASP A 123      51.145  59.761  26.062  1.00  0.00           H0.      0
ATOM   1944  CB  ASP A 123      50.726  59.146  28.139  1.00  0.00           C0.      0
ATOM   1945  HB2 ASP A 123      49.905  58.769  28.748  1.00  0.00           H0.      0
ATOM   1946  HB3 ASP A 123      51.515  58.395  28.171  1.00  0.00           H0.      0
ATOM   1947  CG  ASP A 123      51.321  60.323  28.834  1.00  0.00           C0.      0
ATOM   1948  OD1 ASP A 123      50.896  60.727  29.945  1.00  0.00           O0.      0
ATOM   1949  OD2 ASP A 123      52.247  60.917  28.188  1.00  0.00           O0.      0
ATOM   1950  C   ASP A 123      50.202  57.925  25.982  1.00  0.00           C0.      0
ATOM   1951  O   ASP A 123      51.153  57.518  25.351  1.00  0.00           O0.      0
ATOM   1952  N   VAL A 124      49.077  57.237  26.078  1.00  0.00           N0.      0
ATOM   1953  H   VAL A 124      48.355  57.633  26.663  1.00  0.00           H0.      0
ATOM   1954  CA  VAL A 124      48.857  55.785  25.678  1.00  0.00           C0.      0
ATOM   1955  HA  VAL A 124      49.826  55.344  25.441  1.00  0.00           H0.      0
ATOM   1956  CB  VAL A 124      48.218  55.105  26.895  1.00  0.00           C0.      0
ATOM   1957  HB  VAL A 124      47.405  55.751  27.225  1.00  0.00           H0.      0
ATOM   1958  CG1 VAL A 124      47.773  53.693  26.594  1.00  0.00           C0.      0
ATOM   1959 HG11 VAL A 124      47.071  53.704  25.760  1.00  0.00           H0.      0
ATOM   1960 HG12 VAL A 124      48.600  53.005  26.418  1.00  0.00           H0.      0
ATOM   1961 HG13 VAL A 124      47.233  53.325  27.467  1.00  0.00           H0.      0
ATOM   1962  CG2 VAL A 124      49.185  55.156  28.023  1.00  0.00           C0.      0
ATOM   1963 HG21 VAL A 124      49.331  56.200  28.304  1.00  0.00           H0.      0
ATOM   1964 HG22 VAL A 124      48.759  54.605  28.861  1.00  0.00           H0.      0
ATOM   1965 HG23 VAL A 124      50.096  54.627  27.746  1.00  0.00           H0.      0
ATOM   1966  C   VAL A 124      47.969  55.810  24.414  1.00  0.00           C0.      0
ATOM   1967  O   VAL A 124      46.817  56.169  24.465  1.00  0.00           O0.      0
ATOM   1968  N   PRO A 125      48.547  55.445  23.248  1.00  0.00           N0.      0
ATOM   1969  CD  PRO A 125      49.926  55.006  23.068  1.00  0.00           C0.      0
ATOM   1970  HD2 PRO A 125      50.248  54.274  23.808  1.00  0.00           H0.      0
ATOM   1971  HD3 PRO A 125      50.600  55.863  23.072  1.00  0.00           H0.      0
ATOM   1972  CG  PRO A 125      49.774  54.299  21.696  1.00  0.00           C0.      0
ATOM   1973  HG2 PRO A 125      49.470  53.275  21.910  1.00  0.00           H0.      0
ATOM   1974  HG3 PRO A 125      50.716  54.149  21.169  1.00  0.00           H0.      0
ATOM   1975  CB  PRO A 125      48.717  54.964  20.894  1.00  0.00           C0.      0
ATOM   1976  HB2 PRO A 125      48.358  54.209  20.195  1.00  0.00           H0.      0
ATOM   1977  HB3 PRO A 125      49.119  55.764  20.274  1.00  0.00           H0.      0
ATOM   1978  CA  PRO A 125      47.775  55.401  22.007  1.00  0.00           C0.      0
ATOM   1979  HA  PRO A 125      47.517  56.437  21.789  1.00  0.00           H0.      0
ATOM   1980  C   PRO A 125      46.572  54.597  22.148  1.00  0.00           C0.      0
ATOM   1981  O   PRO A 125      46.636  53.369  22.534  1.00  0.00           O0.      0
ATOM   1982  N   ALA A 126      45.359  55.128  21.941  1.00  0.00           N0.      0
ATOM   1983  H   ALA A 126      45.245  56.107  21.722  1.00  0.00           H0.      0
ATOM   1984  CA  ALA A 126      44.080  54.406  22.106  1.00  0.00           C0.      0
ATOM   1985  HA  ALA A 126      44.172  53.862  23.046  1.00  0.00           H0.      0
ATOM   1986  CB  ALA A 126      42.881  55.311  22.205  1.00  0.00           C0.      0
ATOM   1987  HB1 ALA A 126      43.102  56.056  22.970  1.00  0.00           H0.      0
ATOM   1988  HB2 ALA A 126      42.761  55.655  21.178  1.00  0.00           H0.      0
ATOM   1989  HB3 ALA A 126      42.070  54.665  22.540  1.00  0.00           H0.      0
ATOM   1990  C   ALA A 126      43.913  53.333  21.055  1.00  0.00           C0.      0
ATOM   1991  O   ALA A 126      43.624  52.173  21.351  1.00  0.00           O0.      0
ATOM   1992  N   GLY A 127      44.225  53.726  19.798  1.00  0.00           N0.      0
ATOM   1993  H   GLY A 127      44.517  54.680  19.636  1.00  0.00           H0.      0
ATOM   1994  CA  GLY A 127      43.899  52.871  18.648  1.00  0.00           C0.      0
ATOM   1995  HA2 GLY A 127      44.097  53.388  17.709  1.00  0.00           H0.      0
ATOM   1996  HA3 GLY A 127      44.585  52.034  18.774  1.00  0.00           H0.      0
ATOM   1997  C   GLY A 127      42.494  52.336  18.478  1.00  0.00           C0.      0
ATOM   1998  O   GLY A 127      41.574  53.139  18.768  1.00  0.00           O0.      0
ATOM   1999  N   ASP A 128      42.282  51.145  18.008  1.00  0.00           N0.      0
ATOM   2000  H   ASP A 128      43.024  50.635  17.551  1.00  0.00           H0.      0
ATOM   2001  CA  ASP A 128      40.909  50.615  17.993  1.00  0.00           C0.      0
ATOM   2002  HA  ASP A 128      40.171  51.339  17.648  1.00  0.00           H0.      0
ATOM   2003  CB  ASP A 128      40.781  49.532  16.950  1.00  0.00           C0.      0
ATOM   2004  HB2 ASP A 128      41.442  48.670  17.047  1.00  0.00           H0.      0
ATOM   2005  HB3 ASP A 128      39.764  49.140  16.913  1.00  0.00           H0.      0
ATOM   2006  CG  ASP A 128      41.062  50.012  15.476  1.00  0.00           C0.      0
ATOM   2007  OD1 ASP A 128      41.965  49.435  14.860  1.00  0.00           O0.      0
ATOM   2008  OD2 ASP A 128      40.316  50.842  14.934  1.00  0.00           O0.      0
ATOM   2009  C   ASP A 128      40.578  50.117  19.415  1.00  0.00           C0.      0
ATOM   2010  O   ASP A 128      39.863  49.108  19.586  1.00  0.00           O0.      0
ATOM   2011  N   GLY A 129      41.008  50.725  20.559  1.00  0.00           N0.      0
ATOM   2012  H   GLY A 129      41.741  51.398  20.383  1.00  0.00           H0.      0
ATOM   2013  CA  GLY A 129      40.591  50.586  21.981  1.00  0.00           C0.      0
ATOM   2014  HA2 GLY A 129      41.054  51.391  22.552  1.00  0.00           H0.      0
ATOM   2015  HA3 GLY A 129      39.501  50.587  21.969  1.00  0.00           H0.      0
ATOM   2016  C   GLY A 129      41.128  49.303  22.631  1.00  0.00           C0.      0
ATOM   2017  O   GLY A 129      41.599  48.441  22.005  1.00  0.00           O0.      0
ATOM   2018  N   PHE A 130      41.223  49.338  23.973  1.00  0.00           N0.      0
ATOM   2019  H   PHE A 130      40.809  50.090  24.505  1.00  0.00           H0.      0
ATOM   2020  CA  PHE A 130      41.675  48.173  24.797  1.00  0.00           C0.      0
ATOM   2021  HA  PHE A 130      42.477  47.689  24.241  1.00  0.00           H0.      0
ATOM   2022  CB  PHE A 130      42.312  48.670  26.096  1.00  0.00           C0.      0
ATOM   2023  HB2 PHE A 130      41.594  49.375  26.516  1.00  0.00           H0.      0
ATOM   2024  HB3 PHE A 130      42.290  47.826  26.786  1.00  0.00           H0.      0
ATOM   2025  CG  PHE A 130      43.673  49.199  26.056  1.00  0.00           C0.      0
ATOM   2026  CD1 PHE A 130      43.979  50.537  25.740  1.00  0.00           C0.      0
ATOM   2027  HD1 PHE A 130      43.117  51.125  25.463  1.00  0.00           H0.      0
ATOM   2028  CE1 PHE A 130      45.280  50.936  25.682  1.00  0.00           C0.      0
ATOM   2029  HE1 PHE A 130      45.405  51.943  25.311  1.00  0.00           H0.      0
ATOM   2030  CZ  PHE A 130      46.385  50.091  25.980  1.00  0.00           C0.      0
ATOM   2031  HZ  PHE A 130      47.338  50.598  25.938  1.00  0.00           H0.      0
ATOM   2032  CE2 PHE A 130      46.065  48.759  26.154  1.00  0.00           C0.      0
ATOM   2033  HE2 PHE A 130      46.922  48.108  26.246  1.00  0.00           H0.      0
ATOM   2034  CD2 PHE A 130      44.744  48.287  26.140  1.00  0.00           C0.      0
ATOM   2035  HD2 PHE A 130      44.677  47.211  26.208  1.00  0.00           H0.      0
ATOM   2036  C   PHE A 130      40.606  47.152  25.211  1.00  0.00           C0.      0
ATOM   2037  O   PHE A 130      39.458  47.459  25.553  1.00  0.00           O0.      0
ATOM   2038  N   ASP A 131      41.050  45.867  25.190  1.00  0.00           N0.      0
ATOM   2039  H   ASP A 131      41.984  45.743  24.826  1.00  0.00           H0.      0
ATOM   2040  CA  ASP A 131      40.202  44.698  25.362  1.00  0.00           C0.      0
ATOM   2041  HA  ASP A 131      39.328  44.819  24.721  1.00  0.00           H0.      0
ATOM   2042  CB  ASP A 131      41.003  43.458  25.125  1.00  0.00           C0.      0
ATOM   2043  HB2 ASP A 131      41.797  43.404  25.870  1.00  0.00           H0.      0
ATOM   2044  HB3 ASP A 131      40.336  42.625  25.346  1.00  0.00           H0.      0
ATOM   2045  CG  ASP A 131      41.556  43.309  23.696  1.00  0.00           C0.      0
ATOM   2046  OD1 ASP A 131      42.264  42.318  23.475  1.00  0.00           O0.      0
ATOM   2047  OD2 ASP A 131      41.150  44.188  22.836  1.00  0.00           O0.      0
ATOM   2048  C   ASP A 131      39.685  44.582  26.812  1.00  0.00           C0.      0
ATOM   2049  O   ASP A 131      38.612  44.179  27.142  1.00  0.00           O0.      0
ATOM   2050  N   ALA A 132      40.583  44.936  27.714  1.00  0.00           N0.      0
ATOM   2051  H   ALA A 132      41.489  45.235  27.383  1.00  0.00           H0.      0
ATOM   2052  CA  ALA A 132      40.249  45.173  29.118  1.00  0.00           C0.      0
ATOM   2053  HA  ALA A 132      39.231  45.560  29.154  1.00  0.00           H0.      0
ATOM   2054  CB  ALA A 132      40.225  43.890  29.951  1.00  0.00           C0.      0
ATOM   2055  HB1 ALA A 132      39.776  44.089  30.924  1.00  0.00           H0.      0
ATOM   2056  HB2 ALA A 132      39.675  43.114  29.417  1.00  0.00           H0.      0
ATOM   2057  HB3 ALA A 132      41.227  43.493  29.791  1.00  0.00           H0.      0
ATOM   2058  C   ALA A 132      41.223  46.137  29.692  1.00  0.00           C0.      0
ATOM   2059  O   ALA A 132      42.376  46.301  29.211  1.00  0.00           O0.      0
ATOM   2060  N   VAL A 133      40.817  46.971  30.704  1.00  0.00           N0.      0
ATOM   2061  H   VAL A 133      39.867  46.847  31.026  1.00  0.00           H0.      0
ATOM   2062  CA  VAL A 133      41.655  47.839  31.541  1.00  0.00           C0.      0
ATOM   2063  HA  VAL A 133      42.685  47.751  31.196  1.00  0.00           H0.      0
ATOM   2064  CB  VAL A 133      41.333  49.321  31.413  1.00  0.00           C0.      0
ATOM   2065  HB  VAL A 133      40.271  49.278  31.652  1.00  0.00           H0.      0
ATOM   2066  CG1 VAL A 133      41.913  50.126  32.545  1.00  0.00           C0.      0
ATOM   2067 HG11 VAL A 133      41.611  51.170  32.470  1.00  0.00           H0.      0
ATOM   2068 HG12 VAL A 133      41.529  49.726  33.483  1.00  0.00           H0.      0
ATOM   2069 HG13 VAL A 133      43.000  50.088  32.476  1.00  0.00           H0.      0
ATOM   2070  CG2 VAL A 133      41.597  49.992  30.080  1.00  0.00           C0.      0
ATOM   2071 HG21 VAL A 133      42.667  50.014  29.873  1.00  0.00           H0.      0
ATOM   2072 HG22 VAL A 133      41.203  49.419  29.240  1.00  0.00           H0.      0
ATOM   2073 HG23 VAL A 133      41.341  51.051  30.115  1.00  0.00           H0.      0
ATOM   2074  C   VAL A 133      41.640  47.174  32.996  1.00  0.00           C0.      0
ATOM   2075  O   VAL A 133      40.530  46.665  33.416  1.00  0.00           O0.      0
ATOM   2076  N   ILE A 134      42.701  47.164  33.766  1.00  0.00           N0.      0
ATOM   2077  H   ILE A 134      43.541  47.588  33.398  1.00  0.00           H0.      0
ATOM   2078  CA  ILE A 134      42.774  46.453  35.041  1.00  0.00           C0.      0
ATOM   2079  HA  ILE A 134      41.725  46.404  35.331  1.00  0.00           H0.      0
ATOM   2080  CB  ILE A 134      43.265  44.984  34.919  1.00  0.00           C0.      0
ATOM   2081  HB  ILE A 134      43.013  44.651  35.926  1.00  0.00           H0.      0
ATOM   2082  CG2 ILE A 134      42.587  44.199  33.831  1.00  0.00           C0.      0
ATOM   2083 HG21 ILE A 134      41.510  44.368  33.837  1.00  0.00           H0.      0
ATOM   2084 HG22 ILE A 134      42.984  44.498  32.861  1.00  0.00           H0.      0
ATOM   2085 HG23 ILE A 134      42.656  43.134  34.052  1.00  0.00           H0.      0
ATOM   2086  CG1 ILE A 134      44.804  44.778  34.772  1.00  0.00           C0.      0
ATOM   2087 HG12 ILE A 134      45.144  45.255  33.852  1.00  0.00           H0.      0
ATOM   2088 HG13 ILE A 134      45.251  45.334  35.596  1.00  0.00           H0.      0
ATOM   2089  CD1 ILE A 134      45.362  43.353  34.830  1.00  0.00           C0.      0
ATOM   2090 HD11 ILE A 134      46.421  43.318  34.572  1.00  0.00           H0.      0
ATOM   2091 HD12 ILE A 134      45.193  42.874  35.795  1.00  0.00           H0.      0
ATOM   2092 HD13 ILE A 134      44.967  42.720  34.036  1.00  0.00           H0.      0
ATOM   2093  C   ILE A 134      43.469  47.238  36.110  1.00  0.00           C0.      0
ATOM   2094  O   ILE A 134      44.504  47.848  35.832  1.00  0.00           O0.      0
ATOM   2095  N   CYS A 135      42.869  47.166  37.313  1.00  0.00           N0.      0
ATOM   2096  H   CYS A 135      41.917  46.857  37.448  1.00  0.00           H0.      0
ATOM   2097  CA  CYS A 135      43.253  47.919  38.509  1.00  0.00           C0.      0
ATOM   2098  HA  CYS A 135      44.266  48.318  38.451  1.00  0.00           H0.      0
ATOM   2099  CB  CYS A 135      42.325  49.151  38.689  1.00  0.00           C0.      0
ATOM   2100  HB2 CYS A 135      41.274  48.875  38.770  1.00  0.00           H0.      0
ATOM   2101  HB3 CYS A 135      42.689  49.740  39.531  1.00  0.00           H0.      0
ATOM   2102  SG  CYS A 135      42.397  50.220  37.283  1.00  0.00           S0.      0
ATOM   2103  HG  CYS A 135      42.489  51.316  38.040  1.00  0.00           H0.      0
ATOM   2104  C   CYS A 135      43.170  47.011  39.737  1.00  0.00           C0.      0
ATOM   2105  O   CYS A 135      42.165  46.369  39.977  1.00  0.00           O0.      0
ATOM   2106  N   LEU A 136      44.172  46.819  40.514  1.00  0.00           N0.      0
ATOM   2107  H   LEU A 136      44.984  47.405  40.381  1.00  0.00           H0.      0
ATOM   2108  CA  LEU A 136      44.226  45.786  41.553  1.00  0.00           C0.      0
ATOM   2109  HA  LEU A 136      43.259  45.498  41.966  1.00  0.00           H0.      0
ATOM   2110  CB  LEU A 136      44.740  44.452  41.007  1.00  0.00           C0.      0
ATOM   2111  HB2 LEU A 136      45.676  44.647  40.484  1.00  0.00           H0.      0
ATOM   2112  HB3 LEU A 136      45.013  43.736  41.782  1.00  0.00           H0.      0
ATOM   2113  CG  LEU A 136      43.688  43.704  40.188  1.00  0.00           C0.      0
ATOM   2114  HG  LEU A 136      43.459  44.332  39.328  1.00  0.00           H0.      0
ATOM   2115  CD1 LEU A 136      44.429  42.531  39.531  1.00  0.00           C0.      0
ATOM   2116 HD11 LEU A 136      45.197  42.839  38.822  1.00  0.00           H0.      0
ATOM   2117 HD12 LEU A 136      44.893  41.844  40.238  1.00  0.00           H0.      0
ATOM   2118 HD13 LEU A 136      43.733  41.938  38.938  1.00  0.00           H0.      0
ATOM   2119  CD2 LEU A 136      42.505  43.166  41.069  1.00  0.00           C0.      0
ATOM   2120 HD21 LEU A 136      41.962  42.607  40.307  1.00  0.00           H0.      0
ATOM   2121 HD22 LEU A 136      42.839  42.443  41.814  1.00  0.00           H0.      0
ATOM   2122 HD23 LEU A 136      41.853  43.818  41.649  1.00  0.00           H0.      0
ATOM   2123  C   LEU A 136      45.164  46.209  42.747  1.00  0.00           C0.      0
ATOM   2124  O   LEU A 136      46.225  46.767  42.556  1.00  0.00           O0.      0
ATOM   2125  N   GLY A 137      44.666  45.974  44.001  1.00  0.00           N0.      0
ATOM   2126  H   GLY A 137      43.735  45.584  44.028  1.00  0.00           H0.      0
ATOM   2127  CA  GLY A 137      45.408  46.183  45.270  1.00  0.00           C0.      0
ATOM   2128  HA2 GLY A 137      45.239  45.305  45.893  1.00  0.00           H0.      0
ATOM   2129  HA3 GLY A 137      46.463  46.328  45.035  1.00  0.00           H0.      0
ATOM   2130  C   GLY A 137      44.957  47.356  46.137  1.00  0.00           C0.      0
ATOM   2131  O   GLY A 137      45.861  48.237  46.439  1.00  0.00           O0.      0
ATOM   2132  N   ASN A 138      43.664  47.488  46.402  1.00  0.00           N0.      0
ATOM   2133  H   ASN A 138      43.040  46.806  45.996  1.00  0.00           H0.      0
ATOM   2134  CA  ASN A 138      43.179  48.774  46.877  1.00  0.00           C0.      0
ATOM   2135  HA  ASN A 138      42.091  48.709  46.877  1.00  0.00           H0.      0
ATOM   2136  CB  ASN A 138      43.805  49.104  48.283  1.00  0.00           C0.      0
ATOM   2137  HB2 ASN A 138      43.814  48.205  48.899  1.00  0.00           H0.      0
ATOM   2138  HB3 ASN A 138      44.832  49.467  48.295  1.00  0.00           H0.      0
ATOM   2139  CG  ASN A 138      42.937  50.034  49.084  1.00  0.00           C0.      0
ATOM   2140  OD1 ASN A 138      41.799  50.320  48.632  1.00  0.00           O0.      0
ATOM   2141  ND2 ASN A 138      43.339  50.531  50.220  1.00  0.00           N0.      0
ATOM   2142 HD21 ASN A 138      42.747  51.088  50.819  1.00  0.00           H0.      0
ATOM   2143 HD22 ASN A 138      44.164  50.153  50.663  1.00  0.00           H0.      0
ATOM   2144  C   ASN A 138      43.435  49.955  45.831  1.00  0.00           C0.      0
ATOM   2145  O   ASN A 138      43.673  51.112  46.144  1.00  0.00           O0.      0
ATOM   2146  N   SER A 139      43.262  49.605  44.585  1.00  0.00           N0.      0
ATOM   2147  H   SER A 139      42.973  48.651  44.424  1.00  0.00           H0.      0
ATOM   2148  CA  SER A 139      43.711  50.385  43.423  1.00  0.00           C0.      0
ATOM   2149  HA  SER A 139      44.747  50.695  43.559  1.00  0.00           H0.      0
ATOM   2150  CB  SER A 139      43.678  49.604  42.089  1.00  0.00           C0.      0
ATOM   2151  HB2 SER A 139      43.808  50.231  41.207  1.00  0.00           H0.      0
ATOM   2152  HB3 SER A 139      44.416  48.802  42.073  1.00  0.00           H0.      0
ATOM   2153  OG  SER A 139      42.352  49.036  41.894  1.00  0.00           O0.      0
ATOM   2154  HG  SER A 139      42.259  48.275  42.471  1.00  0.00           H0.      0
ATOM   2155  C   SER A 139      43.010  51.733  43.236  1.00  0.00           C0.      0
ATOM   2156  O   SER A 139      43.656  52.759  43.053  1.00  0.00           O0.      0
ATOM   2157  N   PHE A 140      41.696  51.822  43.367  1.00  0.00           N0.      0
ATOM   2158  H   PHE A 140      41.188  50.961  43.507  1.00  0.00           H0.      0
ATOM   2159  CA  PHE A 140      40.926  53.040  43.194  1.00  0.00           C0.      0
ATOM   2160  HA  PHE A 140      41.094  53.537  42.238  1.00  0.00           H0.      0
ATOM   2161  CB  PHE A 140      39.422  52.650  43.265  1.00  0.00           C0.      0
ATOM   2162  HB2 PHE A 140      39.129  52.157  42.338  1.00  0.00           H0.      0
ATOM   2163  HB3 PHE A 140      39.146  51.818  43.914  1.00  0.00           H0.      0
ATOM   2164  CG  PHE A 140      38.454  53.788  43.544  1.00  0.00           C0.      0
ATOM   2165  CD1 PHE A 140      38.126  54.718  42.518  1.00  0.00           C0.      0
ATOM   2166  HD1 PHE A 140      38.341  54.559  41.472  1.00  0.00           H0.      0
ATOM   2167  CE1 PHE A 140      37.277  55.842  42.718  1.00  0.00           C0.      0
ATOM   2168  HE1 PHE A 140      37.000  56.438  41.861  1.00  0.00           H0.      0
ATOM   2169  CZ  PHE A 140      36.885  56.195  44.038  1.00  0.00           C0.      0
ATOM   2170  HZ  PHE A 140      36.341  57.099  44.268  1.00  0.00           H0.      0
ATOM   2171  CE2 PHE A 140      37.191  55.278  45.054  1.00  0.00           C0.      0
ATOM   2172  HE2 PHE A 140      36.842  55.599  46.025  1.00  0.00           H0.      0
ATOM   2173  CD2 PHE A 140      38.040  54.127  44.891  1.00  0.00           C0.      0
ATOM   2174  HD2 PHE A 140      38.328  53.506  45.727  1.00  0.00           H0.      0
ATOM   2175  C   PHE A 140      41.200  53.981  44.312  1.00  0.00           C0.      0
ATOM   2176  O   PHE A 140      41.220  55.186  44.043  1.00  0.00           O0.      0
ATOM   2177  N   ALA A 141      41.260  53.592  45.598  1.00  0.00           N0.      0
ATOM   2178  H   ALA A 141      41.219  52.586  45.685  1.00  0.00           H0.      0
ATOM   2179  CA  ALA A 141      41.446  54.486  46.770  1.00  0.00           C0.      0
ATOM   2180  HA  ALA A 141      40.532  55.078  46.735  1.00  0.00           H0.      0
ATOM   2181  CB  ALA A 141      41.481  53.659  48.023  1.00  0.00           C0.      0
ATOM   2182  HB1 ALA A 141      40.500  53.185  48.002  1.00  0.00           H0.      0
ATOM   2183  HB2 ALA A 141      42.390  53.058  48.044  1.00  0.00           H0.      0
ATOM   2184  HB3 ALA A 141      41.436  54.381  48.838  1.00  0.00           H0.      0
ATOM   2185  C   ALA A 141      42.689  55.424  46.687  1.00  0.00           C0.      0
ATOM   2186  O   ALA A 141      42.761  56.443  47.363  1.00  0.00           O0.      0
ATOM   2187  N   HID A 142      43.635  55.211  45.773  1.00  0.00           N0.      0
ATOM   2188  H   HID A 142      43.471  54.512  45.063  1.00  0.00           H0.      0
ATOM   2189  CA  HID A 142      44.845  56.116  45.681  1.00  0.00           C0.      0
ATOM   2190  HA  HID A 142      45.231  56.450  46.643  1.00  0.00           H0.      0
ATOM   2191  CB  HID A 142      46.024  55.471  44.952  1.00  0.00           C0.      0
ATOM   2192  HB2 HID A 142      45.730  54.675  44.268  1.00  0.00           H0.      0
ATOM   2193  HB3 HID A 142      46.515  56.217  44.328  1.00  0.00           H0.      0
ATOM   2194  CG  HID A 142      46.961  54.752  45.857  1.00  0.00           C0.      0
ATOM   2195  ND1 HID A 142      48.129  55.226  46.417  1.00  0.00           N0.      0
ATOM   2196  HD1 HID A 142      48.573  56.117  46.245  1.00  0.00           H0.      0
ATOM   2197  CE1 HID A 142      48.533  54.271  47.311  1.00  0.00           C0.      0
ATOM   2198  HE1 HID A 142      49.449  54.412  47.867  1.00  0.00           H0.      0
ATOM   2199  NE2 HID A 142      47.747  53.177  47.310  1.00  0.00           N0.      0
ATOM   2200  CD2 HID A 142      46.682  53.512  46.476  1.00  0.00           C0.      0
ATOM   2201  HD2 HID A 142      45.950  52.780  46.168  1.00  0.00           H0.      0
ATOM   2202  C   HID A 142      44.503  57.481  45.018  1.00  0.00           C0.      0
ATOM   2203  O   HID A 142      45.431  58.350  45.007  1.00  0.00           O0.      0
ATOM   2204  N   LEU A 143      43.331  57.687  44.357  1.00  0.00           N0.      0
ATOM   2205  H   LEU A 143      42.601  56.989  44.347  1.00  0.00           H0.      0
ATOM   2206  CA  LEU A 143      43.095  58.954  43.642  1.00  0.00           C0.      0
ATOM   2207  HA  LEU A 143      43.906  59.157  42.943  1.00  0.00           H0.      0
ATOM   2208  CB  LEU A 143      41.728  58.924  42.969  1.00  0.00           C0.      0
ATOM   2209  HB2 LEU A 143      40.981  58.735  43.739  1.00  0.00           H0.      0
ATOM   2210  HB3 LEU A 143      41.566  59.959  42.668  1.00  0.00           H0.      0
ATOM   2211  CG  LEU A 143      41.638  57.950  41.761  1.00  0.00           C0.      0
ATOM   2212  HG  LEU A 143      42.228  57.047  41.917  1.00  0.00           H0.      0
ATOM   2213  CD1 LEU A 143      40.166  57.676  41.559  1.00  0.00           C0.      0
ATOM   2214 HD11 LEU A 143      39.581  58.588  41.437  1.00  0.00           H0.      0
ATOM   2215 HD12 LEU A 143      40.068  56.935  40.766  1.00  0.00           H0.      0
ATOM   2216 HD13 LEU A 143      39.725  57.257  42.463  1.00  0.00           H0.      0
ATOM   2217  CD2 LEU A 143      42.222  58.770  40.547  1.00  0.00           C0.      0
ATOM   2218 HD21 LEU A 143      41.823  58.290  39.653  1.00  0.00           H0.      0
ATOM   2219 HD22 LEU A 143      41.814  59.781  40.562  1.00  0.00           H0.      0
ATOM   2220 HD23 LEU A 143      43.303  58.689  40.434  1.00  0.00           H0.      0
ATOM   2221  C   LEU A 143      43.033  60.027  44.696  1.00  0.00           C0.      0
ATOM   2222  O   LEU A 143      42.461  59.762  45.836  1.00  0.00           O0.      0
ATOM   2223  N   PRO A 144      43.494  61.238  44.445  1.00  0.00           N0.      0
ATOM   2224  CD  PRO A 144      44.313  61.585  43.260  1.00  0.00           C0.      0
ATOM   2225  HD2 PRO A 144      43.751  61.479  42.332  1.00  0.00           H0.      0
ATOM   2226  HD3 PRO A 144      45.200  60.952  43.287  1.00  0.00           H0.      0
ATOM   2227  CG  PRO A 144      44.715  63.089  43.378  1.00  0.00           C0.      0
ATOM   2228  HG2 PRO A 144      44.096  63.743  42.764  1.00  0.00           H0.      0
ATOM   2229  HG3 PRO A 144      45.721  63.199  42.973  1.00  0.00           H0.      0
ATOM   2230  CB  PRO A 144      44.771  63.229  44.872  1.00  0.00           C0.      0
ATOM   2231  HB2 PRO A 144      44.876  64.265  45.197  1.00  0.00           H0.      0
ATOM   2232  HB3 PRO A 144      45.726  62.788  45.158  1.00  0.00           H0.      0
ATOM   2233  CA  PRO A 144      43.623  62.310  45.464  1.00  0.00           C0.      0
ATOM   2234  HA  PRO A 144      43.841  61.889  46.446  1.00  0.00           H0.      0
ATOM   2235  C   PRO A 144      42.308  63.096  45.678  1.00  0.00           C0.      0
ATOM   2236  O   PRO A 144      41.588  63.348  44.757  1.00  0.00           O0.      0
ATOM   2237  N   ASP A 145      42.084  63.588  46.872  1.00  0.00           N0.      0
ATOM   2238  H   ASP A 145      42.768  63.296  47.556  1.00  0.00           H0.      0
ATOM   2239  CA  ASP A 145      41.074  64.543  47.270  1.00  0.00           C0.      0
ATOM   2240  HA  ASP A 145      40.156  64.254  46.757  1.00  0.00           H0.      0
ATOM   2241  CB  ASP A 145      40.765  64.337  48.773  1.00  0.00           C0.      0
ATOM   2242  HB2 ASP A 145      41.678  64.466  49.355  1.00  0.00           H0.      0
ATOM   2243  HB3 ASP A 145      40.033  65.084  49.081  1.00  0.00           H0.      0
ATOM   2244  CG  ASP A 145      40.247  62.853  49.020  1.00  0.00           C0.      0
ATOM   2245  OD1 ASP A 145      39.039  62.617  48.857  1.00  0.00           O0.      0
ATOM   2246  OD2 ASP A 145      41.101  61.935  49.083  1.00  0.00           O0.      0
ATOM   2247  C   ASP A 145      41.326  66.004  46.795  1.00  0.00           C0.      0
ATOM   2248  O   ASP A 145      40.869  66.929  47.475  1.00  0.00           O0.      0
ATOM   2249  N   SER A 146      41.896  66.145  45.595  1.00  0.00           N0.      0
ATOM   2250  H   SER A 146      41.968  65.302  45.043  1.00  0.00           H0.      0
ATOM   2251  CA  SER A 146      42.431  67.359  44.925  1.00  0.00           C0.      0
ATOM   2252  HA  SER A 146      43.396  67.537  45.400  1.00  0.00           H0.      0
ATOM   2253  CB  SER A 146      42.775  66.988  43.456  1.00  0.00           C0.      0
ATOM   2254  HB2 SER A 146      43.117  65.953  43.474  1.00  0.00           H0.      0
ATOM   2255  HB3 SER A 146      41.866  67.040  42.857  1.00  0.00           H0.      0
ATOM   2256  OG  SER A 146      43.692  67.856  42.850  1.00  0.00           O0.      0
ATOM   2257  HG  SER A 146      43.308  68.263  42.070  1.00  0.00           H0.      0
ATOM   2258  C   SER A 146      41.475  68.565  44.984  1.00  0.00           C0.      0
ATOM   2259  O   SER A 146      41.943  69.739  45.030  1.00  0.00           O0.      0
ATOM   2260  N   LYS A 147      40.139  68.493  45.106  1.00  0.00           N0.      0
ATOM   2261  H   LYS A 147      39.780  67.575  44.884  1.00  0.00           H0.      0
ATOM   2262  CA  LYS A 147      39.141  69.595  45.138  1.00  0.00           C0.      0
ATOM   2263  HA  LYS A 147      39.679  70.508  45.392  1.00  0.00           H0.      0
ATOM   2264  CB  LYS A 147      38.621  69.868  43.697  1.00  0.00           C0.      0
ATOM   2265  HB2 LYS A 147      38.119  68.996  43.278  1.00  0.00           H0.      0
ATOM   2266  HB3 LYS A 147      37.859  70.646  43.756  1.00  0.00           H0.      0
ATOM   2267  CG  LYS A 147      39.619  70.392  42.731  1.00  0.00           C0.      0
ATOM   2268  HG2 LYS A 147      40.123  71.284  43.104  1.00  0.00           H0.      0
ATOM   2269  HG3 LYS A 147      40.383  69.652  42.495  1.00  0.00           H0.      0
ATOM   2270  CD  LYS A 147      38.917  70.702  41.351  1.00  0.00           C0.      0
ATOM   2271  HD2 LYS A 147      38.369  69.905  40.849  1.00  0.00           H0.      0
ATOM   2272  HD3 LYS A 147      38.184  71.466  41.608  1.00  0.00           H0.      0
ATOM   2273  CE  LYS A 147      39.886  71.304  40.388  1.00  0.00           C0.      0
ATOM   2274  HE2 LYS A 147      39.300  71.815  39.624  1.00  0.00           H0.      0
ATOM   2275  HE3 LYS A 147      40.399  72.102  40.926  1.00  0.00           H0.      0
ATOM   2276  NZ  LYS A 147      40.831  70.321  39.815  1.00  0.00           N0.      0
ATOM   2277  HZ1 LYS A 147      41.076  70.558  38.864  1.00  0.00           H0.      0
ATOM   2278  HZ2 LYS A 147      41.691  70.292  40.343  1.00  0.00           H0.      0
ATOM   2279  HZ3 LYS A 147      40.462  69.383  39.760  1.00  0.00           H0.      0
ATOM   2280  C   LYS A 147      38.036  69.421  46.141  1.00  0.00           C0.      0
ATOM   2281  O   LYS A 147      37.000  70.088  46.119  1.00  0.00           O0.      0
ATOM   2282  N   GLY A 148      38.094  68.335  46.946  1.00  0.00           N0.      0
ATOM   2283  H   GLY A 148      38.976  67.844  46.985  1.00  0.00           H0.      0
ATOM   2284  CA  GLY A 148      37.036  67.812  47.818  1.00  0.00           C0.      0
ATOM   2285  HA2 GLY A 148      37.500  67.021  48.408  1.00  0.00           H0.      0
ATOM   2286  HA3 GLY A 148      36.793  68.644  48.478  1.00  0.00           H0.      0
ATOM   2287  C   GLY A 148      35.712  67.417  47.162  1.00  0.00           C0.      0
ATOM   2288  O   GLY A 148      34.607  67.519  47.688  1.00  0.00           O0.      0
ATOM   2289  N   ASP A 149      35.818  66.912  46.006  1.00  0.00           N0.      0
ATOM   2290  H   ASP A 149      36.745  66.695  45.668  1.00  0.00           H0.      0
ATOM   2291  CA  ASP A 149      34.682  66.587  45.151  1.00  0.00           C0.      0
ATOM   2292  HA  ASP A 149      33.793  66.267  45.695  1.00  0.00           H0.      0
ATOM   2293  CB  ASP A 149      34.333  67.860  44.387  1.00  0.00           C0.      0
ATOM   2294  HB2 ASP A 149      33.880  68.597  45.051  1.00  0.00           H0.      0
ATOM   2295  HB3 ASP A 149      35.195  68.301  43.887  1.00  0.00           H0.      0
ATOM   2296  CG  ASP A 149      33.181  67.730  43.414  1.00  0.00           C0.      0
ATOM   2297  OD1 ASP A 149      32.468  66.726  43.480  1.00  0.00           O0.      0
ATOM   2298  OD2 ASP A 149      33.093  68.568  42.562  1.00  0.00           O0.      0
ATOM   2299  C   ASP A 149      35.107  65.462  44.229  1.00  0.00           C0.      0
ATOM   2300  O   ASP A 149      36.075  65.514  43.479  1.00  0.00           O0.      0
ATOM   2301  N   GLN A 150      34.151  64.533  44.080  1.00  0.00           N0.      0
ATOM   2302  H   GLN A 150      33.264  64.629  44.552  1.00  0.00           H0.      0
ATOM   2303  CA  GLN A 150      34.334  63.304  43.309  1.00  0.00           C0.      0
ATOM   2304  HA  GLN A 150      35.381  63.049  43.471  1.00  0.00           H0.      0
ATOM   2305  CB  GLN A 150      33.430  62.168  43.806  1.00  0.00           C0.      0
ATOM   2306  HB2 GLN A 150      32.379  62.441  43.896  1.00  0.00           H0.      0
ATOM   2307  HB3 GLN A 150      33.442  61.379  43.055  1.00  0.00           H0.      0
ATOM   2308  CG  GLN A 150      33.890  61.579  45.151  1.00  0.00           C0.      0
ATOM   2309  HG2 GLN A 150      33.348  60.664  45.388  1.00  0.00           H0.      0
ATOM   2310  HG3 GLN A 150      34.935  61.341  44.950  1.00  0.00           H0.      0
ATOM   2311  CD  GLN A 150      33.765  62.516  46.354  1.00  0.00           C0.      0
ATOM   2312  OE1 GLN A 150      32.832  63.286  46.470  1.00  0.00           O0.      0
ATOM   2313  NE2 GLN A 150      34.664  62.395  47.279  1.00  0.00           N0.      0
ATOM   2314 HE21 GLN A 150      34.632  63.002  48.086  1.00  0.00           H0.      0
ATOM   2315 HE22 GLN A 150      35.357  61.672  47.149  1.00  0.00           H0.      0
ATOM   2316  C   GLN A 150      34.216  63.602  41.821  1.00  0.00           C0.      0
ATOM   2317  O   GLN A 150      34.349  62.731  40.999  1.00  0.00           O0.      0
ATOM   2318  N   SER A 151      33.956  64.815  41.303  1.00  0.00           N0.      0
ATOM   2319  H   SER A 151      33.554  65.501  41.926  1.00  0.00           H0.      0
ATOM   2320  CA  SER A 151      34.057  65.197  39.916  1.00  0.00           C0.      0
ATOM   2321  HA  SER A 151      33.384  64.582  39.319  1.00  0.00           H0.      0
ATOM   2322  CB  SER A 151      33.780  66.620  39.738  1.00  0.00           C0.      0
ATOM   2323  HB2 SER A 151      33.960  66.819  38.682  1.00  0.00           H0.      0
ATOM   2324  HB3 SER A 151      32.726  66.800  39.950  1.00  0.00           H0.      0
ATOM   2325  OG  SER A 151      34.510  67.470  40.610  1.00  0.00           O0.      0
ATOM   2326  HG  SER A 151      33.910  67.945  41.189  1.00  0.00           H0.      0
ATOM   2327  C   SER A 151      35.511  64.882  39.424  1.00  0.00           C0.      0
ATOM   2328  O   SER A 151      35.723  64.597  38.245  1.00  0.00           O0.      0
ATOM   2329  N   GLU A 152      36.520  64.975  40.304  1.00  0.00           N0.      0
ATOM   2330  H   GLU A 152      36.287  65.379  41.200  1.00  0.00           H0.      0
ATOM   2331  CA  GLU A 152      37.890  64.493  40.072  1.00  0.00           C0.      0
ATOM   2332  HA  GLU A 152      38.307  64.853  39.131  1.00  0.00           H0.      0
ATOM   2333  CB  GLU A 152      38.848  64.980  41.173  1.00  0.00           C0.      0
ATOM   2334  HB2 GLU A 152      38.659  64.533  42.149  1.00  0.00           H0.      0
ATOM   2335  HB3 GLU A 152      39.838  64.730  40.790  1.00  0.00           H0.      0
ATOM   2336  CG  GLU A 152      38.980  66.477  41.397  1.00  0.00           C0.      0
ATOM   2337  HG2 GLU A 152      38.095  66.827  41.929  1.00  0.00           H0.      0
ATOM   2338  HG3 GLU A 152      39.869  66.700  41.986  1.00  0.00           H0.      0
ATOM   2339  CD  GLU A 152      39.110  67.207  40.021  1.00  0.00           C0.      0
ATOM   2340  OE1 GLU A 152      40.240  67.489  39.606  1.00  0.00           O0.      0
ATOM   2341  OE2 GLU A 152      38.068  67.374  39.291  1.00  0.00           O0.      0
ATOM   2342  C   GLU A 152      37.978  62.997  39.887  1.00  0.00           C0.      0
ATOM   2343  O   GLU A 152      38.558  62.538  38.919  1.00  0.00           O0.      0
ATOM   2344  N   HIE A 153      37.227  62.217  40.631  1.00  0.00           N0.      0
ATOM   2345  H   HIE A 153      36.558  62.781  41.135  1.00  0.00           H0.      0
ATOM   2346  CA  HIE A 153      37.225  60.761  40.593  1.00  0.00           C0.      0
ATOM   2347  HA  HIE A 153      38.164  60.277  40.325  1.00  0.00           H0.      0
ATOM   2348  CB  HIE A 153      36.760  60.330  41.971  1.00  0.00           C0.      0
ATOM   2349  HB2 HIE A 153      35.781  60.785  42.114  1.00  0.00           H0.      0
ATOM   2350  HB3 HIE A 153      36.649  59.252  41.854  1.00  0.00           H0.      0
ATOM   2351  CG  HIE A 153      37.493  60.728  43.116  1.00  0.00           C0.      0
ATOM   2352  ND1 HIE A 153      37.809  61.960  43.607  1.00  0.00           N0.      0
ATOM   2353  CE1 HIE A 153      38.738  61.880  44.595  1.00  0.00           C0.      0
ATOM   2354  HE1 HIE A 153      38.930  62.705  45.264  1.00  0.00           H0.      0
ATOM   2355  NE2 HIE A 153      38.896  60.575  44.868  1.00  0.00           N0.      0
ATOM   2356  HE2 HIE A 153      39.493  60.323  45.642  1.00  0.00           H0.      0
ATOM   2357  CD2 HIE A 153      38.154  59.888  43.981  1.00  0.00           C0.      0
ATOM   2358  HD2 HIE A 153      37.978  58.824  43.927  1.00  0.00           H0.      0
ATOM   2359  C   HIE A 153      36.361  60.256  39.400  1.00  0.00           C0.      0
ATOM   2360  O   HIE A 153      36.781  59.240  38.812  1.00  0.00           O0.      0
ATOM   2361  N   ARG A 154      35.337  60.982  38.960  1.00  0.00           N0.      0
ATOM   2362  H   ARG A 154      35.085  61.791  39.510  1.00  0.00           H0.      0
ATOM   2363  CA  ARG A 154      34.517  60.719  37.738  1.00  0.00           C0.      0
ATOM   2364  HA  ARG A 154      34.163  59.688  37.716  1.00  0.00           H0.      0
ATOM   2365  CB  ARG A 154      33.251  61.599  37.703  1.00  0.00           C0.      0
ATOM   2366  HB2 ARG A 154      33.601  62.606  37.928  1.00  0.00           H0.      0
ATOM   2367  HB3 ARG A 154      32.776  61.550  36.723  1.00  0.00           H0.      0
ATOM   2368  CG  ARG A 154      32.181  61.352  38.796  1.00  0.00           C0.      0
ATOM   2369  HG2 ARG A 154      32.080  60.274  38.916  1.00  0.00           H0.      0
ATOM   2370  HG3 ARG A 154      32.408  61.684  39.810  1.00  0.00           H0.      0
ATOM   2371  CD  ARG A 154      30.818  61.939  38.324  1.00  0.00           C0.      0
ATOM   2372  HD2 ARG A 154      30.971  62.982  38.048  1.00  0.00           H0.      0
ATOM   2373  HD3 ARG A 154      30.520  61.346  37.460  1.00  0.00           H0.      0
ATOM   2374  NE  ARG A 154      29.903  61.844  39.432  1.00  0.00           N0.      0
ATOM   2375  HE  ARG A 154      30.007  62.437  40.243  1.00  0.00           H0.      0
ATOM   2376  CZ  ARG A 154      29.167  60.769  39.732  1.00  0.00           C0.      0
ATOM   2377  NH1 ARG A 154      28.813  60.542  40.946  1.00  0.00           N0.      0
ATOM   2378 HH11 ARG A 154      29.183  61.069  41.724  1.00  0.00           H0.      0
ATOM   2379 HH12 ARG A 154      28.434  59.620  41.112  1.00  0.00           H0.      0
ATOM   2380  NH2 ARG A 154      28.956  59.809  38.827  1.00  0.00           N0.      0
ATOM   2381 HH21 ARG A 154      29.285  59.900  37.877  1.00  0.00           H0.      0
ATOM   2382 HH22 ARG A 154      28.413  59.028  39.167  1.00  0.00           H0.      0
ATOM   2383  C   ARG A 154      35.474  60.893  36.581  1.00  0.00           C0.      0
ATOM   2384  O   ARG A 154      35.537  59.979  35.731  1.00  0.00           O0.      0
ATOM   2385  N   LEU A 155      36.190  62.034  36.476  1.00  0.00           N0.      0
ATOM   2386  H   LEU A 155      36.008  62.817  37.086  1.00  0.00           H0.      0
ATOM   2387  CA  LEU A 155      37.052  62.319  35.365  1.00  0.00           C0.      0
ATOM   2388  HA  LEU A 155      36.461  62.327  34.449  1.00  0.00           H0.      0
ATOM   2389  CB  LEU A 155      37.553  63.765  35.446  1.00  0.00           C0.      0
ATOM   2390  HB2 LEU A 155      36.667  64.400  35.476  1.00  0.00           H0.      0
ATOM   2391  HB3 LEU A 155      38.066  63.840  36.405  1.00  0.00           H0.      0
ATOM   2392  CG  LEU A 155      38.525  64.236  34.391  1.00  0.00           C0.      0
ATOM   2393  HG  LEU A 155      39.341  63.516  34.333  1.00  0.00           H0.      0
ATOM   2394  CD1 LEU A 155      37.965  64.215  32.961  1.00  0.00           C0.      0
ATOM   2395 HD11 LEU A 155      37.091  64.855  32.841  1.00  0.00           H0.      0
ATOM   2396 HD12 LEU A 155      38.679  64.666  32.271  1.00  0.00           H0.      0
ATOM   2397 HD13 LEU A 155      37.895  63.168  32.669  1.00  0.00           H0.      0
ATOM   2398  CD2 LEU A 155      39.011  65.671  34.683  1.00  0.00           C0.      0
ATOM   2399 HD21 LEU A 155      38.242  66.377  34.371  1.00  0.00           H0.      0
ATOM   2400 HD22 LEU A 155      39.118  65.916  35.740  1.00  0.00           H0.      0
ATOM   2401 HD23 LEU A 155      39.993  65.868  34.253  1.00  0.00           H0.      0
ATOM   2402  C   LEU A 155      38.077  61.186  35.163  1.00  0.00           C0.      0
ATOM   2403  O   LEU A 155      38.474  61.043  33.990  1.00  0.00           O0.      0
ATOM   2404  N   ALA A 156      38.514  60.403  36.185  1.00  0.00           N0.      0
ATOM   2405  H   ALA A 156      38.128  60.520  37.111  1.00  0.00           H0.      0
ATOM   2406  CA  ALA A 156      39.495  59.338  36.049  1.00  0.00           C0.      0
ATOM   2407  HA  ALA A 156      40.282  59.609  35.345  1.00  0.00           H0.      0
ATOM   2408  CB  ALA A 156      40.242  59.041  37.333  1.00  0.00           C0.      0
ATOM   2409  HB1 ALA A 156      39.534  58.717  38.096  1.00  0.00           H0.      0
ATOM   2410  HB2 ALA A 156      40.998  58.258  37.281  1.00  0.00           H0.      0
ATOM   2411  HB3 ALA A 156      40.717  59.917  37.774  1.00  0.00           H0.      0
ATOM   2412  C   ALA A 156      38.846  58.087  35.523  1.00  0.00           C0.      0
ATOM   2413  O   ALA A 156      39.295  57.550  34.500  1.00  0.00           O0.      0
ATOM   2414  N   LEU A 157      37.657  57.791  36.058  1.00  0.00           N0.      0
ATOM   2415  H   LEU A 157      37.371  58.196  36.938  1.00  0.00           H0.      0
ATOM   2416  CA  LEU A 157      36.922  56.603  35.589  1.00  0.00           C0.      0
ATOM   2417  HA  LEU A 157      37.658  55.801  35.535  1.00  0.00           H0.      0
ATOM   2418  CB  LEU A 157      35.864  56.320  36.706  1.00  0.00           C0.      0
ATOM   2419  HB2 LEU A 157      35.615  57.302  37.106  1.00  0.00           H0.      0
ATOM   2420  HB3 LEU A 157      35.036  55.844  36.181  1.00  0.00           H0.      0
ATOM   2421  CG  LEU A 157      36.127  55.273  37.813  1.00  0.00           C0.      0
ATOM   2422  HG  LEU A 157      35.153  55.205  38.298  1.00  0.00           H0.      0
ATOM   2423  CD1 LEU A 157      36.380  53.833  37.327  1.00  0.00           C0.      0
ATOM   2424 HD11 LEU A 157      36.388  53.101  38.134  1.00  0.00           H0.      0
ATOM   2425 HD12 LEU A 157      35.558  53.628  36.641  1.00  0.00           H0.      0
ATOM   2426 HD13 LEU A 157      37.321  53.756  36.782  1.00  0.00           H0.      0
ATOM   2427  CD2 LEU A 157      37.298  55.756  38.652  1.00  0.00           C0.      0
ATOM   2428 HD21 LEU A 157      37.060  56.749  39.033  1.00  0.00           H0.      0
ATOM   2429 HD22 LEU A 157      37.432  55.166  39.559  1.00  0.00           H0.      0
ATOM   2430 HD23 LEU A 157      38.202  55.734  38.044  1.00  0.00           H0.      0
ATOM   2431  C   LEU A 157      36.314  56.781  34.158  1.00  0.00           C0.      0
ATOM   2432  O   LEU A 157      36.304  55.836  33.388  1.00  0.00           O0.      0
ATOM   2433  N   LYS A 158      35.837  57.955  33.696  1.00  0.00           N0.      0
ATOM   2434  H   LYS A 158      35.806  58.664  34.414  1.00  0.00           H0.      0
ATOM   2435  CA  LYS A 158      35.426  58.383  32.338  1.00  0.00           C0.      0
ATOM   2436  HA  LYS A 158      34.589  57.813  31.935  1.00  0.00           H0.      0
ATOM   2437  CB  LYS A 158      34.919  59.778  32.417  1.00  0.00           C0.      0
ATOM   2438  HB2 LYS A 158      35.569  60.444  32.985  1.00  0.00           H0.      0
ATOM   2439  HB3 LYS A 158      34.736  60.052  31.378  1.00  0.00           H0.      0
ATOM   2440  CG  LYS A 158      33.539  59.570  33.123  1.00  0.00           C0.      0
ATOM   2441  HG2 LYS A 158      32.901  59.080  32.387  1.00  0.00           H0.      0
ATOM   2442  HG3 LYS A 158      33.545  58.946  34.017  1.00  0.00           H0.      0
ATOM   2443  CD  LYS A 158      32.857  60.949  33.413  1.00  0.00           C0.      0
ATOM   2444  HD2 LYS A 158      33.489  61.504  34.105  1.00  0.00           H0.      0
ATOM   2445  HD3 LYS A 158      32.605  61.603  32.578  1.00  0.00           H0.      0
ATOM   2446  CE  LYS A 158      31.546  60.548  34.041  1.00  0.00           C0.      0
ATOM   2447  HE2 LYS A 158      30.862  60.038  33.363  1.00  0.00           H0.      0
ATOM   2448  HE3 LYS A 158      31.675  59.890  34.900  1.00  0.00           H0.      0
ATOM   2449  NZ  LYS A 158      30.725  61.699  34.587  1.00  0.00           N0.      0
ATOM   2450  HZ1 LYS A 158      31.371  62.282  35.100  1.00  0.00           H0.      0
ATOM   2451  HZ2 LYS A 158      30.334  62.288  33.867  1.00  0.00           H0.      0
ATOM   2452  HZ3 LYS A 158      30.000  61.399  35.223  1.00  0.00           H0.      0
ATOM   2453  C   LYS A 158      36.581  58.235  31.336  1.00  0.00           C0.      0
ATOM   2454  O   LYS A 158      36.440  57.751  30.214  1.00  0.00           O0.      0
ATOM   2455  N   ASN A 159      37.830  58.534  31.812  1.00  0.00           N0.      0
ATOM   2456  H   ASN A 159      37.912  58.596  32.817  1.00  0.00           H0.      0
ATOM   2457  CA  ASN A 159      39.012  58.278  30.976  1.00  0.00           C0.      0
ATOM   2458  HA  ASN A 159      38.940  58.728  29.986  1.00  0.00           H0.      0
ATOM   2459  CB  ASN A 159      40.291  58.895  31.664  1.00  0.00           C0.      0
ATOM   2460  HB2 ASN A 159      40.117  59.004  32.735  1.00  0.00           H0.      0
ATOM   2461  HB3 ASN A 159      41.217  58.338  31.517  1.00  0.00           H0.      0
ATOM   2462  CG  ASN A 159      40.733  60.275  31.162  1.00  0.00           C0.      0
ATOM   2463  OD1 ASN A 159      41.413  60.290  30.135  1.00  0.00           O0.      0
ATOM   2464  ND2 ASN A 159      40.288  61.327  31.718  1.00  0.00           N0.      0
ATOM   2465 HD21 ASN A 159      40.609  62.212  31.351  1.00  0.00           H0.      0
ATOM   2466 HD22 ASN A 159      39.677  61.183  32.509  1.00  0.00           H0.      0
ATOM   2467  C   ASN A 159      39.275  56.762  30.771  1.00  0.00           C0.      0
ATOM   2468  O   ASN A 159      39.773  56.434  29.694  1.00  0.00           O0.      0
ATOM   2469  N   ILE A 160      38.909  55.955  31.754  1.00  0.00           N0.      0
ATOM   2470  H   ILE A 160      38.464  56.290  32.597  1.00  0.00           H0.      0
ATOM   2471  CA  ILE A 160      39.053  54.574  31.526  1.00  0.00           C0.      0
ATOM   2472  HA  ILE A 160      39.931  54.490  30.886  1.00  0.00           H0.      0
ATOM   2473  CB  ILE A 160      39.205  53.762  32.804  1.00  0.00           C0.      0
ATOM   2474  HB  ILE A 160      38.428  54.202  33.429  1.00  0.00           H0.      0
ATOM   2475  CG2 ILE A 160      38.902  52.200  32.705  1.00  0.00           C0.      0
ATOM   2476 HG21 ILE A 160      37.857  52.065  32.423  1.00  0.00           H0.      0
ATOM   2477 HG22 ILE A 160      39.541  51.631  32.030  1.00  0.00           H0.      0
ATOM   2478 HG23 ILE A 160      38.981  51.730  33.685  1.00  0.00           H0.      0
ATOM   2479  CG1 ILE A 160      40.567  54.041  33.444  1.00  0.00           C0.      0
ATOM   2480 HG12 ILE A 160      41.317  53.448  32.920  1.00  0.00           H0.      0
ATOM   2481 HG13 ILE A 160      40.889  55.075  33.321  1.00  0.00           H0.      0
ATOM   2482  CD1 ILE A 160      40.639  53.554  34.896  1.00  0.00           C0.      0
ATOM   2483 HD11 ILE A 160      41.498  54.019  35.380  1.00  0.00           H0.      0
ATOM   2484 HD12 ILE A 160      39.707  53.801  35.404  1.00  0.00           H0.      0
ATOM   2485 HD13 ILE A 160      40.799  52.478  34.840  1.00  0.00           H0.      0
ATOM   2486  C   ILE A 160      37.905  54.020  30.688  1.00  0.00           C0.      0
ATOM   2487  O   ILE A 160      38.164  53.230  29.750  1.00  0.00           O0.      0
ATOM   2488  N   ALA A 161      36.601  54.396  30.982  1.00  0.00           N0.      0
ATOM   2489  H   ALA A 161      36.544  54.857  31.879  1.00  0.00           H0.      0
ATOM   2490  CA  ALA A 161      35.451  53.865  30.206  1.00  0.00           C0.      0
ATOM   2491  HA  ALA A 161      35.260  52.803  30.361  1.00  0.00           H0.      0
ATOM   2492  CB  ALA A 161      34.306  54.845  30.692  1.00  0.00           C0.      0
ATOM   2493  HB1 ALA A 161      34.543  55.907  30.765  1.00  0.00           H0.      0
ATOM   2494  HB2 ALA A 161      33.434  54.608  30.084  1.00  0.00           H0.      0
ATOM   2495  HB3 ALA A 161      34.189  54.491  31.717  1.00  0.00           H0.      0
ATOM   2496  C   ALA A 161      35.670  54.098  28.658  1.00  0.00           C0.      0
ATOM   2497  O   ALA A 161      35.411  53.165  27.881  1.00  0.00           O0.      0
ATOM   2498  N   SER A 162      35.994  55.281  28.151  1.00  0.00           N0.      0
ATOM   2499  H   SER A 162      36.086  56.033  28.820  1.00  0.00           H0.      0
ATOM   2500  CA  SER A 162      36.244  55.582  26.726  1.00  0.00           C0.      0
ATOM   2501  HA  SER A 162      35.338  55.477  26.129  1.00  0.00           H0.      0
ATOM   2502  CB  SER A 162      36.624  57.000  26.556  1.00  0.00           C0.      0
ATOM   2503  HB2 SER A 162      37.377  57.252  27.304  1.00  0.00           H0.      0
ATOM   2504  HB3 SER A 162      36.959  57.309  25.566  1.00  0.00           H0.      0
ATOM   2505  OG  SER A 162      35.575  57.806  26.934  1.00  0.00           O0.      0
ATOM   2506  HG  SER A 162      36.023  58.588  27.262  1.00  0.00           H0.      0
ATOM   2507  C   SER A 162      37.420  54.846  26.133  1.00  0.00           C0.      0
ATOM   2508  O   SER A 162      37.495  54.728  24.916  1.00  0.00           O0.      0
ATOM   2509  N   MET A 163      38.379  54.338  26.973  1.00  0.00           N0.      0
ATOM   2510  H   MET A 163      38.333  54.604  27.946  1.00  0.00           H0.      0
ATOM   2511  CA  MET A 163      39.525  53.633  26.496  1.00  0.00           C0.      0
ATOM   2512  HA  MET A 163      39.768  53.774  25.443  1.00  0.00           H0.      0
ATOM   2513  CB  MET A 163      40.736  54.207  27.323  1.00  0.00           C0.      0
ATOM   2514  HB2 MET A 163      40.796  55.232  26.959  1.00  0.00           H0.      0
ATOM   2515  HB3 MET A 163      40.499  54.280  28.385  1.00  0.00           H0.      0
ATOM   2516  CG  MET A 163      42.092  53.479  27.106  1.00  0.00           C0.      0
ATOM   2517  HG2 MET A 163      42.781  53.855  27.861  1.00  0.00           H0.      0
ATOM   2518  HG3 MET A 163      41.916  52.432  27.356  1.00  0.00           H0.      0
ATOM   2519  SD  MET A 163      42.998  53.726  25.590  1.00  0.00           S0.      0
ATOM   2520  CE  MET A 163      43.866  55.339  25.901  1.00  0.00           C0.      0
ATOM   2521  HE1 MET A 163      43.184  56.095  26.290  1.00  0.00           H0.      0
ATOM   2522  HE2 MET A 163      44.662  55.160  26.623  1.00  0.00           H0.      0
ATOM   2523  HE3 MET A 163      44.289  55.701  24.964  1.00  0.00           H0.      0
ATOM   2524  C   MET A 163      39.432  52.126  26.576  1.00  0.00           C0.      0
ATOM   2525  O   MET A 163      39.944  51.523  25.597  1.00  0.00           O0.      0
ATOM   2526  N   VAL A 164      38.596  51.536  27.417  1.00  0.00           N0.      0
ATOM   2527  H   VAL A 164      38.219  52.060  28.194  1.00  0.00           H0.      0
ATOM   2528  CA  VAL A 164      37.930  50.178  27.204  1.00  0.00           C0.      0
ATOM   2529  HA  VAL A 164      38.676  49.396  27.059  1.00  0.00           H0.      0
ATOM   2530  CB  VAL A 164      37.030  49.823  28.448  1.00  0.00           C0.      0
ATOM   2531  HB  VAL A 164      36.330  50.611  28.723  1.00  0.00           H0.      0
ATOM   2532  CG1 VAL A 164      36.084  48.606  28.130  1.00  0.00           C0.      0
ATOM   2533 HG11 VAL A 164      35.402  48.813  27.306  1.00  0.00           H0.      0
ATOM   2534 HG12 VAL A 164      36.703  47.725  27.960  1.00  0.00           H0.      0
ATOM   2535 HG13 VAL A 164      35.392  48.503  28.966  1.00  0.00           H0.      0
ATOM   2536  CG2 VAL A 164      37.916  49.682  29.718  1.00  0.00           C0.      0
ATOM   2537 HG21 VAL A 164      38.522  50.575  29.873  1.00  0.00           H0.      0
ATOM   2538 HG22 VAL A 164      37.175  49.630  30.516  1.00  0.00           H0.      0
ATOM   2539 HG23 VAL A 164      38.428  48.720  29.746  1.00  0.00           H0.      0
ATOM   2540  C   VAL A 164      37.082  50.141  25.969  1.00  0.00           C0.      0
ATOM   2541  O   VAL A 164      36.236  50.997  25.781  1.00  0.00           O0.      0
ATOM   2542  N   ARG A 165      37.234  49.174  25.069  1.00  0.00           N0.      0
ATOM   2543  H   ARG A 165      37.931  48.448  25.150  1.00  0.00           H0.      0
ATOM   2544  CA  ARG A 165      36.516  49.114  23.794  1.00  0.00           C0.      0
ATOM   2545  HA  ARG A 165      36.390  50.141  23.453  1.00  0.00           H0.      0
ATOM   2546  CB  ARG A 165      37.381  48.407  22.759  1.00  0.00           C0.      0
ATOM   2547  HB2 ARG A 165      36.788  48.471  21.847  1.00  0.00           H0.      0
ATOM   2548  HB3 ARG A 165      38.354  48.876  22.615  1.00  0.00           H0.      0
ATOM   2549  CG  ARG A 165      37.754  46.897  22.800  1.00  0.00           C0.      0
ATOM   2550  HG2 ARG A 165      38.262  46.627  23.726  1.00  0.00           H0.      0
ATOM   2551  HG3 ARG A 165      36.805  46.376  22.669  1.00  0.00           H0.      0
ATOM   2552  CD  ARG A 165      38.543  46.586  21.561  1.00  0.00           C0.      0
ATOM   2553  HD2 ARG A 165      37.921  46.806  20.693  1.00  0.00           H0.      0
ATOM   2554  HD3 ARG A 165      39.444  47.199  21.596  1.00  0.00           H0.      0
ATOM   2555  NE  ARG A 165      38.995  45.180  21.587  1.00  0.00           N0.      0
ATOM   2556  HE  ARG A 165      39.955  45.023  21.858  1.00  0.00           H0.      0
ATOM   2557  CZ  ARG A 165      38.318  44.119  21.058  1.00  0.00           C0.      0
ATOM   2558  NH1 ARG A 165      38.762  42.965  20.898  1.00  0.00           N0.      0
ATOM   2559 HH11 ARG A 165      39.711  42.754  21.171  1.00  0.00           H0.      0
ATOM   2560 HH12 ARG A 165      38.154  42.315  20.421  1.00  0.00           H0.      0
ATOM   2561  NH2 ARG A 165      37.138  44.306  20.632  1.00  0.00           N0.      0
ATOM   2562 HH21 ARG A 165      36.660  45.177  20.815  1.00  0.00           H0.      0
ATOM   2563 HH22 ARG A 165      36.572  43.542  20.291  1.00  0.00           H0.      0
ATOM   2564  C   ARG A 165      35.141  48.447  23.960  1.00  0.00           C0.      0
ATOM   2565  O   ARG A 165      34.954  47.658  24.899  1.00  0.00           O0.      0
ATOM   2566  N   PRO A 166      34.091  48.746  23.181  1.00  0.00           N0.      0
ATOM   2567  CD  PRO A 166      34.183  49.770  22.229  1.00  0.00           C0.      0
ATOM   2568  HD2 PRO A 166      34.789  49.504  21.363  1.00  0.00           H0.      0
ATOM   2569  HD3 PRO A 166      34.603  50.682  22.653  1.00  0.00           H0.      0
ATOM   2570  CG  PRO A 166      32.801  50.047  21.758  1.00  0.00           C0.      0
ATOM   2571  HG2 PRO A 166      32.737  50.472  20.757  1.00  0.00           H0.      0
ATOM   2572  HG3 PRO A 166      32.393  50.704  22.526  1.00  0.00           H0.      0
ATOM   2573  CB  PRO A 166      32.204  48.584  21.802  1.00  0.00           C0.      0
ATOM   2574  HB2 PRO A 166      32.615  48.029  20.959  1.00  0.00           H0.      0
ATOM   2575  HB3 PRO A 166      31.127  48.547  21.961  1.00  0.00           H0.      0
ATOM   2576  CA  PRO A 166      32.842  48.011  23.126  1.00  0.00           C0.      0
ATOM   2577  HA  PRO A 166      32.231  48.406  23.937  1.00  0.00           H0.      0
ATOM   2578  C   PRO A 166      32.842  46.465  23.181  1.00  0.00           C0.      0
ATOM   2579  O   PRO A 166      33.437  45.800  22.321  1.00  0.00           O0.      0
ATOM   2580  N   GLY A 167      32.229  45.957  24.271  1.00  0.00           N0.      0
ATOM   2581  H   GLY A 167      31.576  46.570  24.739  1.00  0.00           H0.      0
ATOM   2582  CA  GLY A 167      32.227  44.478  24.647  1.00  0.00           C0.      0
ATOM   2583  HA2 GLY A 167      31.316  44.138  25.140  1.00  0.00           H0.      0
ATOM   2584  HA3 GLY A 167      32.285  43.953  23.693  1.00  0.00           H0.      0
ATOM   2585  C   GLY A 167      33.450  44.075  25.449  1.00  0.00           C0.      0
ATOM   2586  O   GLY A 167      33.433  43.020  26.069  1.00  0.00           O0.      0
ATOM   2587  N   GLY A 168      34.541  44.908  25.573  1.00  0.00           N0.      0
ATOM   2588  H   GLY A 168      34.364  45.822  25.182  1.00  0.00           H0.      0
ATOM   2589  CA  GLY A 168      35.682  44.777  26.465  1.00  0.00           C0.      0
ATOM   2590  HA2 GLY A 168      36.274  43.867  26.366  1.00  0.00           H0.      0
ATOM   2591  HA3 GLY A 168      36.393  45.585  26.296  1.00  0.00           H0.      0
ATOM   2592  C   GLY A 168      35.290  44.970  27.971  1.00  0.00           C0.      0
ATOM   2593  O   GLY A 168      34.114  45.160  28.280  1.00  0.00           O0.      0
ATOM   2594  N   LEU A 169      36.166  44.865  28.949  1.00  0.00           N0.      0
ATOM   2595  H   LEU A 169      37.141  44.799  28.695  1.00  0.00           H0.      0
ATOM   2596  CA  LEU A 169      35.865  44.749  30.377  1.00  0.00           C0.      0
ATOM   2597  HA  LEU A 169      34.823  45.022  30.542  1.00  0.00           H0.      0
ATOM   2598  CB  LEU A 169      36.020  43.317  30.888  1.00  0.00           C0.      0
ATOM   2599  HB2 LEU A 169      37.028  43.183  31.280  1.00  0.00           H0.      0
ATOM   2600  HB3 LEU A 169      35.347  43.112  31.720  1.00  0.00           H0.      0
ATOM   2601  CG  LEU A 169      35.702  42.157  29.935  1.00  0.00           C0.      0
ATOM   2602  HG  LEU A 169      36.335  42.139  29.049  1.00  0.00           H0.      0
ATOM   2603  CD1 LEU A 169      36.130  40.903  30.746  1.00  0.00           C0.      0
ATOM   2604 HD11 LEU A 169      35.695  40.999  31.741  1.00  0.00           H0.      0
ATOM   2605 HD12 LEU A 169      35.897  39.999  30.184  1.00  0.00           H0.      0
ATOM   2606 HD13 LEU A 169      37.202  40.713  30.812  1.00  0.00           H0.      0
ATOM   2607  CD2 LEU A 169      34.163  42.078  29.493  1.00  0.00           C0.      0
ATOM   2608 HD21 LEU A 169      33.587  42.387  30.366  1.00  0.00           H0.      0
ATOM   2609 HD22 LEU A 169      33.894  42.724  28.657  1.00  0.00           H0.      0
ATOM   2610 HD23 LEU A 169      33.848  41.090  29.159  1.00  0.00           H0.      0
ATOM   2611  C   LEU A 169      36.715  45.742  31.315  1.00  0.00           C0.      0
ATOM   2612  O   LEU A 169      37.635  46.418  30.812  1.00  0.00           O0.      0
ATOM   2613  N   LEU A 170      36.314  45.875  32.595  1.00  0.00           N0.      0
ATOM   2614  H   LEU A 170      35.441  45.494  32.930  1.00  0.00           H0.      0
ATOM   2615  CA  LEU A 170      37.063  46.562  33.637  1.00  0.00           C0.      0
ATOM   2616  HA  LEU A 170      38.083  46.733  33.293  1.00  0.00           H0.      0
ATOM   2617  CB  LEU A 170      36.465  47.952  33.892  1.00  0.00           C0.      0
ATOM   2618  HB2 LEU A 170      36.631  48.579  33.016  1.00  0.00           H0.      0
ATOM   2619  HB3 LEU A 170      35.390  47.798  33.989  1.00  0.00           H0.      0
ATOM   2620  CG  LEU A 170      36.912  48.715  35.167  1.00  0.00           C0.      0
ATOM   2621  HG  LEU A 170      36.643  48.157  36.064  1.00  0.00           H0.      0
ATOM   2622  CD1 LEU A 170      38.381  49.065  35.035  1.00  0.00           C0.      0
ATOM   2623 HD11 LEU A 170      38.699  49.577  35.943  1.00  0.00           H0.      0
ATOM   2624 HD12 LEU A 170      39.000  48.171  35.117  1.00  0.00           H0.      0
ATOM   2625 HD13 LEU A 170      38.584  49.629  34.125  1.00  0.00           H0.      0
ATOM   2626  CD2 LEU A 170      36.175  50.023  35.210  1.00  0.00           C0.      0
ATOM   2627 HD21 LEU A 170      35.107  49.839  35.092  1.00  0.00           H0.      0
ATOM   2628 HD22 LEU A 170      36.229  50.492  36.193  1.00  0.00           H0.      0
ATOM   2629 HD23 LEU A 170      36.488  50.682  34.400  1.00  0.00           H0.      0
ATOM   2630  C   LEU A 170      37.036  45.690  34.888  1.00  0.00           C0.      0
ATOM   2631  O   LEU A 170      35.953  45.296  35.369  1.00  0.00           O0.      0
ATOM   2632  N   VAL A 171      38.162  45.426  35.552  1.00  0.00           N0.      0
ATOM   2633  H   VAL A 171      39.003  45.654  35.040  1.00  0.00           H0.      0
ATOM   2634  CA  VAL A 171      38.385  44.857  36.911  1.00  0.00           C0.      0
ATOM   2635  HA  VAL A 171      37.450  44.479  37.325  1.00  0.00           H0.      0
ATOM   2636  CB  VAL A 171      39.291  43.643  36.800  1.00  0.00           C0.      0
ATOM   2637  HB  VAL A 171      40.179  43.886  36.216  1.00  0.00           H0.      0
ATOM   2638  CG1 VAL A 171      39.806  43.176  38.149  1.00  0.00           C0.      0
ATOM   2639 HG11 VAL A 171      40.516  43.866  38.606  1.00  0.00           H0.      0
ATOM   2640 HG12 VAL A 171      38.934  43.031  38.786  1.00  0.00           H0.      0
ATOM   2641 HG13 VAL A 171      40.365  42.244  38.070  1.00  0.00           H0.      0
ATOM   2642  CG2 VAL A 171      38.540  42.467  36.079  1.00  0.00           C0.      0
ATOM   2643 HG21 VAL A 171      38.179  42.801  35.106  1.00  0.00           H0.      0
ATOM   2644 HG22 VAL A 171      39.228  41.632  35.954  1.00  0.00           H0.      0
ATOM   2645 HG23 VAL A 171      37.718  42.148  36.720  1.00  0.00           H0.      0
ATOM   2646  C   VAL A 171      39.039  46.034  37.675  1.00  0.00           C0.      0
ATOM   2647  O   VAL A 171      40.027  46.623  37.200  1.00  0.00           O0.      0
ATOM   2648  N   ILE A 172      38.442  46.394  38.820  1.00  0.00           N0.      0
ATOM   2649  H   ILE A 172      37.569  45.971  39.100  1.00  0.00           H0.      0
ATOM   2650  CA  ILE A 172      38.938  47.444  39.688  1.00  0.00           C0.      0
ATOM   2651  HA  ILE A 172      40.017  47.470  39.539  1.00  0.00           H0.      0
ATOM   2652  CB  ILE A 172      38.372  48.829  39.297  1.00  0.00           C0.      0
ATOM   2653  HB  ILE A 172      38.627  48.920  38.242  1.00  0.00           H0.      0
ATOM   2654  CG2 ILE A 172      36.917  48.812  39.453  1.00  0.00           C0.      0
ATOM   2655 HG21 ILE A 172      36.484  47.919  39.001  1.00  0.00           H0.      0
ATOM   2656 HG22 ILE A 172      36.614  48.704  40.495  1.00  0.00           H0.      0
ATOM   2657 HG23 ILE A 172      36.376  49.655  39.025  1.00  0.00           H0.      0
ATOM   2658  CG1 ILE A 172      38.999  50.100  40.060  1.00  0.00           C0.      0
ATOM   2659 HG12 ILE A 172      38.502  50.149  41.029  1.00  0.00           H0.      0
ATOM   2660 HG13 ILE A 172      40.060  50.101  40.312  1.00  0.00           H0.      0
ATOM   2661  CD1 ILE A 172      38.733  51.301  39.183  1.00  0.00           C0.      0
ATOM   2662 HD11 ILE A 172      39.555  51.333  38.467  1.00  0.00           H0.      0
ATOM   2663 HD12 ILE A 172      37.851  51.132  38.564  1.00  0.00           H0.      0
ATOM   2664 HD13 ILE A 172      38.637  52.313  39.577  1.00  0.00           H0.      0
ATOM   2665  C   ILE A 172      38.671  47.054  41.182  1.00  0.00           C0.      0
ATOM   2666  O   ILE A 172      37.707  46.333  41.387  1.00  0.00           O0.      0
ATOM   2667  N   ASP A 173      39.354  47.659  42.203  1.00  0.00           N0.      0
ATOM   2668  H   ASP A 173      40.244  48.073  41.964  1.00  0.00           H0.      0
ATOM   2669  CA  ASP A 173      39.138  47.348  43.615  1.00  0.00           C0.      0
ATOM   2670  HA  ASP A 173      38.097  47.093  43.814  1.00  0.00           H0.      0
ATOM   2671  CB  ASP A 173      39.908  46.092  44.054  1.00  0.00           C0.      0
ATOM   2672  HB2 ASP A 173      39.433  45.535  44.862  1.00  0.00           H0.      0
ATOM   2673  HB3 ASP A 173      39.833  45.286  43.324  1.00  0.00           H0.      0
ATOM   2674  CG  ASP A 173      41.403  46.278  44.272  1.00  0.00           C0.      0
ATOM   2675  OD1 ASP A 173      42.006  45.528  45.096  1.00  0.00           O0.      0
ATOM   2676  OD2 ASP A 173      41.957  47.234  43.720  1.00  0.00           O0.      0
ATOM   2677  C   ASP A 173      39.457  48.524  44.551  1.00  0.00           C0.      0
ATOM   2678  O   ASP A 173      39.971  49.585  44.216  1.00  0.00           O0.      0
ATOM   2679  N   HIE A 174      38.916  48.269  45.781  1.00  0.00           N0.      0
ATOM   2680  H   HIE A 174      38.454  47.383  45.928  1.00  0.00           H0.      0
ATOM   2681  CA  HIE A 174      39.100  48.964  46.953  1.00  0.00           C0.      0
ATOM   2682  HA  HIE A 174      40.107  49.362  46.833  1.00  0.00           H0.      0
ATOM   2683  CB  HIE A 174      38.136  50.119  47.000  1.00  0.00           C0.      0
ATOM   2684  HB2 HIE A 174      38.225  50.835  47.817  1.00  0.00           H0.      0
ATOM   2685  HB3 HIE A 174      38.207  50.785  46.140  1.00  0.00           H0.      0
ATOM   2686  CG  HIE A 174      36.676  49.764  46.985  1.00  0.00           C0.      0
ATOM   2687  ND1 HIE A 174      35.941  49.772  48.168  1.00  0.00           N0.      0
ATOM   2688  CE1 HIE A 174      34.680  49.382  47.755  1.00  0.00           C0.      0
ATOM   2689  HE1 HIE A 174      33.869  49.288  48.462  1.00  0.00           H0.      0
ATOM   2690  NE2 HIE A 174      34.603  49.275  46.421  1.00  0.00           N0.      0
ATOM   2691  HE2 HIE A 174      33.807  48.904  45.923  1.00  0.00           H0.      0
ATOM   2692  CD2 HIE A 174      35.909  49.385  45.971  1.00  0.00           C0.      0
ATOM   2693  HD2 HIE A 174      36.178  49.230  44.936  1.00  0.00           H0.      0
ATOM   2694  C   HIE A 174      39.042  48.020  48.211  1.00  0.00           C0.      0
ATOM   2695  O   HIE A 174      38.475  46.929  48.180  1.00  0.00           O0.      0
ATOM   2696  N   ARG A 175      39.512  48.448  49.370  1.00  0.00           N0.      0
ATOM   2697  H   ARG A 175      40.208  49.181  49.372  1.00  0.00           H0.      0
ATOM   2698  CA  ARG A 175      39.282  47.868  50.743  1.00  0.00           C0.      0
ATOM   2699  HA  ARG A 175      39.524  46.809  50.659  1.00  0.00           H0.      0
ATOM   2700  CB  ARG A 175      40.290  48.489  51.688  1.00  0.00           C0.      0
ATOM   2701  HB2 ARG A 175      40.559  49.499  51.378  1.00  0.00           H0.      0
ATOM   2702  HB3 ARG A 175      39.916  48.584  52.708  1.00  0.00           H0.      0
ATOM   2703  CG  ARG A 175      41.639  47.672  51.877  1.00  0.00           C0.      0
ATOM   2704  HG2 ARG A 175      41.342  46.687  52.236  1.00  0.00           H0.      0
ATOM   2705  HG3 ARG A 175      42.157  47.409  50.955  1.00  0.00           H0.      0
ATOM   2706  CD  ARG A 175      42.649  48.302  52.877  1.00  0.00           C0.      0
ATOM   2707  HD2 ARG A 175      42.715  49.332  52.526  1.00  0.00           H0.      0
ATOM   2708  HD3 ARG A 175      42.283  48.540  53.875  1.00  0.00           H0.      0
ATOM   2709  NE  ARG A 175      43.849  47.498  52.851  1.00  0.00           N0.      0
ATOM   2710  HE  ARG A 175      44.503  47.711  52.111  1.00  0.00           H0.      0
ATOM   2711  CZ  ARG A 175      44.309  46.645  53.814  1.00  0.00           C0.      0
ATOM   2712  NH1 ARG A 175      43.625  46.169  54.786  1.00  0.00           N0.      0
ATOM   2713 HH11 ARG A 175      42.670  46.467  54.924  1.00  0.00           H0.      0
ATOM   2714 HH12 ARG A 175      43.935  45.340  55.273  1.00  0.00           H0.      0
ATOM   2715  NH2 ARG A 175      45.522  46.185  53.789  1.00  0.00           N0.      0
ATOM   2716 HH21 ARG A 175      46.089  46.426  52.988  1.00  0.00           H0.      0
ATOM   2717 HH22 ARG A 175      45.728  45.491  54.493  1.00  0.00           H0.      0
ATOM   2718  C   ARG A 175      37.882  48.081  51.351  1.00  0.00           C0.      0
ATOM   2719  O   ARG A 175      37.270  49.119  51.196  1.00  0.00           O0.      0
ATOM   2720  N   ASN A 176      37.384  47.153  52.202  1.00  0.00           N0.      0
ATOM   2721  H   ASN A 176      38.082  46.445  52.377  1.00  0.00           H0.      0
ATOM   2722  CA  ASN A 176      36.423  47.385  53.276  1.00  0.00           C0.      0
ATOM   2723  HA  ASN A 176      35.584  47.841  52.749  1.00  0.00           H0.      0
ATOM   2724  CB  ASN A 176      36.035  45.964  53.815  1.00  0.00           C0.      0
ATOM   2725  HB2 ASN A 176      35.768  45.243  53.042  1.00  0.00           H0.      0
ATOM   2726  HB3 ASN A 176      36.860  45.491  54.347  1.00  0.00           H0.      0
ATOM   2727  CG  ASN A 176      34.815  46.028  54.727  1.00  0.00           C0.      0
ATOM   2728  OD1 ASN A 176      34.392  47.103  55.175  1.00  0.00           O0.      0
ATOM   2729  ND2 ASN A 176      34.177  44.899  54.981  1.00  0.00           N0.      0
ATOM   2730 HD21 ASN A 176      33.345  45.032  55.539  1.00  0.00           H0.      0
ATOM   2731 HD22 ASN A 176      34.462  43.998  54.625  1.00  0.00           H0.      0
ATOM   2732  C   ASN A 176      36.973  48.313  54.371  1.00  0.00           C0.      0
ATOM   2733  O   ASN A 176      37.744  47.889  55.213  1.00  0.00           O0.      0
ATOM   2734  N   TYR A 177      36.379  49.512  54.460  1.00  0.00           N0.      0
ATOM   2735  H   TYR A 177      35.823  49.762  53.655  1.00  0.00           H0.      0
ATOM   2736  CA  TYR A 177      36.761  50.529  55.403  1.00  0.00           C0.      0
ATOM   2737  HA  TYR A 177      37.687  50.245  55.904  1.00  0.00           H0.      0
ATOM   2738  CB  TYR A 177      36.962  51.880  54.750  1.00  0.00           C0.      0
ATOM   2739  HB2 TYR A 177      36.092  52.233  54.196  1.00  0.00           H0.      0
ATOM   2740  HB3 TYR A 177      37.209  52.686  55.441  1.00  0.00           H0.      0
ATOM   2741  CG  TYR A 177      38.099  51.878  53.824  1.00  0.00           C0.      0
ATOM   2742  CD1 TYR A 177      39.374  52.082  54.205  1.00  0.00           C0.      0
ATOM   2743  HD1 TYR A 177      39.684  52.063  55.240  1.00  0.00           H0.      0
ATOM   2744  CE1 TYR A 177      40.388  52.266  53.337  1.00  0.00           C0.      0
ATOM   2745  HE1 TYR A 177      41.366  52.463  53.750  1.00  0.00           H0.      0
ATOM   2746  CZ  TYR A 177      40.100  52.271  51.953  1.00  0.00           C0.      0
ATOM   2747  OH  TYR A 177      41.172  52.201  51.109  1.00  0.00           O0.      0
ATOM   2748  HH  TYR A 177      40.836  52.186  50.211  1.00  0.00           H0.      0
ATOM   2749  CE2 TYR A 177      38.803  52.096  51.503  1.00  0.00           C0.      0
ATOM   2750  HE2 TYR A 177      38.600  52.021  50.444  1.00  0.00           H0.      0
ATOM   2751  CD2 TYR A 177      37.798  51.980  52.429  1.00  0.00           C0.      0
ATOM   2752  HD2 TYR A 177      36.776  51.854  52.102  1.00  0.00           H0.      0
ATOM   2753  C   TYR A 177      35.633  50.686  56.428  1.00  0.00           C0.      0
ATOM   2754  O   TYR A 177      35.895  51.128  57.577  1.00  0.00           O0.      0
ATOM   2755  N   ASP A 178      34.362  50.296  56.052  1.00  0.00           N0.      0
ATOM   2756  H   ASP A 178      34.213  50.044  55.085  1.00  0.00           H0.      0
ATOM   2757  CA  ASP A 178      33.272  50.273  56.922  1.00  0.00           C0.      0
ATOM   2758  HA  ASP A 178      33.045  51.310  57.168  1.00  0.00           H0.      0
ATOM   2759  CB  ASP A 178      32.032  49.747  56.179  1.00  0.00           C0.      0
ATOM   2760  HB2 ASP A 178      31.811  50.405  55.339  1.00  0.00           H0.      0
ATOM   2761  HB3 ASP A 178      32.243  48.786  55.711  1.00  0.00           H0.      0
ATOM   2762  CG  ASP A 178      30.758  49.448  56.991  1.00  0.00           C0.      0
ATOM   2763  OD1 ASP A 178      29.812  50.187  56.889  1.00  0.00           O0.      0
ATOM   2764  OD2 ASP A 178      30.607  48.261  57.475  1.00  0.00           O0.      0
ATOM   2765  C   ASP A 178      33.495  49.508  58.232  1.00  0.00           C0.      0
ATOM   2766  O   ASP A 178      33.395  50.035  59.383  1.00  0.00           O0.      0
ATOM   2767  N   TYR A 179      34.175  48.357  58.156  1.00  0.00           N0.      0
ATOM   2768  H   TYR A 179      34.195  47.987  57.217  1.00  0.00           H0.      0
ATOM   2769  CA  TYR A 179      34.763  47.686  59.304  1.00  0.00           C0.      0
ATOM   2770  HA  TYR A 179      33.939  47.433  59.972  1.00  0.00           H0.      0
ATOM   2771  CB  TYR A 179      35.350  46.377  58.786  1.00  0.00           C0.      0
ATOM   2772  HB2 TYR A 179      34.493  46.049  58.197  1.00  0.00           H0.      0
ATOM   2773  HB3 TYR A 179      36.173  46.578  58.100  1.00  0.00           H0.      0
ATOM   2774  CG  TYR A 179      35.687  45.360  59.950  1.00  0.00           C0.      0
ATOM   2775  CD1 TYR A 179      36.939  45.285  60.598  1.00  0.00           C0.      0
ATOM   2776  HD1 TYR A 179      37.725  45.958  60.288  1.00  0.00           H0.      0
ATOM   2777  CE1 TYR A 179      37.046  44.410  61.697  1.00  0.00           C0.      0
ATOM   2778  HE1 TYR A 179      37.985  44.353  62.226  1.00  0.00           H0.      0
ATOM   2779  CZ  TYR A 179      35.996  43.645  62.110  1.00  0.00           C0.      0
ATOM   2780  OH  TYR A 179      36.060  42.794  63.158  1.00  0.00           O0.      0
ATOM   2781  HH  TYR A 179      35.286  42.229  63.100  1.00  0.00           H0.      0
ATOM   2782  CE2 TYR A 179      34.726  43.709  61.436  1.00  0.00           C0.      0
ATOM   2783  HE2 TYR A 179      33.919  43.151  61.888  1.00  0.00           H0.      0
ATOM   2784  CD2 TYR A 179      34.595  44.557  60.357  1.00  0.00           C0.      0
ATOM   2785  HD2 TYR A 179      33.648  44.597  59.840  1.00  0.00           H0.      0
ATOM   2786  C   TYR A 179      35.825  48.486  60.132  1.00  0.00           C0.      0
ATOM   2787  O   TYR A 179      35.931  48.379  61.352  1.00  0.00           O0.      0
ATOM   2788  N   ILE A 180      36.673  49.182  59.443  1.00  0.00           N0.      0
ATOM   2789  H   ILE A 180      36.555  49.093  58.443  1.00  0.00           H0.      0
ATOM   2790  CA  ILE A 180      37.725  50.033  60.019  1.00  0.00           C0.      0
ATOM   2791  HA  ILE A 180      38.354  49.400  60.645  1.00  0.00           H0.      0
ATOM   2792  CB  ILE A 180      38.803  50.561  58.979  1.00  0.00           C0.      0
ATOM   2793  HB  ILE A 180      38.311  51.095  58.166  1.00  0.00           H0.      0
ATOM   2794  CG2 ILE A 180      39.616  51.544  59.822  1.00  0.00           C0.      0
ATOM   2795 HG21 ILE A 180      39.007  52.438  59.958  1.00  0.00           H0.      0
ATOM   2796 HG22 ILE A 180      39.979  51.158  60.775  1.00  0.00           H0.      0
ATOM   2797 HG23 ILE A 180      40.440  51.957  59.241  1.00  0.00           H0.      0
ATOM   2798  CG1 ILE A 180      39.584  49.346  58.334  1.00  0.00           C0.      0
ATOM   2799 HG12 ILE A 180      39.960  48.661  59.093  1.00  0.00           H0.      0
ATOM   2800 HG13 ILE A 180      38.794  48.784  57.834  1.00  0.00           H0.      0
ATOM   2801  CD1 ILE A 180      40.718  49.635  57.355  1.00  0.00           C0.      0
ATOM   2802 HD11 ILE A 180      40.354  49.584  56.329  1.00  0.00           H0.      0
ATOM   2803 HD12 ILE A 180      41.139  50.601  57.637  1.00  0.00           H0.      0
ATOM   2804 HD13 ILE A 180      41.488  48.870  57.451  1.00  0.00           H0.      0
ATOM   2805  C   ILE A 180      36.980  51.124  60.929  1.00  0.00           C0.      0
ATOM   2806  O   ILE A 180      37.454  51.226  62.065  1.00  0.00           O0.      0
ATOM   2807  N   LEU A 181      35.861  51.735  60.466  1.00  0.00           N0.      0
ATOM   2808  H   LEU A 181      35.500  51.480  59.558  1.00  0.00           H0.      0
ATOM   2809  CA  LEU A 181      35.008  52.555  61.381  1.00  0.00           C0.      0
ATOM   2810  HA  LEU A 181      35.654  53.329  61.797  1.00  0.00           H0.      0
ATOM   2811  CB  LEU A 181      33.883  53.213  60.509  1.00  0.00           C0.      0
ATOM   2812  HB2 LEU A 181      33.319  52.438  59.990  1.00  0.00           H0.      0
ATOM   2813  HB3 LEU A 181      33.119  53.574  61.197  1.00  0.00           H0.      0
ATOM   2814  CG  LEU A 181      34.403  54.357  59.596  1.00  0.00           C0.      0
ATOM   2815  HG  LEU A 181      35.432  54.273  59.244  1.00  0.00           H0.      0
ATOM   2816  CD1 LEU A 181      33.479  54.448  58.389  1.00  0.00           C0.      0
ATOM   2817 HD11 LEU A 181      33.395  53.464  57.927  1.00  0.00           H0.      0
ATOM   2818 HD12 LEU A 181      32.488  54.629  58.804  1.00  0.00           H0.      0
ATOM   2819 HD13 LEU A 181      33.770  55.302  57.777  1.00  0.00           H0.      0
ATOM   2820  CD2 LEU A 181      34.126  55.670  60.390  1.00  0.00           C0.      0
ATOM   2821 HD21 LEU A 181      33.043  55.720  60.504  1.00  0.00           H0.      0
ATOM   2822 HD22 LEU A 181      34.744  55.629  61.286  1.00  0.00           H0.      0
ATOM   2823 HD23 LEU A 181      34.391  56.516  59.755  1.00  0.00           H0.      0
ATOM   2824  C   LEU A 181      34.368  51.728  62.503  1.00  0.00           C0.      0
ATOM   2825  O   LEU A 181      34.414  52.131  63.693  1.00  0.00           O0.      0
ATOM   2826  N   SER A 182      33.779  50.588  62.132  1.00  0.00           N0.      0
ATOM   2827  H   SER A 182      33.782  50.329  61.155  1.00  0.00           H0.      0
ATOM   2828  CA  SER A 182      32.993  49.819  63.091  1.00  0.00           C0.      0
ATOM   2829  HA  SER A 182      32.305  50.545  63.525  1.00  0.00           H0.      0
ATOM   2830  CB  SER A 182      32.172  48.720  62.363  1.00  0.00           C0.      0
ATOM   2831  HB2 SER A 182      32.838  47.961  61.954  1.00  0.00           H0.      0
ATOM   2832  HB3 SER A 182      31.590  48.287  63.177  1.00  0.00           H0.      0
ATOM   2833  OG  SER A 182      31.420  49.261  61.307  1.00  0.00           O0.      0
ATOM   2834  HG  SER A 182      31.999  49.635  60.638  1.00  0.00           H0.      0
ATOM   2835  C   SER A 182      33.829  49.193  64.264  1.00  0.00           C0.      0
ATOM   2836  O   SER A 182      33.202  48.769  65.214  1.00  0.00           O0.      0
ATOM   2837  N   THR A 183      35.141  49.052  64.136  1.00  0.00           N0.      0
ATOM   2838  H   THR A 183      35.517  49.284  63.228  1.00  0.00           H0.      0
ATOM   2839  CA  THR A 183      36.088  48.193  64.889  1.00  0.00           C0.      0
ATOM   2840  HA  THR A 183      35.661  47.880  65.841  1.00  0.00           H0.      0
ATOM   2841  CB  THR A 183      36.358  46.854  64.149  1.00  0.00           C0.      0
ATOM   2842  HB  THR A 183      37.246  47.028  63.542  1.00  0.00           H0.      0
ATOM   2843  CG2 THR A 183      36.607  45.679  65.120  1.00  0.00           C0.      0
ATOM   2844 HG21 THR A 183      35.678  45.519  65.666  1.00  0.00           H0.      0
ATOM   2845 HG22 THR A 183      36.916  44.742  64.657  1.00  0.00           H0.      0
ATOM   2846 HG23 THR A 183      37.404  45.814  65.851  1.00  0.00           H0.      0
ATOM   2847  OG1 THR A 183      35.256  46.477  63.386  1.00  0.00           O0.      0
ATOM   2848  HG1 THR A 183      35.259  47.122  62.674  1.00  0.00           H0.      0
ATOM   2849  C   THR A 183      37.397  48.903  65.307  1.00  0.00           C0.      0
ATOM   2850  O   THR A 183      37.988  48.542  66.358  1.00  0.00           O0.      0
ATOM   2851  N   GLY A 184      37.823  49.920  64.522  1.00  0.00           N0.      0
ATOM   2852  H   GLY A 184      37.456  50.140  63.608  1.00  0.00           H0.      0
ATOM   2853  CA  GLY A 184      39.122  50.612  64.873  1.00  0.00           C0.      0
ATOM   2854  HA2 GLY A 184      39.112  51.590  64.392  1.00  0.00           H0.      0
ATOM   2855  HA3 GLY A 184      39.140  50.869  65.932  1.00  0.00           H0.      0
ATOM   2856  C   GLY A 184      40.374  49.726  64.459  1.00  0.00           C0.      0
ATOM   2857  O   GLY A 184      41.429  49.802  65.086  1.00  0.00           O0.      0
ATOM   2858  N   CYS A 185      40.213  48.779  63.504  1.00  0.00           N0.      0
ATOM   2859  H   CYS A 185      39.259  48.662  63.192  1.00  0.00           H0.      0
ATOM   2860  CA  CYS A 185      41.275  47.846  63.049  1.00  0.00           C0.      0
ATOM   2861  HA  CYS A 185      42.194  48.363  62.771  1.00  0.00           H0.      0
ATOM   2862  CB  CYS A 185      41.676  46.826  64.122  1.00  0.00           C0.      0
ATOM   2863  HB2 CYS A 185      42.464  46.214  63.684  1.00  0.00           H0.      0
ATOM   2864  HB3 CYS A 185      42.073  47.377  64.974  1.00  0.00           H0.      0
ATOM   2865  SG  CYS A 185      40.253  45.786  64.523  1.00  0.00           S0.      0
ATOM   2866  HG  CYS A 185      40.917  45.128  65.478  1.00  0.00           H0.      0
ATOM   2867  C   CYS A 185      40.645  47.199  61.821  1.00  0.00           C0.      0
ATOM   2868  O   CYS A 185      39.431  47.207  61.519  1.00  0.00           O0.      0
ATOM   2869  N   ALA A 186      41.577  46.816  60.894  1.00  0.00           N0.      0
ATOM   2870  H   ALA A 186      42.534  46.794  61.215  1.00  0.00           H0.      0
ATOM   2871  CA  ALA A 186      41.215  46.070  59.662  1.00  0.00           C0.      0
ATOM   2872  HA  ALA A 186      40.422  46.655  59.196  1.00  0.00           H0.      0
ATOM   2873  CB  ALA A 186      42.421  45.988  58.715  1.00  0.00           C0.      0
ATOM   2874  HB1 ALA A 186      42.673  47.023  58.483  1.00  0.00           H0.      0
ATOM   2875  HB2 ALA A 186      43.338  45.551  59.110  1.00  0.00           H0.      0
ATOM   2876  HB3 ALA A 186      42.266  45.583  57.716  1.00  0.00           H0.      0
ATOM   2877  C   ALA A 186      40.724  44.656  60.117  1.00  0.00           C0.      0
ATOM   2878  O   ALA A 186      41.080  44.048  61.151  1.00  0.00           O0.      0
ATOM   2879  N   PRO A 187      39.944  43.996  59.260  1.00  0.00           N0.      0
ATOM   2880  CD  PRO A 187      39.325  44.646  58.060  1.00  0.00           C0.      0
ATOM   2881  HD2 PRO A 187      40.105  45.149  57.489  1.00  0.00           H0.      0
ATOM   2882  HD3 PRO A 187      38.518  45.318  58.350  1.00  0.00           H0.      0
ATOM   2883  CG  PRO A 187      38.695  43.550  57.219  1.00  0.00           C0.      0
ATOM   2884  HG2 PRO A 187      39.495  43.100  56.631  1.00  0.00           H0.      0
ATOM   2885  HG3 PRO A 187      37.961  43.950  56.519  1.00  0.00           H0.      0
ATOM   2886  CB  PRO A 187      38.150  42.612  58.328  1.00  0.00           C0.      0
ATOM   2887  HB2 PRO A 187      37.851  41.609  58.022  1.00  0.00           H0.      0
ATOM   2888  HB3 PRO A 187      37.205  42.970  58.737  1.00  0.00           H0.      0
ATOM   2889  CA  PRO A 187      39.174  42.790  59.447  1.00  0.00           C0.      0
ATOM   2890  HA  PRO A 187      38.615  42.869  60.379  1.00  0.00           H0.      0
ATOM   2891  C   PRO A 187      40.083  41.538  59.455  1.00  0.00           C0.      0
ATOM   2892  O   PRO A 187      41.125  41.585  58.828  1.00  0.00           O0.      0
ATOM   2893  N   PRO A 188      39.643  40.478  60.193  1.00  0.00           N0.      0
ATOM   2894  CD  PRO A 188      38.421  40.416  61.007  1.00  0.00           C0.      0
ATOM   2895  HD2 PRO A 188      37.512  40.749  60.508  1.00  0.00           H0.      0
ATOM   2896  HD3 PRO A 188      38.661  41.012  61.887  1.00  0.00           H0.      0
ATOM   2897  CG  PRO A 188      38.443  38.953  61.587  1.00  0.00           C0.      0
ATOM   2898  HG2 PRO A 188      37.957  38.381  60.796  1.00  0.00           H0.      0
ATOM   2899  HG3 PRO A 188      37.984  38.896  62.574  1.00  0.00           H0.      0
ATOM   2900  CB  PRO A 188      39.906  38.660  61.575  1.00  0.00           C0.      0
ATOM   2901  HB2 PRO A 188      40.085  37.588  61.658  1.00  0.00           H0.      0
ATOM   2902  HB3 PRO A 188      40.347  39.070  62.483  1.00  0.00           H0.      0
ATOM   2903  CA  PRO A 188      40.384  39.245  60.318  1.00  0.00           C0.      0
ATOM   2904  HA  PRO A 188      41.456  39.423  60.398  1.00  0.00           H0.      0
ATOM   2905  C   PRO A 188      40.281  38.326  59.042  1.00  0.00           C0.      0
ATOM   2906  O   PRO A 188      39.202  38.203  58.379  1.00  0.00           O0.      0
ATOM   2907  N   GLY A 189      41.403  37.670  58.725  1.00  0.00           N0.      0
ATOM   2908  H   GLY A 189      42.298  37.840  59.161  1.00  0.00           H0.      0
ATOM   2909  CA  GLY A 189      41.532  36.652  57.658  1.00  0.00           C0.      0
ATOM   2910  HA2 GLY A 189      42.413  36.017  57.752  1.00  0.00           H0.      0
ATOM   2911  HA3 GLY A 189      40.642  36.036  57.787  1.00  0.00           H0.      0
ATOM   2912  C   GLY A 189      41.511  37.431  56.281  1.00  0.00           C0.      0
ATOM   2913  O   GLY A 189      41.690  38.632  56.205  1.00  0.00           O0.      0
ATOM   2914  N   LYS A 190      41.232  36.637  55.272  1.00  0.00           N0.      0
ATOM   2915  H   LYS A 190      41.415  35.669  55.496  1.00  0.00           H0.      0
ATOM   2916  CA  LYS A 190      40.725  36.993  53.910  1.00  0.00           C0.      0
ATOM   2917  HA  LYS A 190      40.678  36.063  53.344  1.00  0.00           H0.      0
ATOM   2918  CB  LYS A 190      39.359  37.677  53.986  1.00  0.00           C0.      0
ATOM   2919  HB2 LYS A 190      39.462  38.681  54.396  1.00  0.00           H0.      0
ATOM   2920  HB3 LYS A 190      38.990  37.944  52.996  1.00  0.00           H0.      0
ATOM   2921  CG  LYS A 190      38.351  36.926  54.781  1.00  0.00           C0.      0
ATOM   2922  HG2 LYS A 190      38.608  37.081  55.829  1.00  0.00           H0.      0
ATOM   2923  HG3 LYS A 190      37.398  37.424  54.601  1.00  0.00           H0.      0
ATOM   2924  CD  LYS A 190      38.229  35.412  54.501  1.00  0.00           C0.      0
ATOM   2925  HD2 LYS A 190      39.204  34.932  54.583  1.00  0.00           H0.      0
ATOM   2926  HD3 LYS A 190      37.555  35.068  55.286  1.00  0.00           H0.      0
ATOM   2927  CE  LYS A 190      37.646  35.418  53.122  1.00  0.00           C0.      0
ATOM   2928  HE2 LYS A 190      36.699  35.948  53.015  1.00  0.00           H0.      0
ATOM   2929  HE3 LYS A 190      38.322  36.013  52.508  1.00  0.00           H0.      0
ATOM   2930  NZ  LYS A 190      37.583  34.005  52.595  1.00  0.00           N0.      0
ATOM   2931  HZ1 LYS A 190      38.349  33.446  52.944  1.00  0.00           H0.      0
ATOM   2932  HZ2 LYS A 190      36.774  33.504  52.932  1.00  0.00           H0.      0
ATOM   2933  HZ3 LYS A 190      37.570  34.025  51.585  1.00  0.00           H0.      0
ATOM   2934  C   LYS A 190      41.734  37.842  53.137  1.00  0.00           C0.      0
ATOM   2935  O   LYS A 190      41.410  38.622  52.227  1.00  0.00           O0.      0
ATOM   2936  N   ASN A 191      43.079  37.566  53.412  1.00  0.00           N0.      0
ATOM   2937  H   ASN A 191      43.211  36.922  54.179  1.00  0.00           H0.      0
ATOM   2938  CA  ASN A 191      44.286  38.132  52.786  1.00  0.00           C0.      0
ATOM   2939  HA  ASN A 191      44.095  39.178  52.548  1.00  0.00           H0.      0
ATOM   2940  CB  ASN A 191      45.379  38.057  53.782  1.00  0.00           C0.      0
ATOM   2941  HB2 ASN A 191      45.027  38.378  54.762  1.00  0.00           H0.      0
ATOM   2942  HB3 ASN A 191      45.674  37.012  53.882  1.00  0.00           H0.      0
ATOM   2943  CG  ASN A 191      46.633  38.835  53.349  1.00  0.00           C0.      0
ATOM   2944  OD1 ASN A 191      46.600  39.442  52.280  1.00  0.00           O0.      0
ATOM   2945  ND2 ASN A 191      47.711  38.799  54.111  1.00  0.00           N0.      0
ATOM   2946 HD21 ASN A 191      48.626  39.018  53.743  1.00  0.00           H0.      0
ATOM   2947 HD22 ASN A 191      47.660  38.354  55.017  1.00  0.00           H0.      0
ATOM   2948  C   ASN A 191      44.623  37.397  51.515  1.00  0.00           C0.      0
ATOM   2949  O   ASN A 191      44.617  36.150  51.530  1.00  0.00           O0.      0
ATOM   2950  N   ILE A 192      44.953  38.093  50.436  1.00  0.00           N0.      0
ATOM   2951  H   ILE A 192      45.217  39.049  50.625  1.00  0.00           H0.      0
ATOM   2952  CA  ILE A 192      44.927  37.605  49.056  1.00  0.00           C0.      0
ATOM   2953  HA  ILE A 192      44.981  36.524  48.923  1.00  0.00           H0.      0
ATOM   2954  CB  ILE A 192      43.505  37.865  48.423  1.00  0.00           C0.      0
ATOM   2955  HB  ILE A 192      43.602  37.866  47.337  1.00  0.00           H0.      0
ATOM   2956  CG2 ILE A 192      42.566  36.670  48.821  1.00  0.00           C0.      0
ATOM   2957 HG21 ILE A 192      41.592  36.908  48.395  1.00  0.00           H0.      0
ATOM   2958 HG22 ILE A 192      42.974  35.747  48.410  1.00  0.00           H0.      0
ATOM   2959 HG23 ILE A 192      42.622  36.506  49.897  1.00  0.00           H0.      0
ATOM   2960  CG1 ILE A 192      42.976  39.241  48.916  1.00  0.00           C0.      0
ATOM   2961 HG12 ILE A 192      42.352  39.011  49.779  1.00  0.00           H0.      0
ATOM   2962 HG13 ILE A 192      43.713  40.022  49.102  1.00  0.00           H0.      0
ATOM   2963  CD1 ILE A 192      42.034  39.948  47.944  1.00  0.00           C0.      0
ATOM   2964 HD11 ILE A 192      41.260  40.539  48.433  1.00  0.00           H0.      0
ATOM   2965 HD12 ILE A 192      42.590  40.488  47.177  1.00  0.00           H0.      0
ATOM   2966 HD13 ILE A 192      41.507  39.128  47.456  1.00  0.00           H0.      0
ATOM   2967  C   ILE A 192      45.982  38.321  48.136  1.00  0.00           C0.      0
ATOM   2968  O   ILE A 192      46.572  37.583  47.379  1.00  0.00           O0.      0
ATOM   2969  N   TYR A 193      46.210  39.682  48.213  1.00  0.00           N0.      0
ATOM   2970  H   TYR A 193      45.641  40.183  48.881  1.00  0.00           H0.      0
ATOM   2971  CA  TYR A 193      47.252  40.442  47.583  1.00  0.00           C0.      0
ATOM   2972  HA  TYR A 193      47.365  40.104  46.553  1.00  0.00           H0.      0
ATOM   2973  CB  TYR A 193      46.746  41.881  47.518  1.00  0.00           C0.      0
ATOM   2974  HB2 TYR A 193      46.613  42.304  48.514  1.00  0.00           H0.      0
ATOM   2975  HB3 TYR A 193      47.469  42.553  47.055  1.00  0.00           H0.      0
ATOM   2976  CG  TYR A 193      45.450  42.032  46.769  1.00  0.00           C0.      0
ATOM   2977  CD1 TYR A 193      44.445  42.869  47.294  1.00  0.00           C0.      0
ATOM   2978  HD1 TYR A 193      44.517  43.295  48.284  1.00  0.00           H0.      0
ATOM   2979  CE1 TYR A 193      43.262  43.071  46.603  1.00  0.00           C0.      0
ATOM   2980  HE1 TYR A 193      42.344  43.456  47.021  1.00  0.00           H0.      0
ATOM   2981  CZ  TYR A 193      43.164  42.526  45.341  1.00  0.00           C0.      0
ATOM   2982  OH  TYR A 193      42.158  43.065  44.571  1.00  0.00           O0.      0
ATOM   2983  HH  TYR A 193      42.013  43.968  44.865  1.00  0.00           H0.      0
ATOM   2984  CE2 TYR A 193      44.163  41.773  44.783  1.00  0.00           C0.      0
ATOM   2985  HE2 TYR A 193      44.137  41.368  43.782  1.00  0.00           H0.      0
ATOM   2986  CD2 TYR A 193      45.261  41.463  45.509  1.00  0.00           C0.      0
ATOM   2987  HD2 TYR A 193      45.948  40.707  45.159  1.00  0.00           H0.      0
ATOM   2988  C   TYR A 193      48.564  40.448  48.348  1.00  0.00           C0.      0
ATOM   2989  O   TYR A 193      49.623  40.571  47.717  1.00  0.00           O0.      0
ATOM   2990  N   TYR A 194      48.540  40.397  49.654  1.00  0.00           N0.      0
ATOM   2991  H   TYR A 194      47.623  40.356  50.076  1.00  0.00           H0.      0
ATOM   2992  CA  TYR A 194      49.725  40.613  50.480  1.00  0.00           C0.      0
ATOM   2993  HA  TYR A 194      50.596  40.656  49.827  1.00  0.00           H0.      0
ATOM   2994  CB  TYR A 194      49.568  42.061  51.018  1.00  0.00           C0.      0
ATOM   2995  HB2 TYR A 194      48.747  41.970  51.730  1.00  0.00           H0.      0
ATOM   2996  HB3 TYR A 194      50.464  42.390  51.544  1.00  0.00           H0.      0
ATOM   2997  CG  TYR A 194      49.278  43.112  49.981  1.00  0.00           C0.      0
ATOM   2998  CD1 TYR A 194      48.066  43.819  49.948  1.00  0.00           C0.      0
ATOM   2999  HD1 TYR A 194      47.377  43.683  50.769  1.00  0.00           H0.      0
ATOM   3000  CE1 TYR A 194      47.845  44.853  49.053  1.00  0.00           C0.      0
ATOM   3001  HE1 TYR A 194      46.906  45.369  48.920  1.00  0.00           H0.      0
ATOM   3002  CZ  TYR A 194      48.786  45.152  48.113  1.00  0.00           C0.      0
ATOM   3003  OH  TYR A 194      48.544  46.223  47.326  1.00  0.00           O0.      0
ATOM   3004  HH  TYR A 194      48.575  45.913  46.418  1.00  0.00           H0.      0
ATOM   3005  CE2 TYR A 194      49.989  44.503  48.099  1.00  0.00           C0.      0
ATOM   3006  HE2 TYR A 194      50.701  44.909  47.396  1.00  0.00           H0.      0
ATOM   3007  CD2 TYR A 194      50.247  43.450  49.061  1.00  0.00           C0.      0
ATOM   3008  HD2 TYR A 194      51.215  42.978  48.979  1.00  0.00           H0.      0
ATOM   3009  C   TYR A 194      49.818  39.537  51.441  1.00  0.00           C0.      0
ATOM   3010  O   TYR A 194      49.782  39.698  52.612  1.00  0.00           O0.      0
ATOM   3011  N   LYS A 195      49.825  38.321  50.856  1.00  0.00           N0.      0
ATOM   3012  H   LYS A 195      49.689  38.301  49.856  1.00  0.00           H0.      0
ATOM   3013  CA  LYS A 195      49.812  37.064  51.636  1.00  0.00           C0.      0
ATOM   3014  HA  LYS A 195      49.058  37.098  52.423  1.00  0.00           H0.      0
ATOM   3015  CB  LYS A 195      49.454  35.896  50.705  1.00  0.00           C0.      0
ATOM   3016  HB2 LYS A 195      50.068  35.979  49.808  1.00  0.00           H0.      0
ATOM   3017  HB3 LYS A 195      49.676  34.888  51.055  1.00  0.00           H0.      0
ATOM   3018  CG  LYS A 195      47.922  35.975  50.352  1.00  0.00           C0.      0
ATOM   3019  HG2 LYS A 195      47.210  35.997  51.177  1.00  0.00           H0.      0
ATOM   3020  HG3 LYS A 195      47.894  36.914  49.799  1.00  0.00           H0.      0
ATOM   3021  CD  LYS A 195      47.503  34.850  49.402  1.00  0.00           C0.      0
ATOM   3022  HD2 LYS A 195      46.420  34.920  49.296  1.00  0.00           H0.      0
ATOM   3023  HD3 LYS A 195      47.964  35.077  48.441  1.00  0.00           H0.      0
ATOM   3024  CE  LYS A 195      47.787  33.451  49.886  1.00  0.00           C0.      0
ATOM   3025  HE2 LYS A 195      48.855  33.277  50.019  1.00  0.00           H0.      0
ATOM   3026  HE3 LYS A 195      47.242  33.197  50.796  1.00  0.00           H0.      0
ATOM   3027  NZ  LYS A 195      47.274  32.523  48.880  1.00  0.00           N0.      0
ATOM   3028  HZ1 LYS A 195      46.285  32.674  48.742  1.00  0.00           H0.      0
ATOM   3029  HZ2 LYS A 195      47.735  32.647  47.989  1.00  0.00           H0.      0
ATOM   3030  HZ3 LYS A 195      47.526  31.579  49.137  1.00  0.00           H0.      0
ATOM   3031  C   LYS A 195      51.105  36.601  52.391  1.00  0.00           C0.      0
ATOM   3032  O   LYS A 195      51.267  35.430  52.790  1.00  0.00           O0.      0
ATOM   3033  N   SER A 196      52.055  37.495  52.643  1.00  0.00           N0.      0
ATOM   3034  H   SER A 196      51.963  38.395  52.194  1.00  0.00           H0.      0
ATOM   3035  CA  SER A 196      53.305  37.229  53.255  1.00  0.00           C0.      0
ATOM   3036  HA  SER A 196      53.845  36.405  52.788  1.00  0.00           H0.      0
ATOM   3037  CB  SER A 196      54.168  38.467  53.172  1.00  0.00           C0.      0
ATOM   3038  HB2 SER A 196      54.241  38.675  52.105  1.00  0.00           H0.      0
ATOM   3039  HB3 SER A 196      53.789  39.292  53.775  1.00  0.00           H0.      0
ATOM   3040  OG  SER A 196      55.507  38.150  53.586  1.00  0.00           O0.      0
ATOM   3041  HG  SER A 196      55.999  38.968  53.482  1.00  0.00           H0.      0
ATOM   3042  C   SER A 196      53.248  36.920  54.783  1.00  0.00           C0.      0
ATOM   3043  O   SER A 196      52.590  37.656  55.523  1.00  0.00           O0.      0
ATOM   3044  N   ASP A 197      53.947  35.901  55.300  1.00  0.00           N0.      0
ATOM   3045  H   ASP A 197      54.440  35.239  54.718  1.00  0.00           H0.      0
ATOM   3046  CA  ASP A 197      54.074  35.683  56.782  1.00  0.00           C0.      0
ATOM   3047  HA  ASP A 197      53.084  35.919  57.172  1.00  0.00           H0.      0
ATOM   3048  CB  ASP A 197      54.550  34.285  57.172  1.00  0.00           C0.      0
ATOM   3049  HB2 ASP A 197      54.555  34.203  58.259  1.00  0.00           H0.      0
ATOM   3050  HB3 ASP A 197      53.829  33.524  56.870  1.00  0.00           H0.      0
ATOM   3051  CG  ASP A 197      55.974  33.893  56.688  1.00  0.00           C0.      0
ATOM   3052  OD1 ASP A 197      56.302  34.362  55.573  1.00  0.00           O0.      0
ATOM   3053  OD2 ASP A 197      56.668  33.159  57.409  1.00  0.00           O0.      0
ATOM   3054  C   ASP A 197      54.929  36.728  57.532  1.00  0.00           C0.      0
ATOM   3055  O   ASP A 197      54.713  36.999  58.719  1.00  0.00           O0.      0
ATOM   3056  N   LEU A 198      55.783  37.548  56.800  1.00  0.00           N0.      0
ATOM   3057  H   LEU A 198      55.828  37.254  55.834  1.00  0.00           H0.      0
ATOM   3058  CA  LEU A 198      56.710  38.581  57.400  1.00  0.00           C0.      0
ATOM   3059  HA  LEU A 198      57.247  38.095  58.215  1.00  0.00           H0.      0
ATOM   3060  CB  LEU A 198      57.691  39.110  56.354  1.00  0.00           C0.      0
ATOM   3061  HB2 LEU A 198      57.017  39.351  55.533  1.00  0.00           H0.      0
ATOM   3062  HB3 LEU A 198      58.177  40.029  56.683  1.00  0.00           H0.      0
ATOM   3063  CG  LEU A 198      58.768  38.212  55.764  1.00  0.00           C0.      0
ATOM   3064  HG  LEU A 198      58.304  37.336  55.311  1.00  0.00           H0.      0
ATOM   3065  CD1 LEU A 198      59.446  38.925  54.605  1.00  0.00           C0.      0
ATOM   3066 HD11 LEU A 198      58.654  39.275  53.943  1.00  0.00           H0.      0
ATOM   3067 HD12 LEU A 198      59.950  39.816  54.979  1.00  0.00           H0.      0
ATOM   3068 HD13 LEU A 198      60.154  38.184  54.234  1.00  0.00           H0.      0
ATOM   3069  CD2 LEU A 198      59.754  37.830  56.806  1.00  0.00           C0.      0
ATOM   3070 HD21 LEU A 198      59.171  37.561  57.687  1.00  0.00           H0.      0
ATOM   3071 HD22 LEU A 198      60.357  36.975  56.501  1.00  0.00           H0.      0
ATOM   3072 HD23 LEU A 198      60.447  38.633  57.061  1.00  0.00           H0.      0
ATOM   3073  C   LEU A 198      55.993  39.791  58.032  1.00  0.00           C0.      0
ATOM   3074  O   LEU A 198      56.657  40.478  58.769  1.00  0.00           O0.      0
ATOM   3075  N   THR A 199      54.699  39.964  57.704  1.00  0.00           N0.      0
ATOM   3076  H   THR A 199      54.229  39.426  56.990  1.00  0.00           H0.      0
ATOM   3077  CA  THR A 199      54.004  41.104  58.407  1.00  0.00           C0.      0
ATOM   3078  HA  THR A 199      54.442  42.054  58.101  1.00  0.00           H0.      0
ATOM   3079  CB  THR A 199      52.535  41.154  57.929  1.00  0.00           C0.      0
ATOM   3080  HB  THR A 199      52.055  40.270  58.348  1.00  0.00           H0.      0
ATOM   3081  CG2 THR A 199      51.752  42.372  58.498  1.00  0.00           C0.      0
ATOM   3082 HG21 THR A 199      50.729  42.352  58.122  1.00  0.00           H0.      0
ATOM   3083 HG22 THR A 199      51.670  42.250  59.578  1.00  0.00           H0.      0
ATOM   3084 HG23 THR A 199      52.338  43.279  58.349  1.00  0.00           H0.      0
ATOM   3085  OG1 THR A 199      52.405  41.279  56.553  1.00  0.00           O0.      0
ATOM   3086  HG1 THR A 199      52.373  40.383  56.210  1.00  0.00           H0.      0
ATOM   3087  C   THR A 199      54.068  41.010  59.873  1.00  0.00           C0.      0
ATOM   3088  O   THR A 199      53.647  40.025  60.408  1.00  0.00           O0.      0
ATOM   3089  N   LYS A 200      54.623  42.042  60.535  1.00  0.00           N0.      0
ATOM   3090  H   LYS A 200      54.820  42.834  59.940  1.00  0.00           H0.      0
ATOM   3091  CA  LYS A 200      54.737  42.085  62.008  1.00  0.00           C0.      0
ATOM   3092  HA  LYS A 200      54.905  41.069  62.365  1.00  0.00           H0.      0
ATOM   3093  CB  LYS A 200      55.994  42.872  62.544  1.00  0.00           C0.      0
ATOM   3094  HB2 LYS A 200      56.885  42.309  62.267  1.00  0.00           H0.      0
ATOM   3095  HB3 LYS A 200      55.976  43.847  62.057  1.00  0.00           H0.      0
ATOM   3096  CG  LYS A 200      55.942  43.155  64.069  1.00  0.00           C0.      0
ATOM   3097  HG2 LYS A 200      55.248  43.968  64.281  1.00  0.00           H0.      0
ATOM   3098  HG3 LYS A 200      55.516  42.226  64.447  1.00  0.00           H0.      0
ATOM   3099  CD  LYS A 200      57.315  43.276  64.757  1.00  0.00           C0.      0
ATOM   3100  HD2 LYS A 200      57.854  42.352  64.551  1.00  0.00           H0.      0
ATOM   3101  HD3 LYS A 200      57.892  44.067  64.277  1.00  0.00           H0.      0
ATOM   3102  CE  LYS A 200      57.377  43.503  66.267  1.00  0.00           C0.      0
ATOM   3103  HE2 LYS A 200      58.443  43.576  66.480  1.00  0.00           H0.      0
ATOM   3104  HE3 LYS A 200      56.858  44.452  66.398  1.00  0.00           H0.      0
ATOM   3105  NZ  LYS A 200      56.816  42.439  67.050  1.00  0.00           N0.      0
ATOM   3106  HZ1 LYS A 200      56.916  42.639  68.035  1.00  0.00           H0.      0
ATOM   3107  HZ2 LYS A 200      55.834  42.584  66.867  1.00  0.00           H0.      0
ATOM   3108  HZ3 LYS A 200      57.146  41.504  66.860  1.00  0.00           H0.      0
ATOM   3109  C   LYS A 200      53.395  42.561  62.699  1.00  0.00           C0.      0
ATOM   3110  O   LYS A 200      52.935  41.904  63.603  1.00  0.00           O0.      0
ATOM   3111  N   ASP A 201      52.805  43.640  62.243  1.00  0.00           N0.      0
ATOM   3112  H   ASP A 201      53.366  44.175  61.596  1.00  0.00           H0.      0
ATOM   3113  CA  ASP A 201      51.465  44.091  62.562  1.00  0.00           C0.      0
ATOM   3114  HA  ASP A 201      50.766  43.267  62.705  1.00  0.00           H0.      0
ATOM   3115  CB  ASP A 201      51.414  44.631  64.004  1.00  0.00           C0.      0
ATOM   3116  HB2 ASP A 201      50.435  44.422  64.435  1.00  0.00           H0.      0
ATOM   3117  HB3 ASP A 201      52.127  44.166  64.685  1.00  0.00           H0.      0
ATOM   3118  CG  ASP A 201      51.644  46.178  64.139  1.00  0.00           C0.      0
ATOM   3119  OD1 ASP A 201      52.817  46.602  64.312  1.00  0.00           O0.      0
ATOM   3120  OD2 ASP A 201      50.679  46.979  64.340  1.00  0.00           O0.      0
ATOM   3121  C   ASP A 201      50.981  45.070  61.527  1.00  0.00           C0.      0
ATOM   3122  O   ASP A 201      51.690  45.726  60.732  1.00  0.00           O0.      0
ATOM   3123  N   ILE A 202      49.617  45.288  61.584  1.00  0.00           N0.      0
ATOM   3124  H   ILE A 202      49.064  44.763  62.246  1.00  0.00           H0.      0
ATOM   3125  CA  ILE A 202      49.013  46.389  60.781  1.00  0.00           C0.      0
ATOM   3126  HA  ILE A 202      49.693  47.235  60.680  1.00  0.00           H0.      0
ATOM   3127  CB  ILE A 202      48.406  46.001  59.342  1.00  0.00           C0.      0
ATOM   3128  HB  ILE A 202      47.552  45.351  59.530  1.00  0.00           H0.      0
ATOM   3129  CG2 ILE A 202      47.914  47.250  58.578  1.00  0.00           C0.      0
ATOM   3130 HG21 ILE A 202      47.294  47.900  59.195  1.00  0.00           H0.      0
ATOM   3131 HG22 ILE A 202      48.816  47.788  58.287  1.00  0.00           H0.      0
ATOM   3132 HG23 ILE A 202      47.300  46.973  57.721  1.00  0.00           H0.      0
ATOM   3133  CG1 ILE A 202      49.323  45.113  58.503  1.00  0.00           C0.      0
ATOM   3134 HG12 ILE A 202      50.222  45.684  58.272  1.00  0.00           H0.      0
ATOM   3135 HG13 ILE A 202      49.758  44.254  59.014  1.00  0.00           H0.      0
ATOM   3136  CD1 ILE A 202      48.760  44.589  57.208  1.00  0.00           C0.      0
ATOM   3137 HD11 ILE A 202      48.328  45.469  56.731  1.00  0.00           H0.      0
ATOM   3138 HD12 ILE A 202      49.594  44.291  56.573  1.00  0.00           H0.      0
ATOM   3139 HD13 ILE A 202      48.018  43.807  57.367  1.00  0.00           H0.      0
ATOM   3140  C   ILE A 202      47.990  46.986  61.660  1.00  0.00           C0.      0
ATOM   3141  O   ILE A 202      46.889  46.456  61.891  1.00  0.00           O0.      0
ATOM   3142  N   THR A 203      48.351  48.135  62.234  1.00  0.00           N0.      0
ATOM   3143  H   THR A 203      49.290  48.494  62.133  1.00  0.00           H0.      0
ATOM   3144  CA  THR A 203      47.384  48.927  62.973  1.00  0.00           C0.      0
ATOM   3145  HA  THR A 203      46.805  48.193  63.534  1.00  0.00           H0.      0
ATOM   3146  CB  THR A 203      48.146  49.861  63.952  1.00  0.00           C0.      0
ATOM   3147  HB  THR A 203      49.011  50.365  63.521  1.00  0.00           H0.      0
ATOM   3148  CG2 THR A 203      47.227  50.889  64.645  1.00  0.00           C0.      0
ATOM   3149 HG21 THR A 203      46.847  51.650  63.963  1.00  0.00           H0.      0
ATOM   3150 HG22 THR A 203      46.323  50.375  64.971  1.00  0.00           H0.      0
ATOM   3151 HG23 THR A 203      47.644  51.495  65.449  1.00  0.00           H0.      0
ATOM   3152  OG1 THR A 203      48.557  48.983  65.011  1.00  0.00           O0.      0
ATOM   3153  HG1 THR A 203      49.073  48.239  64.691  1.00  0.00           H0.      0
ATOM   3154  C   THR A 203      46.482  49.656  62.002  1.00  0.00           C0.      0
ATOM   3155  O   THR A 203      46.901  49.970  60.939  1.00  0.00           O0.      0
ATOM   3156  N   THR A 204      45.291  50.096  62.382  1.00  0.00           N0.      0
ATOM   3157  H   THR A 204      44.891  49.801  63.261  1.00  0.00           H0.      0
ATOM   3158  CA  THR A 204      44.565  51.130  61.580  1.00  0.00           C0.      0
ATOM   3159  HA  THR A 204      45.390  51.768  61.262  1.00  0.00           H0.      0
ATOM   3160  CB  THR A 204      43.917  50.579  60.311  1.00  0.00           C0.      0
ATOM   3161  HB  THR A 204      44.590  49.921  59.761  1.00  0.00           H0.      0
ATOM   3162  CG2 THR A 204      42.712  49.754  60.568  1.00  0.00           C0.      0
ATOM   3163 HG21 THR A 204      42.176  49.495  59.655  1.00  0.00           H0.      0
ATOM   3164 HG22 THR A 204      43.189  48.829  60.893  1.00  0.00           H0.      0
ATOM   3165 HG23 THR A 204      41.979  50.113  61.290  1.00  0.00           H0.      0
ATOM   3166  OG1 THR A 204      43.473  51.578  59.451  1.00  0.00           O0.      0
ATOM   3167  HG1 THR A 204      44.046  52.348  59.464  1.00  0.00           H0.      0
ATOM   3168  C   THR A 204      43.571  52.022  62.362  1.00  0.00           C0.      0
ATOM   3169  O   THR A 204      43.139  51.690  63.488  1.00  0.00           O0.      0
ATOM   3170  N   SER A 205      43.284  53.252  61.850  1.00  0.00           N0.      0
ATOM   3171  H   SER A 205      43.439  53.480  60.879  1.00  0.00           H0.      0
ATOM   3172  CA  SER A 205      42.461  54.211  62.537  1.00  0.00           C0.      0
ATOM   3173  HA  SER A 205      41.617  53.678  62.976  1.00  0.00           H0.      0
ATOM   3174  CB  SER A 205      43.303  54.863  63.663  1.00  0.00           C0.      0
ATOM   3175  HB2 SER A 205      42.590  55.289  64.368  1.00  0.00           H0.      0
ATOM   3176  HB3 SER A 205      43.923  54.092  64.120  1.00  0.00           H0.      0
ATOM   3177  OG  SER A 205      44.168  55.895  63.147  1.00  0.00           O0.      0
ATOM   3178  HG  SER A 205      43.658  56.703  63.238  1.00  0.00           H0.      0
ATOM   3179  C   SER A 205      41.827  55.244  61.647  1.00  0.00           C0.      0
ATOM   3180  O   SER A 205      42.258  55.423  60.484  1.00  0.00           O0.      0
ATOM   3181  N   VAL A 206      40.887  56.059  62.193  1.00  0.00           N0.      0
ATOM   3182  H   VAL A 206      40.724  55.999  63.188  1.00  0.00           H0.      0
ATOM   3183  CA  VAL A 206      40.033  57.037  61.493  1.00  0.00           C0.      0
ATOM   3184  HA  VAL A 206      40.249  57.065  60.425  1.00  0.00           H0.      0
ATOM   3185  CB  VAL A 206      38.571  56.763  61.655  1.00  0.00           C0.      0
ATOM   3186  HB  VAL A 206      38.231  56.855  62.687  1.00  0.00           H0.      0
ATOM   3187  CG1 VAL A 206      37.684  57.775  60.938  1.00  0.00           C0.      0
ATOM   3188 HG11 VAL A 206      37.796  57.783  59.854  1.00  0.00           H0.      0
ATOM   3189 HG12 VAL A 206      36.640  57.521  61.121  1.00  0.00           H0.      0
ATOM   3190 HG13 VAL A 206      37.872  58.797  61.267  1.00  0.00           H0.      0
ATOM   3191  CG2 VAL A 206      38.121  55.339  61.244  1.00  0.00           C0.      0
ATOM   3192 HG21 VAL A 206      38.421  54.569  61.955  1.00  0.00           H0.      0
ATOM   3193 HG22 VAL A 206      37.041  55.196  61.213  1.00  0.00           H0.      0
ATOM   3194 HG23 VAL A 206      38.572  55.113  60.278  1.00  0.00           H0.      0
ATOM   3195  C   VAL A 206      40.399  58.448  62.070  1.00  0.00           C0.      0
ATOM   3196  O   VAL A 206      40.679  58.612  63.295  1.00  0.00           O0.      0
ATOM   3197  N   LEU A 207      40.356  59.451  61.176  1.00  0.00           N0.      0
ATOM   3198  H   LEU A 207      40.235  59.243  60.196  1.00  0.00           H0.      0
ATOM   3199  CA  LEU A 207      40.426  60.846  61.496  1.00  0.00           C0.      0
ATOM   3200  HA  LEU A 207      40.692  61.048  62.533  1.00  0.00           H0.      0
ATOM   3201  CB  LEU A 207      41.534  61.490  60.765  1.00  0.00           C0.      0
ATOM   3202  HB2 LEU A 207      41.441  61.259  59.703  1.00  0.00           H0.      0
ATOM   3203  HB3 LEU A 207      41.443  62.576  60.782  1.00  0.00           H0.      0
ATOM   3204  CG  LEU A 207      42.943  61.098  61.241  1.00  0.00           C0.      0
ATOM   3205  HG  LEU A 207      43.139  60.047  61.029  1.00  0.00           H0.      0
ATOM   3206  CD1 LEU A 207      43.889  61.982  60.338  1.00  0.00           C0.      0
ATOM   3207 HD11 LEU A 207      43.389  62.318  59.430  1.00  0.00           H0.      0
ATOM   3208 HD12 LEU A 207      44.309  62.858  60.833  1.00  0.00           H0.      0
ATOM   3209 HD13 LEU A 207      44.699  61.318  60.037  1.00  0.00           H0.      0
ATOM   3210  CD2 LEU A 207      43.281  61.445  62.693  1.00  0.00           C0.      0
ATOM   3211 HD21 LEU A 207      42.755  60.795  63.394  1.00  0.00           H0.      0
ATOM   3212 HD22 LEU A 207      44.343  61.354  62.918  1.00  0.00           H0.      0
ATOM   3213 HD23 LEU A 207      42.804  62.416  62.829  1.00  0.00           H0.      0
ATOM   3214  C   LEU A 207      39.029  61.518  61.204  1.00  0.00           C0.      0
ATOM   3215  O   LEU A 207      38.391  61.163  60.154  1.00  0.00           O0.      0
ATOM   3216  N   THR A 208      38.613  62.391  62.159  1.00  0.00           N0.      0
ATOM   3217  H   THR A 208      39.282  62.707  62.847  1.00  0.00           H0.      0
ATOM   3218  CA  THR A 208      37.255  62.778  62.302  1.00  0.00           C0.      0
ATOM   3219  HA  THR A 208      36.727  63.001  61.375  1.00  0.00           H0.      0
ATOM   3220  CB  THR A 208      36.471  61.842  63.217  1.00  0.00           C0.      0
ATOM   3221  HB  THR A 208      36.531  60.866  62.735  1.00  0.00           H0.      0
ATOM   3222  CG2 THR A 208      37.052  61.705  64.587  1.00  0.00           C0.      0
ATOM   3223 HG21 THR A 208      36.775  62.528  65.246  1.00  0.00           H0.      0
ATOM   3224 HG22 THR A 208      36.544  60.813  64.956  1.00  0.00           H0.      0
ATOM   3225 HG23 THR A 208      38.128  61.539  64.553  1.00  0.00           H0.      0
ATOM   3226  OG1 THR A 208      35.173  62.327  63.344  1.00  0.00           O0.      0
ATOM   3227  HG1 THR A 208      34.637  61.533  63.281  1.00  0.00           H0.      0
ATOM   3228  C   THR A 208      37.216  64.189  62.914  1.00  0.00           C0.      0
ATOM   3229  O   THR A 208      38.055  64.543  63.711  1.00  0.00           O0.      0
ATOM   3230  N   VAL A 209      36.370  65.103  62.473  1.00  0.00           N0.      0
ATOM   3231  H   VAL A 209      35.709  64.780  61.781  1.00  0.00           H0.      0
ATOM   3232  CA  VAL A 209      36.155  66.443  63.160  1.00  0.00           C0.      0
ATOM   3233  HA  VAL A 209      36.564  66.396  64.169  1.00  0.00           H0.      0
ATOM   3234  CB  VAL A 209      36.929  67.593  62.441  1.00  0.00           C0.      0
ATOM   3235  HB  VAL A 209      36.518  67.603  61.432  1.00  0.00           H0.      0
ATOM   3236  CG1 VAL A 209      36.575  68.951  63.135  1.00  0.00           C0.      0
ATOM   3237 HG11 VAL A 209      37.138  69.744  62.643  1.00  0.00           H0.      0
ATOM   3238 HG12 VAL A 209      35.488  69.011  63.075  1.00  0.00           H0.      0
ATOM   3239 HG13 VAL A 209      36.875  68.975  64.183  1.00  0.00           H0.      0
ATOM   3240  CG2 VAL A 209      38.409  67.383  62.283  1.00  0.00           C0.      0
ATOM   3241 HG21 VAL A 209      38.816  68.359  62.018  1.00  0.00           H0.      0
ATOM   3242 HG22 VAL A 209      38.794  67.046  63.245  1.00  0.00           H0.      0
ATOM   3243 HG23 VAL A 209      38.794  66.668  61.556  1.00  0.00           H0.      0
ATOM   3244  C   VAL A 209      34.652  66.776  63.203  1.00  0.00           C0.      0
ATOM   3245  O   VAL A 209      33.957  66.518  62.217  1.00  0.00           O0.      0
ATOM   3246  N   ASN A 210      34.103  67.203  64.351  1.00  0.00           N0.      0
ATOM   3247  H   ASN A 210      34.726  67.403  65.120  1.00  0.00           H0.      0
ATOM   3248  CA  ASN A 210      32.638  67.499  64.612  1.00  0.00           C0.      0
ATOM   3249  HA  ASN A 210      32.603  67.778  65.665  1.00  0.00           H0.      0
ATOM   3250  CB  ASN A 210      32.132  68.846  63.952  1.00  0.00           C0.      0
ATOM   3251  HB2 ASN A 210      31.153  69.095  64.361  1.00  0.00           H0.      0
ATOM   3252  HB3 ASN A 210      32.696  69.690  64.348  1.00  0.00           H0.      0
ATOM   3253  CG  ASN A 210      32.200  68.979  62.452  1.00  0.00           C0.      0
ATOM   3254  OD1 ASN A 210      33.025  69.765  61.907  1.00  0.00           O0.      0
ATOM   3255  ND2 ASN A 210      31.254  68.394  61.752  1.00  0.00           N0.      0
ATOM   3256 HD21 ASN A 210      31.303  68.545  60.755  1.00  0.00           H0.      0
ATOM   3257 HD22 ASN A 210      30.494  67.927  62.226  1.00  0.00           H0.      0
ATOM   3258  C   ASN A 210      31.769  66.259  64.331  1.00  0.00           C0.      0
ATOM   3259  O   ASN A 210      30.777  66.341  63.609  1.00  0.00           O0.      0
ATOM   3260  N   ASN A 211      32.300  65.118  64.809  1.00  0.00           N0.      0
ATOM   3261  H   ASN A 211      33.135  65.153  65.376  1.00  0.00           H0.      0
ATOM   3262  CA  ASN A 211      31.674  63.757  64.657  1.00  0.00           C0.      0
ATOM   3263  HA  ASN A 211      32.269  63.057  65.244  1.00  0.00           H0.      0
ATOM   3264  CB  ASN A 211      30.168  63.759  65.173  1.00  0.00           C0.      0
ATOM   3265  HB2 ASN A 211      29.457  64.305  64.553  1.00  0.00           H0.      0
ATOM   3266  HB3 ASN A 211      29.838  62.746  64.943  1.00  0.00           H0.      0
ATOM   3267  CG  ASN A 211      30.043  63.946  66.691  1.00  0.00           C0.      0
ATOM   3268  OD1 ASN A 211      30.408  65.003  67.303  1.00  0.00           O0.      0
ATOM   3269  ND2 ASN A 211      29.583  62.894  67.329  1.00  0.00           N0.      0
ATOM   3270 HD21 ASN A 211      29.463  62.959  68.330  1.00  0.00           H0.      0
ATOM   3271 HD22 ASN A 211      28.974  62.283  66.803  1.00  0.00           H0.      0
ATOM   3272  C   ASN A 211      31.708  63.192  63.241  1.00  0.00           C0.      0
ATOM   3273  O   ASN A 211      31.468  61.997  63.050  1.00  0.00           O0.      0
ATOM   3274  N   LYS A 212      32.063  63.975  62.231  1.00  0.00           N0.      0
ATOM   3275  H   LYS A 212      32.274  64.904  62.567  1.00  0.00           H0.      0
ATOM   3276  CA  LYS A 212      32.277  63.652  60.830  1.00  0.00           C0.      0
ATOM   3277  HA  LYS A 212      31.495  62.973  60.491  1.00  0.00           H0.      0
ATOM   3278  CB  LYS A 212      31.996  64.900  60.007  1.00  0.00           C0.      0
ATOM   3279  HB2 LYS A 212      30.961  65.079  60.300  1.00  0.00           H0.      0
ATOM   3280  HB3 LYS A 212      32.583  65.792  60.223  1.00  0.00           H0.      0
ATOM   3281  CG  LYS A 212      32.106  64.564  58.482  1.00  0.00           C0.      0
ATOM   3282  HG2 LYS A 212      33.165  64.593  58.227  1.00  0.00           H0.      0
ATOM   3283  HG3 LYS A 212      31.677  63.585  58.270  1.00  0.00           H0.      0
ATOM   3284  CD  LYS A 212      31.282  65.641  57.779  1.00  0.00           C0.      0
ATOM   3285  HD2 LYS A 212      30.229  65.599  58.058  1.00  0.00           H0.      0
ATOM   3286  HD3 LYS A 212      31.711  66.637  57.888  1.00  0.00           H0.      0
ATOM   3287  CE  LYS A 212      31.450  65.495  56.285  1.00  0.00           C0.      0
ATOM   3288  HE2 LYS A 212      32.492  65.597  55.981  1.00  0.00           H0.      0
ATOM   3289  HE3 LYS A 212      31.163  64.472  56.041  1.00  0.00           H0.      0
ATOM   3290  NZ  LYS A 212      30.591  66.436  55.483  1.00  0.00           N0.      0
ATOM   3291  HZ1 LYS A 212      29.605  66.214  55.498  1.00  0.00           H0.      0
ATOM   3292  HZ2 LYS A 212      30.696  67.360  55.875  1.00  0.00           H0.      0
ATOM   3293  HZ3 LYS A 212      31.003  66.530  54.566  1.00  0.00           H0.      0
ATOM   3294  C   LYS A 212      33.642  63.062  60.453  1.00  0.00           C0.      0
ATOM   3295  O   LYS A 212      34.677  63.762  60.429  1.00  0.00           O0.      0
ATOM   3296  N   ALA A 213      33.612  61.771  60.164  1.00  0.00           N0.      0
ATOM   3297  H   ALA A 213      32.681  61.408  60.013  1.00  0.00           H0.      0
ATOM   3298  CA  ALA A 213      34.765  61.099  59.492  1.00  0.00           C0.      0
ATOM   3299  HA  ALA A 213      35.561  61.019  60.233  1.00  0.00           H0.      0
ATOM   3300  CB  ALA A 213      34.453  59.623  59.200  1.00  0.00           C0.      0
ATOM   3301  HB1 ALA A 213      33.988  59.259  60.116  1.00  0.00           H0.      0
ATOM   3302  HB2 ALA A 213      33.682  59.753  58.442  1.00  0.00           H0.      0
ATOM   3303  HB3 ALA A 213      35.343  59.081  58.878  1.00  0.00           H0.      0
ATOM   3304  C   ALA A 213      35.139  61.793  58.154  1.00  0.00           C0.      0
ATOM   3305  O   ALA A 213      34.298  62.115  57.282  1.00  0.00           O0.      0
ATOM   3306  N   HIE A 214      36.474  61.861  57.935  1.00  0.00           N0.      0
ATOM   3307  H   HIE A 214      37.101  61.653  58.699  1.00  0.00           H0.      0
ATOM   3308  CA  HIE A 214      37.019  62.518  56.706  1.00  0.00           C0.      0
ATOM   3309  HA  HIE A 214      36.224  62.617  55.967  1.00  0.00           H0.      0
ATOM   3310  CB  HIE A 214      37.326  63.943  57.048  1.00  0.00           C0.      0
ATOM   3311  HB2 HIE A 214      37.794  64.362  56.157  1.00  0.00           H0.      0
ATOM   3312  HB3 HIE A 214      36.431  64.538  57.227  1.00  0.00           H0.      0
ATOM   3313  CG  HIE A 214      38.275  64.280  58.118  1.00  0.00           C0.      0
ATOM   3314  ND1 HIE A 214      39.643  64.160  57.884  1.00  0.00           N0.      0
ATOM   3315  CE1 HIE A 214      40.184  64.450  59.093  1.00  0.00           C0.      0
ATOM   3316  HE1 HIE A 214      41.207  64.166  59.291  1.00  0.00           H0.      0
ATOM   3317  NE2 HIE A 214      39.268  64.823  59.952  1.00  0.00           N0.      0
ATOM   3318  HE2 HIE A 214      39.416  64.962  60.942  1.00  0.00           H0.      0
ATOM   3319  CD2 HIE A 214      38.045  64.638  59.359  1.00  0.00           C0.      0
ATOM   3320  HD2 HIE A 214      37.080  64.730  59.837  1.00  0.00           H0.      0
ATOM   3321  C   HIE A 214      38.129  61.627  56.099  1.00  0.00           C0.      0
ATOM   3322  O   HIE A 214      38.311  61.633  54.924  1.00  0.00           O0.      0
ATOM   3323  N   MET A 215      38.904  60.898  56.921  1.00  0.00           N0.      0
ATOM   3324  H   MET A 215      38.755  61.078  57.903  1.00  0.00           H0.      0
ATOM   3325  CA  MET A 215      40.150  60.150  56.431  1.00  0.00           C0.      0
ATOM   3326  HA  MET A 215      39.987  59.606  55.500  1.00  0.00           H0.      0
ATOM   3327  CB  MET A 215      41.303  61.244  56.284  1.00  0.00           C0.      0
ATOM   3328  HB2 MET A 215      40.962  62.151  55.784  1.00  0.00           H0.      0
ATOM   3329  HB3 MET A 215      41.603  61.668  57.242  1.00  0.00           H0.      0
ATOM   3330  CG  MET A 215      42.600  60.772  55.505  1.00  0.00           C0.      0
ATOM   3331  HG2 MET A 215      42.675  59.684  55.491  1.00  0.00           H0.      0
ATOM   3332  HG3 MET A 215      42.477  61.115  54.478  1.00  0.00           H0.      0
ATOM   3333  SD  MET A 215      44.203  61.425  55.973  1.00  0.00           S0.      0
ATOM   3334  CE  MET A 215      44.813  60.236  57.206  1.00  0.00           C0.      0
ATOM   3335  HE1 MET A 215      44.811  59.250  56.742  1.00  0.00           H0.      0
ATOM   3336  HE2 MET A 215      45.785  60.593  57.548  1.00  0.00           H0.      0
ATOM   3337  HE3 MET A 215      44.178  60.191  58.091  1.00  0.00           H0.      0
ATOM   3338  C   MET A 215      40.527  59.084  57.405  1.00  0.00           C0.      0
ATOM   3339  O   MET A 215      40.053  59.100  58.532  1.00  0.00           O0.      0
ATOM   3340  N   VAL A 216      41.320  58.130  57.009  1.00  0.00           N0.      0
ATOM   3341  H   VAL A 216      41.596  58.127  56.037  1.00  0.00           H0.      0
ATOM   3342  CA  VAL A 216      41.827  56.923  57.699  1.00  0.00           C0.      0
ATOM   3343  HA  VAL A 216      41.742  57.248  58.736  1.00  0.00           H0.      0
ATOM   3344  CB  VAL A 216      40.955  55.683  57.401  1.00  0.00           C0.      0
ATOM   3345  HB  VAL A 216      41.070  54.993  58.237  1.00  0.00           H0.      0
ATOM   3346  CG1 VAL A 216      39.496  55.948  57.481  1.00  0.00           C0.      0
ATOM   3347 HG11 VAL A 216      39.349  56.717  58.240  1.00  0.00           H0.      0
ATOM   3348 HG12 VAL A 216      39.076  56.333  56.552  1.00  0.00           H0.      0
ATOM   3349 HG13 VAL A 216      39.041  55.003  57.777  1.00  0.00           H0.      0
ATOM   3350  CG2 VAL A 216      41.323  54.924  56.150  1.00  0.00           C0.      0
ATOM   3351 HG21 VAL A 216      40.617  54.097  56.064  1.00  0.00           H0.      0
ATOM   3352 HG22 VAL A 216      41.421  55.639  55.334  1.00  0.00           H0.      0
ATOM   3353 HG23 VAL A 216      42.289  54.471  56.374  1.00  0.00           H0.      0
ATOM   3354  C   VAL A 216      43.317  56.553  57.327  1.00  0.00           C0.      0
ATOM   3355  O   VAL A 216      43.717  56.695  56.174  1.00  0.00           O0.      0
ATOM   3356  N   THR A 217      44.063  56.078  58.328  1.00  0.00           N0.      0
ATOM   3357  H   THR A 217      43.592  55.739  59.156  1.00  0.00           H0.      0
ATOM   3358  CA  THR A 217      45.429  55.589  58.055  1.00  0.00           C0.      0
ATOM   3359  HA  THR A 217      45.627  55.593  56.983  1.00  0.00           H0.      0
ATOM   3360  CB  THR A 217      46.558  56.517  58.647  1.00  0.00           C0.      0
ATOM   3361  HB  THR A 217      46.504  56.466  59.735  1.00  0.00           H0.      0
ATOM   3362  CG2 THR A 217      47.978  56.225  58.292  1.00  0.00           C0.      0
ATOM   3363 HG21 THR A 217      48.671  57.066  58.260  1.00  0.00           H0.      0
ATOM   3364 HG22 THR A 217      48.348  55.466  58.981  1.00  0.00           H0.      0
ATOM   3365 HG23 THR A 217      48.025  55.962  57.235  1.00  0.00           H0.      0
ATOM   3366  OG1 THR A 217      46.392  57.850  58.269  1.00  0.00           O0.      0
ATOM   3367  HG1 THR A 217      47.029  58.406  58.725  1.00  0.00           H0.      0
ATOM   3368  C   THR A 217      45.602  54.137  58.402  1.00  0.00           C0.      0
ATOM   3369  O   THR A 217      45.145  53.650  59.395  1.00  0.00           O0.      0
ATOM   3370  N   LEU A 218      46.322  53.436  57.554  1.00  0.00           N0.      0
ATOM   3371  H   LEU A 218      46.505  53.902  56.676  1.00  0.00           H0.      0
ATOM   3372  CA  LEU A 218      46.783  52.069  57.903  1.00  0.00           C0.      0
ATOM   3373  HA  LEU A 218      46.137  51.635  58.666  1.00  0.00           H0.      0
ATOM   3374  CB  LEU A 218      46.650  51.061  56.665  1.00  0.00           C0.      0
ATOM   3375  HB2 LEU A 218      47.024  51.570  55.776  1.00  0.00           H0.      0
ATOM   3376  HB3 LEU A 218      47.302  50.203  56.826  1.00  0.00           H0.      0
ATOM   3377  CG  LEU A 218      45.278  50.419  56.380  1.00  0.00           C0.      0
ATOM   3378  HG  LEU A 218      44.907  49.937  57.285  1.00  0.00           H0.      0
ATOM   3379  CD1 LEU A 218      44.273  51.527  55.998  1.00  0.00           C0.      0
ATOM   3380 HD11 LEU A 218      43.318  51.104  55.688  1.00  0.00           H0.      0
ATOM   3381 HD12 LEU A 218      44.227  52.276  56.789  1.00  0.00           H0.      0
ATOM   3382 HD13 LEU A 218      44.693  51.954  55.087  1.00  0.00           H0.      0
ATOM   3383  CD2 LEU A 218      45.193  49.332  55.346  1.00  0.00           C0.      0
ATOM   3384 HD21 LEU A 218      45.499  49.781  54.402  1.00  0.00           H0.      0
ATOM   3385 HD22 LEU A 218      45.951  48.577  55.555  1.00  0.00           H0.      0
ATOM   3386 HD23 LEU A 218      44.201  48.880  55.373  1.00  0.00           H0.      0
ATOM   3387  C   LEU A 218      48.283  52.187  58.284  1.00  0.00           C0.      0
ATOM   3388  O   LEU A 218      49.025  52.950  57.716  1.00  0.00           O0.      0
ATOM   3389  N   ASP A 219      48.706  51.570  59.421  1.00  0.00           N0.      0
ATOM   3390  H   ASP A 219      48.156  50.811  59.796  1.00  0.00           H0.      0
ATOM   3391  CA  ASP A 219      50.022  51.759  60.087  1.00  0.00           C0.      0
ATOM   3392  HA  ASP A 219      50.696  52.408  59.528  1.00  0.00           H0.      0
ATOM   3393  CB  ASP A 219      49.720  52.439  61.438  1.00  0.00           C0.      0
ATOM   3394  HB2 ASP A 219      49.348  53.418  61.135  1.00  0.00           H0.      0
ATOM   3395  HB3 ASP A 219      48.958  51.886  61.988  1.00  0.00           H0.      0
ATOM   3396  CG  ASP A 219      51.051  52.743  62.248  1.00  0.00           C0.      0
ATOM   3397  OD1 ASP A 219      52.194  52.530  61.823  1.00  0.00           O0.      0
ATOM   3398  OD2 ASP A 219      50.903  53.281  63.355  1.00  0.00           O0.      0
ATOM   3399  C   ASP A 219      50.714  50.407  60.218  1.00  0.00           C0.      0
ATOM   3400  O   ASP A 219      50.670  49.708  61.286  1.00  0.00           O0.      0
ATOM   3401  N   TYR A 220      51.431  50.018  59.153  1.00  0.00           N0.      0
ATOM   3402  H   TYR A 220      51.411  50.651  58.366  1.00  0.00           H0.      0
ATOM   3403  CA  TYR A 220      52.192  48.746  58.937  1.00  0.00           C0.      0
ATOM   3404  HA  TYR A 220      51.551  47.940  59.294  1.00  0.00           H0.      0
ATOM   3405  CB  TYR A 220      52.352  48.409  57.486  1.00  0.00           C0.      0
ATOM   3406  HB2 TYR A 220      53.236  48.903  57.083  1.00  0.00           H0.      0
ATOM   3407  HB3 TYR A 220      52.640  47.363  57.381  1.00  0.00           H0.      0
ATOM   3408  CG  TYR A 220      51.122  48.697  56.612  1.00  0.00           C0.      0
ATOM   3409  CD1 TYR A 220      50.747  50.013  56.171  1.00  0.00           C0.      0
ATOM   3410  HD1 TYR A 220      51.286  50.874  56.538  1.00  0.00           H0.      0
ATOM   3411  CE1 TYR A 220      49.653  50.224  55.328  1.00  0.00           C0.      0
ATOM   3412  HE1 TYR A 220      49.504  51.242  54.999  1.00  0.00           H0.      0
ATOM   3413  CZ  TYR A 220      48.983  49.163  54.721  1.00  0.00           C0.      0
ATOM   3414  OH  TYR A 220      48.058  49.356  53.672  1.00  0.00           O0.      0
ATOM   3415  HH  TYR A 220      47.832  48.525  53.248  1.00  0.00           H0.      0
ATOM   3416  CE2 TYR A 220      49.368  47.835  55.066  1.00  0.00           C0.      0
ATOM   3417  HE2 TYR A 220      48.821  46.974  54.710  1.00  0.00           H0.      0
ATOM   3418  CD2 TYR A 220      50.451  47.630  56.004  1.00  0.00           C0.      0
ATOM   3419  HD2 TYR A 220      50.571  46.609  56.333  1.00  0.00           H0.      0
ATOM   3420  C   TYR A 220      53.551  48.631  59.713  1.00  0.00           C0.      0
ATOM   3421  O   TYR A 220      54.295  49.596  59.912  1.00  0.00           O0.      0
ATOM   3422  N   THR A 221      53.915  47.382  60.002  1.00  0.00           N0.      0
ATOM   3423  H   THR A 221      53.126  46.758  60.090  1.00  0.00           H0.      0
ATOM   3424  CA  THR A 221      55.238  46.916  60.539  1.00  0.00           C0.      0
ATOM   3425  HA  THR A 221      56.000  47.644  60.262  1.00  0.00           H0.      0
ATOM   3426  CB  THR A 221      55.224  46.743  62.022  1.00  0.00           C0.      0
ATOM   3427  HB  THR A 221      54.651  45.873  62.345  1.00  0.00           H0.      0
ATOM   3428  CG2 THR A 221      56.646  46.532  62.560  1.00  0.00           C0.      0
ATOM   3429 HG21 THR A 221      56.743  46.427  63.640  1.00  0.00           H0.      0
ATOM   3430 HG22 THR A 221      56.964  45.683  61.954  1.00  0.00           H0.      0
ATOM   3431 HG23 THR A 221      57.357  47.261  62.170  1.00  0.00           H0.      0
ATOM   3432  OG1 THR A 221      54.741  47.853  62.671  1.00  0.00           O0.      0
ATOM   3433  HG1 THR A 221      54.305  47.472  63.436  1.00  0.00           H0.      0
ATOM   3434  C   THR A 221      55.531  45.541  59.783  1.00  0.00           C0.      0
ATOM   3435  O   THR A 221      54.657  44.692  59.822  1.00  0.00           O0.      0
ATOM   3436  N   VAL A 222      56.718  45.339  59.211  1.00  0.00           N0.      0
ATOM   3437  H   VAL A 222      57.482  45.952  59.460  1.00  0.00           H0.      0
ATOM   3438  CA  VAL A 222      57.007  44.102  58.515  1.00  0.00           C0.      0
ATOM   3439  HA  VAL A 222      56.254  43.345  58.736  1.00  0.00           H0.      0
ATOM   3440  CB  VAL A 222      56.996  44.325  56.945  1.00  0.00           C0.      0
ATOM   3441  HB  VAL A 222      56.008  44.715  56.701  1.00  0.00           H0.      0
ATOM   3442  CG1 VAL A 222      58.013  45.345  56.375  1.00  0.00           C0.      0
ATOM   3443 HG11 VAL A 222      57.953  45.308  55.287  1.00  0.00           H0.      0
ATOM   3444 HG12 VAL A 222      57.730  46.334  56.736  1.00  0.00           H0.      0
ATOM   3445 HG13 VAL A 222      59.057  45.143  56.617  1.00  0.00           H0.      0
ATOM   3446  CG2 VAL A 222      57.041  42.929  56.225  1.00  0.00           C0.      0
ATOM   3447 HG21 VAL A 222      57.051  43.099  55.149  1.00  0.00           H0.      0
ATOM   3448 HG22 VAL A 222      57.987  42.404  56.358  1.00  0.00           H0.      0
ATOM   3449 HG23 VAL A 222      56.165  42.333  56.485  1.00  0.00           H0.      0
ATOM   3450  C   VAL A 222      58.372  43.617  59.029  1.00  0.00           C0.      0
ATOM   3451  O   VAL A 222      59.162  44.415  59.345  1.00  0.00           O0.      0
ATOM   3452  N   GLN A 223      58.576  42.290  59.076  1.00  0.00           N0.      0
ATOM   3453  H   GLN A 223      57.916  41.655  58.651  1.00  0.00           H0.      0
ATOM   3454  CA  GLN A 223      59.915  41.726  59.316  1.00  0.00           C0.      0
ATOM   3455  HA  GLN A 223      60.313  42.282  60.165  1.00  0.00           H0.      0
ATOM   3456  CB  GLN A 223      59.780  40.248  59.806  1.00  0.00           C0.      0
ATOM   3457  HB2 GLN A 223      59.220  39.725  59.031  1.00  0.00           H0.      0
ATOM   3458  HB3 GLN A 223      60.770  39.793  59.765  1.00  0.00           H0.      0
ATOM   3459  CG  GLN A 223      58.937  39.939  61.035  1.00  0.00           C0.      0
ATOM   3460  HG2 GLN A 223      58.011  40.510  60.960  1.00  0.00           H0.      0
ATOM   3461  HG3 GLN A 223      58.774  38.866  61.135  1.00  0.00           H0.      0
ATOM   3462  CD  GLN A 223      59.649  40.299  62.393  1.00  0.00           C0.      0
ATOM   3463  OE1 GLN A 223      60.680  40.930  62.545  1.00  0.00           O0.      0
ATOM   3464  NE2 GLN A 223      59.167  39.688  63.464  1.00  0.00           N0.      0
ATOM   3465 HE21 GLN A 223      59.588  39.957  64.341  1.00  0.00           H0.      0
ATOM   3466 HE22 GLN A 223      58.373  39.067  63.389  1.00  0.00           H0.      0
ATOM   3467  C   GLN A 223      60.825  41.901  58.081  1.00  0.00           C0.      0
ATOM   3468  O   GLN A 223      60.417  41.807  56.913  1.00  0.00           O0.      0
ATOM   3469  N   VAL A 224      62.131  42.043  58.361  1.00  0.00           N0.      0
ATOM   3470  H   VAL A 224      62.438  41.947  59.318  1.00  0.00           H0.      0
ATOM   3471  CA  VAL A 224      63.078  41.929  57.292  1.00  0.00           C0.      0
ATOM   3472  HA  VAL A 224      62.604  42.115  56.328  1.00  0.00           H0.      0
ATOM   3473  CB  VAL A 224      64.121  43.028  57.321  1.00  0.00           C0.      0
ATOM   3474  HB  VAL A 224      64.619  43.064  58.290  1.00  0.00           H0.      0
ATOM   3475  CG1 VAL A 224      65.164  42.854  56.232  1.00  0.00           C0.      0
ATOM   3476 HG11 VAL A 224      66.033  43.494  56.379  1.00  0.00           H0.      0
ATOM   3477 HG12 VAL A 224      65.482  41.813  56.176  1.00  0.00           H0.      0
ATOM   3478 HG13 VAL A 224      64.667  43.221  55.334  1.00  0.00           H0.      0
ATOM   3479  CG2 VAL A 224      63.443  44.416  57.157  1.00  0.00           C0.      0
ATOM   3480 HG21 VAL A 224      64.172  45.073  56.681  1.00  0.00           H0.      0
ATOM   3481 HG22 VAL A 224      62.499  44.259  56.636  1.00  0.00           H0.      0
ATOM   3482 HG23 VAL A 224      63.286  44.927  58.107  1.00  0.00           H0.      0
ATOM   3483  C   VAL A 224      63.600  40.482  57.330  1.00  0.00           C0.      0
ATOM   3484  O   VAL A 224      63.946  40.026  58.451  1.00  0.00           O0.      0
ATOM   3485  N   PRO A 225      63.676  39.794  56.185  1.00  0.00           N0.      0
ATOM   3486  CD  PRO A 225      63.201  40.189  54.866  1.00  0.00           C0.      0
ATOM   3487  HD2 PRO A 225      63.417  41.205  54.536  1.00  0.00           H0.      0
ATOM   3488  HD3 PRO A 225      62.129  39.993  54.874  1.00  0.00           H0.      0
ATOM   3489  CG  PRO A 225      63.791  39.172  53.788  1.00  0.00           C0.      0
ATOM   3490  HG2 PRO A 225      64.845  39.245  53.520  1.00  0.00           H0.      0
ATOM   3491  HG3 PRO A 225      63.081  39.072  52.967  1.00  0.00           H0.      0
ATOM   3492  CB  PRO A 225      63.790  37.979  54.671  1.00  0.00           C0.      0
ATOM   3493  HB2 PRO A 225      64.436  37.224  54.222  1.00  0.00           H0.      0
ATOM   3494  HB3 PRO A 225      62.797  37.531  54.720  1.00  0.00           H0.      0
ATOM   3495  CA  PRO A 225      64.173  38.439  56.083  1.00  0.00           C0.      0
ATOM   3496  HA  PRO A 225      63.606  37.854  56.808  1.00  0.00           H0.      0
ATOM   3497  C   PRO A 225      65.623  38.288  56.438  1.00  0.00           C0.      0
ATOM   3498  O   PRO A 225      66.425  39.181  56.281  1.00  0.00           O0.      0
ATOM   3499  N   GLY A 226      65.969  37.135  56.924  1.00  0.00           N0.      0
ATOM   3500  H   GLY A 226      65.248  36.438  57.046  1.00  0.00           H0.      0
ATOM   3501  CA  GLY A 226      67.331  36.844  57.389  1.00  0.00           C0.      0
ATOM   3502  HA2 GLY A 226      67.360  35.754  57.412  1.00  0.00           H0.      0
ATOM   3503  HA3 GLY A 226      68.081  37.190  56.678  1.00  0.00           H0.      0
ATOM   3504  C   GLY A 226      67.618  37.480  58.749  1.00  0.00           C0.      0
ATOM   3505  O   GLY A 226      66.761  38.133  59.381  1.00  0.00           O0.      0
ATOM   3506  N   ALA A 227      68.878  37.337  59.224  1.00  0.00           N0.      0
ATOM   3507  H   ALA A 227      69.453  36.912  58.510  1.00  0.00           H0.      0
ATOM   3508  CA  ALA A 227      69.379  37.865  60.519  1.00  0.00           C0.      0
ATOM   3509  HA  ALA A 227      68.600  37.873  61.282  1.00  0.00           H0.      0
ATOM   3510  CB  ALA A 227      70.588  36.978  60.944  1.00  0.00           C0.      0
ATOM   3511  HB1 ALA A 227      71.423  36.902  60.248  1.00  0.00           H0.      0
ATOM   3512  HB2 ALA A 227      71.058  37.406  61.830  1.00  0.00           H0.      0
ATOM   3513  HB3 ALA A 227      70.245  36.011  61.313  1.00  0.00           H0.      0
ATOM   3514  C   ALA A 227      69.798  39.337  60.336  1.00  0.00           C0.      0
ATOM   3515  O   ALA A 227      70.671  39.651  59.513  1.00  0.00           O0.      0
ATOM   3516  N   GLY A 228      69.214  40.267  61.035  1.00  0.00           N0.      0
ATOM   3517  H   GLY A 228      68.503  39.910  61.656  1.00  0.00           H0.      0
ATOM   3518  CA  GLY A 228      69.523  41.683  60.917  1.00  0.00           C0.      0
ATOM   3519  HA2 GLY A 228      69.499  42.041  59.888  1.00  0.00           H0.      0
ATOM   3520  HA3 GLY A 228      68.798  42.345  61.391  1.00  0.00           H0.      0
ATOM   3521  C   GLY A 228      70.887  41.995  61.569  1.00  0.00           C0.      0
ATOM   3522  O   GLY A 228      71.569  41.142  62.052  1.00  0.00           O0.      0
ATOM   3523  N   ARG A 229      71.259  43.294  61.571  1.00  0.00           N0.      0
ATOM   3524  H   ARG A 229      70.529  43.871  61.176  1.00  0.00           H0.      0
ATOM   3525  CA  ARG A 229      72.441  43.977  61.998  1.00  0.00           C0.      0
ATOM   3526  HA  ARG A 229      73.297  43.332  61.796  1.00  0.00           H0.      0
ATOM   3527  CB  ARG A 229      72.543  45.409  61.387  1.00  0.00           C0.      0
ATOM   3528  HB2 ARG A 229      71.540  45.836  61.415  1.00  0.00           H0.      0
ATOM   3529  HB3 ARG A 229      73.231  46.090  61.886  1.00  0.00           H0.      0
ATOM   3530  CG  ARG A 229      72.844  45.247  59.893  1.00  0.00           C0.      0
ATOM   3531  HG2 ARG A 229      73.708  44.586  59.823  1.00  0.00           H0.      0
ATOM   3532  HG3 ARG A 229      72.030  44.757  59.358  1.00  0.00           H0.      0
ATOM   3533  CD  ARG A 229      73.169  46.624  59.277  1.00  0.00           C0.      0
ATOM   3534  HD2 ARG A 229      73.311  46.441  58.212  1.00  0.00           H0.      0
ATOM   3535  HD3 ARG A 229      72.389  47.380  59.354  1.00  0.00           H0.      0
ATOM   3536  NE  ARG A 229      74.466  47.119  59.829  1.00  0.00           N0.      0
ATOM   3537  HE  ARG A 229      75.281  46.622  59.498  1.00  0.00           H0.      0
ATOM   3538  CZ  ARG A 229      74.679  48.297  60.397  1.00  0.00           C0.      0
ATOM   3539  NH1 ARG A 229      73.747  49.161  60.531  1.00  0.00           N0.      0
ATOM   3540 HH11 ARG A 229      72.788  48.846  60.558  1.00  0.00           H0.      0
ATOM   3541 HH12 ARG A 229      73.928  50.094  60.873  1.00  0.00           H0.      0
ATOM   3542  NH2 ARG A 229      75.863  48.578  60.760  1.00  0.00           N0.      0
ATOM   3543 HH21 ARG A 229      76.582  47.880  60.637  1.00  0.00           H0.      0
ATOM   3544 HH22 ARG A 229      76.104  49.518  61.041  1.00  0.00           H0.      0
ATOM   3545  C   ARG A 229      72.512  44.053  63.547  1.00  0.00           C0.      0
ATOM   3546  O   ARG A 229      71.546  43.911  64.401  1.00  0.00           O0.      0
ATOM   3547  N   ASP A 230      73.692  44.323  64.021  1.00  0.00           N0.      0
ATOM   3548  H   ASP A 230      74.484  44.508  63.423  1.00  0.00           H0.      0
ATOM   3549  CA  ASP A 230      73.923  44.503  65.438  1.00  0.00           C0.      0
ATOM   3550  HA  ASP A 230      73.554  43.628  65.972  1.00  0.00           H0.      0
ATOM   3551  CB  ASP A 230      75.403  44.635  65.754  1.00  0.00           C0.      0
ATOM   3552  HB2 ASP A 230      75.880  45.500  65.292  1.00  0.00           H0.      0
ATOM   3553  HB3 ASP A 230      75.468  44.567  66.840  1.00  0.00           H0.      0
ATOM   3554  CG  ASP A 230      76.228  43.481  65.157  1.00  0.00           C0.      0
ATOM   3555  OD1 ASP A 230      75.898  42.356  65.534  1.00  0.00           O0.      0
ATOM   3556  OD2 ASP A 230      77.095  43.755  64.291  1.00  0.00           O0.      0
ATOM   3557  C   ASP A 230      73.254  45.771  65.985  1.00  0.00           C0.      0
ATOM   3558  O   ASP A 230      73.374  46.834  65.409  1.00  0.00           O0.      0
ATOM   3559  N   GLY A 231      72.617  45.655  67.147  1.00  0.00           N0.      0
ATOM   3560  H   GLY A 231      72.518  44.706  67.478  1.00  0.00           H0.      0
ATOM   3561  CA  GLY A 231      71.843  46.689  67.855  1.00  0.00           C0.      0
ATOM   3562  HA2 GLY A 231      71.612  46.344  68.863  1.00  0.00           H0.      0
ATOM   3563  HA3 GLY A 231      72.475  47.561  68.022  1.00  0.00           H0.      0
ATOM   3564  C   GLY A 231      70.574  47.260  67.068  1.00  0.00           C0.      0
ATOM   3565  O   GLY A 231      69.687  47.755  67.694  1.00  0.00           O0.      0
ATOM   3566  N   ALA A 232      70.427  47.005  65.775  1.00  0.00           N0.      0
ATOM   3567  H   ALA A 232      71.238  46.578  65.352  1.00  0.00           H0.      0
ATOM   3568  CA  ALA A 232      69.318  47.460  65.024  1.00  0.00           C0.      0
ATOM   3569  HA  ALA A 232      68.932  48.272  65.639  1.00  0.00           H0.      0
ATOM   3570  CB  ALA A 232      69.832  47.884  63.644  1.00  0.00           C0.      0
ATOM   3571  HB1 ALA A 232      70.690  48.549  63.743  1.00  0.00           H0.      0
ATOM   3572  HB2 ALA A 232      70.056  46.898  63.237  1.00  0.00           H0.      0
ATOM   3573  HB3 ALA A 232      69.069  48.314  62.995  1.00  0.00           H0.      0
ATOM   3574  C   ALA A 232      68.192  46.376  64.973  1.00  0.00           C0.      0
ATOM   3575  O   ALA A 232      68.394  45.182  65.132  1.00  0.00           O0.      0
ATOM   3576  N   PRO A 233      66.908  46.878  64.821  1.00  0.00           N0.      0
ATOM   3577  CD  PRO A 233      66.522  48.317  64.760  1.00  0.00           C0.      0
ATOM   3578  HD2 PRO A 233      67.189  48.886  64.113  1.00  0.00           H0.      0
ATOM   3579  HD3 PRO A 233      66.501  48.669  65.792  1.00  0.00           H0.      0
ATOM   3580  CG  PRO A 233      65.116  48.422  64.151  1.00  0.00           C0.      0
ATOM   3581  HG2 PRO A 233      65.237  48.622  63.086  1.00  0.00           H0.      0
ATOM   3582  HG3 PRO A 233      64.553  49.213  64.646  1.00  0.00           H0.      0
ATOM   3583  CB  PRO A 233      64.581  47.092  64.521  1.00  0.00           C0.      0
ATOM   3584  HB2 PRO A 233      63.936  46.726  63.722  1.00  0.00           H0.      0
ATOM   3585  HB3 PRO A 233      64.091  47.117  65.494  1.00  0.00           H0.      0
ATOM   3586  CA  PRO A 233      65.729  46.053  64.684  1.00  0.00           C0.      0
ATOM   3587  HA  PRO A 233      65.594  45.424  65.564  1.00  0.00           H0.      0
ATOM   3588  C   PRO A 233      65.784  44.957  63.587  1.00  0.00           C0.      0
ATOM   3589  O   PRO A 233      66.463  45.191  62.585  1.00  0.00           O0.      0
ATOM   3590  N   GLY A 234      65.112  43.853  63.751  1.00  0.00           N0.      0
ATOM   3591  H   GLY A 234      64.535  43.824  64.579  1.00  0.00           H0.      0
ATOM   3592  CA  GLY A 234      64.806  42.918  62.666  1.00  0.00           C0.      0
ATOM   3593  HA2 GLY A 234      65.697  42.745  62.062  1.00  0.00           H0.      0
ATOM   3594  HA3 GLY A 234      64.548  41.977  63.151  1.00  0.00           H0.      0
ATOM   3595  C   GLY A 234      63.596  43.274  61.728  1.00  0.00           C0.      0
ATOM   3596  O   GLY A 234      63.261  42.388  60.927  1.00  0.00           O0.      0
ATOM   3597  N   PHE A 235      63.014  44.468  61.873  1.00  0.00           N0.      0
ATOM   3598  H   PHE A 235      63.315  45.036  62.652  1.00  0.00           H0.      0
ATOM   3599  CA  PHE A 235      61.686  44.888  61.261  1.00  0.00           C0.      0
ATOM   3600  HA  PHE A 235      61.536  44.373  60.312  1.00  0.00           H0.      0
ATOM   3601  CB  PHE A 235      60.518  44.489  62.144  1.00  0.00           C0.      0
ATOM   3602  HB2 PHE A 235      59.566  44.755  61.683  1.00  0.00           H0.      0
ATOM   3603  HB3 PHE A 235      60.629  43.407  62.208  1.00  0.00           H0.      0
ATOM   3604  CG  PHE A 235      60.569  45.065  63.547  1.00  0.00           C0.      0
ATOM   3605  CD1 PHE A 235      60.261  46.406  63.830  1.00  0.00           C0.      0
ATOM   3606  HD1 PHE A 235      59.999  47.092  63.039  1.00  0.00           H0.      0
ATOM   3607  CE1 PHE A 235      60.486  46.930  65.142  1.00  0.00           C0.      0
ATOM   3608  HE1 PHE A 235      60.365  47.996  65.261  1.00  0.00           H0.      0
ATOM   3609  CZ  PHE A 235      61.017  46.026  66.130  1.00  0.00           C0.      0
ATOM   3610  HZ  PHE A 235      61.258  46.311  67.144  1.00  0.00           H0.      0
ATOM   3611  CE2 PHE A 235      61.180  44.702  65.831  1.00  0.00           C0.      0
ATOM   3612  HE2 PHE A 235      61.545  43.960  66.526  1.00  0.00           H0.      0
ATOM   3613  CD2 PHE A 235      60.969  44.205  64.538  1.00  0.00           C0.      0
ATOM   3614  HD2 PHE A 235      61.188  43.178  64.286  1.00  0.00           H0.      0
ATOM   3615  C   PHE A 235      61.681  46.338  60.892  1.00  0.00           C0.      0
ATOM   3616  O   PHE A 235      62.444  47.172  61.396  1.00  0.00           O0.      0
ATOM   3617  N   SER A 236      60.782  46.732  59.999  1.00  0.00           N0.      0
ATOM   3618  H   SER A 236      60.134  46.060  59.614  1.00  0.00           H0.      0
ATOM   3619  CA  SER A 236      60.585  48.108  59.433  1.00  0.00           C0.      0
ATOM   3620  HA  SER A 236      61.089  48.801  60.106  1.00  0.00           H0.      0
ATOM   3621  CB  SER A 236      61.297  48.262  58.064  1.00  0.00           C0.      0
ATOM   3622  HB2 SER A 236      62.207  47.661  58.085  1.00  0.00           H0.      0
ATOM   3623  HB3 SER A 236      60.649  47.838  57.297  1.00  0.00           H0.      0
ATOM   3624  OG  SER A 236      61.666  49.601  57.885  1.00  0.00           O0.      0
ATOM   3625  HG  SER A 236      61.261  49.842  57.048  1.00  0.00           H0.      0
ATOM   3626  C   SER A 236      59.171  48.587  59.197  1.00  0.00           C0.      0
ATOM   3627  O   SER A 236      58.368  47.700  58.839  1.00  0.00           O0.      0
ATOM   3628  N   LYS A 237      58.852  49.871  59.374  1.00  0.00           N0.      0
ATOM   3629  H   LYS A 237      59.610  50.536  59.448  1.00  0.00           H0.      0
ATOM   3630  CA  LYS A 237      57.519  50.507  59.349  1.00  0.00           C0.      0
ATOM   3631  HA  LYS A 237      56.791  49.704  59.238  1.00  0.00           H0.      0
ATOM   3632  CB  LYS A 237      57.149  51.156  60.690  1.00  0.00           C0.      0
ATOM   3633  HB2 LYS A 237      57.755  52.019  60.964  1.00  0.00           H0.      0
ATOM   3634  HB3 LYS A 237      56.107  51.442  60.547  1.00  0.00           H0.      0
ATOM   3635  CG  LYS A 237      57.261  50.096  61.827  1.00  0.00           C0.      0
ATOM   3636  HG2 LYS A 237      56.606  49.246  61.635  1.00  0.00           H0.      0
ATOM   3637  HG3 LYS A 237      58.298  49.762  61.865  1.00  0.00           H0.      0
ATOM   3638  CD  LYS A 237      56.975  50.588  63.191  1.00  0.00           C0.      0
ATOM   3639  HD2 LYS A 237      57.008  49.771  63.912  1.00  0.00           H0.      0
ATOM   3640  HD3 LYS A 237      57.674  51.361  63.509  1.00  0.00           H0.      0
ATOM   3641  CE  LYS A 237      55.603  51.353  63.273  1.00  0.00           C0.      0
ATOM   3642  HE2 LYS A 237      55.427  51.627  64.313  1.00  0.00           H0.      0
ATOM   3643  HE3 LYS A 237      55.747  52.324  62.798  1.00  0.00           H0.      0
ATOM   3644  NZ  LYS A 237      54.404  50.704  62.698  1.00  0.00           N0.      0
ATOM   3645  HZ1 LYS A 237      53.759  51.360  62.281  1.00  0.00           H0.      0
ATOM   3646  HZ2 LYS A 237      54.556  50.084  61.915  1.00  0.00           H0.      0
ATOM   3647  HZ3 LYS A 237      53.912  50.146  63.381  1.00  0.00           H0.      0
ATOM   3648  C   LYS A 237      57.280  51.403  58.104  1.00  0.00           C0.      0
ATOM   3649  O   LYS A 237      58.250  51.958  57.538  1.00  0.00           O0.      0
ATOM   3650  N   PHE A 238      56.042  51.623  57.737  1.00  0.00           N0.      0
ATOM   3651  H   PHE A 238      55.361  51.132  58.299  1.00  0.00           H0.      0
ATOM   3652  CA  PHE A 238      55.476  52.564  56.788  1.00  0.00           C0.      0
ATOM   3653  HA  PHE A 238      56.016  53.508  56.863  1.00  0.00           H0.      0
ATOM   3654  CB  PHE A 238      55.665  52.044  55.322  1.00  0.00           C0.      0
ATOM   3655  HB2 PHE A 238      55.555  52.819  54.564  1.00  0.00           H0.      0
ATOM   3656  HB3 PHE A 238      56.705  51.720  55.277  1.00  0.00           H0.      0
ATOM   3657  CG  PHE A 238      54.853  50.914  54.742  1.00  0.00           C0.      0
ATOM   3658  CD1 PHE A 238      55.365  49.593  54.735  1.00  0.00           C0.      0
ATOM   3659  HD1 PHE A 238      56.370  49.360  55.056  1.00  0.00           H0.      0
ATOM   3660  CE1 PHE A 238      54.503  48.505  54.279  1.00  0.00           C0.      0
ATOM   3661  HE1 PHE A 238      54.723  47.455  54.403  1.00  0.00           H0.      0
ATOM   3662  CZ  PHE A 238      53.214  48.793  53.760  1.00  0.00           C0.      0
ATOM   3663  HZ  PHE A 238      52.642  47.907  53.525  1.00  0.00           H0.      0
ATOM   3664  CE2 PHE A 238      52.709  50.090  53.735  1.00  0.00           C0.      0
ATOM   3665  HE2 PHE A 238      51.721  50.326  53.366  1.00  0.00           H0.      0
ATOM   3666  CD2 PHE A 238      53.516  51.118  54.292  1.00  0.00           C0.      0
ATOM   3667  HD2 PHE A 238      53.061  52.097  54.324  1.00  0.00           H0.      0
ATOM   3668  C   PHE A 238      54.029  52.753  57.013  1.00  0.00           C0.      0
ATOM   3669  O   PHE A 238      53.429  52.107  57.884  1.00  0.00           O0.      0
ATOM   3670  N   ARG A 239      53.333  53.742  56.380  1.00  0.00           N0.      0
ATOM   3671  H   ARG A 239      53.944  54.308  55.810  1.00  0.00           H0.      0
ATOM   3672  CA  ARG A 239      51.900  54.012  56.403  1.00  0.00           C0.      0
ATOM   3673  HA  ARG A 239      51.293  53.165  56.725  1.00  0.00           H0.      0
ATOM   3674  CB  ARG A 239      51.653  55.147  57.374  1.00  0.00           C0.      0
ATOM   3675  HB2 ARG A 239      50.595  55.104  57.637  1.00  0.00           H0.      0
ATOM   3676  HB3 ARG A 239      52.125  54.940  58.334  1.00  0.00           H0.      0
ATOM   3677  CG  ARG A 239      52.037  56.563  56.899  1.00  0.00           C0.      0
ATOM   3678  HG2 ARG A 239      53.066  56.572  56.542  1.00  0.00           H0.      0
ATOM   3679  HG3 ARG A 239      51.331  56.680  56.077  1.00  0.00           H0.      0
ATOM   3680  CD  ARG A 239      51.817  57.780  57.817  1.00  0.00           C0.      0
ATOM   3681  HD2 ARG A 239      51.856  58.623  57.127  1.00  0.00           H0.      0
ATOM   3682  HD3 ARG A 239      50.800  57.904  58.191  1.00  0.00           H0.      0
ATOM   3683  NE  ARG A 239      52.817  58.005  58.875  1.00  0.00           N0.      0
ATOM   3684  HE  ARG A 239      52.509  57.588  59.742  1.00  0.00           H0.      0
ATOM   3685  CZ  ARG A 239      54.135  58.251  58.728  1.00  0.00           C0.      0
ATOM   3686  NH1 ARG A 239      54.718  58.773  57.716  1.00  0.00           N0.      0
ATOM   3687 HH11 ARG A 239      54.199  58.994  56.878  1.00  0.00           H0.      0
ATOM   3688 HH12 ARG A 239      55.702  58.981  57.803  1.00  0.00           H0.      0
ATOM   3689  NH2 ARG A 239      54.879  57.802  59.656  1.00  0.00           N0.      0
ATOM   3690 HH21 ARG A 239      54.457  57.294  60.420  1.00  0.00           H0.      0
ATOM   3691 HH22 ARG A 239      55.864  57.971  59.511  1.00  0.00           H0.      0
ATOM   3692  C   ARG A 239      51.266  54.330  55.039  1.00  0.00           C0.      0
ATOM   3693  O   ARG A 239      51.927  54.862  54.190  1.00  0.00           O0.      0
ATOM   3694  N   LEU A 240      50.005  53.937  54.898  1.00  0.00           N0.      0
ATOM   3695  H   LEU A 240      49.538  53.471  55.663  1.00  0.00           H0.      0
ATOM   3696  CA  LEU A 240      49.166  54.333  53.744  1.00  0.00           C0.      0
ATOM   3697  HA  LEU A 240      49.603  55.195  53.241  1.00  0.00           H0.      0
ATOM   3698  CB  LEU A 240      49.071  53.187  52.708  1.00  0.00           C0.      0
ATOM   3699  HB2 LEU A 240      48.781  52.255  53.193  1.00  0.00           H0.      0
ATOM   3700  HB3 LEU A 240      48.311  53.317  51.938  1.00  0.00           H0.      0
ATOM   3701  CG  LEU A 240      50.383  52.820  51.894  1.00  0.00           C0.      0
ATOM   3702  HG  LEU A 240      51.264  52.703  52.525  1.00  0.00           H0.      0
ATOM   3703  CD1 LEU A 240      50.087  51.631  50.934  1.00  0.00           C0.      0
ATOM   3704 HD11 LEU A 240      50.002  50.787  51.619  1.00  0.00           H0.      0
ATOM   3705 HD12 LEU A 240      49.178  51.917  50.405  1.00  0.00           H0.      0
ATOM   3706 HD13 LEU A 240      50.913  51.499  50.236  1.00  0.00           H0.      0
ATOM   3707  CD2 LEU A 240      50.820  53.880  50.913  1.00  0.00           C0.      0
ATOM   3708 HD21 LEU A 240      50.984  54.734  51.570  1.00  0.00           H0.      0
ATOM   3709 HD22 LEU A 240      51.844  53.722  50.574  1.00  0.00           H0.      0
ATOM   3710 HD23 LEU A 240      50.146  53.882  50.057  1.00  0.00           H0.      0
ATOM   3711  C   LEU A 240      47.792  54.817  54.234  1.00  0.00           C0.      0
ATOM   3712  O   LEU A 240      47.335  54.474  55.336  1.00  0.00           O0.      0
ATOM   3713  N   SER A 241      47.113  55.739  53.493  1.00  0.00           N0.      0
ATOM   3714  H   SER A 241      47.552  56.067  52.645  1.00  0.00           H0.      0
ATOM   3715  CA  SER A 241      45.934  56.457  54.008  1.00  0.00           C0.      0
ATOM   3716  HA  SER A 241      45.380  55.789  54.667  1.00  0.00           H0.      0
ATOM   3717  CB  SER A 241      46.470  57.757  54.752  1.00  0.00           C0.      0
ATOM   3718  HB2 SER A 241      45.544  58.290  54.969  1.00  0.00           H0.      0
ATOM   3719  HB3 SER A 241      47.098  57.497  55.604  1.00  0.00           H0.      0
ATOM   3720  OG  SER A 241      47.273  58.581  53.948  1.00  0.00           O0.      0
ATOM   3721  HG  SER A 241      46.754  59.331  53.648  1.00  0.00           H0.      0
ATOM   3722  C   SER A 241      45.016  56.913  52.919  1.00  0.00           C0.      0
ATOM   3723  O   SER A 241      45.475  57.407  51.876  1.00  0.00           O0.      0
ATOM   3724  N   TYR A 242      43.697  56.908  53.209  1.00  0.00           N0.      0
ATOM   3725  H   TYR A 242      43.470  56.974  54.191  1.00  0.00           H0.      0
ATOM   3726  CA  TYR A 242      42.637  56.922  52.201  1.00  0.00           C0.      0
ATOM   3727  HA  TYR A 242      42.984  57.525  51.362  1.00  0.00           H0.      0
ATOM   3728  CB  TYR A 242      42.336  55.488  51.732  1.00  0.00           C0.      0
ATOM   3729  HB2 TYR A 242      41.877  54.892  52.521  1.00  0.00           H0.      0
ATOM   3730  HB3 TYR A 242      41.626  55.525  50.906  1.00  0.00           H0.      0
ATOM   3731  CG  TYR A 242      43.560  54.634  51.280  1.00  0.00           C0.      0
ATOM   3732  CD1 TYR A 242      44.238  55.046  50.118  1.00  0.00           C0.      0
ATOM   3733  HD1 TYR A 242      43.856  55.904  49.584  1.00  0.00           H0.      0
ATOM   3734  CE1 TYR A 242      45.354  54.322  49.665  1.00  0.00           C0.      0
ATOM   3735  HE1 TYR A 242      45.930  54.586  48.791  1.00  0.00           H0.      0
ATOM   3736  CZ  TYR A 242      45.703  53.168  50.389  1.00  0.00           C0.      0
ATOM   3737  OH  TYR A 242      46.684  52.357  49.929  1.00  0.00           O0.      0
ATOM   3738  HH  TYR A 242      47.152  52.736  49.181  1.00  0.00           H0.      0
ATOM   3739  CE2 TYR A 242      45.078  52.825  51.641  1.00  0.00           C0.      0
ATOM   3740  HE2 TYR A 242      45.401  51.974  52.221  1.00  0.00           H0.      0
ATOM   3741  CD2 TYR A 242      43.984  53.554  52.035  1.00  0.00           C0.      0
ATOM   3742  HD2 TYR A 242      43.469  53.282  52.944  1.00  0.00           H0.      0
ATOM   3743  C   TYR A 242      41.468  57.595  52.811  1.00  0.00           C0.      0
ATOM   3744  O   TYR A 242      41.397  57.889  54.090  1.00  0.00           O0.      0
ATOM   3745  N   TYR A 243      40.550  58.119  52.004  1.00  0.00           N0.      0
ATOM   3746  H   TYR A 243      40.594  58.122  50.995  1.00  0.00           H0.      0
ATOM   3747  CA  TYR A 243      39.140  58.507  52.531  1.00  0.00           C0.      0
ATOM   3748  HA  TYR A 243      39.321  59.192  53.359  1.00  0.00           H0.      0
ATOM   3749  CB  TYR A 243      38.431  59.232  51.430  1.00  0.00           C0.      0
ATOM   3750  HB2 TYR A 243      39.090  60.070  51.205  1.00  0.00           H0.      0
ATOM   3751  HB3 TYR A 243      38.414  58.663  50.500  1.00  0.00           H0.      0
ATOM   3752  CG  TYR A 243      37.025  59.750  51.662  1.00  0.00           C0.      0
ATOM   3753  CD1 TYR A 243      36.866  61.050  52.197  1.00  0.00           C0.      0
ATOM   3754  HD1 TYR A 243      37.682  61.758  52.206  1.00  0.00           H0.      0
ATOM   3755  CE1 TYR A 243      35.582  61.571  52.467  1.00  0.00           C0.      0
ATOM   3756  HE1 TYR A 243      35.504  62.595  52.802  1.00  0.00           H0.      0
ATOM   3757  CZ  TYR A 243      34.467  60.748  52.374  1.00  0.00           C0.      0
ATOM   3758  OH  TYR A 243      33.256  61.205  52.813  1.00  0.00           O0.      0
ATOM   3759  HH  TYR A 243      32.519  60.742  52.408  1.00  0.00           H0.      0
ATOM   3760  CE2 TYR A 243      34.572  59.441  51.894  1.00  0.00           C0.      0
ATOM   3761  HE2 TYR A 243      33.706  58.818  51.725  1.00  0.00           H0.      0
ATOM   3762  CD2 TYR A 243      35.836  58.960  51.500  1.00  0.00           C0.      0
ATOM   3763  HD2 TYR A 243      35.935  57.974  51.071  1.00  0.00           H0.      0
ATOM   3764  C   TYR A 243      38.406  57.241  52.967  1.00  0.00           C0.      0
ATOM   3765  O   TYR A 243      38.571  56.175  52.366  1.00  0.00           O0.      0
ATOM   3766  N   PRO A 244      37.512  57.281  53.994  1.00  0.00           N0.      0
ATOM   3767  CD  PRO A 244      37.194  58.450  54.837  1.00  0.00           C0.      0
ATOM   3768  HD2 PRO A 244      37.102  59.395  54.300  1.00  0.00           H0.      0
ATOM   3769  HD3 PRO A 244      37.893  58.574  55.663  1.00  0.00           H0.      0
ATOM   3770  CG  PRO A 244      35.822  58.127  55.486  1.00  0.00           C0.      0
ATOM   3771  HG2 PRO A 244      35.008  58.393  54.812  1.00  0.00           H0.      0
ATOM   3772  HG3 PRO A 244      35.632  58.643  56.427  1.00  0.00           H0.      0
ATOM   3773  CB  PRO A 244      35.954  56.600  55.714  1.00  0.00           C0.      0
ATOM   3774  HB2 PRO A 244      35.072  55.985  55.893  1.00  0.00           H0.      0
ATOM   3775  HB3 PRO A 244      36.685  56.438  56.505  1.00  0.00           H0.      0
ATOM   3776  CA  PRO A 244      36.639  56.204  54.420  1.00  0.00           C0.      0
ATOM   3777  HA  PRO A 244      37.296  55.355  54.609  1.00  0.00           H0.      0
ATOM   3778  C   PRO A 244      35.578  55.848  53.342  1.00  0.00           C0.      0
ATOM   3779  O   PRO A 244      34.341  56.031  53.482  1.00  0.00           O0.      0
ATOM   3780  N   HIE A 245      36.013  55.222  52.276  1.00  0.00           N0.      0
ATOM   3781  H   HIE A 245      37.011  55.104  52.174  1.00  0.00           H0.      0
ATOM   3782  CA  HIE A 245      35.157  54.827  51.094  1.00  0.00           C0.      0
ATOM   3783  HA  HIE A 245      34.538  55.691  50.851  1.00  0.00           H0.      0
ATOM   3784  CB  HIE A 245      35.966  54.397  49.835  1.00  0.00           C0.      0
ATOM   3785  HB2 HIE A 245      36.489  53.455  50.004  1.00  0.00           H0.      0
ATOM   3786  HB3 HIE A 245      35.330  54.174  48.979  1.00  0.00           H0.      0
ATOM   3787  CG  HIE A 245      37.029  55.330  49.265  1.00  0.00           C0.      0
ATOM   3788  ND1 HIE A 245      36.743  56.437  48.430  1.00  0.00           N0.      0
ATOM   3789  CE1 HIE A 245      37.954  57.058  48.327  1.00  0.00           C0.      0
ATOM   3790  HE1 HIE A 245      38.121  58.036  47.901  1.00  0.00           H0.      0
ATOM   3791  NE2 HIE A 245      38.879  56.472  49.085  1.00  0.00           N0.      0
ATOM   3792  HE2 HIE A 245      39.744  56.915  49.363  1.00  0.00           H0.      0
ATOM   3793  CD2 HIE A 245      38.348  55.395  49.658  1.00  0.00           C0.      0
ATOM   3794  HD2 HIE A 245      38.809  54.777  50.415  1.00  0.00           H0.      0
ATOM   3795  C   HIE A 245      34.101  53.825  51.502  1.00  0.00           C0.      0
ATOM   3796  O   HIE A 245      34.217  53.127  52.482  1.00  0.00           O0.      0
ATOM   3797  N   CYS A 246      33.036  53.711  50.707  1.00  0.00           N0.      0
ATOM   3798  H   CYS A 246      32.874  54.466  50.057  1.00  0.00           H0.      0
ATOM   3799  CA  CYS A 246      32.025  52.629  50.749  1.00  0.00           C0.      0
ATOM   3800  HA  CYS A 246      32.410  51.764  51.290  1.00  0.00           H0.      0
ATOM   3801  CB  CYS A 246      30.732  53.000  51.555  1.00  0.00           C0.      0
ATOM   3802  HB2 CYS A 246      29.984  52.208  51.539  1.00  0.00           H0.      0
ATOM   3803  HB3 CYS A 246      31.046  53.204  52.578  1.00  0.00           H0.      0
ATOM   3804  SG  CYS A 246      30.080  54.493  50.852  1.00  0.00           S0.      0
ATOM   3805  HG  CYS A 246      30.773  55.326  51.634  1.00  0.00           H0.      0
ATOM   3806  C   CYS A 246      31.609  52.057  49.408  1.00  0.00           C0.      0
ATOM   3807  O   CYS A 246      31.941  52.646  48.344  1.00  0.00           O0.      0
ATOM   3808  N   LEU A 247      30.917  50.893  49.468  1.00  0.00           N0.      0
ATOM   3809  H   LEU A 247      30.784  50.545  50.407  1.00  0.00           H0.      0
ATOM   3810  CA  LEU A 247      30.585  50.041  48.315  1.00  0.00           C0.      0
ATOM   3811  HA  LEU A 247      31.435  49.821  47.669  1.00  0.00           H0.      0
ATOM   3812  CB  LEU A 247      30.164  48.708  48.929  1.00  0.00           C0.      0
ATOM   3813  HB2 LEU A 247      31.018  48.240  49.419  1.00  0.00           H0.      0
ATOM   3814  HB3 LEU A 247      29.371  48.912  49.648  1.00  0.00           H0.      0
ATOM   3815  CG  LEU A 247      29.637  47.681  47.988  1.00  0.00           C0.      0
ATOM   3816  HG  LEU A 247      28.827  48.086  47.381  1.00  0.00           H0.      0
ATOM   3817  CD1 LEU A 247      30.635  47.166  47.021  1.00  0.00           C0.      0
ATOM   3818 HD11 LEU A 247      31.127  47.983  46.493  1.00  0.00           H0.      0
ATOM   3819 HD12 LEU A 247      31.407  46.519  47.438  1.00  0.00           H0.      0
ATOM   3820 HD13 LEU A 247      30.088  46.685  46.211  1.00  0.00           H0.      0
ATOM   3821  CD2 LEU A 247      28.943  46.545  48.709  1.00  0.00           C0.      0
ATOM   3822 HD21 LEU A 247      29.729  46.081  49.305  1.00  0.00           H0.      0
ATOM   3823 HD22 LEU A 247      28.215  46.886  49.444  1.00  0.00           H0.      0
ATOM   3824 HD23 LEU A 247      28.537  45.798  48.027  1.00  0.00           H0.      0
ATOM   3825  C   LEU A 247      29.544  50.738  47.484  1.00  0.00           C0.      0
ATOM   3826  O   LEU A 247      29.737  50.898  46.282  1.00  0.00           O0.      0
ATOM   3827  N   ALA A 248      28.445  51.190  48.093  1.00  0.00           N0.      0
ATOM   3828  H   ALA A 248      28.404  51.091  49.097  1.00  0.00           H0.      0
ATOM   3829  CA  ALA A 248      27.338  51.694  47.348  1.00  0.00           C0.      0
ATOM   3830  HA  ALA A 248      26.958  50.951  46.647  1.00  0.00           H0.      0
ATOM   3831  CB  ALA A 248      26.233  52.051  48.282  1.00  0.00           C0.      0
ATOM   3832  HB1 ALA A 248      26.594  52.763  49.024  1.00  0.00           H0.      0
ATOM   3833  HB2 ALA A 248      25.407  52.571  47.797  1.00  0.00           H0.      0
ATOM   3834  HB3 ALA A 248      25.795  51.156  48.724  1.00  0.00           H0.      0
ATOM   3835  C   ALA A 248      27.704  52.943  46.558  1.00  0.00           C0.      0
ATOM   3836  O   ALA A 248      27.131  53.188  45.537  1.00  0.00           O0.      0
ATOM   3837  N   SER A 249      28.529  53.800  47.188  1.00  0.00           N0.      0
ATOM   3838  H   SER A 249      28.637  53.709  48.188  1.00  0.00           H0.      0
ATOM   3839  CA  SER A 249      28.888  55.110  46.686  1.00  0.00           C0.      0
ATOM   3840  HA  SER A 249      28.003  55.562  46.238  1.00  0.00           H0.      0
ATOM   3841  CB  SER A 249      29.368  56.025  47.855  1.00  0.00           C0.      0
ATOM   3842  HB2 SER A 249      28.614  56.076  48.641  1.00  0.00           H0.      0
ATOM   3843  HB3 SER A 249      30.260  55.661  48.364  1.00  0.00           H0.      0
ATOM   3844  OG  SER A 249      29.499  57.329  47.455  1.00  0.00           O0.      0
ATOM   3845  HG  SER A 249      28.695  57.679  47.065  1.00  0.00           H0.      0
ATOM   3846  C   SER A 249      29.947  55.008  45.528  1.00  0.00           C0.      0
ATOM   3847  O   SER A 249      29.813  55.829  44.593  1.00  0.00           O0.      0
ATOM   3848  N   PHE A 250      30.838  54.001  45.508  1.00  0.00           N0.      0
ATOM   3849  H   PHE A 250      30.997  53.320  46.237  1.00  0.00           H0.      0
ATOM   3850  CA  PHE A 250      31.634  53.765  44.278  1.00  0.00           C0.      0
ATOM   3851  HA  PHE A 250      32.108  54.658  43.873  1.00  0.00           H0.      0
ATOM   3852  CB  PHE A 250      32.781  52.818  44.714  1.00  0.00           C0.      0
ATOM   3853  HB2 PHE A 250      33.264  53.211  45.608  1.00  0.00           H0.      0
ATOM   3854  HB3 PHE A 250      32.311  51.886  45.029  1.00  0.00           H0.      0
ATOM   3855  CG  PHE A 250      33.821  52.541  43.598  1.00  0.00           C0.      0
ATOM   3856  CD1 PHE A 250      34.146  51.187  43.318  1.00  0.00           C0.      0
ATOM   3857  HD1 PHE A 250      33.878  50.357  43.954  1.00  0.00           H0.      0
ATOM   3858  CE1 PHE A 250      35.000  50.855  42.216  1.00  0.00           C0.      0
ATOM   3859  HE1 PHE A 250      35.284  49.825  42.057  1.00  0.00           H0.      0
ATOM   3860  CZ  PHE A 250      35.606  51.907  41.432  1.00  0.00           C0.      0
ATOM   3861  HZ  PHE A 250      36.303  51.705  40.633  1.00  0.00           H0.      0
ATOM   3862  CE2 PHE A 250      35.036  53.207  41.593  1.00  0.00           C0.      0
ATOM   3863  HE2 PHE A 250      35.444  54.006  40.991  1.00  0.00           H0.      0
ATOM   3864  CD2 PHE A 250      34.200  53.466  42.656  1.00  0.00           C0.      0
ATOM   3865  HD2 PHE A 250      34.065  54.533  42.760  1.00  0.00           H0.      0
ATOM   3866  C   PHE A 250      30.876  53.078  43.118  1.00  0.00           C0.      0
ATOM   3867  O   PHE A 250      31.146  53.295  41.967  1.00  0.00           O0.      0
ATOM   3868  N   THR A 251      29.896  52.219  43.467  1.00  0.00           N0.      0
ATOM   3869  H   THR A 251      29.741  52.055  44.452  1.00  0.00           H0.      0
ATOM   3870  CA  THR A 251      28.984  51.521  42.551  1.00  0.00           C0.      0
ATOM   3871  HA  THR A 251      29.566  50.791  41.990  1.00  0.00           H0.      0
ATOM   3872  CB  THR A 251      27.908  50.617  43.268  1.00  0.00           C0.      0
ATOM   3873  HB  THR A 251      27.330  51.241  43.950  1.00  0.00           H0.      0
ATOM   3874  CG2 THR A 251      26.921  49.896  42.353  1.00  0.00           C0.      0
ATOM   3875 HG21 THR A 251      27.422  49.225  41.655  1.00  0.00           H0.      0
ATOM   3876 HG22 THR A 251      26.253  49.218  42.884  1.00  0.00           H0.      0
ATOM   3877 HG23 THR A 251      26.361  50.716  41.906  1.00  0.00           H0.      0
ATOM   3878  OG1 THR A 251      28.590  49.632  44.073  1.00  0.00           O0.      0
ATOM   3879  HG1 THR A 251      29.169  50.074  44.698  1.00  0.00           H0.      0
ATOM   3880  C   THR A 251      28.272  52.377  41.578  1.00  0.00           C0.      0
ATOM   3881  O   THR A 251      28.550  52.204  40.408  1.00  0.00           O0.      0
ATOM   3882  N   GLU A 252      27.532  53.392  42.082  1.00  0.00           N0.      0
ATOM   3883  H   GLU A 252      27.249  53.495  43.046  1.00  0.00           H0.      0
ATOM   3884  CA  GLU A 252      26.997  54.436  41.184  1.00  0.00           C0.      0
ATOM   3885  HA  GLU A 252      26.325  53.882  40.528  1.00  0.00           H0.      0
ATOM   3886  CB  GLU A 252      26.288  55.436  42.103  1.00  0.00           C0.      0
ATOM   3887  HB2 GLU A 252      25.483  54.975  42.674  1.00  0.00           H0.      0
ATOM   3888  HB3 GLU A 252      26.984  55.721  42.893  1.00  0.00           H0.      0
ATOM   3889  CG  GLU A 252      25.669  56.698  41.433  1.00  0.00           C0.      0
ATOM   3890  HG2 GLU A 252      25.099  56.444  40.540  1.00  0.00           H0.      0
ATOM   3891  HG3 GLU A 252      24.920  57.171  42.068  1.00  0.00           H0.      0
ATOM   3892  CD  GLU A 252      26.810  57.813  41.066  1.00  0.00           C0.      0
ATOM   3893  OE1 GLU A 252      27.519  58.256  41.966  1.00  0.00           O0.      0
ATOM   3894  OE2 GLU A 252      27.070  58.070  39.870  1.00  0.00           O0.      0
ATOM   3895  C   GLU A 252      28.086  55.135  40.265  1.00  0.00           C0.      0
ATOM   3896  O   GLU A 252      27.983  55.115  39.059  1.00  0.00           O0.      0
ATOM   3897  N   LEU A 253      29.264  55.455  40.921  1.00  0.00           N0.      0
ATOM   3898  H   LEU A 253      29.300  55.254  41.910  1.00  0.00           H0.      0
ATOM   3899  CA  LEU A 253      30.441  56.110  40.252  1.00  0.00           C0.      0
ATOM   3900  HA  LEU A 253      29.986  56.972  39.764  1.00  0.00           H0.      0
ATOM   3901  CB  LEU A 253      31.290  56.694  41.411  1.00  0.00           C0.      0
ATOM   3902  HB2 LEU A 253      30.727  57.118  42.243  1.00  0.00           H0.      0
ATOM   3903  HB3 LEU A 253      31.846  55.912  41.930  1.00  0.00           H0.      0
ATOM   3904  CG  LEU A 253      32.356  57.758  41.071  1.00  0.00           C0.      0
ATOM   3905  HG  LEU A 253      31.948  58.159  40.143  1.00  0.00           H0.      0
ATOM   3906  CD1 LEU A 253      32.491  58.857  42.139  1.00  0.00           C0.      0
ATOM   3907 HD11 LEU A 253      33.199  59.594  41.759  1.00  0.00           H0.      0
ATOM   3908 HD12 LEU A 253      31.522  59.351  42.206  1.00  0.00           H0.      0
ATOM   3909 HD13 LEU A 253      32.748  58.384  43.087  1.00  0.00           H0.      0
ATOM   3910  CD2 LEU A 253      33.727  57.135  40.789  1.00  0.00           C0.      0
ATOM   3911 HD21 LEU A 253      34.451  57.884  40.469  1.00  0.00           H0.      0
ATOM   3912 HD22 LEU A 253      34.193  56.646  41.645  1.00  0.00           H0.      0
ATOM   3913 HD23 LEU A 253      33.641  56.482  39.921  1.00  0.00           H0.      0
ATOM   3914  C   LEU A 253      31.289  55.412  39.182  1.00  0.00           C0.      0
ATOM   3915  O   LEU A 253      31.610  55.999  38.143  1.00  0.00           O0.      0
ATOM   3916  N   VAL A 254      31.576  54.157  39.324  1.00  0.00           N0.      0
ATOM   3917  H   VAL A 254      31.244  53.725  40.175  1.00  0.00           H0.      0
ATOM   3918  CA  VAL A 254      32.162  53.333  38.296  1.00  0.00           C0.      0
ATOM   3919  HA  VAL A 254      32.996  53.888  37.867  1.00  0.00           H0.      0
ATOM   3920  CB  VAL A 254      32.830  52.065  38.849  1.00  0.00           C0.      0
ATOM   3921  HB  VAL A 254      33.600  52.374  39.556  1.00  0.00           H0.      0
ATOM   3922  CG1 VAL A 254      31.834  51.028  39.381  1.00  0.00           C0.      0
ATOM   3923 HG11 VAL A 254      31.431  51.311  40.353  1.00  0.00           H0.      0
ATOM   3924 HG12 VAL A 254      30.962  50.904  38.739  1.00  0.00           H0.      0
ATOM   3925 HG13 VAL A 254      32.315  50.050  39.389  1.00  0.00           H0.      0
ATOM   3926  CG2 VAL A 254      33.612  51.398  37.665  1.00  0.00           C0.      0
ATOM   3927 HG21 VAL A 254      34.224  52.150  37.167  1.00  0.00           H0.      0
ATOM   3928 HG22 VAL A 254      34.143  50.497  37.973  1.00  0.00           H0.      0
ATOM   3929 HG23 VAL A 254      32.886  50.938  36.996  1.00  0.00           H0.      0
ATOM   3930  C   VAL A 254      31.261  53.108  37.149  1.00  0.00           C0.      0
ATOM   3931  O   VAL A 254      31.627  53.167  35.958  1.00  0.00           O0.      0
ATOM   3932  N   GLN A 255      29.968  52.746  37.414  1.00  0.00           N0.      0
ATOM   3933  H   GLN A 255      29.732  52.607  38.386  1.00  0.00           H0.      0
ATOM   3934  CA  GLN A 255      29.031  52.369  36.313  1.00  0.00           C0.      0
ATOM   3935  HA  GLN A 255      29.446  51.677  35.580  1.00  0.00           H0.      0
ATOM   3936  CB  GLN A 255      27.830  51.591  36.907  1.00  0.00           C0.      0
ATOM   3937  HB2 GLN A 255      28.320  50.708  37.318  1.00  0.00           H0.      0
ATOM   3938  HB3 GLN A 255      27.375  52.028  37.796  1.00  0.00           H0.      0
ATOM   3939  CG  GLN A 255      26.767  51.251  35.904  1.00  0.00           C0.      0
ATOM   3940  HG2 GLN A 255      26.331  52.100  35.377  1.00  0.00           H0.      0
ATOM   3941  HG3 GLN A 255      27.279  50.675  35.133  1.00  0.00           H0.      0
ATOM   3942  CD  GLN A 255      25.704  50.398  36.498  1.00  0.00           C0.      0
ATOM   3943  OE1 GLN A 255      25.777  49.193  36.371  1.00  0.00           O0.      0
ATOM   3944  NE2 GLN A 255      24.794  50.978  37.273  1.00  0.00           N0.      0
ATOM   3945 HE21 GLN A 255      24.127  50.405  37.771  1.00  0.00           H0.      0
ATOM   3946 HE22 GLN A 255      24.662  51.979  37.243  1.00  0.00           H0.      0
ATOM   3947  C   GLN A 255      28.631  53.554  35.525  1.00  0.00           C0.      0
ATOM   3948  O   GLN A 255      28.519  53.498  34.283  1.00  0.00           O0.      0
ATOM   3949  N   GLU A 256      28.506  54.722  36.159  1.00  0.00           N0.      0
ATOM   3950  H   GLU A 256      28.507  54.672  37.168  1.00  0.00           H0.      0
ATOM   3951  CA  GLU A 256      28.163  55.979  35.506  1.00  0.00           C0.      0
ATOM   3952  HA  GLU A 256      27.143  55.800  35.165  1.00  0.00           H0.      0
ATOM   3953  CB  GLU A 256      27.997  57.062  36.525  1.00  0.00           C0.      0
ATOM   3954  HB2 GLU A 256      27.164  56.629  37.080  1.00  0.00           H0.      0
ATOM   3955  HB3 GLU A 256      28.927  57.153  37.087  1.00  0.00           H0.      0
ATOM   3956  CG  GLU A 256      27.424  58.404  35.979  1.00  0.00           C0.      0
ATOM   3957  HG2 GLU A 256      26.674  58.116  35.243  1.00  0.00           H0.      0
ATOM   3958  HG3 GLU A 256      26.749  58.802  36.736  1.00  0.00           H0.      0
ATOM   3959  CD  GLU A 256      28.416  59.471  35.537  1.00  0.00           C0.      0
ATOM   3960  OE1 GLU A 256      29.491  59.614  36.155  1.00  0.00           O0.      0
ATOM   3961  OE2 GLU A 256      28.171  60.191  34.514  1.00  0.00           O0.      0
ATOM   3962  C   GLU A 256      29.086  56.429  34.396  1.00  0.00           C0.      0
ATOM   3963  O   GLU A 256      28.658  56.930  33.369  1.00  0.00           O0.      0
ATOM   3964  N   ALA A 257      30.391  56.088  34.577  1.00  0.00           N0.      0
ATOM   3965  H   ALA A 257      30.606  55.638  35.456  1.00  0.00           H0.      0
ATOM   3966  CA  ALA A 257      31.470  56.404  33.609  1.00  0.00           C0.      0
ATOM   3967  HA  ALA A 257      31.397  57.475  33.420  1.00  0.00           H0.      0
ATOM   3968  CB  ALA A 257      32.786  56.126  34.327  1.00  0.00           C0.      0
ATOM   3969  HB1 ALA A 257      32.900  55.050  34.453  1.00  0.00           H0.      0
ATOM   3970  HB2 ALA A 257      33.525  56.587  33.672  1.00  0.00           H0.      0
ATOM   3971  HB3 ALA A 257      32.840  56.591  35.312  1.00  0.00           H0.      0
ATOM   3972  C   ALA A 257      31.223  55.738  32.251  1.00  0.00           C0.      0
ATOM   3973  O   ALA A 257      31.737  56.206  31.225  1.00  0.00           O0.      0
ATOM   3974  N   PHE A 258      30.235  54.766  32.184  1.00  0.00           N0.      0
ATOM   3975  H   PHE A 258      29.628  54.692  32.988  1.00  0.00           H0.      0
ATOM   3976  CA  PHE A 258      29.806  54.101  30.971  1.00  0.00           C0.      0
ATOM   3977  HA  PHE A 258      30.373  54.443  30.105  1.00  0.00           H0.      0
ATOM   3978  CB  PHE A 258      30.126  52.519  31.221  1.00  0.00           C0.      0
ATOM   3979  HB2 PHE A 258      29.622  52.023  32.050  1.00  0.00           H0.      0
ATOM   3980  HB3 PHE A 258      29.643  52.064  30.356  1.00  0.00           H0.      0
ATOM   3981  CG  PHE A 258      31.559  52.116  31.477  1.00  0.00           C0.      0
ATOM   3982  CD1 PHE A 258      32.211  52.434  32.698  1.00  0.00           C0.      0
ATOM   3983  HD1 PHE A 258      31.761  53.020  33.485  1.00  0.00           H0.      0
ATOM   3984  CE1 PHE A 258      33.471  51.973  32.977  1.00  0.00           C0.      0
ATOM   3985  HE1 PHE A 258      33.934  52.279  33.903  1.00  0.00           H0.      0
ATOM   3986  CZ  PHE A 258      34.095  51.020  32.080  1.00  0.00           C0.      0
ATOM   3987  HZ  PHE A 258      35.034  50.528  32.285  1.00  0.00           H0.      0
ATOM   3988  CE2 PHE A 258      33.473  50.788  30.816  1.00  0.00           C0.      0
ATOM   3989  HE2 PHE A 258      33.981  50.236  30.039  1.00  0.00           H0.      0
ATOM   3990  CD2 PHE A 258      32.236  51.408  30.532  1.00  0.00           C0.      0
ATOM   3991  HD2 PHE A 258      31.724  51.162  29.614  1.00  0.00           H0.      0
ATOM   3992  C   PHE A 258      28.390  54.287  30.528  1.00  0.00           C0.      0
ATOM   3993  O   PHE A 258      28.188  54.544  29.323  1.00  0.00           O0.      0
ATOM   3994  N   GLY A 259      27.431  54.459  31.480  1.00  0.00           N0.      0
ATOM   3995  H   GLY A 259      27.636  54.197  32.433  1.00  0.00           H0.      0
ATOM   3996  CA  GLY A 259      25.994  54.460  31.306  1.00  0.00           C0.      0
ATOM   3997  HA2 GLY A 259      25.556  55.223  31.950  1.00  0.00           H0.      0
ATOM   3998  HA3 GLY A 259      25.750  54.861  30.322  1.00  0.00           H0.      0
ATOM   3999  C   GLY A 259      25.258  53.200  31.569  1.00  0.00           C0.      0
ATOM   4000  O   GLY A 259      25.821  52.147  31.623  1.00  0.00           O0.      0
ATOM   4001  N   GLY A 260      23.925  53.308  31.652  1.00  0.00           N0.      0
ATOM   4002  H   GLY A 260      23.550  54.240  31.554  1.00  0.00           H0.      0
ATOM   4003  CA  GLY A 260      23.024  52.219  31.946  1.00  0.00           C0.      0
ATOM   4004  HA2 GLY A 260      23.135  51.965  33.000  1.00  0.00           H0.      0
ATOM   4005  HA3 GLY A 260      22.050  52.702  31.865  1.00  0.00           H0.      0
ATOM   4006  C   GLY A 260      23.074  50.991  31.092  1.00  0.00           C0.      0
ATOM   4007  O   GLY A 260      22.776  49.908  31.606  1.00  0.00           O0.      0
ATOM   4008  N   ARG A 261      23.585  51.030  29.834  1.00  0.00           N0.      0
ATOM   4009  H   ARG A 261      23.823  51.953  29.499  1.00  0.00           H0.      0
ATOM   4010  CA  ARG A 261      23.964  49.871  28.956  1.00  0.00           C0.      0
ATOM   4011  HA  ARG A 261      23.073  49.252  28.843  1.00  0.00           H0.      0
ATOM   4012  CB  ARG A 261      24.296  50.312  27.524  1.00  0.00           C0.      0
ATOM   4013  HB2 ARG A 261      25.027  51.120  27.496  1.00  0.00           H0.      0
ATOM   4014  HB3 ARG A 261      24.620  49.510  26.860  1.00  0.00           H0.      0
ATOM   4015  CG  ARG A 261      22.929  50.695  26.857  1.00  0.00           C0.      0
ATOM   4016  HG2 ARG A 261      22.291  49.830  26.679  1.00  0.00           H0.      0
ATOM   4017  HG3 ARG A 261      22.478  51.452  27.498  1.00  0.00           H0.      0
ATOM   4018  CD  ARG A 261      23.120  51.543  25.557  1.00  0.00           C0.      0
ATOM   4019  HD2 ARG A 261      22.106  51.804  25.253  1.00  0.00           H0.      0
ATOM   4020  HD3 ARG A 261      23.543  52.483  25.911  1.00  0.00           H0.      0
ATOM   4021  NE  ARG A 261      23.877  50.886  24.496  1.00  0.00           N0.      0
ATOM   4022  HE  ARG A 261      23.766  49.882  24.474  1.00  0.00           H0.      0
ATOM   4023  CZ  ARG A 261      24.562  51.418  23.523  1.00  0.00           C0.      0
ATOM   4024  NH1 ARG A 261      25.112  50.612  22.665  1.00  0.00           N0.      0
ATOM   4025 HH11 ARG A 261      24.946  49.619  22.577  1.00  0.00           H0.      0
ATOM   4026 HH12 ARG A 261      25.558  51.027  21.859  1.00  0.00           H0.      0
ATOM   4027  NH2 ARG A 261      24.493  52.683  23.274  1.00  0.00           N0.      0
ATOM   4028 HH21 ARG A 261      24.322  53.238  24.100  1.00  0.00           H0.      0
ATOM   4029 HH22 ARG A 261      24.768  52.999  22.355  1.00  0.00           H0.      0
ATOM   4030  C   ARG A 261      25.167  49.071  29.542  1.00  0.00           C0.      0
ATOM   4031  O   ARG A 261      25.371  47.945  29.060  1.00  0.00           O0.      0
ATOM   4032  N   CYS A 262      25.904  49.487  30.534  1.00  0.00           N0.      0
ATOM   4033  H   CYS A 262      25.539  50.338  30.939  1.00  0.00           H0.      0
ATOM   4034  CA  CYS A 262      26.976  48.736  31.158  1.00  0.00           C0.      0
ATOM   4035  HA  CYS A 262      27.555  48.228  30.386  1.00  0.00           H0.      0
ATOM   4036  CB  CYS A 262      27.975  49.684  31.877  1.00  0.00           C0.      0
ATOM   4037  HB2 CYS A 262      28.258  50.391  31.098  1.00  0.00           H0.      0
ATOM   4038  HB3 CYS A 262      27.477  50.107  32.750  1.00  0.00           H0.      0
ATOM   4039  SG  CYS A 262      29.489  48.904  32.609  1.00  0.00           S0.      0
ATOM   4040  HG  CYS A 262      29.810  48.168  31.541  1.00  0.00           H0.      0
ATOM   4041  C   CYS A 262      26.463  47.677  32.117  1.00  0.00           C0.      0
ATOM   4042  O   CYS A 262      25.257  47.614  32.423  1.00  0.00           O0.      0
ATOM   4043  N   GLN A 263      27.202  46.604  32.286  1.00  0.00           N0.      0
ATOM   4044  H   GLN A 263      28.149  46.711  31.953  1.00  0.00           H0.      0
ATOM   4045  CA  GLN A 263      26.928  45.431  33.151  1.00  0.00           C0.      0
ATOM   4046  HA  GLN A 263      25.956  45.734  33.542  1.00  0.00           H0.      0
ATOM   4047  CB  GLN A 263      26.636  44.178  32.338  1.00  0.00           C0.      0
ATOM   4048  HB2 GLN A 263      27.516  43.831  31.798  1.00  0.00           H0.      0
ATOM   4049  HB3 GLN A 263      26.236  43.507  33.098  1.00  0.00           H0.      0
ATOM   4050  CG  GLN A 263      25.498  44.270  31.252  1.00  0.00           C0.      0
ATOM   4051  HG2 GLN A 263      24.617  44.641  31.776  1.00  0.00           H0.      0
ATOM   4052  HG3 GLN A 263      25.811  45.038  30.545  1.00  0.00           H0.      0
ATOM   4053  CD  GLN A 263      25.114  42.999  30.577  1.00  0.00           C0.      0
ATOM   4054  OE1 GLN A 263      25.743  41.974  30.796  1.00  0.00           O0.      0
ATOM   4055  NE2 GLN A 263      24.238  43.053  29.599  1.00  0.00           N0.      0
ATOM   4056 HE21 GLN A 263      24.094  42.300  28.942  1.00  0.00           H0.      0
ATOM   4057 HE22 GLN A 263      23.803  43.945  29.410  1.00  0.00           H0.      0
ATOM   4058  C   GLN A 263      27.883  45.309  34.351  1.00  0.00           C0.      0
ATOM   4059  O   GLN A 263      29.010  45.722  34.277  1.00  0.00           O0.      0
ATOM   4060  N   HID A 264      27.437  44.744  35.509  1.00  0.00           N0.      0
ATOM   4061  H   HID A 264      26.529  44.302  35.510  1.00  0.00           H0.      0
ATOM   4062  CA  HID A 264      28.252  44.798  36.760  1.00  0.00           C0.      0
ATOM   4063  HA  HID A 264      29.304  44.904  36.497  1.00  0.00           H0.      0
ATOM   4064  CB  HID A 264      27.896  46.091  37.462  1.00  0.00           C0.      0
ATOM   4065  HB2 HID A 264      28.344  46.886  36.867  1.00  0.00           H0.      0
ATOM   4066  HB3 HID A 264      26.810  46.146  37.543  1.00  0.00           H0.      0
ATOM   4067  CG  HID A 264      28.334  46.414  38.886  1.00  0.00           C0.      0
ATOM   4068  ND1 HID A 264      27.612  46.176  39.983  1.00  0.00           N0.      0
ATOM   4069  HD1 HID A 264      26.779  45.609  40.055  1.00  0.00           H0.      0
ATOM   4070  CE1 HID A 264      28.355  46.636  41.055  1.00  0.00           C0.      0
ATOM   4071  HE1 HID A 264      28.092  46.561  42.100  1.00  0.00           H0.      0
ATOM   4072  NE2 HID A 264      29.464  47.272  40.622  1.00  0.00           N0.      0
ATOM   4073  CD2 HID A 264      29.501  47.046  39.265  1.00  0.00           C0.      0
ATOM   4074  HD2 HID A 264      30.287  47.476  38.663  1.00  0.00           H0.      0
ATOM   4075  C   HID A 264      28.060  43.643  37.778  1.00  0.00           C0.      0
ATOM   4076  O   HID A 264      26.985  43.134  37.896  1.00  0.00           O0.      0
ATOM   4077  N   SER A 265      29.106  43.436  38.574  1.00  0.00           N0.      0
ATOM   4078  H   SER A 265      29.970  43.940  38.436  1.00  0.00           H0.      0
ATOM   4079  CA  SER A 265      29.178  42.494  39.696  1.00  0.00           C0.      0
ATOM   4080  HA  SER A 265      28.256  42.394  40.269  1.00  0.00           H0.      0
ATOM   4081  CB  SER A 265      29.521  41.054  39.158  1.00  0.00           C0.      0
ATOM   4082  HB2 SER A 265      28.777  40.610  38.496  1.00  0.00           H0.      0
ATOM   4083  HB3 SER A 265      30.443  40.995  38.579  1.00  0.00           H0.      0
ATOM   4084  OG  SER A 265      29.645  40.102  40.173  1.00  0.00           O0.      0
ATOM   4085  HG  SER A 265      29.624  39.252  39.728  1.00  0.00           H0.      0
ATOM   4086  C   SER A 265      30.284  42.924  40.675  1.00  0.00           C0.      0
ATOM   4087  O   SER A 265      31.159  43.648  40.316  1.00  0.00           O0.      0
ATOM   4088  N   VAL A 266      30.316  42.404  41.932  1.00  0.00           N0.      0
ATOM   4089  H   VAL A 266      29.709  41.644  42.206  1.00  0.00           H0.      0
ATOM   4090  CA  VAL A 266      31.276  42.759  43.008  1.00  0.00           C0.      0
ATOM   4091  HA  VAL A 266      32.153  43.221  42.555  1.00  0.00           H0.      0
ATOM   4092  CB  VAL A 266      30.665  43.839  43.844  1.00  0.00           C0.      0
ATOM   4093  HB  VAL A 266      30.268  44.643  43.224  1.00  0.00           H0.      0
ATOM   4094  CG1 VAL A 266      29.498  43.352  44.775  1.00  0.00           C0.      0
ATOM   4095 HG11 VAL A 266      28.938  44.180  45.209  1.00  0.00           H0.      0
ATOM   4096 HG12 VAL A 266      28.742  42.705  44.330  1.00  0.00           H0.      0
ATOM   4097 HG13 VAL A 266      29.974  42.753  45.552  1.00  0.00           H0.      0
ATOM   4098  CG2 VAL A 266      31.697  44.501  44.755  1.00  0.00           C0.      0
ATOM   4099 HG21 VAL A 266      31.975  43.745  45.490  1.00  0.00           H0.      0
ATOM   4100 HG22 VAL A 266      32.636  44.644  44.220  1.00  0.00           H0.      0
ATOM   4101 HG23 VAL A 266      31.281  45.403  45.205  1.00  0.00           H0.      0
ATOM   4102  C   VAL A 266      31.652  41.474  43.830  1.00  0.00           C0.      0
ATOM   4103  O   VAL A 266      30.779  40.719  44.196  1.00  0.00           O0.      0
ATOM   4104  N   LEU A 267      32.948  41.154  43.937  1.00  0.00           N0.      0
ATOM   4105  H   LEU A 267      33.633  41.747  43.491  1.00  0.00           H0.      0
ATOM   4106  CA  LEU A 267      33.446  40.045  44.678  1.00  0.00           C0.      0
ATOM   4107  HA  LEU A 267      32.629  39.472  45.117  1.00  0.00           H0.      0
ATOM   4108  CB  LEU A 267      34.167  39.142  43.595  1.00  0.00           C0.      0
ATOM   4109  HB2 LEU A 267      35.055  39.707  43.313  1.00  0.00           H0.      0
ATOM   4110  HB3 LEU A 267      34.512  38.207  44.037  1.00  0.00           H0.      0
ATOM   4111  CG  LEU A 267      33.409  38.742  42.371  1.00  0.00           C0.      0
ATOM   4112  HG  LEU A 267      32.988  39.651  41.941  1.00  0.00           H0.      0
ATOM   4113  CD1 LEU A 267      34.445  38.234  41.340  1.00  0.00           C0.      0
ATOM   4114 HD11 LEU A 267      35.114  39.032  41.020  1.00  0.00           H0.      0
ATOM   4115 HD12 LEU A 267      35.116  37.503  41.790  1.00  0.00           H0.      0
ATOM   4116 HD13 LEU A 267      34.035  37.777  40.439  1.00  0.00           H0.      0
ATOM   4117  CD2 LEU A 267      32.288  37.776  42.608  1.00  0.00           C0.      0
ATOM   4118 HD21 LEU A 267      31.743  37.790  41.664  1.00  0.00           H0.      0
ATOM   4119 HD22 LEU A 267      32.778  36.803  42.644  1.00  0.00           H0.      0
ATOM   4120 HD23 LEU A 267      31.759  38.043  43.522  1.00  0.00           H0.      0
ATOM   4121  C   LEU A 267      34.400  40.468  45.805  1.00  0.00           C0.      0
ATOM   4122  O   LEU A 267      34.955  41.570  45.661  1.00  0.00           O0.      0
ATOM   4123  N   GLY A 268      34.522  39.702  46.875  1.00  0.00           N0.      0
ATOM   4124  H   GLY A 268      33.902  38.907  46.932  1.00  0.00           H0.      0
ATOM   4125  CA  GLY A 268      35.378  39.968  48.083  1.00  0.00           C0.      0
ATOM   4126  HA2 GLY A 268      35.605  41.034  48.090  1.00  0.00           H0.      0
ATOM   4127  HA3 GLY A 268      34.840  39.634  48.970  1.00  0.00           H0.      0
ATOM   4128  C   GLY A 268      36.724  39.307  48.092  1.00  0.00           C0.      0
ATOM   4129  O   GLY A 268      37.731  39.812  48.604  1.00  0.00           O0.      0
ATOM   4130  N   ASP A 269      36.738  38.046  47.489  1.00  0.00           N0.      0
ATOM   4131  H   ASP A 269      35.898  37.659  47.084  1.00  0.00           H0.      0
ATOM   4132  CA  ASP A 269      37.892  37.134  47.542  1.00  0.00           C0.      0
ATOM   4133  HA  ASP A 269      38.768  37.781  47.491  1.00  0.00           H0.      0
ATOM   4134  CB  ASP A 269      37.930  36.272  48.803  1.00  0.00           C0.      0
ATOM   4135  HB2 ASP A 269      38.873  35.734  48.706  1.00  0.00           H0.      0
ATOM   4136  HB3 ASP A 269      37.889  36.840  49.732  1.00  0.00           H0.      0
ATOM   4137  CG  ASP A 269      36.766  35.255  48.897  1.00  0.00           C0.      0
ATOM   4138  OD1 ASP A 269      35.710  35.346  48.183  1.00  0.00           O0.      0
ATOM   4139  OD2 ASP A 269      36.896  34.410  49.815  1.00  0.00           O0.      0
ATOM   4140  C   ASP A 269      37.909  36.277  46.266  1.00  0.00           C0.      0
ATOM   4141  O   ASP A 269      38.237  35.124  46.212  1.00  0.00           O0.      0
ATOM   4142  N   PHE A 270      37.366  36.822  45.154  1.00  0.00           N0.      0
ATOM   4143  H   PHE A 270      37.069  37.767  45.349  1.00  0.00           H0.      0
ATOM   4144  CA  PHE A 270      37.154  36.231  43.820  1.00  0.00           C0.      0
ATOM   4145  HA  PHE A 270      36.728  37.018  43.198  1.00  0.00           H0.      0
ATOM   4146  CB  PHE A 270      38.475  35.877  43.105  1.00  0.00           C0.      0
ATOM   4147  HB2 PHE A 270      39.044  35.070  43.566  1.00  0.00           H0.      0
ATOM   4148  HB3 PHE A 270      38.164  35.518  42.124  1.00  0.00           H0.      0
ATOM   4149  CG  PHE A 270      39.505  36.955  42.995  1.00  0.00           C0.      0
ATOM   4150  CD1 PHE A 270      40.487  37.134  43.998  1.00  0.00           C0.      0
ATOM   4151  HD1 PHE A 270      40.644  36.339  44.711  1.00  0.00           H0.      0
ATOM   4152  CE1 PHE A 270      41.210  38.337  44.096  1.00  0.00           C0.      0
ATOM   4153  HE1 PHE A 270      41.943  38.538  44.863  1.00  0.00           H0.      0
ATOM   4154  CZ  PHE A 270      40.969  39.382  43.188  1.00  0.00           C0.      0
ATOM   4155  HZ  PHE A 270      41.583  40.269  43.218  1.00  0.00           H0.      0
ATOM   4156  CE2 PHE A 270      39.938  39.284  42.304  1.00  0.00           C0.      0
ATOM   4157  HE2 PHE A 270      39.792  40.173  41.707  1.00  0.00           H0.      0
ATOM   4158  CD2 PHE A 270      39.210  38.076  42.228  1.00  0.00           C0.      0
ATOM   4159  HD2 PHE A 270      38.321  38.061  41.616  1.00  0.00           H0.      0
ATOM   4160  C   PHE A 270      36.147  35.039  43.819  1.00  0.00           C0.      0
ATOM   4161  O   PHE A 270      35.786  34.518  42.754  1.00  0.00           O0.      0
ATOM   4162  N   LYS A 271      35.585  34.563  44.924  1.00  0.00           N0.      0
ATOM   4163  H   LYS A 271      35.916  34.955  45.795  1.00  0.00           H0.      0
ATOM   4164  CA  LYS A 271      34.443  33.569  45.050  1.00  0.00           C0.      0
ATOM   4165  HA  LYS A 271      34.503  32.731  44.356  1.00  0.00           H0.      0
ATOM   4166  CB  LYS A 271      34.233  33.048  46.518  1.00  0.00           C0.      0
ATOM   4167  HB2 LYS A 271      34.027  33.871  47.202  1.00  0.00           H0.      0
ATOM   4168  HB3 LYS A 271      33.368  32.385  46.560  1.00  0.00           H0.      0
ATOM   4169  CG  LYS A 271      35.501  32.377  47.008  1.00  0.00           C0.      0
ATOM   4170  HG2 LYS A 271      36.006  31.922  46.156  1.00  0.00           H0.      0
ATOM   4171  HG3 LYS A 271      36.200  33.153  47.321  1.00  0.00           H0.      0
ATOM   4172  CD  LYS A 271      35.345  31.303  48.145  1.00  0.00           C0.      0
ATOM   4173  HD2 LYS A 271      34.730  31.731  48.937  1.00  0.00           H0.      0
ATOM   4174  HD3 LYS A 271      34.897  30.369  47.804  1.00  0.00           H0.      0
ATOM   4175  CE  LYS A 271      36.677  30.914  48.835  1.00  0.00           C0.      0
ATOM   4176  HE2 LYS A 271      36.429  30.783  49.889  1.00  0.00           H0.      0
ATOM   4177  HE3 LYS A 271      37.046  29.978  48.418  1.00  0.00           H0.      0
ATOM   4178  NZ  LYS A 271      37.825  31.851  48.765  1.00  0.00           N0.      0
ATOM   4179  HZ1 LYS A 271      38.088  32.009  47.803  1.00  0.00           H0.      0
ATOM   4180  HZ2 LYS A 271      37.542  32.706  49.222  1.00  0.00           H0.      0
ATOM   4181  HZ3 LYS A 271      38.595  31.450  49.282  1.00  0.00           H0.      0
ATOM   4182  C   LYS A 271      33.190  34.350  44.682  1.00  0.00           C0.      0
ATOM   4183  O   LYS A 271      33.169  35.574  44.795  1.00  0.00           O0.      0
ATOM   4184  N   PRO A 272      32.175  33.691  44.090  1.00  0.00           N0.      0
ATOM   4185  CD  PRO A 272      32.201  32.471  43.396  1.00  0.00           C0.      0
ATOM   4186  HD2 PRO A 272      32.194  31.760  44.223  1.00  0.00           H0.      0
ATOM   4187  HD3 PRO A 272      33.053  32.478  42.717  1.00  0.00           H0.      0
ATOM   4188  CG  PRO A 272      30.927  32.431  42.540  1.00  0.00           C0.      0
ATOM   4189  HG2 PRO A 272      30.704  31.369  42.440  1.00  0.00           H0.      0
ATOM   4190  HG3 PRO A 272      31.129  32.910  41.582  1.00  0.00           H0.      0
ATOM   4191  CB  PRO A 272      29.888  33.195  43.390  1.00  0.00           C0.      0
ATOM   4192  HB2 PRO A 272      29.615  32.513  44.195  1.00  0.00           H0.      0
ATOM   4193  HB3 PRO A 272      29.105  33.661  42.791  1.00  0.00           H0.      0
ATOM   4194  CA  PRO A 272      30.832  34.241  43.983  1.00  0.00           C0.      0
ATOM   4195  HA  PRO A 272      30.872  35.027  43.229  1.00  0.00           H0.      0
ATOM   4196  C   PRO A 272      30.470  34.907  45.358  1.00  0.00           C0.      0
ATOM   4197  O   PRO A 272      30.868  34.505  46.428  1.00  0.00           O0.      0
ATOM   4198  N   TYR A 273      29.591  35.847  45.307  1.00  0.00           N0.      0
ATOM   4199  H   TYR A 273      29.269  36.166  44.404  1.00  0.00           H0.      0
ATOM   4200  CA  TYR A 273      29.336  36.752  46.447  1.00  0.00           C0.      0
ATOM   4201  HA  TYR A 273      29.208  36.112  47.320  1.00  0.00           H0.      0
ATOM   4202  CB  TYR A 273      30.561  37.738  46.701  1.00  0.00           C0.      0
ATOM   4203  HB2 TYR A 273      31.411  37.121  46.991  1.00  0.00           H0.      0
ATOM   4204  HB3 TYR A 273      30.840  38.107  45.714  1.00  0.00           H0.      0
ATOM   4205  CG  TYR A 273      30.281  38.857  47.711  1.00  0.00           C0.      0
ATOM   4206  CD1 TYR A 273      30.208  38.458  49.052  1.00  0.00           C0.      0
ATOM   4207  HD1 TYR A 273      30.436  37.446  49.355  1.00  0.00           H0.      0
ATOM   4208  CE1 TYR A 273      30.026  39.411  50.047  1.00  0.00           C0.      0
ATOM   4209  HE1 TYR A 273      29.950  39.014  51.049  1.00  0.00           H0.      0
ATOM   4210  CZ  TYR A 273      29.880  40.778  49.771  1.00  0.00           C0.      0
ATOM   4211  OH  TYR A 273      29.611  41.694  50.727  1.00  0.00           O0.      0
ATOM   4212  HH  TYR A 273      29.471  41.241  51.562  1.00  0.00           H0.      0
ATOM   4213  CE2 TYR A 273      29.840  41.087  48.374  1.00  0.00           C0.      0
ATOM   4214  HE2 TYR A 273      29.528  42.077  48.076  1.00  0.00           H0.      0
ATOM   4215  CD2 TYR A 273      30.053  40.122  47.386  1.00  0.00           C0.      0
ATOM   4216  HD2 TYR A 273      30.025  40.406  46.344  1.00  0.00           H0.      0
ATOM   4217  C   TYR A 273      28.069  37.594  46.193  1.00  0.00           C0.      0
ATOM   4218  O   TYR A 273      27.830  37.983  45.044  1.00  0.00           O0.      0
ATOM   4219  N   ARG A 274      27.254  37.995  47.208  1.00  0.00           N0.      0
ATOM   4220  H   ARG A 274      27.474  37.559  48.092  1.00  0.00           H0.      0
ATOM   4221  CA  ARG A 274      26.156  38.951  47.168  1.00  0.00           C0.      0
ATOM   4222  HA  ARG A 274      26.128  39.407  46.178  1.00  0.00           H0.      0
ATOM   4223  CB  ARG A 274      24.861  38.176  47.387  1.00  0.00           C0.      0
ATOM   4224  HB2 ARG A 274      25.085  37.639  48.309  1.00  0.00           H0.      0
ATOM   4225  HB3 ARG A 274      24.048  38.823  47.717  1.00  0.00           H0.      0
ATOM   4226  CG  ARG A 274      24.426  37.254  46.209  1.00  0.00           C0.      0
ATOM   4227  HG2 ARG A 274      24.325  37.801  45.272  1.00  0.00           H0.      0
ATOM   4228  HG3 ARG A 274      25.168  36.483  46.001  1.00  0.00           H0.      0
ATOM   4229  CD  ARG A 274      23.020  36.604  46.248  1.00  0.00           C0.      0
ATOM   4230  HD2 ARG A 274      22.843  35.930  45.410  1.00  0.00           H0.      0
ATOM   4231  HD3 ARG A 274      23.179  35.830  46.998  1.00  0.00           H0.      0
ATOM   4232  NE  ARG A 274      22.001  37.543  46.576  1.00  0.00           N0.      0
ATOM   4233  HE  ARG A 274      21.740  37.689  47.540  1.00  0.00           H0.      0
ATOM   4234  CZ  ARG A 274      21.218  38.190  45.702  1.00  0.00           C0.      0
ATOM   4235  NH1 ARG A 274      21.515  38.306  44.475  1.00  0.00           N0.      0
ATOM   4236 HH11 ARG A 274      22.282  37.768  44.097  1.00  0.00           H0.      0
ATOM   4237 HH12 ARG A 274      20.918  38.791  43.820  1.00  0.00           H0.      0
ATOM   4238  NH2 ARG A 274      20.048  38.709  45.969  1.00  0.00           N0.      0
ATOM   4239 HH21 ARG A 274      19.554  38.740  46.849  1.00  0.00           H0.      0
ATOM   4240 HH22 ARG A 274      19.513  39.029  45.174  1.00  0.00           H0.      0
ATOM   4241  C   ARG A 274      26.293  39.981  48.324  1.00  0.00           C0.      0
ATOM   4242  O   ARG A 274      26.612  39.620  49.484  1.00  0.00           O0.      0
ATOM   4243  N   PRO A 275      25.979  41.263  48.097  1.00  0.00           N0.      0
ATOM   4244  CD  PRO A 275      25.746  41.981  46.862  1.00  0.00           C0.      0
ATOM   4245  HD2 PRO A 275      25.058  41.446  46.208  1.00  0.00           H0.      0
ATOM   4246  HD3 PRO A 275      26.665  42.220  46.326  1.00  0.00           H0.      0
ATOM   4247  CG  PRO A 275      25.067  43.267  47.284  1.00  0.00           C0.      0
ATOM   4248  HG2 PRO A 275      24.021  43.031  47.477  1.00  0.00           H0.      0
ATOM   4249  HG3 PRO A 275      25.299  44.062  46.575  1.00  0.00           H0.      0
ATOM   4250  CB  PRO A 275      25.669  43.584  48.637  1.00  0.00           C0.      0
ATOM   4251  HB2 PRO A 275      24.978  44.303  49.078  1.00  0.00           H0.      0
ATOM   4252  HB3 PRO A 275      26.663  44.000  48.467  1.00  0.00           H0.      0
ATOM   4253  CA  PRO A 275      25.807  42.153  49.279  1.00  0.00           C0.      0
ATOM   4254  HA  PRO A 275      26.791  42.244  49.740  1.00  0.00           H0.      0
ATOM   4255  C   PRO A 275      24.731  41.717  50.300  1.00  0.00           C0.      0
ATOM   4256  O   PRO A 275      23.739  41.013  49.994  1.00  0.00           O0.      0
ATOM   4257  N   GLY A 276      24.804  42.339  51.569  1.00  0.00           N0.      0
ATOM   4258  H   GLY A 276      25.578  42.983  51.656  1.00  0.00           H0.      0
ATOM   4259  CA  GLY A 276      23.840  42.051  52.697  1.00  0.00           C0.      0
ATOM   4260  HA2 GLY A 276      24.081  42.902  53.335  1.00  0.00           H0.      0
ATOM   4261  HA3 GLY A 276      22.798  42.104  52.383  1.00  0.00           H0.      0
ATOM   4262  C   GLY A 276      24.135  40.751  53.491  1.00  0.00           C0.      0
ATOM   4263  O   GLY A 276      23.604  40.633  54.565  1.00  0.00           O0.      0
ATOM   4264  N   GLN A 277      25.028  39.944  52.984  1.00  0.00           N0.      0
ATOM   4265  H   GLN A 277      25.461  40.289  52.139  1.00  0.00           H0.      0
ATOM   4266  CA  GLN A 277      25.555  38.798  53.666  1.00  0.00           C0.      0
ATOM   4267  HA  GLN A 277      24.802  38.100  54.032  1.00  0.00           H0.      0
ATOM   4268  CB  GLN A 277      26.406  38.010  52.646  1.00  0.00           C0.      0
ATOM   4269  HB2 GLN A 277      27.025  38.656  52.024  1.00  0.00           H0.      0
ATOM   4270  HB3 GLN A 277      27.045  37.284  53.150  1.00  0.00           H0.      0
ATOM   4271  CG  GLN A 277      25.470  37.322  51.699  1.00  0.00           C0.      0
ATOM   4272  HG2 GLN A 277      24.662  36.826  52.236  1.00  0.00           H0.      0
ATOM   4273  HG3 GLN A 277      24.929  38.021  51.062  1.00  0.00           H0.      0
ATOM   4274  CD  GLN A 277      26.232  36.411  50.730  1.00  0.00           C0.      0
ATOM   4275  OE1 GLN A 277      27.442  36.461  50.514  1.00  0.00           O0.      0
ATOM   4276  NE2 GLN A 277      25.481  35.641  50.007  1.00  0.00           N0.      0
ATOM   4277 HE21 GLN A 277      25.925  35.048  49.321  1.00  0.00           H0.      0
ATOM   4278 HE22 GLN A 277      24.495  35.708  50.213  1.00  0.00           H0.      0
ATOM   4279  C   GLN A 277      26.353  39.133  54.918  1.00  0.00           C0.      0
ATOM   4280  O   GLN A 277      27.021  40.164  54.908  1.00  0.00           O0.      0
ATOM   4281  N   ALA A 278      26.342  38.319  55.988  1.00  0.00           N0.      0
ATOM   4282  H   ALA A 278      25.710  37.537  56.084  1.00  0.00           H0.      0
ATOM   4283  CA  ALA A 278      27.089  38.674  57.195  1.00  0.00           C0.      0
ATOM   4284  HA  ALA A 278      26.961  39.728  57.439  1.00  0.00           H0.      0
ATOM   4285  CB  ALA A 278      26.532  37.838  58.327  1.00  0.00           C0.      0
ATOM   4286  HB1 ALA A 278      25.472  38.006  58.521  1.00  0.00           H0.      0
ATOM   4287  HB2 ALA A 278      26.573  36.762  58.162  1.00  0.00           H0.      0
ATOM   4288  HB3 ALA A 278      27.064  38.107  59.239  1.00  0.00           H0.      0
ATOM   4289  C   ALA A 278      28.549  38.364  57.099  1.00  0.00           C0.      0
ATOM   4290  O   ALA A 278      29.306  38.807  58.023  1.00  0.00           O0.      0
ATOM   4291  N   TYR A 279      28.971  37.707  56.025  1.00  0.00           N0.      0
ATOM   4292  H   TYR A 279      28.245  37.161  55.583  1.00  0.00           H0.      0
ATOM   4293  CA  TYR A 279      30.361  37.619  55.646  1.00  0.00           C0.      0
ATOM   4294  HA  TYR A 279      30.878  36.997  56.376  1.00  0.00           H0.      0
ATOM   4295  CB  TYR A 279      30.317  36.779  54.302  1.00  0.00           C0.      0
ATOM   4296  HB2 TYR A 279      29.981  35.787  54.606  1.00  0.00           H0.      0
ATOM   4297  HB3 TYR A 279      29.602  37.345  53.706  1.00  0.00           H0.      0
ATOM   4298  CG  TYR A 279      31.635  36.577  53.450  1.00  0.00           C0.      0
ATOM   4299  CD1 TYR A 279      31.618  36.853  52.050  1.00  0.00           C0.      0
ATOM   4300  HD1 TYR A 279      30.694  36.855  51.490  1.00  0.00           H0.      0
ATOM   4301  CE1 TYR A 279      32.806  36.804  51.306  1.00  0.00           C0.      0
ATOM   4302  HE1 TYR A 279      32.877  36.911  50.233  1.00  0.00           H0.      0
ATOM   4303  CZ  TYR A 279      34.110  36.818  51.996  1.00  0.00           C0.      0
ATOM   4304  OH  TYR A 279      35.276  36.782  51.293  1.00  0.00           O0.      0
ATOM   4305  HH  TYR A 279      35.174  36.063  50.665  1.00  0.00           H0.      0
ATOM   4306  CE2 TYR A 279      34.120  36.769  53.377  1.00  0.00           C0.      0
ATOM   4307  HE2 TYR A 279      35.028  36.856  53.954  1.00  0.00           H0.      0
ATOM   4308  CD2 TYR A 279      32.911  36.531  54.100  1.00  0.00           C0.      0
ATOM   4309  HD2 TYR A 279      32.981  36.368  55.165  1.00  0.00           H0.      0
ATOM   4310  C   TYR A 279      30.963  39.040  55.542  1.00  0.00           C0.      0
ATOM   4311  O   TYR A 279      30.369  39.969  54.992  1.00  0.00           O0.      0
ATOM   4312  N   VAL A 280      32.236  39.155  56.045  1.00  0.00           N0.      0
ATOM   4313  H   VAL A 280      32.695  38.305  56.340  1.00  0.00           H0.      0
ATOM   4314  CA  VAL A 280      33.097  40.337  56.182  1.00  0.00           C0.      0
ATOM   4315  HA  VAL A 280      32.721  41.214  55.655  1.00  0.00           H0.      0
ATOM   4316  CB  VAL A 280      33.346  40.639  57.718  1.00  0.00           C0.      0
ATOM   4317  HB  VAL A 280      33.987  39.866  58.142  1.00  0.00           H0.      0
ATOM   4318  CG1 VAL A 280      34.117  41.962  57.850  1.00  0.00           C0.      0
ATOM   4319 HG11 VAL A 280      34.238  42.247  58.895  1.00  0.00           H0.      0
ATOM   4320 HG12 VAL A 280      35.045  41.859  57.287  1.00  0.00           H0.      0
ATOM   4321 HG13 VAL A 280      33.552  42.731  57.323  1.00  0.00           H0.      0
ATOM   4322  CG2 VAL A 280      31.983  40.810  58.582  1.00  0.00           C0.      0
ATOM   4323 HG21 VAL A 280      31.660  39.772  58.655  1.00  0.00           H0.      0
ATOM   4324 HG22 VAL A 280      32.277  41.355  59.479  1.00  0.00           H0.      0
ATOM   4325 HG23 VAL A 280      31.355  41.336  57.863  1.00  0.00           H0.      0
ATOM   4326  C   VAL A 280      34.442  40.136  55.378  1.00  0.00           C0.      0
ATOM   4327  O   VAL A 280      35.418  39.613  55.994  1.00  0.00           O0.      0
ATOM   4328  N   PRO A 281      34.489  40.598  54.110  1.00  0.00           N0.      0
ATOM   4329  CD  PRO A 281      33.326  40.932  53.282  1.00  0.00           C0.      0
ATOM   4330  HD2 PRO A 281      33.009  41.974  53.239  1.00  0.00           H0.      0
ATOM   4331  HD3 PRO A 281      32.486  40.329  53.626  1.00  0.00           H0.      0
ATOM   4332  CG  PRO A 281      33.845  40.524  51.891  1.00  0.00           C0.      0
ATOM   4333  HG2 PRO A 281      33.201  40.958  51.125  1.00  0.00           H0.      0
ATOM   4334  HG3 PRO A 281      33.914  39.445  51.757  1.00  0.00           H0.      0
ATOM   4335  CB  PRO A 281      35.328  40.985  51.848  1.00  0.00           C0.      0
ATOM   4336  HB2 PRO A 281      35.256  42.064  51.716  1.00  0.00           H0.      0
ATOM   4337  HB3 PRO A 281      36.048  40.461  51.219  1.00  0.00           H0.      0
ATOM   4338  CA  PRO A 281      35.726  40.724  53.288  1.00  0.00           C0.      0
ATOM   4339  HA  PRO A 281      36.220  39.759  53.406  1.00  0.00           H0.      0
ATOM   4340  C   PRO A 281      36.585  41.813  53.847  1.00  0.00           C0.      0
ATOM   4341  O   PRO A 281      36.200  42.737  54.508  1.00  0.00           O0.      0
ATOM   4342  N   CYS A 282      37.877  41.800  53.377  1.00  0.00           N0.      0
ATOM   4343  H   CYS A 282      38.258  41.030  52.846  1.00  0.00           H0.      0
ATOM   4344  CA  CYS A 282      38.821  42.910  53.500  1.00  0.00           C0.      0
ATOM   4345  HA  CYS A 282      38.619  43.543  54.364  1.00  0.00           H0.      0
ATOM   4346  CB  CYS A 282      40.207  42.368  53.807  1.00  0.00           C0.      0
ATOM   4347  HB2 CYS A 282      39.997  41.621  54.574  1.00  0.00           H0.      0
ATOM   4348  HB3 CYS A 282      40.648  41.834  52.965  1.00  0.00           H0.      0
ATOM   4349  SG  CYS A 282      41.372  43.681  54.390  1.00  0.00           S0.      0
ATOM   4350  HG  CYS A 282      41.847  44.023  53.189  1.00  0.00           H0.      0
ATOM   4351  C   CYS A 282      38.744  43.880  52.266  1.00  0.00           C0.      0
ATOM   4352  O   CYS A 282      39.159  45.017  52.417  1.00  0.00           O0.      0
ATOM   4353  N   TYR A 283      38.199  43.445  51.141  1.00  0.00           N0.      0
ATOM   4354  H   TYR A 283      37.741  42.546  51.182  1.00  0.00           H0.      0
ATOM   4355  CA  TYR A 283      38.291  43.977  49.766  1.00  0.00           C0.      0
ATOM   4356  HA  TYR A 283      38.492  45.046  49.832  1.00  0.00           H0.      0
ATOM   4357  CB  TYR A 283      39.485  43.244  49.005  1.00  0.00           C0.      0
ATOM   4358  HB2 TYR A 283      39.381  42.162  49.084  1.00  0.00           H0.      0
ATOM   4359  HB3 TYR A 283      39.444  43.568  47.965  1.00  0.00           H0.      0
ATOM   4360  CG  TYR A 283      40.792  43.678  49.560  1.00  0.00           C0.      0
ATOM   4361  CD1 TYR A 283      41.422  42.867  50.546  1.00  0.00           C0.      0
ATOM   4362  HD1 TYR A 283      40.995  41.957  50.941  1.00  0.00           H0.      0
ATOM   4363  CE1 TYR A 283      42.614  43.329  51.147  1.00  0.00           C0.      0
ATOM   4364  HE1 TYR A 283      43.151  42.729  51.867  1.00  0.00           H0.      0
ATOM   4365  CZ  TYR A 283      43.171  44.510  50.708  1.00  0.00           C0.      0
ATOM   4366  OH  TYR A 283      44.465  44.850  51.036  1.00  0.00           O0.      0
ATOM   4367  HH  TYR A 283      44.679  44.348  51.826  1.00  0.00           H0.      0
ATOM   4368  CE2 TYR A 283      42.626  45.226  49.593  1.00  0.00           C0.      0
ATOM   4369  HE2 TYR A 283      43.073  46.141  49.235  1.00  0.00           H0.      0
ATOM   4370  CD2 TYR A 283      41.343  44.834  49.077  1.00  0.00           C0.      0
ATOM   4371  HD2 TYR A 283      40.871  45.286  48.217  1.00  0.00           H0.      0
ATOM   4372  C   TYR A 283      37.012  43.814  48.978  1.00  0.00           C0.      0
ATOM   4373  O   TYR A 283      36.289  42.894  49.246  1.00  0.00           O0.      0
ATOM   4374  N   PHE A 284      36.901  44.553  47.841  1.00  0.00           N0.      0
ATOM   4375  H   PHE A 284      37.487  45.371  47.754  1.00  0.00           H0.      0
ATOM   4376  CA  PHE A 284      35.677  44.606  47.058  1.00  0.00           C0.      0
ATOM   4377  HA  PHE A 284      35.109  43.676  47.057  1.00  0.00           H0.      0
ATOM   4378  CB  PHE A 284      34.736  45.693  47.610  1.00  0.00           C0.      0
ATOM   4379  HB2 PHE A 284      35.220  46.668  47.559  1.00  0.00           H0.      0
ATOM   4380  HB3 PHE A 284      33.966  45.777  46.844  1.00  0.00           H0.      0
ATOM   4381  CG  PHE A 284      34.090  45.458  48.924  1.00  0.00           C0.      0
ATOM   4382  CD1 PHE A 284      34.461  46.282  49.932  1.00  0.00           C0.      0
ATOM   4383  HD1 PHE A 284      35.196  47.071  49.862  1.00  0.00           H0.      0
ATOM   4384  CE1 PHE A 284      33.639  46.158  51.101  1.00  0.00           C0.      0
ATOM   4385  HE1 PHE A 284      33.752  46.869  51.906  1.00  0.00           H0.      0
ATOM   4386  CZ  PHE A 284      32.677  45.125  51.324  1.00  0.00           C0.      0
ATOM   4387  HZ  PHE A 284      32.195  45.117  52.290  1.00  0.00           H0.      0
ATOM   4388  CE2 PHE A 284      32.351  44.282  50.227  1.00  0.00           C0.      0
ATOM   4389  HE2 PHE A 284      31.634  43.478  50.306  1.00  0.00           H0.      0
ATOM   4390  CD2 PHE A 284      33.020  44.514  48.991  1.00  0.00           C0.      0
ATOM   4391  HD2 PHE A 284      32.747  44.012  48.075  1.00  0.00           H0.      0
ATOM   4392  C   PHE A 284      36.102  44.863  45.595  1.00  0.00           C0.      0
ATOM   4393  O   PHE A 284      36.235  45.999  45.207  1.00  0.00           O0.      0
ATOM   4394  N   ILE A 285      36.406  43.787  44.852  1.00  0.00           N0.      0
ATOM   4395  H   ILE A 285      36.329  42.886  45.301  1.00  0.00           H0.      0
ATOM   4396  CA  ILE A 285      36.785  43.923  43.460  1.00  0.00           C0.      0
ATOM   4397  HA  ILE A 285      37.373  44.828  43.302  1.00  0.00           H0.      0
ATOM   4398  CB  ILE A 285      37.668  42.687  43.019  1.00  0.00           C0.      0
ATOM   4399  HB  ILE A 285      37.034  41.800  43.024  1.00  0.00           H0.      0
ATOM   4400  CG2 ILE A 285      38.043  42.825  41.519  1.00  0.00           C0.      0
ATOM   4401 HG21 ILE A 285      37.251  43.123  40.832  1.00  0.00           H0.      0
ATOM   4402 HG22 ILE A 285      38.809  43.574  41.318  1.00  0.00           H0.      0
ATOM   4403 HG23 ILE A 285      38.470  41.900  41.132  1.00  0.00           H0.      0
ATOM   4404  CG1 ILE A 285      38.910  42.400  43.859  1.00  0.00           C0.      0
ATOM   4405 HG12 ILE A 285      39.664  41.993  43.185  1.00  0.00           H0.      0
ATOM   4406 HG13 ILE A 285      39.224  43.318  44.355  1.00  0.00           H0.      0
ATOM   4407  CD1 ILE A 285      38.586  41.281  44.843  1.00  0.00           C0.      0
ATOM   4408 HD11 ILE A 285      38.146  40.468  44.266  1.00  0.00           H0.      0
ATOM   4409 HD12 ILE A 285      39.469  41.187  45.475  1.00  0.00           H0.      0
ATOM   4410 HD13 ILE A 285      37.818  41.532  45.575  1.00  0.00           H0.      0
ATOM   4411  C   ILE A 285      35.490  44.118  42.652  1.00  0.00           C0.      0
ATOM   4412  O   ILE A 285      34.821  43.151  42.410  1.00  0.00           O0.      0
ATOM   4413  N   HID A 286      35.271  45.266  42.084  1.00  0.00           N0.      0
ATOM   4414  H   HID A 286      35.923  46.031  42.182  1.00  0.00           H0.      0
ATOM   4415  CA  HID A 286      34.174  45.492  41.048  1.00  0.00           C0.      0
ATOM   4416  HA  HID A 286      33.286  44.910  41.295  1.00  0.00           H0.      0
ATOM   4417  CB  HID A 286      33.804  46.984  41.101  1.00  0.00           C0.      0
ATOM   4418  HB2 HID A 286      34.664  47.638  40.960  1.00  0.00           H0.      0
ATOM   4419  HB3 HID A 286      33.052  47.038  40.314  1.00  0.00           H0.      0
ATOM   4420  CG  HID A 286      33.099  47.379  42.379  1.00  0.00           C0.      0
ATOM   4421  ND1 HID A 286      31.727  47.604  42.552  1.00  0.00           N0.      0
ATOM   4422  HD1 HID A 286      31.050  47.336  41.851  1.00  0.00           H0.      0
ATOM   4423  CE1 HID A 286      31.526  47.888  43.826  1.00  0.00           C0.      0
ATOM   4424  HE1 HID A 286      30.522  48.011  44.203  1.00  0.00           H0.      0
ATOM   4425  NE2 HID A 286      32.704  47.947  44.529  1.00  0.00           N0.      0
ATOM   4426  CD2 HID A 286      33.699  47.705  43.562  1.00  0.00           C0.      0
ATOM   4427  HD2 HID A 286      34.763  47.666  43.745  1.00  0.00           H0.      0
ATOM   4428  C   HID A 286      34.638  44.972  39.651  1.00  0.00           C0.      0
ATOM   4429  O   HID A 286      35.722  45.287  39.098  1.00  0.00           O0.      0
ATOM   4430  N   VAL A 287      33.664  44.347  38.945  1.00  0.00           N0.      0
ATOM   4431  H   VAL A 287      32.773  44.238  39.408  1.00  0.00           H0.      0
ATOM   4432  CA  VAL A 287      33.789  43.650  37.643  1.00  0.00           C0.      0
ATOM   4433  HA  VAL A 287      34.732  43.925  37.170  1.00  0.00           H0.      0
ATOM   4434  CB  VAL A 287      33.756  42.162  37.930  1.00  0.00           C0.      0
ATOM   4435  HB  VAL A 287      32.798  41.876  38.364  1.00  0.00           H0.      0
ATOM   4436  CG1 VAL A 287      33.838  41.540  36.524  1.00  0.00           C0.      0
ATOM   4437 HG11 VAL A 287      34.846  41.762  36.176  1.00  0.00           H0.      0
ATOM   4438 HG12 VAL A 287      33.667  40.465  36.581  1.00  0.00           H0.      0
ATOM   4439 HG13 VAL A 287      33.096  41.831  35.781  1.00  0.00           H0.      0
ATOM   4440  CG2 VAL A 287      34.994  41.720  38.715  1.00  0.00           C0.      0
ATOM   4441 HG21 VAL A 287      35.027  42.055  39.752  1.00  0.00           H0.      0
ATOM   4442 HG22 VAL A 287      35.085  40.634  38.722  1.00  0.00           H0.      0
ATOM   4443 HG23 VAL A 287      35.866  42.134  38.208  1.00  0.00           H0.      0
ATOM   4444  C   VAL A 287      32.695  44.257  36.742  1.00  0.00           C0.      0
ATOM   4445  O   VAL A 287      31.489  44.146  37.035  1.00  0.00           O0.      0
ATOM   4446  N   LEU A 288      33.109  44.910  35.646  1.00  0.00           N0.      0
ATOM   4447  H   LEU A 288      34.111  45.028  35.599  1.00  0.00           H0.      0
ATOM   4448  CA  LEU A 288      32.307  45.588  34.684  1.00  0.00           C0.      0
ATOM   4449  HA  LEU A 288      31.289  45.285  34.930  1.00  0.00           H0.      0
ATOM   4450  CB  LEU A 288      32.299  47.130  34.727  1.00  0.00           C0.      0
ATOM   4451  HB2 LEU A 288      33.253  47.608  34.506  1.00  0.00           H0.      0
ATOM   4452  HB3 LEU A 288      31.606  47.463  33.954  1.00  0.00           H0.      0
ATOM   4453  CG  LEU A 288      31.822  47.670  36.074  1.00  0.00           C0.      0
ATOM   4454  HG  LEU A 288      31.094  46.964  36.475  1.00  0.00           H0.      0
ATOM   4455  CD1 LEU A 288      33.037  47.906  36.956  1.00  0.00           C0.      0
ATOM   4456 HD11 LEU A 288      33.604  48.775  36.622  1.00  0.00           H0.      0
ATOM   4457 HD12 LEU A 288      32.773  48.226  37.964  1.00  0.00           H0.      0
ATOM   4458 HD13 LEU A 288      33.689  47.032  36.953  1.00  0.00           H0.      0
ATOM   4459  CD2 LEU A 288      31.001  48.962  35.923  1.00  0.00           C0.      0
ATOM   4460 HD21 LEU A 288      30.040  48.679  35.495  1.00  0.00           H0.      0
ATOM   4461 HD22 LEU A 288      30.851  49.467  36.877  1.00  0.00           H0.      0
ATOM   4462 HD23 LEU A 288      31.514  49.635  35.237  1.00  0.00           H0.      0
ATOM   4463  C   LEU A 288      32.523  45.088  33.246  1.00  0.00           C0.      0
ATOM   4464  O   LEU A 288      33.643  44.778  32.789  1.00  0.00           O0.      0
ATOM   4465  N   LYS A 289      31.465  45.049  32.449  1.00  0.00           N0.      0
ATOM   4466  H   LYS A 289      30.603  45.391  32.847  1.00  0.00           H0.      0
ATOM   4467  CA  LYS A 289      31.508  44.789  30.974  1.00  0.00           C0.      0
ATOM   4468  HA  LYS A 289      32.532  44.803  30.600  1.00  0.00           H0.      0
ATOM   4469  CB  LYS A 289      30.901  43.456  30.632  1.00  0.00           C0.      0
ATOM   4470  HB2 LYS A 289      31.540  42.698  31.086  1.00  0.00           H0.      0
ATOM   4471  HB3 LYS A 289      29.892  43.469  31.044  1.00  0.00           H0.      0
ATOM   4472  CG  LYS A 289      30.746  43.192  29.078  1.00  0.00           C0.      0
ATOM   4473  HG2 LYS A 289      29.884  43.796  28.797  1.00  0.00           H0.      0
ATOM   4474  HG3 LYS A 289      31.713  43.495  28.677  1.00  0.00           H0.      0
ATOM   4475  CD  LYS A 289      30.353  41.824  28.632  1.00  0.00           C0.      0
ATOM   4476  HD2 LYS A 289      31.197  41.183  28.888  1.00  0.00           H0.      0
ATOM   4477  HD3 LYS A 289      29.468  41.562  29.212  1.00  0.00           H0.      0
ATOM   4478  CE  LYS A 289      30.170  41.760  27.088  1.00  0.00           C0.      0
ATOM   4479  HE2 LYS A 289      31.153  41.634  26.635  1.00  0.00           H0.      0
ATOM   4480  HE3 LYS A 289      29.665  40.826  26.842  1.00  0.00           H0.      0
ATOM   4481  NZ  LYS A 289      29.348  42.911  26.533  1.00  0.00           N0.      0
ATOM   4482  HZ1 LYS A 289      29.804  43.785  26.753  1.00  0.00           H0.      0
ATOM   4483  HZ2 LYS A 289      29.194  42.803  25.540  1.00  0.00           H0.      0
ATOM   4484  HZ3 LYS A 289      28.386  42.919  26.837  1.00  0.00           H0.      0
ATOM   4485  C   LYS A 289      30.888  45.993  30.252  1.00  0.00           C0.      0
ATOM   4486  O   LYS A 289      29.888  46.537  30.759  1.00  0.00           O0.      0
ATOM   4487  N   LYS A 290      31.528  46.391  29.142  1.00  0.00           N0.      0
ATOM   4488  H   LYS A 290      32.344  45.826  28.951  1.00  0.00           H0.      0
ATOM   4489  CA  LYS A 290      31.041  47.385  28.233  1.00  0.00           C0.      0
ATOM   4490  HA  LYS A 290      30.509  48.071  28.892  1.00  0.00           H0.      0
ATOM   4491  CB  LYS A 290      32.257  48.119  27.644  1.00  0.00           C0.      0
ATOM   4492  HB2 LYS A 290      32.808  48.318  28.563  1.00  0.00           H0.      0
ATOM   4493  HB3 LYS A 290      32.750  47.548  26.858  1.00  0.00           H0.      0
ATOM   4494  CG  LYS A 290      31.890  49.423  26.914  1.00  0.00           C0.      0
ATOM   4495  HG2 LYS A 290      31.360  49.139  26.005  1.00  0.00           H0.      0
ATOM   4496  HG3 LYS A 290      31.206  49.975  27.558  1.00  0.00           H0.      0
ATOM   4497  CD  LYS A 290      33.083  50.389  26.672  1.00  0.00           C0.      0
ATOM   4498  HD2 LYS A 290      33.397  50.853  27.607  1.00  0.00           H0.      0
ATOM   4499  HD3 LYS A 290      33.852  49.871  26.099  1.00  0.00           H0.      0
ATOM   4500  CE  LYS A 290      32.682  51.560  25.730  1.00  0.00           C0.      0
ATOM   4501  HE2 LYS A 290      32.472  51.118  24.756  1.00  0.00           H0.      0
ATOM   4502  HE3 LYS A 290      31.768  52.077  26.025  1.00  0.00           H0.      0
ATOM   4503  NZ  LYS A 290      33.866  52.408  25.617  1.00  0.00           N0.      0
ATOM   4504  HZ1 LYS A 290      33.814  53.168  26.281  1.00  0.00           H0.      0
ATOM   4505  HZ2 LYS A 290      34.727  51.887  25.703  1.00  0.00           H0.      0
ATOM   4506  HZ3 LYS A 290      34.008  52.899  24.745  1.00  0.00           H0.      0
ATOM   4507  C   LYS A 290      30.130  46.663  27.260  1.00  0.00           C0.      0
ATOM   4508  O   LYS A 290      30.389  45.511  26.879  1.00  0.00           O0.      0
ATOM   4509  N   THR A 291      29.079  47.369  26.908  1.00  0.00           N0.      0
ATOM   4510  H   THR A 291      28.908  48.276  27.317  1.00  0.00           H0.      0
ATOM   4511  CA  THR A 291      28.183  47.006  25.783  1.00  0.00           C0.      0
ATOM   4512  HA  THR A 291      27.729  46.073  26.116  1.00  0.00           H0.      0
ATOM   4513  CB  THR A 291      27.075  47.953  25.695  1.00  0.00           C0.      0
ATOM   4514  HB  THR A 291      26.708  48.074  26.714  1.00  0.00           H0.      0
ATOM   4515  CG2 THR A 291      27.401  49.327  25.032  1.00  0.00           C0.      0
ATOM   4516 HG21 THR A 291      27.844  49.233  24.040  1.00  0.00           H0.      0
ATOM   4517 HG22 THR A 291      26.424  49.790  24.897  1.00  0.00           H0.      0
ATOM   4518 HG23 THR A 291      27.934  49.927  25.769  1.00  0.00           H0.      0
ATOM   4519  OG1 THR A 291      26.147  47.377  24.812  1.00  0.00           O0.      0
ATOM   4520  HG1 THR A 291      25.425  47.085  25.374  1.00  0.00           H0.      0
ATOM   4521  C   THR A 291      28.944  46.900  24.425  1.00  0.00           C0.      0
ATOM   4522  O   THR A 291      30.029  47.519  24.289  1.00  0.00           O0.      0
ATOM   4523  N   GLY A 292      28.452  46.122  23.494  1.00  0.00           N0.      0
ATOM   4524  H   GLY A 292      27.523  45.796  23.719  1.00  0.00           H0.      0
ATOM   4525  CA  GLY A 292      29.246  45.379  22.513  1.00  0.00           C0.      0
ATOM   4526  HA2 GLY A 292      28.846  45.589  21.521  1.00  0.00           H0.      0
ATOM   4527  HA3 GLY A 292      30.267  45.763  22.503  1.00  0.00           H0.      0
ATOM   4528  C   GLY A 292      29.277  43.934  22.722  1.00  0.00           C0.      0
ATOM   4529  O   GLY A 292      29.333  43.557  23.927  1.00  0.00           O0.      0
ATOM   4530  OXT GLY A 292      29.233  43.143  21.761  1.00  0.00           O0.      0
ATOM   4531  N   ACT A 294      47.500  49.535  48.991  1.00  0.00           N0.      0
ATOM   4532  CA  ACT A 294      47.845  48.832  50.274  1.00  0.00           C0.      0
ATOM   4533  C   ACT A 294      46.729  48.384  51.187  1.00  0.00           C0.      0
ATOM   4534  O   ACT A 294      46.943  47.470  51.965  1.00  0.00           O0.      0
ATOM   4535  CE  ACT A 294      48.639  50.010  48.118  1.00  0.00           C0.      0
ATOM   4536  OXT ACT A 294      45.573  48.854  50.968  1.00  0.00           O0.      0
ATOM   4537  HE1 ACT A 294      48.371  50.575  47.224  1.00  0.00           H0.      0
ATOM   4538  HE2 ACT A 294      49.150  50.822  48.637  1.00  0.00           H0.      0
ATOM   4539  HE3 ACT A 294      49.353  49.211  47.917  1.00  0.00           H0.      0
ATOM   4540  H1  ACT A 294      48.469  49.499  50.871  1.00  0.00           H0.      0
ATOM   4541  H3  ACT A 294      48.542  48.027  50.035  1.00  0.00           H0.      0
ATOM   4542  H01 ACT A 294      46.994  50.387  49.271  1.00  0.00           H0.      0
ATOM   4543  H02 ACT A 294      46.957  48.880  48.408  1.00  0.00           H0.      0
ATOM   4544  CA' SAM A 293      49.847  47.016  43.183  1.00  0.00           C0.      0
ATOM   4545  CB  SAM A 293      49.578  48.512  43.483  1.00  0.00           C0.      0
[truncated: 6,254,513 more chars]
