# Supplementary material for: Computational Investigation of GNMT-Catalyzed Methyl Transfer Reaction: Integrating MD, QM, and ML Approaches
Source: J Comput Chem. Author manuscript; Available in PMC 2026 Jun 29. (PMC13312424; doi:10.1002/jcc.70434)
Supplement: SI-3 [file NIHMS2188582-supplement-SI-3.zip › MD-frame-pdbs/clustering-P1-36131.pdb]

ATOM      1  N   VAL A   1      65.267  47.079  10.715  1.00  0.00           N0.      0
ATOM      2  H1  VAL A   1      64.778  46.219  10.918  1.00  0.00           H0.      0
ATOM      3  H2  VAL A   1      65.945  46.953   9.976  1.00  0.00           H0.      0
ATOM      4  H3  VAL A   1      64.603  47.732  10.325  1.00  0.00           H0.      0
ATOM      5  CA  VAL A   1      65.912  47.491  12.015  1.00  0.00           C0.      0
ATOM      6  HA  VAL A   1      66.586  46.731  12.412  1.00  0.00           H0.      0
ATOM      7  CB  VAL A   1      66.651  48.875  11.802  1.00  0.00           C0.      0
ATOM      8  HB  VAL A   1      67.408  48.704  11.037  1.00  0.00           H0.      0
ATOM      9  CG1 VAL A   1      65.632  49.985  11.292  1.00  0.00           C0.      0
ATOM     10 HG11 VAL A   1      64.839  50.211  12.005  1.00  0.00           H0.      0
ATOM     11 HG12 VAL A   1      66.202  50.876  11.030  1.00  0.00           H0.      0
ATOM     12 HG13 VAL A   1      65.144  49.570  10.410  1.00  0.00           H0.      0
ATOM     13  CG2 VAL A   1      67.410  49.265  13.066  1.00  0.00           C0.      0
ATOM     14 HG21 VAL A   1      68.055  48.432  13.344  1.00  0.00           H0.      0
ATOM     15 HG22 VAL A   1      68.072  50.121  12.932  1.00  0.00           H0.      0
ATOM     16 HG23 VAL A   1      66.738  49.513  13.888  1.00  0.00           H0.      0
ATOM     17  C   VAL A   1      64.794  47.680  13.045  1.00  0.00           C0.      0
ATOM     18  O   VAL A   1      63.693  48.234  12.773  1.00  0.00           O0.      0
ATOM     19  N   ASP A   2      65.027  47.230  14.319  1.00  0.00           N0.      0
ATOM     20  H   ASP A   2      65.887  46.768  14.577  1.00  0.00           H0.      0
ATOM     21  CA  ASP A   2      64.046  47.280  15.454  1.00  0.00           C0.      0
ATOM     22  HA  ASP A   2      63.159  46.718  15.160  1.00  0.00           H0.      0
ATOM     23  CB  ASP A   2      64.691  46.501  16.627  1.00  0.00           C0.      0
ATOM     24  HB2 ASP A   2      65.722  46.844  16.716  1.00  0.00           H0.      0
ATOM     25  HB3 ASP A   2      64.153  46.863  17.504  1.00  0.00           H0.      0
ATOM     26  CG  ASP A   2      64.597  44.954  16.520  1.00  0.00           C0.      0
ATOM     27  OD1 ASP A   2      63.573  44.453  15.837  1.00  0.00           O0.      0
ATOM     28  OD2 ASP A   2      65.359  44.185  17.156  1.00  0.00           O0.      0
ATOM     29  C   ASP A   2      63.751  48.743  15.999  1.00  0.00           C0.      0
ATOM     30  O   ASP A   2      62.780  48.885  16.693  1.00  0.00           O0.      0
ATOM     31  N   SER A   3      64.571  49.635  15.563  1.00  0.00           N0.      0
ATOM     32  H   SER A   3      65.383  49.334  15.043  1.00  0.00           H0.      0
ATOM     33  CA  SER A   3      64.350  50.979  15.941  1.00  0.00           C0.      0
ATOM     34  HA  SER A   3      64.301  51.079  17.025  1.00  0.00           H0.      0
ATOM     35  CB  SER A   3      65.492  51.850  15.468  1.00  0.00           C0.      0
ATOM     36  HB2 SER A   3      65.456  52.841  15.920  1.00  0.00           H0.      0
ATOM     37  HB3 SER A   3      66.453  51.387  15.687  1.00  0.00           H0.      0
ATOM     38  OG  SER A   3      65.448  51.821  14.037  1.00  0.00           O0.      0
ATOM     39  HG  SER A   3      66.341  51.695  13.710  1.00  0.00           H0.      0
ATOM     40  C   SER A   3      63.088  51.605  15.401  1.00  0.00           C0.      0
ATOM     41  O   SER A   3      62.690  52.641  15.916  1.00  0.00           O0.      0
ATOM     42  N   VAL A   4      62.414  51.099  14.404  1.00  0.00           N0.      0
ATOM     43  H   VAL A   4      62.767  50.224  14.042  1.00  0.00           H0.      0
ATOM     44  CA  VAL A   4      61.093  51.517  13.887  1.00  0.00           C0.      0
ATOM     45  HA  VAL A   4      61.249  52.578  13.688  1.00  0.00           H0.      0
ATOM     46  CB  VAL A   4      60.904  50.729  12.520  1.00  0.00           C0.      0
ATOM     47  HB  VAL A   4      61.859  50.810  12.000  1.00  0.00           H0.      0
ATOM     48  CG1 VAL A   4      60.624  49.272  12.727  1.00  0.00           C0.      0
ATOM     49 HG11 VAL A   4      59.573  49.071  12.934  1.00  0.00           H0.      0
ATOM     50 HG12 VAL A   4      60.929  48.876  11.758  1.00  0.00           H0.      0
ATOM     51 HG13 VAL A   4      61.275  48.820  13.475  1.00  0.00           H0.      0
ATOM     52  CG2 VAL A   4      59.695  51.312  11.711  1.00  0.00           C0.      0
ATOM     53 HG21 VAL A   4      58.752  51.174  12.239  1.00  0.00           H0.      0
ATOM     54 HG22 VAL A   4      59.849  52.383  11.575  1.00  0.00           H0.      0
ATOM     55 HG23 VAL A   4      59.621  50.698  10.814  1.00  0.00           H0.      0
ATOM     56  C   VAL A   4      59.867  51.342  14.836  1.00  0.00           C0.      0
ATOM     57  O   VAL A   4      59.796  50.449  15.651  1.00  0.00           O0.      0
ATOM     58  N   TYR A   5      58.820  52.124  14.630  1.00  0.00           N0.      0
ATOM     59  H   TYR A   5      58.991  52.811  13.910  1.00  0.00           H0.      0
ATOM     60  CA  TYR A   5      57.541  52.034  15.310  1.00  0.00           C0.      0
ATOM     61  HA  TYR A   5      57.726  52.037  16.384  1.00  0.00           H0.      0
ATOM     62  CB  TYR A   5      56.598  53.277  14.960  1.00  0.00           C0.      0
ATOM     63  HB2 TYR A   5      57.078  54.139  15.424  1.00  0.00           H0.      0
ATOM     64  HB3 TYR A   5      56.418  53.395  13.892  1.00  0.00           H0.      0
ATOM     65  CG  TYR A   5      55.292  53.134  15.717  1.00  0.00           C0.      0
ATOM     66  CD1 TYR A   5      55.134  53.667  17.054  1.00  0.00           C0.      0
ATOM     67  HD1 TYR A   5      55.971  54.058  17.614  1.00  0.00           H0.      0
ATOM     68  CE1 TYR A   5      53.863  53.652  17.654  1.00  0.00           C0.      0
ATOM     69  HE1 TYR A   5      53.713  54.041  18.651  1.00  0.00           H0.      0
ATOM     70  CZ  TYR A   5      52.724  53.182  17.022  1.00  0.00           C0.      0
ATOM     71  OH  TYR A   5      51.472  53.288  17.578  1.00  0.00           O0.      0
ATOM     72  HH  TYR A   5      51.568  53.143  18.523  1.00  0.00           H0.      0
ATOM     73  CE2 TYR A   5      52.911  52.595  15.775  1.00  0.00           C0.      0
ATOM     74  HE2 TYR A   5      52.101  52.043  15.322  1.00  0.00           H0.      0
ATOM     75  CD2 TYR A   5      54.170  52.558  15.124  1.00  0.00           C0.      0
ATOM     76  HD2 TYR A   5      54.300  52.108  14.151  1.00  0.00           H0.      0
ATOM     77  C   TYR A   5      56.777  50.703  14.907  1.00  0.00           C0.      0
ATOM     78  O   TYR A   5      56.819  50.400  13.716  1.00  0.00           O0.      0
ATOM     79  N   ARG A   6      56.001  50.152  15.814  1.00  0.00           N0.      0
ATOM     80  H   ARG A   6      56.113  50.424  16.780  1.00  0.00           H0.      0
ATOM     81  CA  ARG A   6      54.929  49.193  15.631  1.00  0.00           C0.      0
ATOM     82  HA  ARG A   6      54.403  49.309  14.683  1.00  0.00           H0.      0
ATOM     83  CB  ARG A   6      55.535  47.823  15.747  1.00  0.00           C0.      0
ATOM     84  HB2 ARG A   6      54.717  47.103  15.736  1.00  0.00           H0.      0
ATOM     85  HB3 ARG A   6      56.201  47.746  14.887  1.00  0.00           H0.      0
ATOM     86  CG  ARG A   6      56.321  47.595  17.083  1.00  0.00           C0.      0
ATOM     87  HG2 ARG A   6      57.112  48.334  17.207  1.00  0.00           H0.      0
ATOM     88  HG3 ARG A   6      55.591  47.612  17.892  1.00  0.00           H0.      0
ATOM     89  CD  ARG A   6      56.848  46.183  17.061  1.00  0.00           C0.      0
ATOM     90  HD2 ARG A   6      55.953  45.575  16.928  1.00  0.00           H0.      0
ATOM     91  HD3 ARG A   6      57.584  46.042  16.270  1.00  0.00           H0.      0
ATOM     92  NE  ARG A   6      57.572  45.733  18.285  1.00  0.00           N0.      0
ATOM     93  HE  ARG A   6      58.487  46.124  18.459  1.00  0.00           H0.      0
ATOM     94  CZ  ARG A   6      57.070  44.944  19.221  1.00  0.00           C0.      0
ATOM     95  NH1 ARG A   6      57.828  44.382  20.146  1.00  0.00           N0.      0
ATOM     96 HH11 ARG A   6      58.837  44.435  20.132  1.00  0.00           H0.      0
ATOM     97 HH12 ARG A   6      57.344  43.702  20.714  1.00  0.00           H0.      0
ATOM     98  NH2 ARG A   6      55.777  44.594  19.264  1.00  0.00           N0.      0
ATOM     99 HH21 ARG A   6      55.210  44.862  18.473  1.00  0.00           H0.      0
ATOM    100 HH22 ARG A   6      55.310  44.142  20.037  1.00  0.00           H0.      0
ATOM    101  C   ARG A   6      53.752  49.421  16.674  1.00  0.00           C0.      0
ATOM    102  O   ARG A   6      53.973  49.735  17.847  1.00  0.00           O0.      0
ATOM    103  N   THR A   7      52.516  49.084  16.218  1.00  0.00           N0.      0
ATOM    104  H   THR A   7      52.514  48.449  15.433  1.00  0.00           H0.      0
ATOM    105  CA  THR A   7      51.238  49.252  16.955  1.00  0.00           C0.      0
ATOM    106  HA  THR A   7      51.087  50.277  17.295  1.00  0.00           H0.      0
ATOM    107  CB  THR A   7      50.040  48.897  16.080  1.00  0.00           C0.      0
ATOM    108  HB  THR A   7      50.355  49.285  15.112  1.00  0.00           H0.      0
ATOM    109  CG2 THR A   7      49.685  47.547  15.793  1.00  0.00           C0.      0
ATOM    110 HG21 THR A   7      48.953  47.472  14.988  1.00  0.00           H0.      0
ATOM    111 HG22 THR A   7      50.513  46.955  15.403  1.00  0.00           H0.      0
ATOM    112 HG23 THR A   7      49.403  46.982  16.681  1.00  0.00           H0.      0
ATOM    113  OG1 THR A   7      48.830  49.504  16.543  1.00  0.00           O0.      0
ATOM    114  HG1 THR A   7      48.860  50.461  16.471  1.00  0.00           H0.      0
ATOM    115  C   THR A   7      51.274  48.281  18.162  1.00  0.00           C0.      0
ATOM    116  O   THR A   7      51.859  47.217  18.148  1.00  0.00           O0.      0
ATOM    117  N   ARG A   8      50.611  48.556  19.321  1.00  0.00           N0.      0
ATOM    118  H   ARG A   8      50.250  49.494  19.428  1.00  0.00           H0.      0
ATOM    119  CA  ARG A   8      50.398  47.611  20.418  1.00  0.00           C0.      0
ATOM    120  HA  ARG A   8      51.353  47.112  20.586  1.00  0.00           H0.      0
ATOM    121  CB  ARG A   8      49.910  48.330  21.651  1.00  0.00           C0.      0
ATOM    122  HB2 ARG A   8      50.573  49.151  21.926  1.00  0.00           H0.      0
ATOM    123  HB3 ARG A   8      48.934  48.786  21.488  1.00  0.00           H0.      0
ATOM    124  CG  ARG A   8      49.743  47.490  22.891  1.00  0.00           C0.      0
ATOM    125  HG2 ARG A   8      48.713  47.131  22.869  1.00  0.00           H0.      0
ATOM    126  HG3 ARG A   8      50.413  46.641  22.753  1.00  0.00           H0.      0
ATOM    127  CD  ARG A   8      49.791  48.263  24.266  1.00  0.00           C0.      0
ATOM    128  HD2 ARG A   8      49.361  47.711  25.101  1.00  0.00           H0.      0
ATOM    129  HD3 ARG A   8      50.840  48.404  24.525  1.00  0.00           H0.      0
ATOM    130  NE  ARG A   8      49.239  49.646  24.095  1.00  0.00           N0.      0
ATOM    131  HE  ARG A   8      49.959  50.334  23.925  1.00  0.00           H0.      0
ATOM    132  CZ  ARG A   8      47.970  50.026  24.109  1.00  0.00           C0.      0
ATOM    133  NH1 ARG A   8      47.823  51.302  24.023  1.00  0.00           N0.      0
ATOM    134 HH11 ARG A   8      48.633  51.904  24.072  1.00  0.00           H0.      0
ATOM    135 HH12 ARG A   8      46.851  51.561  23.936  1.00  0.00           H0.      0
ATOM    136  NH2 ARG A   8      46.948  49.227  24.404  1.00  0.00           N0.      0
ATOM    137 HH21 ARG A   8      47.050  48.223  24.373  1.00  0.00           H0.      0
ATOM    138 HH22 ARG A   8      46.004  49.573  24.306  1.00  0.00           H0.      0
ATOM    139  C   ARG A   8      49.330  46.520  20.122  1.00  0.00           C0.      0
ATOM    140  O   ARG A   8      48.245  46.840  19.543  1.00  0.00           O0.      0
ATOM    141  N   SER A   9      49.565  45.251  20.504  1.00  0.00           N0.      0
ATOM    142  H   SER A   9      50.426  45.005  20.971  1.00  0.00           H0.      0
ATOM    143  CA  SER A   9      48.685  44.146  20.278  1.00  0.00           C0.      0
ATOM    144  HA  SER A   9      48.214  44.250  19.300  1.00  0.00           H0.      0
ATOM    145  CB  SER A   9      49.507  42.847  20.203  1.00  0.00           C0.      0
ATOM    146  HB2 SER A   9      50.318  42.812  19.476  1.00  0.00           H0.      0
ATOM    147  HB3 SER A   9      49.971  42.662  21.172  1.00  0.00           H0.      0
ATOM    148  OG  SER A   9      48.624  41.750  19.881  1.00  0.00           O0.      0
ATOM    149  HG  SER A   9      49.034  40.884  19.927  1.00  0.00           H0.      0
ATOM    150  C   SER A   9      47.557  44.185  21.362  1.00  0.00           C0.      0
ATOM    151  O   SER A   9      47.786  44.547  22.513  1.00  0.00           O0.      0
ATOM    152  N   LEU A  10      46.310  43.929  20.998  1.00  0.00           N0.      0
ATOM    153  H   LEU A  10      46.037  43.734  20.045  1.00  0.00           H0.      0
ATOM    154  CA  LEU A  10      45.237  43.560  21.946  1.00  0.00           C0.      0
ATOM    155  HA  LEU A  10      45.151  44.403  22.631  1.00  0.00           H0.      0
ATOM    156  CB  LEU A  10      43.935  43.637  21.114  1.00  0.00           C0.      0
ATOM    157  HB2 LEU A  10      43.683  44.610  20.695  1.00  0.00           H0.      0
ATOM    158  HB3 LEU A  10      44.096  42.911  20.317  1.00  0.00           H0.      0
ATOM    159  CG  LEU A  10      42.743  43.016  21.896  1.00  0.00           C0.      0
ATOM    160  HG  LEU A  10      43.027  42.011  22.212  1.00  0.00           H0.      0
ATOM    161  CD1 LEU A  10      42.405  43.846  23.141  1.00  0.00           C0.      0
ATOM    162 HD11 LEU A  10      42.367  44.902  22.873  1.00  0.00           H0.      0
ATOM    163 HD12 LEU A  10      41.395  43.513  23.380  1.00  0.00           H0.      0
ATOM    164 HD13 LEU A  10      43.173  43.742  23.908  1.00  0.00           H0.      0
ATOM    165  CD2 LEU A  10      41.531  42.737  21.009  1.00  0.00           C0.      0
ATOM    166 HD21 LEU A  10      41.896  42.191  20.139  1.00  0.00           H0.      0
ATOM    167 HD22 LEU A  10      40.796  42.142  21.551  1.00  0.00           H0.      0
ATOM    168 HD23 LEU A  10      41.135  43.680  20.634  1.00  0.00           H0.      0
ATOM    169  C   LEU A  10      45.543  42.230  22.732  1.00  0.00           C0.      0
ATOM    170  O   LEU A  10      45.147  42.080  23.875  1.00  0.00           O0.      0
ATOM    171  N   GLY A  11      46.281  41.277  22.083  1.00  0.00           N0.      0
ATOM    172  H   GLY A  11      46.660  41.364  21.151  1.00  0.00           H0.      0
ATOM    173  CA  GLY A  11      46.749  40.073  22.715  1.00  0.00           C0.      0
ATOM    174  HA2 GLY A  11      46.093  39.807  23.544  1.00  0.00           H0.      0
ATOM    175  HA3 GLY A  11      46.661  39.266  21.987  1.00  0.00           H0.      0
ATOM    176  C   GLY A  11      48.165  40.165  23.300  1.00  0.00           C0.      0
ATOM    177  O   GLY A  11      49.075  39.411  22.969  1.00  0.00           O0.      0
ATOM    178  N   VAL A  12      48.376  41.139  24.172  1.00  0.00           N0.      0
ATOM    179  H   VAL A  12      47.593  41.704  24.467  1.00  0.00           H0.      0
ATOM    180  CA  VAL A  12      49.730  41.625  24.480  1.00  0.00           C0.      0
ATOM    181  HA  VAL A  12      50.234  41.751  23.521  1.00  0.00           H0.      0
ATOM    182  CB  VAL A  12      49.684  43.087  24.903  1.00  0.00           C0.      0
ATOM    183  HB  VAL A  12      48.896  43.601  24.355  1.00  0.00           H0.      0
ATOM    184  CG1 VAL A  12      49.139  43.125  26.380  1.00  0.00           C0.      0
ATOM    185 HG11 VAL A  12      49.819  42.591  27.043  1.00  0.00           H0.      0
ATOM    186 HG12 VAL A  12      49.072  44.133  26.791  1.00  0.00           H0.      0
ATOM    187 HG13 VAL A  12      48.122  42.734  26.346  1.00  0.00           H0.      0
ATOM    188  CG2 VAL A  12      51.034  43.861  24.717  1.00  0.00           C0.      0
ATOM    189 HG21 VAL A  12      50.875  44.849  25.148  1.00  0.00           H0.      0
ATOM    190 HG22 VAL A  12      51.904  43.410  25.194  1.00  0.00           H0.      0
ATOM    191 HG23 VAL A  12      51.195  43.882  23.639  1.00  0.00           H0.      0
ATOM    192  C   VAL A  12      50.613  40.771  25.324  1.00  0.00           C0.      0
ATOM    193  O   VAL A  12      51.821  40.754  25.106  1.00  0.00           O0.      0
ATOM    194  N   ALA A  13      50.006  39.931  26.164  1.00  0.00           N0.      0
ATOM    195  H   ALA A  13      49.014  40.013  26.335  1.00  0.00           H0.      0
ATOM    196  CA  ALA A  13      50.685  38.910  26.921  1.00  0.00           C0.      0
ATOM    197  HA  ALA A  13      51.288  39.419  27.672  1.00  0.00           H0.      0
ATOM    198  CB  ALA A  13      49.613  38.095  27.739  1.00  0.00           C0.      0
ATOM    199  HB1 ALA A  13      49.124  38.726  28.480  1.00  0.00           H0.      0
ATOM    200  HB2 ALA A  13      48.956  37.552  27.060  1.00  0.00           H0.      0
ATOM    201  HB3 ALA A  13      50.203  37.349  28.271  1.00  0.00           H0.      0
ATOM    202  C   ALA A  13      51.507  37.939  26.095  1.00  0.00           C0.      0
ATOM    203  O   ALA A  13      52.067  37.054  26.609  1.00  0.00           O0.      0
ATOM    204  N   ALA A  14      51.506  38.025  24.729  1.00  0.00           N0.      0
ATOM    205  H   ALA A  14      50.849  38.583  24.202  1.00  0.00           H0.      0
ATOM    206  CA  ALA A  14      52.482  37.244  23.896  1.00  0.00           C0.      0
ATOM    207  HA  ALA A  14      52.578  36.209  24.225  1.00  0.00           H0.      0
ATOM    208  CB  ALA A  14      51.922  37.283  22.460  1.00  0.00           C0.      0
ATOM    209  HB1 ALA A  14      50.895  36.934  22.564  1.00  0.00           H0.      0
ATOM    210  HB2 ALA A  14      51.931  38.241  21.938  1.00  0.00           H0.      0
ATOM    211  HB3 ALA A  14      52.499  36.667  21.771  1.00  0.00           H0.      0
ATOM    212  C   ALA A  14      53.972  37.707  23.977  1.00  0.00           C0.      0
ATOM    213  O   ALA A  14      54.859  36.932  23.763  1.00  0.00           O0.      0
ATOM    214  N   GLU A  15      54.108  38.950  24.404  1.00  0.00           N0.      0
ATOM    215  H   GLU A  15      53.297  39.552  24.419  1.00  0.00           H0.      0
ATOM    216  CA  GLU A  15      55.456  39.504  24.712  1.00  0.00           C0.      0
ATOM    217  HA  GLU A  15      56.229  38.747  24.843  1.00  0.00           H0.      0
ATOM    218  CB  GLU A  15      55.884  40.366  23.510  1.00  0.00           C0.      0
ATOM    219  HB2 GLU A  15      56.893  40.755  23.647  1.00  0.00           H0.      0
ATOM    220  HB3 GLU A  15      55.909  39.587  22.749  1.00  0.00           H0.      0
ATOM    221  CG  GLU A  15      54.890  41.453  23.106  1.00  0.00           C0.      0
ATOM    222  HG2 GLU A  15      53.955  41.010  22.763  1.00  0.00           H0.      0
ATOM    223  HG3 GLU A  15      54.551  42.041  23.959  1.00  0.00           H0.      0
ATOM    224  CD  GLU A  15      55.334  42.394  21.909  1.00  0.00           C0.      0
ATOM    225  OE1 GLU A  15      56.273  42.057  21.129  1.00  0.00           O0.      0
ATOM    226  OE2 GLU A  15      54.700  43.479  21.771  1.00  0.00           O0.      0
ATOM    227  C   GLU A  15      55.361  40.386  25.984  1.00  0.00           C0.      0
ATOM    228  O   GLU A  15      56.442  40.808  26.459  1.00  0.00           O0.      0
ATOM    229  N   GLY A  16      54.216  40.671  26.655  1.00  0.00           N0.      0
ATOM    230  H   GLY A  16      53.331  40.384  26.261  1.00  0.00           H0.      0
ATOM    231  CA  GLY A  16      54.074  41.332  27.966  1.00  0.00           C0.      0
ATOM    232  HA2 GLY A  16      55.032  41.747  28.282  1.00  0.00           H0.      0
ATOM    233  HA3 GLY A  16      53.283  42.078  27.892  1.00  0.00           H0.      0
ATOM    234  C   GLY A  16      53.635  40.419  29.088  1.00  0.00           C0.      0
ATOM    235  O   GLY A  16      53.553  39.244  29.032  1.00  0.00           O0.      0
ATOM    236  N   ILE A  17      53.300  41.038  30.207  1.00  0.00           N0.      0
ATOM    237  H   ILE A  17      53.342  42.047  30.224  1.00  0.00           H0.      0
ATOM    238  CA  ILE A  17      52.809  40.397  31.464  1.00  0.00           C0.      0
ATOM    239  HA  ILE A  17      53.626  39.827  31.907  1.00  0.00           H0.      0
ATOM    240  CB  ILE A  17      52.470  41.509  32.524  1.00  0.00           C0.      0
ATOM    241  HB  ILE A  17      51.665  42.124  32.124  1.00  0.00           H0.      0
ATOM    242  CG2 ILE A  17      52.121  40.906  33.819  1.00  0.00           C0.      0
ATOM    243 HG21 ILE A  17      51.984  41.718  34.534  1.00  0.00           H0.      0
ATOM    244 HG22 ILE A  17      51.212  40.317  33.702  1.00  0.00           H0.      0
ATOM    245 HG23 ILE A  17      52.938  40.416  34.349  1.00  0.00           H0.      0
ATOM    246  CG1 ILE A  17      53.588  42.553  32.694  1.00  0.00           C0.      0
ATOM    247 HG12 ILE A  17      53.532  43.305  31.907  1.00  0.00           H0.      0
ATOM    248 HG13 ILE A  17      53.393  43.123  33.602  1.00  0.00           H0.      0
ATOM    249  CD1 ILE A  17      55.003  42.065  32.756  1.00  0.00           C0.      0
ATOM    250 HD11 ILE A  17      55.191  41.416  33.611  1.00  0.00           H0.      0
ATOM    251 HD12 ILE A  17      55.316  41.558  31.844  1.00  0.00           H0.      0
ATOM    252 HD13 ILE A  17      55.619  42.927  33.013  1.00  0.00           H0.      0
ATOM    253  C   ILE A  17      51.583  39.501  31.106  1.00  0.00           C0.      0
ATOM    254  O   ILE A  17      50.798  39.964  30.311  1.00  0.00           O0.      0
ATOM    255  N   PRO A  18      51.276  38.336  31.761  1.00  0.00           N0.      0
ATOM    256  CD  PRO A  18      52.092  37.528  32.601  1.00  0.00           C0.      0
ATOM    257  HD2 PRO A  18      51.911  37.767  33.649  1.00  0.00           H0.      0
ATOM    258  HD3 PRO A  18      53.157  37.719  32.467  1.00  0.00           H0.      0
ATOM    259  CG  PRO A  18      51.707  36.066  32.263  1.00  0.00           C0.      0
ATOM    260  HG2 PRO A  18      52.016  35.340  33.016  1.00  0.00           H0.      0
ATOM    261  HG3 PRO A  18      52.042  35.738  31.279  1.00  0.00           H0.      0
ATOM    262  CB  PRO A  18      50.168  36.246  32.164  1.00  0.00           C0.      0
ATOM    263  HB2 PRO A  18      49.654  36.248  33.125  1.00  0.00           H0.      0
ATOM    264  HB3 PRO A  18      49.750  35.492  31.498  1.00  0.00           H0.      0
ATOM    265  CA  PRO A  18      49.981  37.603  31.534  1.00  0.00           C0.      0
ATOM    266  HA  PRO A  18      49.816  37.536  30.459  1.00  0.00           H0.      0
ATOM    267  C   PRO A  18      48.757  38.235  32.188  1.00  0.00           C0.      0
ATOM    268  O   PRO A  18      48.823  38.838  33.270  1.00  0.00           O0.      0
ATOM    269  N   ASP A  19      47.560  38.105  31.669  1.00  0.00           N0.      0
ATOM    270  H   ASP A  19      47.580  37.905  30.680  1.00  0.00           H0.      0
ATOM    271  CA  ASP A  19      46.221  38.537  32.222  1.00  0.00           C0.      0
ATOM    272  HA  ASP A  19      46.475  39.468  32.729  1.00  0.00           H0.      0
ATOM    273  CB  ASP A  19      45.131  38.749  31.160  1.00  0.00           C0.      0
ATOM    274  HB2 ASP A  19      44.759  37.748  30.939  1.00  0.00           H0.      0
ATOM    275  HB3 ASP A  19      44.307  39.264  31.654  1.00  0.00           H0.      0
ATOM    276  CG  ASP A  19      45.572  39.548  29.968  1.00  0.00           C0.      0
ATOM    277  OD1 ASP A  19      46.314  40.544  30.021  1.00  0.00           O0.      0
ATOM    278  OD2 ASP A  19      45.139  39.201  28.856  1.00  0.00           O0.      0
ATOM    279  C   ASP A  19      45.717  37.627  33.341  1.00  0.00           C0.      0
ATOM    280  O   ASP A  19      45.376  36.433  33.085  1.00  0.00           O0.      0
ATOM    281  N   GLN A  20      45.541  38.171  34.569  1.00  0.00           N0.      0
ATOM    282  H   GLN A  20      45.360  39.162  34.638  1.00  0.00           H0.      0
ATOM    283  CA  GLN A  20      45.484  37.437  35.903  1.00  0.00           C0.      0
ATOM    284  HA  GLN A  20      45.748  36.382  35.826  1.00  0.00           H0.      0
ATOM    285  CB  GLN A  20      46.433  38.260  36.851  1.00  0.00           C0.      0
ATOM    286  HB2 GLN A  20      46.257  39.324  36.692  1.00  0.00           H0.      0
ATOM    287  HB3 GLN A  20      46.119  38.089  37.881  1.00  0.00           H0.      0
ATOM    288  CG  GLN A  20      47.963  37.808  36.710  1.00  0.00           C0.      0
ATOM    289  HG2 GLN A  20      48.220  37.034  37.432  1.00  0.00           H0.      0
ATOM    290  HG3 GLN A  20      48.070  37.505  35.668  1.00  0.00           H0.      0
ATOM    291  CD  GLN A  20      48.861  39.024  36.936  1.00  0.00           C0.      0
ATOM    292  OE1 GLN A  20      48.932  39.554  38.018  1.00  0.00           O0.      0
ATOM    293  NE2 GLN A  20      49.558  39.494  35.946  1.00  0.00           N0.      0
ATOM    294 HE21 GLN A  20      50.111  40.318  36.138  1.00  0.00           H0.      0
ATOM    295 HE22 GLN A  20      49.341  39.095  35.044  1.00  0.00           H0.      0
ATOM    296  C   GLN A  20      44.030  37.321  36.484  1.00  0.00           C0.      0
ATOM    297  O   GLN A  20      43.665  36.461  37.243  1.00  0.00           O0.      0
ATOM    298  N   TYR A  21      43.075  38.213  36.059  1.00  0.00           N0.      0
ATOM    299  H   TYR A  21      43.377  38.899  35.381  1.00  0.00           H0.      0
ATOM    300  CA  TYR A  21      41.726  38.348  36.714  1.00  0.00           C0.      0
ATOM    301  HA  TYR A  21      41.665  37.700  37.589  1.00  0.00           H0.      0
ATOM    302  CB  TYR A  21      41.643  39.728  37.348  1.00  0.00           C0.      0
ATOM    303  HB2 TYR A  21      41.511  40.470  36.560  1.00  0.00           H0.      0
ATOM    304  HB3 TYR A  21      40.818  39.656  38.057  1.00  0.00           H0.      0
ATOM    305  CG  TYR A  21      42.906  40.160  38.190  1.00  0.00           C0.      0
ATOM    306  CD1 TYR A  21      43.902  40.912  37.551  1.00  0.00           C0.      0
ATOM    307  HD1 TYR A  21      43.718  41.380  36.595  1.00  0.00           H0.      0
ATOM    308  CE1 TYR A  21      45.183  41.150  38.286  1.00  0.00           C0.      0
ATOM    309  HE1 TYR A  21      46.012  41.691  37.855  1.00  0.00           H0.      0
ATOM    310  CZ  TYR A  21      45.251  40.657  39.566  1.00  0.00           C0.      0
ATOM    311  OH  TYR A  21      46.442  40.755  40.213  1.00  0.00           O0.      0
ATOM    312  HH  TYR A  21      46.987  41.506  39.968  1.00  0.00           H0.      0
ATOM    313  CE2 TYR A  21      44.240  39.961  40.163  1.00  0.00           C0.      0
ATOM    314  HE2 TYR A  21      44.343  39.589  41.171  1.00  0.00           H0.      0
ATOM    315  CD2 TYR A  21      43.009  39.698  39.494  1.00  0.00           C0.      0
ATOM    316  HD2 TYR A  21      42.337  38.954  39.894  1.00  0.00           H0.      0
ATOM    317  C   TYR A  21      40.484  38.089  35.786  1.00  0.00           C0.      0
ATOM    318  O   TYR A  21      39.355  38.238  36.244  1.00  0.00           O0.      0
ATOM    319  N   ALA A  22      40.711  37.765  34.521  1.00  0.00           N0.      0
ATOM    320  H   ALA A  22      41.693  37.632  34.328  1.00  0.00           H0.      0
ATOM    321  CA  ALA A  22      39.779  37.634  33.451  1.00  0.00           C0.      0
ATOM    322  HA  ALA A  22      38.947  38.273  33.747  1.00  0.00           H0.      0
ATOM    323  CB  ALA A  22      40.424  38.061  32.054  1.00  0.00           C0.      0
ATOM    324  HB1 ALA A  22      41.343  37.498  31.892  1.00  0.00           H0.      0
ATOM    325  HB2 ALA A  22      39.698  37.916  31.254  1.00  0.00           H0.      0
ATOM    326  HB3 ALA A  22      40.696  39.114  32.119  1.00  0.00           H0.      0
ATOM    327  C   ALA A  22      39.116  36.249  33.339  1.00  0.00           C0.      0
ATOM    328  O   ALA A  22      37.853  36.187  33.264  1.00  0.00           O0.      0
ATOM    329  N   ASP A  23      39.885  35.198  33.385  1.00  0.00           N0.      0
ATOM    330  H   ASP A  23      40.886  35.258  33.503  1.00  0.00           H0.      0
ATOM    331  CA  ASP A  23      39.339  33.796  33.581  1.00  0.00           C0.      0
ATOM    332  HA  ASP A  23      38.591  33.624  32.807  1.00  0.00           H0.      0
ATOM    333  CB  ASP A  23      40.448  32.741  33.323  1.00  0.00           C0.      0
ATOM    334  HB2 ASP A  23      39.987  31.754  33.365  1.00  0.00           H0.      0
ATOM    335  HB3 ASP A  23      40.849  32.890  32.320  1.00  0.00           H0.      0
ATOM    336  CG  ASP A  23      41.644  32.800  34.268  1.00  0.00           C0.      0
ATOM    337  OD1 ASP A  23      41.567  33.368  35.378  1.00  0.00           O0.      0
ATOM    338  OD2 ASP A  23      42.819  32.468  33.915  1.00  0.00           O0.      0
ATOM    339  C   ASP A  23      38.612  33.567  34.929  1.00  0.00           C0.      0
ATOM    340  O   ASP A  23      37.990  32.504  35.192  1.00  0.00           O0.      0
ATOM    341  N   GLY A  24      38.755  34.467  35.938  1.00  0.00           N0.      0
ATOM    342  H   GLY A  24      39.392  35.211  35.691  1.00  0.00           H0.      0
ATOM    343  CA  GLY A  24      38.230  34.288  37.267  1.00  0.00           C0.      0
ATOM    344  HA2 GLY A  24      38.285  35.222  37.827  1.00  0.00           H0.      0
ATOM    345  HA3 GLY A  24      37.171  34.029  37.257  1.00  0.00           H0.      0
ATOM    346  C   GLY A  24      38.836  33.285  38.225  1.00  0.00           C0.      0
ATOM    347  O   GLY A  24      38.430  33.293  39.390  1.00  0.00           O0.      0
ATOM    348  N   GLU A  25      39.963  32.538  37.860  1.00  0.00           N0.      0
ATOM    349  H   GLU A  25      40.466  32.744  37.009  1.00  0.00           H0.      0
ATOM    350  CA  GLU A  25      40.336  31.429  38.724  1.00  0.00           C0.      0
ATOM    351  HA  GLU A  25      39.478  30.827  39.023  1.00  0.00           H0.      0
ATOM    352  CB  GLU A  25      41.273  30.538  37.932  1.00  0.00           C0.      0
ATOM    353  HB2 GLU A  25      42.238  31.027  37.793  1.00  0.00           H0.      0
ATOM    354  HB3 GLU A  25      41.675  29.741  38.557  1.00  0.00           H0.      0
ATOM    355  CG  GLU A  25      40.641  29.838  36.772  1.00  0.00           C0.      0
ATOM    356  HG2 GLU A  25      39.962  30.480  36.211  1.00  0.00           H0.      0
ATOM    357  HG3 GLU A  25      41.455  29.511  36.125  1.00  0.00           H0.      0
ATOM    358  CD  GLU A  25      39.949  28.702  37.414  1.00  0.00           C0.      0
ATOM    359  OE1 GLU A  25      40.494  27.553  37.526  1.00  0.00           O0.      0
ATOM    360  OE2 GLU A  25      38.753  28.920  37.825  1.00  0.00           O0.      0
ATOM    361  C   GLU A  25      40.985  31.879  40.029  1.00  0.00           C0.      0
ATOM    362  O   GLU A  25      40.715  31.284  41.027  1.00  0.00           O0.      0
ATOM    363  N   ALA A  26      41.769  32.912  39.941  1.00  0.00           N0.      0
ATOM    364  H   ALA A  26      41.947  33.364  39.055  1.00  0.00           H0.      0
ATOM    365  CA  ALA A  26      42.248  33.611  41.180  1.00  0.00           C0.      0
ATOM    366  HA  ALA A  26      42.597  32.923  41.951  1.00  0.00           H0.      0
ATOM    367  CB  ALA A  26      43.497  34.396  40.632  1.00  0.00           C0.      0
ATOM    368  HB1 ALA A  26      43.150  35.314  40.155  1.00  0.00           H0.      0
ATOM    369  HB2 ALA A  26      44.254  34.567  41.397  1.00  0.00           H0.      0
ATOM    370  HB3 ALA A  26      43.954  33.789  39.851  1.00  0.00           H0.      0
ATOM    371  C   ALA A  26      41.207  34.685  41.773  1.00  0.00           C0.      0
ATOM    372  O   ALA A  26      41.205  34.862  43.023  1.00  0.00           O0.      0
ATOM    373  N   ALA A  27      40.264  35.265  40.983  1.00  0.00           N0.      0
ATOM    374  H   ALA A  27      40.385  35.121  39.991  1.00  0.00           H0.      0
ATOM    375  CA  ALA A  27      39.062  35.883  41.503  1.00  0.00           C0.      0
ATOM    376  HA  ALA A  27      39.532  36.698  42.053  1.00  0.00           H0.      0
ATOM    377  CB  ALA A  27      38.287  36.415  40.321  1.00  0.00           C0.      0
ATOM    378  HB1 ALA A  27      39.023  36.744  39.587  1.00  0.00           H0.      0
ATOM    379  HB2 ALA A  27      37.650  35.637  39.901  1.00  0.00           H0.      0
ATOM    380  HB3 ALA A  27      37.721  37.317  40.554  1.00  0.00           H0.      0
ATOM    381  C   ALA A  27      38.183  35.049  42.502  1.00  0.00           C0.      0
ATOM    382  O   ALA A  27      37.739  35.538  43.553  1.00  0.00           O0.      0
ATOM    383  N   ARG A  28      38.186  33.731  42.272  1.00  0.00           N0.      0
ATOM    384  H   ARG A  28      38.572  33.548  41.357  1.00  0.00           H0.      0
ATOM    385  CA  ARG A  28      37.514  32.646  43.021  1.00  0.00           C0.      0
ATOM    386  HA  ARG A  28      36.438  32.820  43.012  1.00  0.00           H0.      0
ATOM    387  CB  ARG A  28      37.898  31.330  42.277  1.00  0.00           C0.      0
ATOM    388  HB2 ARG A  28      37.856  31.533  41.207  1.00  0.00           H0.      0
ATOM    389  HB3 ARG A  28      38.881  31.102  42.689  1.00  0.00           H0.      0
ATOM    390  CG  ARG A  28      36.881  30.211  42.620  1.00  0.00           C0.      0
ATOM    391  HG2 ARG A  28      36.880  30.071  43.701  1.00  0.00           H0.      0
ATOM    392  HG3 ARG A  28      35.848  30.424  42.346  1.00  0.00           H0.      0
ATOM    393  CD  ARG A  28      37.350  28.864  42.045  1.00  0.00           C0.      0
ATOM    394  HD2 ARG A  28      36.585  28.102  42.195  1.00  0.00           H0.      0
ATOM    395  HD3 ARG A  28      37.486  29.061  40.982  1.00  0.00           H0.      0
ATOM    396  NE  ARG A  28      38.658  28.477  42.442  1.00  0.00           N0.      0
ATOM    397  HE  ARG A  28      39.445  29.002  42.088  1.00  0.00           H0.      0
ATOM    398  CZ  ARG A  28      38.884  27.419  43.255  1.00  0.00           C0.      0
ATOM    399  NH1 ARG A  28      37.881  26.725  43.736  1.00  0.00           N0.      0
ATOM    400 HH11 ARG A  28      36.961  27.006  43.429  1.00  0.00           H0.      0
ATOM    401 HH12 ARG A  28      38.091  25.935  44.329  1.00  0.00           H0.      0
ATOM    402  NH2 ARG A  28      40.059  26.970  43.512  1.00  0.00           N0.      0
ATOM    403 HH21 ARG A  28      40.774  27.509  43.045  1.00  0.00           H0.      0
ATOM    404 HH22 ARG A  28      40.288  26.039  43.830  1.00  0.00           H0.      0
ATOM    405  C   ARG A  28      37.961  32.548  44.463  1.00  0.00           C0.      0
ATOM    406  O   ARG A  28      37.165  32.044  45.291  1.00  0.00           O0.      0
ATOM    407  N   VAL A  29      39.217  32.920  44.761  1.00  0.00           N0.      0
ATOM    408  H   VAL A  29      39.651  33.283  43.924  1.00  0.00           H0.      0
ATOM    409  CA  VAL A  29      39.751  32.883  46.141  1.00  0.00           C0.      0
ATOM    410  HA  VAL A  29      39.076  32.361  46.820  1.00  0.00           H0.      0
ATOM    411  CB  VAL A  29      41.017  31.938  46.140  1.00  0.00           C0.      0
ATOM    412  HB  VAL A  29      41.592  31.915  47.065  1.00  0.00           H0.      0
ATOM    413  CG1 VAL A  29      40.560  30.468  46.038  1.00  0.00           C0.      0
ATOM    414 HG11 VAL A  29      40.115  30.297  45.058  1.00  0.00           H0.      0
ATOM    415 HG12 VAL A  29      41.413  29.789  46.048  1.00  0.00           H0.      0
ATOM    416 HG13 VAL A  29      39.837  30.299  46.836  1.00  0.00           H0.      0
ATOM    417  CG2 VAL A  29      42.077  32.263  45.102  1.00  0.00           C0.      0
ATOM    418 HG21 VAL A  29      42.457  33.250  45.364  1.00  0.00           H0.      0
ATOM    419 HG22 VAL A  29      42.995  31.678  45.148  1.00  0.00           H0.      0
ATOM    420 HG23 VAL A  29      41.606  32.398  44.128  1.00  0.00           H0.      0
ATOM    421  C   VAL A  29      40.196  34.250  46.652  1.00  0.00           C0.      0
ATOM    422  O   VAL A  29      40.692  34.323  47.773  1.00  0.00           O0.      0
ATOM    423  N   TRP A  30      39.986  35.396  45.941  1.00  0.00           N0.      0
ATOM    424  H   TRP A  30      39.478  35.386  45.068  1.00  0.00           H0.      0
ATOM    425  CA  TRP A  30      40.606  36.672  46.294  1.00  0.00           C0.      0
ATOM    426  HA  TRP A  30      41.680  36.499  46.217  1.00  0.00           H0.      0
ATOM    427  CB  TRP A  30      40.273  37.686  45.213  1.00  0.00           C0.      0
ATOM    428  HB2 TRP A  30      40.458  37.194  44.259  1.00  0.00           H0.      0
ATOM    429  HB3 TRP A  30      39.209  37.903  45.124  1.00  0.00           H0.      0
ATOM    430  CG  TRP A  30      41.045  38.986  45.376  1.00  0.00           C0.      0
ATOM    431  CD1 TRP A  30      40.725  40.081  46.124  1.00  0.00           C0.      0
ATOM    432  HD1 TRP A  30      39.802  40.246  46.660  1.00  0.00           H0.      0
ATOM    433  NE1 TRP A  30      41.638  41.089  45.906  1.00  0.00           N0.      0
ATOM    434  HE1 TRP A  30      41.596  42.011  46.317  1.00  0.00           H0.      0
ATOM    435  CE2 TRP A  30      42.646  40.655  45.091  1.00  0.00           C0.      0
ATOM    436  CZ2 TRP A  30      43.895  41.267  44.763  1.00  0.00           C0.      0
ATOM    437  HZ2 TRP A  30      44.112  42.269  45.102  1.00  0.00           H0.      0
ATOM    438  CH2 TRP A  30      44.880  40.461  44.075  1.00  0.00           C0.      0
ATOM    439  HH2 TRP A  30      45.834  40.940  43.907  1.00  0.00           H0.      0
ATOM    440  CZ3 TRP A  30      44.624  39.124  43.747  1.00  0.00           C0.      0
ATOM    441  HZ3 TRP A  30      45.369  38.577  43.188  1.00  0.00           H0.      0
ATOM    442  CE3 TRP A  30      43.381  38.554  44.151  1.00  0.00           C0.      0
ATOM    443  HE3 TRP A  30      43.093  37.532  43.948  1.00  0.00           H0.      0
ATOM    444  CD2 TRP A  30      42.362  39.293  44.829  1.00  0.00           C0.      0
ATOM    445  C   TRP A  30      40.243  37.182  47.689  1.00  0.00           C0.      0
ATOM    446  O   TRP A  30      41.015  37.879  48.286  1.00  0.00           O0.      0
ATOM    447  N   GLN A  31      39.035  36.881  48.105  1.00  0.00           N0.      0
ATOM    448  H   GLN A  31      38.586  36.134  47.594  1.00  0.00           H0.      0
ATOM    449  CA  GLN A  31      38.455  37.341  49.397  1.00  0.00           C0.      0
ATOM    450  HA  GLN A  31      38.507  38.408  49.613  1.00  0.00           H0.      0
ATOM    451  CB  GLN A  31      36.936  37.056  49.445  1.00  0.00           C0.      0
ATOM    452  HB2 GLN A  31      36.725  35.986  49.462  1.00  0.00           H0.      0
ATOM    453  HB3 GLN A  31      36.613  37.595  50.335  1.00  0.00           H0.      0
ATOM    454  CG  GLN A  31      36.255  37.829  48.207  1.00  0.00           C0.      0
ATOM    455  HG2 GLN A  31      36.780  37.618  47.275  1.00  0.00           H0.      0
ATOM    456  HG3 GLN A  31      35.331  37.263  48.090  1.00  0.00           H0.      0
ATOM    457  CD  GLN A  31      35.964  39.289  48.352  1.00  0.00           C0.      0
ATOM    458  OE1 GLN A  31      36.857  40.106  48.391  1.00  0.00           O0.      0
ATOM    459  NE2 GLN A  31      34.737  39.675  48.389  1.00  0.00           N0.      0
ATOM    460 HE21 GLN A  31      34.514  40.654  48.502  1.00  0.00           H0.      0
ATOM    461 HE22 GLN A  31      33.984  39.018  48.536  1.00  0.00           H0.      0
ATOM    462  C   GLN A  31      39.134  36.700  50.564  1.00  0.00           C0.      0
ATOM    463  O   GLN A  31      39.217  37.310  51.626  1.00  0.00           O0.      0
ATOM    464  N   LEU A  32      39.756  35.521  50.358  1.00  0.00           N0.      0
ATOM    465  H   LEU A  32      39.615  35.004  49.502  1.00  0.00           H0.      0
ATOM    466  CA  LEU A  32      40.651  34.746  51.300  1.00  0.00           C0.      0
ATOM    467  HA  LEU A  32      40.280  35.011  52.290  1.00  0.00           H0.      0
ATOM    468  CB  LEU A  32      40.451  33.227  51.118  1.00  0.00           C0.      0
ATOM    469  HB2 LEU A  32      41.030  32.894  50.257  1.00  0.00           H0.      0
ATOM    470  HB3 LEU A  32      40.985  32.742  51.935  1.00  0.00           H0.      0
ATOM    471  CG  LEU A  32      39.029  32.620  51.062  1.00  0.00           C0.      0
ATOM    472  HG  LEU A  32      39.237  31.563  51.230  1.00  0.00           H0.      0
ATOM    473  CD1 LEU A  32      37.973  33.199  52.075  1.00  0.00           C0.      0
ATOM    474 HD11 LEU A  32      38.331  33.205  53.104  1.00  0.00           H0.      0
ATOM    475 HD12 LEU A  32      37.867  34.245  51.787  1.00  0.00           H0.      0
ATOM    476 HD13 LEU A  32      37.106  32.538  52.063  1.00  0.00           H0.      0
ATOM    477  CD2 LEU A  32      38.228  32.706  49.772  1.00  0.00           C0.      0
ATOM    478 HD21 LEU A  32      37.491  31.905  49.722  1.00  0.00           H0.      0
ATOM    479 HD22 LEU A  32      37.692  33.649  49.662  1.00  0.00           H0.      0
ATOM    480 HD23 LEU A  32      38.871  32.575  48.902  1.00  0.00           H0.      0
ATOM    481  C   LEU A  32      42.129  35.139  51.171  1.00  0.00           C0.      0
ATOM    482  O   LEU A  32      42.847  35.115  52.123  1.00  0.00           O0.      0
ATOM    483  N   TYR A  33      42.592  35.559  50.002  1.00  0.00           N0.      0
ATOM    484  H   TYR A  33      42.038  35.450  49.165  1.00  0.00           H0.      0
ATOM    485  CA  TYR A  33      43.882  36.341  49.908  1.00  0.00           C0.      0
ATOM    486  HA  TYR A  33      44.730  35.736  50.230  1.00  0.00           H0.      0
ATOM    487  CB  TYR A  33      44.154  36.689  48.430  1.00  0.00           C0.      0
ATOM    488  HB2 TYR A  33      44.186  35.815  47.779  1.00  0.00           H0.      0
ATOM    489  HB3 TYR A  33      43.298  37.256  48.066  1.00  0.00           H0.      0
ATOM    490  CG  TYR A  33      45.368  37.528  48.093  1.00  0.00           C0.      0
ATOM    491  CD1 TYR A  33      45.284  38.660  47.277  1.00  0.00           C0.      0
ATOM    492  HD1 TYR A  33      44.373  38.917  46.758  1.00  0.00           H0.      0
ATOM    493  CE1 TYR A  33      46.505  39.437  47.021  1.00  0.00           C0.      0
ATOM    494  HE1 TYR A  33      46.505  40.305  46.378  1.00  0.00           H0.      0
ATOM    495  CZ  TYR A  33      47.764  39.016  47.533  1.00  0.00           C0.      0
ATOM    496  OH  TYR A  33      48.923  39.648  47.218  1.00  0.00           O0.      0
ATOM    497  HH  TYR A  33      48.877  40.563  46.933  1.00  0.00           H0.      0
ATOM    498  CE2 TYR A  33      47.742  37.896  48.380  1.00  0.00           C0.      0
ATOM    499  HE2 TYR A  33      48.673  37.562  48.812  1.00  0.00           H0.      0
ATOM    500  CD2 TYR A  33      46.552  37.143  48.648  1.00  0.00           C0.      0
ATOM    501  HD2 TYR A  33      46.645  36.226  49.209  1.00  0.00           H0.      0
ATOM    502  C   TYR A  33      43.724  37.627  50.800  1.00  0.00           C0.      0
ATOM    503  O   TYR A  33      44.630  38.027  51.486  1.00  0.00           O0.      0
ATOM    504  N   ILE A  34      42.603  38.321  50.807  1.00  0.00           N0.      0
ATOM    505  H   ILE A  34      41.919  38.041  50.119  1.00  0.00           H0.      0
ATOM    506  CA  ILE A  34      42.385  39.533  51.635  1.00  0.00           C0.      0
ATOM    507  HA  ILE A  34      43.258  40.152  51.429  1.00  0.00           H0.      0
ATOM    508  CB  ILE A  34      41.100  40.276  51.229  1.00  0.00           C0.      0
ATOM    509  HB  ILE A  34      40.356  39.483  51.159  1.00  0.00           H0.      0
ATOM    510  CG2 ILE A  34      40.683  41.385  52.166  1.00  0.00           C0.      0
ATOM    511 HG21 ILE A  34      40.190  40.992  53.055  1.00  0.00           H0.      0
ATOM    512 HG22 ILE A  34      41.500  42.075  52.374  1.00  0.00           H0.      0
ATOM    513 HG23 ILE A  34      39.908  41.937  51.634  1.00  0.00           H0.      0
ATOM    514  CG1 ILE A  34      41.199  40.848  49.777  1.00  0.00           C0.      0
ATOM    515 HG12 ILE A  34      41.911  40.220  49.241  1.00  0.00           H0.      0
ATOM    516 HG13 ILE A  34      40.188  40.923  49.379  1.00  0.00           H0.      0
ATOM    517  CD1 ILE A  34      41.717  42.254  49.608  1.00  0.00           C0.      0
ATOM    518 HD11 ILE A  34      41.916  42.542  48.576  1.00  0.00           H0.      0
ATOM    519 HD12 ILE A  34      40.951  42.983  49.874  1.00  0.00           H0.      0
ATOM    520 HD13 ILE A  34      42.691  42.370  50.081  1.00  0.00           H0.      0
ATOM    521  C   ILE A  34      42.414  39.190  53.142  1.00  0.00           C0.      0
ATOM    522  O   ILE A  34      43.093  39.829  53.943  1.00  0.00           O0.      0
ATOM    523  N   GLY A  35      41.488  38.356  53.547  1.00  0.00           N0.      0
ATOM    524  H   GLY A  35      40.949  37.808  52.891  1.00  0.00           H0.      0
ATOM    525  CA  GLY A  35      41.080  38.206  54.953  1.00  0.00           C0.      0
ATOM    526  HA2 GLY A  35      40.623  37.226  55.095  1.00  0.00           H0.      0
ATOM    527  HA3 GLY A  35      41.930  38.322  55.625  1.00  0.00           H0.      0
ATOM    528  C   GLY A  35      40.011  39.188  55.414  1.00  0.00           C0.      0
ATOM    529  O   GLY A  35      39.026  39.333  54.733  1.00  0.00           O0.      0
ATOM    530  N   ASP A  36      40.262  39.844  56.567  1.00  0.00           N0.      0
ATOM    531  H   ASP A  36      41.083  39.524  57.062  1.00  0.00           H0.      0
ATOM    532  CA  ASP A  36      39.413  40.782  57.215  1.00  0.00           C0.      0
ATOM    533  HA  ASP A  36      38.478  40.281  56.964  1.00  0.00           H0.      0
ATOM    534  CB  ASP A  36      39.745  40.768  58.759  1.00  0.00           C0.      0
ATOM    535  HB2 ASP A  36      39.902  39.710  58.968  1.00  0.00           H0.      0
ATOM    536  HB3 ASP A  36      40.668  41.345  58.710  1.00  0.00           H0.      0
ATOM    537  CG  ASP A  36      38.755  41.459  59.723  1.00  0.00           C0.      0
ATOM    538  OD1 ASP A  36      38.901  41.549  60.939  1.00  0.00           O0.      0
ATOM    539  OD2 ASP A  36      37.712  41.946  59.263  1.00  0.00           O0.      0
ATOM    540  C   ASP A  36      39.395  42.169  56.496  1.00  0.00           C0.      0
ATOM    541  O   ASP A  36      40.455  42.895  56.514  1.00  0.00           O0.      0
ATOM    542  N   THR A  37      38.292  42.635  55.922  1.00  0.00           N0.      0
ATOM    543  H   THR A  37      37.519  42.000  55.781  1.00  0.00           H0.      0
ATOM    544  CA  THR A  37      38.057  44.048  55.560  1.00  0.00           C0.      0
ATOM    545  HA  THR A  37      38.823  44.276  54.819  1.00  0.00           H0.      0
ATOM    546  CB  THR A  37      36.629  44.262  55.060  1.00  0.00           C0.      0
ATOM    547  HB  THR A  37      36.477  45.296  54.752  1.00  0.00           H0.      0
ATOM    548  CG2 THR A  37      36.273  43.377  53.846  1.00  0.00           C0.      0
ATOM    549 HG21 THR A  37      36.237  42.332  54.155  1.00  0.00           H0.      0
ATOM    550 HG22 THR A  37      35.258  43.722  53.646  1.00  0.00           H0.      0
ATOM    551 HG23 THR A  37      37.005  43.566  53.061  1.00  0.00           H0.      0
ATOM    552  OG1 THR A  37      35.751  43.762  56.127  1.00  0.00           O0.      0
ATOM    553  HG1 THR A  37      35.309  44.597  56.298  1.00  0.00           H0.      0
ATOM    554  C   THR A  37      38.243  45.084  56.700  1.00  0.00           C0.      0
ATOM    555  O   THR A  37      38.743  46.145  56.329  1.00  0.00           O0.      0
ATOM    556  N   ARG A  38      38.021  44.770  57.989  1.00  0.00           N0.      0
ATOM    557  H   ARG A  38      37.989  43.778  58.175  1.00  0.00           H0.      0
ATOM    558  CA  ARG A  38      38.106  45.727  59.102  1.00  0.00           C0.      0
ATOM    559  HA  ARG A  38      37.599  46.657  58.842  1.00  0.00           H0.      0
ATOM    560  CB  ARG A  38      37.362  45.124  60.311  1.00  0.00           C0.      0
ATOM    561  HB2 ARG A  38      37.884  44.205  60.577  1.00  0.00           H0.      0
ATOM    562  HB3 ARG A  38      37.389  45.795  61.170  1.00  0.00           H0.      0
ATOM    563  CG  ARG A  38      35.869  44.716  59.950  1.00  0.00           C0.      0
ATOM    564  HG2 ARG A  38      35.328  45.603  59.618  1.00  0.00           H0.      0
ATOM    565  HG3 ARG A  38      35.872  44.059  59.081  1.00  0.00           H0.      0
ATOM    566  CD  ARG A  38      35.298  43.959  61.183  1.00  0.00           C0.      0
ATOM    567  HD2 ARG A  38      35.347  44.601  62.062  1.00  0.00           H0.      0
ATOM    568  HD3 ARG A  38      34.265  43.722  60.925  1.00  0.00           H0.      0
ATOM    569  NE  ARG A  38      36.066  42.660  61.442  1.00  0.00           N0.      0
ATOM    570  HE  ARG A  38      36.676  42.281  60.731  1.00  0.00           H0.      0
ATOM    571  CZ  ARG A  38      35.981  41.947  62.563  1.00  0.00           C0.      0
ATOM    572  NH1 ARG A  38      35.004  42.180  63.449  1.00  0.00           N0.      0
ATOM    573 HH11 ARG A  38      34.404  42.982  63.319  1.00  0.00           H0.      0
ATOM    574 HH12 ARG A  38      34.927  41.680  64.323  1.00  0.00           H0.      0
ATOM    575  NH2 ARG A  38      36.878  41.030  62.813  1.00  0.00           N0.      0
ATOM    576 HH21 ARG A  38      37.667  41.075  62.184  1.00  0.00           H0.      0
ATOM    577 HH22 ARG A  38      36.932  40.532  63.690  1.00  0.00           H0.      0
ATOM    578  C   ARG A  38      39.536  45.975  59.500  1.00  0.00           C0.      0
ATOM    579  O   ARG A  38      39.905  47.106  59.722  1.00  0.00           O0.      0
ATOM    580  N   SER A  39      40.306  44.885  59.525  1.00  0.00           N0.      0
ATOM    581  H   SER A  39      39.842  43.989  59.558  1.00  0.00           H0.      0
ATOM    582  CA  SER A  39      41.739  44.892  59.593  1.00  0.00           C0.      0
ATOM    583  HA  SER A  39      42.062  45.313  60.545  1.00  0.00           H0.      0
ATOM    584  CB  SER A  39      42.257  43.494  59.490  1.00  0.00           C0.      0
ATOM    585  HB2 SER A  39      41.949  42.867  60.326  1.00  0.00           H0.      0
ATOM    586  HB3 SER A  39      41.991  43.030  58.540  1.00  0.00           H0.      0
ATOM    587  OG  SER A  39      43.645  43.526  59.541  1.00  0.00           O0.      0
ATOM    588  HG  SER A  39      43.941  42.668  59.853  1.00  0.00           H0.      0
ATOM    589  C   SER A  39      42.406  45.764  58.479  1.00  0.00           C0.      0
ATOM    590  O   SER A  39      43.166  46.661  58.766  1.00  0.00           O0.      0
ATOM    591  N   ARG A  40      42.069  45.551  57.201  1.00  0.00           N0.      0
ATOM    592  H   ARG A  40      41.344  44.865  57.049  1.00  0.00           H0.      0
ATOM    593  CA  ARG A  40      42.492  46.334  56.037  1.00  0.00           C0.      0
ATOM    594  HA  ARG A  40      43.571  46.456  56.123  1.00  0.00           H0.      0
ATOM    595  CB  ARG A  40      42.075  45.743  54.573  1.00  0.00           C0.      0
ATOM    596  HB2 ARG A  40      42.417  44.708  54.573  1.00  0.00           H0.      0
ATOM    597  HB3 ARG A  40      40.997  45.587  54.562  1.00  0.00           H0.      0
ATOM    598  CG  ARG A  40      42.454  46.505  53.322  1.00  0.00           C0.      0
ATOM    599  HG2 ARG A  40      42.140  47.545  53.413  1.00  0.00           H0.      0
ATOM    600  HG3 ARG A  40      43.525  46.480  53.118  1.00  0.00           H0.      0
ATOM    601  CD  ARG A  40      41.905  45.753  52.102  1.00  0.00           C0.      0
ATOM    602  HD2 ARG A  40      42.326  44.754  51.989  1.00  0.00           H0.      0
ATOM    603  HD3 ARG A  40      40.823  45.753  52.241  1.00  0.00           H0.      0
ATOM    604  NE  ARG A  40      42.267  46.567  50.825  1.00  0.00           N0.      0
ATOM    605  HE  ARG A  40      42.087  47.560  50.815  1.00  0.00           H0.      0
ATOM    606  CZ  ARG A  40      42.806  46.053  49.723  1.00  0.00           C0.      0
ATOM    607  NH1 ARG A  40      43.228  44.837  49.654  1.00  0.00           N0.      0
ATOM    608 HH11 ARG A  40      43.301  44.233  50.461  1.00  0.00           H0.      0
ATOM    609 HH12 ARG A  40      43.494  44.521  48.733  1.00  0.00           H0.      0
ATOM    610  NH2 ARG A  40      42.943  46.748  48.642  1.00  0.00           N0.      0
ATOM    611 HH21 ARG A  40      42.441  47.617  48.532  1.00  0.00           H0.      0
ATOM    612 HH22 ARG A  40      43.377  46.298  47.849  1.00  0.00           H0.      0
ATOM    613  C   ARG A  40      42.094  47.786  56.233  1.00  0.00           C0.      0
ATOM    614  O   ARG A  40      42.896  48.663  55.961  1.00  0.00           O0.      0
ATOM    615  N   THR A  41      40.833  48.064  56.658  1.00  0.00           N0.      0
ATOM    616  H   THR A  41      40.201  47.276  56.685  1.00  0.00           H0.      0
ATOM    617  CA  THR A  41      40.214  49.401  56.904  1.00  0.00           C0.      0
ATOM    618  HA  THR A  41      40.136  50.015  56.007  1.00  0.00           H0.      0
ATOM    619  CB  THR A  41      38.754  49.132  57.398  1.00  0.00           C0.      0
ATOM    620  HB  THR A  41      38.744  48.482  58.273  1.00  0.00           H0.      0
ATOM    621  CG2 THR A  41      38.082  50.410  57.924  1.00  0.00           C0.      0
ATOM    622 HG21 THR A  41      37.022  50.156  57.924  1.00  0.00           H0.      0
ATOM    623 HG22 THR A  41      38.512  50.677  58.889  1.00  0.00           H0.      0
ATOM    624 HG23 THR A  41      38.140  51.244  57.225  1.00  0.00           H0.      0
ATOM    625  OG1 THR A  41      37.911  48.618  56.389  1.00  0.00           O0.      0
ATOM    626  HG1 THR A  41      38.103  47.683  56.292  1.00  0.00           H0.      0
ATOM    627  C   THR A  41      41.060  50.198  57.921  1.00  0.00           C0.      0
ATOM    628  O   THR A  41      41.442  51.348  57.672  1.00  0.00           O0.      0
ATOM    629  N   ALA A  42      41.447  49.627  59.048  1.00  0.00           N0.      0
ATOM    630  H   ALA A  42      41.039  48.728  59.261  1.00  0.00           H0.      0
ATOM    631  CA  ALA A  42      42.218  50.159  60.174  1.00  0.00           C0.      0
ATOM    632  HA  ALA A  42      41.735  51.070  60.529  1.00  0.00           H0.      0
ATOM    633  CB  ALA A  42      42.088  49.135  61.268  1.00  0.00           C0.      0
ATOM    634  HB1 ALA A  42      42.650  49.487  62.134  1.00  0.00           H0.      0
ATOM    635  HB2 ALA A  42      41.061  49.042  61.620  1.00  0.00           H0.      0
ATOM    636  HB3 ALA A  42      42.623  48.203  61.088  1.00  0.00           H0.      0
ATOM    637  C   ALA A  42      43.661  50.521  59.770  1.00  0.00           C0.      0
ATOM    638  O   ALA A  42      44.227  51.410  60.409  1.00  0.00           O0.      0
ATOM    639  N   GLU A  43      44.199  49.987  58.655  1.00  0.00           N0.      0
ATOM    640  H   GLU A  43      43.779  49.219  58.153  1.00  0.00           H0.      0
ATOM    641  CA  GLU A  43      45.533  50.580  58.154  1.00  0.00           C0.      0
ATOM    642  HA  GLU A  43      46.077  50.780  59.077  1.00  0.00           H0.      0
ATOM    643  CB  GLU A  43      46.270  49.537  57.266  1.00  0.00           C0.      0
ATOM    644  HB2 GLU A  43      45.591  49.363  56.431  1.00  0.00           H0.      0
ATOM    645  HB3 GLU A  43      47.206  49.958  56.900  1.00  0.00           H0.      0
ATOM    646  CG  GLU A  43      46.491  48.173  58.015  1.00  0.00           C0.      0
ATOM    647  HG2 GLU A  43      45.728  47.833  58.715  1.00  0.00           H0.      0
ATOM    648  HG3 GLU A  43      46.429  47.433  57.217  1.00  0.00           H0.      0
ATOM    649  CD  GLU A  43      47.808  48.247  58.631  1.00  0.00           C0.      0
ATOM    650  OE1 GLU A  43      48.215  49.356  59.005  1.00  0.00           O0.      0
ATOM    651  OE2 GLU A  43      48.411  47.162  58.837  1.00  0.00           O0.      0
ATOM    652  C   GLU A  43      45.480  51.959  57.483  1.00  0.00           C0.      0
ATOM    653  O   GLU A  43      46.471  52.682  57.529  1.00  0.00           O0.      0
ATOM    654  N   TYR A  44      44.345  52.355  56.887  1.00  0.00           N0.      0
ATOM    655  H   TYR A  44      43.587  51.689  56.850  1.00  0.00           H0.      0
ATOM    656  CA  TYR A  44      44.287  53.563  56.039  1.00  0.00           C0.      0
ATOM    657  HA  TYR A  44      44.947  54.284  56.521  1.00  0.00           H0.      0
ATOM    658  CB  TYR A  44      44.955  53.329  54.665  1.00  0.00           C0.      0
ATOM    659  HB2 TYR A  44      44.870  54.298  54.171  1.00  0.00           H0.      0
ATOM    660  HB3 TYR A  44      46.019  53.187  54.852  1.00  0.00           H0.      0
ATOM    661  CG  TYR A  44      44.304  52.322  53.754  1.00  0.00           C0.      0
ATOM    662  CD1 TYR A  44      44.625  51.000  53.946  1.00  0.00           C0.      0
ATOM    663  HD1 TYR A  44      45.356  50.597  54.633  1.00  0.00           H0.      0
ATOM    664  CE1 TYR A  44      44.136  50.033  53.126  1.00  0.00           C0.      0
ATOM    665  HE1 TYR A  44      44.582  49.050  53.117  1.00  0.00           H0.      0
ATOM    666  CZ  TYR A  44      43.186  50.318  52.120  1.00  0.00           C0.      0
ATOM    667  OH  TYR A  44      42.832  49.432  51.166  1.00  0.00           O0.      0
ATOM    668  HH  TYR A  44      42.351  49.830  50.437  1.00  0.00           H0.      0
ATOM    669  CE2 TYR A  44      42.712  51.622  52.082  1.00  0.00           C0.      0
ATOM    670  HE2 TYR A  44      42.075  51.857  51.243  1.00  0.00           H0.      0
ATOM    671  CD2 TYR A  44      43.268  52.658  52.819  1.00  0.00           C0.      0
ATOM    672  HD2 TYR A  44      42.873  53.658  52.720  1.00  0.00           H0.      0
ATOM    673  C   TYR A  44      42.925  54.311  55.855  1.00  0.00           C0.      0
ATOM    674  O   TYR A  44      42.917  55.384  55.324  1.00  0.00           O0.      0
ATOM    675  N   LYS A  45      41.800  53.756  56.299  1.00  0.00           N0.      0
ATOM    676  H   LYS A  45      41.779  52.933  56.885  1.00  0.00           H0.      0
ATOM    677  CA  LYS A  45      40.572  54.469  56.085  1.00  0.00           C0.      0
ATOM    678  HA  LYS A  45      40.528  54.685  55.018  1.00  0.00           H0.      0
ATOM    679  CB  LYS A  45      39.315  53.636  56.418  1.00  0.00           C0.      0
ATOM    680  HB2 LYS A  45      39.435  52.609  56.074  1.00  0.00           H0.      0
ATOM    681  HB3 LYS A  45      39.239  53.620  57.505  1.00  0.00           H0.      0
ATOM    682  CG  LYS A  45      38.007  54.004  55.724  1.00  0.00           C0.      0
ATOM    683  HG2 LYS A  45      38.086  54.414  54.718  1.00  0.00           H0.      0
ATOM    684  HG3 LYS A  45      37.488  53.059  55.561  1.00  0.00           H0.      0
ATOM    685  CD  LYS A  45      37.190  54.956  56.591  1.00  0.00           C0.      0
ATOM    686  HD2 LYS A  45      37.792  55.829  56.841  1.00  0.00           H0.      0
ATOM    687  HD3 LYS A  45      36.329  55.266  55.999  1.00  0.00           H0.      0
ATOM    688  CE  LYS A  45      36.765  54.328  57.928  1.00  0.00           C0.      0
ATOM    689  HE2 LYS A  45      36.194  53.432  57.683  1.00  0.00           H0.      0
ATOM    690  HE3 LYS A  45      37.624  53.996  58.512  1.00  0.00           H0.      0
ATOM    691  NZ  LYS A  45      35.969  55.252  58.745  1.00  0.00           N0.      0
ATOM    692  HZ1 LYS A  45      35.205  55.484  58.127  1.00  0.00           H0.      0
ATOM    693  HZ2 LYS A  45      35.559  54.618  59.415  1.00  0.00           H0.      0
ATOM    694  HZ3 LYS A  45      36.486  56.018  59.153  1.00  0.00           H0.      0
ATOM    695  C   LYS A  45      40.362  55.884  56.860  1.00  0.00           C0.      0
ATOM    696  O   LYS A  45      40.005  56.897  56.216  1.00  0.00           O0.      0
ATOM    697  N   ALA A  46      40.768  56.041  58.139  1.00  0.00           N0.      0
ATOM    698  H   ALA A  46      40.919  55.209  58.692  1.00  0.00           H0.      0
ATOM    699  CA  ALA A  46      40.826  57.408  58.699  1.00  0.00           C0.      0
ATOM    700  HA  ALA A  46      39.846  57.877  58.787  1.00  0.00           H0.      0
ATOM    701  CB  ALA A  46      41.244  57.270  60.213  1.00  0.00           C0.      0
ATOM    702  HB1 ALA A  46      42.241  56.841  60.319  1.00  0.00           H0.      0
ATOM    703  HB2 ALA A  46      41.196  58.245  60.698  1.00  0.00           H0.      0
ATOM    704  HB3 ALA A  46      40.693  56.459  60.689  1.00  0.00           H0.      0
ATOM    705  C   ALA A  46      41.701  58.419  57.961  1.00  0.00           C0.      0
ATOM    706  O   ALA A  46      41.296  59.556  57.687  1.00  0.00           O0.      0
ATOM    707  N   TRP A  47      42.939  58.084  57.535  1.00  0.00           N0.      0
ATOM    708  H   TRP A  47      43.257  57.153  57.765  1.00  0.00           H0.      0
ATOM    709  CA  TRP A  47      43.767  58.819  56.602  1.00  0.00           C0.      0
ATOM    710  HA  TRP A  47      44.104  59.793  56.956  1.00  0.00           H0.      0
ATOM    711  CB  TRP A  47      45.032  58.045  56.309  1.00  0.00           C0.      0
ATOM    712  HB2 TRP A  47      45.444  57.826  57.294  1.00  0.00           H0.      0
ATOM    713  HB3 TRP A  47      44.789  57.122  55.783  1.00  0.00           H0.      0
ATOM    714  CG  TRP A  47      45.943  58.864  55.459  1.00  0.00           C0.      0
ATOM    715  CD1 TRP A  47      46.751  59.962  55.876  1.00  0.00           C0.      0
ATOM    716  HD1 TRP A  47      46.868  60.220  56.919  1.00  0.00           H0.      0
ATOM    717  NE1 TRP A  47      47.503  60.439  54.792  1.00  0.00           N0.      0
ATOM    718  HE1 TRP A  47      48.296  61.038  54.970  1.00  0.00           H0.      0
ATOM    719  CE2 TRP A  47      47.165  59.832  53.684  1.00  0.00           C0.      0
ATOM    720  CZ2 TRP A  47      47.629  59.962  52.334  1.00  0.00           C0.      0
ATOM    721  HZ2 TRP A  47      48.545  60.525  52.232  1.00  0.00           H0.      0
ATOM    722  CH2 TRP A  47      47.023  59.220  51.307  1.00  0.00           C0.      0
ATOM    723  HH2 TRP A  47      47.472  59.230  50.325  1.00  0.00           H0.      0
ATOM    724  CZ3 TRP A  47      45.937  58.445  51.655  1.00  0.00           C0.      0
ATOM    725  HZ3 TRP A  47      45.504  57.780  50.921  1.00  0.00           H0.      0
ATOM    726  CE3 TRP A  47      45.503  58.233  52.932  1.00  0.00           C0.      0
ATOM    727  HE3 TRP A  47      44.724  57.505  53.103  1.00  0.00           H0.      0
ATOM    728  CD2 TRP A  47      46.139  58.854  54.018  1.00  0.00           C0.      0
ATOM    729  C   TRP A  47      43.024  59.219  55.289  1.00  0.00           C0.      0
ATOM    730  O   TRP A  47      43.023  60.399  54.826  1.00  0.00           O0.      0
ATOM    731  N   LEU A  48      42.461  58.226  54.631  1.00  0.00           N0.      0
ATOM    732  H   LEU A  48      42.292  57.415  55.209  1.00  0.00           H0.      0
ATOM    733  CA  LEU A  48      41.894  58.305  53.267  1.00  0.00           C0.      0
ATOM    734  HA  LEU A  48      42.629  58.760  52.602  1.00  0.00           H0.      0
ATOM    735  CB  LEU A  48      41.711  56.884  52.608  1.00  0.00           C0.      0
ATOM    736  HB2 LEU A  48      42.650  56.330  52.632  1.00  0.00           H0.      0
ATOM    737  HB3 LEU A  48      40.985  56.275  53.146  1.00  0.00           H0.      0
ATOM    738  CG  LEU A  48      41.285  56.959  51.065  1.00  0.00           C0.      0
ATOM    739  HG  LEU A  48      40.613  57.794  50.869  1.00  0.00           H0.      0
ATOM    740  CD1 LEU A  48      42.546  57.258  50.194  1.00  0.00           C0.      0
ATOM    741 HD11 LEU A  48      43.104  58.128  50.541  1.00  0.00           H0.      0
ATOM    742 HD12 LEU A  48      43.262  56.445  50.310  1.00  0.00           H0.      0
ATOM    743 HD13 LEU A  48      42.308  57.411  49.141  1.00  0.00           H0.      0
ATOM    744  CD2 LEU A  48      40.734  55.642  50.515  1.00  0.00           C0.      0
ATOM    745 HD21 LEU A  48      40.446  55.761  49.471  1.00  0.00           H0.      0
ATOM    746 HD22 LEU A  48      41.504  54.875  50.601  1.00  0.00           H0.      0
ATOM    747 HD23 LEU A  48      39.839  55.348  51.064  1.00  0.00           H0.      0
ATOM    748  C   LEU A  48      40.609  59.149  53.219  1.00  0.00           C0.      0
ATOM    749  O   LEU A  48      40.503  59.998  52.345  1.00  0.00           O0.      0
ATOM    750  N   LEU A  49      39.746  58.893  54.212  1.00  0.00           N0.      0
ATOM    751  H   LEU A  49      39.986  58.273  54.972  1.00  0.00           H0.      0
ATOM    752  CA  LEU A  49      38.641  59.895  54.412  1.00  0.00           C0.      0
ATOM    753  HA  LEU A  49      37.973  59.829  53.553  1.00  0.00           H0.      0
ATOM    754  CB  LEU A  49      37.833  59.261  55.669  1.00  0.00           C0.      0
ATOM    755  HB2 LEU A  49      37.721  58.180  55.579  1.00  0.00           H0.      0
ATOM    756  HB3 LEU A  49      38.387  59.399  56.597  1.00  0.00           H0.      0
ATOM    757  CG  LEU A  49      36.457  59.866  55.935  1.00  0.00           C0.      0
ATOM    758  HG  LEU A  49      36.702  60.895  56.197  1.00  0.00           H0.      0
ATOM    759  CD1 LEU A  49      35.506  59.675  54.752  1.00  0.00           C0.      0
ATOM    760 HD11 LEU A  49      35.905  60.384  54.026  1.00  0.00           H0.      0
ATOM    761 HD12 LEU A  49      35.482  58.650  54.383  1.00  0.00           H0.      0
ATOM    762 HD13 LEU A  49      34.490  60.004  54.972  1.00  0.00           H0.      0
ATOM    763  CD2 LEU A  49      35.879  59.147  57.216  1.00  0.00           C0.      0
ATOM    764 HD21 LEU A  49      34.907  59.570  57.469  1.00  0.00           H0.      0
ATOM    765 HD22 LEU A  49      35.644  58.103  57.009  1.00  0.00           H0.      0
ATOM    766 HD23 LEU A  49      36.577  59.193  58.052  1.00  0.00           H0.      0
ATOM    767  C   LEU A  49      39.150  61.313  54.712  1.00  0.00           C0.      0
ATOM    768  O   LEU A  49      38.431  62.241  54.420  1.00  0.00           O0.      0
ATOM    769  N   GLY A  50      40.303  61.459  55.342  1.00  0.00           N0.      0
ATOM    770  H   GLY A  50      40.745  60.595  55.623  1.00  0.00           H0.      0
ATOM    771  CA  GLY A  50      40.793  62.733  55.887  1.00  0.00           C0.      0
ATOM    772  HA2 GLY A  50      39.987  63.191  56.459  1.00  0.00           H0.      0
ATOM    773  HA3 GLY A  50      41.585  62.555  56.614  1.00  0.00           H0.      0
ATOM    774  C   GLY A  50      41.406  63.650  54.731  1.00  0.00           C0.      0
ATOM    775  O   GLY A  50      41.064  64.776  54.517  1.00  0.00           O0.      0
ATOM    776  N   LEU A  51      42.170  63.020  53.810  1.00  0.00           N0.      0
ATOM    777  H   LEU A  51      42.166  62.010  53.808  1.00  0.00           H0.      0
ATOM    778  CA  LEU A  51      42.594  63.628  52.551  1.00  0.00           C0.      0
ATOM    779  HA  LEU A  51      43.394  64.340  52.750  1.00  0.00           H0.      0
ATOM    780  CB  LEU A  51      43.239  62.539  51.638  1.00  0.00           C0.      0
ATOM    781  HB2 LEU A  51      43.816  61.849  52.253  1.00  0.00           H0.      0
ATOM    782  HB3 LEU A  51      42.392  62.002  51.213  1.00  0.00           H0.      0
ATOM    783  CG  LEU A  51      43.998  63.205  50.462  1.00  0.00           C0.      0
ATOM    784  HG  LEU A  51      43.303  63.934  50.048  1.00  0.00           H0.      0
ATOM    785  CD1 LEU A  51      45.247  64.012  50.791  1.00  0.00           C0.      0
ATOM    786 HD11 LEU A  51      45.891  63.385  51.407  1.00  0.00           H0.      0
ATOM    787 HD12 LEU A  51      45.726  64.223  49.835  1.00  0.00           H0.      0
ATOM    788 HD13 LEU A  51      44.985  64.907  51.356  1.00  0.00           H0.      0
ATOM    789  CD2 LEU A  51      44.420  62.013  49.548  1.00  0.00           C0.      0
ATOM    790 HD21 LEU A  51      43.611  61.606  48.942  1.00  0.00           H0.      0
ATOM    791 HD22 LEU A  51      45.140  62.310  48.785  1.00  0.00           H0.      0
ATOM    792 HD23 LEU A  51      44.874  61.243  50.171  1.00  0.00           H0.      0
ATOM    793  C   LEU A  51      41.426  64.231  51.701  1.00  0.00           C0.      0
ATOM    794  O   LEU A  51      41.457  65.411  51.291  1.00  0.00           O0.      0
ATOM    795  N   LEU A  52      40.361  63.429  51.551  1.00  0.00           N0.      0
ATOM    796  H   LEU A  52      40.516  62.522  51.966  1.00  0.00           H0.      0
ATOM    797  CA  LEU A  52      39.118  63.617  50.904  1.00  0.00           C0.      0
ATOM    798  HA  LEU A  52      39.314  63.901  49.871  1.00  0.00           H0.      0
ATOM    799  CB  LEU A  52      38.374  62.321  50.993  1.00  0.00           C0.      0
ATOM    800  HB2 LEU A  52      38.609  61.945  51.989  1.00  0.00           H0.      0
ATOM    801  HB3 LEU A  52      37.295  62.475  51.001  1.00  0.00           H0.      0
ATOM    802  CG  LEU A  52      38.695  61.294  49.933  1.00  0.00           C0.      0
ATOM    803  HG  LEU A  52      39.760  61.070  49.986  1.00  0.00           H0.      0
ATOM    804  CD1 LEU A  52      37.943  60.049  50.207  1.00  0.00           C0.      0
ATOM    805 HD11 LEU A  52      36.862  60.186  50.178  1.00  0.00           H0.      0
ATOM    806 HD12 LEU A  52      38.187  59.295  49.460  1.00  0.00           H0.      0
ATOM    807 HD13 LEU A  52      38.278  59.664  51.170  1.00  0.00           H0.      0
ATOM    808  CD2 LEU A  52      38.294  61.701  48.488  1.00  0.00           C0.      0
ATOM    809 HD21 LEU A  52      37.233  61.937  48.411  1.00  0.00           H0.      0
ATOM    810 HD22 LEU A  52      38.948  62.509  48.161  1.00  0.00           H0.      0
ATOM    811 HD23 LEU A  52      38.569  60.927  47.772  1.00  0.00           H0.      0
ATOM    812  C   LEU A  52      38.367  64.749  51.616  1.00  0.00           C0.      0
ATOM    813  O   LEU A  52      37.946  65.660  50.843  1.00  0.00           O0.      0
ATOM    814  N   ARG A  53      38.319  64.756  52.949  1.00  0.00           N0.      0
ATOM    815  H   ARG A  53      38.624  63.921  53.428  1.00  0.00           H0.      0
ATOM    816  CA  ARG A  53      37.813  65.905  53.693  1.00  0.00           C0.      0
ATOM    817  HA  ARG A  53      36.841  66.226  53.318  1.00  0.00           H0.      0
ATOM    818  CB  ARG A  53      37.617  65.469  55.206  1.00  0.00           C0.      0
ATOM    819  HB2 ARG A  53      38.472  64.890  55.554  1.00  0.00           H0.      0
ATOM    820  HB3 ARG A  53      37.334  66.410  55.677  1.00  0.00           H0.      0
ATOM    821  CG  ARG A  53      36.434  64.562  55.292  1.00  0.00           C0.      0
ATOM    822  HG2 ARG A  53      35.539  65.183  55.254  1.00  0.00           H0.      0
ATOM    823  HG3 ARG A  53      36.392  63.909  54.421  1.00  0.00           H0.      0
ATOM    824  CD  ARG A  53      36.297  63.864  56.643  1.00  0.00           C0.      0
ATOM    825  HD2 ARG A  53      37.047  63.090  56.801  1.00  0.00           H0.      0
ATOM    826  HD3 ARG A  53      36.421  64.564  57.469  1.00  0.00           H0.      0
ATOM    827  NE  ARG A  53      35.027  63.209  56.786  1.00  0.00           N0.      0
ATOM    828  HE  ARG A  53      34.352  63.322  56.043  1.00  0.00           H0.      0
ATOM    829  CZ  ARG A  53      34.622  62.405  57.731  1.00  0.00           C0.      0
ATOM    830  NH1 ARG A  53      35.319  62.133  58.771  1.00  0.00           N0.      0
ATOM    831 HH11 ARG A  53      36.277  62.447  58.831  1.00  0.00           H0.      0
ATOM    832 HH12 ARG A  53      35.018  61.377  59.369  1.00  0.00           H0.      0
ATOM    833  NH2 ARG A  53      33.482  61.779  57.718  1.00  0.00           N0.      0
ATOM    834 HH21 ARG A  53      32.869  61.747  56.917  1.00  0.00           H0.      0
ATOM    835 HH22 ARG A  53      33.229  61.193  58.500  1.00  0.00           H0.      0
ATOM    836  C   ARG A  53      38.613  67.180  53.467  1.00  0.00           C0.      0
ATOM    837  O   ARG A  53      38.076  68.257  53.319  1.00  0.00           O0.      0
ATOM    838  N   GLN A  54      39.969  67.074  53.357  1.00  0.00           N0.      0
ATOM    839  H   GLN A  54      40.318  66.138  53.209  1.00  0.00           H0.      0
ATOM    840  CA  GLN A  54      40.811  68.301  53.329  1.00  0.00           C0.      0
ATOM    841  HA  GLN A  54      40.444  69.031  54.050  1.00  0.00           H0.      0
ATOM    842  CB  GLN A  54      42.271  67.877  53.638  1.00  0.00           C0.      0
ATOM    843  HB2 GLN A  54      42.431  67.281  54.537  1.00  0.00           H0.      0
ATOM    844  HB3 GLN A  54      42.513  67.282  52.758  1.00  0.00           H0.      0
ATOM    845  CG  GLN A  54      43.204  69.078  53.701  1.00  0.00           C0.      0
ATOM    846  HG2 GLN A  54      44.253  68.783  53.700  1.00  0.00           H0.      0
ATOM    847  HG3 GLN A  54      43.044  69.577  52.745  1.00  0.00           H0.      0
ATOM    848  CD  GLN A  54      42.959  70.149  54.778  1.00  0.00           C0.      0
ATOM    849  OE1 GLN A  54      42.238  70.029  55.753  1.00  0.00           O0.      0
ATOM    850  NE2 GLN A  54      43.320  71.397  54.507  1.00  0.00           N0.      0
ATOM    851 HE21 GLN A  54      43.129  72.143  55.160  1.00  0.00           H0.      0
ATOM    852 HE22 GLN A  54      43.839  71.619  53.669  1.00  0.00           H0.      0
ATOM    853  C   GLN A  54      40.730  68.967  51.890  1.00  0.00           C0.      0
ATOM    854  O   GLN A  54      40.832  70.233  51.720  1.00  0.00           O0.      0
ATOM    855  N   HIP A  55      40.490  68.247  50.833  1.00  0.00           N0.      0
ATOM    856  H   HIP A  55      40.415  67.263  51.048  1.00  0.00           H0.      0
ATOM    857  CA  HIP A  55      40.252  68.606  49.418  1.00  0.00           C0.      0
ATOM    858  HA  HIP A  55      40.614  69.613  49.212  1.00  0.00           H0.      0
ATOM    859  CB  HIP A  55      41.127  67.743  48.502  1.00  0.00           C0.      0
ATOM    860  HB2 HIP A  55      40.852  66.730  48.795  1.00  0.00           H0.      0
ATOM    861  HB3 HIP A  55      40.821  67.984  47.484  1.00  0.00           H0.      0
ATOM    862  CG  HIP A  55      42.637  68.116  48.640  1.00  0.00           C0.      0
ATOM    863  ND1 HIP A  55      43.190  69.283  48.286  1.00  0.00           N0.      0
ATOM    864  HD1 HIP A  55      42.664  70.011  47.823  1.00  0.00           H0.      0
ATOM    865  CE1 HIP A  55      44.466  69.354  48.683  1.00  0.00           C0.      0
ATOM    866  HE1 HIP A  55      45.238  70.089  48.506  1.00  0.00           H0.      0
ATOM    867  NE2 HIP A  55      44.741  68.178  49.335  1.00  0.00           N0.      0
ATOM    868  HE2 HIP A  55      45.435  68.137  50.067  1.00  0.00           H0.      0
ATOM    869  CD2 HIP A  55      43.585  67.459  49.325  1.00  0.00           C0.      0
ATOM    870  HD2 HIP A  55      43.497  66.455  49.713  1.00  0.00           H0.      0
ATOM    871  C   HIP A  55      38.728  68.740  49.102  1.00  0.00           C0.      0
ATOM    872  O   HIP A  55      38.375  68.998  47.971  1.00  0.00           O0.      0
ATOM    873  N   GLY A  56      37.923  68.737  50.162  1.00  0.00           N0.      0
ATOM    874  H   GLY A  56      38.392  68.609  51.047  1.00  0.00           H0.      0
ATOM    875  CA  GLY A  56      36.515  69.029  50.132  1.00  0.00           C0.      0
ATOM    876  HA2 GLY A  56      36.154  68.808  51.136  1.00  0.00           H0.      0
ATOM    877  HA3 GLY A  56      36.391  70.054  49.781  1.00  0.00           H0.      0
ATOM    878  C   GLY A  56      35.662  68.152  49.139  1.00  0.00           C0.      0
ATOM    879  O   GLY A  56      34.792  68.589  48.445  1.00  0.00           O0.      0
ATOM    880  N   CYS A  57      35.898  66.821  49.152  1.00  0.00           N0.      0
ATOM    881  H   CYS A  57      36.639  66.515  49.766  1.00  0.00           H0.      0
ATOM    882  CA  CYS A  57      35.543  65.860  48.100  1.00  0.00           C0.      0
ATOM    883  HA  CYS A  57      35.403  66.329  47.125  1.00  0.00           H0.      0
ATOM    884  CB  CYS A  57      36.747  64.818  48.056  1.00  0.00           C0.      0
ATOM    885  HB2 CYS A  57      36.885  64.395  49.051  1.00  0.00           H0.      0
ATOM    886  HB3 CYS A  57      36.534  63.987  47.384  1.00  0.00           H0.      0
ATOM    887  SG  CYS A  57      38.260  65.546  47.418  1.00  0.00           S0.      0
ATOM    888  HG  CYS A  57      38.034  65.767  46.120  1.00  0.00           H0.      0
ATOM    889  C   CYS A  57      34.229  65.113  48.463  1.00  0.00           C0.      0
ATOM    890  O   CYS A  57      33.955  64.686  49.629  1.00  0.00           O0.      0
ATOM    891  N   HIE A  58      33.482  64.885  47.409  1.00  0.00           N0.      0
ATOM    892  H   HIE A  58      33.784  65.255  46.519  1.00  0.00           H0.      0
ATOM    893  CA  HIE A  58      32.320  63.996  47.474  1.00  0.00           C0.      0
ATOM    894  HA  HIE A  58      32.364  63.323  48.331  1.00  0.00           H0.      0
ATOM    895  CB  HIE A  58      31.073  64.841  47.680  1.00  0.00           C0.      0
ATOM    896  HB2 HIE A  58      31.313  65.484  48.526  1.00  0.00           H0.      0
ATOM    897  HB3 HIE A  58      30.968  65.520  46.833  1.00  0.00           H0.      0
ATOM    898  CG  HIE A  58      29.783  64.104  47.879  1.00  0.00           C0.      0
ATOM    899  ND1 HIE A  58      28.905  63.571  47.023  1.00  0.00           N0.      0
ATOM    900  CE1 HIE A  58      28.001  62.898  47.734  1.00  0.00           C0.      0
ATOM    901  HE1 HIE A  58      27.115  62.451  47.309  1.00  0.00           H0.      0
ATOM    902  NE2 HIE A  58      28.328  62.834  49.021  1.00  0.00           N0.      0
ATOM    903  HE2 HIE A  58      27.889  62.389  49.814  1.00  0.00           H0.      0
ATOM    904  CD2 HIE A  58      29.479  63.590  49.153  1.00  0.00           C0.      0
ATOM    905  HD2 HIE A  58      30.066  63.789  50.038  1.00  0.00           H0.      0
ATOM    906  C   HIE A  58      32.154  63.125  46.306  1.00  0.00           C0.      0
ATOM    907  O   HIE A  58      31.969  61.915  46.483  1.00  0.00           O0.      0
ATOM    908  N   ARG A  59      32.301  63.600  45.102  1.00  0.00           N0.      0
ATOM    909  H   ARG A  59      32.434  64.597  45.006  1.00  0.00           H0.      0
ATOM    910  CA  ARG A  59      32.317  62.765  43.881  1.00  0.00           C0.      0
ATOM    911  HA  ARG A  59      31.601  61.949  43.971  1.00  0.00           H0.      0
ATOM    912  CB  ARG A  59      31.814  63.581  42.697  1.00  0.00           C0.      0
ATOM    913  HB2 ARG A  59      30.951  64.063  43.156  1.00  0.00           H0.      0
ATOM    914  HB3 ARG A  59      32.492  64.380  42.398  1.00  0.00           H0.      0
ATOM    915  CG  ARG A  59      31.394  62.674  41.518  1.00  0.00           C0.      0
ATOM    916  HG2 ARG A  59      32.356  62.257  41.222  1.00  0.00           H0.      0
ATOM    917  HG3 ARG A  59      30.694  61.933  41.905  1.00  0.00           H0.      0
ATOM    918  CD  ARG A  59      30.836  63.492  40.379  1.00  0.00           C0.      0
ATOM    919  HD2 ARG A  59      30.129  64.202  40.809  1.00  0.00           H0.      0
ATOM    920  HD3 ARG A  59      31.540  64.209  39.955  1.00  0.00           H0.      0
ATOM    921  NE  ARG A  59      30.303  62.560  39.347  1.00  0.00           N0.      0
ATOM    922  HE  ARG A  59      29.549  61.943  39.615  1.00  0.00           H0.      0
ATOM    923  CZ  ARG A  59      30.563  62.422  38.028  1.00  0.00           C0.      0
ATOM    924  NH1 ARG A  59      31.395  63.234  37.429  1.00  0.00           N0.      0
ATOM    925 HH11 ARG A  59      31.666  64.121  37.827  1.00  0.00           H0.      0
ATOM    926 HH12 ARG A  59      31.485  63.108  36.431  1.00  0.00           H0.      0
ATOM    927  NH2 ARG A  59      30.072  61.445  37.365  1.00  0.00           N0.      0
ATOM    928 HH21 ARG A  59      29.577  60.756  37.913  1.00  0.00           H0.      0
ATOM    929 HH22 ARG A  59      30.243  61.329  36.376  1.00  0.00           H0.      0
ATOM    930  C   ARG A  59      33.720  62.061  43.743  1.00  0.00           C0.      0
ATOM    931  O   ARG A  59      34.623  62.701  43.279  1.00  0.00           O0.      0
ATOM    932  N   VAL A  60      33.865  60.760  44.053  1.00  0.00           N0.      0
ATOM    933  H   VAL A  60      33.008  60.248  44.206  1.00  0.00           H0.      0
ATOM    934  CA  VAL A  60      35.137  59.995  43.901  1.00  0.00           C0.      0
ATOM    935  HA  VAL A  60      35.868  60.699  43.504  1.00  0.00           H0.      0
ATOM    936  CB  VAL A  60      35.625  59.486  45.270  1.00  0.00           C0.      0
ATOM    937  HB  VAL A  60      36.687  59.366  45.057  1.00  0.00           H0.      0
ATOM    938  CG1 VAL A  60      35.626  60.590  46.359  1.00  0.00           C0.      0
ATOM    939 HG11 VAL A  60      34.580  60.892  46.415  1.00  0.00           H0.      0
ATOM    940 HG12 VAL A  60      36.063  60.128  47.244  1.00  0.00           H0.      0
ATOM    941 HG13 VAL A  60      36.274  61.385  45.990  1.00  0.00           H0.      0
ATOM    942  CG2 VAL A  60      34.896  58.214  45.803  1.00  0.00           C0.      0
ATOM    943 HG21 VAL A  60      35.146  58.117  46.860  1.00  0.00           H0.      0
ATOM    944 HG22 VAL A  60      33.838  58.379  45.601  1.00  0.00           H0.      0
ATOM    945 HG23 VAL A  60      35.186  57.296  45.292  1.00  0.00           H0.      0
ATOM    946  C   VAL A  60      35.012  58.787  42.927  1.00  0.00           C0.      0
ATOM    947  O   VAL A  60      34.008  58.069  42.843  1.00  0.00           O0.      0
ATOM    948  N   LEU A  61      36.132  58.570  42.197  1.00  0.00           N0.      0
ATOM    949  H   LEU A  61      36.916  59.187  42.355  1.00  0.00           H0.      0
ATOM    950  CA  LEU A  61      36.222  57.435  41.263  1.00  0.00           C0.      0
ATOM    951  HA  LEU A  61      35.330  56.811  41.201  1.00  0.00           H0.      0
ATOM    952  CB  LEU A  61      36.634  58.064  39.893  1.00  0.00           C0.      0
ATOM    953  HB2 LEU A  61      35.816  58.638  39.456  1.00  0.00           H0.      0
ATOM    954  HB3 LEU A  61      37.332  58.870  40.120  1.00  0.00           H0.      0
ATOM    955  CG  LEU A  61      37.203  57.145  38.818  1.00  0.00           C0.      0
ATOM    956  HG  LEU A  61      38.256  56.912  38.981  1.00  0.00           H0.      0
ATOM    957  CD1 LEU A  61      36.385  55.840  38.576  1.00  0.00           C0.      0
ATOM    958 HD11 LEU A  61      35.334  56.003  38.339  1.00  0.00           H0.      0
ATOM    959 HD12 LEU A  61      36.772  55.475  37.624  1.00  0.00           H0.      0
ATOM    960 HD13 LEU A  61      36.554  55.169  39.417  1.00  0.00           H0.      0
ATOM    961  CD2 LEU A  61      37.102  57.960  37.487  1.00  0.00           C0.      0
ATOM    962 HD21 LEU A  61      36.111  57.845  37.049  1.00  0.00           H0.      0
ATOM    963 HD22 LEU A  61      37.183  59.021  37.723  1.00  0.00           H0.      0
ATOM    964 HD23 LEU A  61      37.841  57.585  36.779  1.00  0.00           H0.      0
ATOM    965  C   LEU A  61      37.335  56.535  41.761  1.00  0.00           C0.      0
ATOM    966  O   LEU A  61      38.511  56.928  41.785  1.00  0.00           O0.      0
ATOM    967  N   ASH A  62      36.987  55.280  42.038  1.00  0.00           N0.      0
ATOM    968  H   ASH A  62      36.042  54.989  41.831  1.00  0.00           H0.      0
ATOM    969  CA  ASH A  62      37.968  54.305  42.468  1.00  0.00           C0.      0
ATOM    970  HA  ASH A  62      38.839  54.894  42.754  1.00  0.00           H0.      0
ATOM    971  CB  ASH A  62      37.377  53.548  43.718  1.00  0.00           C0.      0
ATOM    972  HB2 ASH A  62      37.171  54.206  44.562  1.00  0.00           H0.      0
ATOM    973  HB3 ASH A  62      36.410  53.117  43.456  1.00  0.00           H0.      0
ATOM    974  CG  ASH A  62      38.217  52.415  44.241  1.00  0.00           C0.      0
ATOM    975  OD1 ASH A  62      37.867  51.400  44.769  1.00  0.00           O0.      0
ATOM    976  OD2 ASH A  62      39.534  52.552  44.150  1.00  0.00           O0.      0
ATOM    977  HD2 ASH A  62      40.172  51.859  44.332  1.00  0.00           H0.      0
ATOM    978  C   ASH A  62      38.289  53.327  41.315  1.00  0.00           C0.      0
ATOM    979  O   ASH A  62      37.526  52.517  40.918  1.00  0.00           O0.      0
ATOM    980  N   VAL A  63      39.365  53.601  40.553  1.00  0.00           N0.      0
ATOM    981  H   VAL A  63      40.023  54.267  40.934  1.00  0.00           H0.      0
ATOM    982  CA  VAL A  63      39.548  53.048  39.215  1.00  0.00           C0.      0
ATOM    983  HA  VAL A  63      38.578  52.942  38.730  1.00  0.00           H0.      0
ATOM    984  CB  VAL A  63      40.359  54.163  38.423  1.00  0.00           C0.      0
ATOM    985  HB  VAL A  63      40.289  55.139  38.902  1.00  0.00           H0.      0
ATOM    986  CG1 VAL A  63      41.857  54.001  38.339  1.00  0.00           C0.      0
ATOM    987 HG11 VAL A  63      42.274  54.863  37.820  1.00  0.00           H0.      0
ATOM    988 HG12 VAL A  63      42.378  53.825  39.280  1.00  0.00           H0.      0
ATOM    989 HG13 VAL A  63      42.211  53.207  37.682  1.00  0.00           H0.      0
ATOM    990  CG2 VAL A  63      39.750  54.240  37.024  1.00  0.00           C0.      0
ATOM    991 HG21 VAL A  63      38.684  54.448  37.119  1.00  0.00           H0.      0
ATOM    992 HG22 VAL A  63      40.260  54.979  36.405  1.00  0.00           H0.      0
ATOM    993 HG23 VAL A  63      39.692  53.256  36.559  1.00  0.00           H0.      0
ATOM    994  C   VAL A  63      40.184  51.659  39.055  1.00  0.00           C0.      0
ATOM    995  O   VAL A  63      40.450  51.152  37.976  1.00  0.00           O0.      0
ATOM    996  N   ALA A  64      40.489  51.035  40.192  1.00  0.00           N0.      0
ATOM    997  H   ALA A  64      40.308  51.545  41.045  1.00  0.00           H0.      0
ATOM    998  CA  ALA A  64      41.001  49.584  40.345  1.00  0.00           C0.      0
ATOM    999  HA  ALA A  64      40.761  49.127  39.385  1.00  0.00           H0.      0
ATOM   1000  CB  ALA A  64      42.536  49.657  40.469  1.00  0.00           C0.      0
ATOM   1001  HB1 ALA A  64      42.820  50.034  41.451  1.00  0.00           H0.      0
ATOM   1002  HB2 ALA A  64      43.114  48.735  40.397  1.00  0.00           H0.      0
ATOM   1003  HB3 ALA A  64      42.860  50.531  39.904  1.00  0.00           H0.      0
ATOM   1004  C   ALA A  64      40.385  48.931  41.572  1.00  0.00           C0.      0
ATOM   1005  O   ALA A  64      41.044  48.539  42.595  1.00  0.00           O0.      0
ATOM   1006  N   CYS A  65      39.054  48.926  41.648  1.00  0.00           N0.      0
ATOM   1007  H   CYS A  65      38.606  49.308  40.827  1.00  0.00           H0.      0
ATOM   1008  CA  CYS A  65      38.150  48.568  42.709  1.00  0.00           C0.      0
ATOM   1009  HA  CYS A  65      38.360  49.188  43.581  1.00  0.00           H0.      0
ATOM   1010  CB  CYS A  65      36.757  48.957  42.132  1.00  0.00           C0.      0
ATOM   1011  HB2 CYS A  65      36.618  49.994  42.440  1.00  0.00           H0.      0
ATOM   1012  HB3 CYS A  65      36.687  48.880  41.047  1.00  0.00           H0.      0
ATOM   1013  SG  CYS A  65      35.413  47.865  42.738  1.00  0.00           S0.      0
ATOM   1014  HG  CYS A  65      35.587  46.738  42.042  1.00  0.00           H0.      0
ATOM   1015  C   CYS A  65      38.269  47.110  43.079  1.00  0.00           C0.      0
ATOM   1016  O   CYS A  65      37.969  46.827  44.240  1.00  0.00           O0.      0
ATOM   1017  N   GLY A  66      38.701  46.247  42.206  1.00  0.00           N0.      0
ATOM   1018  H   GLY A  66      38.884  46.522  41.252  1.00  0.00           H0.      0
ATOM   1019  CA  GLY A  66      38.763  44.799  42.440  1.00  0.00           C0.      0
ATOM   1020  HA2 GLY A  66      38.976  44.290  41.500  1.00  0.00           H0.      0
ATOM   1021  HA3 GLY A  66      39.533  44.541  43.167  1.00  0.00           H0.      0
ATOM   1022  C   GLY A  66      37.427  44.206  42.879  1.00  0.00           C0.      0
ATOM   1023  O   GLY A  66      36.378  44.501  42.296  1.00  0.00           O0.      0
ATOM   1024  N   THR A  67      37.393  43.442  43.978  1.00  0.00           N0.      0
ATOM   1025  H   THR A  67      38.264  43.303  44.471  1.00  0.00           H0.      0
ATOM   1026  CA  THR A  67      36.220  42.897  44.687  1.00  0.00           C0.      0
ATOM   1027  HA  THR A  67      35.602  42.511  43.876  1.00  0.00           H0.      0
ATOM   1028  CB  THR A  67      36.655  41.764  45.613  1.00  0.00           C0.      0
ATOM   1029  HB  THR A  67      35.754  41.252  45.949  1.00  0.00           H0.      0
ATOM   1030  CG2 THR A  67      37.380  40.674  44.805  1.00  0.00           C0.      0
ATOM   1031 HG21 THR A  67      36.975  40.486  43.811  1.00  0.00           H0.      0
ATOM   1032 HG22 THR A  67      38.455  40.853  44.797  1.00  0.00           H0.      0
ATOM   1033 HG23 THR A  67      37.156  39.778  45.383  1.00  0.00           H0.      0
ATOM   1034  OG1 THR A  67      37.449  42.153  46.757  1.00  0.00           O0.      0
ATOM   1035  HG1 THR A  67      37.222  41.447  47.366  1.00  0.00           H0.      0
ATOM   1036  C   THR A  67      35.307  43.895  45.478  1.00  0.00           C0.      0
ATOM   1037  O   THR A  67      34.273  43.532  46.057  1.00  0.00           O0.      0
ATOM   1038  N   GLY A  68      35.702  45.198  45.496  1.00  0.00           N0.      0
ATOM   1039  H   GLY A  68      36.535  45.437  44.976  1.00  0.00           H0.      0
ATOM   1040  CA  GLY A  68      35.003  46.291  46.138  1.00  0.00           C0.      0
ATOM   1041  HA2 GLY A  68      34.948  47.100  45.409  1.00  0.00           H0.      0
ATOM   1042  HA3 GLY A  68      33.992  45.945  46.350  1.00  0.00           H0.      0
ATOM   1043  C   GLY A  68      35.511  46.894  47.374  1.00  0.00           C0.      0
ATOM   1044  O   GLY A  68      34.916  47.914  47.844  1.00  0.00           O0.      0
ATOM   1045  N   VAL A  69      36.591  46.401  47.926  1.00  0.00           N0.      0
ATOM   1046  H   VAL A  69      36.926  45.570  47.461  1.00  0.00           H0.      0
ATOM   1047  CA  VAL A  69      36.912  46.668  49.372  1.00  0.00           C0.      0
ATOM   1048  HA  VAL A  69      35.916  46.610  49.812  1.00  0.00           H0.      0
ATOM   1049  CB  VAL A  69      37.750  45.568  50.079  1.00  0.00           C0.      0
ATOM   1050  HB  VAL A  69      37.224  44.617  49.992  1.00  0.00           H0.      0
ATOM   1051  CG1 VAL A  69      39.155  45.442  49.530  1.00  0.00           C0.      0
ATOM   1052 HG11 VAL A  69      39.791  44.724  50.047  1.00  0.00           H0.      0
ATOM   1053 HG12 VAL A  69      38.976  45.140  48.498  1.00  0.00           H0.      0
ATOM   1054 HG13 VAL A  69      39.734  46.363  49.460  1.00  0.00           H0.      0
ATOM   1055  CG2 VAL A  69      37.729  45.822  51.574  1.00  0.00           C0.      0
ATOM   1056 HG21 VAL A  69      38.328  45.097  52.125  1.00  0.00           H0.      0
ATOM   1057 HG22 VAL A  69      38.138  46.828  51.670  1.00  0.00           H0.      0
ATOM   1058 HG23 VAL A  69      36.723  45.921  51.981  1.00  0.00           H0.      0
ATOM   1059  C   VAL A  69      37.318  48.170  49.568  1.00  0.00           C0.      0
ATOM   1060  O   VAL A  69      36.636  48.950  50.314  1.00  0.00           O0.      0
ATOM   1061  N   ASP A  70      38.133  48.657  48.633  1.00  0.00           N0.      0
ATOM   1062  H   ASP A  70      38.461  48.059  47.888  1.00  0.00           H0.      0
ATOM   1063  CA  ASP A  70      38.561  50.075  48.585  1.00  0.00           C0.      0
ATOM   1064  HA  ASP A  70      39.026  50.265  49.553  1.00  0.00           H0.      0
ATOM   1065  CB  ASP A  70      39.667  50.160  47.524  1.00  0.00           C0.      0
ATOM   1066  HB2 ASP A  70      39.271  49.797  46.575  1.00  0.00           H0.      0
ATOM   1067  HB3 ASP A  70      39.904  51.221  47.453  1.00  0.00           H0.      0
ATOM   1068  CG  ASP A  70      41.049  49.529  47.722  1.00  0.00           C0.      0
ATOM   1069  OD1 ASP A  70      41.392  49.133  48.886  1.00  0.00           O0.      0
ATOM   1070  OD2 ASP A  70      41.675  49.176  46.664  1.00  0.00           O0.      0
ATOM   1071  C   ASP A  70      37.382  51.085  48.304  1.00  0.00           C0.      0
ATOM   1072  O   ASP A  70      37.489  52.264  48.616  1.00  0.00           O0.      0
ATOM   1073  N   SER A  71      36.395  50.610  47.582  1.00  0.00           N0.      0
ATOM   1074  H   SER A  71      36.359  49.606  47.475  1.00  0.00           H0.      0
ATOM   1075  CA  SER A  71      35.201  51.309  47.281  1.00  0.00           C0.      0
ATOM   1076  HA  SER A  71      35.344  52.358  47.021  1.00  0.00           H0.      0
ATOM   1077  CB  SER A  71      34.480  50.757  45.988  1.00  0.00           C0.      0
ATOM   1078  HB2 SER A  71      34.148  49.724  46.100  1.00  0.00           H0.      0
ATOM   1079  HB3 SER A  71      33.650  51.451  45.855  1.00  0.00           H0.      0
ATOM   1080  OG  SER A  71      35.258  50.994  44.825  1.00  0.00           O0.      0
ATOM   1081  HG  SER A  71      36.153  50.735  45.057  1.00  0.00           H0.      0
ATOM   1082  C   SER A  71      34.256  51.411  48.460  1.00  0.00           C0.      0
ATOM   1083  O   SER A  71      33.806  52.512  48.834  1.00  0.00           O0.      0
ATOM   1084  N   ILE A  72      33.865  50.255  48.976  1.00  0.00           N0.      0
ATOM   1085  H   ILE A  72      34.169  49.404  48.524  1.00  0.00           H0.      0
ATOM   1086  CA  ILE A  72      32.884  50.226  50.097  1.00  0.00           C0.      0
ATOM   1087  HA  ILE A  72      31.883  50.476  49.746  1.00  0.00           H0.      0
ATOM   1088  CB  ILE A  72      32.761  48.777  50.537  1.00  0.00           C0.      0
ATOM   1089  HB  ILE A  72      33.797  48.456  50.642  1.00  0.00           H0.      0
ATOM   1090  CG2 ILE A  72      32.095  48.633  51.911  1.00  0.00           C0.      0
ATOM   1091 HG21 ILE A  72      32.816  49.021  52.631  1.00  0.00           H0.      0
ATOM   1092 HG22 ILE A  72      31.197  49.249  51.941  1.00  0.00           H0.      0
ATOM   1093 HG23 ILE A  72      31.814  47.624  52.213  1.00  0.00           H0.      0
ATOM   1094  CG1 ILE A  72      32.079  47.870  49.545  1.00  0.00           C0.      0
ATOM   1095 HG12 ILE A  72      31.003  48.038  49.590  1.00  0.00           H0.      0
ATOM   1096 HG13 ILE A  72      32.463  48.148  48.564  1.00  0.00           H0.      0
ATOM   1097  CD1 ILE A  72      32.437  46.370  49.469  1.00  0.00           C0.      0
ATOM   1098 HD11 ILE A  72      32.434  45.999  48.444  1.00  0.00           H0.      0
ATOM   1099 HD12 ILE A  72      33.358  46.086  49.978  1.00  0.00           H0.      0
ATOM   1100 HD13 ILE A  72      31.652  45.795  49.959  1.00  0.00           H0.      0
ATOM   1101  C   ILE A  72      33.140  51.175  51.245  1.00  0.00           C0.      0
ATOM   1102  O   ILE A  72      32.179  51.820  51.730  1.00  0.00           O0.      0
ATOM   1103  N   MET A  73      34.377  51.327  51.649  1.00  0.00           N0.      0
ATOM   1104  H   MET A  73      35.124  50.749  51.289  1.00  0.00           H0.      0
ATOM   1105  CA  MET A  73      34.741  52.156  52.784  1.00  0.00           C0.      0
ATOM   1106  HA  MET A  73      34.131  51.812  53.619  1.00  0.00           H0.      0
ATOM   1107  CB  MET A  73      36.186  51.825  53.126  1.00  0.00           C0.      0
ATOM   1108  HB2 MET A  73      36.372  52.472  53.984  1.00  0.00           H0.      0
ATOM   1109  HB3 MET A  73      36.321  50.783  53.416  1.00  0.00           H0.      0
ATOM   1110  CG  MET A  73      37.245  52.230  52.050  1.00  0.00           C0.      0
ATOM   1111  HG2 MET A  73      37.209  51.610  51.155  1.00  0.00           H0.      0
ATOM   1112  HG3 MET A  73      37.091  53.271  51.765  1.00  0.00           H0.      0
ATOM   1113  SD  MET A  73      38.946  52.117  52.686  1.00  0.00           S0.      0
ATOM   1114  CE  MET A  73      39.073  50.367  52.784  1.00  0.00           C0.      0
ATOM   1115  HE1 MET A  73      40.151  50.226  52.858  1.00  0.00           H0.      0
ATOM   1116  HE2 MET A  73      38.717  49.999  53.747  1.00  0.00           H0.      0
ATOM   1117  HE3 MET A  73      38.709  49.843  51.900  1.00  0.00           H0.      0
ATOM   1118  C   MET A  73      34.381  53.662  52.569  1.00  0.00           C0.      0
ATOM   1119  O   MET A  73      34.435  54.427  53.509  1.00  0.00           O0.      0
ATOM   1120  N   LEU A  74      33.976  54.090  51.378  1.00  0.00           N0.      0
ATOM   1121  H   LEU A  74      33.944  53.402  50.639  1.00  0.00           H0.      0
ATOM   1122  CA  LEU A  74      33.523  55.456  51.040  1.00  0.00           C0.      0
ATOM   1123  HA  LEU A  74      33.649  56.098  51.912  1.00  0.00           H0.      0
ATOM   1124  CB  LEU A  74      34.492  56.051  50.036  1.00  0.00           C0.      0
ATOM   1125  HB2 LEU A  74      34.475  55.513  49.088  1.00  0.00           H0.      0
ATOM   1126  HB3 LEU A  74      34.286  57.104  49.846  1.00  0.00           H0.      0
ATOM   1127  CG  LEU A  74      35.989  56.074  50.424  1.00  0.00           C0.      0
ATOM   1128  HG  LEU A  74      36.405  55.071  50.519  1.00  0.00           H0.      0
ATOM   1129  CD1 LEU A  74      36.716  56.797  49.371  1.00  0.00           C0.      0
ATOM   1130 HD11 LEU A  74      37.793  56.700  49.508  1.00  0.00           H0.      0
ATOM   1131 HD12 LEU A  74      36.440  56.564  48.342  1.00  0.00           H0.      0
ATOM   1132 HD13 LEU A  74      36.511  57.867  49.381  1.00  0.00           H0.      0
ATOM   1133  CD2 LEU A  74      36.347  56.919  51.684  1.00  0.00           C0.      0
ATOM   1134 HD21 LEU A  74      35.889  56.428  52.543  1.00  0.00           H0.      0
ATOM   1135 HD22 LEU A  74      37.419  57.089  51.786  1.00  0.00           H0.      0
ATOM   1136 HD23 LEU A  74      35.900  57.906  51.569  1.00  0.00           H0.      0
ATOM   1137  C   LEU A  74      32.051  55.590  50.729  1.00  0.00           C0.      0
ATOM   1138  O   LEU A  74      31.372  56.531  51.269  1.00  0.00           O0.      0
ATOM   1139  N   VAL A  75      31.440  54.536  50.192  1.00  0.00           N0.      0
ATOM   1140  H   VAL A  75      32.023  53.718  50.091  1.00  0.00           H0.      0
ATOM   1141  CA  VAL A  75      29.959  54.408  50.051  1.00  0.00           C0.      0
ATOM   1142  HA  VAL A  75      29.591  55.357  49.662  1.00  0.00           H0.      0
ATOM   1143  CB  VAL A  75      29.593  53.165  49.301  1.00  0.00           C0.      0
ATOM   1144  HB  VAL A  75      29.674  52.297  49.956  1.00  0.00           H0.      0
ATOM   1145  CG1 VAL A  75      28.146  53.219  48.965  1.00  0.00           C0.      0
ATOM   1146 HG11 VAL A  75      27.935  54.204  48.547  1.00  0.00           H0.      0
ATOM   1147 HG12 VAL A  75      27.912  52.408  48.275  1.00  0.00           H0.      0
ATOM   1148 HG13 VAL A  75      27.576  53.096  49.885  1.00  0.00           H0.      0
ATOM   1149  CG2 VAL A  75      30.292  52.951  48.004  1.00  0.00           C0.      0
ATOM   1150 HG21 VAL A  75      29.990  52.003  47.557  1.00  0.00           H0.      0
ATOM   1151 HG22 VAL A  75      29.997  53.820  47.416  1.00  0.00           H0.      0
ATOM   1152 HG23 VAL A  75      31.352  52.939  48.256  1.00  0.00           H0.      0
ATOM   1153  C   VAL A  75      29.404  54.358  51.508  1.00  0.00           C0.      0
ATOM   1154  O   VAL A  75      28.405  54.999  51.752  1.00  0.00           O0.      0
ATOM   1155  N   GLU A  76      30.048  53.675  52.451  1.00  0.00           N0.      0
ATOM   1156  H   GLU A  76      30.865  53.118  52.248  1.00  0.00           H0.      0
ATOM   1157  CA  GLU A  76      29.481  53.566  53.820  1.00  0.00           C0.      0
ATOM   1158  HA  GLU A  76      28.468  53.167  53.876  1.00  0.00           H0.      0
ATOM   1159  CB  GLU A  76      30.445  52.598  54.567  1.00  0.00           C0.      0
ATOM   1160  HB2 GLU A  76      30.382  51.614  54.103  1.00  0.00           H0.      0
ATOM   1161  HB3 GLU A  76      31.465  52.978  54.519  1.00  0.00           H0.      0
ATOM   1162  CG  GLU A  76      30.155  52.404  56.047  1.00  0.00           C0.      0
ATOM   1163  HG2 GLU A  76      30.787  51.608  56.441  1.00  0.00           H0.      0
ATOM   1164  HG3 GLU A  76      30.220  53.389  56.510  1.00  0.00           H0.      0
ATOM   1165  CD  GLU A  76      28.695  52.002  56.333  1.00  0.00           C0.      0
ATOM   1166  OE1 GLU A  76      28.033  51.336  55.550  1.00  0.00           O0.      0
ATOM   1167  OE2 GLU A  76      28.162  52.229  57.502  1.00  0.00           O0.      0
ATOM   1168  C   GLU A  76      29.489  54.949  54.558  1.00  0.00           C0.      0
ATOM   1169  O   GLU A  76      28.691  55.199  55.402  1.00  0.00           O0.      0
ATOM   1170  N   GLU A  77      30.424  55.867  54.288  1.00  0.00           N0.      0
ATOM   1171  H   GLU A  77      31.069  55.542  53.581  1.00  0.00           H0.      0
ATOM   1172  CA  GLU A  77      30.600  57.211  54.886  1.00  0.00           C0.      0
ATOM   1173  HA  GLU A  77      30.112  57.130  55.857  1.00  0.00           H0.      0
ATOM   1174  CB  GLU A  77      32.073  57.667  54.906  1.00  0.00           C0.      0
ATOM   1175  HB2 GLU A  77      32.412  57.879  53.892  1.00  0.00           H0.      0
ATOM   1176  HB3 GLU A  77      32.040  58.633  55.410  1.00  0.00           H0.      0
ATOM   1177  CG  GLU A  77      33.026  56.735  55.613  1.00  0.00           C0.      0
ATOM   1178  HG2 GLU A  77      32.906  55.737  55.190  1.00  0.00           H0.      0
ATOM   1179  HG3 GLU A  77      34.064  57.030  55.461  1.00  0.00           H0.      0
ATOM   1180  CD  GLU A  77      32.774  56.560  57.142  1.00  0.00           C0.      0
ATOM   1181  OE1 GLU A  77      31.851  57.197  57.671  1.00  0.00           O0.      0
ATOM   1182  OE2 GLU A  77      33.375  55.684  57.815  1.00  0.00           O0.      0
ATOM   1183  C   GLU A  77      29.802  58.246  54.094  1.00  0.00           C0.      0
ATOM   1184  O   GLU A  77      29.633  59.389  54.440  1.00  0.00           O0.      0
ATOM   1185  N   GLY A  78      29.135  57.790  52.980  1.00  0.00           N0.      0
ATOM   1186  H   GLY A  78      29.300  56.860  52.622  1.00  0.00           H0.      0
ATOM   1187  CA  GLY A  78      28.093  58.586  52.250  1.00  0.00           C0.      0
ATOM   1188  HA2 GLY A  78      27.306  57.868  52.018  1.00  0.00           H0.      0
ATOM   1189  HA3 GLY A  78      27.705  59.354  52.920  1.00  0.00           H0.      0
ATOM   1190  C   GLY A  78      28.539  59.202  50.976  1.00  0.00           C0.      0
ATOM   1191  O   GLY A  78      27.744  60.010  50.522  1.00  0.00           O0.      0
ATOM   1192  N   PHE A  79      29.690  58.908  50.493  1.00  0.00           N0.      0
ATOM   1193  H   PHE A  79      30.285  58.229  50.946  1.00  0.00           H0.      0
ATOM   1194  CA  PHE A  79      30.221  59.580  49.285  1.00  0.00           C0.      0
ATOM   1195  HA  PHE A  79      30.154  60.665  49.363  1.00  0.00           H0.      0
ATOM   1196  CB  PHE A  79      31.753  59.141  49.073  1.00  0.00           C0.      0
ATOM   1197  HB2 PHE A  79      31.859  58.077  49.285  1.00  0.00           H0.      0
ATOM   1198  HB3 PHE A  79      32.006  59.317  48.028  1.00  0.00           H0.      0
ATOM   1199  CG  PHE A  79      32.728  59.795  49.959  1.00  0.00           C0.      0
ATOM   1200  CD1 PHE A  79      32.645  59.652  51.374  1.00  0.00           C0.      0
ATOM   1201  HD1 PHE A  79      31.938  58.922  51.739  1.00  0.00           H0.      0
ATOM   1202  CE1 PHE A  79      33.448  60.460  52.154  1.00  0.00           C0.      0
ATOM   1203  HE1 PHE A  79      33.480  60.344  53.228  1.00  0.00           H0.      0
ATOM   1204  CZ  PHE A  79      34.310  61.392  51.510  1.00  0.00           C0.      0
ATOM   1205  HZ  PHE A  79      34.903  62.123  52.038  1.00  0.00           H0.      0
ATOM   1206  CE2 PHE A  79      34.385  61.460  50.075  1.00  0.00           C0.      0
ATOM   1207  HE2 PHE A  79      34.964  62.227  49.584  1.00  0.00           H0.      0
ATOM   1208  CD2 PHE A  79      33.692  60.609  49.356  1.00  0.00           C0.      0
ATOM   1209  HD2 PHE A  79      33.636  60.712  48.282  1.00  0.00           H0.      0
ATOM   1210  C   PHE A  79      29.525  59.117  48.071  1.00  0.00           C0.      0
ATOM   1211  O   PHE A  79      28.885  58.097  47.993  1.00  0.00           O0.      0
ATOM   1212  N   SER A  80      29.624  59.898  47.032  1.00  0.00           N0.      0
ATOM   1213  H   SER A  80      30.325  60.624  47.071  1.00  0.00           H0.      0
ATOM   1214  CA  SER A  80      29.130  59.586  45.700  1.00  0.00           C0.      0
ATOM   1215  HA  SER A  80      28.293  58.889  45.737  1.00  0.00           H0.      0
ATOM   1216  CB  SER A  80      28.684  60.859  44.998  1.00  0.00           C0.      0
ATOM   1217  HB2 SER A  80      27.684  61.112  45.352  1.00  0.00           H0.      0
ATOM   1218  HB3 SER A  80      29.441  61.584  45.295  1.00  0.00           H0.      0
ATOM   1219  OG  SER A  80      28.844  60.831  43.532  1.00  0.00           O0.      0
ATOM   1220  HG  SER A  80      28.576  61.689  43.198  1.00  0.00           H0.      0
ATOM   1221  C   SER A  80      30.272  58.884  45.017  1.00  0.00           C0.      0
ATOM   1222  O   SER A  80      31.142  59.420  44.312  1.00  0.00           O0.      0
ATOM   1223  N   VAL A  81      30.345  57.534  45.201  1.00  0.00           N0.      0
ATOM   1224  H   VAL A  81      29.477  57.106  45.491  1.00  0.00           H0.      0
ATOM   1225  CA  VAL A  81      31.411  56.646  44.547  1.00  0.00           C0.      0
ATOM   1226  HA  VAL A  81      32.286  57.288  44.450  1.00  0.00           H0.      0
ATOM   1227  CB  VAL A  81      31.676  55.492  45.508  1.00  0.00           C0.      0
ATOM   1228  HB  VAL A  81      30.775  54.897  45.654  1.00  0.00           H0.      0
ATOM   1229  CG1 VAL A  81      32.803  54.521  45.134  1.00  0.00           C0.      0
ATOM   1230 HG11 VAL A  81      33.015  53.876  45.986  1.00  0.00           H0.      0
ATOM   1231 HG12 VAL A  81      32.527  53.958  44.242  1.00  0.00           H0.      0
ATOM   1232 HG13 VAL A  81      33.690  55.088  44.851  1.00  0.00           H0.      0
ATOM   1233  CG2 VAL A  81      32.104  56.044  46.933  1.00  0.00           C0.      0
ATOM   1234 HG21 VAL A  81      33.085  56.515  46.879  1.00  0.00           H0.      0
ATOM   1235 HG22 VAL A  81      31.511  56.868  47.329  1.00  0.00           H0.      0
ATOM   1236 HG23 VAL A  81      32.133  55.239  47.668  1.00  0.00           H0.      0
ATOM   1237  C   VAL A  81      30.928  56.212  43.110  1.00  0.00           C0.      0
ATOM   1238  O   VAL A  81      29.821  55.906  42.780  1.00  0.00           O0.      0
ATOM   1239  N   THR A  82      31.878  56.242  42.185  1.00  0.00           N0.      0
ATOM   1240  H   THR A  82      32.816  56.430  42.508  1.00  0.00           H0.      0
ATOM   1241  CA  THR A  82      31.884  55.422  40.997  1.00  0.00           C0.      0
ATOM   1242  HA  THR A  82      30.990  54.800  40.953  1.00  0.00           H0.      0
ATOM   1243  CB  THR A  82      31.913  56.239  39.693  1.00  0.00           C0.      0
ATOM   1244  HB  THR A  82      32.829  56.829  39.737  1.00  0.00           H0.      0
ATOM   1245  CG2 THR A  82      31.898  55.473  38.334  1.00  0.00           C0.      0
ATOM   1246 HG21 THR A  82      32.813  54.882  38.305  1.00  0.00           H0.      0
ATOM   1247 HG22 THR A  82      31.087  54.749  38.251  1.00  0.00           H0.      0
ATOM   1248 HG23 THR A  82      31.696  56.227  37.574  1.00  0.00           H0.      0
ATOM   1249  OG1 THR A  82      30.873  57.210  39.579  1.00  0.00           O0.      0
ATOM   1250  HG1 THR A  82      30.799  57.696  40.404  1.00  0.00           H0.      0
ATOM   1251  C   THR A  82      33.118  54.444  40.966  1.00  0.00           C0.      0
ATOM   1252  O   THR A  82      34.323  54.799  40.792  1.00  0.00           O0.      0
ATOM   1253  N   SER A  83      32.925  53.171  41.155  1.00  0.00           N0.      0
ATOM   1254  H   SER A  83      31.984  52.894  41.397  1.00  0.00           H0.      0
ATOM   1255  CA  SER A  83      33.869  52.092  40.978  1.00  0.00           C0.      0
ATOM   1256  HA  SER A  83      34.790  52.347  41.503  1.00  0.00           H0.      0
ATOM   1257  CB  SER A  83      33.436  50.809  41.607  1.00  0.00           C0.      0
ATOM   1258  HB2 SER A  83      32.524  50.460  41.121  1.00  0.00           H0.      0
ATOM   1259  HB3 SER A  83      34.202  50.036  41.551  1.00  0.00           H0.      0
ATOM   1260  OG  SER A  83      33.249  50.906  43.010  1.00  0.00           O0.      0
ATOM   1261  HG  SER A  83      34.108  50.891  43.439  1.00  0.00           H0.      0
ATOM   1262  C   SER A  83      34.216  51.722  39.452  1.00  0.00           C0.      0
ATOM   1263  O   SER A  83      33.245  51.215  38.825  1.00  0.00           O0.      0
ATOM   1264  N   VAL A  84      35.432  51.779  39.052  1.00  0.00           N0.      0
ATOM   1265  H   VAL A  84      36.131  52.102  39.707  1.00  0.00           H0.      0
ATOM   1266  CA  VAL A  84      35.814  51.237  37.820  1.00  0.00           C0.      0
ATOM   1267  HA  VAL A  84      34.910  50.802  37.394  1.00  0.00           H0.      0
ATOM   1268  CB  VAL A  84      36.260  52.394  36.912  1.00  0.00           C0.      0
ATOM   1269  HB  VAL A  84      36.844  53.154  37.430  1.00  0.00           H0.      0
ATOM   1270  CG1 VAL A  84      37.186  51.994  35.823  1.00  0.00           C0.      0
ATOM   1271 HG11 VAL A  84      38.116  51.632  36.263  1.00  0.00           H0.      0
ATOM   1272 HG12 VAL A  84      36.790  51.085  35.370  1.00  0.00           H0.      0
ATOM   1273 HG13 VAL A  84      37.460  52.781  35.120  1.00  0.00           H0.      0
ATOM   1274  CG2 VAL A  84      35.036  53.077  36.247  1.00  0.00           C0.      0
ATOM   1275 HG21 VAL A  84      35.265  54.142  36.289  1.00  0.00           H0.      0
ATOM   1276 HG22 VAL A  84      34.899  52.630  35.263  1.00  0.00           H0.      0
ATOM   1277 HG23 VAL A  84      34.139  52.997  36.861  1.00  0.00           H0.      0
ATOM   1278  C   VAL A  84      36.861  50.150  38.136  1.00  0.00           C0.      0
ATOM   1279  O   VAL A  84      37.445  50.050  39.227  1.00  0.00           O0.      0
ATOM   1280  N   ASP A  85      36.966  49.162  37.194  1.00  0.00           N0.      0
ATOM   1281  H   ASP A  85      36.259  49.056  36.481  1.00  0.00           H0.      0
ATOM   1282  CA  ASP A  85      37.956  48.069  37.115  1.00  0.00           C0.      0
ATOM   1283  HA  ASP A  85      38.954  48.505  37.170  1.00  0.00           H0.      0
ATOM   1284  CB  ASP A  85      37.742  47.051  38.248  1.00  0.00           C0.      0
ATOM   1285  HB2 ASP A  85      37.593  47.537  39.212  1.00  0.00           H0.      0
ATOM   1286  HB3 ASP A  85      36.870  46.431  38.038  1.00  0.00           H0.      0
ATOM   1287  CG  ASP A  85      38.983  46.114  38.422  1.00  0.00           C0.      0
ATOM   1288  OD1 ASP A  85      39.751  46.335  39.422  1.00  0.00           O0.      0
ATOM   1289  OD2 ASP A  85      39.194  45.226  37.572  1.00  0.00           O0.      0
ATOM   1290  C   ASP A  85      37.717  47.340  35.713  1.00  0.00           C0.      0
ATOM   1291  O   ASP A  85      36.646  47.530  35.156  1.00  0.00           O0.      0
ATOM   1292  N   ALA A  86      38.690  46.523  35.311  1.00  0.00           N0.      0
ATOM   1293  H   ALA A  86      39.580  46.543  35.788  1.00  0.00           H0.      0
ATOM   1294  CA  ALA A  86      38.626  45.775  34.103  1.00  0.00           C0.      0
ATOM   1295  HA  ALA A  86      37.973  46.309  33.413  1.00  0.00           H0.      0
ATOM   1296  CB  ALA A  86      39.946  45.677  33.324  1.00  0.00           C0.      0
ATOM   1297  HB1 ALA A  86      40.679  45.261  34.016  1.00  0.00           H0.      0
ATOM   1298  HB2 ALA A  86      39.725  45.023  32.481  1.00  0.00           H0.      0
ATOM   1299  HB3 ALA A  86      40.296  46.651  32.980  1.00  0.00           H0.      0
ATOM   1300  C   ALA A  86      37.992  44.400  34.179  1.00  0.00           C0.      0
ATOM   1301  O   ALA A  86      37.504  43.942  33.207  1.00  0.00           O0.      0
ATOM   1302  N   SER A  87      38.190  43.697  35.314  1.00  0.00           N0.      0
ATOM   1303  H   SER A  87      38.622  44.241  36.048  1.00  0.00           H0.      0
ATOM   1304  CA  SER A  87      37.690  42.319  35.571  1.00  0.00           C0.      0
ATOM   1305  HA  SER A  87      37.788  41.791  34.622  1.00  0.00           H0.      0
ATOM   1306  CB  SER A  87      38.423  41.609  36.653  1.00  0.00           C0.      0
ATOM   1307  HB2 SER A  87      39.366  41.389  36.152  1.00  0.00           H0.      0
ATOM   1308  HB3 SER A  87      38.498  42.197  37.567  1.00  0.00           H0.      0
ATOM   1309  OG  SER A  87      37.838  40.363  36.913  1.00  0.00           O0.      0
ATOM   1310  HG  SER A  87      38.477  39.691  36.665  1.00  0.00           H0.      0
ATOM   1311  C   SER A  87      36.207  42.343  36.018  1.00  0.00           C0.      0
ATOM   1312  O   SER A  87      35.826  42.763  37.123  1.00  0.00           O0.      0
ATOM   1313  N   ASP A  88      35.335  41.838  35.149  1.00  0.00           N0.      0
ATOM   1314  H   ASP A  88      35.703  41.701  34.218  1.00  0.00           H0.      0
ATOM   1315  CA  ASP A  88      33.931  41.549  35.376  1.00  0.00           C0.      0
ATOM   1316  HA  ASP A  88      33.506  42.508  35.673  1.00  0.00           H0.      0
ATOM   1317  CB  ASP A  88      33.341  40.983  34.111  1.00  0.00           C0.      0
ATOM   1318  HB2 ASP A  88      32.292  41.263  34.200  1.00  0.00           H0.      0
ATOM   1319  HB3 ASP A  88      33.713  41.552  33.259  1.00  0.00           H0.      0
ATOM   1320  CG  ASP A  88      33.546  39.550  33.910  1.00  0.00           C0.      0
ATOM   1321  OD1 ASP A  88      34.716  39.144  33.765  1.00  0.00           O0.      0
ATOM   1322  OD2 ASP A  88      32.640  38.718  34.058  1.00  0.00           O0.      0
ATOM   1323  C   ASP A  88      33.798  40.595  36.545  1.00  0.00           C0.      0
ATOM   1324  O   ASP A  88      32.881  40.772  37.369  1.00  0.00           O0.      0
ATOM   1325  N   LYS A  89      34.672  39.543  36.752  1.00  0.00           N0.      0
ATOM   1326  H   LYS A  89      35.341  39.493  35.997  1.00  0.00           H0.      0
ATOM   1327  CA  LYS A  89      34.786  38.537  37.834  1.00  0.00           C0.      0
ATOM   1328  HA  LYS A  89      33.803  38.068  37.881  1.00  0.00           H0.      0
ATOM   1329  CB  LYS A  89      35.916  37.567  37.581  1.00  0.00           C0.      0
ATOM   1330  HB2 LYS A  89      36.818  38.115  37.853  1.00  0.00           H0.      0
ATOM   1331  HB3 LYS A  89      35.826  36.725  38.267  1.00  0.00           H0.      0
ATOM   1332  CG  LYS A  89      35.939  36.953  36.157  1.00  0.00           C0.      0
ATOM   1333  HG2 LYS A  89      36.396  37.671  35.476  1.00  0.00           H0.      0
ATOM   1334  HG3 LYS A  89      36.763  36.262  35.977  1.00  0.00           H0.      0
ATOM   1335  CD  LYS A  89      34.673  36.289  35.603  1.00  0.00           C0.      0
ATOM   1336  HD2 LYS A  89      34.250  35.611  36.346  1.00  0.00           H0.      0
ATOM   1337  HD3 LYS A  89      34.001  37.127  35.416  1.00  0.00           H0.      0
ATOM   1338  CE  LYS A  89      34.771  35.539  34.257  1.00  0.00           C0.      0
ATOM   1339  HE2 LYS A  89      35.503  34.735  34.316  1.00  0.00           H0.      0
ATOM   1340  HE3 LYS A  89      33.801  35.089  34.044  1.00  0.00           H0.      0
ATOM   1341  NZ  LYS A  89      35.115  36.438  33.130  1.00  0.00           N0.      0
ATOM   1342  HZ1 LYS A  89      34.567  36.158  32.330  1.00  0.00           H0.      0
ATOM   1343  HZ2 LYS A  89      34.839  37.392  33.316  1.00  0.00           H0.      0
ATOM   1344  HZ3 LYS A  89      36.086  36.233  32.943  1.00  0.00           H0.      0
ATOM   1345  C   LYS A  89      35.011  39.181  39.181  1.00  0.00           C0.      0
ATOM   1346  O   LYS A  89      34.572  38.678  40.240  1.00  0.00           O0.      0
ATOM   1347  N   MET A  90      35.854  40.186  39.236  1.00  0.00           N0.      0
ATOM   1348  H   MET A  90      36.277  40.484  38.368  1.00  0.00           H0.      0
ATOM   1349  CA  MET A  90      36.012  40.935  40.443  1.00  0.00           C0.      0
ATOM   1350  HA  MET A  90      36.086  40.195  41.240  1.00  0.00           H0.      0
ATOM   1351  CB  MET A  90      37.372  41.599  40.372  1.00  0.00           C0.      0
ATOM   1352  HB2 MET A  90      37.257  42.362  39.602  1.00  0.00           H0.      0
ATOM   1353  HB3 MET A  90      37.550  42.205  41.260  1.00  0.00           H0.      0
ATOM   1354  CG  MET A  90      38.602  40.719  40.045  1.00  0.00           C0.      0
ATOM   1355  HG2 MET A  90      38.443  39.876  39.373  1.00  0.00           H0.      0
ATOM   1356  HG3 MET A  90      39.375  41.326  39.573  1.00  0.00           H0.      0
ATOM   1357  SD  MET A  90      39.257  39.737  41.488  1.00  0.00           S0.      0
ATOM   1358  CE  MET A  90      40.328  41.020  42.269  1.00  0.00           C0.      0
ATOM   1359  HE1 MET A  90      39.691  41.681  42.858  1.00  0.00           H0.      0
ATOM   1360  HE2 MET A  90      41.020  40.494  42.927  1.00  0.00           H0.      0
ATOM   1361  HE3 MET A  90      40.762  41.513  41.399  1.00  0.00           H0.      0
ATOM   1362  C   MET A  90      34.907  41.970  40.773  1.00  0.00           C0.      0
ATOM   1363  O   MET A  90      34.439  42.032  41.923  1.00  0.00           O0.      0
ATOM   1364  N   LEU A  91      34.350  42.720  39.750  1.00  0.00           N0.      0
ATOM   1365  H   LEU A  91      34.642  42.640  38.787  1.00  0.00           H0.      0
ATOM   1366  CA  LEU A  91      33.225  43.592  39.996  1.00  0.00           C0.      0
ATOM   1367  HA  LEU A  91      33.523  44.252  40.811  1.00  0.00           H0.      0
ATOM   1368  CB  LEU A  91      33.009  44.568  38.747  1.00  0.00           C0.      0
ATOM   1369  HB2 LEU A  91      32.643  43.927  37.945  1.00  0.00           H0.      0
ATOM   1370  HB3 LEU A  91      32.148  45.129  39.110  1.00  0.00           H0.      0
ATOM   1371  CG  LEU A  91      34.156  45.508  38.264  1.00  0.00           C0.      0
ATOM   1372  HG  LEU A  91      35.094  44.999  38.044  1.00  0.00           H0.      0
ATOM   1373  CD1 LEU A  91      33.601  46.172  36.967  1.00  0.00           C0.      0
ATOM   1374 HD11 LEU A  91      33.127  45.444  36.309  1.00  0.00           H0.      0
ATOM   1375 HD12 LEU A  91      32.785  46.838  37.247  1.00  0.00           H0.      0
ATOM   1376 HD13 LEU A  91      34.332  46.735  36.386  1.00  0.00           H0.      0
ATOM   1377  CD2 LEU A  91      34.437  46.456  39.423  1.00  0.00           C0.      0
ATOM   1378 HD21 LEU A  91      33.477  46.722  39.866  1.00  0.00           H0.      0
ATOM   1379 HD22 LEU A  91      34.980  45.981  40.240  1.00  0.00           H0.      0
ATOM   1380 HD23 LEU A  91      34.934  47.372  39.103  1.00  0.00           H0.      0
ATOM   1381  C   LEU A  91      31.973  42.822  40.473  1.00  0.00           C0.      0
ATOM   1382  O   LEU A  91      31.064  43.382  41.119  1.00  0.00           O0.      0
ATOM   1383  N   LYS A  92      31.782  41.573  40.007  1.00  0.00           N0.      0
ATOM   1384  H   LYS A  92      32.297  41.234  39.207  1.00  0.00           H0.      0
ATOM   1385  CA  LYS A  92      30.646  40.715  40.443  1.00  0.00           C0.      0
ATOM   1386  HA  LYS A  92      29.732  41.143  40.030  1.00  0.00           H0.      0
ATOM   1387  CB  LYS A  92      30.867  39.312  39.821  1.00  0.00           C0.      0
ATOM   1388  HB2 LYS A  92      30.790  39.407  38.738  1.00  0.00           H0.      0
ATOM   1389  HB3 LYS A  92      31.895  38.981  39.971  1.00  0.00           H0.      0
ATOM   1390  CG  LYS A  92      29.920  38.208  40.173  1.00  0.00           C0.      0
ATOM   1391  HG2 LYS A  92      30.110  38.093  41.240  1.00  0.00           H0.      0
ATOM   1392  HG3 LYS A  92      28.896  38.567  40.068  1.00  0.00           H0.      0
ATOM   1393  CD  LYS A  92      29.965  36.889  39.474  1.00  0.00           C0.      0
ATOM   1394  HD2 LYS A  92      29.724  37.129  38.438  1.00  0.00           H0.      0
ATOM   1395  HD3 LYS A  92      30.970  36.491  39.613  1.00  0.00           H0.      0
ATOM   1396  CE  LYS A  92      28.871  35.922  40.052  1.00  0.00           C0.      0
ATOM   1397  HE2 LYS A  92      27.846  36.262  39.909  1.00  0.00           H0.      0
ATOM   1398  HE3 LYS A  92      29.059  35.039  39.442  1.00  0.00           H0.      0
ATOM   1399  NZ  LYS A  92      29.061  35.616  41.502  1.00  0.00           N0.      0
ATOM   1400  HZ1 LYS A  92      29.056  36.464  42.051  1.00  0.00           H0.      0
ATOM   1401  HZ2 LYS A  92      28.454  34.892  41.858  1.00  0.00           H0.      0
ATOM   1402  HZ3 LYS A  92      29.937  35.128  41.626  1.00  0.00           H0.      0
ATOM   1403  C   LYS A  92      30.510  40.676  41.933  1.00  0.00           C0.      0
ATOM   1404  O   LYS A  92      29.398  40.529  42.449  1.00  0.00           O0.      0
ATOM   1405  N   TYR A  93      31.596  40.844  42.731  1.00  0.00           N0.      0
ATOM   1406  H   TYR A  93      32.501  40.784  42.287  1.00  0.00           H0.      0
ATOM   1407  CA  TYR A  93      31.559  40.964  44.205  1.00  0.00           C0.      0
ATOM   1408  HA  TYR A  93      30.751  40.318  44.548  1.00  0.00           H0.      0
ATOM   1409  CB  TYR A  93      32.892  40.681  44.904  1.00  0.00           C0.      0
ATOM   1410  HB2 TYR A  93      33.648  41.352  44.495  1.00  0.00           H0.      0
ATOM   1411  HB3 TYR A  93      32.618  41.065  45.886  1.00  0.00           H0.      0
ATOM   1412  CG  TYR A  93      33.338  39.213  44.876  1.00  0.00           C0.      0
ATOM   1413  CD1 TYR A  93      32.935  38.192  45.775  1.00  0.00           C0.      0
ATOM   1414  HD1 TYR A  93      32.169  38.292  46.529  1.00  0.00           H0.      0
ATOM   1415  CE1 TYR A  93      33.479  36.836  45.662  1.00  0.00           C0.      0
ATOM   1416  HE1 TYR A  93      32.972  36.021  46.158  1.00  0.00           H0.      0
ATOM   1417  CZ  TYR A  93      34.478  36.583  44.707  1.00  0.00           C0.      0
ATOM   1418  OH  TYR A  93      35.042  35.322  44.813  1.00  0.00           O0.      0
ATOM   1419  HH  TYR A  93      35.851  35.269  44.298  1.00  0.00           H0.      0
ATOM   1420  CE2 TYR A  93      34.919  37.614  43.848  1.00  0.00           C0.      0
ATOM   1421  HE2 TYR A  93      35.702  37.411  43.132  1.00  0.00           H0.      0
ATOM   1422  CD2 TYR A  93      34.329  38.892  43.905  1.00  0.00           C0.      0
ATOM   1423  HD2 TYR A  93      34.644  39.663  43.219  1.00  0.00           H0.      0
ATOM   1424  C   TYR A  93      31.039  42.281  44.691  1.00  0.00           C0.      0
ATOM   1425  O   TYR A  93      30.101  42.273  45.524  1.00  0.00           O0.      0
ATOM   1426  N   ALA A  94      31.442  43.449  44.154  1.00  0.00           N0.      0
ATOM   1427  H   ALA A  94      31.975  43.427  43.296  1.00  0.00           H0.      0
ATOM   1428  CA  ALA A  94      30.937  44.801  44.348  1.00  0.00           C0.      0
ATOM   1429  HA  ALA A  94      30.912  44.859  45.436  1.00  0.00           H0.      0
ATOM   1430  CB  ALA A  94      31.832  45.791  43.636  1.00  0.00           C0.      0
ATOM   1431  HB1 ALA A  94      32.824  45.658  44.067  1.00  0.00           H0.      0
ATOM   1432  HB2 ALA A  94      31.786  45.729  42.549  1.00  0.00           H0.      0
ATOM   1433  HB3 ALA A  94      31.550  46.777  44.006  1.00  0.00           H0.      0
ATOM   1434  C   ALA A  94      29.398  44.907  44.002  1.00  0.00           C0.      0
ATOM   1435  O   ALA A  94      28.600  45.350  44.819  1.00  0.00           O0.      0
ATOM   1436  N   LEU A  95      28.962  44.323  42.907  1.00  0.00           N0.      0
ATOM   1437  H   LEU A  95      29.640  43.983  42.241  1.00  0.00           H0.      0
ATOM   1438  CA  LEU A  95      27.558  44.229  42.433  1.00  0.00           C0.      0
ATOM   1439  HA  LEU A  95      27.049  45.193  42.460  1.00  0.00           H0.      0
ATOM   1440  CB  LEU A  95      27.480  43.765  40.994  1.00  0.00           C0.      0
ATOM   1441  HB2 LEU A  95      27.817  42.733  40.897  1.00  0.00           H0.      0
ATOM   1442  HB3 LEU A  95      26.415  43.732  40.765  1.00  0.00           H0.      0
ATOM   1443  CG  LEU A  95      28.173  44.750  40.020  1.00  0.00           C0.      0
ATOM   1444  HG  LEU A  95      29.151  45.144  40.296  1.00  0.00           H0.      0
ATOM   1445  CD1 LEU A  95      28.544  43.990  38.721  1.00  0.00           C0.      0
ATOM   1446 HD11 LEU A  95      27.654  43.532  38.291  1.00  0.00           H0.      0
ATOM   1447 HD12 LEU A  95      28.871  44.788  38.054  1.00  0.00           H0.      0
ATOM   1448 HD13 LEU A  95      29.475  43.433  38.826  1.00  0.00           H0.      0
ATOM   1449  CD2 LEU A  95      27.325  45.890  39.663  1.00  0.00           C0.      0
ATOM   1450 HD21 LEU A  95      26.371  45.465  39.349  1.00  0.00           H0.      0
ATOM   1451 HD22 LEU A  95      27.164  46.473  40.570  1.00  0.00           H0.      0
ATOM   1452 HD23 LEU A  95      27.821  46.571  38.971  1.00  0.00           H0.      0
ATOM   1453  C   LEU A  95      26.728  43.261  43.348  1.00  0.00           C0.      0
ATOM   1454  O   LEU A  95      25.584  43.679  43.628  1.00  0.00           O0.      0
ATOM   1455  N   LYS A  96      27.250  42.108  43.723  1.00  0.00           N0.      0
ATOM   1456  H   LYS A  96      28.040  41.699  43.245  1.00  0.00           H0.      0
ATOM   1457  CA  LYS A  96      26.508  41.421  44.836  1.00  0.00           C0.      0
ATOM   1458  HA  LYS A  96      25.521  41.335  44.382  1.00  0.00           H0.      0
ATOM   1459  CB  LYS A  96      27.117  40.024  44.988  1.00  0.00           C0.      0
ATOM   1460  HB2 LYS A  96      27.434  39.712  43.992  1.00  0.00           H0.      0
ATOM   1461  HB3 LYS A  96      28.016  40.162  45.589  1.00  0.00           H0.      0
ATOM   1462  CG  LYS A  96      26.230  38.998  45.634  1.00  0.00           C0.      0
ATOM   1463  HG2 LYS A  96      26.847  38.108  45.762  1.00  0.00           H0.      0
ATOM   1464  HG3 LYS A  96      26.013  39.445  46.604  1.00  0.00           H0.      0
ATOM   1465  CD  LYS A  96      24.958  38.695  44.787  1.00  0.00           C0.      0
ATOM   1466  HD2 LYS A  96      24.272  39.482  45.099  1.00  0.00           H0.      0
ATOM   1467  HD3 LYS A  96      25.157  38.576  43.722  1.00  0.00           H0.      0
ATOM   1468  CE  LYS A  96      24.464  37.443  45.370  1.00  0.00           C0.      0
ATOM   1469  HE2 LYS A  96      25.233  36.695  45.566  1.00  0.00           H0.      0
ATOM   1470  HE3 LYS A  96      23.947  37.693  46.296  1.00  0.00           H0.      0
ATOM   1471  NZ  LYS A  96      23.505  36.774  44.440  1.00  0.00           N0.      0
ATOM   1472  HZ1 LYS A  96      24.035  36.030  44.012  1.00  0.00           H0.      0
ATOM   1473  HZ2 LYS A  96      22.791  36.199  44.864  1.00  0.00           H0.      0
ATOM   1474  HZ3 LYS A  96      23.067  37.370  43.752  1.00  0.00           H0.      0
ATOM   1475  C   LYS A  96      26.442  42.216  46.177  1.00  0.00           C0.      0
ATOM   1476  O   LYS A  96      25.355  42.237  46.795  1.00  0.00           O0.      0
ATOM   1477  N   GLU A  97      27.464  42.991  46.529  1.00  0.00           N0.      0
ATOM   1478  H   GLU A  97      28.268  43.094  45.927  1.00  0.00           H0.      0
ATOM   1479  CA  GLU A  97      27.375  43.782  47.801  1.00  0.00           C0.      0
ATOM   1480  HA  GLU A  97      26.963  43.076  48.521  1.00  0.00           H0.      0
ATOM   1481  CB  GLU A  97      28.684  44.315  48.142  1.00  0.00           C0.      0
ATOM   1482  HB2 GLU A  97      29.388  43.489  48.242  1.00  0.00           H0.      0
ATOM   1483  HB3 GLU A  97      29.103  44.971  47.379  1.00  0.00           H0.      0
ATOM   1484  CG  GLU A  97      28.935  45.143  49.424  1.00  0.00           C0.      0
ATOM   1485  HG2 GLU A  97      29.564  45.975  49.108  1.00  0.00           H0.      0
ATOM   1486  HG3 GLU A  97      27.953  45.560  49.642  1.00  0.00           H0.      0
ATOM   1487  CD  GLU A  97      29.471  44.462  50.636  1.00  0.00           C0.      0
ATOM   1488  OE1 GLU A  97      29.227  43.225  50.717  1.00  0.00           O0.      0
ATOM   1489  OE2 GLU A  97      30.034  45.090  51.567  1.00  0.00           O0.      0
ATOM   1490  C   GLU A  97      26.264  44.928  47.641  1.00  0.00           C0.      0
ATOM   1491  O   GLU A  97      25.370  45.015  48.492  1.00  0.00           O0.      0
ATOM   1492  N   ARG A  98      26.343  45.698  46.505  1.00  0.00           N0.      0
ATOM   1493  H   ARG A  98      27.100  45.525  45.859  1.00  0.00           H0.      0
ATOM   1494  CA  ARG A  98      25.271  46.696  46.163  1.00  0.00           C0.      0
ATOM   1495  HA  ARG A  98      25.257  47.368  47.021  1.00  0.00           H0.      0
ATOM   1496  CB  ARG A  98      25.575  47.529  44.877  1.00  0.00           C0.      0
ATOM   1497  HB2 ARG A  98      26.623  47.822  44.942  1.00  0.00           H0.      0
ATOM   1498  HB3 ARG A  98      25.682  46.819  44.057  1.00  0.00           H0.      0
ATOM   1499  CG  ARG A  98      24.656  48.787  44.677  1.00  0.00           C0.      0
ATOM   1500  HG2 ARG A  98      23.596  48.543  44.738  1.00  0.00           H0.      0
ATOM   1501  HG3 ARG A  98      24.934  49.468  45.482  1.00  0.00           H0.      0
ATOM   1502  CD  ARG A  98      24.981  49.292  43.272  1.00  0.00           C0.      0
ATOM   1503  HD2 ARG A  98      24.535  50.284  43.201  1.00  0.00           H0.      0
ATOM   1504  HD3 ARG A  98      26.062  49.433  43.240  1.00  0.00           H0.      0
ATOM   1505  NE  ARG A  98      24.557  48.557  42.002  1.00  0.00           N0.      0
ATOM   1506  HE  ARG A  98      23.819  47.874  42.097  1.00  0.00           H0.      0
ATOM   1507  CZ  ARG A  98      24.961  48.765  40.799  1.00  0.00           C0.      0
ATOM   1508  NH1 ARG A  98      25.887  49.589  40.466  1.00  0.00           N0.      0
ATOM   1509 HH11 ARG A  98      26.276  50.176  41.191  1.00  0.00           H0.      0
ATOM   1510 HH12 ARG A  98      26.173  49.769  39.515  1.00  0.00           H0.      0
ATOM   1511  NH2 ARG A  98      24.572  47.983  39.873  1.00  0.00           N0.      0
ATOM   1512 HH21 ARG A  98      23.901  47.282  40.152  1.00  0.00           H0.      0
ATOM   1513 HH22 ARG A  98      24.978  47.939  38.950  1.00  0.00           H0.      0
ATOM   1514  C   ARG A  98      23.880  45.971  46.152  1.00  0.00           C0.      0
ATOM   1515  O   ARG A  98      23.002  46.725  46.683  1.00  0.00           O0.      0
ATOM   1516  N   TRP A  99      23.699  44.706  45.763  1.00  0.00           N0.      0
ATOM   1517  H   TRP A  99      24.471  44.104  45.515  1.00  0.00           H0.      0
ATOM   1518  CA  TRP A  99      22.326  44.155  45.778  1.00  0.00           C0.      0
ATOM   1519  HA  TRP A  99      21.611  44.779  45.242  1.00  0.00           H0.      0
ATOM   1520  CB  TRP A  99      22.284  42.776  45.220  1.00  0.00           C0.      0
ATOM   1521  HB2 TRP A  99      22.543  42.910  44.169  1.00  0.00           H0.      0
ATOM   1522  HB3 TRP A  99      23.017  42.198  45.782  1.00  0.00           H0.      0
ATOM   1523  CG  TRP A  99      20.987  42.028  45.256  1.00  0.00           C0.      0
ATOM   1524  CD1 TRP A  99      20.779  40.826  45.845  1.00  0.00           C0.      0
ATOM   1525  HD1 TRP A  99      21.567  40.262  46.323  1.00  0.00           H0.      0
ATOM   1526  NE1 TRP A  99      19.478  40.452  45.627  1.00  0.00           N0.      0
ATOM   1527  HE1 TRP A  99      19.215  39.513  45.892  1.00  0.00           H0.      0
ATOM   1528  CE2 TRP A  99      18.751  41.312  44.892  1.00  0.00           C0.      0
ATOM   1529  CZ2 TRP A  99      17.478  41.322  44.387  1.00  0.00           C0.      0
ATOM   1530  HZ2 TRP A  99      16.703  40.662  44.747  1.00  0.00           H0.      0
ATOM   1531  CH2 TRP A  99      17.012  42.420  43.620  1.00  0.00           C0.      0
ATOM   1532  HH2 TRP A  99      15.955  42.437  43.399  1.00  0.00           H0.      0
ATOM   1533  CZ3 TRP A  99      17.902  43.496  43.395  1.00  0.00           C0.      0
ATOM   1534  HZ3 TRP A  99      17.541  44.395  42.918  1.00  0.00           H0.      0
ATOM   1535  CE3 TRP A  99      19.216  43.484  43.858  1.00  0.00           C0.      0
ATOM   1536  HE3 TRP A  99      19.828  44.339  43.612  1.00  0.00           H0.      0
ATOM   1537  CD2 TRP A  99      19.708  42.386  44.612  1.00  0.00           C0.      0
ATOM   1538  C   TRP A  99      21.784  43.996  47.199  1.00  0.00           C0.      0
ATOM   1539  O   TRP A  99      20.574  44.150  47.409  1.00  0.00           O0.      0
ATOM   1540  N   ASN A 100      22.652  43.530  48.167  1.00  0.00           N0.      0
ATOM   1541  H   ASN A 100      23.567  43.305  47.802  1.00  0.00           H0.      0
ATOM   1542  CA  ASN A 100      22.302  43.338  49.535  1.00  0.00           C0.      0
ATOM   1543  HA  ASN A 100      21.308  42.893  49.472  1.00  0.00           H0.      0
ATOM   1544  CB  ASN A 100      23.341  42.385  50.073  1.00  0.00           C0.      0
ATOM   1545  HB2 ASN A 100      24.382  42.617  49.848  1.00  0.00           H0.      0
ATOM   1546  HB3 ASN A 100      23.286  42.412  51.162  1.00  0.00           H0.      0
ATOM   1547  CG  ASN A 100      23.057  40.998  49.606  1.00  0.00           C0.      0
ATOM   1548  OD1 ASN A 100      22.216  40.347  50.208  1.00  0.00           O0.      0
ATOM   1549  ND2 ASN A 100      23.600  40.444  48.549  1.00  0.00           N0.      0
ATOM   1550 HD21 ASN A 100      23.511  39.445  48.431  1.00  0.00           H0.      0
ATOM   1551 HD22 ASN A 100      24.233  40.840  47.868  1.00  0.00           H0.      0
ATOM   1552  C   ASN A 100      22.008  44.661  50.220  1.00  0.00           C0.      0
ATOM   1553  O   ASN A 100      21.062  44.698  51.027  1.00  0.00           O0.      0
ATOM   1554  N   ARG A 101      22.625  45.716  49.867  1.00  0.00           N0.      0
ATOM   1555  H   ARG A 101      23.454  45.643  49.295  1.00  0.00           H0.      0
ATOM   1556  CA  ARG A 101      22.474  47.051  50.491  1.00  0.00           C0.      0
ATOM   1557  HA  ARG A 101      21.981  46.970  51.460  1.00  0.00           H0.      0
ATOM   1558  CB  ARG A 101      23.873  47.602  50.807  1.00  0.00           C0.      0
ATOM   1559  HB2 ARG A 101      24.540  47.633  49.945  1.00  0.00           H0.      0
ATOM   1560  HB3 ARG A 101      23.819  48.673  51.001  1.00  0.00           H0.      0
ATOM   1561  CG  ARG A 101      24.729  46.720  51.836  1.00  0.00           C0.      0
ATOM   1562  HG2 ARG A 101      24.137  46.625  52.746  1.00  0.00           H0.      0
ATOM   1563  HG3 ARG A 101      24.966  45.738  51.426  1.00  0.00           H0.      0
ATOM   1564  CD  ARG A 101      26.001  47.331  52.237  1.00  0.00           C0.      0
ATOM   1565  HD2 ARG A 101      26.553  46.597  52.824  1.00  0.00           H0.      0
ATOM   1566  HD3 ARG A 101      26.433  47.759  51.332  1.00  0.00           H0.      0
ATOM   1567  NE  ARG A 101      25.618  48.441  53.184  1.00  0.00           N0.      0
ATOM   1568  HE  ARG A 101      24.654  48.724  53.285  1.00  0.00           H0.      0
ATOM   1569  CZ  ARG A 101      26.389  49.125  54.034  1.00  0.00           C0.      0
ATOM   1570  NH1 ARG A 101      27.652  48.875  54.295  1.00  0.00           N0.      0
ATOM   1571 HH11 ARG A 101      28.157  48.151  53.805  1.00  0.00           H0.      0
ATOM   1572 HH12 ARG A 101      28.205  49.484  54.881  1.00  0.00           H0.      0
ATOM   1573  NH2 ARG A 101      25.757  50.057  54.681  1.00  0.00           N0.      0
ATOM   1574 HH21 ARG A 101      24.798  50.335  54.533  1.00  0.00           H0.      0
ATOM   1575 HH22 ARG A 101      26.360  50.550  55.324  1.00  0.00           H0.      0
ATOM   1576  C   ARG A 101      21.675  48.133  49.743  1.00  0.00           C0.      0
ATOM   1577  O   ARG A 101      21.592  49.338  50.048  1.00  0.00           O0.      0
ATOM   1578  N   ARG A 102      20.995  47.683  48.734  1.00  0.00           N0.      0
ATOM   1579  H   ARG A 102      20.996  46.673  48.709  1.00  0.00           H0.      0
ATOM   1580  CA  ARG A 102      20.407  48.382  47.654  1.00  0.00           C0.      0
ATOM   1581  HA  ARG A 102      21.224  48.823  47.083  1.00  0.00           H0.      0
ATOM   1582  CB  ARG A 102      19.703  47.444  46.599  1.00  0.00           C0.      0
ATOM   1583  HB2 ARG A 102      19.428  48.059  45.742  1.00  0.00           H0.      0
ATOM   1584  HB3 ARG A 102      20.457  46.718  46.294  1.00  0.00           H0.      0
ATOM   1585  CG  ARG A 102      18.462  46.624  47.074  1.00  0.00           C0.      0
ATOM   1586  HG2 ARG A 102      18.713  45.909  47.857  1.00  0.00           H0.      0
ATOM   1587  HG3 ARG A 102      17.678  47.288  47.434  1.00  0.00           H0.      0
ATOM   1588  CD  ARG A 102      17.812  45.874  45.904  1.00  0.00           C0.      0
ATOM   1589  HD2 ARG A 102      17.536  46.614  45.154  1.00  0.00           H0.      0
ATOM   1590  HD3 ARG A 102      18.587  45.167  45.609  1.00  0.00           H0.      0
ATOM   1591  NE  ARG A 102      16.604  45.142  46.269  1.00  0.00           N0.      0
ATOM   1592  HE  ARG A 102      15.773  45.636  45.977  1.00  0.00           H0.      0
ATOM   1593  CZ  ARG A 102      16.487  44.036  47.003  1.00  0.00           C0.      0
ATOM   1594  NH1 ARG A 102      17.543  43.383  47.516  1.00  0.00           N0.      0
ATOM   1595 HH11 ARG A 102      18.475  43.658  47.241  1.00  0.00           H0.      0
ATOM   1596 HH12 ARG A 102      17.468  42.606  48.157  1.00  0.00           H0.      0
ATOM   1597  NH2 ARG A 102      15.334  43.620  47.342  1.00  0.00           N0.      0
ATOM   1598 HH21 ARG A 102      14.542  44.150  47.007  1.00  0.00           H0.      0
ATOM   1599 HH22 ARG A 102      15.235  42.743  47.832  1.00  0.00           H0.      0
ATOM   1600  C   ARG A 102      19.517  49.583  48.085  1.00  0.00           C0.      0
ATOM   1601  O   ARG A 102      19.472  50.624  47.454  1.00  0.00           O0.      0
ATOM   1602  N   LYS A 103      18.788  49.443  49.201  1.00  0.00           N0.      0
ATOM   1603  H   LYS A 103      18.876  48.628  49.791  1.00  0.00           H0.      0
ATOM   1604  CA  LYS A 103      17.875  50.468  49.708  1.00  0.00           C0.      0
ATOM   1605  HA  LYS A 103      17.269  50.928  48.927  1.00  0.00           H0.      0
ATOM   1606  CB  LYS A 103      16.783  49.799  50.555  1.00  0.00           C0.      0
ATOM   1607  HB2 LYS A 103      17.232  49.344  51.438  1.00  0.00           H0.      0
ATOM   1608  HB3 LYS A 103      16.091  50.497  51.026  1.00  0.00           H0.      0
ATOM   1609  CG  LYS A 103      15.829  48.878  49.853  1.00  0.00           C0.      0
ATOM   1610  HG2 LYS A 103      15.284  49.490  49.135  1.00  0.00           H0.      0
ATOM   1611  HG3 LYS A 103      16.369  48.069  49.360  1.00  0.00           H0.      0
ATOM   1612  CD  LYS A 103      14.808  48.282  50.826  1.00  0.00           C0.      0
ATOM   1613  HD2 LYS A 103      15.424  47.716  51.525  1.00  0.00           H0.      0
ATOM   1614  HD3 LYS A 103      14.187  48.952  51.421  1.00  0.00           H0.      0
ATOM   1615  CE  LYS A 103      13.762  47.318  50.205  1.00  0.00           C0.      0
ATOM   1616  HE2 LYS A 103      13.076  46.996  50.989  1.00  0.00           H0.      0
ATOM   1617  HE3 LYS A 103      13.291  47.817  49.358  1.00  0.00           H0.      0
ATOM   1618  NZ  LYS A 103      14.454  46.216  49.560  1.00  0.00           N0.      0
ATOM   1619  HZ1 LYS A 103      14.933  46.529  48.727  1.00  0.00           H0.      0
ATOM   1620  HZ2 LYS A 103      15.099  45.866  50.253  1.00  0.00           H0.      0
ATOM   1621  HZ3 LYS A 103      13.871  45.432  49.303  1.00  0.00           H0.      0
ATOM   1622  C   LYS A 103      18.604  51.654  50.450  1.00  0.00           C0.      0
ATOM   1623  O   LYS A 103      17.997  52.705  50.647  1.00  0.00           O0.      0
ATOM   1624  N   GLU A 104      19.862  51.409  50.895  1.00  0.00           N0.      0
ATOM   1625  H   GLU A 104      20.382  50.553  50.763  1.00  0.00           H0.      0
ATOM   1626  CA  GLU A 104      20.571  52.501  51.577  1.00  0.00           C0.      0
ATOM   1627  HA  GLU A 104      19.931  52.854  52.386  1.00  0.00           H0.      0
ATOM   1628  CB  GLU A 104      21.797  51.900  52.251  1.00  0.00           C0.      0
ATOM   1629  HB2 GLU A 104      22.419  51.489  51.456  1.00  0.00           H0.      0
ATOM   1630  HB3 GLU A 104      22.367  52.699  52.725  1.00  0.00           H0.      0
ATOM   1631  CG  GLU A 104      21.456  50.863  53.354  1.00  0.00           C0.      0
ATOM   1632  HG2 GLU A 104      20.725  51.380  53.975  1.00  0.00           H0.      0
ATOM   1633  HG3 GLU A 104      21.006  49.956  52.952  1.00  0.00           H0.      0
ATOM   1634  CD  GLU A 104      22.659  50.458  54.182  1.00  0.00           C0.      0
ATOM   1635  OE1 GLU A 104      23.032  51.159  55.140  1.00  0.00           O0.      0
ATOM   1636  OE2 GLU A 104      23.138  49.303  54.005  1.00  0.00           O0.      0
ATOM   1637  C   GLU A 104      21.068  53.621  50.553  1.00  0.00           C0.      0
ATOM   1638  O   GLU A 104      21.753  53.176  49.648  1.00  0.00           O0.      0
ATOM   1639  N   PRO A 105      20.734  54.912  50.680  1.00  0.00           N0.      0
ATOM   1640  CD  PRO A 105      19.951  55.531  51.739  1.00  0.00           C0.      0
ATOM   1641  HD2 PRO A 105      20.583  55.639  52.620  1.00  0.00           H0.      0
ATOM   1642  HD3 PRO A 105      19.124  54.901  52.067  1.00  0.00           H0.      0
ATOM   1643  CG  PRO A 105      19.410  56.871  51.329  1.00  0.00           C0.      0
ATOM   1644  HG2 PRO A 105      19.557  57.637  52.089  1.00  0.00           H0.      0
ATOM   1645  HG3 PRO A 105      18.332  56.790  51.190  1.00  0.00           H0.      0
ATOM   1646  CB  PRO A 105      20.197  57.170  50.071  1.00  0.00           C0.      0
ATOM   1647  HB2 PRO A 105      21.012  57.740  50.517  1.00  0.00           H0.      0
ATOM   1648  HB3 PRO A 105      19.632  57.740  49.334  1.00  0.00           H0.      0
ATOM   1649  CA  PRO A 105      20.753  55.832  49.546  1.00  0.00           C0.      0
ATOM   1650  HA  PRO A 105      20.178  55.439  48.707  1.00  0.00           H0.      0
ATOM   1651  C   PRO A 105      22.176  56.112  48.971  1.00  0.00           C0.      0
ATOM   1652  O   PRO A 105      22.309  56.559  47.829  1.00  0.00           O0.      0
ATOM   1653  N   ALA A 106      23.209  55.696  49.718  1.00  0.00           N0.      0
ATOM   1654  H   ALA A 106      23.079  55.273  50.626  1.00  0.00           H0.      0
ATOM   1655  CA  ALA A 106      24.588  55.869  49.206  1.00  0.00           C0.      0
ATOM   1656  HA  ALA A 106      24.505  56.707  48.515  1.00  0.00           H0.      0
ATOM   1657  CB  ALA A 106      25.579  56.152  50.354  1.00  0.00           C0.      0
ATOM   1658  HB1 ALA A 106      25.088  56.892  50.985  1.00  0.00           H0.      0
ATOM   1659  HB2 ALA A 106      25.752  55.270  50.971  1.00  0.00           H0.      0
ATOM   1660  HB3 ALA A 106      26.484  56.640  49.992  1.00  0.00           H0.      0
ATOM   1661  C   ALA A 106      25.012  54.629  48.460  1.00  0.00           C0.      0
ATOM   1662  O   ALA A 106      25.619  54.778  47.388  1.00  0.00           O0.      0
ATOM   1663  N   PHE A 107      24.618  53.429  48.874  1.00  0.00           N0.      0
ATOM   1664  H   PHE A 107      23.982  53.347  49.654  1.00  0.00           H0.      0
ATOM   1665  CA  PHE A 107      24.761  52.173  48.063  1.00  0.00           C0.      0
ATOM   1666  HA  PHE A 107      25.768  52.055  47.664  1.00  0.00           H0.      0
ATOM   1667  CB  PHE A 107      24.464  50.941  48.924  1.00  0.00           C0.      0
ATOM   1668  HB2 PHE A 107      23.504  51.014  49.435  1.00  0.00           H0.      0
ATOM   1669  HB3 PHE A 107      24.433  49.948  48.473  1.00  0.00           H0.      0
ATOM   1670  CG  PHE A 107      25.626  50.708  49.890  1.00  0.00           C0.      0
ATOM   1671  CD1 PHE A 107      25.712  51.345  51.129  1.00  0.00           C0.      0
ATOM   1672  HD1 PHE A 107      24.921  52.011  51.441  1.00  0.00           H0.      0
ATOM   1673  CE1 PHE A 107      26.894  51.268  51.852  1.00  0.00           C0.      0
ATOM   1674  HE1 PHE A 107      26.940  51.840  52.767  1.00  0.00           H0.      0
ATOM   1675  CZ  PHE A 107      27.971  50.500  51.373  1.00  0.00           C0.      0
ATOM   1676  HZ  PHE A 107      28.905  50.376  51.900  1.00  0.00           H0.      0
ATOM   1677  CE2 PHE A 107      27.847  49.722  50.218  1.00  0.00           C0.      0
ATOM   1678  HE2 PHE A 107      28.589  49.025  49.858  1.00  0.00           H0.      0
ATOM   1679  CD2 PHE A 107      26.652  49.815  49.496  1.00  0.00           C0.      0
ATOM   1680  HD2 PHE A 107      26.531  49.299  48.555  1.00  0.00           H0.      0
ATOM   1681  C   PHE A 107      23.771  52.101  46.856  1.00  0.00           C0.      0
ATOM   1682  O   PHE A 107      24.218  51.646  45.827  1.00  0.00           O0.      0
ATOM   1683  N   ASP A 108      22.614  52.746  46.913  1.00  0.00           N0.      0
ATOM   1684  H   ASP A 108      22.286  53.078  47.809  1.00  0.00           H0.      0
ATOM   1685  CA  ASP A 108      21.676  52.820  45.782  1.00  0.00           C0.      0
ATOM   1686  HA  ASP A 108      21.308  51.877  45.377  1.00  0.00           H0.      0
ATOM   1687  CB  ASP A 108      20.439  53.592  46.275  1.00  0.00           C0.      0
ATOM   1688  HB2 ASP A 108      19.983  52.999  47.068  1.00  0.00           H0.      0
ATOM   1689  HB3 ASP A 108      20.725  54.558  46.692  1.00  0.00           H0.      0
ATOM   1690  CG  ASP A 108      19.467  53.850  45.141  1.00  0.00           C0.      0
ATOM   1691  OD1 ASP A 108      19.027  55.005  45.087  1.00  0.00           O0.      0
ATOM   1692  OD2 ASP A 108      18.941  52.938  44.482  1.00  0.00           O0.      0
ATOM   1693  C   ASP A 108      22.257  53.508  44.547  1.00  0.00           C0.      0
ATOM   1694  O   ASP A 108      21.834  53.116  43.453  1.00  0.00           O0.      0
ATOM   1695  N   LYS A 109      23.080  54.531  44.764  1.00  0.00           N0.      0
ATOM   1696  H   LYS A 109      23.406  54.670  45.710  1.00  0.00           H0.      0
ATOM   1697  CA  LYS A 109      23.669  55.388  43.784  1.00  0.00           C0.      0
ATOM   1698  HA  LYS A 109      23.245  55.180  42.802  1.00  0.00           H0.      0
ATOM   1699  CB  LYS A 109      23.346  56.850  44.090  1.00  0.00           C0.      0
ATOM   1700  HB2 LYS A 109      23.710  57.039  45.100  1.00  0.00           H0.      0
ATOM   1701  HB3 LYS A 109      23.981  57.504  43.492  1.00  0.00           H0.      0
ATOM   1702  CG  LYS A 109      21.847  57.167  43.833  1.00  0.00           C0.      0
ATOM   1703  HG2 LYS A 109      21.560  56.664  42.909  1.00  0.00           H0.      0
ATOM   1704  HG3 LYS A 109      21.331  56.734  44.690  1.00  0.00           H0.      0
ATOM   1705  CD  LYS A 109      21.508  58.661  43.688  1.00  0.00           C0.      0
ATOM   1706  HD2 LYS A 109      21.849  59.069  42.736  1.00  0.00           H0.      0
ATOM   1707  HD3 LYS A 109      20.419  58.665  43.642  1.00  0.00           H0.      0
ATOM   1708  CE  LYS A 109      21.874  59.568  44.893  1.00  0.00           C0.      0
ATOM   1709  HE2 LYS A 109      22.933  59.824  44.891  1.00  0.00           H0.      0
ATOM   1710  HE3 LYS A 109      21.408  60.540  44.736  1.00  0.00           H0.      0
ATOM   1711  NZ  LYS A 109      21.459  59.003  46.242  1.00  0.00           N0.      0
ATOM   1712  HZ1 LYS A 109      21.754  58.066  46.474  1.00  0.00           H0.      0
ATOM   1713  HZ2 LYS A 109      21.943  59.520  46.962  1.00  0.00           H0.      0
ATOM   1714  HZ3 LYS A 109      20.460  59.060  46.385  1.00  0.00           H0.      0
ATOM   1715  C   LYS A 109      25.163  55.138  43.632  1.00  0.00           C0.      0
ATOM   1716  O   LYS A 109      25.803  55.871  42.875  1.00  0.00           O0.      0
ATOM   1717  N   TRP A 110      25.717  54.093  44.297  1.00  0.00           N0.      0
ATOM   1718  H   TRP A 110      25.115  53.491  44.840  1.00  0.00           H0.      0
ATOM   1719  CA  TRP A 110      27.067  53.637  44.011  1.00  0.00           C0.      0
ATOM   1720  HA  TRP A 110      27.721  54.508  44.050  1.00  0.00           H0.      0
ATOM   1721  CB  TRP A 110      27.566  52.662  45.191  1.00  0.00           C0.      0
ATOM   1722  HB2 TRP A 110      27.598  53.218  46.128  1.00  0.00           H0.      0
ATOM   1723  HB3 TRP A 110      26.806  51.885  45.272  1.00  0.00           H0.      0
ATOM   1724  CG  TRP A 110      28.784  51.897  45.009  1.00  0.00           C0.      0
ATOM   1725  CD1 TRP A 110      29.902  52.242  44.341  1.00  0.00           C0.      0
ATOM   1726  HD1 TRP A 110      30.104  53.213  43.913  1.00  0.00           H0.      0
ATOM   1727  NE1 TRP A 110      30.897  51.303  44.499  1.00  0.00           N0.      0
ATOM   1728  HE1 TRP A 110      31.836  51.417  44.145  1.00  0.00           H0.      0
ATOM   1729  CE2 TRP A 110      30.452  50.231  45.232  1.00  0.00           C0.      0
ATOM   1730  CZ2 TRP A 110      31.042  49.067  45.629  1.00  0.00           C0.      0
ATOM   1731  HZ2 TRP A 110      32.028  48.706  45.378  1.00  0.00           H0.      0
ATOM   1732  CH2 TRP A 110      30.227  48.044  46.167  1.00  0.00           C0.      0
ATOM   1733  HH2 TRP A 110      30.683  47.105  46.445  1.00  0.00           H0.      0
ATOM   1734  CZ3 TRP A 110      28.874  48.218  46.314  1.00  0.00           C0.      0
ATOM   1735  HZ3 TRP A 110      28.229  47.396  46.590  1.00  0.00           H0.      0
ATOM   1736  CE3 TRP A 110      28.350  49.466  46.013  1.00  0.00           C0.      0
ATOM   1737  HE3 TRP A 110      27.290  49.629  46.139  1.00  0.00           H0.      0
ATOM   1738  CD2 TRP A 110      29.100  50.516  45.472  1.00  0.00           C0.      0
ATOM   1739  C   TRP A 110      27.163  53.001  42.596  1.00  0.00           C0.      0
ATOM   1740  O   TRP A 110      26.712  51.903  42.397  1.00  0.00           O0.      0
ATOM   1741  N   VAL A 111      27.783  53.702  41.602  1.00  0.00           N0.      0
ATOM   1742  H   VAL A 111      28.239  54.596  41.712  1.00  0.00           H0.      0
ATOM   1743  CA  VAL A 111      28.029  53.209  40.196  1.00  0.00           C0.      0
ATOM   1744  HA  VAL A 111      27.127  52.690  39.869  1.00  0.00           H0.      0
ATOM   1745  CB  VAL A 111      28.345  54.438  39.256  1.00  0.00           C0.      0
ATOM   1746  HB  VAL A 111      29.289  54.917  39.516  1.00  0.00           H0.      0
ATOM   1747  CG1 VAL A 111      28.539  53.957  37.778  1.00  0.00           C0.      0
ATOM   1748 HG11 VAL A 111      28.628  54.786  37.075  1.00  0.00           H0.      0
ATOM   1749 HG12 VAL A 111      29.457  53.369  37.775  1.00  0.00           H0.      0
ATOM   1750 HG13 VAL A 111      27.742  53.328  37.384  1.00  0.00           H0.      0
ATOM   1751  CG2 VAL A 111      27.345  55.565  39.235  1.00  0.00           C0.      0
ATOM   1752 HG21 VAL A 111      26.525  55.349  38.550  1.00  0.00           H0.      0
ATOM   1753 HG22 VAL A 111      26.962  55.644  40.252  1.00  0.00           H0.      0
ATOM   1754 HG23 VAL A 111      27.838  56.500  38.969  1.00  0.00           H0.      0
ATOM   1755  C   VAL A 111      29.162  52.106  40.235  1.00  0.00           C0.      0
ATOM   1756  O   VAL A 111      30.137  52.308  40.933  1.00  0.00           O0.      0
ATOM   1757  N   ILE A 112      28.929  51.066  39.486  1.00  0.00           N0.      0
ATOM   1758  H   ILE A 112      28.235  51.163  38.757  1.00  0.00           H0.      0
ATOM   1759  CA  ILE A 112      29.971  50.071  39.234  1.00  0.00           C0.      0
ATOM   1760  HA  ILE A 112      30.977  50.299  39.585  1.00  0.00           H0.      0
ATOM   1761  CB  ILE A 112      29.715  48.755  40.038  1.00  0.00           C0.      0
ATOM   1762  HB  ILE A 112      28.678  48.524  39.795  1.00  0.00           H0.      0
ATOM   1763  CG2 ILE A 112      30.605  47.588  39.515  1.00  0.00           C0.      0
ATOM   1764 HG21 ILE A 112      31.621  47.983  39.498  1.00  0.00           H0.      0
ATOM   1765 HG22 ILE A 112      30.584  46.776  40.242  1.00  0.00           H0.      0
ATOM   1766 HG23 ILE A 112      30.175  47.241  38.576  1.00  0.00           H0.      0
ATOM   1767  CG1 ILE A 112      29.827  48.897  41.571  1.00  0.00           C0.      0
ATOM   1768 HG12 ILE A 112      30.877  48.682  41.773  1.00  0.00           H0.      0
ATOM   1769 HG13 ILE A 112      29.601  49.942  41.781  1.00  0.00           H0.      0
ATOM   1770  CD1 ILE A 112      29.018  47.835  42.358  1.00  0.00           C0.      0
ATOM   1771 HD11 ILE A 112      29.067  47.957  43.440  1.00  0.00           H0.      0
ATOM   1772 HD12 ILE A 112      27.947  48.012  42.260  1.00  0.00           H0.      0
ATOM   1773 HD13 ILE A 112      29.433  46.859  42.104  1.00  0.00           H0.      0
ATOM   1774  C   ILE A 112      29.963  49.829  37.695  1.00  0.00           C0.      0
ATOM   1775  O   ILE A 112      28.913  49.462  37.115  1.00  0.00           O0.      0
ATOM   1776  N   GLU A 113      31.079  50.062  36.986  1.00  0.00           N0.      0
ATOM   1777  H   GLU A 113      31.914  50.292  37.505  1.00  0.00           H0.      0
ATOM   1778  CA  GLU A 113      31.135  49.967  35.547  1.00  0.00           C0.      0
ATOM   1779  HA  GLU A 113      30.386  49.270  35.173  1.00  0.00           H0.      0
ATOM   1780  CB  GLU A 113      30.949  51.383  34.949  1.00  0.00           C0.      0
ATOM   1781  HB2 GLU A 113      31.591  52.077  35.492  1.00  0.00           H0.      0
ATOM   1782  HB3 GLU A 113      31.343  51.206  33.948  1.00  0.00           H0.      0
ATOM   1783  CG  GLU A 113      29.485  51.873  34.952  1.00  0.00           C0.      0
ATOM   1784  HG2 GLU A 113      29.057  51.654  35.930  1.00  0.00           H0.      0
ATOM   1785  HG3 GLU A 113      29.393  52.959  34.931  1.00  0.00           H0.      0
ATOM   1786  CD  GLU A 113      28.728  51.287  33.711  1.00  0.00           C0.      0
ATOM   1787  OE1 GLU A 113      28.371  52.061  32.771  1.00  0.00           O0.      0
ATOM   1788  OE2 GLU A 113      28.505  50.049  33.741  1.00  0.00           O0.      0
ATOM   1789  C   GLU A 113      32.483  49.346  35.147  1.00  0.00           C0.      0
ATOM   1790  O   GLU A 113      33.475  49.886  35.565  1.00  0.00           O0.      0
ATOM   1791  N   GLU A 114      32.492  48.366  34.214  1.00  0.00           N0.      0
ATOM   1792  H   GLU A 114      31.587  48.027  33.922  1.00  0.00           H0.      0
ATOM   1793  CA  GLU A 114      33.676  47.853  33.568  1.00  0.00           C0.      0
ATOM   1794  HA  GLU A 114      34.466  47.588  34.270  1.00  0.00           H0.      0
ATOM   1795  CB  GLU A 114      33.288  46.530  32.879  1.00  0.00           C0.      0
ATOM   1796  HB2 GLU A 114      32.665  45.898  33.512  1.00  0.00           H0.      0
ATOM   1797  HB3 GLU A 114      32.763  46.780  31.957  1.00  0.00           H0.      0
ATOM   1798  CG  GLU A 114      34.480  45.715  32.405  1.00  0.00           C0.      0
ATOM   1799  HG2 GLU A 114      35.122  46.399  31.850  1.00  0.00           H0.      0
ATOM   1800  HG3 GLU A 114      35.160  45.343  33.171  1.00  0.00           H0.      0
ATOM   1801  CD  GLU A 114      33.972  44.609  31.450  1.00  0.00           C0.      0
ATOM   1802  OE1 GLU A 114      34.843  44.042  30.695  1.00  0.00           O0.      0
ATOM   1803  OE2 GLU A 114      32.775  44.282  31.409  1.00  0.00           O0.      0
ATOM   1804  C   GLU A 114      34.328  48.775  32.524  1.00  0.00           C0.      0
ATOM   1805  O   GLU A 114      33.679  49.267  31.619  1.00  0.00           O0.      0
ATOM   1806  N   ALA A 115      35.643  48.939  32.636  1.00  0.00           N0.      0
ATOM   1807  H   ALA A 115      36.049  48.504  33.452  1.00  0.00           H0.      0
ATOM   1808  CA  ALA A 115      36.559  49.758  31.845  1.00  0.00           C0.      0
ATOM   1809  HA  ALA A 115      36.420  49.324  30.855  1.00  0.00           H0.      0
ATOM   1810  CB  ALA A 115      36.051  51.183  31.893  1.00  0.00           C0.      0
ATOM   1811  HB1 ALA A 115      36.848  51.765  31.431  1.00  0.00           H0.      0
ATOM   1812  HB2 ALA A 115      35.104  51.352  31.381  1.00  0.00           H0.      0
ATOM   1813  HB3 ALA A 115      35.892  51.501  32.923  1.00  0.00           H0.      0
ATOM   1814  C   ALA A 115      38.107  49.543  32.099  1.00  0.00           C0.      0
ATOM   1815  O   ALA A 115      38.637  49.681  33.203  1.00  0.00           O0.      0
ATOM   1816  N   ASN A 116      38.847  49.464  30.990  1.00  0.00           N0.      0
ATOM   1817  H   ASN A 116      38.333  49.530  30.123  1.00  0.00           H0.      0
ATOM   1818  CA  ASN A 116      40.319  49.414  30.969  1.00  0.00           C0.      0
ATOM   1819  HA  ASN A 116      40.579  48.943  31.916  1.00  0.00           H0.      0
ATOM   1820  CB  ASN A 116      40.679  48.569  29.818  1.00  0.00           C0.      0
ATOM   1821  HB2 ASN A 116      40.166  47.609  29.873  1.00  0.00           H0.      0
ATOM   1822  HB3 ASN A 116      40.302  49.079  28.931  1.00  0.00           H0.      0
ATOM   1823  CG  ASN A 116      42.189  48.257  29.636  1.00  0.00           C0.      0
ATOM   1824  OD1 ASN A 116      42.990  49.074  29.905  1.00  0.00           O0.      0
ATOM   1825  ND2 ASN A 116      42.520  47.006  29.242  1.00  0.00           N0.      0
ATOM   1826 HD21 ASN A 116      43.473  46.795  28.980  1.00  0.00           H0.      0
ATOM   1827 HD22 ASN A 116      41.847  46.262  29.128  1.00  0.00           H0.      0
ATOM   1828  C   ASN A 116      40.976  50.774  30.884  1.00  0.00           C0.      0
ATOM   1829  O   ASN A 116      40.615  51.591  29.991  1.00  0.00           O0.      0
ATOM   1830  N   TRP A 117      41.996  51.099  31.683  1.00  0.00           N0.      0
ATOM   1831  H   TRP A 117      42.228  50.412  32.386  1.00  0.00           H0.      0
ATOM   1832  CA  TRP A 117      42.613  52.420  31.725  1.00  0.00           C0.      0
ATOM   1833  HA  TRP A 117      41.857  53.122  32.077  1.00  0.00           H0.      0
ATOM   1834  CB  TRP A 117      43.793  52.407  32.777  1.00  0.00           C0.      0
ATOM   1835  HB2 TRP A 117      44.508  51.845  32.175  1.00  0.00           H0.      0
ATOM   1836  HB3 TRP A 117      44.036  53.457  32.939  1.00  0.00           H0.      0
ATOM   1837  CG  TRP A 117      43.473  51.733  34.076  1.00  0.00           C0.      0
ATOM   1838  CD1 TRP A 117      42.347  51.895  34.823  1.00  0.00           C0.      0
ATOM   1839  HD1 TRP A 117      41.485  52.454  34.491  1.00  0.00           H0.      0
ATOM   1840  NE1 TRP A 117      42.383  51.169  35.958  1.00  0.00           N0.      0
ATOM   1841  HE1 TRP A 117      41.584  51.027  36.560  1.00  0.00           H0.      0
ATOM   1842  CE2 TRP A 117      43.558  50.448  36.002  1.00  0.00           C0.      0
ATOM   1843  CZ2 TRP A 117      43.919  49.464  36.885  1.00  0.00           C0.      0
ATOM   1844  HZ2 TRP A 117      43.211  49.111  37.620  1.00  0.00           H0.      0
ATOM   1845  CH2 TRP A 117      45.130  48.729  36.509  1.00  0.00           C0.      0
ATOM   1846  HH2 TRP A 117      45.306  47.804  37.037  1.00  0.00           H0.      0
ATOM   1847  CZ3 TRP A 117      45.888  49.031  35.293  1.00  0.00           C0.      0
ATOM   1848  HZ3 TRP A 117      46.698  48.364  35.039  1.00  0.00           H0.      0
ATOM   1849  CE3 TRP A 117      45.445  50.131  34.488  1.00  0.00           C0.      0
ATOM   1850  HE3 TRP A 117      45.995  50.373  33.591  1.00  0.00           H0.      0
ATOM   1851  CD2 TRP A 117      44.287  50.820  34.804  1.00  0.00           C0.      0
ATOM   1852  C   TRP A 117      43.131  52.933  30.390  1.00  0.00           C0.      0
ATOM   1853  O   TRP A 117      43.103  54.076  30.047  1.00  0.00           O0.      0
ATOM   1854  N   LEU A 118      43.612  52.011  29.527  1.00  0.00           N0.      0
ATOM   1855  H   LEU A 118      43.592  51.047  29.825  1.00  0.00           H0.      0
ATOM   1856  CA  LEU A 118      43.975  52.238  28.140  1.00  0.00           C0.      0
ATOM   1857  HA  LEU A 118      44.729  53.024  28.106  1.00  0.00           H0.      0
ATOM   1858  CB  LEU A 118      44.669  51.016  27.505  1.00  0.00           C0.      0
ATOM   1859  HB2 LEU A 118      43.916  50.227  27.491  1.00  0.00           H0.      0
ATOM   1860  HB3 LEU A 118      44.943  51.198  26.466  1.00  0.00           H0.      0
ATOM   1861  CG  LEU A 118      45.968  50.519  28.280  1.00  0.00           C0.      0
ATOM   1862  HG  LEU A 118      45.763  50.467  29.350  1.00  0.00           H0.      0
ATOM   1863  CD1 LEU A 118      46.395  49.140  27.860  1.00  0.00           C0.      0
ATOM   1864 HD11 LEU A 118      45.539  48.472  27.951  1.00  0.00           H0.      0
ATOM   1865 HD12 LEU A 118      46.974  49.220  26.939  1.00  0.00           H0.      0
ATOM   1866 HD13 LEU A 118      47.043  48.778  28.658  1.00  0.00           H0.      0
ATOM   1867  CD2 LEU A 118      47.067  51.529  27.963  1.00  0.00           C0.      0
ATOM   1868 HD21 LEU A 118      47.509  51.237  27.010  1.00  0.00           H0.      0
ATOM   1869 HD22 LEU A 118      46.762  52.574  28.013  1.00  0.00           H0.      0
ATOM   1870 HD23 LEU A 118      47.909  51.239  28.592  1.00  0.00           H0.      0
ATOM   1871  C   LEU A 118      42.877  52.809  27.210  1.00  0.00           C0.      0
ATOM   1872  O   LEU A 118      43.180  53.624  26.323  1.00  0.00           O0.      0
ATOM   1873  N   THR A 119      41.600  52.432  27.506  1.00  0.00           N0.      0
ATOM   1874  H   THR A 119      41.423  51.669  28.145  1.00  0.00           H0.      0
ATOM   1875  CA  THR A 119      40.456  52.940  26.707  1.00  0.00           C0.      0
ATOM   1876  HA  THR A 119      40.883  53.686  26.037  1.00  0.00           H0.      0
ATOM   1877  CB  THR A 119      39.737  51.795  25.931  1.00  0.00           C0.      0
ATOM   1878  HB  THR A 119      38.842  52.207  25.464  1.00  0.00           H0.      0
ATOM   1879  CG2 THR A 119      40.563  51.271  24.747  1.00  0.00           C0.      0
ATOM   1880 HG21 THR A 119      40.960  52.134  24.213  1.00  0.00           H0.      0
ATOM   1881 HG22 THR A 119      41.433  50.805  25.211  1.00  0.00           H0.      0
ATOM   1882 HG23 THR A 119      39.919  50.586  24.196  1.00  0.00           H0.      0
ATOM   1883  OG1 THR A 119      39.528  50.627  26.740  1.00  0.00           O0.      0
ATOM   1884  HG1 THR A 119      38.639  50.793  27.061  1.00  0.00           H0.      0
ATOM   1885  C   THR A 119      39.440  53.782  27.547  1.00  0.00           C0.      0
ATOM   1886  O   THR A 119      38.396  54.168  27.011  1.00  0.00           O0.      0
ATOM   1887  N   LEU A 120      39.724  54.114  28.779  1.00  0.00           N0.      0
ATOM   1888  H   LEU A 120      40.461  53.611  29.252  1.00  0.00           H0.      0
ATOM   1889  CA  LEU A 120      38.804  54.847  29.688  1.00  0.00           C0.      0
ATOM   1890  HA  LEU A 120      37.864  54.375  29.973  1.00  0.00           H0.      0
ATOM   1891  CB  LEU A 120      39.557  54.832  31.038  1.00  0.00           C0.      0
ATOM   1892  HB2 LEU A 120      39.594  53.817  31.433  1.00  0.00           H0.      0
ATOM   1893  HB3 LEU A 120      40.551  55.259  30.902  1.00  0.00           H0.      0
ATOM   1894  CG  LEU A 120      38.920  55.610  32.256  1.00  0.00           C0.      0
ATOM   1895  HG  LEU A 120      38.506  56.583  31.992  1.00  0.00           H0.      0
ATOM   1896  CD1 LEU A 120      37.779  54.763  32.841  1.00  0.00           C0.      0
ATOM   1897 HD11 LEU A 120      36.995  54.833  32.087  1.00  0.00           H0.      0
ATOM   1898 HD12 LEU A 120      38.085  53.729  33.001  1.00  0.00           H0.      0
ATOM   1899 HD13 LEU A 120      37.421  55.292  33.724  1.00  0.00           H0.      0
ATOM   1900  CD2 LEU A 120      39.966  55.841  33.317  1.00  0.00           C0.      0
ATOM   1901 HD21 LEU A 120      39.530  56.100  34.282  1.00  0.00           H0.      0
ATOM   1902 HD22 LEU A 120      40.648  54.990  33.313  1.00  0.00           H0.      0
ATOM   1903 HD23 LEU A 120      40.575  56.719  33.101  1.00  0.00           H0.      0
ATOM   1904  C   LEU A 120      38.536  56.253  29.132  1.00  0.00           C0.      0
ATOM   1905  O   LEU A 120      37.545  56.833  29.610  1.00  0.00           O0.      0
ATOM   1906  N   ASP A 121      39.326  56.858  28.246  1.00  0.00           N0.      0
ATOM   1907  H   ASP A 121      40.233  56.439  28.098  1.00  0.00           H0.      0
ATOM   1908  CA  ASP A 121      38.959  58.060  27.620  1.00  0.00           C0.      0
ATOM   1909  HA  ASP A 121      38.624  58.807  28.340  1.00  0.00           H0.      0
ATOM   1910  CB  ASP A 121      40.133  58.602  26.858  1.00  0.00           C0.      0
ATOM   1911  HB2 ASP A 121      39.870  59.528  26.347  1.00  0.00           H0.      0
ATOM   1912  HB3 ASP A 121      40.886  58.915  27.582  1.00  0.00           H0.      0
ATOM   1913  CG  ASP A 121      40.880  57.739  25.888  1.00  0.00           C0.      0
ATOM   1914  OD1 ASP A 121      40.439  56.573  25.631  1.00  0.00           O0.      0
ATOM   1915  OD2 ASP A 121      41.871  58.190  25.208  1.00  0.00           O0.      0
ATOM   1916  C   ASP A 121      37.773  57.874  26.565  1.00  0.00           C0.      0
ATOM   1917  O   ASP A 121      37.183  58.831  26.271  1.00  0.00           O0.      0
ATOM   1918  N   LYS A 122      37.399  56.685  26.199  1.00  0.00           N0.      0
ATOM   1919  H   LYS A 122      38.052  55.973  26.494  1.00  0.00           H0.      0
ATOM   1920  CA  LYS A 122      36.207  56.317  25.430  1.00  0.00           C0.      0
ATOM   1921  HA  LYS A 122      35.735  57.179  24.958  1.00  0.00           H0.      0
ATOM   1922  CB  LYS A 122      36.624  55.287  24.358  1.00  0.00           C0.      0
ATOM   1923  HB2 LYS A 122      37.427  54.630  24.690  1.00  0.00           H0.      0
ATOM   1924  HB3 LYS A 122      35.730  54.711  24.118  1.00  0.00           H0.      0
ATOM   1925  CG  LYS A 122      37.199  55.841  23.112  1.00  0.00           C0.      0
ATOM   1926  HG2 LYS A 122      36.539  56.506  22.554  1.00  0.00           H0.      0
ATOM   1927  HG3 LYS A 122      38.114  56.396  23.322  1.00  0.00           H0.      0
ATOM   1928  CD  LYS A 122      37.533  54.688  22.144  1.00  0.00           C0.      0
ATOM   1929  HD2 LYS A 122      38.014  53.839  22.631  1.00  0.00           H0.      0
ATOM   1930  HD3 LYS A 122      36.604  54.378  21.668  1.00  0.00           H0.      0
ATOM   1931  CE  LYS A 122      38.447  55.204  21.018  1.00  0.00           C0.      0
ATOM   1932  HE2 LYS A 122      38.197  56.212  20.686  1.00  0.00           H0.      0
ATOM   1933  HE3 LYS A 122      39.489  55.337  21.310  1.00  0.00           H0.      0
ATOM   1934  NZ  LYS A 122      38.364  54.171  19.898  1.00  0.00           N0.      0
ATOM   1935  HZ1 LYS A 122      38.587  53.233  20.197  1.00  0.00           H0.      0
ATOM   1936  HZ2 LYS A 122      37.416  54.204  19.550  1.00  0.00           H0.      0
ATOM   1937  HZ3 LYS A 122      39.110  54.334  19.238  1.00  0.00           H0.      0
ATOM   1938  C   LYS A 122      35.205  55.738  26.385  1.00  0.00           C0.      0
ATOM   1939  O   LYS A 122      33.976  55.958  26.182  1.00  0.00           O0.      0
ATOM   1940  N   ASP A 123      35.629  54.900  27.375  1.00  0.00           N0.      0
ATOM   1941  H   ASP A 123      36.599  54.652  27.241  1.00  0.00           H0.      0
ATOM   1942  CA  ASP A 123      34.792  53.886  27.942  1.00  0.00           C0.      0
ATOM   1943  HA  ASP A 123      34.081  53.546  27.190  1.00  0.00           H0.      0
ATOM   1944  CB  ASP A 123      35.569  52.652  28.245  1.00  0.00           C0.      0
ATOM   1945  HB2 ASP A 123      36.484  52.930  28.769  1.00  0.00           H0.      0
ATOM   1946  HB3 ASP A 123      34.929  52.020  28.861  1.00  0.00           H0.      0
ATOM   1947  CG  ASP A 123      35.970  51.948  26.969  1.00  0.00           C0.      0
ATOM   1948  OD1 ASP A 123      35.652  52.326  25.797  1.00  0.00           O0.      0
ATOM   1949  OD2 ASP A 123      36.614  50.914  27.124  1.00  0.00           O0.      0
ATOM   1950  C   ASP A 123      33.872  54.277  29.078  1.00  0.00           C0.      0
ATOM   1951  O   ASP A 123      32.909  53.611  29.323  1.00  0.00           O0.      0
ATOM   1952  N   VAL A 124      34.058  55.479  29.667  1.00  0.00           N0.      0
ATOM   1953  H   VAL A 124      34.825  56.108  29.475  1.00  0.00           H0.      0
ATOM   1954  CA  VAL A 124      33.158  56.035  30.705  1.00  0.00           C0.      0
ATOM   1955  HA  VAL A 124      32.269  55.428  30.878  1.00  0.00           H0.      0
ATOM   1956  CB  VAL A 124      33.823  55.810  32.097  1.00  0.00           C0.      0
ATOM   1957  HB  VAL A 124      34.778  56.335  32.083  1.00  0.00           H0.      0
ATOM   1958  CG1 VAL A 124      32.872  56.328  33.214  1.00  0.00           C0.      0
ATOM   1959 HG11 VAL A 124      32.401  57.249  32.870  1.00  0.00           H0.      0
ATOM   1960 HG12 VAL A 124      32.159  55.513  33.339  1.00  0.00           H0.      0
ATOM   1961 HG13 VAL A 124      33.475  56.606  34.078  1.00  0.00           H0.      0
ATOM   1962  CG2 VAL A 124      34.031  54.323  32.446  1.00  0.00           C0.      0
ATOM   1963 HG21 VAL A 124      34.941  53.967  31.964  1.00  0.00           H0.      0
ATOM   1964 HG22 VAL A 124      34.292  54.171  33.493  1.00  0.00           H0.      0
ATOM   1965 HG23 VAL A 124      33.203  53.698  32.110  1.00  0.00           H0.      0
ATOM   1966  C   VAL A 124      32.842  57.505  30.471  1.00  0.00           C0.      0
ATOM   1967  O   VAL A 124      33.716  58.393  30.604  1.00  0.00           O0.      0
ATOM   1968  N   PRO A 125      31.577  57.870  30.183  1.00  0.00           N0.      0
ATOM   1969  CD  PRO A 125      30.361  57.035  29.770  1.00  0.00           C0.      0
ATOM   1970  HD2 PRO A 125      30.233  56.207  30.468  1.00  0.00           H0.      0
ATOM   1971  HD3 PRO A 125      30.558  56.771  28.731  1.00  0.00           H0.      0
ATOM   1972  CG  PRO A 125      29.159  57.925  29.803  1.00  0.00           C0.      0
ATOM   1973  HG2 PRO A 125      28.822  57.999  30.837  1.00  0.00           H0.      0
ATOM   1974  HG3 PRO A 125      28.291  57.675  29.193  1.00  0.00           H0.      0
ATOM   1975  CB  PRO A 125      29.755  59.233  29.366  1.00  0.00           C0.      0
ATOM   1976  HB2 PRO A 125      29.161  60.098  29.662  1.00  0.00           H0.      0
ATOM   1977  HB3 PRO A 125      29.912  59.261  28.287  1.00  0.00           H0.      0
ATOM   1978  CA  PRO A 125      31.138  59.275  30.031  1.00  0.00           C0.      0
ATOM   1979  HA  PRO A 125      31.897  59.747  29.409  1.00  0.00           H0.      0
ATOM   1980  C   PRO A 125      31.133  60.022  31.423  1.00  0.00           C0.      0
ATOM   1981  O   PRO A 125      30.269  59.813  32.276  1.00  0.00           O0.      0
ATOM   1982  N   ALA A 126      32.185  60.842  31.628  1.00  0.00           N0.      0
ATOM   1983  H   ALA A 126      32.895  60.821  30.910  1.00  0.00           H0.      0
ATOM   1984  CA  ALA A 126      32.575  61.389  32.909  1.00  0.00           C0.      0
ATOM   1985  HA  ALA A 126      32.381  60.627  33.663  1.00  0.00           H0.      0
ATOM   1986  CB  ALA A 126      34.076  61.589  32.815  1.00  0.00           C0.      0
ATOM   1987  HB1 ALA A 126      34.489  60.711  32.320  1.00  0.00           H0.      0
ATOM   1988  HB2 ALA A 126      34.182  62.437  32.139  1.00  0.00           H0.      0
ATOM   1989  HB3 ALA A 126      34.513  61.761  33.799  1.00  0.00           H0.      0
ATOM   1990  C   ALA A 126      31.720  62.578  33.396  1.00  0.00           C0.      0
ATOM   1991  O   ALA A 126      31.626  62.857  34.602  1.00  0.00           O0.      0
ATOM   1992  N   GLY A 127      31.166  63.314  32.413  1.00  0.00           N0.      0
ATOM   1993  H   GLY A 127      31.329  63.050  31.452  1.00  0.00           H0.      0
ATOM   1994  CA  GLY A 127      30.619  64.603  32.622  1.00  0.00           C0.      0
ATOM   1995  HA2 GLY A 127      30.123  64.921  31.705  1.00  0.00           H0.      0
ATOM   1996  HA3 GLY A 127      29.831  64.486  33.366  1.00  0.00           H0.      0
ATOM   1997  C   GLY A 127      31.591  65.666  33.072  1.00  0.00           C0.      0
ATOM   1998  O   GLY A 127      32.643  65.904  32.432  1.00  0.00           O0.      0
ATOM   1999  N   ASP A 128      31.294  66.318  34.224  1.00  0.00           N0.      0
ATOM   2000  H   ASP A 128      30.413  66.150  34.689  1.00  0.00           H0.      0
ATOM   2001  CA  ASP A 128      32.138  67.394  34.824  1.00  0.00           C0.      0
ATOM   2002  HA  ASP A 128      32.722  67.949  34.090  1.00  0.00           H0.      0
ATOM   2003  CB  ASP A 128      31.177  68.459  35.423  1.00  0.00           C0.      0
ATOM   2004  HB2 ASP A 128      31.694  69.418  35.448  1.00  0.00           H0.      0
ATOM   2005  HB3 ASP A 128      30.354  68.589  34.720  1.00  0.00           H0.      0
ATOM   2006  CG  ASP A 128      30.462  68.040  36.768  1.00  0.00           C0.      0
ATOM   2007  OD1 ASP A 128      29.956  68.961  37.462  1.00  0.00           O0.      0
ATOM   2008  OD2 ASP A 128      30.399  66.855  37.060  1.00  0.00           O0.      0
ATOM   2009  C   ASP A 128      33.176  66.884  35.769  1.00  0.00           C0.      0
ATOM   2010  O   ASP A 128      33.663  67.665  36.603  1.00  0.00           O0.      0
ATOM   2011  N   GLY A 129      33.625  65.636  35.647  1.00  0.00           N0.      0
ATOM   2012  H   GLY A 129      33.155  65.024  34.995  1.00  0.00           H0.      0
ATOM   2013  CA  GLY A 129      34.789  65.036  36.267  1.00  0.00           C0.      0
ATOM   2014  HA2 GLY A 129      35.153  64.149  35.749  1.00  0.00           H0.      0
ATOM   2015  HA3 GLY A 129      35.607  65.753  36.193  1.00  0.00           H0.      0
ATOM   2016  C   GLY A 129      34.519  64.782  37.722  1.00  0.00           C0.      0
ATOM   2017  O   GLY A 129      33.434  65.000  38.261  1.00  0.00           O0.      0
ATOM   2018  N   PHE A 130      35.540  64.314  38.366  1.00  0.00           N0.      0
ATOM   2019  H   PHE A 130      36.381  64.077  37.859  1.00  0.00           H0.      0
ATOM   2020  CA  PHE A 130      35.617  63.849  39.801  1.00  0.00           C0.      0
ATOM   2021  HA  PHE A 130      34.648  64.185  40.169  1.00  0.00           H0.      0
ATOM   2022  CB  PHE A 130      35.894  62.365  39.903  1.00  0.00           C0.      0
ATOM   2023  HB2 PHE A 130      36.952  62.279  39.654  1.00  0.00           H0.      0
ATOM   2024  HB3 PHE A 130      35.836  62.046  40.944  1.00  0.00           H0.      0
ATOM   2025  CG  PHE A 130      34.998  61.487  39.109  1.00  0.00           C0.      0
ATOM   2026  CD1 PHE A 130      35.138  61.464  37.688  1.00  0.00           C0.      0
ATOM   2027  HD1 PHE A 130      35.978  61.949  37.212  1.00  0.00           H0.      0
ATOM   2028  CE1 PHE A 130      34.334  60.642  36.947  1.00  0.00           C0.      0
ATOM   2029  HE1 PHE A 130      34.474  60.658  35.876  1.00  0.00           H0.      0
ATOM   2030  CZ  PHE A 130      33.303  59.986  37.577  1.00  0.00           C0.      0
ATOM   2031  HZ  PHE A 130      32.691  59.468  36.852  1.00  0.00           H0.      0
ATOM   2032  CE2 PHE A 130      33.054  60.038  38.926  1.00  0.00           C0.      0
ATOM   2033  HE2 PHE A 130      32.253  59.465  39.368  1.00  0.00           H0.      0
ATOM   2034  CD2 PHE A 130      33.984  60.759  39.731  1.00  0.00           C0.      0
ATOM   2035  HD2 PHE A 130      33.799  60.811  40.794  1.00  0.00           H0.      0
ATOM   2036  C   PHE A 130      36.515  64.616  40.758  1.00  0.00           C0.      0
ATOM   2037  O   PHE A 130      37.508  65.198  40.312  1.00  0.00           O0.      0
ATOM   2038  N   ASP A 131      36.105  64.734  42.053  1.00  0.00           N0.      0
ATOM   2039  H   ASP A 131      35.314  64.198  42.377  1.00  0.00           H0.      0
ATOM   2040  CA  ASP A 131      36.902  65.340  43.066  1.00  0.00           C0.      0
ATOM   2041  HA  ASP A 131      37.272  66.329  42.797  1.00  0.00           H0.      0
ATOM   2042  CB  ASP A 131      36.040  65.596  44.275  1.00  0.00           C0.      0
ATOM   2043  HB2 ASP A 131      35.850  64.690  44.851  1.00  0.00           H0.      0
ATOM   2044  HB3 ASP A 131      36.567  66.152  45.051  1.00  0.00           H0.      0
ATOM   2045  CG  ASP A 131      34.803  66.410  44.143  1.00  0.00           C0.      0
ATOM   2046  OD1 ASP A 131      34.932  67.468  43.489  1.00  0.00           O0.      0
ATOM   2047  OD2 ASP A 131      33.852  66.172  44.875  1.00  0.00           O0.      0
ATOM   2048  C   ASP A 131      38.110  64.553  43.578  1.00  0.00           C0.      0
ATOM   2049  O   ASP A 131      39.075  65.091  44.057  1.00  0.00           O0.      0
ATOM   2050  N   ALA A 132      38.128  63.227  43.415  1.00  0.00           N0.      0
ATOM   2051  H   ALA A 132      37.301  62.814  43.008  1.00  0.00           H0.      0
ATOM   2052  CA  ALA A 132      39.315  62.429  43.505  1.00  0.00           C0.      0
ATOM   2053  HA  ALA A 132      40.145  62.975  43.057  1.00  0.00           H0.      0
ATOM   2054  CB  ALA A 132      39.650  62.070  44.934  1.00  0.00           C0.      0
ATOM   2055  HB1 ALA A 132      40.547  61.454  44.984  1.00  0.00           H0.      0
ATOM   2056  HB2 ALA A 132      39.719  63.016  45.471  1.00  0.00           H0.      0
ATOM   2057  HB3 ALA A 132      38.770  61.509  45.248  1.00  0.00           H0.      0
ATOM   2058  C   ALA A 132      39.173  61.187  42.660  1.00  0.00           C0.      0
ATOM   2059  O   ALA A 132      38.014  60.699  42.504  1.00  0.00           O0.      0
ATOM   2060  N   VAL A 133      40.330  60.703  42.232  1.00  0.00           N0.      0
ATOM   2061  H   VAL A 133      41.136  61.222  42.550  1.00  0.00           H0.      0
ATOM   2062  CA  VAL A 133      40.545  59.463  41.542  1.00  0.00           C0.      0
ATOM   2063  HA  VAL A 133      39.586  58.952  41.453  1.00  0.00           H0.      0
ATOM   2064  CB  VAL A 133      41.001  59.530  40.132  1.00  0.00           C0.      0
ATOM   2065  HB  VAL A 133      41.906  60.131  40.050  1.00  0.00           H0.      0
ATOM   2066  CG1 VAL A 133      41.431  58.134  39.491  1.00  0.00           C0.      0
ATOM   2067 HG11 VAL A 133      40.704  57.365  39.750  1.00  0.00           H0.      0
ATOM   2068 HG12 VAL A 133      41.337  58.176  38.405  1.00  0.00           H0.      0
ATOM   2069 HG13 VAL A 133      42.443  57.795  39.713  1.00  0.00           H0.      0
ATOM   2070  CG2 VAL A 133      39.980  60.209  39.209  1.00  0.00           C0.      0
ATOM   2071 HG21 VAL A 133      40.406  60.247  38.206  1.00  0.00           H0.      0
ATOM   2072 HG22 VAL A 133      39.078  59.613  39.067  1.00  0.00           H0.      0
ATOM   2073 HG23 VAL A 133      39.783  61.262  39.408  1.00  0.00           H0.      0
ATOM   2074  C   VAL A 133      41.490  58.594  42.424  1.00  0.00           C0.      0
ATOM   2075  O   VAL A 133      42.445  59.064  43.014  1.00  0.00           O0.      0
ATOM   2076  N   ILE A 134      41.143  57.301  42.619  1.00  0.00           N0.      0
ATOM   2077  H   ILE A 134      40.466  56.858  42.015  1.00  0.00           H0.      0
ATOM   2078  CA  ILE A 134      41.902  56.476  43.542  1.00  0.00           C0.      0
ATOM   2079  HA  ILE A 134      42.833  56.929  43.883  1.00  0.00           H0.      0
ATOM   2080  CB  ILE A 134      41.128  56.144  44.904  1.00  0.00           C0.      0
ATOM   2081  HB  ILE A 134      40.258  55.523  44.689  1.00  0.00           H0.      0
ATOM   2082  CG2 ILE A 134      42.059  55.435  45.898  1.00  0.00           C0.      0
ATOM   2083 HG21 ILE A 134      41.593  55.184  46.850  1.00  0.00           H0.      0
ATOM   2084 HG22 ILE A 134      42.503  54.582  45.385  1.00  0.00           H0.      0
ATOM   2085 HG23 ILE A 134      42.894  56.107  46.100  1.00  0.00           H0.      0
ATOM   2086  CG1 ILE A 134      40.494  57.462  45.413  1.00  0.00           C0.      0
ATOM   2087 HG12 ILE A 134      41.282  58.183  45.629  1.00  0.00           H0.      0
ATOM   2088 HG13 ILE A 134      39.730  57.879  44.757  1.00  0.00           H0.      0
ATOM   2089  CD1 ILE A 134      39.749  57.357  46.818  1.00  0.00           C0.      0
ATOM   2090 HD11 ILE A 134      39.143  58.235  47.040  1.00  0.00           H0.      0
ATOM   2091 HD12 ILE A 134      39.101  56.482  46.772  1.00  0.00           H0.      0
ATOM   2092 HD13 ILE A 134      40.437  57.359  47.664  1.00  0.00           H0.      0
ATOM   2093  C   ILE A 134      42.248  55.157  42.937  1.00  0.00           C0.      0
ATOM   2094  O   ILE A 134      41.387  54.517  42.405  1.00  0.00           O0.      0
ATOM   2095  N   CYS A 135      43.530  54.756  43.034  1.00  0.00           N0.      0
ATOM   2096  H   CYS A 135      44.258  55.402  43.305  1.00  0.00           H0.      0
ATOM   2097  CA  CYS A 135      43.921  53.397  42.773  1.00  0.00           C0.      0
ATOM   2098  HA  CYS A 135      43.025  52.793  42.627  1.00  0.00           H0.      0
ATOM   2099  CB  CYS A 135      44.606  53.369  41.448  1.00  0.00           C0.      0
ATOM   2100  HB2 CYS A 135      43.802  53.567  40.739  1.00  0.00           H0.      0
ATOM   2101  HB3 CYS A 135      45.364  54.152  41.462  1.00  0.00           H0.      0
ATOM   2102  SG  CYS A 135      45.330  51.785  40.985  1.00  0.00           S0.      0
ATOM   2103  HG  CYS A 135      46.071  51.504  42.061  1.00  0.00           H0.      0
ATOM   2104  C   CYS A 135      44.823  52.858  43.908  1.00  0.00           C0.      0
ATOM   2105  O   CYS A 135      45.939  53.335  44.031  1.00  0.00           O0.      0
ATOM   2106  N   LEU A 136      44.329  51.900  44.714  1.00  0.00           N0.      0
ATOM   2107  H   LEU A 136      43.321  51.836  44.732  1.00  0.00           H0.      0
ATOM   2108  CA  LEU A 136      45.170  51.298  45.736  1.00  0.00           C0.      0
ATOM   2109  HA  LEU A 136      46.210  51.624  45.731  1.00  0.00           H0.      0
ATOM   2110  CB  LEU A 136      44.596  51.662  47.155  1.00  0.00           C0.      0
ATOM   2111  HB2 LEU A 136      43.618  51.180  47.168  1.00  0.00           H0.      0
ATOM   2112  HB3 LEU A 136      45.152  51.223  47.983  1.00  0.00           H0.      0
ATOM   2113  CG  LEU A 136      44.519  53.126  47.512  1.00  0.00           C0.      0
ATOM   2114  HG  LEU A 136      44.145  53.737  46.690  1.00  0.00           H0.      0
ATOM   2115  CD1 LEU A 136      43.585  53.336  48.630  1.00  0.00           C0.      0
ATOM   2116 HD11 LEU A 136      42.546  53.060  48.447  1.00  0.00           H0.      0
ATOM   2117 HD12 LEU A 136      43.862  52.838  49.559  1.00  0.00           H0.      0
ATOM   2118 HD13 LEU A 136      43.674  54.404  48.828  1.00  0.00           H0.      0
ATOM   2119  CD2 LEU A 136      45.827  53.817  47.817  1.00  0.00           C0.      0
ATOM   2120 HD21 LEU A 136      46.310  53.265  48.624  1.00  0.00           H0.      0
ATOM   2121 HD22 LEU A 136      46.449  53.845  46.922  1.00  0.00           H0.      0
ATOM   2122 HD23 LEU A 136      45.792  54.892  47.998  1.00  0.00           H0.      0
ATOM   2123  C   LEU A 136      45.314  49.791  45.694  1.00  0.00           C0.      0
ATOM   2124  O   LEU A 136      44.855  49.068  44.786  1.00  0.00           O0.      0
ATOM   2125  N   GLY A 137      46.104  49.243  46.537  1.00  0.00           N0.      0
ATOM   2126  H   GLY A 137      46.425  49.821  47.300  1.00  0.00           H0.      0
ATOM   2127  CA  GLY A 137      46.363  47.736  46.612  1.00  0.00           C0.      0
ATOM   2128  HA2 GLY A 137      46.574  47.554  47.665  1.00  0.00           H0.      0
ATOM   2129  HA3 GLY A 137      45.421  47.253  46.353  1.00  0.00           H0.      0
ATOM   2130  C   GLY A 137      47.471  47.206  45.809  1.00  0.00           C0.      0
ATOM   2131  O   GLY A 137      47.573  45.988  45.672  1.00  0.00           O0.      0
ATOM   2132  N   ASN A 138      48.382  48.025  45.294  1.00  0.00           N0.      0
ATOM   2133  H   ASN A 138      48.289  48.965  45.654  1.00  0.00           H0.      0
ATOM   2134  CA  ASN A 138      49.342  47.736  44.190  1.00  0.00           C0.      0
ATOM   2135  HA  ASN A 138      49.738  48.736  44.014  1.00  0.00           H0.      0
ATOM   2136  CB  ASN A 138      50.457  46.860  44.761  1.00  0.00           C0.      0
ATOM   2137  HB2 ASN A 138      50.970  47.466  45.508  1.00  0.00           H0.      0
ATOM   2138  HB3 ASN A 138      50.109  45.922  45.194  1.00  0.00           H0.      0
ATOM   2139  CG  ASN A 138      51.554  46.606  43.757  1.00  0.00           C0.      0
ATOM   2140  OD1 ASN A 138      52.242  47.534  43.341  1.00  0.00           O0.      0
ATOM   2141  ND2 ASN A 138      51.668  45.347  43.296  1.00  0.00           N0.      0
ATOM   2142 HD21 ASN A 138      52.337  45.057  42.597  1.00  0.00           H0.      0
ATOM   2143 HD22 ASN A 138      51.191  44.579  43.748  1.00  0.00           H0.      0
ATOM   2144  C   ASN A 138      48.694  47.212  42.914  1.00  0.00           C0.      0
ATOM   2145  O   ASN A 138      48.925  46.141  42.447  1.00  0.00           O0.      0
ATOM   2146  N   SER A 139      47.791  47.941  42.286  1.00  0.00           N0.      0
ATOM   2147  H   SER A 139      47.661  48.826  42.756  1.00  0.00           H0.      0
ATOM   2148  CA  SER A 139      47.035  47.452  41.108  1.00  0.00           C0.      0
ATOM   2149  HA  SER A 139      46.862  46.385  40.969  1.00  0.00           H0.      0
ATOM   2150  CB  SER A 139      45.625  48.033  41.249  1.00  0.00           C0.      0
ATOM   2151  HB2 SER A 139      45.727  49.118  41.241  1.00  0.00           H0.      0
ATOM   2152  HB3 SER A 139      45.107  47.877  40.303  1.00  0.00           H0.      0
ATOM   2153  OG  SER A 139      44.864  47.600  42.377  1.00  0.00           O0.      0
ATOM   2154  HG  SER A 139      44.982  48.206  43.112  1.00  0.00           H0.      0
ATOM   2155  C   SER A 139      47.631  47.890  39.708  1.00  0.00           C0.      0
ATOM   2156  O   SER A 139      47.700  47.074  38.820  1.00  0.00           O0.      0
ATOM   2157  N   PHE A 140      47.990  49.159  39.531  1.00  0.00           N0.      0
ATOM   2158  H   PHE A 140      47.974  49.754  40.347  1.00  0.00           H0.      0
ATOM   2159  CA  PHE A 140      48.609  49.878  38.338  1.00  0.00           C0.      0
ATOM   2160  HA  PHE A 140      47.736  49.962  37.691  1.00  0.00           H0.      0
ATOM   2161  CB  PHE A 140      49.032  51.339  38.716  1.00  0.00           C0.      0
ATOM   2162  HB2 PHE A 140      48.113  51.786  39.096  1.00  0.00           H0.      0
ATOM   2163  HB3 PHE A 140      49.771  51.382  39.516  1.00  0.00           H0.      0
ATOM   2164  CG  PHE A 140      49.442  52.096  37.506  1.00  0.00           C0.      0
ATOM   2165  CD1 PHE A 140      48.421  52.435  36.552  1.00  0.00           C0.      0
ATOM   2166  HD1 PHE A 140      47.386  52.151  36.673  1.00  0.00           H0.      0
ATOM   2167  CE1 PHE A 140      48.753  53.165  35.425  1.00  0.00           C0.      0
ATOM   2168  HE1 PHE A 140      47.937  53.354  34.743  1.00  0.00           H0.      0
ATOM   2169  CZ  PHE A 140      50.069  53.582  35.193  1.00  0.00           C0.      0
ATOM   2170  HZ  PHE A 140      50.309  54.078  34.264  1.00  0.00           H0.      0
ATOM   2171  CE2 PHE A 140      51.094  53.213  36.043  1.00  0.00           C0.      0
ATOM   2172  HE2 PHE A 140      52.079  53.630  35.891  1.00  0.00           H0.      0
ATOM   2173  CD2 PHE A 140      50.772  52.497  37.250  1.00  0.00           C0.      0
ATOM   2174  HD2 PHE A 140      51.571  52.197  37.911  1.00  0.00           H0.      0
ATOM   2175  C   PHE A 140      49.815  49.025  37.796  1.00  0.00           C0.      0
ATOM   2176  O   PHE A 140      49.905  48.837  36.576  1.00  0.00           O0.      0
ATOM   2177  N   ALA A 141      50.705  48.526  38.653  1.00  0.00           N0.      0
ATOM   2178  H   ALA A 141      50.551  48.728  39.630  1.00  0.00           H0.      0
ATOM   2179  CA  ALA A 141      51.841  47.814  38.159  1.00  0.00           C0.      0
ATOM   2180  HA  ALA A 141      52.436  48.454  37.507  1.00  0.00           H0.      0
ATOM   2181  CB  ALA A 141      52.776  47.572  39.324  1.00  0.00           C0.      0
ATOM   2182  HB1 ALA A 141      52.330  47.097  40.197  1.00  0.00           H0.      0
ATOM   2183  HB2 ALA A 141      53.539  46.877  38.974  1.00  0.00           H0.      0
ATOM   2184  HB3 ALA A 141      53.288  48.477  39.652  1.00  0.00           H0.      0
ATOM   2185  C   ALA A 141      51.549  46.555  37.354  1.00  0.00           C0.      0
ATOM   2186  O   ALA A 141      52.518  45.986  36.825  1.00  0.00           O0.      0
ATOM   2187  N   HID A 142      50.339  45.935  37.203  1.00  0.00           N0.      0
ATOM   2188  H   HID A 142      49.570  46.456  37.600  1.00  0.00           H0.      0
ATOM   2189  CA  HID A 142      50.051  44.882  36.193  1.00  0.00           C0.      0
ATOM   2190  HA  HID A 142      50.768  44.071  36.326  1.00  0.00           H0.      0
ATOM   2191  CB  HID A 142      48.608  44.268  36.360  1.00  0.00           C0.      0
ATOM   2192  HB2 HID A 142      47.817  45.014  36.276  1.00  0.00           H0.      0
ATOM   2193  HB3 HID A 142      48.569  43.496  35.592  1.00  0.00           H0.      0
ATOM   2194  CG  HID A 142      48.425  43.727  37.744  1.00  0.00           C0.      0
ATOM   2195  ND1 HID A 142      49.217  42.761  38.260  1.00  0.00           N0.      0
ATOM   2196  HD1 HID A 142      49.888  42.248  37.707  1.00  0.00           H0.      0
ATOM   2197  CE1 HID A 142      48.717  42.393  39.435  1.00  0.00           C0.      0
ATOM   2198  HE1 HID A 142      48.981  41.595  40.113  1.00  0.00           H0.      0
ATOM   2199  NE2 HID A 142      47.686  43.188  39.811  1.00  0.00           N0.      0
ATOM   2200  CD2 HID A 142      47.529  44.062  38.695  1.00  0.00           C0.      0
ATOM   2201  HD2 HID A 142      46.818  44.871  38.616  1.00  0.00           H0.      0
ATOM   2202  C   HID A 142      50.314  45.353  34.761  1.00  0.00           C0.      0
ATOM   2203  O   HID A 142      50.436  44.496  33.875  1.00  0.00           O0.      0
ATOM   2204  N   LEU A 143      50.404  46.676  34.515  1.00  0.00           N0.      0
ATOM   2205  H   LEU A 143      50.257  47.338  35.264  1.00  0.00           H0.      0
ATOM   2206  CA  LEU A 143      50.295  47.140  33.096  1.00  0.00           C0.      0
ATOM   2207  HA  LEU A 143      49.524  46.591  32.554  1.00  0.00           H0.      0
ATOM   2208  CB  LEU A 143      49.939  48.640  33.142  1.00  0.00           C0.      0
ATOM   2209  HB2 LEU A 143      49.263  48.741  33.991  1.00  0.00           H0.      0
ATOM   2210  HB3 LEU A 143      50.831  49.231  33.347  1.00  0.00           H0.      0
ATOM   2211  CG  LEU A 143      49.271  49.197  31.888  1.00  0.00           C0.      0
ATOM   2212  HG  LEU A 143      49.846  49.103  30.967  1.00  0.00           H0.      0
ATOM   2213  CD1 LEU A 143      47.875  48.695  31.631  1.00  0.00           C0.      0
ATOM   2214 HD11 LEU A 143      47.295  48.586  32.547  1.00  0.00           H0.      0
ATOM   2215 HD12 LEU A 143      47.360  49.195  30.811  1.00  0.00           H0.      0
ATOM   2216 HD13 LEU A 143      48.060  47.720  31.179  1.00  0.00           H0.      0
ATOM   2217  CD2 LEU A 143      49.194  50.680  31.988  1.00  0.00           C0.      0
ATOM   2218 HD21 LEU A 143      48.452  50.961  32.736  1.00  0.00           H0.      0
ATOM   2219 HD22 LEU A 143      50.159  51.030  32.354  1.00  0.00           H0.      0
ATOM   2220 HD23 LEU A 143      48.937  51.088  31.010  1.00  0.00           H0.      0
ATOM   2221  C   LEU A 143      51.557  46.898  32.336  1.00  0.00           C0.      0
ATOM   2222  O   LEU A 143      52.600  47.375  32.738  1.00  0.00           O0.      0
ATOM   2223  N   PRO A 144      51.527  46.360  31.107  1.00  0.00           N0.      0
ATOM   2224  CD  PRO A 144      50.447  45.605  30.531  1.00  0.00           C0.      0
ATOM   2225  HD2 PRO A 144      50.003  46.223  29.751  1.00  0.00           H0.      0
ATOM   2226  HD3 PRO A 144      49.719  45.134  31.192  1.00  0.00           H0.      0
ATOM   2227  CG  PRO A 144      51.156  44.454  29.825  1.00  0.00           C0.      0
ATOM   2228  HG2 PRO A 144      50.549  44.192  28.959  1.00  0.00           H0.      0
ATOM   2229  HG3 PRO A 144      51.404  43.581  30.429  1.00  0.00           H0.      0
ATOM   2230  CB  PRO A 144      52.343  45.124  29.275  1.00  0.00           C0.      0
ATOM   2231  HB2 PRO A 144      52.090  45.576  28.316  1.00  0.00           H0.      0
ATOM   2232  HB3 PRO A 144      53.180  44.441  29.131  1.00  0.00           H0.      0
ATOM   2233  CA  PRO A 144      52.772  46.141  30.391  1.00  0.00           C0.      0
ATOM   2234  HA  PRO A 144      53.367  45.510  31.052  1.00  0.00           H0.      0
ATOM   2235  C   PRO A 144      53.591  47.337  29.942  1.00  0.00           C0.      0
ATOM   2236  O   PRO A 144      53.131  48.372  29.441  1.00  0.00           O0.      0
ATOM   2237  N   ASP A 145      54.867  47.118  29.979  1.00  0.00           N0.      0
ATOM   2238  H   ASP A 145      55.181  46.320  30.513  1.00  0.00           H0.      0
ATOM   2239  CA  ASP A 145      55.910  47.913  29.380  1.00  0.00           C0.      0
ATOM   2240  HA  ASP A 145      55.785  48.907  29.809  1.00  0.00           H0.      0
ATOM   2241  CB  ASP A 145      57.294  47.254  29.756  1.00  0.00           C0.      0
ATOM   2242  HB2 ASP A 145      57.276  47.137  30.839  1.00  0.00           H0.      0
ATOM   2243  HB3 ASP A 145      57.314  46.298  29.233  1.00  0.00           H0.      0
ATOM   2244  CG  ASP A 145      58.532  48.040  29.302  1.00  0.00           C0.      0
ATOM   2245  OD1 ASP A 145      59.626  47.488  29.319  1.00  0.00           O0.      0
ATOM   2246  OD2 ASP A 145      58.329  49.225  28.806  1.00  0.00           O0.      0
ATOM   2247  C   ASP A 145      55.775  47.917  27.858  1.00  0.00           C0.      0
ATOM   2248  O   ASP A 145      55.389  46.903  27.246  1.00  0.00           O0.      0
ATOM   2249  N   SER A 146      56.002  49.069  27.238  1.00  0.00           N0.      0
ATOM   2250  H   SER A 146      56.362  49.858  27.757  1.00  0.00           H0.      0
ATOM   2251  CA  SER A 146      56.085  49.173  25.757  1.00  0.00           C0.      0
ATOM   2252  HA  SER A 146      55.221  48.712  25.278  1.00  0.00           H0.      0
ATOM   2253  CB  SER A 146      56.056  50.729  25.582  1.00  0.00           C0.      0
ATOM   2254  HB2 SER A 146      55.987  50.863  24.502  1.00  0.00           H0.      0
ATOM   2255  HB3 SER A 146      55.208  51.150  26.121  1.00  0.00           H0.      0
ATOM   2256  OG  SER A 146      57.254  51.325  25.937  1.00  0.00           O0.      0
ATOM   2257  HG  SER A 146      57.003  52.241  26.076  1.00  0.00           H0.      0
ATOM   2258  C   SER A 146      57.390  48.638  25.186  1.00  0.00           C0.      0
ATOM   2259  O   SER A 146      57.425  48.434  23.917  1.00  0.00           O0.      0
ATOM   2260  N   LYS A 147      58.321  48.298  26.082  1.00  0.00           N0.      0
ATOM   2261  H   LYS A 147      58.104  48.492  27.049  1.00  0.00           H0.      0
ATOM   2262  CA  LYS A 147      59.748  47.936  25.830  1.00  0.00           C0.      0
ATOM   2263  HA  LYS A 147      60.066  47.829  26.868  1.00  0.00           H0.      0
ATOM   2264  CB  LYS A 147      59.876  46.608  25.052  1.00  0.00           C0.      0
ATOM   2265  HB2 LYS A 147      59.526  46.781  24.034  1.00  0.00           H0.      0
ATOM   2266  HB3 LYS A 147      60.949  46.544  24.871  1.00  0.00           H0.      0
ATOM   2267  CG  LYS A 147      59.220  45.404  25.729  1.00  0.00           C0.      0
ATOM   2268  HG2 LYS A 147      59.437  45.399  26.797  1.00  0.00           H0.      0
ATOM   2269  HG3 LYS A 147      58.144  45.484  25.573  1.00  0.00           H0.      0
ATOM   2270  CD  LYS A 147      59.632  44.097  25.148  1.00  0.00           C0.      0
ATOM   2271  HD2 LYS A 147      59.355  44.038  24.095  1.00  0.00           H0.      0
ATOM   2272  HD3 LYS A 147      60.698  43.979  25.341  1.00  0.00           H0.      0
ATOM   2273  CE  LYS A 147      58.734  43.054  25.844  1.00  0.00           C0.      0
ATOM   2274  HE2 LYS A 147      58.603  43.244  26.909  1.00  0.00           H0.      0
ATOM   2275  HE3 LYS A 147      57.706  42.984  25.489  1.00  0.00           H0.      0
ATOM   2276  NZ  LYS A 147      59.272  41.697  25.477  1.00  0.00           N0.      0
ATOM   2277  HZ1 LYS A 147      59.494  41.656  24.492  1.00  0.00           H0.      0
ATOM   2278  HZ2 LYS A 147      60.204  41.617  25.858  1.00  0.00           H0.      0
ATOM   2279  HZ3 LYS A 147      58.721  40.883  25.712  1.00  0.00           H0.      0
ATOM   2280  C   LYS A 147      60.549  49.110  25.271  1.00  0.00           C0.      0
ATOM   2281  O   LYS A 147      61.292  48.956  24.255  1.00  0.00           O0.      0
ATOM   2282  N   GLY A 148      60.191  50.319  25.726  1.00  0.00           N0.      0
ATOM   2283  H   GLY A 148      59.530  50.345  26.490  1.00  0.00           H0.      0
ATOM   2284  CA  GLY A 148      60.815  51.622  25.305  1.00  0.00           C0.      0
ATOM   2285  HA2 GLY A 148      61.900  51.631  25.207  1.00  0.00           H0.      0
ATOM   2286  HA3 GLY A 148      60.500  51.843  24.285  1.00  0.00           H0.      0
ATOM   2287  C   GLY A 148      60.519  52.752  26.316  1.00  0.00           C0.      0
ATOM   2288  O   GLY A 148      60.634  52.543  27.470  1.00  0.00           O0.      0
ATOM   2289  N   ASP A 149      60.151  53.922  25.853  1.00  0.00           N0.      0
ATOM   2290  H   ASP A 149      60.208  54.030  24.851  1.00  0.00           H0.      0
ATOM   2291  CA  ASP A 149      59.603  54.971  26.675  1.00  0.00           C0.      0
ATOM   2292  HA  ASP A 149      60.052  55.121  27.656  1.00  0.00           H0.      0
ATOM   2293  CB  ASP A 149      59.453  56.278  25.795  1.00  0.00           C0.      0
ATOM   2294  HB2 ASP A 149      60.409  56.545  25.344  1.00  0.00           H0.      0
ATOM   2295  HB3 ASP A 149      58.858  56.228  24.883  1.00  0.00           H0.      0
ATOM   2296  CG  ASP A 149      58.960  57.468  26.506  1.00  0.00           C0.      0
ATOM   2297  OD1 ASP A 149      59.165  57.471  27.750  1.00  0.00           O0.      0
ATOM   2298  OD2 ASP A 149      58.196  58.328  26.026  1.00  0.00           O0.      0
ATOM   2299  C   ASP A 149      58.178  54.601  27.130  1.00  0.00           C0.      0
ATOM   2300  O   ASP A 149      57.488  53.700  26.598  1.00  0.00           O0.      0
ATOM   2301  N   GLN A 150      57.824  55.165  28.273  1.00  0.00           N0.      0
ATOM   2302  H   GLN A 150      58.412  55.902  28.636  1.00  0.00           H0.      0
ATOM   2303  CA  GLN A 150      56.751  54.875  29.191  1.00  0.00           C0.      0
ATOM   2304  HA  GLN A 150      56.721  53.835  29.514  1.00  0.00           H0.      0
ATOM   2305  CB  GLN A 150      56.934  55.787  30.511  1.00  0.00           C0.      0
ATOM   2306  HB2 GLN A 150      56.583  56.785  30.248  1.00  0.00           H0.      0
ATOM   2307  HB3 GLN A 150      56.339  55.401  31.339  1.00  0.00           H0.      0
ATOM   2308  CG  GLN A 150      58.383  55.828  31.049  1.00  0.00           C0.      0
ATOM   2309  HG2 GLN A 150      58.805  54.831  31.179  1.00  0.00           H0.      0
ATOM   2310  HG3 GLN A 150      59.009  56.452  30.411  1.00  0.00           H0.      0
ATOM   2311  CD  GLN A 150      58.408  56.519  32.391  1.00  0.00           C0.      0
ATOM   2312  OE1 GLN A 150      58.558  57.747  32.475  1.00  0.00           O0.      0
ATOM   2313  NE2 GLN A 150      58.117  55.826  33.465  1.00  0.00           N0.      0
ATOM   2314 HE21 GLN A 150      58.240  56.305  34.347  1.00  0.00           H0.      0
ATOM   2315 HE22 GLN A 150      57.977  54.828  33.530  1.00  0.00           H0.      0
ATOM   2316  C   GLN A 150      55.354  55.198  28.636  1.00  0.00           C0.      0
ATOM   2317  O   GLN A 150      54.359  55.258  29.393  1.00  0.00           O0.      0
ATOM   2318  N   SER A 151      55.237  55.374  27.318  1.00  0.00           N0.      0
ATOM   2319  H   SER A 151      56.102  55.168  26.839  1.00  0.00           H0.      0
ATOM   2320  CA  SER A 151      54.054  55.825  26.563  1.00  0.00           C0.      0
ATOM   2321  HA  SER A 151      53.914  56.874  26.827  1.00  0.00           H0.      0
ATOM   2322  CB  SER A 151      54.212  55.795  25.068  1.00  0.00           C0.      0
ATOM   2323  HB2 SER A 151      53.332  56.168  24.545  1.00  0.00           H0.      0
ATOM   2324  HB3 SER A 151      55.130  56.332  24.829  1.00  0.00           H0.      0
ATOM   2325  OG  SER A 151      54.509  54.493  24.691  1.00  0.00           O0.      0
ATOM   2326  HG  SER A 151      53.662  54.080  24.506  1.00  0.00           H0.      0
ATOM   2327  C   SER A 151      52.741  55.047  26.829  1.00  0.00           C0.      0
ATOM   2328  O   SER A 151      51.648  55.580  26.517  1.00  0.00           O0.      0
ATOM   2329  N   GLU A 152      52.774  53.747  27.228  1.00  0.00           N0.      0
ATOM   2330  H   GLU A 152      53.615  53.332  27.604  1.00  0.00           H0.      0
ATOM   2331  CA  GLU A 152      51.550  52.866  27.391  1.00  0.00           C0.      0
ATOM   2332  HA  GLU A 152      50.705  53.176  26.778  1.00  0.00           H0.      0
ATOM   2333  CB  GLU A 152      51.832  51.417  27.025  1.00  0.00           C0.      0
ATOM   2334  HB2 GLU A 152      52.605  51.038  27.694  1.00  0.00           H0.      0
ATOM   2335  HB3 GLU A 152      50.925  50.826  27.153  1.00  0.00           H0.      0
ATOM   2336  CG  GLU A 152      52.230  51.221  25.584  1.00  0.00           C0.      0
ATOM   2337  HG2 GLU A 152      53.313  51.307  25.500  1.00  0.00           H0.      0
ATOM   2338  HG3 GLU A 152      52.057  50.218  25.194  1.00  0.00           H0.      0
ATOM   2339  CD  GLU A 152      51.726  52.208  24.550  1.00  0.00           C0.      0
ATOM   2340  OE1 GLU A 152      52.528  53.054  24.071  1.00  0.00           O0.      0
ATOM   2341  OE2 GLU A 152      50.501  52.284  24.366  1.00  0.00           O0.      0
ATOM   2342  C   GLU A 152      51.035  53.049  28.844  1.00  0.00           C0.      0
ATOM   2343  O   GLU A 152      49.784  53.175  29.088  1.00  0.00           O0.      0
ATOM   2344  N   HIE A 153      51.954  53.198  29.818  1.00  0.00           N0.      0
ATOM   2345  H   HIE A 153      52.919  53.309  29.539  1.00  0.00           H0.      0
ATOM   2346  CA  HIE A 153      51.629  53.614  31.167  1.00  0.00           C0.      0
ATOM   2347  HA  HIE A 153      50.813  53.025  31.586  1.00  0.00           H0.      0
ATOM   2348  CB  HIE A 153      52.800  53.366  32.082  1.00  0.00           C0.      0
ATOM   2349  HB2 HIE A 153      53.581  54.108  31.920  1.00  0.00           H0.      0
ATOM   2350  HB3 HIE A 153      52.430  53.486  33.100  1.00  0.00           H0.      0
ATOM   2351  CG  HIE A 153      53.419  51.970  31.979  1.00  0.00           C0.      0
ATOM   2352  ND1 HIE A 153      54.587  51.694  32.483  1.00  0.00           N0.      0
ATOM   2353  CE1 HIE A 153      54.714  50.363  32.355  1.00  0.00           C0.      0
ATOM   2354  HE1 HIE A 153      55.457  49.734  32.822  1.00  0.00           H0.      0
ATOM   2355  NE2 HIE A 153      53.675  49.864  31.683  1.00  0.00           N0.      0
ATOM   2356  HE2 HIE A 153      53.432  48.903  31.490  1.00  0.00           H0.      0
ATOM   2357  CD2 HIE A 153      52.827  50.879  31.441  1.00  0.00           C0.      0
ATOM   2358  HD2 HIE A 153      51.849  50.862  30.984  1.00  0.00           H0.      0
ATOM   2359  C   HIE A 153      51.278  55.100  31.200  1.00  0.00           C0.      0
ATOM   2360  O   HIE A 153      50.405  55.428  31.995  1.00  0.00           O0.      0
ATOM   2361  N   ARG A 154      51.819  55.960  30.355  1.00  0.00           N0.      0
ATOM   2362  H   ARG A 154      52.475  55.600  29.677  1.00  0.00           H0.      0
ATOM   2363  CA  ARG A 154      51.422  57.373  30.270  1.00  0.00           C0.      0
ATOM   2364  HA  ARG A 154      51.394  57.723  31.302  1.00  0.00           H0.      0
ATOM   2365  CB  ARG A 154      52.586  58.141  29.455  1.00  0.00           C0.      0
ATOM   2366  HB2 ARG A 154      53.564  57.734  29.712  1.00  0.00           H0.      0
ATOM   2367  HB3 ARG A 154      52.369  57.907  28.413  1.00  0.00           H0.      0
ATOM   2368  CG  ARG A 154      52.601  59.598  29.884  1.00  0.00           C0.      0
ATOM   2369  HG2 ARG A 154      51.650  60.049  29.600  1.00  0.00           H0.      0
ATOM   2370  HG3 ARG A 154      52.645  59.700  30.968  1.00  0.00           H0.      0
ATOM   2371  CD  ARG A 154      53.623  60.430  29.124  1.00  0.00           C0.      0
ATOM   2372  HD2 ARG A 154      53.516  60.341  28.043  1.00  0.00           H0.      0
ATOM   2373  HD3 ARG A 154      53.359  61.436  29.450  1.00  0.00           H0.      0
ATOM   2374  NE  ARG A 154      55.072  60.156  29.374  1.00  0.00           N0.      0
ATOM   2375  HE  ARG A 154      55.412  60.242  30.321  1.00  0.00           H0.      0
ATOM   2376  CZ  ARG A 154      55.903  59.685  28.426  1.00  0.00           C0.      0
ATOM   2377  NH1 ARG A 154      57.111  59.339  28.806  1.00  0.00           N0.      0
ATOM   2378 HH11 ARG A 154      57.422  59.488  29.755  1.00  0.00           H0.      0
ATOM   2379 HH12 ARG A 154      57.648  58.750  28.185  1.00  0.00           H0.      0
ATOM   2380  NH2 ARG A 154      55.600  59.273  27.227  1.00  0.00           N0.      0
ATOM   2381 HH21 ARG A 154      54.777  59.579  26.727  1.00  0.00           H0.      0
ATOM   2382 HH22 ARG A 154      56.371  58.939  26.666  1.00  0.00           H0.      0
ATOM   2383  C   ARG A 154      50.055  57.614  29.654  1.00  0.00           C0.      0
ATOM   2384  O   ARG A 154      49.334  58.351  30.220  1.00  0.00           O0.      0
ATOM   2385  N   LEU A 155      49.594  56.737  28.734  1.00  0.00           N0.      0
ATOM   2386  H   LEU A 155      50.215  56.001  28.431  1.00  0.00           H0.      0
ATOM   2387  CA  LEU A 155      48.320  56.683  28.178  1.00  0.00           C0.      0
ATOM   2388  HA  LEU A 155      48.129  57.677  27.775  1.00  0.00           H0.      0
ATOM   2389  CB  LEU A 155      48.310  55.667  27.022  1.00  0.00           C0.      0
ATOM   2390  HB2 LEU A 155      48.743  56.135  26.138  1.00  0.00           H0.      0
ATOM   2391  HB3 LEU A 155      48.854  54.753  27.263  1.00  0.00           H0.      0
ATOM   2392  CG  LEU A 155      46.993  55.113  26.447  1.00  0.00           C0.      0
ATOM   2393  HG  LEU A 155      46.398  54.513  27.135  1.00  0.00           H0.      0
ATOM   2394  CD1 LEU A 155      46.105  56.313  25.966  1.00  0.00           C0.      0
ATOM   2395 HD11 LEU A 155      45.813  56.959  26.794  1.00  0.00           H0.      0
ATOM   2396 HD12 LEU A 155      46.700  56.949  25.310  1.00  0.00           H0.      0
ATOM   2397 HD13 LEU A 155      45.160  56.042  25.494  1.00  0.00           H0.      0
ATOM   2398  CD2 LEU A 155      47.339  54.240  25.290  1.00  0.00           C0.      0
ATOM   2399 HD21 LEU A 155      46.460  53.717  24.914  1.00  0.00           H0.      0
ATOM   2400 HD22 LEU A 155      47.833  54.847  24.531  1.00  0.00           H0.      0
ATOM   2401 HD23 LEU A 155      48.076  53.486  25.567  1.00  0.00           H0.      0
ATOM   2402  C   LEU A 155      47.284  56.357  29.237  1.00  0.00           C0.      0
ATOM   2403  O   LEU A 155      46.390  57.139  29.542  1.00  0.00           O0.      0
ATOM   2404  N   ALA A 156      47.539  55.278  30.024  1.00  0.00           N0.      0
ATOM   2405  H   ALA A 156      48.135  54.549  29.658  1.00  0.00           H0.      0
ATOM   2406  CA  ALA A 156      46.616  54.903  31.074  1.00  0.00           C0.      0
ATOM   2407  HA  ALA A 156      45.636  54.905  30.596  1.00  0.00           H0.      0
ATOM   2408  CB  ALA A 156      47.144  53.566  31.645  1.00  0.00           C0.      0
ATOM   2409  HB1 ALA A 156      46.755  53.465  32.659  1.00  0.00           H0.      0
ATOM   2410  HB2 ALA A 156      46.859  52.811  30.912  1.00  0.00           H0.      0
ATOM   2411  HB3 ALA A 156      48.227  53.658  31.723  1.00  0.00           H0.      0
ATOM   2412  C   ALA A 156      46.539  55.986  32.216  1.00  0.00           C0.      0
ATOM   2413  O   ALA A 156      45.421  56.303  32.602  1.00  0.00           O0.      0
ATOM   2414  N   LEU A 157      47.666  56.591  32.560  1.00  0.00           N0.      0
ATOM   2415  H   LEU A 157      48.564  56.217  32.288  1.00  0.00           H0.      0
ATOM   2416  CA  LEU A 157      47.763  57.692  33.498  1.00  0.00           C0.      0
ATOM   2417  HA  LEU A 157      47.266  57.441  34.435  1.00  0.00           H0.      0
ATOM   2418  CB  LEU A 157      49.215  57.947  33.918  1.00  0.00           C0.      0
ATOM   2419  HB2 LEU A 157      49.856  58.001  33.038  1.00  0.00           H0.      0
ATOM   2420  HB3 LEU A 157      49.167  58.976  34.272  1.00  0.00           H0.      0
ATOM   2421  CG  LEU A 157      49.792  57.006  34.878  1.00  0.00           C0.      0
ATOM   2422  HG  LEU A 157      49.472  56.038  34.494  1.00  0.00           H0.      0
ATOM   2423  CD1 LEU A 157      51.328  57.086  35.014  1.00  0.00           C0.      0
ATOM   2424 HD11 LEU A 157      51.515  58.119  35.306  1.00  0.00           H0.      0
ATOM   2425 HD12 LEU A 157      51.636  56.436  35.833  1.00  0.00           H0.      0
ATOM   2426 HD13 LEU A 157      51.786  57.006  34.029  1.00  0.00           H0.      0
ATOM   2427  CD2 LEU A 157      49.257  57.125  36.314  1.00  0.00           C0.      0
ATOM   2428 HD21 LEU A 157      49.602  56.302  36.940  1.00  0.00           H0.      0
ATOM   2429 HD22 LEU A 157      49.514  58.111  36.700  1.00  0.00           H0.      0
ATOM   2430 HD23 LEU A 157      48.172  57.040  36.269  1.00  0.00           H0.      0
ATOM   2431  C   LEU A 157      47.007  58.954  33.038  1.00  0.00           C0.      0
ATOM   2432  O   LEU A 157      46.365  59.522  33.928  1.00  0.00           O0.      0
ATOM   2433  N   LYS A 158      47.127  59.396  31.779  1.00  0.00           N0.      0
ATOM   2434  H   LYS A 158      47.755  58.945  31.129  1.00  0.00           H0.      0
ATOM   2435  CA  LYS A 158      46.480  60.546  31.268  1.00  0.00           C0.      0
ATOM   2436  HA  LYS A 158      46.636  61.434  31.881  1.00  0.00           H0.      0
ATOM   2437  CB  LYS A 158      47.122  60.821  29.867  1.00  0.00           C0.      0
ATOM   2438  HB2 LYS A 158      48.193  60.619  29.893  1.00  0.00           H0.      0
ATOM   2439  HB3 LYS A 158      46.663  60.211  29.089  1.00  0.00           H0.      0
ATOM   2440  CG  LYS A 158      46.988  62.343  29.643  1.00  0.00           C0.      0
ATOM   2441  HG2 LYS A 158      45.951  62.552  29.381  1.00  0.00           H0.      0
ATOM   2442  HG3 LYS A 158      47.336  62.768  30.584  1.00  0.00           H0.      0
ATOM   2443  CD  LYS A 158      48.000  62.798  28.506  1.00  0.00           C0.      0
ATOM   2444  HD2 LYS A 158      49.029  62.591  28.799  1.00  0.00           H0.      0
ATOM   2445  HD3 LYS A 158      47.886  62.263  27.563  1.00  0.00           H0.      0
ATOM   2446  CE  LYS A 158      47.947  64.299  28.214  1.00  0.00           C0.      0
ATOM   2447  HE2 LYS A 158      46.916  64.603  28.031  1.00  0.00           H0.      0
ATOM   2448  HE3 LYS A 158      48.193  64.903  29.088  1.00  0.00           H0.      0
ATOM   2449  NZ  LYS A 158      48.827  64.801  27.137  1.00  0.00           N0.      0
ATOM   2450  HZ1 LYS A 158      48.518  65.715  26.837  1.00  0.00           H0.      0
ATOM   2451  HZ2 LYS A 158      49.808  64.750  27.369  1.00  0.00           H0.      0
ATOM   2452  HZ3 LYS A 158      48.633  64.324  26.268  1.00  0.00           H0.      0
ATOM   2453  C   LYS A 158      44.944  60.344  31.131  1.00  0.00           C0.      0
ATOM   2454  O   LYS A 158      44.274  61.320  31.417  1.00  0.00           O0.      0
ATOM   2455  N   ASN A 159      44.579  59.134  30.715  1.00  0.00           N0.      0
ATOM   2456  H   ASN A 159      45.324  58.486  30.505  1.00  0.00           H0.      0
ATOM   2457  CA  ASN A 159      43.215  58.684  30.798  1.00  0.00           C0.      0
ATOM   2458  HA  ASN A 159      42.692  59.439  30.211  1.00  0.00           H0.      0
ATOM   2459  CB  ASN A 159      43.016  57.376  30.122  1.00  0.00           C0.      0
ATOM   2460  HB2 ASN A 159      43.682  56.612  30.522  1.00  0.00           H0.      0
ATOM   2461  HB3 ASN A 159      41.982  57.054  30.249  1.00  0.00           H0.      0
ATOM   2462  CG  ASN A 159      43.237  57.468  28.610  1.00  0.00           C0.      0
ATOM   2463  OD1 ASN A 159      43.362  58.510  27.984  1.00  0.00           O0.      0
ATOM   2464  ND2 ASN A 159      43.205  56.306  28.007  1.00  0.00           N0.      0
ATOM   2465 HD21 ASN A 159      43.359  56.331  27.009  1.00  0.00           H0.      0
ATOM   2466 HD22 ASN A 159      43.362  55.451  28.522  1.00  0.00           H0.      0
ATOM   2467  C   ASN A 159      42.530  58.646  32.151  1.00  0.00           C0.      0
ATOM   2468  O   ASN A 159      41.483  59.261  32.300  1.00  0.00           O0.      0
ATOM   2469  N   ILE A 160      43.289  58.227  33.167  1.00  0.00           N0.      0
ATOM   2470  H   ILE A 160      44.134  57.722  32.941  1.00  0.00           H0.      0
ATOM   2471  CA  ILE A 160      42.925  58.258  34.586  1.00  0.00           C0.      0
ATOM   2472  HA  ILE A 160      41.978  57.719  34.584  1.00  0.00           H0.      0
ATOM   2473  CB  ILE A 160      43.912  57.379  35.372  1.00  0.00           C0.      0
ATOM   2474  HB  ILE A 160      44.878  57.747  35.025  1.00  0.00           H0.      0
ATOM   2475  CG2 ILE A 160      43.939  57.606  36.868  1.00  0.00           C0.      0
ATOM   2476 HG21 ILE A 160      44.725  56.944  37.233  1.00  0.00           H0.      0
ATOM   2477 HG22 ILE A 160      44.093  58.656  37.114  1.00  0.00           H0.      0
ATOM   2478 HG23 ILE A 160      42.929  57.409  37.227  1.00  0.00           H0.      0
ATOM   2479  CG1 ILE A 160      43.749  55.842  35.087  1.00  0.00           C0.      0
ATOM   2480 HG12 ILE A 160      42.941  55.521  35.745  1.00  0.00           H0.      0
ATOM   2481 HG13 ILE A 160      43.305  55.624  34.115  1.00  0.00           H0.      0
ATOM   2482  CD1 ILE A 160      44.938  54.855  35.331  1.00  0.00           C0.      0
ATOM   2483 HD11 ILE A 160      44.630  53.835  35.100  1.00  0.00           H0.      0
ATOM   2484 HD12 ILE A 160      45.843  55.020  34.746  1.00  0.00           H0.      0
ATOM   2485 HD13 ILE A 160      45.167  54.908  36.395  1.00  0.00           H0.      0
ATOM   2486  C   ILE A 160      42.834  59.657  34.995  1.00  0.00           C0.      0
ATOM   2487  O   ILE A 160      41.828  60.081  35.623  1.00  0.00           O0.      0
ATOM   2488  N   ALA A 161      43.822  60.484  34.702  1.00  0.00           N0.      0
ATOM   2489  H   ALA A 161      44.671  60.082  34.330  1.00  0.00           H0.      0
ATOM   2490  CA  ALA A 161      43.916  61.904  35.042  1.00  0.00           C0.      0
ATOM   2491  HA  ALA A 161      43.797  61.998  36.121  1.00  0.00           H0.      0
ATOM   2492  CB  ALA A 161      45.329  62.429  34.678  1.00  0.00           C0.      0
ATOM   2493  HB1 ALA A 161      45.489  62.437  33.600  1.00  0.00           H0.      0
ATOM   2494  HB2 ALA A 161      45.446  63.423  35.110  1.00  0.00           H0.      0
ATOM   2495  HB3 ALA A 161      46.060  61.784  35.166  1.00  0.00           H0.      0
ATOM   2496  C   ALA A 161      42.942  62.839  34.355  1.00  0.00           C0.      0
ATOM   2497  O   ALA A 161      42.590  63.897  34.920  1.00  0.00           O0.      0
ATOM   2498  N   SER A 162      42.475  62.464  33.201  1.00  0.00           N0.      0
ATOM   2499  H   SER A 162      42.843  61.620  32.785  1.00  0.00           H0.      0
ATOM   2500  CA  SER A 162      41.491  63.233  32.458  1.00  0.00           C0.      0
ATOM   2501  HA  SER A 162      41.754  64.291  32.480  1.00  0.00           H0.      0
ATOM   2502  CB  SER A 162      41.408  62.751  31.021  1.00  0.00           C0.      0
ATOM   2503  HB2 SER A 162      41.485  61.667  31.101  1.00  0.00           H0.      0
ATOM   2504  HB3 SER A 162      40.489  63.036  30.509  1.00  0.00           H0.      0
ATOM   2505  OG  SER A 162      42.544  63.168  30.314  1.00  0.00           O0.      0
ATOM   2506  HG  SER A 162      43.179  62.451  30.379  1.00  0.00           H0.      0
ATOM   2507  C   SER A 162      40.125  63.208  33.220  1.00  0.00           C0.      0
ATOM   2508  O   SER A 162      39.285  64.037  32.883  1.00  0.00           O0.      0
ATOM   2509  N   MET A 163      39.908  62.324  34.224  1.00  0.00           N0.      0
ATOM   2510  H   MET A 163      40.565  61.561  34.302  1.00  0.00           H0.      0
ATOM   2511  CA  MET A 163      38.682  62.276  35.007  1.00  0.00           C0.      0
ATOM   2512  HA  MET A 163      37.898  62.539  34.297  1.00  0.00           H0.      0
ATOM   2513  CB  MET A 163      38.477  60.843  35.642  1.00  0.00           C0.      0
ATOM   2514  HB2 MET A 163      39.195  60.746  36.457  1.00  0.00           H0.      0
ATOM   2515  HB3 MET A 163      37.434  60.889  35.957  1.00  0.00           H0.      0
ATOM   2516  CG  MET A 163      38.722  59.605  34.680  1.00  0.00           C0.      0
ATOM   2517  HG2 MET A 163      39.567  59.881  34.049  1.00  0.00           H0.      0
ATOM   2518  HG3 MET A 163      39.023  58.761  35.301  1.00  0.00           H0.      0
ATOM   2519  SD  MET A 163      37.280  59.189  33.664  1.00  0.00           S0.      0
ATOM   2520  CE  MET A 163      37.488  60.422  32.258  1.00  0.00           C0.      0
ATOM   2521  HE1 MET A 163      36.618  60.348  31.604  1.00  0.00           H0.      0
ATOM   2522  HE2 MET A 163      37.467  61.413  32.712  1.00  0.00           H0.      0
ATOM   2523  HE3 MET A 163      38.371  60.105  31.704  1.00  0.00           H0.      0
ATOM   2524  C   MET A 163      38.767  63.178  36.168  1.00  0.00           C0.      0
ATOM   2525  O   MET A 163      37.731  63.549  36.743  1.00  0.00           O0.      0
ATOM   2526  N   VAL A 164      40.017  63.537  36.667  1.00  0.00           N0.      0
ATOM   2527  H   VAL A 164      40.779  63.326  36.039  1.00  0.00           H0.      0
ATOM   2528  CA  VAL A 164      40.306  64.417  37.796  1.00  0.00           C0.      0
ATOM   2529  HA  VAL A 164      39.696  64.125  38.651  1.00  0.00           H0.      0
ATOM   2530  CB  VAL A 164      41.786  64.299  38.268  1.00  0.00           C0.      0
ATOM   2531  HB  VAL A 164      42.470  64.527  37.450  1.00  0.00           H0.      0
ATOM   2532  CG1 VAL A 164      42.189  65.206  39.400  1.00  0.00           C0.      0
ATOM   2533 HG11 VAL A 164      41.507  64.966  40.216  1.00  0.00           H0.      0
ATOM   2534 HG12 VAL A 164      43.253  65.033  39.564  1.00  0.00           H0.      0
ATOM   2535 HG13 VAL A 164      42.001  66.231  39.081  1.00  0.00           H0.      0
ATOM   2536  CG2 VAL A 164      42.141  62.894  38.781  1.00  0.00           C0.      0
ATOM   2537 HG21 VAL A 164      43.182  62.897  39.107  1.00  0.00           H0.      0
ATOM   2538 HG22 VAL A 164      41.501  62.679  39.637  1.00  0.00           H0.      0
ATOM   2539 HG23 VAL A 164      41.907  62.174  37.997  1.00  0.00           H0.      0
ATOM   2540  C   VAL A 164      39.993  65.922  37.480  1.00  0.00           C0.      0
ATOM   2541  O   VAL A 164      40.366  66.434  36.512  1.00  0.00           O0.      0
ATOM   2542  N   ARG A 165      39.138  66.554  38.340  1.00  0.00           N0.      0
ATOM   2543  H   ARG A 165      38.690  66.023  39.073  1.00  0.00           H0.      0
ATOM   2544  CA  ARG A 165      38.812  67.986  38.340  1.00  0.00           C0.      0
ATOM   2545  HA  ARG A 165      38.577  68.239  37.306  1.00  0.00           H0.      0
ATOM   2546  CB  ARG A 165      37.646  68.334  39.299  1.00  0.00           C0.      0
ATOM   2547  HB2 ARG A 165      37.941  67.815  40.211  1.00  0.00           H0.      0
ATOM   2548  HB3 ARG A 165      37.614  69.415  39.432  1.00  0.00           H0.      0
ATOM   2549  CG  ARG A 165      36.276  67.932  38.741  1.00  0.00           C0.      0
ATOM   2550  HG2 ARG A 165      35.855  68.611  38.000  1.00  0.00           H0.      0
ATOM   2551  HG3 ARG A 165      36.348  67.008  38.168  1.00  0.00           H0.      0
ATOM   2552  CD  ARG A 165      35.295  67.793  39.885  1.00  0.00           C0.      0
ATOM   2553  HD2 ARG A 165      35.646  66.934  40.456  1.00  0.00           H0.      0
ATOM   2554  HD3 ARG A 165      35.381  68.612  40.599  1.00  0.00           H0.      0
ATOM   2555  NE  ARG A 165      33.886  67.566  39.467  1.00  0.00           N0.      0
ATOM   2556  HE  ARG A 165      33.678  67.566  38.479  1.00  0.00           H0.      0
ATOM   2557  CZ  ARG A 165      32.876  67.369  40.265  1.00  0.00           C0.      0
ATOM   2558  NH1 ARG A 165      31.711  67.162  39.808  1.00  0.00           N0.      0
ATOM   2559 HH11 ARG A 165      31.477  67.258  38.831  1.00  0.00           H0.      0
ATOM   2560 HH12 ARG A 165      30.965  66.993  40.467  1.00  0.00           H0.      0
ATOM   2561  NH2 ARG A 165      32.982  67.263  41.542  1.00  0.00           N0.      0
ATOM   2562 HH21 ARG A 165      33.888  67.363  41.977  1.00  0.00           H0.      0
ATOM   2563 HH22 ARG A 165      32.203  67.061  42.151  1.00  0.00           H0.      0
ATOM   2564  C   ARG A 165      39.994  68.912  38.787  1.00  0.00           C0.      0
ATOM   2565  O   ARG A 165      40.769  68.456  39.646  1.00  0.00           O0.      0
ATOM   2566  N   PRO A 166      40.072  70.182  38.305  1.00  0.00           N0.      0
ATOM   2567  CD  PRO A 166      39.174  70.914  37.467  1.00  0.00           C0.      0
ATOM   2568  HD2 PRO A 166      38.107  70.818  37.667  1.00  0.00           H0.      0
ATOM   2569  HD3 PRO A 166      39.231  70.412  36.501  1.00  0.00           H0.      0
ATOM   2570  CG  PRO A 166      39.691  72.412  37.411  1.00  0.00           C0.      0
ATOM   2571  HG2 PRO A 166      39.172  73.122  38.056  1.00  0.00           H0.      0
ATOM   2572  HG3 PRO A 166      39.585  72.644  36.351  1.00  0.00           H0.      0
ATOM   2573  CB  PRO A 166      41.130  72.317  37.800  1.00  0.00           C0.      0
ATOM   2574  HB2 PRO A 166      41.378  73.248  38.309  1.00  0.00           H0.      0
ATOM   2575  HB3 PRO A 166      41.813  72.097  36.979  1.00  0.00           H0.      0
ATOM   2576  CA  PRO A 166      41.147  71.120  38.813  1.00  0.00           C0.      0
ATOM   2577  HA  PRO A 166      42.083  70.562  38.793  1.00  0.00           H0.      0
ATOM   2578  C   PRO A 166      40.815  71.507  40.249  1.00  0.00           C0.      0
ATOM   2579  O   PRO A 166      39.723  71.880  40.637  1.00  0.00           O0.      0
ATOM   2580  N   GLY A 167      41.850  71.346  41.105  1.00  0.00           N0.      0
ATOM   2581  H   GLY A 167      42.765  71.258  40.687  1.00  0.00           H0.      0
ATOM   2582  CA  GLY A 167      41.682  71.119  42.584  1.00  0.00           C0.      0
ATOM   2583  HA2 GLY A 167      42.681  70.900  42.961  1.00  0.00           H0.      0
ATOM   2584  HA3 GLY A 167      41.255  72.059  42.935  1.00  0.00           H0.      0
ATOM   2585  C   GLY A 167      40.887  69.937  43.161  1.00  0.00           C0.      0
ATOM   2586  O   GLY A 167      40.670  69.806  44.385  1.00  0.00           O0.      0
ATOM   2587  N   GLY A 168      40.578  68.968  42.245  1.00  0.00           N0.      0
ATOM   2588  H   GLY A 168      40.600  69.230  41.270  1.00  0.00           H0.      0
ATOM   2589  CA  GLY A 168      40.569  67.540  42.536  1.00  0.00           C0.      0
ATOM   2590  HA2 GLY A 168      40.130  67.463  43.531  1.00  0.00           H0.      0
ATOM   2591  HA3 GLY A 168      39.942  66.984  41.838  1.00  0.00           H0.      0
ATOM   2592  C   GLY A 168      42.028  66.925  42.562  1.00  0.00           C0.      0
ATOM   2593  O   GLY A 168      43.043  67.526  42.274  1.00  0.00           O0.      0
ATOM   2594  N   LEU A 169      42.102  65.674  43.008  1.00  0.00           N0.      0
ATOM   2595  H   LEU A 169      41.251  65.220  43.308  1.00  0.00           H0.      0
ATOM   2596  CA  LEU A 169      43.394  64.947  43.036  1.00  0.00           C0.      0
ATOM   2597  HA  LEU A 169      44.065  65.447  42.338  1.00  0.00           H0.      0
ATOM   2598  CB  LEU A 169      43.874  64.999  44.482  1.00  0.00           C0.      0
ATOM   2599  HB2 LEU A 169      44.832  64.481  44.536  1.00  0.00           H0.      0
ATOM   2600  HB3 LEU A 169      44.183  66.004  44.769  1.00  0.00           H0.      0
ATOM   2601  CG  LEU A 169      42.841  64.508  45.572  1.00  0.00           C0.      0
ATOM   2602  HG  LEU A 169      41.812  64.690  45.262  1.00  0.00           H0.      0
ATOM   2603  CD1 LEU A 169      42.880  63.000  45.698  1.00  0.00           C0.      0
ATOM   2604 HD11 LEU A 169      42.440  62.515  44.827  1.00  0.00           H0.      0
ATOM   2605 HD12 LEU A 169      43.923  62.692  45.777  1.00  0.00           H0.      0
ATOM   2606 HD13 LEU A 169      42.326  62.833  46.622  1.00  0.00           H0.      0
ATOM   2607  CD2 LEU A 169      43.085  65.049  46.954  1.00  0.00           C0.      0
ATOM   2608 HD21 LEU A 169      44.139  64.846  47.143  1.00  0.00           H0.      0
ATOM   2609 HD22 LEU A 169      42.861  66.113  46.873  1.00  0.00           H0.      0
ATOM   2610 HD23 LEU A 169      42.504  64.500  47.695  1.00  0.00           H0.      0
ATOM   2611  C   LEU A 169      43.358  63.454  42.604  1.00  0.00           C0.      0
ATOM   2612  O   LEU A 169      42.311  62.791  42.534  1.00  0.00           O0.      0
ATOM   2613  N   LEU A 170      44.562  62.949  42.355  1.00  0.00           N0.      0
ATOM   2614  H   LEU A 170      45.364  63.537  42.533  1.00  0.00           H0.      0
ATOM   2615  CA  LEU A 170      44.781  61.450  42.091  1.00  0.00           C0.      0
ATOM   2616  HA  LEU A 170      43.839  60.917  41.962  1.00  0.00           H0.      0
ATOM   2617  CB  LEU A 170      45.548  61.332  40.804  1.00  0.00           C0.      0
ATOM   2618  HB2 LEU A 170      44.875  61.668  40.015  1.00  0.00           H0.      0
ATOM   2619  HB3 LEU A 170      46.358  62.060  40.827  1.00  0.00           H0.      0
ATOM   2620  CG  LEU A 170      46.091  59.952  40.407  1.00  0.00           C0.      0
ATOM   2621  HG  LEU A 170      46.783  59.583  41.164  1.00  0.00           H0.      0
ATOM   2622  CD1 LEU A 170      44.906  59.083  40.017  1.00  0.00           C0.      0
ATOM   2623 HD11 LEU A 170      45.241  58.111  39.655  1.00  0.00           H0.      0
ATOM   2624 HD12 LEU A 170      44.339  58.842  40.916  1.00  0.00           H0.      0
ATOM   2625 HD13 LEU A 170      44.222  59.648  39.385  1.00  0.00           H0.      0
ATOM   2626  CD2 LEU A 170      46.832  60.108  39.064  1.00  0.00           C0.      0
ATOM   2627 HD21 LEU A 170      46.259  60.448  38.202  1.00  0.00           H0.      0
ATOM   2628 HD22 LEU A 170      47.663  60.800  39.201  1.00  0.00           H0.      0
ATOM   2629 HD23 LEU A 170      47.321  59.168  38.807  1.00  0.00           H0.      0
ATOM   2630  C   LEU A 170      45.582  60.900  43.379  1.00  0.00           C0.      0
ATOM   2631  O   LEU A 170      46.537  61.500  43.854  1.00  0.00           O0.      0
ATOM   2632  N   VAL A 171      45.157  59.686  43.838  1.00  0.00           N0.      0
ATOM   2633  H   VAL A 171      44.446  59.200  43.310  1.00  0.00           H0.      0
ATOM   2634  CA  VAL A 171      45.900  58.761  44.724  1.00  0.00           C0.      0
ATOM   2635  HA  VAL A 171      46.804  59.238  45.101  1.00  0.00           H0.      0
ATOM   2636  CB  VAL A 171      45.200  58.446  46.070  1.00  0.00           C0.      0
ATOM   2637  HB  VAL A 171      44.424  57.748  45.755  1.00  0.00           H0.      0
ATOM   2638  CG1 VAL A 171      46.161  57.720  47.010  1.00  0.00           C0.      0
ATOM   2639 HG11 VAL A 171      45.738  57.704  48.014  1.00  0.00           H0.      0
ATOM   2640 HG12 VAL A 171      46.532  56.752  46.672  1.00  0.00           H0.      0
ATOM   2641 HG13 VAL A 171      47.041  58.355  47.116  1.00  0.00           H0.      0
ATOM   2642  CG2 VAL A 171      44.594  59.660  46.742  1.00  0.00           C0.      0
ATOM   2643 HG21 VAL A 171      45.338  60.380  47.081  1.00  0.00           H0.      0
ATOM   2644 HG22 VAL A 171      43.821  60.162  46.161  1.00  0.00           H0.      0
ATOM   2645 HG23 VAL A 171      44.161  59.267  47.662  1.00  0.00           H0.      0
ATOM   2646  C   VAL A 171      46.325  57.461  43.912  1.00  0.00           C0.      0
ATOM   2647  O   VAL A 171      45.452  56.844  43.293  1.00  0.00           O0.      0
ATOM   2648  N   ILE A 172      47.618  57.126  43.923  1.00  0.00           N0.      0
ATOM   2649  H   ILE A 172      48.289  57.760  44.333  1.00  0.00           H0.      0
ATOM   2650  CA  ILE A 172      48.109  55.949  43.244  1.00  0.00           C0.      0
ATOM   2651  HA  ILE A 172      47.337  55.182  43.174  1.00  0.00           H0.      0
ATOM   2652  CB  ILE A 172      48.465  56.375  41.776  1.00  0.00           C0.      0
ATOM   2653  HB  ILE A 172      47.473  56.673  41.437  1.00  0.00           H0.      0
ATOM   2654  CG2 ILE A 172      49.442  57.579  41.672  1.00  0.00           C0.      0
ATOM   2655 HG21 ILE A 172      50.432  57.157  41.846  1.00  0.00           H0.      0
ATOM   2656 HG22 ILE A 172      49.402  58.009  40.672  1.00  0.00           H0.      0
ATOM   2657 HG23 ILE A 172      49.147  58.342  42.392  1.00  0.00           H0.      0
ATOM   2658  CG1 ILE A 172      48.912  55.160  40.871  1.00  0.00           C0.      0
ATOM   2659 HG12 ILE A 172      49.986  55.049  41.020  1.00  0.00           H0.      0
ATOM   2660 HG13 ILE A 172      48.360  54.300  41.249  1.00  0.00           H0.      0
ATOM   2661  CD1 ILE A 172      48.614  55.488  39.398  1.00  0.00           C0.      0
ATOM   2662 HD11 ILE A 172      47.530  55.517  39.296  1.00  0.00           H0.      0
ATOM   2663 HD12 ILE A 172      49.042  56.461  39.158  1.00  0.00           H0.      0
ATOM   2664 HD13 ILE A 172      48.969  54.665  38.777  1.00  0.00           H0.      0
ATOM   2665  C   ILE A 172      49.276  55.330  44.024  1.00  0.00           C0.      0
ATOM   2666  O   ILE A 172      50.198  56.005  44.306  1.00  0.00           O0.      0
ATOM   2667  N   ASP A 173      49.195  54.029  44.261  1.00  0.00           N0.      0
ATOM   2668  H   ASP A 173      48.379  53.450  44.122  1.00  0.00           H0.      0
ATOM   2669  CA  ASP A 173      50.275  53.279  44.899  1.00  0.00           C0.      0
ATOM   2670  HA  ASP A 173      50.971  54.054  45.220  1.00  0.00           H0.      0
ATOM   2671  CB  ASP A 173      49.908  52.531  46.217  1.00  0.00           C0.      0
ATOM   2672  HB2 ASP A 173      50.823  52.055  46.570  1.00  0.00           H0.      0
ATOM   2673  HB3 ASP A 173      49.566  53.195  47.011  1.00  0.00           H0.      0
ATOM   2674  CG  ASP A 173      48.775  51.470  46.154  1.00  0.00           C0.      0
ATOM   2675  OD1 ASP A 173      48.542  50.818  47.175  1.00  0.00           O0.      0
ATOM   2676  OD2 ASP A 173      48.263  51.118  45.038  1.00  0.00           O0.      0
ATOM   2677  C   ASP A 173      51.056  52.229  44.077  1.00  0.00           C0.      0
ATOM   2678  O   ASP A 173      50.617  51.719  43.069  1.00  0.00           O0.      0
ATOM   2679  N   HIE A 174      52.283  51.911  44.521  1.00  0.00           N0.      0
ATOM   2680  H   HIE A 174      52.707  52.491  45.231  1.00  0.00           H0.      0
ATOM   2681  CA  HIE A 174      52.988  50.769  44.055  1.00  0.00           C0.      0
ATOM   2682  HA  HIE A 174      52.323  49.954  43.769  1.00  0.00           H0.      0
ATOM   2683  CB  HIE A 174      53.823  51.130  42.843  1.00  0.00           C0.      0
ATOM   2684  HB2 HIE A 174      54.314  50.249  42.429  1.00  0.00           H0.      0
ATOM   2685  HB3 HIE A 174      53.150  51.306  42.003  1.00  0.00           H0.      0
ATOM   2686  CG  HIE A 174      54.805  52.274  42.955  1.00  0.00           C0.      0
ATOM   2687  ND1 HIE A 174      56.221  52.136  42.826  1.00  0.00           N0.      0
ATOM   2688  CE1 HIE A 174      56.762  53.394  42.951  1.00  0.00           C0.      0
ATOM   2689  HE1 HIE A 174      57.830  53.549  42.995  1.00  0.00           H0.      0
ATOM   2690  NE2 HIE A 174      55.794  54.300  43.065  1.00  0.00           N0.      0
ATOM   2691  HE2 HIE A 174      55.938  55.288  43.221  1.00  0.00           H0.      0
ATOM   2692  CD2 HIE A 174      54.578  53.591  43.032  1.00  0.00           C0.      0
ATOM   2693  HD2 HIE A 174      53.630  54.108  43.067  1.00  0.00           H0.      0
ATOM   2694  C   HIE A 174      53.909  50.095  45.095  1.00  0.00           C0.      0
ATOM   2695  O   HIE A 174      54.258  50.797  46.015  1.00  0.00           O0.      0
ATOM   2696  N   ARG A 175      54.385  48.820  44.919  1.00  0.00           N0.      0
ATOM   2697  H   ARG A 175      54.040  48.371  44.083  1.00  0.00           H0.      0
ATOM   2698  CA  ARG A 175      55.406  48.206  45.698  1.00  0.00           C0.      0
ATOM   2699  HA  ARG A 175      55.248  48.424  46.754  1.00  0.00           H0.      0
ATOM   2700  CB  ARG A 175      55.429  46.702  45.521  1.00  0.00           C0.      0
ATOM   2701  HB2 ARG A 175      55.449  46.405  44.473  1.00  0.00           H0.      0
ATOM   2702  HB3 ARG A 175      56.360  46.318  45.939  1.00  0.00           H0.      0
ATOM   2703  CG  ARG A 175      54.192  45.950  46.027  1.00  0.00           C0.      0
ATOM   2704  HG2 ARG A 175      54.214  45.853  47.112  1.00  0.00           H0.      0
ATOM   2705  HG3 ARG A 175      53.271  46.474  45.770  1.00  0.00           H0.      0
ATOM   2706  CD  ARG A 175      54.188  44.500  45.625  1.00  0.00           C0.      0
ATOM   2707  HD2 ARG A 175      54.046  44.329  44.558  1.00  0.00           H0.      0
ATOM   2708  HD3 ARG A 175      55.070  43.951  45.953  1.00  0.00           H0.      0
ATOM   2709  NE  ARG A 175      53.007  43.785  46.339  1.00  0.00           N0.      0
ATOM   2710  HE  ARG A 175      52.203  43.519  45.788  1.00  0.00           H0.      0
ATOM   2711  CZ  ARG A 175      52.920  43.291  47.555  1.00  0.00           C0.      0
ATOM   2712  NH1 ARG A 175      53.918  43.455  48.415  1.00  0.00           N0.      0
ATOM   2713 HH11 ARG A 175      54.801  43.812  48.080  1.00  0.00           H0.      0
ATOM   2714 HH12 ARG A 175      53.929  42.937  49.283  1.00  0.00           H0.      0
ATOM   2715  NH2 ARG A 175      51.925  42.624  48.014  1.00  0.00           N0.      0
ATOM   2716 HH21 ARG A 175      51.180  42.479  47.348  1.00  0.00           H0.      0
ATOM   2717 HH22 ARG A 175      51.774  42.434  48.994  1.00  0.00           H0.      0
ATOM   2718  C   ARG A 175      56.803  48.917  45.433  1.00  0.00           C0.      0
ATOM   2719  O   ARG A 175      57.109  49.220  44.257  1.00  0.00           O0.      0
ATOM   2720  N   ASN A 176      57.662  48.909  46.428  1.00  0.00           N0.      0
ATOM   2721  H   ASN A 176      57.271  48.650  47.322  1.00  0.00           H0.      0
ATOM   2722  CA  ASN A 176      59.108  49.261  46.388  1.00  0.00           C0.      0
ATOM   2723  HA  ASN A 176      59.191  50.307  46.095  1.00  0.00           H0.      0
ATOM   2724  CB  ASN A 176      59.592  49.094  47.790  1.00  0.00           C0.      0
ATOM   2725  HB2 ASN A 176      58.936  49.639  48.469  1.00  0.00           H0.      0
ATOM   2726  HB3 ASN A 176      59.589  48.031  48.031  1.00  0.00           H0.      0
ATOM   2727  CG  ASN A 176      60.901  49.713  48.090  1.00  0.00           C0.      0
ATOM   2728  OD1 ASN A 176      61.622  50.216  47.276  1.00  0.00           O0.      0
ATOM   2729  ND2 ASN A 176      61.168  49.847  49.357  1.00  0.00           N0.      0
ATOM   2730 HD21 ASN A 176      62.010  50.304  49.678  1.00  0.00           H0.      0
ATOM   2731 HD22 ASN A 176      60.459  49.676  50.056  1.00  0.00           H0.      0
ATOM   2732  C   ASN A 176      59.922  48.374  45.418  1.00  0.00           C0.      0
ATOM   2733  O   ASN A 176      60.861  47.601  45.879  1.00  0.00           O0.      0
ATOM   2734  N   TYR A 177      59.717  48.350  44.089  1.00  0.00           N0.      0
ATOM   2735  H   TYR A 177      59.079  49.038  43.714  1.00  0.00           H0.      0
ATOM   2736  CA  TYR A 177      60.322  47.419  43.147  1.00  0.00           C0.      0
ATOM   2737  HA  TYR A 177      60.225  46.431  43.597  1.00  0.00           H0.      0
ATOM   2738  CB  TYR A 177      59.737  47.344  41.745  1.00  0.00           C0.      0
ATOM   2739  HB2 TYR A 177      59.752  48.384  41.420  1.00  0.00           H0.      0
ATOM   2740  HB3 TYR A 177      60.362  46.722  41.104  1.00  0.00           H0.      0
ATOM   2741  CG  TYR A 177      58.370  46.830  41.729  1.00  0.00           C0.      0
ATOM   2742  CD1 TYR A 177      58.256  45.443  41.957  1.00  0.00           C0.      0
ATOM   2743  HD1 TYR A 177      59.056  44.719  41.998  1.00  0.00           H0.      0
ATOM   2744  CE1 TYR A 177      56.901  44.917  41.970  1.00  0.00           C0.      0
ATOM   2745  HE1 TYR A 177      56.822  43.840  41.967  1.00  0.00           H0.      0
ATOM   2746  CZ  TYR A 177      55.810  45.780  41.882  1.00  0.00           C0.      0
ATOM   2747  OH  TYR A 177      54.578  45.171  41.742  1.00  0.00           O0.      0
ATOM   2748  HH  TYR A 177      54.533  44.212  41.768  1.00  0.00           H0.      0
ATOM   2749  CE2 TYR A 177      55.987  47.173  41.793  1.00  0.00           C0.      0
ATOM   2750  HE2 TYR A 177      55.097  47.781  41.730  1.00  0.00           H0.      0
ATOM   2751  CD2 TYR A 177      57.266  47.687  41.701  1.00  0.00           C0.      0
ATOM   2752  HD2 TYR A 177      57.427  48.751  41.610  1.00  0.00           H0.      0
ATOM   2753  C   TYR A 177      61.850  47.532  43.028  1.00  0.00           C0.      0
ATOM   2754  O   TYR A 177      62.501  46.456  42.773  1.00  0.00           O0.      0
ATOM   2755  N   ASP A 178      62.428  48.658  43.476  1.00  0.00           N0.      0
ATOM   2756  H   ASP A 178      61.995  49.330  44.093  1.00  0.00           H0.      0
ATOM   2757  CA  ASP A 178      63.883  48.786  43.632  1.00  0.00           C0.      0
ATOM   2758  HA  ASP A 178      64.417  48.388  42.769  1.00  0.00           H0.      0
ATOM   2759  CB  ASP A 178      64.284  50.281  43.792  1.00  0.00           C0.      0
ATOM   2760  HB2 ASP A 178      63.770  50.647  44.680  1.00  0.00           H0.      0
ATOM   2761  HB3 ASP A 178      65.362  50.280  43.957  1.00  0.00           H0.      0
ATOM   2762  CG  ASP A 178      63.933  51.221  42.571  1.00  0.00           C0.      0
ATOM   2763  OD1 ASP A 178      64.866  51.584  41.806  1.00  0.00           O0.      0
ATOM   2764  OD2 ASP A 178      62.773  51.673  42.446  1.00  0.00           O0.      0
ATOM   2765  C   ASP A 178      64.566  48.004  44.860  1.00  0.00           C0.      0
ATOM   2766  O   ASP A 178      65.678  47.508  44.727  1.00  0.00           O0.      0
ATOM   2767  N   TYR A 179      63.779  47.603  45.887  1.00  0.00           N0.      0
ATOM   2768  H   TYR A 179      62.789  47.801  45.898  1.00  0.00           H0.      0
ATOM   2769  CA  TYR A 179      64.180  46.574  46.888  1.00  0.00           C0.      0
ATOM   2770  HA  TYR A 179      65.186  46.723  47.279  1.00  0.00           H0.      0
ATOM   2771  CB  TYR A 179      63.129  46.538  48.054  1.00  0.00           C0.      0
ATOM   2772  HB2 TYR A 179      62.687  47.528  48.169  1.00  0.00           H0.      0
ATOM   2773  HB3 TYR A 179      62.331  45.915  47.650  1.00  0.00           H0.      0
ATOM   2774  CG  TYR A 179      63.736  46.061  49.423  1.00  0.00           C0.      0
ATOM   2775  CD1 TYR A 179      63.356  44.804  49.908  1.00  0.00           C0.      0
ATOM   2776  HD1 TYR A 179      62.702  44.190  49.306  1.00  0.00           H0.      0
ATOM   2777  CE1 TYR A 179      63.978  44.269  51.036  1.00  0.00           C0.      0
ATOM   2778  HE1 TYR A 179      63.764  43.287  51.433  1.00  0.00           H0.      0
ATOM   2779  CZ  TYR A 179      64.970  45.085  51.667  1.00  0.00           C0.      0
ATOM   2780  OH  TYR A 179      65.635  44.719  52.843  1.00  0.00           O0.      0
ATOM   2781  HH  TYR A 179      66.393  45.279  53.030  1.00  0.00           H0.      0
ATOM   2782  CE2 TYR A 179      65.325  46.385  51.249  1.00  0.00           C0.      0
ATOM   2783  HE2 TYR A 179      65.964  47.088  51.763  1.00  0.00           H0.      0
ATOM   2784  CD2 TYR A 179      64.606  46.915  50.128  1.00  0.00           C0.      0
ATOM   2785  HD2 TYR A 179      64.873  47.881  49.726  1.00  0.00           H0.      0
ATOM   2786  C   TYR A 179      64.257  45.116  46.366  1.00  0.00           C0.      0
ATOM   2787  O   TYR A 179      65.132  44.358  46.769  1.00  0.00           O0.      0
ATOM   2788  N   ILE A 180      63.337  44.715  45.513  1.00  0.00           N0.      0
ATOM   2789  H   ILE A 180      62.611  45.412  45.430  1.00  0.00           H0.      0
ATOM   2790  CA  ILE A 180      63.370  43.468  44.790  1.00  0.00           C0.      0
ATOM   2791  HA  ILE A 180      63.547  42.669  45.510  1.00  0.00           H0.      0
ATOM   2792  CB  ILE A 180      61.962  43.135  44.255  1.00  0.00           C0.      0
ATOM   2793  HB  ILE A 180      61.658  43.862  43.502  1.00  0.00           H0.      0
ATOM   2794  CG2 ILE A 180      61.937  41.786  43.553  1.00  0.00           C0.      0
ATOM   2795 HG21 ILE A 180      60.922  41.428  43.382  1.00  0.00           H0.      0
ATOM   2796 HG22 ILE A 180      62.571  41.846  42.668  1.00  0.00           H0.      0
ATOM   2797 HG23 ILE A 180      62.432  40.944  44.035  1.00  0.00           H0.      0
ATOM   2798  CG1 ILE A 180      60.889  43.050  45.401  1.00  0.00           C0.      0
ATOM   2799 HG12 ILE A 180      60.567  42.040  45.654  1.00  0.00           H0.      0
ATOM   2800 HG13 ILE A 180      61.326  43.365  46.349  1.00  0.00           H0.      0
ATOM   2801  CD1 ILE A 180      59.636  43.990  45.148  1.00  0.00           C0.      0
ATOM   2802 HD11 ILE A 180      59.915  45.032  45.305  1.00  0.00           H0.      0
ATOM   2803 HD12 ILE A 180      59.249  44.001  44.129  1.00  0.00           H0.      0
ATOM   2804 HD13 ILE A 180      58.963  43.708  45.958  1.00  0.00           H0.      0
ATOM   2805  C   ILE A 180      64.390  43.404  43.688  1.00  0.00           C0.      0
ATOM   2806  O   ILE A 180      65.104  42.397  43.648  1.00  0.00           O0.      0
ATOM   2807  N   LEU A 181      64.662  44.446  42.911  1.00  0.00           N0.      0
ATOM   2808  H   LEU A 181      64.027  45.230  42.946  1.00  0.00           H0.      0
ATOM   2809  CA  LEU A 181      65.880  44.476  42.176  1.00  0.00           C0.      0
ATOM   2810  HA  LEU A 181      66.001  43.626  41.504  1.00  0.00           H0.      0
ATOM   2811  CB  LEU A 181      65.826  45.701  41.277  1.00  0.00           C0.      0
ATOM   2812  HB2 LEU A 181      65.294  46.560  41.687  1.00  0.00           H0.      0
ATOM   2813  HB3 LEU A 181      66.880  45.971  41.208  1.00  0.00           H0.      0
ATOM   2814  CG  LEU A 181      65.254  45.319  39.888  1.00  0.00           C0.      0
ATOM   2815  HG  LEU A 181      65.316  44.254  39.667  1.00  0.00           H0.      0
ATOM   2816  CD1 LEU A 181      63.783  45.711  39.658  1.00  0.00           C0.      0
ATOM   2817 HD11 LEU A 181      63.665  46.763  39.915  1.00  0.00           H0.      0
ATOM   2818 HD12 LEU A 181      63.564  45.547  38.603  1.00  0.00           H0.      0
ATOM   2819 HD13 LEU A 181      63.187  45.067  40.305  1.00  0.00           H0.      0
ATOM   2820  CD2 LEU A 181      66.150  46.028  38.876  1.00  0.00           C0.      0
ATOM   2821 HD21 LEU A 181      67.081  45.477  39.010  1.00  0.00           H0.      0
ATOM   2822 HD22 LEU A 181      65.927  45.777  37.839  1.00  0.00           H0.      0
ATOM   2823 HD23 LEU A 181      66.226  47.103  39.040  1.00  0.00           H0.      0
ATOM   2824  C   LEU A 181      67.136  44.563  43.035  1.00  0.00           C0.      0
ATOM   2825  O   LEU A 181      68.183  44.132  42.585  1.00  0.00           O0.      0
ATOM   2826  N   SER A 182      67.091  45.134  44.267  1.00  0.00           N0.      0
ATOM   2827  H   SER A 182      66.329  45.737  44.542  1.00  0.00           H0.      0
ATOM   2828  CA  SER A 182      68.344  45.204  45.160  1.00  0.00           C0.      0
ATOM   2829  HA  SER A 182      69.250  45.301  44.561  1.00  0.00           H0.      0
ATOM   2830  CB  SER A 182      68.218  46.315  46.246  1.00  0.00           C0.      0
ATOM   2831  HB2 SER A 182      67.286  46.164  46.790  1.00  0.00           H0.      0
ATOM   2832  HB3 SER A 182      69.022  46.186  46.971  1.00  0.00           H0.      0
ATOM   2833  OG  SER A 182      68.210  47.632  45.752  1.00  0.00           O0.      0
ATOM   2834  HG  SER A 182      67.382  47.803  45.298  1.00  0.00           H0.      0
ATOM   2835  C   SER A 182      68.617  43.951  45.991  1.00  0.00           C0.      0
ATOM   2836  O   SER A 182      69.707  43.604  46.407  1.00  0.00           O0.      0
ATOM   2837  N   THR A 183      67.595  43.166  46.475  1.00  0.00           N0.      0
ATOM   2838  H   THR A 183      66.659  43.498  46.294  1.00  0.00           H0.      0
ATOM   2839  CA  THR A 183      67.712  41.990  47.339  1.00  0.00           C0.      0
ATOM   2840  HA  THR A 183      68.724  41.722  47.644  1.00  0.00           H0.      0
ATOM   2841  CB  THR A 183      67.115  42.324  48.755  1.00  0.00           C0.      0
ATOM   2842  HB  THR A 183      67.377  41.498  49.415  1.00  0.00           H0.      0
ATOM   2843  CG2 THR A 183      67.519  43.563  49.568  1.00  0.00           C0.      0
ATOM   2844 HG21 THR A 183      68.609  43.569  49.568  1.00  0.00           H0.      0
ATOM   2845 HG22 THR A 183      67.235  44.517  49.123  1.00  0.00           H0.      0
ATOM   2846 HG23 THR A 183      67.169  43.437  50.593  1.00  0.00           H0.      0
ATOM   2847  OG1 THR A 183      65.678  42.296  48.545  1.00  0.00           O0.      0
ATOM   2848  HG1 THR A 183      65.494  43.052  47.983  1.00  0.00           H0.      0
ATOM   2849  C   THR A 183      67.133  40.738  46.730  1.00  0.00           C0.      0
ATOM   2850  O   THR A 183      67.606  39.680  47.093  1.00  0.00           O0.      0
ATOM   2851  N   GLY A 184      66.039  40.784  45.967  1.00  0.00           N0.      0
ATOM   2852  H   GLY A 184      65.717  41.618  45.497  1.00  0.00           H0.      0
ATOM   2853  CA  GLY A 184      65.271  39.606  45.668  1.00  0.00           C0.      0
ATOM   2854  HA2 GLY A 184      64.641  39.856  44.814  1.00  0.00           H0.      0
ATOM   2855  HA3 GLY A 184      65.948  38.814  45.348  1.00  0.00           H0.      0
ATOM   2856  C   GLY A 184      64.481  39.061  46.804  1.00  0.00           C0.      0
ATOM   2857  O   GLY A 184      63.754  38.068  46.677  1.00  0.00           O0.      0
ATOM   2858  N   CYS A 185      64.508  39.667  47.977  1.00  0.00           N0.      0
ATOM   2859  H   CYS A 185      65.166  40.375  48.271  1.00  0.00           H0.      0
ATOM   2860  CA  CYS A 185      63.544  39.468  49.081  1.00  0.00           C0.      0
ATOM   2861  HA  CYS A 185      63.212  38.433  49.159  1.00  0.00           H0.      0
ATOM   2862  CB  CYS A 185      64.256  39.633  50.441  1.00  0.00           C0.      0
ATOM   2863  HB2 CYS A 185      64.535  40.653  50.705  1.00  0.00           H0.      0
ATOM   2864  HB3 CYS A 185      63.582  39.365  51.255  1.00  0.00           H0.      0
ATOM   2865  SG  CYS A 185      65.812  38.549  50.372  1.00  0.00           S0.      0
ATOM   2866  HG  CYS A 185      65.351  37.400  49.872  1.00  0.00           H0.      0
ATOM   2867  C   CYS A 185      62.232  40.402  49.078  1.00  0.00           C0.      0
ATOM   2868  O   CYS A 185      62.209  41.529  48.564  1.00  0.00           O0.      0
ATOM   2869  N   ALA A 186      61.120  39.933  49.701  1.00  0.00           N0.      0
ATOM   2870  H   ALA A 186      60.906  38.950  49.788  1.00  0.00           H0.      0
ATOM   2871  CA  ALA A 186      60.001  40.857  50.170  1.00  0.00           C0.      0
ATOM   2872  HA  ALA A 186      59.634  41.396  49.297  1.00  0.00           H0.      0
ATOM   2873  CB  ALA A 186      58.945  39.906  50.786  1.00  0.00           C0.      0
ATOM   2874  HB1 ALA A 186      58.223  40.606  51.205  1.00  0.00           H0.      0
ATOM   2875  HB2 ALA A 186      58.463  39.291  50.027  1.00  0.00           H0.      0
ATOM   2876  HB3 ALA A 186      59.372  39.312  51.594  1.00  0.00           H0.      0
ATOM   2877  C   ALA A 186      60.600  41.898  51.147  1.00  0.00           C0.      0
ATOM   2878  O   ALA A 186      61.530  41.602  51.932  1.00  0.00           O0.      0
ATOM   2879  N   PRO A 187      60.115  43.129  51.094  1.00  0.00           N0.      0
ATOM   2880  CD  PRO A 187      59.096  43.681  50.279  1.00  0.00           C0.      0
ATOM   2881  HD2 PRO A 187      58.155  43.587  50.821  1.00  0.00           H0.      0
ATOM   2882  HD3 PRO A 187      59.053  43.361  49.238  1.00  0.00           H0.      0
ATOM   2883  CG  PRO A 187      59.447  45.179  50.217  1.00  0.00           C0.      0
ATOM   2884  HG2 PRO A 187      58.643  45.861  49.942  1.00  0.00           H0.      0
ATOM   2885  HG3 PRO A 187      60.251  45.352  49.502  1.00  0.00           H0.      0
ATOM   2886  CB  PRO A 187      59.848  45.543  51.585  1.00  0.00           C0.      0
ATOM   2887  HB2 PRO A 187      58.941  45.840  52.111  1.00  0.00           H0.      0
ATOM   2888  HB3 PRO A 187      60.600  46.330  51.645  1.00  0.00           H0.      0
ATOM   2889  CA  PRO A 187      60.519  44.193  52.015  1.00  0.00           C0.      0
ATOM   2890  HA  PRO A 187      61.595  44.235  51.848  1.00  0.00           H0.      0
ATOM   2891  C   PRO A 187      60.253  43.840  53.517  1.00  0.00           C0.      0
ATOM   2892  O   PRO A 187      59.297  43.107  53.857  1.00  0.00           O0.      0
ATOM   2893  N   PRO A 188      60.915  44.536  54.436  1.00  0.00           N0.      0
ATOM   2894  CD  PRO A 188      62.171  45.167  54.270  1.00  0.00           C0.      0
ATOM   2895  HD2 PRO A 188      62.181  45.968  53.530  1.00  0.00           H0.      0
ATOM   2896  HD3 PRO A 188      62.902  44.394  54.035  1.00  0.00           H0.      0
ATOM   2897  CG  PRO A 188      62.532  45.930  55.616  1.00  0.00           C0.      0
ATOM   2898  HG2 PRO A 188      62.231  46.975  55.688  1.00  0.00           H0.      0
ATOM   2899  HG3 PRO A 188      63.585  45.830  55.881  1.00  0.00           H0.      0
ATOM   2900  CB  PRO A 188      61.710  45.225  56.612  1.00  0.00           C0.      0
ATOM   2901  HB2 PRO A 188      61.286  45.996  57.256  1.00  0.00           H0.      0
ATOM   2902  HB3 PRO A 188      62.228  44.366  57.039  1.00  0.00           H0.      0
ATOM   2903  CA  PRO A 188      60.538  44.664  55.849  1.00  0.00           C0.      0
ATOM   2904  HA  PRO A 188      60.472  43.633  56.197  1.00  0.00           H0.      0
ATOM   2905  C   PRO A 188      59.212  45.349  56.080  1.00  0.00           C0.      0
ATOM   2906  O   PRO A 188      58.577  45.196  57.134  1.00  0.00           O0.      0
ATOM   2907  N   GLY A 189      58.779  46.157  55.113  1.00  0.00           N0.      0
ATOM   2908  H   GLY A 189      59.309  46.193  54.254  1.00  0.00           H0.      0
ATOM   2909  CA  GLY A 189      57.604  46.914  55.198  1.00  0.00           C0.      0
ATOM   2910  HA2 GLY A 189      57.754  47.594  56.036  1.00  0.00           H0.      0
ATOM   2911  HA3 GLY A 189      57.366  47.560  54.353  1.00  0.00           H0.      0
ATOM   2912  C   GLY A 189      56.356  46.025  55.457  1.00  0.00           C0.      0
ATOM   2913  O   GLY A 189      56.385  44.786  55.332  1.00  0.00           O0.      0
ATOM   2914  N   LYS A 190      55.250  46.681  55.907  1.00  0.00           N0.      0
ATOM   2915  H   LYS A 190      55.174  47.687  55.870  1.00  0.00           H0.      0
ATOM   2916  CA  LYS A 190      54.017  46.077  56.473  1.00  0.00           C0.      0
ATOM   2917  HA  LYS A 190      54.314  45.244  57.110  1.00  0.00           H0.      0
ATOM   2918  CB  LYS A 190      53.172  47.160  57.236  1.00  0.00           C0.      0
ATOM   2919  HB2 LYS A 190      53.561  48.111  56.872  1.00  0.00           H0.      0
ATOM   2920  HB3 LYS A 190      52.092  47.073  57.118  1.00  0.00           H0.      0
ATOM   2921  CG  LYS A 190      53.539  47.134  58.740  1.00  0.00           C0.      0
ATOM   2922  HG2 LYS A 190      53.648  46.121  59.128  1.00  0.00           H0.      0
ATOM   2923  HG3 LYS A 190      54.506  47.617  58.882  1.00  0.00           H0.      0
ATOM   2924  CD  LYS A 190      52.472  47.906  59.573  1.00  0.00           C0.      0
ATOM   2925  HD2 LYS A 190      52.468  48.919  59.171  1.00  0.00           H0.      0
ATOM   2926  HD3 LYS A 190      51.490  47.447  59.463  1.00  0.00           H0.      0
ATOM   2927  CE  LYS A 190      52.895  48.101  60.981  1.00  0.00           C0.      0
ATOM   2928  HE2 LYS A 190      52.874  47.127  61.470  1.00  0.00           H0.      0
ATOM   2929  HE3 LYS A 190      53.833  48.633  61.138  1.00  0.00           H0.      0
ATOM   2930  NZ  LYS A 190      51.849  48.948  61.644  1.00  0.00           N0.      0
ATOM   2931  HZ1 LYS A 190      50.977  48.442  61.587  1.00  0.00           H0.      0
ATOM   2932  HZ2 LYS A 190      52.127  49.139  62.596  1.00  0.00           H0.      0
ATOM   2933  HZ3 LYS A 190      51.580  49.818  61.209  1.00  0.00           H0.      0
ATOM   2934  C   LYS A 190      53.189  45.412  55.369  1.00  0.00           C0.      0
ATOM   2935  O   LYS A 190      53.401  45.683  54.191  1.00  0.00           O0.      0
ATOM   2936  N   ASN A 191      52.299  44.502  55.771  1.00  0.00           N0.      0
ATOM   2937  H   ASN A 191      52.106  44.490  56.762  1.00  0.00           H0.      0
ATOM   2938  CA  ASN A 191      51.426  43.770  54.828  1.00  0.00           C0.      0
ATOM   2939  HA  ASN A 191      52.154  43.371  54.122  1.00  0.00           H0.      0
ATOM   2940  CB  ASN A 191      50.780  42.531  55.571  1.00  0.00           C0.      0
ATOM   2941  HB2 ASN A 191      51.615  41.916  55.908  1.00  0.00           H0.      0
ATOM   2942  HB3 ASN A 191      50.232  42.908  56.435  1.00  0.00           H0.      0
ATOM   2943  CG  ASN A 191      49.813  41.803  54.694  1.00  0.00           C0.      0
ATOM   2944  OD1 ASN A 191      49.140  42.361  53.795  1.00  0.00           O0.      0
ATOM   2945  ND2 ASN A 191      49.702  40.501  54.736  1.00  0.00           N0.      0
ATOM   2946 HD21 ASN A 191      49.120  40.005  54.077  1.00  0.00           H0.      0
ATOM   2947 HD22 ASN A 191      50.159  39.915  55.420  1.00  0.00           H0.      0
ATOM   2948  C   ASN A 191      50.390  44.685  54.182  1.00  0.00           C0.      0
ATOM   2949  O   ASN A 191      50.198  44.785  52.933  1.00  0.00           O0.      0
ATOM   2950  N   ILE A 192      49.770  45.414  55.060  1.00  0.00           N0.      0
ATOM   2951  H   ILE A 192      50.142  45.232  55.981  1.00  0.00           H0.      0
ATOM   2952  CA  ILE A 192      48.665  46.373  54.878  1.00  0.00           C0.      0
ATOM   2953  HA  ILE A 192      48.492  46.691  55.906  1.00  0.00           H0.      0
ATOM   2954  CB  ILE A 192      49.147  47.601  53.989  1.00  0.00           C0.      0
ATOM   2955  HB  ILE A 192      49.488  47.267  53.009  1.00  0.00           H0.      0
ATOM   2956  CG2 ILE A 192      47.971  48.646  53.867  1.00  0.00           C0.      0
ATOM   2957 HG21 ILE A 192      48.323  49.415  53.179  1.00  0.00           H0.      0
ATOM   2958 HG22 ILE A 192      47.098  48.208  53.383  1.00  0.00           H0.      0
ATOM   2959 HG23 ILE A 192      47.810  49.177  54.805  1.00  0.00           H0.      0
ATOM   2960  CG1 ILE A 192      50.310  48.250  54.799  1.00  0.00           C0.      0
ATOM   2961 HG12 ILE A 192      50.128  48.346  55.869  1.00  0.00           H0.      0
ATOM   2962 HG13 ILE A 192      51.181  47.600  54.713  1.00  0.00           H0.      0
ATOM   2963  CD1 ILE A 192      50.714  49.583  54.145  1.00  0.00           C0.      0
ATOM   2964 HD11 ILE A 192      50.155  50.377  54.640  1.00  0.00           H0.      0
ATOM   2965 HD12 ILE A 192      51.696  49.988  54.390  1.00  0.00           H0.      0
ATOM   2966 HD13 ILE A 192      50.484  49.633  53.081  1.00  0.00           H0.      0
ATOM   2967  C   ILE A 192      47.361  45.788  54.314  1.00  0.00           C0.      0
ATOM   2968  O   ILE A 192      46.306  46.054  54.844  1.00  0.00           O0.      0
ATOM   2969  N   TYR A 193      47.384  45.260  53.107  1.00  0.00           N0.      0
ATOM   2970  H   TYR A 193      48.297  45.301  52.677  1.00  0.00           H0.      0
ATOM   2971  CA  TYR A 193      46.277  45.012  52.188  1.00  0.00           C0.      0
ATOM   2972  HA  TYR A 193      45.397  45.580  52.489  1.00  0.00           H0.      0
ATOM   2973  CB  TYR A 193      46.608  45.269  50.756  1.00  0.00           C0.      0
ATOM   2974  HB2 TYR A 193      47.482  44.644  50.574  1.00  0.00           H0.      0
ATOM   2975  HB3 TYR A 193      45.766  44.962  50.136  1.00  0.00           H0.      0
ATOM   2976  CG  TYR A 193      46.909  46.748  50.474  1.00  0.00           C0.      0
ATOM   2977  CD1 TYR A 193      48.146  47.036  50.013  1.00  0.00           C0.      0
ATOM   2978  HD1 TYR A 193      48.900  46.287  49.826  1.00  0.00           H0.      0
ATOM   2979  CE1 TYR A 193      48.564  48.341  49.707  1.00  0.00           C0.      0
ATOM   2980  HE1 TYR A 193      49.433  48.573  49.110  1.00  0.00           H0.      0
ATOM   2981  CZ  TYR A 193      47.623  49.429  49.992  1.00  0.00           C0.      0
ATOM   2982  OH  TYR A 193      48.068  50.668  49.752  1.00  0.00           O0.      0
ATOM   2983  HH  TYR A 193      48.390  50.828  48.861  1.00  0.00           H0.      0
ATOM   2984  CE2 TYR A 193      46.332  49.061  50.489  1.00  0.00           C0.      0
ATOM   2985  HE2 TYR A 193      45.599  49.844  50.613  1.00  0.00           H0.      0
ATOM   2986  CD2 TYR A 193      45.991  47.729  50.711  1.00  0.00           C0.      0
ATOM   2987  HD2 TYR A 193      44.951  47.488  50.871  1.00  0.00           H0.      0
ATOM   2988  C   TYR A 193      45.739  43.584  52.226  1.00  0.00           C0.      0
ATOM   2989  O   TYR A 193      44.559  43.387  51.947  1.00  0.00           O0.      0
ATOM   2990  N   TYR A 194      46.563  42.630  52.665  1.00  0.00           N0.      0
ATOM   2991  H   TYR A 194      47.554  42.728  52.836  1.00  0.00           H0.      0
ATOM   2992  CA  TYR A 194      46.200  41.236  52.421  1.00  0.00           C0.      0
ATOM   2993  HA  TYR A 194      45.120  41.128  52.318  1.00  0.00           H0.      0
ATOM   2994  CB  TYR A 194      46.944  40.783  51.147  1.00  0.00           C0.      0
ATOM   2995  HB2 TYR A 194      48.005  40.793  51.394  1.00  0.00           H0.      0
ATOM   2996  HB3 TYR A 194      46.708  39.724  51.041  1.00  0.00           H0.      0
ATOM   2997  CG  TYR A 194      46.646  41.610  49.878  1.00  0.00           C0.      0
ATOM   2998  CD1 TYR A 194      47.722  42.296  49.227  1.00  0.00           C0.      0
ATOM   2999  HD1 TYR A 194      48.738  42.307  49.592  1.00  0.00           H0.      0
ATOM   3000  CE1 TYR A 194      47.404  43.086  48.074  1.00  0.00           C0.      0
ATOM   3001  HE1 TYR A 194      48.179  43.682  47.613  1.00  0.00           H0.      0
ATOM   3002  CZ  TYR A 194      46.063  43.091  47.556  1.00  0.00           C0.      0
ATOM   3003  OH  TYR A 194      45.788  43.772  46.410  1.00  0.00           O0.      0
ATOM   3004  HH  TYR A 194      44.896  44.123  46.459  1.00  0.00           H0.      0
ATOM   3005  CE2 TYR A 194      45.029  42.220  48.142  1.00  0.00           C0.      0
ATOM   3006  HE2 TYR A 194      44.081  42.247  47.625  1.00  0.00           H0.      0
ATOM   3007  CD2 TYR A 194      45.330  41.549  49.353  1.00  0.00           C0.      0
ATOM   3008  HD2 TYR A 194      44.564  40.909  49.764  1.00  0.00           H0.      0
ATOM   3009  C   TYR A 194      46.668  40.330  53.577  1.00  0.00           C0.      0
ATOM   3010  O   TYR A 194      47.473  39.367  53.424  1.00  0.00           O0.      0
ATOM   3011  N   LYS A 195      46.184  40.735  54.755  1.00  0.00           N0.      0
ATOM   3012  H   LYS A 195      45.596  41.553  54.690  1.00  0.00           H0.      0
ATOM   3013  CA  LYS A 195      46.625  40.116  56.008  1.00  0.00           C0.      0
ATOM   3014  HA  LYS A 195      47.676  39.837  55.938  1.00  0.00           H0.      0
ATOM   3015  CB  LYS A 195      46.330  41.184  57.160  1.00  0.00           C0.      0
ATOM   3016  HB2 LYS A 195      45.260  41.364  57.265  1.00  0.00           H0.      0
ATOM   3017  HB3 LYS A 195      46.497  40.773  58.155  1.00  0.00           H0.      0
ATOM   3018  CG  LYS A 195      47.119  42.455  56.990  1.00  0.00           C0.      0
ATOM   3019  HG2 LYS A 195      48.115  42.102  57.259  1.00  0.00           H0.      0
ATOM   3020  HG3 LYS A 195      47.062  42.773  55.949  1.00  0.00           H0.      0
ATOM   3021  CD  LYS A 195      46.842  43.712  57.785  1.00  0.00           C0.      0
ATOM   3022  HD2 LYS A 195      47.420  44.536  57.367  1.00  0.00           H0.      0
ATOM   3023  HD3 LYS A 195      45.835  44.063  57.558  1.00  0.00           H0.      0
ATOM   3024  CE  LYS A 195      47.036  43.655  59.219  1.00  0.00           C0.      0
ATOM   3025  HE2 LYS A 195      46.346  42.941  59.669  1.00  0.00           H0.      0
ATOM   3026  HE3 LYS A 195      48.039  43.229  59.252  1.00  0.00           H0.      0
ATOM   3027  NZ  LYS A 195      47.066  44.971  59.777  1.00  0.00           N0.      0
ATOM   3028  HZ1 LYS A 195      47.764  45.528  59.305  1.00  0.00           H0.      0
ATOM   3029  HZ2 LYS A 195      46.192  45.477  59.799  1.00  0.00           H0.      0
ATOM   3030  HZ3 LYS A 195      47.327  44.844  60.744  1.00  0.00           H0.      0
ATOM   3031  C   LYS A 195      45.924  38.745  56.264  1.00  0.00           C0.      0
ATOM   3032  O   LYS A 195      45.492  38.519  57.409  1.00  0.00           O0.      0
ATOM   3033  N   SER A 196      45.730  37.901  55.226  1.00  0.00           N0.      0
ATOM   3034  H   SER A 196      46.015  38.133  54.285  1.00  0.00           H0.      0
ATOM   3035  CA  SER A 196      45.164  36.556  55.498  1.00  0.00           C0.      0
ATOM   3036  HA  SER A 196      44.208  36.630  56.017  1.00  0.00           H0.      0
ATOM   3037  CB  SER A 196      44.833  35.950  54.189  1.00  0.00           C0.      0
ATOM   3038  HB2 SER A 196      44.297  36.737  53.659  1.00  0.00           H0.      0
ATOM   3039  HB3 SER A 196      45.742  35.749  53.623  1.00  0.00           H0.      0
ATOM   3040  OG  SER A 196      44.112  34.816  54.293  1.00  0.00           O0.      0
ATOM   3041  HG  SER A 196      43.714  34.614  53.443  1.00  0.00           H0.      0
ATOM   3042  C   SER A 196      46.149  35.654  56.256  1.00  0.00           C0.      0
ATOM   3043  O   SER A 196      47.165  35.273  55.720  1.00  0.00           O0.      0
ATOM   3044  N   ASP A 197      45.780  35.134  57.410  1.00  0.00           N0.      0
ATOM   3045  H   ASP A 197      45.038  35.638  57.874  1.00  0.00           H0.      0
ATOM   3046  CA  ASP A 197      46.309  33.968  58.124  1.00  0.00           C0.      0
ATOM   3047  HA  ASP A 197      47.375  33.953  58.351  1.00  0.00           H0.      0
ATOM   3048  CB  ASP A 197      45.600  33.841  59.457  1.00  0.00           C0.      0
ATOM   3049  HB2 ASP A 197      44.630  33.375  59.283  1.00  0.00           H0.      0
ATOM   3050  HB3 ASP A 197      46.251  33.204  60.055  1.00  0.00           H0.      0
ATOM   3051  CG  ASP A 197      45.514  35.140  60.212  1.00  0.00           C0.      0
ATOM   3052  OD1 ASP A 197      46.494  35.826  60.468  1.00  0.00           O0.      0
ATOM   3053  OD2 ASP A 197      44.353  35.488  60.584  1.00  0.00           O0.      0
ATOM   3054  C   ASP A 197      46.096  32.588  57.501  1.00  0.00           C0.      0
ATOM   3055  O   ASP A 197      46.704  31.634  58.039  1.00  0.00           O0.      0
ATOM   3056  N   LEU A 198      45.308  32.521  56.415  1.00  0.00           N0.      0
ATOM   3057  H   LEU A 198      44.802  33.359  56.165  1.00  0.00           H0.      0
ATOM   3058  CA  LEU A 198      45.143  31.372  55.553  1.00  0.00           C0.      0
ATOM   3059  HA  LEU A 198      45.270  30.479  56.164  1.00  0.00           H0.      0
ATOM   3060  CB  LEU A 198      43.759  31.430  54.897  1.00  0.00           C0.      0
ATOM   3061  HB2 LEU A 198      43.580  32.447  54.550  1.00  0.00           H0.      0
ATOM   3062  HB3 LEU A 198      43.582  30.673  54.132  1.00  0.00           H0.      0
ATOM   3063  CG  LEU A 198      42.683  31.061  55.864  1.00  0.00           C0.      0
ATOM   3064  HG  LEU A 198      42.810  31.606  56.799  1.00  0.00           H0.      0
ATOM   3065  CD1 LEU A 198      41.370  31.505  55.174  1.00  0.00           C0.      0
ATOM   3066 HD11 LEU A 198      41.423  32.583  55.021  1.00  0.00           H0.      0
ATOM   3067 HD12 LEU A 198      41.014  30.919  54.327  1.00  0.00           H0.      0
ATOM   3068 HD13 LEU A 198      40.640  31.498  55.984  1.00  0.00           H0.      0
ATOM   3069  CD2 LEU A 198      42.533  29.582  56.189  1.00  0.00           C0.      0
ATOM   3070 HD21 LEU A 198      42.321  28.999  55.293  1.00  0.00           H0.      0
ATOM   3071 HD22 LEU A 198      43.432  29.217  56.686  1.00  0.00           H0.      0
ATOM   3072 HD23 LEU A 198      41.710  29.414  56.883  1.00  0.00           H0.      0
ATOM   3073  C   LEU A 198      46.236  31.285  54.457  1.00  0.00           C0.      0
ATOM   3074  O   LEU A 198      46.417  30.204  53.978  1.00  0.00           O0.      0
ATOM   3075  N   THR A 199      46.884  32.396  54.075  1.00  0.00           N0.      0
ATOM   3076  H   THR A 199      46.713  33.269  54.553  1.00  0.00           H0.      0
ATOM   3077  CA  THR A 199      48.005  32.312  53.122  1.00  0.00           C0.      0
ATOM   3078  HA  THR A 199      47.697  31.554  52.401  1.00  0.00           H0.      0
ATOM   3079  CB  THR A 199      48.051  33.600  52.277  1.00  0.00           C0.      0
ATOM   3080  HB  THR A 199      48.562  34.360  52.869  1.00  0.00           H0.      0
ATOM   3081  CG2 THR A 199      48.712  33.394  50.907  1.00  0.00           C0.      0
ATOM   3082 HG21 THR A 199      49.715  32.980  50.806  1.00  0.00           H0.      0
ATOM   3083 HG22 THR A 199      48.023  32.992  50.164  1.00  0.00           H0.      0
ATOM   3084 HG23 THR A 199      48.824  34.362  50.417  1.00  0.00           H0.      0
ATOM   3085  OG1 THR A 199      46.808  34.158  51.971  1.00  0.00           O0.      0
ATOM   3086  HG1 THR A 199      47.044  35.085  52.058  1.00  0.00           H0.      0
ATOM   3087  C   THR A 199      49.283  31.828  53.591  1.00  0.00           C0.      0
ATOM   3088  O   THR A 199      49.506  32.019  54.816  1.00  0.00           O0.      0
ATOM   3089  N   LYS A 200      50.125  31.249  52.743  1.00  0.00           N0.      0
ATOM   3090  H   LYS A 200      49.861  31.081  51.783  1.00  0.00           H0.      0
ATOM   3091  CA  LYS A 200      51.514  30.753  53.090  1.00  0.00           C0.      0
ATOM   3092  HA  LYS A 200      51.963  31.517  53.724  1.00  0.00           H0.      0
ATOM   3093  CB  LYS A 200      51.319  29.470  53.816  1.00  0.00           C0.      0
ATOM   3094  HB2 LYS A 200      52.196  29.144  54.377  1.00  0.00           H0.      0
ATOM   3095  HB3 LYS A 200      50.619  29.710  54.617  1.00  0.00           H0.      0
ATOM   3096  CG  LYS A 200      50.763  28.316  52.942  1.00  0.00           C0.      0
ATOM   3097  HG2 LYS A 200      49.836  28.644  52.472  1.00  0.00           H0.      0
ATOM   3098  HG3 LYS A 200      51.459  27.976  52.175  1.00  0.00           H0.      0
ATOM   3099  CD  LYS A 200      50.343  27.042  53.727  1.00  0.00           C0.      0
ATOM   3100  HD2 LYS A 200      49.578  27.328  54.449  1.00  0.00           H0.      0
ATOM   3101  HD3 LYS A 200      49.896  26.279  53.091  1.00  0.00           H0.      0
ATOM   3102  CE  LYS A 200      51.531  26.309  54.263  1.00  0.00           C0.      0
ATOM   3103  HE2 LYS A 200      52.204  27.006  54.762  1.00  0.00           H0.      0
ATOM   3104  HE3 LYS A 200      51.141  25.549  54.939  1.00  0.00           H0.      0
ATOM   3105  NZ  LYS A 200      52.209  25.576  53.234  1.00  0.00           N0.      0
ATOM   3106  HZ1 LYS A 200      52.676  26.132  52.532  1.00  0.00           H0.      0
ATOM   3107  HZ2 LYS A 200      52.946  25.069  53.702  1.00  0.00           H0.      0
ATOM   3108  HZ3 LYS A 200      51.556  24.977  52.750  1.00  0.00           H0.      0
ATOM   3109  C   LYS A 200      52.424  30.619  51.791  1.00  0.00           C0.      0
ATOM   3110  O   LYS A 200      51.862  30.730  50.682  1.00  0.00           O0.      0
ATOM   3111  N   ASP A 201      53.698  30.324  51.988  1.00  0.00           N0.      0
ATOM   3112  H   ASP A 201      53.966  30.174  52.950  1.00  0.00           H0.      0
ATOM   3113  CA  ASP A 201      54.776  29.917  50.976  1.00  0.00           C0.      0
ATOM   3114  HA  ASP A 201      55.705  29.825  51.539  1.00  0.00           H0.      0
ATOM   3115  CB  ASP A 201      54.351  28.574  50.351  1.00  0.00           C0.      0
ATOM   3116  HB2 ASP A 201      53.431  28.803  49.814  1.00  0.00           H0.      0
ATOM   3117  HB3 ASP A 201      55.129  28.323  49.630  1.00  0.00           H0.      0
ATOM   3118  CG  ASP A 201      53.901  27.526  51.284  1.00  0.00           C0.      0
ATOM   3119  OD1 ASP A 201      54.424  27.380  52.455  1.00  0.00           O0.      0
ATOM   3120  OD2 ASP A 201      53.194  26.653  50.776  1.00  0.00           O0.      0
ATOM   3121  C   ASP A 201      55.223  30.862  49.894  1.00  0.00           C0.      0
ATOM   3122  O   ASP A 201      55.612  30.516  48.747  1.00  0.00           O0.      0
ATOM   3123  N   ILE A 202      55.046  32.115  50.251  1.00  0.00           N0.      0
ATOM   3124  H   ILE A 202      54.910  32.303  51.234  1.00  0.00           H0.      0
ATOM   3125  CA  ILE A 202      55.165  33.199  49.361  1.00  0.00           C0.      0
ATOM   3126  HA  ILE A 202      54.663  32.785  48.486  1.00  0.00           H0.      0
ATOM   3127  CB  ILE A 202      54.485  34.526  49.857  1.00  0.00           C0.      0
ATOM   3128  HB  ILE A 202      55.078  34.910  50.687  1.00  0.00           H0.      0
ATOM   3129  CG2 ILE A 202      54.607  35.604  48.754  1.00  0.00           C0.      0
ATOM   3130 HG21 ILE A 202      54.025  35.401  47.855  1.00  0.00           H0.      0
ATOM   3131 HG22 ILE A 202      54.388  36.557  49.235  1.00  0.00           H0.      0
ATOM   3132 HG23 ILE A 202      55.620  35.660  48.355  1.00  0.00           H0.      0
ATOM   3133  CG1 ILE A 202      52.943  34.224  50.083  1.00  0.00           C0.      0
ATOM   3134 HG12 ILE A 202      52.529  33.855  49.145  1.00  0.00           H0.      0
ATOM   3135 HG13 ILE A 202      52.830  33.435  50.828  1.00  0.00           H0.      0
ATOM   3136  CD1 ILE A 202      52.232  35.515  50.642  1.00  0.00           C0.      0
ATOM   3137 HD11 ILE A 202      52.792  35.964  51.462  1.00  0.00           H0.      0
ATOM   3138 HD12 ILE A 202      52.281  36.347  49.940  1.00  0.00           H0.      0
ATOM   3139 HD13 ILE A 202      51.288  35.216  51.097  1.00  0.00           H0.      0
ATOM   3140  C   ILE A 202      56.649  33.393  48.935  1.00  0.00           C0.      0
ATOM   3141  O   ILE A 202      57.414  33.764  49.830  1.00  0.00           O0.      0
ATOM   3142  N   THR A 203      56.964  33.415  47.649  1.00  0.00           N0.      0
ATOM   3143  H   THR A 203      56.222  33.197  47.001  1.00  0.00           H0.      0
ATOM   3144  CA  THR A 203      58.229  33.785  47.052  1.00  0.00           C0.      0
ATOM   3145  HA  THR A 203      58.824  34.321  47.792  1.00  0.00           H0.      0
ATOM   3146  CB  THR A 203      59.072  32.562  46.496  1.00  0.00           C0.      0
ATOM   3147  HB  THR A 203      58.441  31.874  45.934  1.00  0.00           H0.      0
ATOM   3148  CG2 THR A 203      60.241  32.896  45.569  1.00  0.00           C0.      0
ATOM   3149 HG21 THR A 203      60.883  33.480  46.228  1.00  0.00           H0.      0
ATOM   3150 HG22 THR A 203      60.820  32.020  45.277  1.00  0.00           H0.      0
ATOM   3151 HG23 THR A 203      60.018  33.647  44.810  1.00  0.00           H0.      0
ATOM   3152  OG1 THR A 203      59.666  32.002  47.683  1.00  0.00           O0.      0
ATOM   3153  HG1 THR A 203      59.353  31.094  47.680  1.00  0.00           H0.      0
ATOM   3154  C   THR A 203      57.967  34.815  45.951  1.00  0.00           C0.      0
ATOM   3155  O   THR A 203      56.979  34.814  45.201  1.00  0.00           O0.      0
ATOM   3156  N   THR A 204      58.916  35.713  45.887  1.00  0.00           N0.      0
ATOM   3157  H   THR A 204      59.656  35.672  46.573  1.00  0.00           H0.      0
ATOM   3158  CA  THR A 204      59.046  36.766  44.873  1.00  0.00           C0.      0
ATOM   3159  HA  THR A 204      58.095  36.806  44.342  1.00  0.00           H0.      0
ATOM   3160  CB  THR A 204      59.417  38.156  45.473  1.00  0.00           C0.      0
ATOM   3161  HB  THR A 204      60.444  38.185  45.836  1.00  0.00           H0.      0
ATOM   3162  CG2 THR A 204      59.287  39.351  44.521  1.00  0.00           C0.      0
ATOM   3163 HG21 THR A 204      59.344  40.236  45.155  1.00  0.00           H0.      0
ATOM   3164 HG22 THR A 204      60.095  39.395  43.790  1.00  0.00           H0.      0
ATOM   3165 HG23 THR A 204      58.364  39.428  43.947  1.00  0.00           H0.      0
ATOM   3166  OG1 THR A 204      58.660  38.414  46.606  1.00  0.00           O0.      0
ATOM   3167  HG1 THR A 204      59.125  37.970  47.319  1.00  0.00           H0.      0
ATOM   3168  C   THR A 204      60.098  36.325  43.948  1.00  0.00           C0.      0
ATOM   3169  O   THR A 204      61.120  35.699  44.412  1.00  0.00           O0.      0
ATOM   3170  N   SER A 205      60.036  36.734  42.686  1.00  0.00           N0.      0
ATOM   3171  H   SER A 205      59.197  37.215  42.394  1.00  0.00           H0.      0
ATOM   3172  CA  SER A 205      61.033  36.600  41.646  1.00  0.00           C0.      0
ATOM   3173  HA  SER A 205      62.062  36.506  41.993  1.00  0.00           H0.      0
ATOM   3174  CB  SER A 205      60.717  35.329  40.933  1.00  0.00           C0.      0
ATOM   3175  HB2 SER A 205      60.793  34.487  41.621  1.00  0.00           H0.      0
ATOM   3176  HB3 SER A 205      59.680  35.372  40.600  1.00  0.00           H0.      0
ATOM   3177  OG  SER A 205      61.524  35.103  39.839  1.00  0.00           O0.      0
ATOM   3178  HG  SER A 205      60.991  34.542  39.271  1.00  0.00           H0.      0
ATOM   3179  C   SER A 205      61.092  37.757  40.633  1.00  0.00           C0.      0
ATOM   3180  O   SER A 205      60.055  38.052  40.042  1.00  0.00           O0.      0
ATOM   3181  N   VAL A 206      62.287  38.360  40.418  1.00  0.00           N0.      0
ATOM   3182  H   VAL A 206      63.044  37.917  40.920  1.00  0.00           H0.      0
ATOM   3183  CA  VAL A 206      62.615  39.345  39.390  1.00  0.00           C0.      0
ATOM   3184  HA  VAL A 206      61.651  39.722  39.048  1.00  0.00           H0.      0
ATOM   3185  CB  VAL A 206      63.469  40.515  39.838  1.00  0.00           C0.      0
ATOM   3186  HB  VAL A 206      62.905  41.048  40.603  1.00  0.00           H0.      0
ATOM   3187  CG1 VAL A 206      64.896  40.142  40.433  1.00  0.00           C0.      0
ATOM   3188 HG11 VAL A 206      65.366  41.029  40.860  1.00  0.00           H0.      0
ATOM   3189 HG12 VAL A 206      64.862  39.347  41.178  1.00  0.00           H0.      0
ATOM   3190 HG13 VAL A 206      65.492  39.690  39.640  1.00  0.00           H0.      0
ATOM   3191  CG2 VAL A 206      63.661  41.616  38.746  1.00  0.00           C0.      0
ATOM   3192 HG21 VAL A 206      63.898  42.554  39.248  1.00  0.00           H0.      0
ATOM   3193 HG22 VAL A 206      64.527  41.387  38.126  1.00  0.00           H0.      0
ATOM   3194 HG23 VAL A 206      62.877  41.704  37.994  1.00  0.00           H0.      0
ATOM   3195  C   VAL A 206      63.263  38.613  38.131  1.00  0.00           C0.      0
ATOM   3196  O   VAL A 206      64.201  37.861  38.293  1.00  0.00           O0.      0
ATOM   3197  N   LEU A 207      62.923  38.751  36.861  1.00  0.00           N0.      0
ATOM   3198  H   LEU A 207      62.191  39.423  36.680  1.00  0.00           H0.      0
ATOM   3199  CA  LEU A 207      63.491  38.166  35.679  1.00  0.00           C0.      0
ATOM   3200  HA  LEU A 207      64.343  37.539  35.940  1.00  0.00           H0.      0
ATOM   3201  CB  LEU A 207      62.487  37.301  34.879  1.00  0.00           C0.      0
ATOM   3202  HB2 LEU A 207      61.780  37.968  34.387  1.00  0.00           H0.      0
ATOM   3203  HB3 LEU A 207      63.059  36.826  34.081  1.00  0.00           H0.      0
ATOM   3204  CG  LEU A 207      61.712  36.120  35.319  1.00  0.00           C0.      0
ATOM   3205  HG  LEU A 207      62.434  35.605  35.954  1.00  0.00           H0.      0
ATOM   3206  CD1 LEU A 207      60.447  36.514  36.161  1.00  0.00           C0.      0
ATOM   3207 HD11 LEU A 207      60.787  36.931  37.108  1.00  0.00           H0.      0
ATOM   3208 HD12 LEU A 207      59.880  37.255  35.597  1.00  0.00           H0.      0
ATOM   3209 HD13 LEU A 207      59.903  35.593  36.371  1.00  0.00           H0.      0
ATOM   3210  CD2 LEU A 207      61.343  35.090  34.301  1.00  0.00           C0.      0
ATOM   3211 HD21 LEU A 207      61.098  34.228  34.922  1.00  0.00           H0.      0
ATOM   3212 HD22 LEU A 207      60.426  35.369  33.782  1.00  0.00           H0.      0
ATOM   3213 HD23 LEU A 207      62.142  34.867  33.595  1.00  0.00           H0.      0
ATOM   3214  C   LEU A 207      64.072  39.262  34.768  1.00  0.00           C0.      0
ATOM   3215  O   LEU A 207      63.381  40.311  34.547  1.00  0.00           O0.      0
ATOM   3216  N   THR A 208      65.345  39.148  34.373  1.00  0.00           N0.      0
ATOM   3217  H   THR A 208      65.805  38.267  34.549  1.00  0.00           H0.      0
ATOM   3218  CA  THR A 208      66.099  40.268  33.775  1.00  0.00           C0.      0
ATOM   3219  HA  THR A 208      65.415  41.051  33.447  1.00  0.00           H0.      0
ATOM   3220  CB  THR A 208      67.076  40.850  34.889  1.00  0.00           C0.      0
ATOM   3221  HB  THR A 208      67.612  41.661  34.396  1.00  0.00           H0.      0
ATOM   3222  CG2 THR A 208      66.603  41.320  36.176  1.00  0.00           C0.      0
ATOM   3223 HG21 THR A 208      65.943  40.596  36.653  1.00  0.00           H0.      0
ATOM   3224 HG22 THR A 208      67.464  41.369  36.843  1.00  0.00           H0.      0
ATOM   3225 HG23 THR A 208      66.211  42.324  36.014  1.00  0.00           H0.      0
ATOM   3226  OG1 THR A 208      68.207  40.040  35.196  1.00  0.00           O0.      0
ATOM   3227  HG1 THR A 208      67.894  39.334  35.766  1.00  0.00           H0.      0
ATOM   3228  C   THR A 208      66.938  39.903  32.551  1.00  0.00           C0.      0
ATOM   3229  O   THR A 208      67.577  38.837  32.480  1.00  0.00           O0.      0
ATOM   3230  N   VAL A 209      66.956  40.886  31.560  1.00  0.00           N0.      0
ATOM   3231  H   VAL A 209      66.553  41.788  31.768  1.00  0.00           H0.      0
ATOM   3232  CA  VAL A 209      67.641  40.811  30.290  1.00  0.00           C0.      0
ATOM   3233  HA  VAL A 209      68.491  40.140  30.416  1.00  0.00           H0.      0
ATOM   3234  CB  VAL A 209      66.908  40.171  29.113  1.00  0.00           C0.      0
ATOM   3235  HB  VAL A 209      67.453  40.318  28.180  1.00  0.00           H0.      0
ATOM   3236  CG1 VAL A 209      66.649  38.665  29.388  1.00  0.00           C0.      0
ATOM   3237 HG11 VAL A 209      66.398  38.245  28.415  1.00  0.00           H0.      0
ATOM   3238 HG12 VAL A 209      67.549  38.178  29.764  1.00  0.00           H0.      0
ATOM   3239 HG13 VAL A 209      65.942  38.565  30.212  1.00  0.00           H0.      0
ATOM   3240  CG2 VAL A 209      65.542  40.784  28.946  1.00  0.00           C0.      0
ATOM   3241 HG21 VAL A 209      64.992  40.348  28.112  1.00  0.00           H0.      0
ATOM   3242 HG22 VAL A 209      64.951  40.671  29.855  1.00  0.00           H0.      0
ATOM   3243 HG23 VAL A 209      65.706  41.849  28.783  1.00  0.00           H0.      0
ATOM   3244  C   VAL A 209      68.324  42.107  29.964  1.00  0.00           C0.      0
ATOM   3245  O   VAL A 209      67.820  43.198  30.201  1.00  0.00           O0.      0
ATOM   3246  N   ASN A 210      69.503  42.050  29.268  1.00  0.00           N0.      0
ATOM   3247  H   ASN A 210      69.786  41.092  29.124  1.00  0.00           H0.      0
ATOM   3248  CA  ASN A 210      70.310  43.192  28.820  1.00  0.00           C0.      0
ATOM   3249  HA  ASN A 210      71.302  42.887  28.486  1.00  0.00           H0.      0
ATOM   3250  CB  ASN A 210      69.635  43.841  27.601  1.00  0.00           C0.      0
ATOM   3251  HB2 ASN A 210      68.733  44.379  27.896  1.00  0.00           H0.      0
ATOM   3252  HB3 ASN A 210      70.227  44.680  27.238  1.00  0.00           H0.      0
ATOM   3253  CG  ASN A 210      69.097  42.926  26.441  1.00  0.00           C0.      0
ATOM   3254  OD1 ASN A 210      69.493  41.804  26.299  1.00  0.00           O0.      0
ATOM   3255  ND2 ASN A 210      68.125  43.326  25.718  1.00  0.00           N0.      0
ATOM   3256 HD21 ASN A 210      67.807  42.848  24.887  1.00  0.00           H0.      0
ATOM   3257 HD22 ASN A 210      67.732  44.237  25.908  1.00  0.00           H0.      0
ATOM   3258  C   ASN A 210      70.661  44.170  29.934  1.00  0.00           C0.      0
ATOM   3259  O   ASN A 210      70.713  45.411  29.691  1.00  0.00           O0.      0
ATOM   3260  N   ASN A 211      70.795  43.657  31.216  1.00  0.00           N0.      0
ATOM   3261  H   ASN A 211      70.552  42.680  31.302  1.00  0.00           H0.      0
ATOM   3262  CA  ASN A 211      70.914  44.414  32.480  1.00  0.00           C0.      0
ATOM   3263  HA  ASN A 211      70.740  43.695  33.280  1.00  0.00           H0.      0
ATOM   3264  CB  ASN A 211      72.388  45.001  32.479  1.00  0.00           C0.      0
ATOM   3265  HB2 ASN A 211      72.531  45.750  31.700  1.00  0.00           H0.      0
ATOM   3266  HB3 ASN A 211      72.518  45.525  33.425  1.00  0.00           H0.      0
ATOM   3267  CG  ASN A 211      73.522  44.028  32.357  1.00  0.00           C0.      0
ATOM   3268  OD1 ASN A 211      73.929  43.631  31.207  1.00  0.00           O0.      0
ATOM   3269  ND2 ASN A 211      74.085  43.769  33.500  1.00  0.00           N0.      0
ATOM   3270 HD21 ASN A 211      74.993  43.329  33.452  1.00  0.00           H0.      0
ATOM   3271 HD22 ASN A 211      73.883  44.285  34.344  1.00  0.00           H0.      0
ATOM   3272  C   ASN A 211      69.739  45.384  32.751  1.00  0.00           C0.      0
ATOM   3273  O   ASN A 211      69.908  46.509  33.251  1.00  0.00           O0.      0
ATOM   3274  N   LYS A 212      68.468  44.964  32.548  1.00  0.00           N0.      0
ATOM   3275  H   LYS A 212      68.394  44.056  32.110  1.00  0.00           H0.      0
ATOM   3276  CA  LYS A 212      67.253  45.529  32.950  1.00  0.00           C0.      0
ATOM   3277  HA  LYS A 212      67.390  46.130  33.849  1.00  0.00           H0.      0
ATOM   3278  CB  LYS A 212      66.791  46.499  31.840  1.00  0.00           C0.      0
ATOM   3279  HB2 LYS A 212      67.338  47.425  32.022  1.00  0.00           H0.      0
ATOM   3280  HB3 LYS A 212      67.140  46.143  30.870  1.00  0.00           H0.      0
ATOM   3281  CG  LYS A 212      65.237  46.780  31.773  1.00  0.00           C0.      0
ATOM   3282  HG2 LYS A 212      64.747  45.827  31.575  1.00  0.00           H0.      0
ATOM   3283  HG3 LYS A 212      64.869  47.127  32.739  1.00  0.00           H0.      0
ATOM   3284  CD  LYS A 212      64.694  47.741  30.714  1.00  0.00           C0.      0
ATOM   3285  HD2 LYS A 212      65.228  48.691  30.722  1.00  0.00           H0.      0
ATOM   3286  HD3 LYS A 212      64.810  47.299  29.724  1.00  0.00           H0.      0
ATOM   3287  CE  LYS A 212      63.192  47.830  30.928  1.00  0.00           C0.      0
ATOM   3288  HE2 LYS A 212      62.764  46.936  31.381  1.00  0.00           H0.      0
ATOM   3289  HE3 LYS A 212      63.070  48.670  31.613  1.00  0.00           H0.      0
ATOM   3290  NZ  LYS A 212      62.397  48.194  29.660  1.00  0.00           N0.      0
ATOM   3291  HZ1 LYS A 212      61.487  47.757  29.655  1.00  0.00           H0.      0
ATOM   3292  HZ2 LYS A 212      62.063  49.145  29.730  1.00  0.00           H0.      0
ATOM   3293  HZ3 LYS A 212      62.958  47.985  28.846  1.00  0.00           H0.      0
ATOM   3294  C   LYS A 212      66.233  44.439  33.363  1.00  0.00           C0.      0
ATOM   3295  O   LYS A 212      66.138  43.449  32.689  1.00  0.00           O0.      0
ATOM   3296  N   ALA A 213      65.443  44.685  34.408  1.00  0.00           N0.      0
ATOM   3297  H   ALA A 213      65.513  45.580  34.870  1.00  0.00           H0.      0
ATOM   3298  CA  ALA A 213      64.317  43.752  34.728  1.00  0.00           C0.      0
ATOM   3299  HA  ALA A 213      64.719  42.739  34.700  1.00  0.00           H0.      0
ATOM   3300  CB  ALA A 213      63.848  44.077  36.116  1.00  0.00           C0.      0
ATOM   3301  HB1 ALA A 213      63.489  45.107  36.137  1.00  0.00           H0.      0
ATOM   3302  HB2 ALA A 213      63.049  43.410  36.441  1.00  0.00           H0.      0
ATOM   3303  HB3 ALA A 213      64.643  43.924  36.846  1.00  0.00           H0.      0
ATOM   3304  C   ALA A 213      63.259  44.034  33.648  1.00  0.00           C0.      0
ATOM   3305  O   ALA A 213      62.803  45.193  33.425  1.00  0.00           O0.      0
ATOM   3306  N   HIE A 214      62.695  42.909  33.117  1.00  0.00           N0.      0
ATOM   3307  H   HIE A 214      63.052  41.977  33.275  1.00  0.00           H0.      0
ATOM   3308  CA  HIE A 214      61.499  42.895  32.270  1.00  0.00           C0.      0
ATOM   3309  HA  HIE A 214      61.268  43.904  31.931  1.00  0.00           H0.      0
ATOM   3310  CB  HIE A 214      61.870  42.086  31.034  1.00  0.00           C0.      0
ATOM   3311  HB2 HIE A 214      61.228  42.347  30.193  1.00  0.00           H0.      0
ATOM   3312  HB3 HIE A 214      62.920  42.254  30.791  1.00  0.00           H0.      0
ATOM   3313  CG  HIE A 214      61.832  40.557  31.176  1.00  0.00           C0.      0
ATOM   3314  ND1 HIE A 214      62.825  39.719  31.646  1.00  0.00           N0.      0
ATOM   3315  CE1 HIE A 214      62.230  38.512  31.720  1.00  0.00           C0.      0
ATOM   3316  HE1 HIE A 214      62.759  37.632  32.056  1.00  0.00           H0.      0
ATOM   3317  NE2 HIE A 214      60.973  38.603  31.243  1.00  0.00           N0.      0
ATOM   3318  HE2 HIE A 214      60.385  37.782  31.230  1.00  0.00           H0.      0
ATOM   3319  CD2 HIE A 214      60.647  39.884  30.910  1.00  0.00           C0.      0
ATOM   3320  HD2 HIE A 214      59.708  40.305  30.584  1.00  0.00           H0.      0
ATOM   3321  C   HIE A 214      60.200  42.464  33.008  1.00  0.00           C0.      0
ATOM   3322  O   HIE A 214      59.113  42.818  32.529  1.00  0.00           O0.      0
ATOM   3323  N   MET A 215      60.388  41.758  34.160  1.00  0.00           N0.      0
ATOM   3324  H   MET A 215      61.332  41.460  34.361  1.00  0.00           H0.      0
ATOM   3325  CA  MET A 215      59.225  41.328  34.934  1.00  0.00           C0.      0
ATOM   3326  HA  MET A 215      58.475  42.112  35.041  1.00  0.00           H0.      0
ATOM   3327  CB  MET A 215      58.632  40.118  34.231  1.00  0.00           C0.      0
ATOM   3328  HB2 MET A 215      58.156  40.500  33.328  1.00  0.00           H0.      0
ATOM   3329  HB3 MET A 215      59.250  39.257  33.975  1.00  0.00           H0.      0
ATOM   3330  CG  MET A 215      57.455  39.578  35.067  1.00  0.00           C0.      0
ATOM   3331  HG2 MET A 215      57.768  39.308  36.076  1.00  0.00           H0.      0
ATOM   3332  HG3 MET A 215      56.762  40.384  35.308  1.00  0.00           H0.      0
ATOM   3333  SD  MET A 215      56.279  38.426  34.384  1.00  0.00           S0.      0
ATOM   3334  CE  MET A 215      56.610  38.482  32.559  1.00  0.00           C0.      0
ATOM   3335  HE1 MET A 215      56.093  37.701  32.001  1.00  0.00           H0.      0
ATOM   3336  HE2 MET A 215      56.391  39.461  32.133  1.00  0.00           H0.      0
ATOM   3337  HE3 MET A 215      57.689  38.372  32.450  1.00  0.00           H0.      0
ATOM   3338  C   MET A 215      59.557  41.083  36.433  1.00  0.00           C0.      0
ATOM   3339  O   MET A 215      60.638  40.645  36.736  1.00  0.00           O0.      0
ATOM   3340  N   VAL A 216      58.568  41.307  37.300  1.00  0.00           N0.      0
ATOM   3341  H   VAL A 216      57.709  41.757  37.020  1.00  0.00           H0.      0
ATOM   3342  CA  VAL A 216      58.499  40.829  38.670  1.00  0.00           C0.      0
ATOM   3343  HA  VAL A 216      59.316  40.146  38.906  1.00  0.00           H0.      0
ATOM   3344  CB  VAL A 216      58.644  41.963  39.816  1.00  0.00           C0.      0
ATOM   3345  HB  VAL A 216      57.887  42.709  39.577  1.00  0.00           H0.      0
ATOM   3346  CG1 VAL A 216      58.373  41.453  41.239  1.00  0.00           C0.      0
ATOM   3347 HG11 VAL A 216      58.653  42.186  41.996  1.00  0.00           H0.      0
ATOM   3348 HG12 VAL A 216      57.309  41.256  41.366  1.00  0.00           H0.      0
ATOM   3349 HG13 VAL A 216      58.962  40.546  41.371  1.00  0.00           H0.      0
ATOM   3350  CG2 VAL A 216      59.957  42.628  39.599  1.00  0.00           C0.      0
ATOM   3351 HG21 VAL A 216      59.903  43.013  38.581  1.00  0.00           H0.      0
ATOM   3352 HG22 VAL A 216      60.099  43.352  40.401  1.00  0.00           H0.      0
ATOM   3353 HG23 VAL A 216      60.777  41.910  39.613  1.00  0.00           H0.      0
ATOM   3354  C   VAL A 216      57.228  39.990  38.694  1.00  0.00           C0.      0
ATOM   3355  O   VAL A 216      56.199  40.313  38.064  1.00  0.00           O0.      0
ATOM   3356  N   THR A 217      57.372  38.973  39.477  1.00  0.00           N0.      0
ATOM   3357  H   THR A 217      58.311  38.758  39.780  1.00  0.00           H0.      0
ATOM   3358  CA  THR A 217      56.296  37.931  39.702  1.00  0.00           C0.      0
ATOM   3359  HA  THR A 217      55.333  38.439  39.650  1.00  0.00           H0.      0
ATOM   3360  CB  THR A 217      56.252  36.826  38.613  1.00  0.00           C0.      0
ATOM   3361  HB  THR A 217      56.182  37.327  37.648  1.00  0.00           H0.      0
ATOM   3362  CG2 THR A 217      57.346  35.830  38.520  1.00  0.00           C0.      0
ATOM   3363 HG21 THR A 217      57.099  35.264  37.622  1.00  0.00           H0.      0
ATOM   3364 HG22 THR A 217      58.246  36.425  38.362  1.00  0.00           H0.      0
ATOM   3365 HG23 THR A 217      57.504  35.188  39.387  1.00  0.00           H0.      0
ATOM   3366  OG1 THR A 217      55.045  36.098  38.792  1.00  0.00           O0.      0
ATOM   3367  HG1 THR A 217      54.329  36.522  38.312  1.00  0.00           H0.      0
ATOM   3368  C   THR A 217      56.370  37.418  41.125  1.00  0.00           C0.      0
ATOM   3369  O   THR A 217      57.438  37.196  41.706  1.00  0.00           O0.      0
ATOM   3370  N   LEU A 218      55.181  37.291  41.747  1.00  0.00           N0.      0
ATOM   3371  H   LEU A 218      54.285  37.447  41.307  1.00  0.00           H0.      0
ATOM   3372  CA  LEU A 218      54.965  36.677  43.079  1.00  0.00           C0.      0
ATOM   3373  HA  LEU A 218      55.959  36.371  43.402  1.00  0.00           H0.      0
ATOM   3374  CB  LEU A 218      54.299  37.666  44.101  1.00  0.00           C0.      0
ATOM   3375  HB2 LEU A 218      53.512  38.208  43.577  1.00  0.00           H0.      0
ATOM   3376  HB3 LEU A 218      53.792  37.017  44.814  1.00  0.00           H0.      0
ATOM   3377  CG  LEU A 218      55.274  38.602  44.803  1.00  0.00           C0.      0
ATOM   3378  HG  LEU A 218      56.276  38.185  44.703  1.00  0.00           H0.      0
ATOM   3379  CD1 LEU A 218      55.380  40.016  44.180  1.00  0.00           C0.      0
ATOM   3380 HD11 LEU A 218      56.020  40.679  44.762  1.00  0.00           H0.      0
ATOM   3381 HD12 LEU A 218      55.657  40.005  43.126  1.00  0.00           H0.      0
ATOM   3382 HD13 LEU A 218      54.454  40.589  44.227  1.00  0.00           H0.      0
ATOM   3383  CD2 LEU A 218      54.852  38.637  46.284  1.00  0.00           C0.      0
ATOM   3384 HD21 LEU A 218      55.679  39.110  46.814  1.00  0.00           H0.      0
ATOM   3385 HD22 LEU A 218      53.913  39.165  46.450  1.00  0.00           H0.      0
ATOM   3386 HD23 LEU A 218      54.819  37.668  46.780  1.00  0.00           H0.      0
ATOM   3387  C   LEU A 218      54.060  35.453  42.989  1.00  0.00           C0.      0
ATOM   3388  O   LEU A 218      52.950  35.408  42.378  1.00  0.00           O0.      0
ATOM   3389  N   ASP A 219      54.455  34.422  43.749  1.00  0.00           N0.      0
ATOM   3390  H   ASP A 219      55.271  34.570  44.327  1.00  0.00           H0.      0
ATOM   3391  CA  ASP A 219      53.741  33.139  43.901  1.00  0.00           C0.      0
ATOM   3392  HA  ASP A 219      53.044  33.002  43.074  1.00  0.00           H0.      0
ATOM   3393  CB  ASP A 219      54.829  31.989  43.774  1.00  0.00           C0.      0
ATOM   3394  HB2 ASP A 219      55.583  32.258  43.034  1.00  0.00           H0.      0
ATOM   3395  HB3 ASP A 219      55.410  31.794  44.675  1.00  0.00           H0.      0
ATOM   3396  CG  ASP A 219      54.207  30.617  43.412  1.00  0.00           C0.      0
ATOM   3397  OD1 ASP A 219      53.849  29.916  44.337  1.00  0.00           O0.      0
ATOM   3398  OD2 ASP A 219      54.223  30.306  42.216  1.00  0.00           O0.      0
ATOM   3399  C   ASP A 219      52.953  33.117  45.177  1.00  0.00           C0.      0
ATOM   3400  O   ASP A 219      53.430  33.463  46.235  1.00  0.00           O0.      0
ATOM   3401  N   TYR A 220      51.761  32.515  45.211  1.00  0.00           N0.      0
ATOM   3402  H   TYR A 220      51.372  32.173  44.344  1.00  0.00           H0.      0
ATOM   3403  CA  TYR A 220      50.937  32.343  46.514  1.00  0.00           C0.      0
ATOM   3404  HA  TYR A 220      51.561  32.505  47.393  1.00  0.00           H0.      0
ATOM   3405  CB  TYR A 220      49.824  33.408  46.471  1.00  0.00           C0.      0
ATOM   3406  HB2 TYR A 220      49.129  33.209  45.655  1.00  0.00           H0.      0
ATOM   3407  HB3 TYR A 220      49.233  33.280  47.378  1.00  0.00           H0.      0
ATOM   3408  CG  TYR A 220      50.312  34.797  46.390  1.00  0.00           C0.      0
ATOM   3409  CD1 TYR A 220      50.428  35.401  45.152  1.00  0.00           C0.      0
ATOM   3410  HD1 TYR A 220      50.213  34.898  44.221  1.00  0.00           H0.      0
ATOM   3411  CE1 TYR A 220      50.880  36.713  45.014  1.00  0.00           C0.      0
ATOM   3412  HE1 TYR A 220      50.902  37.287  44.099  1.00  0.00           H0.      0
ATOM   3413  CZ  TYR A 220      51.069  37.491  46.180  1.00  0.00           C0.      0
ATOM   3414  OH  TYR A 220      51.325  38.850  46.174  1.00  0.00           O0.      0
ATOM   3415  HH  TYR A 220      50.606  39.274  46.649  1.00  0.00           H0.      0
ATOM   3416  CE2 TYR A 220      50.893  36.891  47.497  1.00  0.00           C0.      0
ATOM   3417  HE2 TYR A 220      50.898  37.500  48.389  1.00  0.00           H0.      0
ATOM   3418  CD2 TYR A 220      50.546  35.514  47.574  1.00  0.00           C0.      0
ATOM   3419  HD2 TYR A 220      50.255  35.034  48.497  1.00  0.00           H0.      0
ATOM   3420  C   TYR A 220      50.155  31.096  46.644  1.00  0.00           C0.      0
ATOM   3421  O   TYR A 220      49.649  30.493  45.682  1.00  0.00           O0.      0
ATOM   3422  N   THR A 221      50.047  30.617  47.874  1.00  0.00           N0.      0
ATOM   3423  H   THR A 221      50.494  31.120  48.627  1.00  0.00           H0.      0
ATOM   3424  CA  THR A 221      49.260  29.478  48.301  1.00  0.00           C0.      0
ATOM   3425  HA  THR A 221      48.591  29.135  47.512  1.00  0.00           H0.      0
ATOM   3426  CB  THR A 221      50.242  28.323  48.675  1.00  0.00           C0.      0
ATOM   3427  HB  THR A 221      51.014  28.734  49.325  1.00  0.00           H0.      0
ATOM   3428  CG2 THR A 221      49.677  27.110  49.457  1.00  0.00           C0.      0
ATOM   3429 HG21 THR A 221      48.784  26.721  48.966  1.00  0.00           H0.      0
ATOM   3430 HG22 THR A 221      50.450  26.361  49.629  1.00  0.00           H0.      0
ATOM   3431 HG23 THR A 221      49.316  27.432  50.434  1.00  0.00           H0.      0
ATOM   3432  OG1 THR A 221      50.938  27.893  47.515  1.00  0.00           O0.      0
ATOM   3433  HG1 THR A 221      51.660  28.518  47.421  1.00  0.00           H0.      0
ATOM   3434  C   THR A 221      48.320  29.874  49.370  1.00  0.00           C0.      0
ATOM   3435  O   THR A 221      48.685  30.463  50.364  1.00  0.00           O0.      0
ATOM   3436  N   VAL A 222      47.033  29.610  49.184  1.00  0.00           N0.      0
ATOM   3437  H   VAL A 222      46.696  29.147  48.352  1.00  0.00           H0.      0
ATOM   3438  CA  VAL A 222      46.010  29.926  50.291  1.00  0.00           C0.      0
ATOM   3439  HA  VAL A 222      46.522  30.220  51.207  1.00  0.00           H0.      0
ATOM   3440  CB  VAL A 222      45.042  31.142  49.951  1.00  0.00           C0.      0
ATOM   3441  HB  VAL A 222      45.686  31.965  49.640  1.00  0.00           H0.      0
ATOM   3442  CG1 VAL A 222      44.039  30.929  48.791  1.00  0.00           C0.      0
ATOM   3443 HG11 VAL A 222      44.511  30.406  47.959  1.00  0.00           H0.      0
ATOM   3444 HG12 VAL A 222      43.097  30.525  49.162  1.00  0.00           H0.      0
ATOM   3445 HG13 VAL A 222      43.836  31.943  48.446  1.00  0.00           H0.      0
ATOM   3446  CG2 VAL A 222      44.197  31.653  51.142  1.00  0.00           C0.      0
ATOM   3447 HG21 VAL A 222      44.809  31.890  52.012  1.00  0.00           H0.      0
ATOM   3448 HG22 VAL A 222      43.518  32.450  50.837  1.00  0.00           H0.      0
ATOM   3449 HG23 VAL A 222      43.604  30.846  51.572  1.00  0.00           H0.      0
ATOM   3450  C   VAL A 222      45.180  28.647  50.596  1.00  0.00           C0.      0
ATOM   3451  O   VAL A 222      44.824  27.876  49.701  1.00  0.00           O0.      0
ATOM   3452  N   GLN A 223      44.861  28.513  51.883  1.00  0.00           N0.      0
ATOM   3453  H   GLN A 223      45.283  29.163  52.531  1.00  0.00           H0.      0
ATOM   3454  CA  GLN A 223      43.886  27.492  52.323  1.00  0.00           C0.      0
ATOM   3455  HA  GLN A 223      44.081  26.623  51.695  1.00  0.00           H0.      0
ATOM   3456  CB  GLN A 223      44.190  27.134  53.766  1.00  0.00           C0.      0
ATOM   3457  HB2 GLN A 223      45.214  26.778  53.881  1.00  0.00           H0.      0
ATOM   3458  HB3 GLN A 223      44.109  28.021  54.394  1.00  0.00           H0.      0
ATOM   3459  CG  GLN A 223      43.249  25.988  54.291  1.00  0.00           C0.      0
ATOM   3460  HG2 GLN A 223      42.746  26.272  55.216  1.00  0.00           H0.      0
ATOM   3461  HG3 GLN A 223      42.503  25.841  53.510  1.00  0.00           H0.      0
ATOM   3462  CD  GLN A 223      43.956  24.685  54.554  1.00  0.00           C0.      0
ATOM   3463  OE1 GLN A 223      44.346  24.345  55.699  1.00  0.00           O0.      0
ATOM   3464  NE2 GLN A 223      44.046  23.895  53.497  1.00  0.00           N0.      0
ATOM   3465 HE21 GLN A 223      44.541  23.031  53.662  1.00  0.00           H0.      0
ATOM   3466 HE22 GLN A 223      43.780  24.157  52.558  1.00  0.00           H0.      0
ATOM   3467  C   GLN A 223      42.463  27.986  52.138  1.00  0.00           C0.      0
ATOM   3468  O   GLN A 223      41.993  28.947  52.731  1.00  0.00           O0.      0
ATOM   3469  N   VAL A 224      41.720  27.323  51.239  1.00  0.00           N0.      0
ATOM   3470  H   VAL A 224      42.122  26.595  50.666  1.00  0.00           H0.      0
ATOM   3471  CA  VAL A 224      40.282  27.612  50.929  1.00  0.00           C0.      0
ATOM   3472  HA  VAL A 224      40.182  28.695  50.863  1.00  0.00           H0.      0
ATOM   3473  CB  VAL A 224      39.925  27.104  49.552  1.00  0.00           C0.      0
ATOM   3474  HB  VAL A 224      39.902  26.023  49.696  1.00  0.00           H0.      0
ATOM   3475  CG1 VAL A 224      38.572  27.765  48.998  1.00  0.00           C0.      0
ATOM   3476 HG11 VAL A 224      38.395  27.334  48.013  1.00  0.00           H0.      0
ATOM   3477 HG12 VAL A 224      37.702  27.467  49.583  1.00  0.00           H0.      0
ATOM   3478 HG13 VAL A 224      38.647  28.840  48.837  1.00  0.00           H0.      0
ATOM   3479  CG2 VAL A 224      41.031  27.348  48.511  1.00  0.00           C0.      0
ATOM   3480 HG21 VAL A 224      41.207  28.424  48.477  1.00  0.00           H0.      0
ATOM   3481 HG22 VAL A 224      41.921  26.779  48.781  1.00  0.00           H0.      0
ATOM   3482 HG23 VAL A 224      40.738  26.988  47.524  1.00  0.00           H0.      0
ATOM   3483  C   VAL A 224      39.359  26.993  52.007  1.00  0.00           C0.      0
ATOM   3484  O   VAL A 224      39.368  25.765  52.089  1.00  0.00           O0.      0
ATOM   3485  N   PRO A 225      38.435  27.742  52.624  1.00  0.00           N0.      0
ATOM   3486  CD  PRO A 225      38.388  29.178  52.660  1.00  0.00           C0.      0
ATOM   3487  HD2 PRO A 225      38.165  29.582  51.673  1.00  0.00           H0.      0
ATOM   3488  HD3 PRO A 225      39.313  29.646  52.997  1.00  0.00           H0.      0
ATOM   3489  CG  PRO A 225      37.317  29.732  53.639  1.00  0.00           C0.      0
ATOM   3490  HG2 PRO A 225      36.476  30.152  53.087  1.00  0.00           H0.      0
ATOM   3491  HG3 PRO A 225      37.692  30.535  54.274  1.00  0.00           H0.      0
ATOM   3492  CB  PRO A 225      37.019  28.435  54.428  1.00  0.00           C0.      0
ATOM   3493  HB2 PRO A 225      35.967  28.503  54.704  1.00  0.00           H0.      0
ATOM   3494  HB3 PRO A 225      37.648  28.374  55.317  1.00  0.00           H0.      0
ATOM   3495  CA  PRO A 225      37.348  27.269  53.474  1.00  0.00           C0.      0
ATOM   3496  HA  PRO A 225      37.633  26.336  53.961  1.00  0.00           H0.      0
ATOM   3497  C   PRO A 225      36.079  27.095  52.525  1.00  0.00           C0.      0
ATOM   3498  O   PRO A 225      35.988  27.829  51.542  1.00  0.00           O0.      0
ATOM   3499  N   GLY A 226      35.087  26.280  52.915  1.00  0.00           N0.      0
ATOM   3500  H   GLY A 226      35.062  25.822  53.814  1.00  0.00           H0.      0
ATOM   3501  CA  GLY A 226      33.952  25.988  51.992  1.00  0.00           C0.      0
ATOM   3502  HA2 GLY A 226      33.097  25.653  52.579  1.00  0.00           H0.      0
ATOM   3503  HA3 GLY A 226      33.574  26.840  51.427  1.00  0.00           H0.      0
ATOM   3504  C   GLY A 226      34.204  25.043  50.883  1.00  0.00           C0.      0
ATOM   3505  O   GLY A 226      35.340  24.694  50.532  1.00  0.00           O0.      0
ATOM   3506  N   ALA A 227      33.114  24.381  50.484  1.00  0.00           N0.      0
ATOM   3507  H   ALA A 227      32.240  24.764  50.816  1.00  0.00           H0.      0
ATOM   3508  CA  ALA A 227      33.055  23.366  49.459  1.00  0.00           C0.      0
ATOM   3509  HA  ALA A 227      33.850  22.686  49.764  1.00  0.00           H0.      0
ATOM   3510  CB  ALA A 227      31.691  22.819  49.466  1.00  0.00           C0.      0
ATOM   3511  HB1 ALA A 227      30.937  23.587  49.298  1.00  0.00           H0.      0
ATOM   3512  HB2 ALA A 227      31.648  22.045  48.700  1.00  0.00           H0.      0
ATOM   3513  HB3 ALA A 227      31.482  22.346  50.426  1.00  0.00           H0.      0
ATOM   3514  C   ALA A 227      33.501  23.757  47.986  1.00  0.00           C0.      0
ATOM   3515  O   ALA A 227      33.927  22.879  47.252  1.00  0.00           O0.      0
ATOM   3516  N   GLY A 228      33.310  24.984  47.590  1.00  0.00           N0.      0
ATOM   3517  H   GLY A 228      32.843  25.612  48.228  1.00  0.00           H0.      0
ATOM   3518  CA  GLY A 228      33.555  25.504  46.208  1.00  0.00           C0.      0
ATOM   3519  HA2 GLY A 228      32.883  26.358  46.115  1.00  0.00           H0.      0
ATOM   3520  HA3 GLY A 228      34.572  25.893  46.158  1.00  0.00           H0.      0
ATOM   3521  C   GLY A 228      33.260  24.584  45.068  1.00  0.00           C0.      0
ATOM   3522  O   GLY A 228      32.113  24.433  44.782  1.00  0.00           O0.      0
ATOM   3523  N   ARG A 229      34.253  23.956  44.471  1.00  0.00           N0.      0
ATOM   3524  H   ARG A 229      35.194  24.160  44.776  1.00  0.00           H0.      0
ATOM   3525  CA  ARG A 229      34.030  23.015  43.327  1.00  0.00           C0.      0
ATOM   3526  HA  ARG A 229      32.957  22.891  43.179  1.00  0.00           H0.      0
ATOM   3527  CB  ARG A 229      34.514  23.618  41.982  1.00  0.00           C0.      0
ATOM   3528  HB2 ARG A 229      34.139  23.032  41.143  1.00  0.00           H0.      0
ATOM   3529  HB3 ARG A 229      34.016  24.586  41.938  1.00  0.00           H0.      0
ATOM   3530  CG  ARG A 229      36.048  23.848  42.039  1.00  0.00           C0.      0
ATOM   3531  HG2 ARG A 229      36.347  24.450  42.897  1.00  0.00           H0.      0
ATOM   3532  HG3 ARG A 229      36.576  22.903  41.908  1.00  0.00           H0.      0
ATOM   3533  CD  ARG A 229      36.398  24.684  40.807  1.00  0.00           C0.      0
ATOM   3534  HD2 ARG A 229      36.257  24.061  39.924  1.00  0.00           H0.      0
ATOM   3535  HD3 ARG A 229      35.871  25.635  40.886  1.00  0.00           H0.      0
ATOM   3536  NE  ARG A 229      37.893  24.962  40.765  1.00  0.00           N0.      0
ATOM   3537  HE  ARG A 229      38.464  24.363  41.344  1.00  0.00           H0.      0
ATOM   3538  CZ  ARG A 229      38.403  25.927  39.942  1.00  0.00           C0.      0
ATOM   3539  NH1 ARG A 229      37.605  26.695  39.299  1.00  0.00           N0.      0
ATOM   3540 HH11 ARG A 229      36.604  26.592  39.393  1.00  0.00           H0.      0
ATOM   3541 HH12 ARG A 229      38.027  27.441  38.766  1.00  0.00           H0.      0
ATOM   3542  NH2 ARG A 229      39.648  26.235  39.916  1.00  0.00           N0.      0
ATOM   3543 HH21 ARG A 229      40.218  25.809  40.633  1.00  0.00           H0.      0
ATOM   3544 HH22 ARG A 229      39.955  26.825  39.156  1.00  0.00           H0.      0
ATOM   3545  C   ARG A 229      34.584  21.620  43.659  1.00  0.00           C0.      0
ATOM   3546  O   ARG A 229      34.669  20.749  42.833  1.00  0.00           O0.      0
ATOM   3547  N   ASP A 230      35.102  21.474  44.887  1.00  0.00           N0.      0
ATOM   3548  H   ASP A 230      34.827  22.138  45.597  1.00  0.00           H0.      0
ATOM   3549  CA  ASP A 230      35.885  20.295  45.376  1.00  0.00           C0.      0
ATOM   3550  HA  ASP A 230      36.196  19.739  44.492  1.00  0.00           H0.      0
ATOM   3551  CB  ASP A 230      37.207  20.672  46.054  1.00  0.00           C0.      0
ATOM   3552  HB2 ASP A 230      36.956  21.301  46.908  1.00  0.00           H0.      0
ATOM   3553  HB3 ASP A 230      37.692  19.718  46.261  1.00  0.00           H0.      0
ATOM   3554  CG  ASP A 230      38.119  21.467  45.198  1.00  0.00           C0.      0
ATOM   3555  OD1 ASP A 230      38.745  22.365  45.738  1.00  0.00           O0.      0
ATOM   3556  OD2 ASP A 230      38.139  21.275  43.947  1.00  0.00           O0.      0
ATOM   3557  C   ASP A 230      35.021  19.425  46.348  1.00  0.00           C0.      0
ATOM   3558  O   ASP A 230      35.424  18.288  46.615  1.00  0.00           O0.      0
ATOM   3559  N   GLY A 231      33.884  19.892  46.819  1.00  0.00           N0.      0
ATOM   3560  H   GLY A 231      33.620  20.799  46.463  1.00  0.00           H0.      0
ATOM   3561  CA  GLY A 231      32.997  19.071  47.641  1.00  0.00           C0.      0
ATOM   3562  HA2 GLY A 231      31.993  19.481  47.753  1.00  0.00           H0.      0
ATOM   3563  HA3 GLY A 231      32.835  18.116  47.141  1.00  0.00           H0.      0
ATOM   3564  C   GLY A 231      33.538  18.904  49.118  1.00  0.00           C0.      0
ATOM   3565  O   GLY A 231      32.857  18.313  50.010  1.00  0.00           O0.      0
ATOM   3566  N   ALA A 232      34.690  19.478  49.417  1.00  0.00           N0.      0
ATOM   3567  H   ALA A 232      35.205  19.967  48.699  1.00  0.00           H0.      0
ATOM   3568  CA  ALA A 232      35.236  19.566  50.754  1.00  0.00           C0.      0
ATOM   3569  HA  ALA A 232      34.398  19.856  51.389  1.00  0.00           H0.      0
ATOM   3570  CB  ALA A 232      35.902  18.265  51.263  1.00  0.00           C0.      0
ATOM   3571  HB1 ALA A 232      36.108  18.342  52.330  1.00  0.00           H0.      0
ATOM   3572  HB2 ALA A 232      35.167  17.469  51.142  1.00  0.00           H0.      0
ATOM   3573  HB3 ALA A 232      36.680  17.950  50.567  1.00  0.00           H0.      0
ATOM   3574  C   ALA A 232      36.302  20.772  50.694  1.00  0.00           C0.      0
ATOM   3575  O   ALA A 232      36.829  21.063  49.569  1.00  0.00           O0.      0
ATOM   3576  N   PRO A 233      36.653  21.410  51.795  1.00  0.00           N0.      0
ATOM   3577  CD  PRO A 233      35.925  21.373  53.028  1.00  0.00           C0.      0
ATOM   3578  HD2 PRO A 233      36.471  20.645  53.628  1.00  0.00           H0.      0
ATOM   3579  HD3 PRO A 233      34.875  21.105  52.910  1.00  0.00           H0.      0
ATOM   3580  CG  PRO A 233      35.973  22.834  53.594  1.00  0.00           C0.      0
ATOM   3581  HG2 PRO A 233      36.093  22.769  54.675  1.00  0.00           H0.      0
ATOM   3582  HG3 PRO A 233      35.184  23.439  53.146  1.00  0.00           H0.      0
ATOM   3583  CB  PRO A 233      37.332  23.351  53.062  1.00  0.00           C0.      0
ATOM   3584  HB2 PRO A 233      38.094  23.312  53.840  1.00  0.00           H0.      0
ATOM   3585  HB3 PRO A 233      37.237  24.375  52.700  1.00  0.00           H0.      0
ATOM   3586  CA  PRO A 233      37.590  22.543  51.819  1.00  0.00           C0.      0
ATOM   3587  HA  PRO A 233      37.327  23.180  50.974  1.00  0.00           H0.      0
ATOM   3588  C   PRO A 233      39.028  22.110  51.593  1.00  0.00           C0.      0
ATOM   3589  O   PRO A 233      39.347  20.916  51.657  1.00  0.00           O0.      0
ATOM   3590  N   GLY A 234      39.923  22.972  51.202  1.00  0.00           N0.      0
ATOM   3591  H   GLY A 234      39.658  23.947  51.210  1.00  0.00           H0.      0
ATOM   3592  CA  GLY A 234      41.209  22.553  50.577  1.00  0.00           C0.      0
ATOM   3593  HA2 GLY A 234      41.726  21.864  51.246  1.00  0.00           H0.      0
ATOM   3594  HA3 GLY A 234      41.041  21.942  49.690  1.00  0.00           H0.      0
ATOM   3595  C   GLY A 234      42.168  23.757  50.252  1.00  0.00           C0.      0
ATOM   3596  O   GLY A 234      42.354  24.659  51.086  1.00  0.00           O0.      0
ATOM   3597  N   PHE A 235      42.855  23.593  49.129  1.00  0.00           N0.      0
ATOM   3598  H   PHE A 235      42.740  22.722  48.631  1.00  0.00           H0.      0
ATOM   3599  CA  PHE A 235      44.026  24.470  48.731  1.00  0.00           C0.      0
ATOM   3600  HA  PHE A 235      44.001  25.307  49.429  1.00  0.00           H0.      0
ATOM   3601  CB  PHE A 235      45.353  23.728  48.811  1.00  0.00           C0.      0
ATOM   3602  HB2 PHE A 235      45.295  22.639  48.798  1.00  0.00           H0.      0
ATOM   3603  HB3 PHE A 235      45.989  24.085  48.001  1.00  0.00           H0.      0
ATOM   3604  CG  PHE A 235      45.977  24.083  50.115  1.00  0.00           C0.      0
ATOM   3605  CD1 PHE A 235      46.218  23.170  51.135  1.00  0.00           C0.      0
ATOM   3606  HD1 PHE A 235      46.037  22.128  50.915  1.00  0.00           H0.      0
ATOM   3607  CE1 PHE A 235      46.826  23.498  52.333  1.00  0.00           C0.      0
ATOM   3608  HE1 PHE A 235      47.025  22.683  53.013  1.00  0.00           H0.      0
ATOM   3609  CZ  PHE A 235      47.183  24.832  52.585  1.00  0.00           C0.      0
ATOM   3610  HZ  PHE A 235      47.501  25.037  53.597  1.00  0.00           H0.      0
ATOM   3611  CE2 PHE A 235      47.007  25.799  51.588  1.00  0.00           C0.      0
ATOM   3612  HE2 PHE A 235      47.219  26.854  51.673  1.00  0.00           H0.      0
ATOM   3613  CD2 PHE A 235      46.523  25.374  50.276  1.00  0.00           C0.      0
ATOM   3614  HD2 PHE A 235      46.518  26.027  49.416  1.00  0.00           H0.      0
ATOM   3615  C   PHE A 235      43.737  25.095  47.326  1.00  0.00           C0.      0
ATOM   3616  O   PHE A 235      43.171  24.460  46.419  1.00  0.00           O0.      0
ATOM   3617  N   SER A 236      44.150  26.343  47.136  1.00  0.00           N0.      0
ATOM   3618  H   SER A 236      44.451  26.930  47.901  1.00  0.00           H0.      0
ATOM   3619  CA  SER A 236      44.383  26.952  45.796  1.00  0.00           C0.      0
ATOM   3620  HA  SER A 236      44.402  26.221  44.987  1.00  0.00           H0.      0
ATOM   3621  CB  SER A 236      43.163  27.814  45.488  1.00  0.00           C0.      0
ATOM   3622  HB2 SER A 236      42.292  27.159  45.511  1.00  0.00           H0.      0
ATOM   3623  HB3 SER A 236      43.023  28.531  46.297  1.00  0.00           H0.      0
ATOM   3624  OG  SER A 236      43.185  28.422  44.175  1.00  0.00           O0.      0
ATOM   3625  HG  SER A 236      43.162  27.757  43.482  1.00  0.00           H0.      0
ATOM   3626  C   SER A 236      45.667  27.704  45.671  1.00  0.00           C0.      0
ATOM   3627  O   SER A 236      46.118  28.394  46.592  1.00  0.00           O0.      0
ATOM   3628  N   LYS A 237      46.270  27.573  44.505  1.00  0.00           N0.      0
ATOM   3629  H   LYS A 237      45.856  26.979  43.801  1.00  0.00           H0.      0
ATOM   3630  CA  LYS A 237      47.567  28.205  44.126  1.00  0.00           C0.      0
ATOM   3631  HA  LYS A 237      48.026  28.711  44.976  1.00  0.00           H0.      0
ATOM   3632  CB  LYS A 237      48.555  27.062  43.933  1.00  0.00           C0.      0
ATOM   3633  HB2 LYS A 237      49.592  27.371  43.801  1.00  0.00           H0.      0
ATOM   3634  HB3 LYS A 237      48.543  26.549  44.895  1.00  0.00           H0.      0
ATOM   3635  CG  LYS A 237      48.271  26.020  42.772  1.00  0.00           C0.      0
ATOM   3636  HG2 LYS A 237      47.192  25.866  42.790  1.00  0.00           H0.      0
ATOM   3637  HG3 LYS A 237      48.573  26.460  41.821  1.00  0.00           H0.      0
ATOM   3638  CD  LYS A 237      49.065  24.677  42.982  1.00  0.00           C0.      0
ATOM   3639  HD2 LYS A 237      48.849  24.082  42.094  1.00  0.00           H0.      0
ATOM   3640  HD3 LYS A 237      50.117  24.961  42.993  1.00  0.00           H0.      0
ATOM   3641  CE  LYS A 237      48.746  23.941  44.265  1.00  0.00           C0.      0
ATOM   3642  HE2 LYS A 237      49.477  24.324  44.978  1.00  0.00           H0.      0
ATOM   3643  HE3 LYS A 237      47.691  24.046  44.515  1.00  0.00           H0.      0
ATOM   3644  NZ  LYS A 237      49.034  22.482  44.192  1.00  0.00           N0.      0
ATOM   3645  HZ1 LYS A 237      48.915  22.121  45.128  1.00  0.00           H0.      0
ATOM   3646  HZ2 LYS A 237      48.380  21.956  43.629  1.00  0.00           H0.      0
ATOM   3647  HZ3 LYS A 237      49.930  22.136  43.880  1.00  0.00           H0.      0
ATOM   3648  C   LYS A 237      47.502  29.117  42.924  1.00  0.00           C0.      0
ATOM   3649  O   LYS A 237      47.118  28.749  41.828  1.00  0.00           O0.      0
ATOM   3650  N   PHE A 238      47.881  30.385  43.127  1.00  0.00           N0.      0
ATOM   3651  H   PHE A 238      48.254  30.635  44.032  1.00  0.00           H0.      0
ATOM   3652  CA  PHE A 238      47.790  31.497  42.201  1.00  0.00           C0.      0
ATOM   3653  HA  PHE A 238      47.619  31.167  41.176  1.00  0.00           H0.      0
ATOM   3654  CB  PHE A 238      46.650  32.428  42.608  1.00  0.00           C0.      0
ATOM   3655  HB2 PHE A 238      46.636  33.230  41.871  1.00  0.00           H0.      0
ATOM   3656  HB3 PHE A 238      45.660  31.981  42.510  1.00  0.00           H0.      0
ATOM   3657  CG  PHE A 238      46.766  33.198  43.959  1.00  0.00           C0.      0
ATOM   3658  CD1 PHE A 238      46.344  32.548  45.115  1.00  0.00           C0.      0
ATOM   3659  HD1 PHE A 238      46.017  31.522  45.033  1.00  0.00           H0.      0
ATOM   3660  CE1 PHE A 238      46.376  33.212  46.358  1.00  0.00           C0.      0
ATOM   3661  HE1 PHE A 238      46.061  32.750  47.282  1.00  0.00           H0.      0
ATOM   3662  CZ  PHE A 238      46.735  34.566  46.405  1.00  0.00           C0.      0
ATOM   3663  HZ  PHE A 238      46.673  35.042  47.372  1.00  0.00           H0.      0
ATOM   3664  CE2 PHE A 238      47.135  35.287  45.224  1.00  0.00           C0.      0
ATOM   3665  HE2 PHE A 238      47.344  36.343  45.307  1.00  0.00           H0.      0
ATOM   3666  CD2 PHE A 238      47.136  34.568  44.003  1.00  0.00           C0.      0
ATOM   3667  HD2 PHE A 238      47.269  34.986  43.015  1.00  0.00           H0.      0
ATOM   3668  C   PHE A 238      49.114  32.216  42.174  1.00  0.00           C0.      0
ATOM   3669  O   PHE A 238      49.931  32.221  43.108  1.00  0.00           O0.      0
ATOM   3670  N   ARG A 239      49.256  32.992  41.127  1.00  0.00           N0.      0
ATOM   3671  H   ARG A 239      48.454  33.049  40.517  1.00  0.00           H0.      0
ATOM   3672  CA  ARG A 239      50.486  33.710  40.777  1.00  0.00           C0.      0
ATOM   3673  HA  ARG A 239      51.025  33.882  41.708  1.00  0.00           H0.      0
ATOM   3674  CB  ARG A 239      51.351  32.932  39.737  1.00  0.00           C0.      0
ATOM   3675  HB2 ARG A 239      51.559  31.995  40.253  1.00  0.00           H0.      0
ATOM   3676  HB3 ARG A 239      50.736  32.767  38.852  1.00  0.00           H0.      0
ATOM   3677  CG  ARG A 239      52.637  33.657  39.436  1.00  0.00           C0.      0
ATOM   3678  HG2 ARG A 239      52.427  34.403  38.670  1.00  0.00           H0.      0
ATOM   3679  HG3 ARG A 239      53.006  34.103  40.359  1.00  0.00           H0.      0
ATOM   3680  CD  ARG A 239      53.779  32.874  38.643  1.00  0.00           C0.      0
ATOM   3681  HD2 ARG A 239      53.418  32.524  37.677  1.00  0.00           H0.      0
ATOM   3682  HD3 ARG A 239      54.505  33.639  38.368  1.00  0.00           H0.      0
ATOM   3683  NE  ARG A 239      54.394  31.840  39.409  1.00  0.00           N0.      0
ATOM   3684  HE  ARG A 239      53.883  31.406  40.164  1.00  0.00           H0.      0
ATOM   3685  CZ  ARG A 239      55.589  31.314  39.220  1.00  0.00           C0.      0
ATOM   3686  NH1 ARG A 239      56.278  31.540  38.135  1.00  0.00           N0.      0
ATOM   3687 HH11 ARG A 239      55.831  31.975  37.340  1.00  0.00           H0.      0
ATOM   3688 HH12 ARG A 239      57.061  30.909  38.048  1.00  0.00           H0.      0
ATOM   3689  NH2 ARG A 239      56.097  30.638  40.225  1.00  0.00           N0.      0
ATOM   3690 HH21 ARG A 239      55.579  30.624  41.092  1.00  0.00           H0.      0
ATOM   3691 HH22 ARG A 239      56.966  30.153  40.053  1.00  0.00           H0.      0
ATOM   3692  C   ARG A 239      50.103  35.100  40.211  1.00  0.00           C0.      0
ATOM   3693  O   ARG A 239      49.282  35.201  39.317  1.00  0.00           O0.      0
ATOM   3694  N   LEU A 240      50.727  36.136  40.786  1.00  0.00           N0.      0
ATOM   3695  H   LEU A 240      51.356  35.939  41.552  1.00  0.00           H0.      0
ATOM   3696  CA  LEU A 240      50.438  37.520  40.371  1.00  0.00           C0.      0
ATOM   3697  HA  LEU A 240      49.607  37.450  39.668  1.00  0.00           H0.      0
ATOM   3698  CB  LEU A 240      49.941  38.433  41.542  1.00  0.00           C0.      0
ATOM   3699  HB2 LEU A 240      50.762  38.474  42.258  1.00  0.00           H0.      0
ATOM   3700  HB3 LEU A 240      49.722  39.378  41.045  1.00  0.00           H0.      0
ATOM   3701  CG  LEU A 240      48.692  37.984  42.279  1.00  0.00           C0.      0
ATOM   3702  HG  LEU A 240      48.967  37.135  42.905  1.00  0.00           H0.      0
ATOM   3703  CD1 LEU A 240      48.198  39.168  43.151  1.00  0.00           C0.      0
ATOM   3704 HD11 LEU A 240      47.408  38.800  43.806  1.00  0.00           H0.      0
ATOM   3705 HD12 LEU A 240      48.983  39.499  43.832  1.00  0.00           H0.      0
ATOM   3706 HD13 LEU A 240      47.939  40.061  42.582  1.00  0.00           H0.      0
ATOM   3707  CD2 LEU A 240      47.567  37.519  41.524  1.00  0.00           C0.      0
ATOM   3708 HD21 LEU A 240      47.147  38.227  40.809  1.00  0.00           H0.      0
ATOM   3709 HD22 LEU A 240      47.914  36.654  40.959  1.00  0.00           H0.      0
ATOM   3710 HD23 LEU A 240      46.773  37.156  42.178  1.00  0.00           H0.      0
ATOM   3711  C   LEU A 240      51.744  38.119  39.820  1.00  0.00           C0.      0
ATOM   3712  O   LEU A 240      52.830  37.929  40.347  1.00  0.00           O0.      0
ATOM   3713  N   SER A 241      51.677  38.934  38.744  1.00  0.00           N0.      0
ATOM   3714  H   SER A 241      50.824  39.457  38.606  1.00  0.00           H0.      0
ATOM   3715  CA  SER A 241      52.754  39.368  37.844  1.00  0.00           C0.      0
ATOM   3716  HA  SER A 241      53.708  39.254  38.359  1.00  0.00           H0.      0
ATOM   3717  CB  SER A 241      52.804  38.480  36.585  1.00  0.00           C0.      0
ATOM   3718  HB2 SER A 241      51.799  38.478  36.161  1.00  0.00           H0.      0
ATOM   3719  HB3 SER A 241      53.459  38.771  35.764  1.00  0.00           H0.      0
ATOM   3720  OG  SER A 241      53.119  37.154  36.825  1.00  0.00           O0.      0
ATOM   3721  HG  SER A 241      52.381  36.563  36.659  1.00  0.00           H0.      0
ATOM   3722  C   SER A 241      52.598  40.829  37.438  1.00  0.00           C0.      0
ATOM   3723  O   SER A 241      51.476  41.355  37.183  1.00  0.00           O0.      0
ATOM   3724  N   TYR A 242      53.746  41.522  37.365  1.00  0.00           N0.      0
ATOM   3725  H   TYR A 242      54.570  40.945  37.449  1.00  0.00           H0.      0
ATOM   3726  CA  TYR A 242      53.921  42.948  37.343  1.00  0.00           C0.      0
ATOM   3727  HA  TYR A 242      53.039  43.412  36.902  1.00  0.00           H0.      0
ATOM   3728  CB  TYR A 242      54.045  43.532  38.727  1.00  0.00           C0.      0
ATOM   3729  HB2 TYR A 242      55.110  43.649  38.927  1.00  0.00           H0.      0
ATOM   3730  HB3 TYR A 242      53.652  44.548  38.710  1.00  0.00           H0.      0
ATOM   3731  CG  TYR A 242      53.420  42.763  39.925  1.00  0.00           C0.      0
ATOM   3732  CD1 TYR A 242      52.199  43.217  40.495  1.00  0.00           C0.      0
ATOM   3733  HD1 TYR A 242      51.680  44.059  40.060  1.00  0.00           H0.      0
ATOM   3734  CE1 TYR A 242      51.680  42.538  41.699  1.00  0.00           C0.      0
ATOM   3735  HE1 TYR A 242      50.815  42.918  42.222  1.00  0.00           H0.      0
ATOM   3736  CZ  TYR A 242      52.360  41.412  42.186  1.00  0.00           C0.      0
ATOM   3737  OH  TYR A 242      51.812  40.758  43.245  1.00  0.00           O0.      0
ATOM   3738  HH  TYR A 242      52.319  40.023  43.595  1.00  0.00           H0.      0
ATOM   3739  CE2 TYR A 242      53.583  41.016  41.576  1.00  0.00           C0.      0
ATOM   3740  HE2 TYR A 242      54.070  40.124  41.941  1.00  0.00           H0.      0
ATOM   3741  CD2 TYR A 242      54.157  41.719  40.542  1.00  0.00           C0.      0
ATOM   3742  HD2 TYR A 242      55.066  41.320  40.117  1.00  0.00           H0.      0
ATOM   3743  C   TYR A 242      55.101  43.492  36.539  1.00  0.00           C0.      0
ATOM   3744  O   TYR A 242      56.165  42.791  36.272  1.00  0.00           O0.      0
ATOM   3745  N   TYR A 243      54.911  44.697  36.033  1.00  0.00           N0.      0
ATOM   3746  H   TYR A 243      54.033  45.194  36.049  1.00  0.00           H0.      0
ATOM   3747  CA  TYR A 243      56.052  45.429  35.543  1.00  0.00           C0.      0
ATOM   3748  HA  TYR A 243      56.698  44.717  35.028  1.00  0.00           H0.      0
ATOM   3749  CB  TYR A 243      55.632  46.398  34.447  1.00  0.00           C0.      0
ATOM   3750  HB2 TYR A 243      55.133  45.842  33.653  1.00  0.00           H0.      0
ATOM   3751  HB3 TYR A 243      54.900  47.094  34.855  1.00  0.00           H0.      0
ATOM   3752  CG  TYR A 243      56.899  47.098  33.912  1.00  0.00           C0.      0
ATOM   3753  CD1 TYR A 243      57.147  48.467  34.088  1.00  0.00           C0.      0
ATOM   3754  HD1 TYR A 243      56.434  49.052  34.650  1.00  0.00           H0.      0
ATOM   3755  CE1 TYR A 243      58.238  49.094  33.472  1.00  0.00           C0.      0
ATOM   3756  HE1 TYR A 243      58.357  50.168  33.484  1.00  0.00           H0.      0
ATOM   3757  CZ  TYR A 243      59.253  48.396  32.823  1.00  0.00           C0.      0
ATOM   3758  OH  TYR A 243      60.383  48.947  32.284  1.00  0.00           O0.      0
ATOM   3759  HH  TYR A 243      60.114  49.855  32.122  1.00  0.00           H0.      0
ATOM   3760  CE2 TYR A 243      59.035  47.005  32.685  1.00  0.00           C0.      0
ATOM   3761  HE2 TYR A 243      59.815  46.427  32.212  1.00  0.00           H0.      0
ATOM   3762  CD2 TYR A 243      57.877  46.346  33.155  1.00  0.00           C0.      0
ATOM   3763  HD2 TYR A 243      57.729  45.316  32.866  1.00  0.00           H0.      0
ATOM   3764  C   TYR A 243      56.854  46.076  36.730  1.00  0.00           C0.      0
ATOM   3765  O   TYR A 243      56.215  46.800  37.465  1.00  0.00           O0.      0
ATOM   3766  N   PRO A 244      58.205  45.853  36.827  1.00  0.00           N0.      0
ATOM   3767  CD  PRO A 244      58.976  44.896  36.061  1.00  0.00           C0.      0
ATOM   3768  HD2 PRO A 244      58.768  44.754  35.001  1.00  0.00           H0.      0
ATOM   3769  HD3 PRO A 244      58.857  43.946  36.581  1.00  0.00           H0.      0
ATOM   3770  CG  PRO A 244      60.400  45.384  36.301  1.00  0.00           C0.      0
ATOM   3771  HG2 PRO A 244      60.590  46.055  35.463  1.00  0.00           H0.      0
ATOM   3772  HG3 PRO A 244      61.150  44.607  36.151  1.00  0.00           H0.      0
ATOM   3773  CB  PRO A 244      60.391  46.018  37.667  1.00  0.00           C0.      0
ATOM   3774  HB2 PRO A 244      61.268  46.644  37.831  1.00  0.00           H0.      0
ATOM   3775  HB3 PRO A 244      60.468  45.208  38.392  1.00  0.00           H0.      0
ATOM   3776  CA  PRO A 244      59.018  46.663  37.780  1.00  0.00           C0.      0
ATOM   3777  HA  PRO A 244      58.585  46.369  38.736  1.00  0.00           H0.      0
ATOM   3778  C   PRO A 244      58.991  48.177  37.551  1.00  0.00           C0.      0
ATOM   3779  O   PRO A 244      59.863  48.769  36.926  1.00  0.00           O0.      0
ATOM   3780  N   HIE A 245      57.956  48.856  38.069  1.00  0.00           N0.      0
ATOM   3781  H   HIE A 245      57.245  48.378  38.603  1.00  0.00           H0.      0
ATOM   3782  CA  HIE A 245      57.841  50.309  38.163  1.00  0.00           C0.      0
ATOM   3783  HA  HIE A 245      58.004  50.781  37.194  1.00  0.00           H0.      0
ATOM   3784  CB  HIE A 245      56.423  50.633  38.475  1.00  0.00           C0.      0
ATOM   3785  HB2 HIE A 245      56.017  50.009  39.271  1.00  0.00           H0.      0
ATOM   3786  HB3 HIE A 245      56.457  51.624  38.927  1.00  0.00           H0.      0
ATOM   3787  CG  HIE A 245      55.460  50.644  37.320  1.00  0.00           C0.      0
ATOM   3788  ND1 HIE A 245      54.924  51.624  36.523  1.00  0.00           N0.      0
ATOM   3789  CE1 HIE A 245      54.086  51.111  35.654  1.00  0.00           C0.      0
ATOM   3790  HE1 HIE A 245      53.512  51.708  34.960  1.00  0.00           H0.      0
ATOM   3791  NE2 HIE A 245      53.998  49.775  35.882  1.00  0.00           N0.      0
ATOM   3792  HE2 HIE A 245      53.416  49.108  35.395  1.00  0.00           H0.      0
ATOM   3793  CD2 HIE A 245      54.792  49.505  36.980  1.00  0.00           C0.      0
ATOM   3794  HD2 HIE A 245      54.740  48.595  37.560  1.00  0.00           H0.      0
ATOM   3795  C   HIE A 245      58.863  50.825  39.244  1.00  0.00           C0.      0
ATOM   3796  O   HIE A 245      58.714  50.441  40.410  1.00  0.00           O0.      0
ATOM   3797  N   CYS A 246      59.896  51.642  38.911  1.00  0.00           N0.      0
ATOM   3798  H   CYS A 246      59.934  51.915  37.939  1.00  0.00           H0.      0
ATOM   3799  CA  CYS A 246      60.876  52.211  39.832  1.00  0.00           C0.      0
ATOM   3800  HA  CYS A 246      60.836  51.539  40.690  1.00  0.00           H0.      0
ATOM   3801  CB  CYS A 246      62.248  52.150  39.270  1.00  0.00           C0.      0
ATOM   3802  HB2 CYS A 246      62.322  52.617  38.287  1.00  0.00           H0.      0
ATOM   3803  HB3 CYS A 246      63.002  52.567  39.938  1.00  0.00           H0.      0
ATOM   3804  SG  CYS A 246      62.739  50.472  39.207  1.00  0.00           S0.      0
ATOM   3805  HG  CYS A 246      62.714  50.275  40.528  1.00  0.00           H0.      0
ATOM   3806  C   CYS A 246      60.498  53.660  40.373  1.00  0.00           C0.      0
ATOM   3807  O   CYS A 246      59.873  54.419  39.582  1.00  0.00           O0.      0
ATOM   3808  N   LEU A 247      60.674  54.005  41.647  1.00  0.00           N0.      0
ATOM   3809  H   LEU A 247      61.192  53.399  42.267  1.00  0.00           H0.      0
ATOM   3810  CA  LEU A 247      60.095  55.212  42.257  1.00  0.00           C0.      0
ATOM   3811  HA  LEU A 247      59.030  54.995  42.171  1.00  0.00           H0.      0
ATOM   3812  CB  LEU A 247      60.460  55.308  43.760  1.00  0.00           C0.      0
ATOM   3813  HB2 LEU A 247      60.125  54.448  44.339  1.00  0.00           H0.      0
ATOM   3814  HB3 LEU A 247      61.543  55.239  43.857  1.00  0.00           H0.      0
ATOM   3815  CG  LEU A 247      59.948  56.513  44.487  1.00  0.00           C0.      0
ATOM   3816  HG  LEU A 247      60.323  57.371  43.929  1.00  0.00           H0.      0
ATOM   3817  CD1 LEU A 247      58.449  56.469  44.468  1.00  0.00           C0.      0
ATOM   3818 HD11 LEU A 247      58.177  57.273  45.152  1.00  0.00           H0.      0
ATOM   3819 HD12 LEU A 247      58.190  56.794  43.460  1.00  0.00           H0.      0
ATOM   3820 HD13 LEU A 247      58.038  55.478  44.658  1.00  0.00           H0.      0
ATOM   3821  CD2 LEU A 247      60.449  56.585  45.855  1.00  0.00           C0.      0
ATOM   3822 HD21 LEU A 247      60.126  55.751  46.478  1.00  0.00           H0.      0
ATOM   3823 HD22 LEU A 247      61.532  56.635  45.972  1.00  0.00           H0.      0
ATOM   3824 HD23 LEU A 247      60.163  57.538  46.300  1.00  0.00           H0.      0
ATOM   3825  C   LEU A 247      60.527  56.499  41.509  1.00  0.00           C0.      0
ATOM   3826  O   LEU A 247      59.637  57.290  41.170  1.00  0.00           O0.      0
ATOM   3827  N   ALA A 248      61.849  56.739  41.130  1.00  0.00           N0.      0
ATOM   3828  H   ALA A 248      62.458  55.971  41.374  1.00  0.00           H0.      0
ATOM   3829  CA  ALA A 248      62.310  57.984  40.579  1.00  0.00           C0.      0
ATOM   3830  HA  ALA A 248      61.965  58.755  41.267  1.00  0.00           H0.      0
ATOM   3831  CB  ALA A 248      63.854  57.938  40.591  1.00  0.00           C0.      0
ATOM   3832  HB1 ALA A 248      64.234  58.717  39.931  1.00  0.00           H0.      0
ATOM   3833  HB2 ALA A 248      64.257  58.053  41.598  1.00  0.00           H0.      0
ATOM   3834  HB3 ALA A 248      64.287  57.023  40.186  1.00  0.00           H0.      0
ATOM   3835  C   ALA A 248      61.622  58.175  39.192  1.00  0.00           C0.      0
ATOM   3836  O   ALA A 248      61.295  59.321  38.807  1.00  0.00           O0.      0
ATOM   3837  N   SER A 249      61.354  57.183  38.315  1.00  0.00           N0.      0
ATOM   3838  H   SER A 249      61.664  56.251  38.552  1.00  0.00           H0.      0
ATOM   3839  CA  SER A 249      60.823  57.278  36.932  1.00  0.00           C0.      0
ATOM   3840  HA  SER A 249      61.004  58.247  36.468  1.00  0.00           H0.      0
ATOM   3841  CB  SER A 249      61.442  56.231  36.054  1.00  0.00           C0.      0
ATOM   3842  HB2 SER A 249      62.372  56.642  35.661  1.00  0.00           H0.      0
ATOM   3843  HB3 SER A 249      61.516  55.325  36.655  1.00  0.00           H0.      0
ATOM   3844  OG  SER A 249      60.587  56.016  34.970  1.00  0.00           O0.      0
ATOM   3845  HG  SER A 249      60.812  56.774  34.425  1.00  0.00           H0.      0
ATOM   3846  C   SER A 249      59.291  57.257  36.966  1.00  0.00           C0.      0
ATOM   3847  O   SER A 249      58.635  58.039  36.359  1.00  0.00           O0.      0
ATOM   3848  N   PHE A 250      58.776  56.605  37.990  1.00  0.00           N0.      0
ATOM   3849  H   PHE A 250      59.348  55.908  38.446  1.00  0.00           H0.      0
ATOM   3850  CA  PHE A 250      57.321  56.685  38.263  1.00  0.00           C0.      0
ATOM   3851  HA  PHE A 250      56.826  56.454  37.320  1.00  0.00           H0.      0
ATOM   3852  CB  PHE A 250      57.035  55.576  39.250  1.00  0.00           C0.      0
ATOM   3853  HB2 PHE A 250      57.539  54.683  38.880  1.00  0.00           H0.      0
ATOM   3854  HB3 PHE A 250      57.489  55.909  40.184  1.00  0.00           H0.      0
ATOM   3855  CG  PHE A 250      55.565  55.269  39.465  1.00  0.00           C0.      0
ATOM   3856  CD1 PHE A 250      54.743  55.846  40.417  1.00  0.00           C0.      0
ATOM   3857  HD1 PHE A 250      55.084  56.719  40.953  1.00  0.00           H0.      0
ATOM   3858  CE1 PHE A 250      53.392  55.494  40.445  1.00  0.00           C0.      0
ATOM   3859  HE1 PHE A 250      52.717  56.018  41.106  1.00  0.00           H0.      0
ATOM   3860  CZ  PHE A 250      52.927  54.319  39.845  1.00  0.00           C0.      0
ATOM   3861  HZ  PHE A 250      51.936  53.951  40.068  1.00  0.00           H0.      0
ATOM   3862  CE2 PHE A 250      53.769  53.694  38.880  1.00  0.00           C0.      0
ATOM   3863  HE2 PHE A 250      53.552  52.729  38.446  1.00  0.00           H0.      0
ATOM   3864  CD2 PHE A 250      55.052  54.227  38.678  1.00  0.00           C0.      0
ATOM   3865  HD2 PHE A 250      55.747  53.775  37.986  1.00  0.00           H0.      0
ATOM   3866  C   PHE A 250      56.931  58.121  38.715  1.00  0.00           C0.      0
ATOM   3867  O   PHE A 250      55.870  58.644  38.446  1.00  0.00           O0.      0
ATOM   3868  N   THR A 251      57.864  58.818  39.448  1.00  0.00           N0.      0
ATOM   3869  H   THR A 251      58.540  58.261  39.951  1.00  0.00           H0.      0
ATOM   3870  CA  THR A 251      57.580  60.077  40.036  1.00  0.00           C0.      0
ATOM   3871  HA  THR A 251      56.624  60.076  40.559  1.00  0.00           H0.      0
ATOM   3872  CB  THR A 251      58.677  60.445  41.074  1.00  0.00           C0.      0
ATOM   3873  HB  THR A 251      59.652  60.184  40.663  1.00  0.00           H0.      0
ATOM   3874  CG2 THR A 251      58.488  61.765  41.751  1.00  0.00           C0.      0
ATOM   3875 HG21 THR A 251      57.607  61.693  42.389  1.00  0.00           H0.      0
ATOM   3876 HG22 THR A 251      59.387  62.021  42.311  1.00  0.00           H0.      0
ATOM   3877 HG23 THR A 251      58.407  62.664  41.140  1.00  0.00           H0.      0
ATOM   3878  OG1 THR A 251      58.480  59.565  42.142  1.00  0.00           O0.      0
ATOM   3879  HG1 THR A 251      58.585  58.646  41.886  1.00  0.00           H0.      0
ATOM   3880  C   THR A 251      57.517  61.235  38.987  1.00  0.00           C0.      0
ATOM   3881  O   THR A 251      56.646  62.065  39.075  1.00  0.00           O0.      0
ATOM   3882  N   GLU A 252      58.382  61.197  37.942  1.00  0.00           N0.      0
ATOM   3883  H   GLU A 252      59.167  60.567  38.030  1.00  0.00           H0.      0
ATOM   3884  CA  GLU A 252      58.305  62.096  36.795  1.00  0.00           C0.      0
ATOM   3885  HA  GLU A 252      58.100  63.105  37.152  1.00  0.00           H0.      0
ATOM   3886  CB  GLU A 252      59.581  62.234  35.951  1.00  0.00           C0.      0
ATOM   3887  HB2 GLU A 252      59.376  63.055  35.265  1.00  0.00           H0.      0
ATOM   3888  HB3 GLU A 252      60.363  62.499  36.663  1.00  0.00           H0.      0
ATOM   3889  CG  GLU A 252      60.116  61.015  35.165  1.00  0.00           C0.      0
ATOM   3890  HG2 GLU A 252      60.406  60.296  35.931  1.00  0.00           H0.      0
ATOM   3891  HG3 GLU A 252      59.309  60.563  34.589  1.00  0.00           H0.      0
ATOM   3892  CD  GLU A 252      61.265  61.421  34.244  1.00  0.00           C0.      0
ATOM   3893  OE1 GLU A 252      62.104  60.539  34.009  1.00  0.00           O0.      0
ATOM   3894  OE2 GLU A 252      61.342  62.550  33.852  1.00  0.00           O0.      0
ATOM   3895  C   GLU A 252      57.045  61.716  35.987  1.00  0.00           C0.      0
ATOM   3896  O   GLU A 252      56.371  62.618  35.554  1.00  0.00           O0.      0
ATOM   3897  N   LEU A 253      56.680  60.456  35.806  1.00  0.00           N0.      0
ATOM   3898  H   LEU A 253      57.258  59.709  36.166  1.00  0.00           H0.      0
ATOM   3899  CA  LEU A 253      55.571  59.953  35.059  1.00  0.00           C0.      0
ATOM   3900  HA  LEU A 253      55.596  60.356  34.047  1.00  0.00           H0.      0
ATOM   3901  CB  LEU A 253      55.696  58.416  34.894  1.00  0.00           C0.      0
ATOM   3902  HB2 LEU A 253      56.723  58.344  34.536  1.00  0.00           H0.      0
ATOM   3903  HB3 LEU A 253      55.510  57.982  35.877  1.00  0.00           H0.      0
ATOM   3904  CG  LEU A 253      54.717  57.783  33.853  1.00  0.00           C0.      0
ATOM   3905  HG  LEU A 253      53.719  58.156  34.083  1.00  0.00           H0.      0
ATOM   3906  CD1 LEU A 253      55.041  58.092  32.338  1.00  0.00           C0.      0
ATOM   3907 HD11 LEU A 253      56.087  57.840  32.165  1.00  0.00           H0.      0
ATOM   3908 HD12 LEU A 253      54.423  57.485  31.677  1.00  0.00           H0.      0
ATOM   3909 HD13 LEU A 253      54.813  59.150  32.208  1.00  0.00           H0.      0
ATOM   3910  CD2 LEU A 253      54.569  56.279  33.903  1.00  0.00           C0.      0
ATOM   3911 HD21 LEU A 253      55.481  55.745  33.636  1.00  0.00           H0.      0
ATOM   3912 HD22 LEU A 253      54.261  56.080  34.930  1.00  0.00           H0.      0
ATOM   3913 HD23 LEU A 253      53.878  55.975  33.117  1.00  0.00           H0.      0
ATOM   3914  C   LEU A 253      54.127  60.316  35.564  1.00  0.00           C0.      0
ATOM   3915  O   LEU A 253      53.260  60.552  34.771  1.00  0.00           O0.      0
ATOM   3916  N   VAL A 254      53.838  60.307  36.820  1.00  0.00           N0.      0
ATOM   3917  H   VAL A 254      54.437  59.871  37.507  1.00  0.00           H0.      0
ATOM   3918  CA  VAL A 254      52.548  60.637  37.330  1.00  0.00           C0.      0
ATOM   3919  HA  VAL A 254      51.791  60.202  36.678  1.00  0.00           H0.      0
ATOM   3920  CB  VAL A 254      52.324  60.057  38.754  1.00  0.00           C0.      0
ATOM   3921  HB  VAL A 254      51.359  60.408  39.121  1.00  0.00           H0.      0
ATOM   3922  CG1 VAL A 254      52.320  58.543  38.719  1.00  0.00           C0.      0
ATOM   3923 HG11 VAL A 254      52.392  58.176  39.743  1.00  0.00           H0.      0
ATOM   3924 HG12 VAL A 254      51.371  58.185  38.318  1.00  0.00           H0.      0
ATOM   3925 HG13 VAL A 254      53.187  58.119  38.213  1.00  0.00           H0.      0
ATOM   3926  CG2 VAL A 254      53.418  60.542  39.696  1.00  0.00           C0.      0
ATOM   3927 HG21 VAL A 254      53.210  60.075  40.658  1.00  0.00           H0.      0
ATOM   3928 HG22 VAL A 254      54.450  60.398  39.375  1.00  0.00           H0.      0
ATOM   3929 HG23 VAL A 254      53.391  61.612  39.902  1.00  0.00           H0.      0
ATOM   3930  C   VAL A 254      52.296  62.128  37.246  1.00  0.00           C0.      0
ATOM   3931  O   VAL A 254      51.132  62.559  37.052  1.00  0.00           O0.      0
ATOM   3932  N   GLN A 255      53.370  63.013  37.347  1.00  0.00           N0.      0
ATOM   3933  H   GLN A 255      54.290  62.598  37.371  1.00  0.00           H0.      0
ATOM   3934  CA  GLN A 255      53.229  64.471  37.149  1.00  0.00           C0.      0
ATOM   3935  HA  GLN A 255      52.248  64.817  37.473  1.00  0.00           H0.      0
ATOM   3936  CB  GLN A 255      54.436  65.188  37.834  1.00  0.00           C0.      0
ATOM   3937  HB2 GLN A 255      55.374  64.838  37.401  1.00  0.00           H0.      0
ATOM   3938  HB3 GLN A 255      54.304  66.257  37.666  1.00  0.00           H0.      0
ATOM   3939  CG  GLN A 255      54.439  65.072  39.392  1.00  0.00           C0.      0
ATOM   3940  HG2 GLN A 255      53.718  65.718  39.892  1.00  0.00           H0.      0
ATOM   3941  HG3 GLN A 255      54.314  64.089  39.847  1.00  0.00           H0.      0
ATOM   3942  CD  GLN A 255      55.801  65.630  39.840  1.00  0.00           C0.      0
ATOM   3943  OE1 GLN A 255      56.014  66.776  40.121  1.00  0.00           O0.      0
ATOM   3944  NE2 GLN A 255      56.816  64.836  39.837  1.00  0.00           N0.      0
ATOM   3945 HE21 GLN A 255      57.703  65.234  40.112  1.00  0.00           H0.      0
ATOM   3946 HE22 GLN A 255      56.597  63.904  39.517  1.00  0.00           H0.      0
ATOM   3947  C   GLN A 255      53.220  64.843  35.672  1.00  0.00           C0.      0
ATOM   3948  O   GLN A 255      52.620  65.891  35.376  1.00  0.00           O0.      0
ATOM   3949  N   GLU A 256      53.772  63.990  34.795  1.00  0.00           N0.      0
ATOM   3950  H   GLU A 256      54.326  63.240  35.183  1.00  0.00           H0.      0
ATOM   3951  CA  GLU A 256      53.854  64.280  33.279  1.00  0.00           C0.      0
ATOM   3952  HA  GLU A 256      54.177  65.308  33.114  1.00  0.00           H0.      0
ATOM   3953  CB  GLU A 256      54.799  63.266  32.564  1.00  0.00           C0.      0
ATOM   3954  HB2 GLU A 256      55.756  63.193  33.081  1.00  0.00           H0.      0
ATOM   3955  HB3 GLU A 256      54.275  62.321  32.421  1.00  0.00           H0.      0
ATOM   3956  CG  GLU A 256      55.041  63.591  31.102  1.00  0.00           C0.      0
ATOM   3957  HG2 GLU A 256      55.697  62.851  30.643  1.00  0.00           H0.      0
ATOM   3958  HG3 GLU A 256      54.084  63.470  30.594  1.00  0.00           H0.      0
ATOM   3959  CD  GLU A 256      55.657  64.954  30.802  1.00  0.00           C0.      0
ATOM   3960  OE1 GLU A 256      56.159  65.582  31.752  1.00  0.00           O0.      0
ATOM   3961  OE2 GLU A 256      55.602  65.415  29.641  1.00  0.00           O0.      0
ATOM   3962  C   GLU A 256      52.397  64.147  32.695  1.00  0.00           C0.      0
ATOM   3963  O   GLU A 256      52.076  64.879  31.775  1.00  0.00           O0.      0
ATOM   3964  N   ALA A 257      51.560  63.304  33.315  1.00  0.00           N0.      0
ATOM   3965  H   ALA A 257      52.013  62.787  34.055  1.00  0.00           H0.      0
ATOM   3966  CA  ALA A 257      50.143  62.975  32.969  1.00  0.00           C0.      0
ATOM   3967  HA  ALA A 257      50.144  62.953  31.879  1.00  0.00           H0.      0
ATOM   3968  CB  ALA A 257      49.690  61.746  33.763  1.00  0.00           C0.      0
ATOM   3969  HB1 ALA A 257      49.619  62.046  34.808  1.00  0.00           H0.      0
ATOM   3970  HB2 ALA A 257      48.772  61.344  33.334  1.00  0.00           H0.      0
ATOM   3971  HB3 ALA A 257      50.330  60.874  33.625  1.00  0.00           H0.      0
ATOM   3972  C   ALA A 257      49.213  64.170  33.232  1.00  0.00           C0.      0
ATOM   3973  O   ALA A 257      48.059  64.138  32.830  1.00  0.00           O0.      0
ATOM   3974  N   PHE A 258      49.694  65.226  33.995  1.00  0.00           N0.      0
ATOM   3975  H   PHE A 258      50.538  65.030  34.513  1.00  0.00           H0.      0
ATOM   3976  CA  PHE A 258      49.168  66.647  34.014  1.00  0.00           C0.      0
ATOM   3977  HA  PHE A 258      48.303  66.702  33.353  1.00  0.00           H0.      0
ATOM   3978  CB  PHE A 258      48.725  67.055  35.352  1.00  0.00           C0.      0
ATOM   3979  HB2 PHE A 258      49.588  67.180  36.006  1.00  0.00           H0.      0
ATOM   3980  HB3 PHE A 258      48.224  68.014  35.220  1.00  0.00           H0.      0
ATOM   3981  CG  PHE A 258      47.679  66.197  36.110  1.00  0.00           C0.      0
ATOM   3982  CD1 PHE A 258      46.319  66.304  35.767  1.00  0.00           C0.      0
ATOM   3983  HD1 PHE A 258      45.933  66.998  35.034  1.00  0.00           H0.      0
ATOM   3984  CE1 PHE A 258      45.382  65.575  36.553  1.00  0.00           C0.      0
ATOM   3985  HE1 PHE A 258      44.343  65.576  36.259  1.00  0.00           H0.      0
ATOM   3986  CZ  PHE A 258      45.723  64.896  37.665  1.00  0.00           C0.      0
ATOM   3987  HZ  PHE A 258      45.017  64.355  38.278  1.00  0.00           H0.      0
ATOM   3988  CE2 PHE A 258      47.069  64.765  37.917  1.00  0.00           C0.      0
ATOM   3989  HE2 PHE A 258      47.364  64.293  38.843  1.00  0.00           H0.      0
ATOM   3990  CD2 PHE A 258      48.066  65.294  37.128  1.00  0.00           C0.      0
ATOM   3991  HD2 PHE A 258      49.106  65.201  37.401  1.00  0.00           H0.      0
ATOM   3992  C   PHE A 258      50.182  67.675  33.396  1.00  0.00           C0.      0
ATOM   3993  O   PHE A 258      49.951  68.857  33.424  1.00  0.00           O0.      0
ATOM   3994  N   GLY A 259      51.285  67.181  32.915  1.00  0.00           N0.      0
ATOM   3995  H   GLY A 259      51.396  66.181  32.825  1.00  0.00           H0.      0
ATOM   3996  CA  GLY A 259      52.360  68.009  32.387  1.00  0.00           C0.      0
ATOM   3997  HA2 GLY A 259      53.115  67.334  31.985  1.00  0.00           H0.      0
ATOM   3998  HA3 GLY A 259      52.014  68.580  31.526  1.00  0.00           H0.      0
ATOM   3999  C   GLY A 259      53.099  68.924  33.369  1.00  0.00           C0.      0
ATOM   4000  O   GLY A 259      53.519  70.003  32.908  1.00  0.00           O0.      0
ATOM   4001  N   GLY A 260      53.116  68.592  34.639  1.00  0.00           N0.      0
ATOM   4002  H   GLY A 260      52.721  67.691  34.866  1.00  0.00           H0.      0
ATOM   4003  CA  GLY A 260      53.621  69.439  35.719  1.00  0.00           C0.      0
ATOM   4004  HA2 GLY A 260      54.008  68.841  36.544  1.00  0.00           H0.      0
ATOM   4005  HA3 GLY A 260      54.497  69.994  35.382  1.00  0.00           H0.      0
ATOM   4006  C   GLY A 260      52.628  70.488  36.348  1.00  0.00           C0.      0
ATOM   4007  O   GLY A 260      52.899  71.092  37.432  1.00  0.00           O0.      0
ATOM   4008  N   ARG A 261      51.417  70.700  35.761  1.00  0.00           N0.      0
ATOM   4009  H   ARG A 261      51.397  70.264  34.851  1.00  0.00           H0.      0
ATOM   4010  CA  ARG A 261      50.254  71.553  36.199  1.00  0.00           C0.      0
ATOM   4011  HA  ARG A 261      50.792  72.356  36.703  1.00  0.00           H0.      0
ATOM   4012  CB  ARG A 261      49.357  71.971  35.016  1.00  0.00           C0.      0
ATOM   4013  HB2 ARG A 261      48.921  71.060  34.607  1.00  0.00           H0.      0
ATOM   4014  HB3 ARG A 261      48.650  72.733  35.342  1.00  0.00           H0.      0
ATOM   4015  CG  ARG A 261      50.269  72.620  33.867  1.00  0.00           C0.      0
ATOM   4016  HG2 ARG A 261      50.878  71.833  33.421  1.00  0.00           H0.      0
ATOM   4017  HG3 ARG A 261      49.534  73.089  33.213  1.00  0.00           H0.      0
ATOM   4018  CD  ARG A 261      51.310  73.708  34.374  1.00  0.00           C0.      0
ATOM   4019  HD2 ARG A 261      51.993  73.201  35.055  1.00  0.00           H0.      0
ATOM   4020  HD3 ARG A 261      51.858  74.015  33.484  1.00  0.00           H0.      0
ATOM   4021  NE  ARG A 261      50.535  74.820  35.035  1.00  0.00           N0.      0
ATOM   4022  HE  ARG A 261      49.593  74.517  35.238  1.00  0.00           H0.      0
ATOM   4023  CZ  ARG A 261      50.748  76.133  35.190  1.00  0.00           C0.      0
ATOM   4024  NH1 ARG A 261      49.908  76.890  35.872  1.00  0.00           N0.      0
ATOM   4025 HH11 ARG A 261      48.981  76.547  36.080  1.00  0.00           H0.      0
ATOM   4026 HH12 ARG A 261      50.096  77.820  36.219  1.00  0.00           H0.      0
ATOM   4027  NH2 ARG A 261      51.849  76.752  34.881  1.00  0.00           N0.      0
ATOM   4028 HH21 ARG A 261      52.690  76.352  34.490  1.00  0.00           H0.      0
ATOM   4029 HH22 ARG A 261      51.746  77.752  34.979  1.00  0.00           H0.      0
ATOM   4030  C   ARG A 261      49.422  70.975  37.366  1.00  0.00           C0.      0
ATOM   4031  O   ARG A 261      48.186  70.743  37.380  1.00  0.00           O0.      0
ATOM   4032  N   CYS A 262      50.269  70.582  38.306  1.00  0.00           N0.      0
ATOM   4033  H   CYS A 262      51.257  70.740  38.166  1.00  0.00           H0.      0
ATOM   4034  CA  CYS A 262      49.949  69.838  39.507  1.00  0.00           C0.      0
ATOM   4035  HA  CYS A 262      48.989  70.130  39.933  1.00  0.00           H0.      0
ATOM   4036  CB  CYS A 262      49.834  68.377  39.180  1.00  0.00           C0.      0
ATOM   4037  HB2 CYS A 262      49.482  67.899  40.095  1.00  0.00           H0.      0
ATOM   4038  HB3 CYS A 262      49.110  68.296  38.369  1.00  0.00           H0.      0
ATOM   4039  SG  CYS A 262      51.407  67.613  38.593  1.00  0.00           S0.      0
ATOM   4040  HG  CYS A 262      51.952  67.394  39.793  1.00  0.00           H0.      0
ATOM   4041  C   CYS A 262      50.986  69.984  40.582  1.00  0.00           C0.      0
ATOM   4042  O   CYS A 262      52.100  70.414  40.478  1.00  0.00           O0.      0
ATOM   4043  N   GLN A 263      50.505  69.724  41.821  1.00  0.00           N0.      0
ATOM   4044  H   GLN A 263      49.549  69.417  41.936  1.00  0.00           H0.      0
ATOM   4045  CA  GLN A 263      51.277  69.485  43.041  1.00  0.00           C0.      0
ATOM   4046  HA  GLN A 263      52.158  70.127  43.055  1.00  0.00           H0.      0
ATOM   4047  CB  GLN A 263      50.427  69.812  44.210  1.00  0.00           C0.      0
ATOM   4048  HB2 GLN A 263      49.534  69.201  44.077  1.00  0.00           H0.      0
ATOM   4049  HB3 GLN A 263      50.954  69.658  45.151  1.00  0.00           H0.      0
ATOM   4050  CG  GLN A 263      50.138  71.289  44.391  1.00  0.00           C0.      0
ATOM   4051  HG2 GLN A 263      51.054  71.880  44.382  1.00  0.00           H0.      0
ATOM   4052  HG3 GLN A 263      49.578  71.686  43.544  1.00  0.00           H0.      0
ATOM   4053  CD  GLN A 263      49.317  71.679  45.583  1.00  0.00           C0.      0
ATOM   4054  OE1 GLN A 263      48.591  70.854  46.146  1.00  0.00           O0.      0
ATOM   4055  NE2 GLN A 263      49.276  72.894  46.031  1.00  0.00           N0.      0
ATOM   4056 HE21 GLN A 263      48.904  73.057  46.956  1.00  0.00           H0.      0
ATOM   4057 HE22 GLN A 263      49.989  73.535  45.714  1.00  0.00           H0.      0
ATOM   4058  C   GLN A 263      51.718  67.964  43.207  1.00  0.00           C0.      0
ATOM   4059  O   GLN A 263      51.150  67.185  42.458  1.00  0.00           O0.      0
ATOM   4060  N   HID A 264      52.686  67.582  44.038  1.00  0.00           N0.      0
ATOM   4061  H   HID A 264      53.137  68.325  44.552  1.00  0.00           H0.      0
ATOM   4062  CA  HID A 264      52.950  66.138  44.338  1.00  0.00           C0.      0
ATOM   4063  HA  HID A 264      52.018  65.575  44.302  1.00  0.00           H0.      0
ATOM   4064  CB  HID A 264      53.880  65.558  43.286  1.00  0.00           C0.      0
ATOM   4065  HB2 HID A 264      53.248  65.355  42.422  1.00  0.00           H0.      0
ATOM   4066  HB3 HID A 264      54.631  66.269  42.942  1.00  0.00           H0.      0
ATOM   4067  CG  HID A 264      54.621  64.296  43.562  1.00  0.00           C0.      0
ATOM   4068  ND1 HID A 264      55.969  64.259  44.084  1.00  0.00           N0.      0
ATOM   4069  HD1 HID A 264      56.589  65.048  44.189  1.00  0.00           H0.      0
ATOM   4070  CE1 HID A 264      56.144  62.979  44.431  1.00  0.00           C0.      0
ATOM   4071  HE1 HID A 264      56.971  62.604  45.015  1.00  0.00           H0.      0
ATOM   4072  NE2 HID A 264      55.081  62.248  44.235  1.00  0.00           N0.      0
ATOM   4073  CD2 HID A 264      54.091  63.038  43.645  1.00  0.00           C0.      0
ATOM   4074  HD2 HID A 264      53.022  63.045  43.496  1.00  0.00           H0.      0
ATOM   4075  C   HID A 264      53.544  65.868  45.760  1.00  0.00           C0.      0
ATOM   4076  O   HID A 264      54.404  66.649  46.198  1.00  0.00           O0.      0
ATOM   4077  N   SER A 265      53.125  64.764  46.361  1.00  0.00           N0.      0
ATOM   4078  H   SER A 265      52.289  64.302  46.030  1.00  0.00           H0.      0
ATOM   4079  CA  SER A 265      53.740  64.167  47.549  1.00  0.00           C0.      0
ATOM   4080  HA  SER A 265      54.758  64.558  47.537  1.00  0.00           H0.      0
ATOM   4081  CB  SER A 265      53.050  64.812  48.757  1.00  0.00           C0.      0
ATOM   4082  HB2 SER A 265      53.314  65.869  48.761  1.00  0.00           H0.      0
ATOM   4083  HB3 SER A 265      51.969  64.702  48.672  1.00  0.00           H0.      0
ATOM   4084  OG  SER A 265      53.636  64.150  49.872  1.00  0.00           O0.      0
ATOM   4085  HG  SER A 265      53.587  64.661  50.683  1.00  0.00           H0.      0
ATOM   4086  C   SER A 265      53.815  62.626  47.502  1.00  0.00           C0.      0
ATOM   4087  O   SER A 265      52.929  61.955  46.973  1.00  0.00           O0.      0
ATOM   4088  N   VAL A 266      54.903  62.058  48.046  1.00  0.00           N0.      0
ATOM   4089  H   VAL A 266      55.449  62.702  48.600  1.00  0.00           H0.      0
ATOM   4090  CA  VAL A 266      55.078  60.613  48.144  1.00  0.00           C0.      0
ATOM   4091  HA  VAL A 266      54.117  60.178  47.869  1.00  0.00           H0.      0
ATOM   4092  CB  VAL A 266      56.037  60.061  47.089  1.00  0.00           C0.      0
ATOM   4093  HB  VAL A 266      55.668  60.396  46.120  1.00  0.00           H0.      0
ATOM   4094  CG1 VAL A 266      57.533  60.447  47.332  1.00  0.00           C0.      0
ATOM   4095 HG11 VAL A 266      57.861  60.151  48.328  1.00  0.00           H0.      0
ATOM   4096 HG12 VAL A 266      58.279  60.080  46.628  1.00  0.00           H0.      0
ATOM   4097 HG13 VAL A 266      57.666  61.528  47.346  1.00  0.00           H0.      0
ATOM   4098  CG2 VAL A 266      56.131  58.524  47.206  1.00  0.00           C0.      0
ATOM   4099 HG21 VAL A 266      55.165  58.091  46.945  1.00  0.00           H0.      0
ATOM   4100 HG22 VAL A 266      56.848  57.991  46.582  1.00  0.00           H0.      0
ATOM   4101 HG23 VAL A 266      56.471  58.338  48.225  1.00  0.00           H0.      0
ATOM   4102  C   VAL A 266      55.210  60.115  49.606  1.00  0.00           C0.      0
ATOM   4103  O   VAL A 266      56.142  60.461  50.220  1.00  0.00           O0.      0
ATOM   4104  N   LEU A 267      54.188  59.452  50.182  1.00  0.00           N0.      0
ATOM   4105  H   LEU A 267      53.353  59.387  49.617  1.00  0.00           H0.      0
ATOM   4106  CA  LEU A 267      54.317  58.677  51.427  1.00  0.00           C0.      0
ATOM   4107  HA  LEU A 267      54.999  59.141  52.140  1.00  0.00           H0.      0
ATOM   4108  CB  LEU A 267      52.934  58.665  52.093  1.00  0.00           C0.      0
ATOM   4109  HB2 LEU A 267      52.237  58.087  51.486  1.00  0.00           H0.      0
ATOM   4110  HB3 LEU A 267      53.073  58.201  53.069  1.00  0.00           H0.      0
ATOM   4111  CG  LEU A 267      52.237  59.959  52.507  1.00  0.00           C0.      0
ATOM   4112  HG  LEU A 267      51.791  60.421  51.627  1.00  0.00           H0.      0
ATOM   4113  CD1 LEU A 267      51.010  59.605  53.423  1.00  0.00           C0.      0
ATOM   4114 HD11 LEU A 267      50.361  58.868  52.950  1.00  0.00           H0.      0
ATOM   4115 HD12 LEU A 267      51.355  59.340  54.423  1.00  0.00           H0.      0
ATOM   4116 HD13 LEU A 267      50.422  60.513  53.555  1.00  0.00           H0.      0
ATOM   4117  CD2 LEU A 267      53.019  60.965  53.309  1.00  0.00           C0.      0
ATOM   4118 HD21 LEU A 267      52.447  61.891  53.377  1.00  0.00           H0.      0
ATOM   4119 HD22 LEU A 267      53.164  60.709  54.359  1.00  0.00           H0.      0
ATOM   4120 HD23 LEU A 267      53.977  61.061  52.798  1.00  0.00           H0.      0
ATOM   4121  C   LEU A 267      54.711  57.230  51.248  1.00  0.00           C0.      0
ATOM   4122  O   LEU A 267      54.627  56.707  50.132  1.00  0.00           O0.      0
ATOM   4123  N   GLY A 268      55.071  56.453  52.300  1.00  0.00           N0.      0
ATOM   4124  H   GLY A 268      55.222  56.913  53.186  1.00  0.00           H0.      0
ATOM   4125  CA  GLY A 268      55.463  55.087  52.220  1.00  0.00           C0.      0
ATOM   4126  HA2 GLY A 268      55.021  54.635  51.332  1.00  0.00           H0.      0
ATOM   4127  HA3 GLY A 268      56.528  55.039  51.994  1.00  0.00           H0.      0
ATOM   4128  C   GLY A 268      54.829  54.309  53.371  1.00  0.00           C0.      0
ATOM   4129  O   GLY A 268      55.026  54.675  54.535  1.00  0.00           O0.      0
ATOM   4130  N   ASP A 269      54.123  53.233  53.088  1.00  0.00           N0.      0
ATOM   4131  H   ASP A 269      54.155  52.791  52.180  1.00  0.00           H0.      0
ATOM   4132  CA  ASP A 269      53.285  52.510  54.087  1.00  0.00           C0.      0
ATOM   4133  HA  ASP A 269      52.682  51.841  53.473  1.00  0.00           H0.      0
ATOM   4134  CB  ASP A 269      54.132  51.552  54.985  1.00  0.00           C0.      0
ATOM   4135  HB2 ASP A 269      54.867  52.134  55.542  1.00  0.00           H0.      0
ATOM   4136  HB3 ASP A 269      53.464  51.075  55.702  1.00  0.00           H0.      0
ATOM   4137  CG  ASP A 269      54.837  50.362  54.301  1.00  0.00           C0.      0
ATOM   4138  OD1 ASP A 269      54.656  50.071  53.099  1.00  0.00           O0.      0
ATOM   4139  OD2 ASP A 269      55.565  49.605  55.061  1.00  0.00           O0.      0
ATOM   4140  C   ASP A 269      52.273  53.332  54.950  1.00  0.00           C0.      0
ATOM   4141  O   ASP A 269      51.950  53.069  56.105  1.00  0.00           O0.      0
ATOM   4142  N   PHE A 270      51.696  54.414  54.332  1.00  0.00           N0.      0
ATOM   4143  H   PHE A 270      51.924  54.521  53.354  1.00  0.00           H0.      0
ATOM   4144  CA  PHE A 270      50.979  55.509  54.961  1.00  0.00           C0.      0
ATOM   4145  HA  PHE A 270      50.886  56.234  54.152  1.00  0.00           H0.      0
ATOM   4146  CB  PHE A 270      49.464  55.154  55.183  1.00  0.00           C0.      0
ATOM   4147  HB2 PHE A 270      49.346  54.565  56.092  1.00  0.00           H0.      0
ATOM   4148  HB3 PHE A 270      48.960  56.085  55.442  1.00  0.00           H0.      0
ATOM   4149  CG  PHE A 270      48.724  54.531  54.055  1.00  0.00           C0.      0
ATOM   4150  CD1 PHE A 270      48.965  53.168  53.760  1.00  0.00           C0.      0
ATOM   4151  HD1 PHE A 270      49.711  52.670  54.361  1.00  0.00           H0.      0
ATOM   4152  CE1 PHE A 270      48.279  52.527  52.705  1.00  0.00           C0.      0
ATOM   4153  HE1 PHE A 270      48.388  51.487  52.435  1.00  0.00           H0.      0
ATOM   4154  CZ  PHE A 270      47.400  53.310  51.862  1.00  0.00           C0.      0
ATOM   4155  HZ  PHE A 270      46.984  52.788  51.012  1.00  0.00           H0.      0
ATOM   4156  CE2 PHE A 270      47.235  54.690  52.076  1.00  0.00           C0.      0
ATOM   4157  HE2 PHE A 270      46.720  55.321  51.367  1.00  0.00           H0.      0
ATOM   4158  CD2 PHE A 270      47.853  55.273  53.211  1.00  0.00           C0.      0
ATOM   4159  HD2 PHE A 270      47.737  56.305  53.507  1.00  0.00           H0.      0
ATOM   4160  C   PHE A 270      51.726  56.520  55.899  1.00  0.00           C0.      0
ATOM   4161  O   PHE A 270      51.167  57.173  56.759  1.00  0.00           O0.      0
ATOM   4162  N   LYS A 271      53.004  56.521  55.780  1.00  0.00           N0.      0
ATOM   4163  H   LYS A 271      53.437  55.846  55.167  1.00  0.00           H0.      0
ATOM   4164  CA  LYS A 271      53.865  57.348  56.657  1.00  0.00           C0.      0
ATOM   4165  HA  LYS A 271      53.271  58.022  57.275  1.00  0.00           H0.      0
ATOM   4166  CB  LYS A 271      54.770  56.449  57.536  1.00  0.00           C0.      0
ATOM   4167  HB2 LYS A 271      55.504  55.966  56.891  1.00  0.00           H0.      0
ATOM   4168  HB3 LYS A 271      55.260  57.063  58.293  1.00  0.00           H0.      0
ATOM   4169  CG  LYS A 271      54.097  55.316  58.306  1.00  0.00           C0.      0
ATOM   4170  HG2 LYS A 271      53.394  55.886  58.915  1.00  0.00           H0.      0
ATOM   4171  HG3 LYS A 271      53.445  54.769  57.626  1.00  0.00           H0.      0
ATOM   4172  CD  LYS A 271      54.977  54.343  59.157  1.00  0.00           C0.      0
ATOM   4173  HD2 LYS A 271      55.745  53.897  58.524  1.00  0.00           H0.      0
ATOM   4174  HD3 LYS A 271      55.489  54.933  59.917  1.00  0.00           H0.      0
ATOM   4175  CE  LYS A 271      54.019  53.466  59.920  1.00  0.00           C0.      0
ATOM   4176  HE2 LYS A 271      53.338  54.011  60.573  1.00  0.00           H0.      0
ATOM   4177  HE3 LYS A 271      53.342  53.108  59.144  1.00  0.00           H0.      0
ATOM   4178  NZ  LYS A 271      54.551  52.268  60.686  1.00  0.00           N0.      0
ATOM   4179  HZ1 LYS A 271      54.740  51.564  59.988  1.00  0.00           H0.      0
ATOM   4180  HZ2 LYS A 271      55.405  52.476  61.184  1.00  0.00           H0.      0
ATOM   4181  HZ3 LYS A 271      53.904  51.876  61.355  1.00  0.00           H0.      0
ATOM   4182  C   LYS A 271      54.645  58.363  55.841  1.00  0.00           C0.      0
ATOM   4183  O   LYS A 271      54.954  58.033  54.634  1.00  0.00           O0.      0
ATOM   4184  N   PRO A 272      55.091  59.528  56.344  1.00  0.00           N0.      0
ATOM   4185  CD  PRO A 272      54.868  60.020  57.654  1.00  0.00           C0.      0
ATOM   4186  HD2 PRO A 272      55.569  59.587  58.369  1.00  0.00           H0.      0
ATOM   4187  HD3 PRO A 272      53.869  59.812  58.036  1.00  0.00           H0.      0
ATOM   4188  CG  PRO A 272      55.025  61.552  57.545  1.00  0.00           C0.      0
ATOM   4189  HG2 PRO A 272      55.209  62.005  58.520  1.00  0.00           H0.      0
ATOM   4190  HG3 PRO A 272      54.156  61.862  56.965  1.00  0.00           H0.      0
ATOM   4191  CB  PRO A 272      56.184  61.743  56.528  1.00  0.00           C0.      0
ATOM   4192  HB2 PRO A 272      57.182  61.675  56.959  1.00  0.00           H0.      0
ATOM   4193  HB3 PRO A 272      56.168  62.614  55.871  1.00  0.00           H0.      0
ATOM   4194  CA  PRO A 272      55.943  60.493  55.600  1.00  0.00           C0.      0
ATOM   4195  HA  PRO A 272      55.390  60.758  54.699  1.00  0.00           H0.      0
ATOM   4196  C   PRO A 272      57.258  59.850  55.124  1.00  0.00           C0.      0
ATOM   4197  O   PRO A 272      57.791  58.934  55.785  1.00  0.00           O0.      0
ATOM   4198  N   TYR A 273      57.876  60.402  54.068  1.00  0.00           N0.      0
ATOM   4199  H   TYR A 273      57.438  61.159  53.563  1.00  0.00           H0.      0
ATOM   4200  CA  TYR A 273      59.121  59.882  53.551  1.00  0.00           C0.      0
ATOM   4201  HA  TYR A 273      59.610  59.285  54.321  1.00  0.00           H0.      0
ATOM   4202  CB  TYR A 273      58.722  58.936  52.381  1.00  0.00           C0.      0
ATOM   4203  HB2 TYR A 273      58.287  58.045  52.835  1.00  0.00           H0.      0
ATOM   4204  HB3 TYR A 273      58.011  59.384  51.687  1.00  0.00           H0.      0
ATOM   4205  CG  TYR A 273      59.879  58.395  51.622  1.00  0.00           C0.      0
ATOM   4206  CD1 TYR A 273      60.346  57.120  51.942  1.00  0.00           C0.      0
ATOM   4207  HD1 TYR A 273      59.960  56.570  52.789  1.00  0.00           H0.      0
ATOM   4208  CE1 TYR A 273      61.320  56.512  51.122  1.00  0.00           C0.      0
ATOM   4209  HE1 TYR A 273      61.669  55.543  51.448  1.00  0.00           H0.      0
ATOM   4210  CZ  TYR A 273      61.821  57.150  49.985  1.00  0.00           C0.      0
ATOM   4211  OH  TYR A 273      62.764  56.548  49.180  1.00  0.00           O0.      0
ATOM   4212  HH  TYR A 273      62.814  57.117  48.408  1.00  0.00           H0.      0
ATOM   4213  CE2 TYR A 273      61.362  58.475  49.760  1.00  0.00           C0.      0
ATOM   4214  HE2 TYR A 273      61.837  59.131  49.046  1.00  0.00           H0.      0
ATOM   4215  CD2 TYR A 273      60.452  59.086  50.580  1.00  0.00           C0.      0
ATOM   4216  HD2 TYR A 273      60.072  60.056  50.296  1.00  0.00           H0.      0
ATOM   4217  C   TYR A 273      60.081  60.981  53.135  1.00  0.00           C0.      0
ATOM   4218  O   TYR A 273      59.647  62.086  52.729  1.00  0.00           O0.      0
ATOM   4219  N   ARG A 274      61.376  60.588  53.119  1.00  0.00           N0.      0
ATOM   4220  H   ARG A 274      61.575  59.645  53.422  1.00  0.00           H0.      0
ATOM   4221  CA  ARG A 274      62.573  61.344  52.708  1.00  0.00           C0.      0
ATOM   4222  HA  ARG A 274      62.430  62.035  51.878  1.00  0.00           H0.      0
ATOM   4223  CB  ARG A 274      63.190  62.152  53.886  1.00  0.00           C0.      0
ATOM   4224  HB2 ARG A 274      63.333  61.490  54.740  1.00  0.00           H0.      0
ATOM   4225  HB3 ARG A 274      64.209  62.475  53.670  1.00  0.00           H0.      0
ATOM   4226  CG  ARG A 274      62.331  63.319  54.312  1.00  0.00           C0.      0
ATOM   4227  HG2 ARG A 274      62.058  63.927  53.449  1.00  0.00           H0.      0
ATOM   4228  HG3 ARG A 274      61.354  63.039  54.706  1.00  0.00           H0.      0
ATOM   4229  CD  ARG A 274      63.173  64.246  55.218  1.00  0.00           C0.      0
ATOM   4230  HD2 ARG A 274      63.610  63.726  56.070  1.00  0.00           H0.      0
ATOM   4231  HD3 ARG A 274      63.971  64.776  54.697  1.00  0.00           H0.      0
ATOM   4232  NE  ARG A 274      62.193  65.226  55.746  1.00  0.00           N0.      0
ATOM   4233  HE  ARG A 274      61.782  64.926  56.618  1.00  0.00           H0.      0
ATOM   4234  CZ  ARG A 274      61.581  66.223  55.094  1.00  0.00           C0.      0
ATOM   4235  NH1 ARG A 274      61.917  66.623  53.920  1.00  0.00           N0.      0
ATOM   4236 HH11 ARG A 274      62.782  66.233  53.573  1.00  0.00           H0.      0
ATOM   4237 HH12 ARG A 274      61.636  67.545  53.618  1.00  0.00           H0.      0
ATOM   4238  NH2 ARG A 274      60.649  66.956  55.589  1.00  0.00           N0.      0
ATOM   4239 HH21 ARG A 274      60.025  66.541  56.267  1.00  0.00           H0.      0
ATOM   4240 HH22 ARG A 274      60.229  67.629  54.964  1.00  0.00           H0.      0
ATOM   4241  C   ARG A 274      63.619  60.350  52.111  1.00  0.00           C0.      0
ATOM   4242  O   ARG A 274      63.651  59.227  52.610  1.00  0.00           O0.      0
ATOM   4243  N   PRO A 275      64.373  60.668  51.061  1.00  0.00           N0.      0
ATOM   4244  CD  PRO A 275      64.435  62.016  50.526  1.00  0.00           C0.      0
ATOM   4245  HD2 PRO A 275      64.547  62.818  51.255  1.00  0.00           H0.      0
ATOM   4246  HD3 PRO A 275      63.538  62.158  49.923  1.00  0.00           H0.      0
ATOM   4247  CG  PRO A 275      65.751  62.116  49.711  1.00  0.00           C0.      0
ATOM   4248  HG2 PRO A 275      66.525  62.476  50.390  1.00  0.00           H0.      0
ATOM   4249  HG3 PRO A 275      65.714  62.835  48.892  1.00  0.00           H0.      0
ATOM   4250  CB  PRO A 275      65.978  60.683  49.354  1.00  0.00           C0.      0
ATOM   4251  HB2 PRO A 275      67.034  60.465  49.196  1.00  0.00           H0.      0
ATOM   4252  HB3 PRO A 275      65.405  60.469  48.452  1.00  0.00           H0.      0
ATOM   4253  CA  PRO A 275      65.470  59.867  50.579  1.00  0.00           C0.      0
ATOM   4254  HA  PRO A 275      65.140  58.899  50.201  1.00  0.00           H0.      0
ATOM   4255  C   PRO A 275      66.626  59.667  51.572  1.00  0.00           C0.      0
ATOM   4256  O   PRO A 275      67.089  60.599  52.218  1.00  0.00           O0.      0
ATOM   4257  N   GLY A 276      66.944  58.403  51.769  1.00  0.00           N0.      0
ATOM   4258  H   GLY A 276      66.426  57.688  51.279  1.00  0.00           H0.      0
ATOM   4259  CA  GLY A 276      68.036  58.045  52.776  1.00  0.00           C0.      0
ATOM   4260  HA2 GLY A 276      68.479  57.094  52.483  1.00  0.00           H0.      0
ATOM   4261  HA3 GLY A 276      68.750  58.858  52.640  1.00  0.00           H0.      0
ATOM   4262  C   GLY A 276      67.613  58.022  54.238  1.00  0.00           C0.      0
ATOM   4263  O   GLY A 276      68.304  58.541  55.100  1.00  0.00           O0.      0
ATOM   4264  N   GLN A 277      66.415  57.424  54.562  1.00  0.00           N0.      0
ATOM   4265  H   GLN A 277      65.853  57.029  53.822  1.00  0.00           H0.      0
ATOM   4266  CA  GLN A 277      65.740  57.325  55.854  1.00  0.00           C0.      0
ATOM   4267  HA  GLN A 277      66.359  57.907  56.538  1.00  0.00           H0.      0
ATOM   4268  CB  GLN A 277      64.318  57.778  55.879  1.00  0.00           C0.      0
ATOM   4269  HB2 GLN A 277      64.025  57.711  56.927  1.00  0.00           H0.      0
ATOM   4270  HB3 GLN A 277      64.285  58.811  55.531  1.00  0.00           H0.      0
ATOM   4271  CG  GLN A 277      63.418  56.938  55.001  1.00  0.00           C0.      0
ATOM   4272  HG2 GLN A 277      63.592  57.173  53.951  1.00  0.00           H0.      0
ATOM   4273  HG3 GLN A 277      63.547  55.858  55.075  1.00  0.00           H0.      0
ATOM   4274  CD  GLN A 277      61.913  57.156  55.293  1.00  0.00           C0.      0
ATOM   4275  OE1 GLN A 277      61.463  58.281  55.541  1.00  0.00           O0.      0
ATOM   4276  NE2 GLN A 277      61.134  56.143  55.180  1.00  0.00           N0.      0
ATOM   4277 HE21 GLN A 277      60.144  56.234  55.358  1.00  0.00           H0.      0
ATOM   4278 HE22 GLN A 277      61.549  55.227  55.083  1.00  0.00           H0.      0
ATOM   4279  C   GLN A 277      65.819  55.844  56.271  1.00  0.00           C0.      0
ATOM   4280  O   GLN A 277      66.148  54.932  55.530  1.00  0.00           O0.      0
ATOM   4281  N   ALA A 278      65.474  55.608  57.581  1.00  0.00           N0.      0
ATOM   4282  H   ALA A 278      65.116  56.373  58.136  1.00  0.00           H0.      0
ATOM   4283  CA  ALA A 278      65.720  54.326  58.248  1.00  0.00           C0.      0
ATOM   4284  HA  ALA A 278      66.707  53.937  57.998  1.00  0.00           H0.      0
ATOM   4285  CB  ALA A 278      65.706  54.659  59.741  1.00  0.00           C0.      0
ATOM   4286  HB1 ALA A 278      66.243  53.836  60.215  1.00  0.00           H0.      0
ATOM   4287  HB2 ALA A 278      66.341  55.507  59.998  1.00  0.00           H0.      0
ATOM   4288  HB3 ALA A 278      64.670  54.804  60.046  1.00  0.00           H0.      0
ATOM   4289  C   ALA A 278      64.747  53.216  57.852  1.00  0.00           C0.      0
ATOM   4290  O   ALA A 278      65.014  51.998  57.871  1.00  0.00           O0.      0
ATOM   4291  N   TYR A 279      63.478  53.565  57.631  1.00  0.00           N0.      0
ATOM   4292  H   TYR A 279      63.246  54.547  57.677  1.00  0.00           H0.      0
ATOM   4293  CA  TYR A 279      62.367  52.706  57.300  1.00  0.00           C0.      0
ATOM   4294  HA  TYR A 279      62.444  51.737  57.792  1.00  0.00           H0.      0
ATOM   4295  CB  TYR A 279      61.084  53.435  57.673  1.00  0.00           C0.      0
ATOM   4296  HB2 TYR A 279      61.241  53.889  58.651  1.00  0.00           H0.      0
ATOM   4297  HB3 TYR A 279      60.954  54.297  57.019  1.00  0.00           H0.      0
ATOM   4298  CG  TYR A 279      59.880  52.480  57.649  1.00  0.00           C0.      0
ATOM   4299  CD1 TYR A 279      59.033  52.564  56.576  1.00  0.00           C0.      0
ATOM   4300  HD1 TYR A 279      59.313  53.254  55.794  1.00  0.00           H0.      0
ATOM   4301  CE1 TYR A 279      57.884  51.704  56.550  1.00  0.00           C0.      0
ATOM   4302  HE1 TYR A 279      57.250  51.655  55.676  1.00  0.00           H0.      0
ATOM   4303  CZ  TYR A 279      57.670  50.866  57.588  1.00  0.00           C0.      0
ATOM   4304  OH  TYR A 279      56.720  49.952  57.354  1.00  0.00           O0.      0
ATOM   4305  HH  TYR A 279      56.435  49.796  56.451  1.00  0.00           H0.      0
ATOM   4306  CE2 TYR A 279      58.475  50.820  58.697  1.00  0.00           C0.      0
ATOM   4307  HE2 TYR A 279      58.043  50.369  59.579  1.00  0.00           H0.      0
ATOM   4308  CD2 TYR A 279      59.626  51.642  58.734  1.00  0.00           C0.      0
ATOM   4309  HD2 TYR A 279      60.215  51.725  59.636  1.00  0.00           H0.      0
ATOM   4310  C   TYR A 279      62.433  52.364  55.759  1.00  0.00           C0.      0
ATOM   4311  O   TYR A 279      62.723  53.227  54.979  1.00  0.00           O0.      0
ATOM   4312  N   VAL A 280      62.032  51.122  55.374  1.00  0.00           N0.      0
ATOM   4313  H   VAL A 280      61.877  50.487  56.144  1.00  0.00           H0.      0
ATOM   4314  CA  VAL A 280      61.897  50.713  53.957  1.00  0.00           C0.      0
ATOM   4315  HA  VAL A 280      62.182  51.497  53.256  1.00  0.00           H0.      0
ATOM   4316  CB  VAL A 280      62.687  49.343  53.771  1.00  0.00           C0.      0
ATOM   4317  HB  VAL A 280      62.486  48.660  54.596  1.00  0.00           H0.      0
ATOM   4318  CG1 VAL A 280      62.373  48.633  52.463  1.00  0.00           C0.      0
ATOM   4319 HG11 VAL A 280      62.448  49.170  51.518  1.00  0.00           H0.      0
ATOM   4320 HG12 VAL A 280      62.925  47.707  52.303  1.00  0.00           H0.      0
ATOM   4321 HG13 VAL A 280      61.314  48.375  52.442  1.00  0.00           H0.      0
ATOM   4322  CG2 VAL A 280      64.199  49.708  53.774  1.00  0.00           C0.      0
ATOM   4323 HG21 VAL A 280      64.549  50.120  54.720  1.00  0.00           H0.      0
ATOM   4324 HG22 VAL A 280      64.737  48.774  53.609  1.00  0.00           H0.      0
ATOM   4325 HG23 VAL A 280      64.312  50.460  52.993  1.00  0.00           H0.      0
ATOM   4326  C   VAL A 280      60.460  50.467  53.752  1.00  0.00           C0.      0
ATOM   4327  O   VAL A 280      59.959  49.576  54.363  1.00  0.00           O0.      0
ATOM   4328  N   PRO A 281      59.719  51.176  52.907  1.00  0.00           N0.      0
ATOM   4329  CD  PRO A 281      60.040  52.518  52.483  1.00  0.00           C0.      0
ATOM   4330  HD2 PRO A 281      60.682  52.734  51.628  1.00  0.00           H0.      0
ATOM   4331  HD3 PRO A 281      60.545  53.065  53.280  1.00  0.00           H0.      0
ATOM   4332  CG  PRO A 281      58.662  53.200  52.206  1.00  0.00           C0.      0
ATOM   4333  HG2 PRO A 281      58.764  54.010  51.485  1.00  0.00           H0.      0
ATOM   4334  HG3 PRO A 281      58.395  53.586  53.190  1.00  0.00           H0.      0
ATOM   4335  CB  PRO A 281      57.850  52.049  51.713  1.00  0.00           C0.      0
ATOM   4336  HB2 PRO A 281      58.140  51.852  50.681  1.00  0.00           H0.      0
ATOM   4337  HB3 PRO A 281      56.817  52.306  51.948  1.00  0.00           H0.      0
ATOM   4338  CA  PRO A 281      58.349  50.886  52.618  1.00  0.00           C0.      0
ATOM   4339  HA  PRO A 281      57.720  50.979  53.504  1.00  0.00           H0.      0
ATOM   4340  C   PRO A 281      58.208  49.541  51.934  1.00  0.00           C0.      0
ATOM   4341  O   PRO A 281      59.032  49.102  51.116  1.00  0.00           O0.      0
ATOM   4342  N   CYS A 282      57.045  48.927  52.108  1.00  0.00           N0.      0
ATOM   4343  H   CYS A 282      56.299  49.396  52.602  1.00  0.00           H0.      0
ATOM   4344  CA  CYS A 282      56.479  47.923  51.183  1.00  0.00           C0.      0
ATOM   4345  HA  CYS A 282      57.346  47.378  50.809  1.00  0.00           H0.      0
ATOM   4346  CB  CYS A 282      55.521  46.999  51.966  1.00  0.00           C0.      0
ATOM   4347  HB2 CYS A 282      55.937  46.659  52.915  1.00  0.00           H0.      0
ATOM   4348  HB3 CYS A 282      54.556  47.453  52.190  1.00  0.00           H0.      0
ATOM   4349  SG  CYS A 282      55.363  45.632  50.933  1.00  0.00           S0.      0
ATOM   4350  HG  CYS A 282      54.613  46.253  50.019  1.00  0.00           H0.      0
ATOM   4351  C   CYS A 282      55.832  48.593  50.025  1.00  0.00           C0.      0
ATOM   4352  O   CYS A 282      56.007  48.150  48.898  1.00  0.00           O0.      0
ATOM   4353  N   TYR A 283      55.118  49.655  50.300  1.00  0.00           N0.      0
ATOM   4354  H   TYR A 283      55.029  49.892  51.277  1.00  0.00           H0.      0
ATOM   4355  CA  TYR A 283      54.268  50.383  49.272  1.00  0.00           C0.      0
ATOM   4356  HA  TYR A 283      54.490  49.913  48.314  1.00  0.00           H0.      0
ATOM   4357  CB  TYR A 283      52.731  50.141  49.520  1.00  0.00           C0.      0
ATOM   4358  HB2 TYR A 283      52.477  50.775  50.370  1.00  0.00           H0.      0
ATOM   4359  HB3 TYR A 283      52.223  50.629  48.688  1.00  0.00           H0.      0
ATOM   4360  CG  TYR A 283      52.336  48.645  49.656  1.00  0.00           C0.      0
ATOM   4361  CD1 TYR A 283      52.348  48.096  50.918  1.00  0.00           C0.      0
ATOM   4362  HD1 TYR A 283      52.437  48.647  51.843  1.00  0.00           H0.      0
ATOM   4363  CE1 TYR A 283      52.000  46.755  51.117  1.00  0.00           C0.      0
ATOM   4364  HE1 TYR A 283      52.016  46.354  52.119  1.00  0.00           H0.      0
ATOM   4365  CZ  TYR A 283      51.766  45.885  49.962  1.00  0.00           C0.      0
ATOM   4366  OH  TYR A 283      51.288  44.644  50.177  1.00  0.00           O0.      0
ATOM   4367  HH  TYR A 283      50.797  44.667  51.002  1.00  0.00           H0.      0
ATOM   4368  CE2 TYR A 283      51.755  46.475  48.654  1.00  0.00           C0.      0
ATOM   4369  HE2 TYR A 283      51.389  45.912  47.808  1.00  0.00           H0.      0
ATOM   4370  CD2 TYR A 283      52.083  47.841  48.483  1.00  0.00           C0.      0
ATOM   4371  HD2 TYR A 283      52.109  48.306  47.509  1.00  0.00           H0.      0
ATOM   4372  C   TYR A 283      54.594  51.865  49.314  1.00  0.00           C0.      0
ATOM   4373  O   TYR A 283      54.520  52.383  50.430  1.00  0.00           O0.      0
ATOM   4374  N   PHE A 284      55.001  52.484  48.229  1.00  0.00           N0.      0
ATOM   4375  H   PHE A 284      55.023  51.920  47.392  1.00  0.00           H0.      0
ATOM   4376  CA  PHE A 284      54.804  53.915  48.055  1.00  0.00           C0.      0
ATOM   4377  HA  PHE A 284      55.029  54.390  49.010  1.00  0.00           H0.      0
ATOM   4378  CB  PHE A 284      55.822  54.394  47.049  1.00  0.00           C0.      0
ATOM   4379  HB2 PHE A 284      55.741  53.834  46.118  1.00  0.00           H0.      0
ATOM   4380  HB3 PHE A 284      55.609  55.430  46.784  1.00  0.00           H0.      0
ATOM   4381  CG  PHE A 284      57.277  54.358  47.568  1.00  0.00           C0.      0
ATOM   4382  CD1 PHE A 284      58.119  53.342  47.097  1.00  0.00           C0.      0
ATOM   4383  HD1 PHE A 284      57.743  52.596  46.413  1.00  0.00           H0.      0
ATOM   4384  CE1 PHE A 284      59.446  53.163  47.524  1.00  0.00           C0.      0
ATOM   4385  HE1 PHE A 284      60.184  52.493  47.108  1.00  0.00           H0.      0
ATOM   4386  CZ  PHE A 284      59.893  54.020  48.533  1.00  0.00           C0.      0
ATOM   4387  HZ  PHE A 284      60.931  53.977  48.829  1.00  0.00           H0.      0
ATOM   4388  CE2 PHE A 284      59.079  55.002  49.034  1.00  0.00           C0.      0
ATOM   4389  HE2 PHE A 284      59.438  55.626  49.839  1.00  0.00           H0.      0
ATOM   4390  CD2 PHE A 284      57.794  55.188  48.561  1.00  0.00           C0.      0
ATOM   4391  HD2 PHE A 284      57.144  55.881  49.075  1.00  0.00           H0.      0
ATOM   4392  C   PHE A 284      53.435  54.355  47.643  1.00  0.00           C0.      0
ATOM   4393  O   PHE A 284      52.916  53.698  46.725  1.00  0.00           O0.      0
ATOM   4394  N   ILE A 285      52.928  55.463  48.219  1.00  0.00           N0.      0
ATOM   4395  H   ILE A 285      53.430  55.822  49.018  1.00  0.00           H0.      0
ATOM   4396  CA  ILE A 285      51.653  56.030  47.942  1.00  0.00           C0.      0
ATOM   4397  HA  ILE A 285      51.204  55.453  47.134  1.00  0.00           H0.      0
ATOM   4398  CB  ILE A 285      50.700  56.074  49.174  1.00  0.00           C0.      0
ATOM   4399  HB  ILE A 285      51.125  56.603  50.027  1.00  0.00           H0.      0
ATOM   4400  CG2 ILE A 285      49.425  56.827  48.811  1.00  0.00           C0.      0
ATOM   4401 HG21 ILE A 285      49.144  56.498  47.810  1.00  0.00           H0.      0
ATOM   4402 HG22 ILE A 285      48.577  56.691  49.483  1.00  0.00           H0.      0
ATOM   4403 HG23 ILE A 285      49.573  57.904  48.893  1.00  0.00           H0.      0
ATOM   4404  CG1 ILE A 285      50.338  54.654  49.661  1.00  0.00           C0.      0
ATOM   4405 HG12 ILE A 285      49.310  54.605  50.020  1.00  0.00           H0.      0
ATOM   4406 HG13 ILE A 285      50.274  54.083  48.735  1.00  0.00           H0.      0
ATOM   4407  CD1 ILE A 285      51.212  53.897  50.676  1.00  0.00           C0.      0
ATOM   4408 HD11 ILE A 285      52.245  53.966  50.336  1.00  0.00           H0.      0
ATOM   4409 HD12 ILE A 285      51.185  54.473  51.601  1.00  0.00           H0.      0
ATOM   4410 HD13 ILE A 285      50.835  52.880  50.783  1.00  0.00           H0.      0
ATOM   4411  C   ILE A 285      51.855  57.507  47.441  1.00  0.00           C0.      0
ATOM   4412  O   ILE A 285      52.281  58.424  48.170  1.00  0.00           O0.      0
ATOM   4413  N   HID A 286      51.588  57.737  46.122  1.00  0.00           N0.      0
ATOM   4414  H   HID A 286      51.253  56.928  45.619  1.00  0.00           H0.      0
ATOM   4415  CA  HID A 286      51.659  59.066  45.478  1.00  0.00           C0.      0
ATOM   4416  HA  HID A 286      52.421  59.522  46.109  1.00  0.00           H0.      0
ATOM   4417  CB  HID A 286      52.073  58.923  44.023  1.00  0.00           C0.      0
ATOM   4418  HB2 HID A 286      51.484  58.166  43.506  1.00  0.00           H0.      0
ATOM   4419  HB3 HID A 286      51.892  59.849  43.477  1.00  0.00           H0.      0
ATOM   4420  CG  HID A 286      53.501  58.632  43.862  1.00  0.00           C0.      0
ATOM   4421  ND1 HID A 286      54.525  59.492  43.772  1.00  0.00           N0.      0
ATOM   4422  HD1 HID A 286      54.452  60.488  43.926  1.00  0.00           H0.      0
ATOM   4423  CE1 HID A 286      55.676  58.746  43.781  1.00  0.00           C0.      0
ATOM   4424  HE1 HID A 286      56.695  59.101  43.835  1.00  0.00           H0.      0
ATOM   4425  NE2 HID A 286      55.408  57.423  43.653  1.00  0.00           N0.      0
ATOM   4426  CD2 HID A 286      54.040  57.391  43.881  1.00  0.00           C0.      0
ATOM   4427  HD2 HID A 286      53.397  56.525  43.930  1.00  0.00           H0.      0
ATOM   4428  C   HID A 286      50.279  59.804  45.632  1.00  0.00           C0.      0
ATOM   4429  O   HID A 286      49.189  59.241  45.522  1.00  0.00           O0.      0
ATOM   4430  N   VAL A 287      50.378  61.124  45.803  1.00  0.00           N0.      0
ATOM   4431  H   VAL A 287      51.282  61.552  45.946  1.00  0.00           H0.      0
ATOM   4432  CA  VAL A 287      49.204  62.022  45.802  1.00  0.00           C0.      0
ATOM   4433  HA  VAL A 287      48.312  61.561  45.379  1.00  0.00           H0.      0
ATOM   4434  CB  VAL A 287      48.802  62.449  47.202  1.00  0.00           C0.      0
ATOM   4435  HB  VAL A 287      49.573  63.134  47.554  1.00  0.00           H0.      0
ATOM   4436  CG1 VAL A 287      47.488  63.261  47.236  1.00  0.00           C0.      0
ATOM   4437 HG11 VAL A 287      47.571  64.015  46.453  1.00  0.00           H0.      0
ATOM   4438 HG12 VAL A 287      46.592  62.673  47.034  1.00  0.00           H0.      0
ATOM   4439 HG13 VAL A 287      47.364  63.654  48.245  1.00  0.00           H0.      0
ATOM   4440  CG2 VAL A 287      48.732  61.430  48.378  1.00  0.00           C0.      0
ATOM   4441 HG21 VAL A 287      47.856  60.840  48.110  1.00  0.00           H0.      0
ATOM   4442 HG22 VAL A 287      49.591  60.760  48.355  1.00  0.00           H0.      0
ATOM   4443 HG23 VAL A 287      48.636  61.958  49.326  1.00  0.00           H0.      0
ATOM   4444  C   VAL A 287      49.500  63.226  44.902  1.00  0.00           C0.      0
ATOM   4445  O   VAL A 287      50.513  63.992  45.042  1.00  0.00           O0.      0
ATOM   4446  N   LEU A 288      48.653  63.557  43.875  1.00  0.00           N0.      0
ATOM   4447  H   LEU A 288      47.823  62.995  43.756  1.00  0.00           H0.      0
ATOM   4448  CA  LEU A 288      48.739  64.764  43.018  1.00  0.00           C0.      0
ATOM   4449  HA  LEU A 288      49.542  65.366  43.443  1.00  0.00           H0.      0
ATOM   4450  CB  LEU A 288      49.169  64.317  41.581  1.00  0.00           C0.      0
ATOM   4451  HB2 LEU A 288      48.417  63.688  41.106  1.00  0.00           H0.      0
ATOM   4452  HB3 LEU A 288      49.089  65.306  41.129  1.00  0.00           H0.      0
ATOM   4453  CG  LEU A 288      50.568  63.726  41.512  1.00  0.00           C0.      0
ATOM   4454  HG  LEU A 288      51.051  64.006  42.448  1.00  0.00           H0.      0
ATOM   4455  CD1 LEU A 288      50.440  62.188  41.439  1.00  0.00           C0.      0
ATOM   4456 HD11 LEU A 288      50.097  61.652  40.554  1.00  0.00           H0.      0
ATOM   4457 HD12 LEU A 288      51.352  61.694  41.773  1.00  0.00           H0.      0
ATOM   4458 HD13 LEU A 288      49.750  61.865  42.219  1.00  0.00           H0.      0
ATOM   4459  CD2 LEU A 288      51.313  64.179  40.311  1.00  0.00           C0.      0
ATOM   4460 HD21 LEU A 288      50.805  64.173  39.347  1.00  0.00           H0.      0
ATOM   4461 HD22 LEU A 288      51.638  65.193  40.545  1.00  0.00           H0.      0
ATOM   4462 HD23 LEU A 288      52.218  63.588  40.171  1.00  0.00           H0.      0
ATOM   4463  C   LEU A 288      47.461  65.568  43.040  1.00  0.00           C0.      0
ATOM   4464  O   LEU A 288      46.456  65.094  42.517  1.00  0.00           O0.      0
ATOM   4465  N   LYS A 289      47.462  66.778  43.503  1.00  0.00           N0.      0
ATOM   4466  H   LYS A 289      48.268  67.056  44.045  1.00  0.00           H0.      0
ATOM   4467  CA  LYS A 289      46.369  67.762  43.254  1.00  0.00           C0.      0
ATOM   4468  HA  LYS A 289      45.384  67.326  43.425  1.00  0.00           H0.      0
ATOM   4469  CB  LYS A 289      46.325  68.848  44.363  1.00  0.00           C0.      0
ATOM   4470  HB2 LYS A 289      46.356  68.506  45.398  1.00  0.00           H0.      0
ATOM   4471  HB3 LYS A 289      47.177  69.505  44.186  1.00  0.00           H0.      0
ATOM   4472  CG  LYS A 289      44.982  69.603  44.270  1.00  0.00           C0.      0
ATOM   4473  HG2 LYS A 289      44.605  69.811  43.269  1.00  0.00           H0.      0
ATOM   4474  HG3 LYS A 289      44.218  68.904  44.611  1.00  0.00           H0.      0
ATOM   4475  CD  LYS A 289      44.969  70.861  45.147  1.00  0.00           C0.      0
ATOM   4476  HD2 LYS A 289      43.927  71.166  45.245  1.00  0.00           H0.      0
ATOM   4477  HD3 LYS A 289      45.326  70.746  46.171  1.00  0.00           H0.      0
ATOM   4478  CE  LYS A 289      45.556  72.114  44.566  1.00  0.00           C0.      0
ATOM   4479  HE2 LYS A 289      46.617  72.172  44.810  1.00  0.00           H0.      0
ATOM   4480  HE3 LYS A 289      45.496  72.035  43.481  1.00  0.00           H0.      0
ATOM   4481  NZ  LYS A 289      44.830  73.349  44.962  1.00  0.00           N0.      0
ATOM   4482  HZ1 LYS A 289      44.147  73.695  44.303  1.00  0.00           H0.      0
ATOM   4483  HZ2 LYS A 289      44.370  73.182  45.845  1.00  0.00           H0.      0
ATOM   4484  HZ3 LYS A 289      45.474  74.101  45.162  1.00  0.00           H0.      0
ATOM   4485  C   LYS A 289      46.601  68.395  41.911  1.00  0.00           C0.      0
ATOM   4486  O   LYS A 289      47.708  68.941  41.716  1.00  0.00           O0.      0
ATOM   4487  N   LYS A 290      45.703  68.391  40.918  1.00  0.00           N0.      0
ATOM   4488  H   LYS A 290      44.856  67.876  41.113  1.00  0.00           H0.      0
ATOM   4489  CA  LYS A 290      45.763  69.202  39.717  1.00  0.00           C0.      0
ATOM   4490  HA  LYS A 290      46.732  69.107  39.225  1.00  0.00           H0.      0
ATOM   4491  CB  LYS A 290      44.670  68.739  38.783  1.00  0.00           C0.      0
ATOM   4492  HB2 LYS A 290      44.818  67.703  38.477  1.00  0.00           H0.      0
ATOM   4493  HB3 LYS A 290      43.671  68.881  39.195  1.00  0.00           H0.      0
ATOM   4494  CG  LYS A 290      44.853  69.521  37.513  1.00  0.00           C0.      0
ATOM   4495  HG2 LYS A 290      44.701  70.557  37.818  1.00  0.00           H0.      0
ATOM   4496  HG3 LYS A 290      45.812  69.493  36.997  1.00  0.00           H0.      0
ATOM   4497  CD  LYS A 290      43.815  69.034  36.534  1.00  0.00           C0.      0
ATOM   4498  HD2 LYS A 290      43.908  67.954  36.419  1.00  0.00           H0.      0
ATOM   4499  HD3 LYS A 290      42.809  69.389  36.758  1.00  0.00           H0.      0
ATOM   4500  CE  LYS A 290      44.244  69.565  35.141  1.00  0.00           C0.      0
ATOM   4501  HE2 LYS A 290      44.156  70.650  35.077  1.00  0.00           H0.      0
ATOM   4502  HE3 LYS A 290      45.225  69.197  34.841  1.00  0.00           H0.      0
ATOM   4503  NZ  LYS A 290      43.400  69.090  34.037  1.00  0.00           N0.      0
ATOM   4504  HZ1 LYS A 290      42.479  69.423  34.282  1.00  0.00           H0.      0
ATOM   4505  HZ2 LYS A 290      43.671  69.500  33.154  1.00  0.00           H0.      0
ATOM   4506  HZ3 LYS A 290      43.356  68.116  33.776  1.00  0.00           H0.      0
ATOM   4507  C   LYS A 290      45.546  70.619  40.145  1.00  0.00           C0.      0
ATOM   4508  O   LYS A 290      44.628  70.895  40.854  1.00  0.00           O0.      0
ATOM   4509  N   THR A 291      46.320  71.517  39.505  1.00  0.00           N0.      0
ATOM   4510  H   THR A 291      47.120  71.248  38.951  1.00  0.00           H0.      0
ATOM   4511  CA  THR A 291      46.181  72.988  39.661  1.00  0.00           C0.      0
ATOM   4512  HA  THR A 291      45.369  73.247  40.340  1.00  0.00           H0.      0
ATOM   4513  CB  THR A 291      47.431  73.511  40.300  1.00  0.00           C0.      0
ATOM   4514  HB  THR A 291      47.339  74.597  40.304  1.00  0.00           H0.      0
ATOM   4515  CG2 THR A 291      47.616  73.050  41.762  1.00  0.00           C0.      0
ATOM   4516 HG21 THR A 291      48.535  73.463  42.178  1.00  0.00           H0.      0
ATOM   4517 HG22 THR A 291      46.814  73.448  42.384  1.00  0.00           H0.      0
ATOM   4518 HG23 THR A 291      47.591  71.964  41.853  1.00  0.00           H0.      0
ATOM   4519  OG1 THR A 291      48.529  73.227  39.509  1.00  0.00           O0.      0
ATOM   4520  HG1 THR A 291      48.709  74.015  38.992  1.00  0.00           H0.      0
ATOM   4521  C   THR A 291      45.898  73.759  38.340  1.00  0.00           C0.      0
ATOM   4522  O   THR A 291      45.457  74.894  38.424  1.00  0.00           O0.      0
ATOM   4523  N   GLY A 292      46.094  73.127  37.182  1.00  0.00           N0.      0
ATOM   4524  H   GLY A 292      46.303  72.142  37.112  1.00  0.00           H0.      0
ATOM   4525  CA  GLY A 292      46.047  73.893  35.851  1.00  0.00           C0.      0
ATOM   4526  HA2 GLY A 292      46.271  73.297  34.966  1.00  0.00           H0.      0
ATOM   4527  HA3 GLY A 292      45.046  74.324  35.828  1.00  0.00           H0.      0
ATOM   4528  C   GLY A 292      47.030  75.052  35.733  1.00  0.00           C0.      0
ATOM   4529  O   GLY A 292      46.728  76.014  35.042  1.00  0.00           O0.      0
ATOM   4530  OXT GLY A 292      48.055  75.042  36.456  1.00  0.00           O0.      0
ATOM   4531  CA' SAM A 293      42.084  45.655  44.662  1.00  0.00           C0.      0
ATOM   4532  CB  SAM A 293      43.005  45.191  43.548  1.00  0.00           C0.      0
ATOM   4533  CG  SAM A 293      42.379  43.969  42.843  1.00  0.00           C0.      0
ATOM   4534  SD  SAM A 293      43.696  43.057  41.909  1.00  0.00           S0.      0
ATOM   4535  C5' SAM A 293      44.147  44.257  40.585  1.00  0.00           C0.      0
ATOM   4536  C4' SAM A 293      42.899  44.802  39.763  1.00  0.00           C0.      0
ATOM   4537  O4' SAM A 293      43.302  45.703  38.692  1.00  0.00           O0.      0
ATOM   4538  C3' SAM A 293      42.034  43.670  39.132  1.00  0.00           C0.      0
ATOM   4539  O3' SAM A 293      40.751  43.775  39.779  1.00  0.00           O0.      0
ATOM   4540  C2' SAM A 293      42.148  43.966  37.653  1.00  0.00           C0.      0
ATOM   4541  O2' SAM A 293      41.040  43.573  36.791  1.00  0.00           O0.      0
ATOM   4542  C1' SAM A 293      42.474  45.475  37.505  1.00  0.00           C0.      0
ATOM   4543  OXT SAM A 293      41.407  44.185  46.398  1.00  0.00           O0.      0
ATOM   4544  N1  SAM A 293      42.687  48.525  33.348  1.00  0.00           N0.      0
ATOM   4545  C2  SAM A 293      41.775  48.444  34.303  1.00  0.00           C0.      0
[truncated: 6,254,513 more chars]
