# Supplementary material for: Computational Investigation of GNMT-Catalyzed Methyl Transfer Reaction: Integrating MD, QM, and ML Approaches
Source: J Comput Chem. Author manuscript; Available in PMC 2026 Jun 29. (PMC13312424; doi:10.1002/jcc.70434)
Supplement: SI-3 [file NIHMS2188582-supplement-SI-3.zip › MD-frame-pdbs/sampling-R2-339.pdb]

ATOM      1  N   VAL A   1      21.235 133.310 110.549  1.00  0.00           N  
ATOM      2  CA  VAL A   1      20.567 132.165 111.105  1.00  0.00           C  
ATOM      3  C   VAL A   1      21.481 131.439 112.140  1.00  0.00           C  
ATOM      4  O   VAL A   1      21.284 131.511 113.359  1.00  0.00           O  
ATOM      5  CB  VAL A   1      19.828 131.184 110.044  1.00  0.00           C  
ATOM      6  CG1 VAL A   1      19.313 129.948 110.752  1.00  0.00           C  
ATOM      7  CG2 VAL A   1      18.790 131.976 109.239  1.00  0.00           C  
ATOM      8  HA  VAL A   1      19.756 132.551 111.722  1.00  0.00           H  
ATOM      9  HB  VAL A   1      20.645 130.930 109.369  1.00  0.00           H  
ATOM     10 HG11 VAL A   1      18.987 129.188 110.042  1.00  0.00           H  
ATOM     11 HG12 VAL A   1      20.087 129.367 111.254  1.00  0.00           H  
ATOM     12 HG13 VAL A   1      18.446 130.183 111.370  1.00  0.00           H  
ATOM     13 HG21 VAL A   1      19.378 132.579 108.546  1.00  0.00           H  
ATOM     14 HG22 VAL A   1      18.182 131.228 108.731  1.00  0.00           H  
ATOM     15 HG23 VAL A   1      18.194 132.629 109.878  1.00  0.00           H  
ATOM     16  H1  VAL A   1      21.922 133.039 109.860  1.00  0.00           H  
ATOM     17  H2  VAL A   1      21.797 133.794 111.234  1.00  0.00           H  
ATOM     18  H3  VAL A   1      20.635 134.013 110.140  1.00  0.00           H  
ATOM     19  N   ASP A   2      22.592 130.756 111.812  1.00  0.00           N  
ATOM     20  CA  ASP A   2      23.528 129.960 112.676  1.00  0.00           C  
ATOM     21  C   ASP A   2      22.881 128.933 113.699  1.00  0.00           C  
ATOM     22  O   ASP A   2      23.287 128.860 114.856  1.00  0.00           O  
ATOM     23  CB  ASP A   2      24.639 130.899 113.237  1.00  0.00           C  
ATOM     24  CG  ASP A   2      25.837 130.115 113.823  1.00  0.00           C  
ATOM     25  OD1 ASP A   2      26.344 130.438 114.912  1.00  0.00           O  
ATOM     26  OD2 ASP A   2      26.245 129.141 113.179  1.00  0.00           O1-
ATOM     27  H   ASP A   2      23.032 130.817 110.905  1.00  0.00           H  
ATOM     28  HA  ASP A   2      24.044 129.416 111.885  1.00  0.00           H  
ATOM     29  HB2 ASP A   2      25.050 131.664 112.577  1.00  0.00           H  
ATOM     30  HB3 ASP A   2      24.167 131.467 114.037  1.00  0.00           H  
ATOM     31  N   SER A   3      21.877 128.213 113.193  1.00  0.00           N  
ATOM     32  CA  SER A   3      21.164 127.230 114.015  1.00  0.00           C  
ATOM     33  C   SER A   3      21.491 125.791 113.569  1.00  0.00           C  
ATOM     34  O   SER A   3      20.616 124.974 113.708  1.00  0.00           O  
ATOM     35  CB  SER A   3      19.751 127.565 114.221  1.00  0.00           C  
ATOM     36  OG  SER A   3      19.612 128.895 114.772  1.00  0.00           O  
ATOM     37  H   SER A   3      21.668 128.255 112.206  1.00  0.00           H  
ATOM     38  HA  SER A   3      21.493 127.291 115.053  1.00  0.00           H  
ATOM     39  HB2 SER A   3      19.213 127.491 113.276  1.00  0.00           H  
ATOM     40  HB3 SER A   3      19.458 126.817 114.957  1.00  0.00           H  
ATOM     41  HG  SER A   3      20.206 129.068 115.506  1.00  0.00           H  
ATOM     42  N   VAL A   4      22.674 125.405 113.093  1.00  0.00           N  
ATOM     43  CA  VAL A   4      23.034 124.118 112.466  1.00  0.00           C  
ATOM     44  C   VAL A   4      23.337 123.077 113.566  1.00  0.00           C  
ATOM     45  O   VAL A   4      24.087 123.402 114.486  1.00  0.00           O  
ATOM     46  CB  VAL A   4      24.211 124.317 111.527  1.00  0.00           C  
ATOM     47  CG1 VAL A   4      24.266 123.025 110.743  1.00  0.00           C  
ATOM     48  CG2 VAL A   4      23.986 125.449 110.486  1.00  0.00           C  
ATOM     49  H   VAL A   4      23.396 126.107 113.007  1.00  0.00           H  
ATOM     50  HA  VAL A   4      22.126 123.812 111.947  1.00  0.00           H  
ATOM     51  HB  VAL A   4      25.149 124.474 112.060  1.00  0.00           H  
ATOM     52 HG11 VAL A   4      24.653 122.162 111.286  1.00  0.00           H  
ATOM     53 HG12 VAL A   4      23.302 122.763 110.307  1.00  0.00           H  
ATOM     54 HG13 VAL A   4      24.895 123.084 109.854  1.00  0.00           H  
ATOM     55 HG21 VAL A   4      23.879 126.426 110.957  1.00  0.00           H  
ATOM     56 HG22 VAL A   4      24.834 125.610 109.821  1.00  0.00           H  
ATOM     57 HG23 VAL A   4      23.086 125.334 109.882  1.00  0.00           H  
ATOM     58  N   TYR A   5      22.827 121.801 113.501  1.00  0.00           N  
ATOM     59  CA  TYR A   5      22.785 120.808 114.547  1.00  0.00           C  
ATOM     60  C   TYR A   5      24.135 120.520 115.282  1.00  0.00           C  
ATOM     61  O   TYR A   5      25.183 120.387 114.660  1.00  0.00           O  
ATOM     62  CB  TYR A   5      22.262 119.515 113.953  1.00  0.00           C  
ATOM     63  CG  TYR A   5      22.015 118.440 114.951  1.00  0.00           C  
ATOM     64  CD1 TYR A   5      22.985 117.397 115.073  1.00  0.00           C  
ATOM     65  CD2 TYR A   5      20.947 118.485 115.878  1.00  0.00           C  
ATOM     66  CE1 TYR A   5      22.751 116.455 116.115  1.00  0.00           C  
ATOM     67  CE2 TYR A   5      20.717 117.485 116.815  1.00  0.00           C  
ATOM     68  CZ  TYR A   5      21.628 116.446 116.942  1.00  0.00           C  
ATOM     69  OH  TYR A   5      21.380 115.457 117.845  1.00  0.00           O  
ATOM     70  H   TYR A   5      22.295 121.547 112.680  1.00  0.00           H  
ATOM     71  HA  TYR A   5      22.111 121.196 115.310  1.00  0.00           H  
ATOM     72  HB2 TYR A   5      21.312 119.647 113.437  1.00  0.00           H  
ATOM     73  HB3 TYR A   5      22.924 119.145 113.171  1.00  0.00           H  
ATOM     74  HD1 TYR A   5      23.849 117.361 114.426  1.00  0.00           H  
ATOM     75  HD2 TYR A   5      20.289 119.336 115.785  1.00  0.00           H  
ATOM     76  HE1 TYR A   5      23.473 115.665 116.266  1.00  0.00           H  
ATOM     77  HE2 TYR A   5      19.770 117.435 117.332  1.00  0.00           H  
ATOM     78  HH  TYR A   5      22.153 114.889 117.859  1.00  0.00           H  
ATOM     79  N   ARG A   6      24.066 120.504 116.624  1.00  0.00           N  
ATOM     80  CA  ARG A   6      25.259 120.502 117.456  1.00  0.00           C  
ATOM     81  C   ARG A   6      25.949 119.176 117.498  1.00  0.00           C  
ATOM     82  O   ARG A   6      25.395 118.093 117.779  1.00  0.00           O  
ATOM     83  CB  ARG A   6      24.881 120.886 118.930  1.00  0.00           C  
ATOM     84  CG  ARG A   6      24.412 122.283 119.113  1.00  0.00           C  
ATOM     85  CD  ARG A   6      24.119 122.547 120.595  1.00  0.00           C  
ATOM     86  NE  ARG A   6      23.676 123.943 120.827  1.00  0.00           N  
ATOM     87  CZ  ARG A   6      24.275 125.100 120.825  1.00  0.00           C  
ATOM     88  NH1 ARG A   6      23.643 126.205 121.045  1.00  0.00           N1+
ATOM     89  NH2 ARG A   6      25.497 125.295 120.513  1.00  0.00           N  
ATOM     90  H   ARG A   6      23.124 120.520 116.985  1.00  0.00           H  
ATOM     91  HA  ARG A   6      26.047 121.143 117.060  1.00  0.00           H  
ATOM     92  HB2 ARG A   6      24.136 120.171 119.281  1.00  0.00           H  
ATOM     93  HB3 ARG A   6      25.830 120.787 119.454  1.00  0.00           H  
ATOM     94  HG2 ARG A   6      25.097 122.991 118.646  1.00  0.00           H  
ATOM     95  HG3 ARG A   6      23.432 122.423 118.657  1.00  0.00           H  
ATOM     96  HD2 ARG A   6      23.451 121.818 121.052  1.00  0.00           H  
ATOM     97  HD3 ARG A   6      25.093 122.437 121.074  1.00  0.00           H  
ATOM     98  HE  ARG A   6      22.692 123.950 121.057  1.00  0.00           H  
ATOM     99 HH11 ARG A   6      22.655 126.242 121.253  1.00  0.00           H  
ATOM    100 HH12 ARG A   6      24.072 127.106 120.887  1.00  0.00           H  
ATOM    101 HH21 ARG A   6      26.143 124.521 120.464  1.00  0.00           H  
ATOM    102 HH22 ARG A   6      25.882 126.217 120.662  1.00  0.00           H  
ATOM    103  N   THR A   7      27.235 119.224 117.278  1.00  0.00           N  
ATOM    104  CA  THR A   7      28.119 118.053 117.546  1.00  0.00           C  
ATOM    105  C   THR A   7      28.609 117.818 118.963  1.00  0.00           C  
ATOM    106  O   THR A   7      29.107 116.727 119.253  1.00  0.00           O  
ATOM    107  CB  THR A   7      29.293 118.076 116.584  1.00  0.00           C  
ATOM    108  CG2 THR A   7      28.828 118.166 115.092  1.00  0.00           C  
ATOM    109  OG1 THR A   7      30.047 119.244 116.642  1.00  0.00           O  
ATOM    110  H   THR A   7      27.590 120.151 117.089  1.00  0.00           H  
ATOM    111  HA  THR A   7      27.603 117.160 117.190  1.00  0.00           H  
ATOM    112  HB  THR A   7      29.957 117.225 116.735  1.00  0.00           H  
ATOM    113  HG1 THR A   7      30.857 119.104 117.137  1.00  0.00           H  
ATOM    114 HG21 THR A   7      28.420 119.132 114.795  1.00  0.00           H  
ATOM    115 HG22 THR A   7      29.744 118.026 114.519  1.00  0.00           H  
ATOM    116 HG23 THR A   7      28.045 117.433 114.899  1.00  0.00           H  
ATOM    117  N   ARG A   8      28.502 118.822 119.895  1.00  0.00           N  
ATOM    118  CA  ARG A   8      28.749 118.693 121.313  1.00  0.00           C  
ATOM    119  C   ARG A   8      28.009 119.782 122.171  1.00  0.00           C  
ATOM    120  O   ARG A   8      27.560 120.812 121.604  1.00  0.00           O  
ATOM    121  CB  ARG A   8      30.242 118.745 121.574  1.00  0.00           C  
ATOM    122  CG  ARG A   8      30.929 120.027 120.997  1.00  0.00           C  
ATOM    123  CD  ARG A   8      32.462 119.912 121.081  1.00  0.00           C  
ATOM    124  NE  ARG A   8      33.218 121.084 120.766  1.00  0.00           N  
ATOM    125  CZ  ARG A   8      33.741 121.390 119.496  1.00  0.00           C  
ATOM    126  NH1 ARG A   8      34.505 122.442 119.355  1.00  0.00           N1+
ATOM    127  NH2 ARG A   8      33.473 120.691 118.437  1.00  0.00           N  
ATOM    128  H   ARG A   8      28.398 119.757 119.528  1.00  0.00           H  
ATOM    129  HA  ARG A   8      28.366 117.694 121.520  1.00  0.00           H  
ATOM    130  HB2 ARG A   8      30.417 118.709 122.649  1.00  0.00           H  
ATOM    131  HB3 ARG A   8      30.703 117.941 121.002  1.00  0.00           H  
ATOM    132  HG2 ARG A   8      30.713 120.247 119.952  1.00  0.00           H  
ATOM    133  HG3 ARG A   8      30.577 120.898 121.550  1.00  0.00           H  
ATOM    134  HD2 ARG A   8      32.651 119.705 122.134  1.00  0.00           H  
ATOM    135  HD3 ARG A   8      32.750 119.022 120.521  1.00  0.00           H  
ATOM    136  HE  ARG A   8      33.413 121.729 121.518  1.00  0.00           H  
ATOM    137 HH11 ARG A   8      34.679 122.982 120.191  1.00  0.00           H  
ATOM    138 HH12 ARG A   8      35.005 122.625 118.497  1.00  0.00           H  
ATOM    139 HH21 ARG A   8      32.919 119.849 118.489  1.00  0.00           H  
ATOM    140 HH22 ARG A   8      33.840 121.046 117.565  1.00  0.00           H  
ATOM    141  N   SER A   9      27.994 119.483 123.457  1.00  0.00           N  
ATOM    142  CA  SER A   9      27.436 120.298 124.534  1.00  0.00           C  
ATOM    143  C   SER A   9      28.011 121.650 124.874  1.00  0.00           C  
ATOM    144  O   SER A   9      29.179 121.957 124.541  1.00  0.00           O  
ATOM    145  CB  SER A   9      27.176 119.391 125.758  1.00  0.00           C  
ATOM    146  OG  SER A   9      26.575 119.929 126.881  1.00  0.00           O  
ATOM    147  H   SER A   9      28.345 118.553 123.635  1.00  0.00           H  
ATOM    148  HA  SER A   9      26.450 120.526 124.130  1.00  0.00           H  
ATOM    149  HB2 SER A   9      26.453 118.654 125.405  1.00  0.00           H  
ATOM    150  HB3 SER A   9      28.054 118.838 126.090  1.00  0.00           H  
ATOM    151  HG  SER A   9      25.808 120.452 126.638  1.00  0.00           H  
ATOM    152  N   LEU A  10      27.184 122.480 125.464  1.00  0.00           N  
ATOM    153  CA  LEU A  10      27.641 123.768 126.008  1.00  0.00           C  
ATOM    154  C   LEU A  10      28.153 123.646 127.448  1.00  0.00           C  
ATOM    155  O   LEU A  10      27.728 122.817 128.258  1.00  0.00           O  
ATOM    156  CB  LEU A  10      26.430 124.761 126.118  1.00  0.00           C  
ATOM    157  CG  LEU A  10      25.812 125.155 124.768  1.00  0.00           C  
ATOM    158  CD1 LEU A  10      24.834 126.305 124.909  1.00  0.00           C  
ATOM    159  CD2 LEU A  10      26.868 125.692 123.749  1.00  0.00           C  
ATOM    160  H   LEU A  10      26.293 122.154 125.806  1.00  0.00           H  
ATOM    161  HA  LEU A  10      28.400 124.097 125.299  1.00  0.00           H  
ATOM    162  HB2 LEU A  10      25.681 124.505 126.868  1.00  0.00           H  
ATOM    163  HB3 LEU A  10      26.765 125.689 126.579  1.00  0.00           H  
ATOM    164  HG  LEU A  10      25.297 124.239 124.477  1.00  0.00           H  
ATOM    165 HD11 LEU A  10      24.456 126.596 123.928  1.00  0.00           H  
ATOM    166 HD12 LEU A  10      23.948 125.904 125.401  1.00  0.00           H  
ATOM    167 HD13 LEU A  10      25.280 127.182 125.378  1.00  0.00           H  
ATOM    168 HD21 LEU A  10      27.402 124.858 123.294  1.00  0.00           H  
ATOM    169 HD22 LEU A  10      26.349 126.142 122.904  1.00  0.00           H  
ATOM    170 HD23 LEU A  10      27.488 126.457 124.217  1.00  0.00           H  
ATOM    171  N   GLY A  11      29.035 124.573 127.755  1.00  0.00           N  
ATOM    172  CA  GLY A  11      29.724 124.917 129.020  1.00  0.00           C  
ATOM    173  C   GLY A  11      30.766 123.829 129.401  1.00  0.00           C  
ATOM    174  O   GLY A  11      30.982 123.669 130.593  1.00  0.00           O  
ATOM    175  H   GLY A  11      29.277 125.093 126.924  1.00  0.00           H  
ATOM    176  HA2 GLY A  11      30.270 125.848 128.870  1.00  0.00           H  
ATOM    177  HA3 GLY A  11      29.065 124.892 129.887  1.00  0.00           H  
ATOM    178  N   VAL A  12      31.260 122.980 128.528  1.00  0.00           N  
ATOM    179  CA  VAL A  12      32.277 122.035 128.850  1.00  0.00           C  
ATOM    180  C   VAL A  12      33.425 122.031 127.823  1.00  0.00           C  
ATOM    181  O   VAL A  12      33.237 122.553 126.727  1.00  0.00           O  
ATOM    182  CB  VAL A  12      31.719 120.674 129.033  1.00  0.00           C  
ATOM    183  CG1 VAL A  12      30.807 120.460 130.234  1.00  0.00           C  
ATOM    184  CG2 VAL A  12      30.918 120.238 127.796  1.00  0.00           C  
ATOM    185  H   VAL A  12      31.104 123.197 127.554  1.00  0.00           H  
ATOM    186  HA  VAL A  12      32.795 122.432 129.723  1.00  0.00           H  
ATOM    187  HB  VAL A  12      32.583 120.013 129.105  1.00  0.00           H  
ATOM    188 HG11 VAL A  12      31.409 120.722 131.104  1.00  0.00           H  
ATOM    189 HG12 VAL A  12      29.929 121.105 130.232  1.00  0.00           H  
ATOM    190 HG13 VAL A  12      30.457 119.428 130.201  1.00  0.00           H  
ATOM    191 HG21 VAL A  12      31.366 120.672 126.902  1.00  0.00           H  
ATOM    192 HG22 VAL A  12      31.038 119.180 127.557  1.00  0.00           H  
ATOM    193 HG23 VAL A  12      29.861 120.495 127.865  1.00  0.00           H  
ATOM    194  N   ALA A  13      34.551 121.430 128.149  1.00  0.00           N  
ATOM    195  CA  ALA A  13      35.780 121.518 127.458  1.00  0.00           C  
ATOM    196  C   ALA A  13      35.755 120.695 126.175  1.00  0.00           C  
ATOM    197  O   ALA A  13      35.360 119.531 126.069  1.00  0.00           O  
ATOM    198  CB  ALA A  13      36.967 121.166 128.398  1.00  0.00           C  
ATOM    199  H   ALA A  13      34.613 120.978 129.050  1.00  0.00           H  
ATOM    200  HA  ALA A  13      35.981 122.548 127.165  1.00  0.00           H  
ATOM    201  HB1 ALA A  13      36.725 120.315 129.035  1.00  0.00           H  
ATOM    202  HB2 ALA A  13      37.858 121.027 127.787  1.00  0.00           H  
ATOM    203  HB3 ALA A  13      37.094 122.004 129.082  1.00  0.00           H  
ATOM    204  N   ALA A  14      36.486 121.198 125.187  1.00  0.00           N  
ATOM    205  CA  ALA A  14      36.674 120.691 123.839  1.00  0.00           C  
ATOM    206  C   ALA A  14      37.657 119.431 123.970  1.00  0.00           C  
ATOM    207  O   ALA A  14      37.486 118.465 123.273  1.00  0.00           O  
ATOM    208  CB  ALA A  14      37.139 121.728 122.848  1.00  0.00           C  
ATOM    209  H   ALA A  14      36.760 122.161 125.319  1.00  0.00           H  
ATOM    210  HA  ALA A  14      35.728 120.263 123.507  1.00  0.00           H  
ATOM    211  HB1 ALA A  14      36.689 122.687 123.103  1.00  0.00           H  
ATOM    212  HB2 ALA A  14      38.195 121.989 122.928  1.00  0.00           H  
ATOM    213  HB3 ALA A  14      36.982 121.508 121.793  1.00  0.00           H  
ATOM    214  N   GLU A  15      38.668 119.539 124.888  1.00  0.00           N  
ATOM    215  CA  GLU A  15      39.805 118.544 124.992  1.00  0.00           C  
ATOM    216  C   GLU A  15      40.815 118.337 123.830  1.00  0.00           C  
ATOM    217  O   GLU A  15      41.501 117.366 123.770  1.00  0.00           O  
ATOM    218  CB  GLU A  15      39.292 117.267 125.622  1.00  0.00           C  
ATOM    219  CG  GLU A  15      38.678 117.461 127.042  1.00  0.00           C  
ATOM    220  CD  GLU A  15      39.585 117.494 128.328  1.00  0.00           C  
ATOM    221  OE1 GLU A  15      40.547 118.201 128.178  1.00  0.00           O  
ATOM    222  OE2 GLU A  15      39.344 116.883 129.404  1.00  0.00           O1-
ATOM    223  H   GLU A  15      38.662 120.370 125.462  1.00  0.00           H  
ATOM    224  HA  GLU A  15      40.509 119.001 125.688  1.00  0.00           H  
ATOM    225  HB2 GLU A  15      38.574 116.759 124.980  1.00  0.00           H  
ATOM    226  HB3 GLU A  15      40.117 116.558 125.698  1.00  0.00           H  
ATOM    227  HG2 GLU A  15      37.944 118.265 127.082  1.00  0.00           H  
ATOM    228  HG3 GLU A  15      38.021 116.592 127.055  1.00  0.00           H  
ATOM    229  N   GLY A  16      40.829 119.203 122.796  1.00  0.00           N  
ATOM    230  CA  GLY A  16      41.300 119.022 121.384  1.00  0.00           C  
ATOM    231  C   GLY A  16      40.425 118.152 120.495  1.00  0.00           C  
ATOM    232  O   GLY A  16      40.945 117.840 119.412  1.00  0.00           O  
ATOM    233  H   GLY A  16      40.362 120.058 123.063  1.00  0.00           H  
ATOM    234  HA2 GLY A  16      41.373 119.986 120.879  1.00  0.00           H  
ATOM    235  HA3 GLY A  16      42.265 118.516 121.354  1.00  0.00           H  
ATOM    236  N   ILE A  17      39.221 117.715 120.907  1.00  0.00           N  
ATOM    237  CA  ILE A  17      38.348 116.618 120.441  1.00  0.00           C  
ATOM    238  C   ILE A  17      39.242 115.361 120.302  1.00  0.00           C  
ATOM    239  O   ILE A  17      39.885 115.075 119.311  1.00  0.00           O  
ATOM    240  CB  ILE A  17      37.653 116.942 119.101  1.00  0.00           C  
ATOM    241  CG1 ILE A  17      36.753 118.238 119.154  1.00  0.00           C  
ATOM    242  CG2 ILE A  17      36.874 115.743 118.703  1.00  0.00           C  
ATOM    243  CD1 ILE A  17      35.589 118.410 120.203  1.00  0.00           C  
ATOM    244  H   ILE A  17      38.988 118.101 121.811  1.00  0.00           H  
ATOM    245  HA  ILE A  17      37.555 116.512 121.181  1.00  0.00           H  
ATOM    246  HB  ILE A  17      38.460 117.204 118.417  1.00  0.00           H  
ATOM    247 HG12 ILE A  17      37.424 119.070 119.369  1.00  0.00           H  
ATOM    248 HG13 ILE A  17      36.285 118.276 118.170  1.00  0.00           H  
ATOM    249 HG21 ILE A  17      36.271 115.925 117.813  1.00  0.00           H  
ATOM    250 HG22 ILE A  17      37.428 114.816 118.554  1.00  0.00           H  
ATOM    251 HG23 ILE A  17      36.138 115.509 119.471  1.00  0.00           H  
ATOM    252 HD11 ILE A  17      35.295 119.432 120.444  1.00  0.00           H  
ATOM    253 HD12 ILE A  17      34.756 117.898 119.721  1.00  0.00           H  
ATOM    254 HD13 ILE A  17      35.743 117.895 121.151  1.00  0.00           H  
ATOM    255  N   PRO A  18      39.387 114.583 121.397  1.00  0.00           N  
ATOM    256  CA  PRO A  18      40.258 113.403 121.437  1.00  0.00           C  
ATOM    257  C   PRO A  18      39.630 112.229 120.691  1.00  0.00           C  
ATOM    258  O   PRO A  18      38.430 112.143 120.581  1.00  0.00           O  
ATOM    259  CB  PRO A  18      40.398 113.072 122.934  1.00  0.00           C  
ATOM    260  CG  PRO A  18      39.149 113.703 123.583  1.00  0.00           C  
ATOM    261  CD  PRO A  18      38.988 114.920 122.754  1.00  0.00           C  
ATOM    262  HA  PRO A  18      41.255 113.676 121.094  1.00  0.00           H  
ATOM    263  HB2 PRO A  18      40.405 112.000 123.130  1.00  0.00           H  
ATOM    264  HB3 PRO A  18      41.303 113.506 123.360  1.00  0.00           H  
ATOM    265  HG2 PRO A  18      38.305 113.046 123.375  1.00  0.00           H  
ATOM    266  HG3 PRO A  18      39.311 113.889 124.644  1.00  0.00           H  
ATOM    267  HD2 PRO A  18      37.915 115.108 122.778  1.00  0.00           H  
ATOM    268  HD3 PRO A  18      39.553 115.790 123.087  1.00  0.00           H  
ATOM    269  N   ASP A  19      40.463 111.272 120.329  1.00  0.00           N  
ATOM    270  CA  ASP A  19      40.067 110.041 119.741  1.00  0.00           C  
ATOM    271  C   ASP A  19      40.780 108.905 120.460  1.00  0.00           C  
ATOM    272  O   ASP A  19      41.968 109.043 120.807  1.00  0.00           O  
ATOM    273  CB  ASP A  19      40.441 110.016 118.181  1.00  0.00           C  
ATOM    274  CG  ASP A  19      40.212 108.783 117.335  1.00  0.00           C  
ATOM    275  OD1 ASP A  19      40.500 108.844 116.132  1.00  0.00           O  
ATOM    276  OD2 ASP A  19      39.653 107.783 117.893  1.00  0.00           O1-
ATOM    277  H   ASP A  19      41.464 111.381 120.404  1.00  0.00           H  
ATOM    278  HA  ASP A  19      38.984 109.930 119.804  1.00  0.00           H  
ATOM    279  HB2 ASP A  19      39.934 110.905 117.805  1.00  0.00           H  
ATOM    280  HB3 ASP A  19      41.497 110.274 118.096  1.00  0.00           H  
ATOM    281  N   GLN A  20      40.133 107.802 120.775  1.00  0.00           N  
ATOM    282  CA  GLN A  20      40.673 106.660 121.457  1.00  0.00           C  
ATOM    283  C   GLN A  20      41.791 106.014 120.669  1.00  0.00           C  
ATOM    284  O   GLN A  20      42.675 105.342 121.167  1.00  0.00           O  
ATOM    285  CB  GLN A  20      39.620 105.592 121.844  1.00  0.00           C  
ATOM    286  CG  GLN A  20      38.705 105.115 120.746  1.00  0.00           C  
ATOM    287  CD  GLN A  20      37.836 104.063 121.349  1.00  0.00           C  
ATOM    288  NE2 GLN A  20      36.524 104.146 121.104  1.00  0.00           N  
ATOM    289  OE1 GLN A  20      38.145 103.362 122.268  1.00  0.00           O  
ATOM    290  H   GLN A  20      39.128 107.836 120.679  1.00  0.00           H  
ATOM    291  HA  GLN A  20      41.161 106.921 122.397  1.00  0.00           H  
ATOM    292  HB2 GLN A  20      40.184 104.780 122.300  1.00  0.00           H  
ATOM    293  HB3 GLN A  20      38.950 106.006 122.596  1.00  0.00           H  
ATOM    294  HG2 GLN A  20      38.123 105.969 120.397  1.00  0.00           H  
ATOM    295  HG3 GLN A  20      39.270 104.531 120.020  1.00  0.00           H  
ATOM    296 HE21 GLN A  20      35.916 103.477 121.558  1.00  0.00           H  
ATOM    297 HE22 GLN A  20      36.187 104.675 120.313  1.00  0.00           H  
ATOM    298  N   TYR A  21      41.775 106.136 119.328  1.00  0.00           N  
ATOM    299  CA  TYR A  21      42.708 105.565 118.320  1.00  0.00           C  
ATOM    300  C   TYR A  21      43.871 106.550 117.993  1.00  0.00           C  
ATOM    301  O   TYR A  21      44.678 106.245 117.097  1.00  0.00           O  
ATOM    302  CB  TYR A  21      41.986 105.258 116.986  1.00  0.00           C  
ATOM    303  CG  TYR A  21      41.091 104.007 116.996  1.00  0.00           C  
ATOM    304  CD1 TYR A  21      39.721 104.089 117.274  1.00  0.00           C  
ATOM    305  CD2 TYR A  21      41.647 102.767 116.690  1.00  0.00           C  
ATOM    306  CE1 TYR A  21      38.948 102.967 117.296  1.00  0.00           C  
ATOM    307  CE2 TYR A  21      40.803 101.585 116.586  1.00  0.00           C  
ATOM    308  CZ  TYR A  21      39.419 101.717 116.904  1.00  0.00           C  
ATOM    309  OH  TYR A  21      38.646 100.646 116.740  1.00  0.00           O  
ATOM    310  H   TYR A  21      41.019 106.718 118.998  1.00  0.00           H  
ATOM    311  HA  TYR A  21      43.048 104.655 118.815  1.00  0.00           H  
ATOM    312  HB2 TYR A  21      41.448 106.141 116.639  1.00  0.00           H  
ATOM    313  HB3 TYR A  21      42.760 104.964 116.275  1.00  0.00           H  
ATOM    314  HD1 TYR A  21      39.486 105.096 117.585  1.00  0.00           H  
ATOM    315  HD2 TYR A  21      42.722 102.660 116.702  1.00  0.00           H  
ATOM    316  HE1 TYR A  21      37.920 103.004 117.624  1.00  0.00           H  
ATOM    317  HE2 TYR A  21      41.175 100.591 116.393  1.00  0.00           H  
ATOM    318  HH  TYR A  21      37.741 100.679 117.061  1.00  0.00           H  
ATOM    319  N   ALA A  22      43.998 107.649 118.670  1.00  0.00           N  
ATOM    320  CA  ALA A  22      44.811 108.754 118.201  1.00  0.00           C  
ATOM    321  C   ALA A  22      46.299 108.454 118.170  1.00  0.00           C  
ATOM    322  O   ALA A  22      47.023 109.032 117.351  1.00  0.00           O  
ATOM    323  CB  ALA A  22      44.483 110.002 118.977  1.00  0.00           C  
ATOM    324  H   ALA A  22      43.295 107.766 119.387  1.00  0.00           H  
ATOM    325  HA  ALA A  22      44.552 109.020 117.176  1.00  0.00           H  
ATOM    326  HB1 ALA A  22      44.919 110.118 119.969  1.00  0.00           H  
ATOM    327  HB2 ALA A  22      44.841 110.835 118.372  1.00  0.00           H  
ATOM    328  HB3 ALA A  22      43.433 110.279 119.075  1.00  0.00           H  
ATOM    329  N   ASP A  23      46.792 107.574 119.014  1.00  0.00           N  
ATOM    330  CA  ASP A  23      48.229 107.165 119.013  1.00  0.00           C  
ATOM    331  C   ASP A  23      48.665 106.129 118.030  1.00  0.00           C  
ATOM    332  O   ASP A  23      49.851 105.787 117.901  1.00  0.00           O  
ATOM    333  CB  ASP A  23      48.664 106.809 120.459  1.00  0.00           C  
ATOM    334  CG  ASP A  23      47.809 105.762 121.137  1.00  0.00           C  
ATOM    335  OD1 ASP A  23      48.266 105.238 122.173  1.00  0.00           O  
ATOM    336  OD2 ASP A  23      46.775 105.305 120.604  1.00  0.00           O1-
ATOM    337  H   ASP A  23      46.198 107.043 119.635  1.00  0.00           H  
ATOM    338  HA  ASP A  23      48.894 107.970 118.700  1.00  0.00           H  
ATOM    339  HB2 ASP A  23      49.689 106.459 120.571  1.00  0.00           H  
ATOM    340  HB3 ASP A  23      48.509 107.727 121.025  1.00  0.00           H  
ATOM    341  N   GLY A  24      47.671 105.548 117.356  1.00  0.00           N  
ATOM    342  CA  GLY A  24      47.771 104.480 116.281  1.00  0.00           C  
ATOM    343  C   GLY A  24      48.242 103.087 116.758  1.00  0.00           C  
ATOM    344  O   GLY A  24      48.729 102.270 116.013  1.00  0.00           O  
ATOM    345  H   GLY A  24      46.707 105.802 117.521  1.00  0.00           H  
ATOM    346  HA2 GLY A  24      46.790 104.444 115.808  1.00  0.00           H  
ATOM    347  HA3 GLY A  24      48.417 104.872 115.496  1.00  0.00           H  
ATOM    348  N   GLU A  25      48.397 102.897 118.104  1.00  0.00           N  
ATOM    349  CA  GLU A  25      49.038 101.695 118.706  1.00  0.00           C  
ATOM    350  C   GLU A  25      48.244 100.398 118.384  1.00  0.00           C  
ATOM    351  O   GLU A  25      48.944  99.457 117.912  1.00  0.00           O  
ATOM    352  CB  GLU A  25      49.157 101.864 120.214  1.00  0.00           C  
ATOM    353  CG  GLU A  25      49.752 100.601 120.925  1.00  0.00           C  
ATOM    354  CD  GLU A  25      51.212 100.260 120.497  1.00  0.00           C  
ATOM    355  OE1 GLU A  25      51.968 101.153 120.101  1.00  0.00           O  
ATOM    356  OE2 GLU A  25      51.665  99.172 120.760  1.00  0.00           O1-
ATOM    357  H   GLU A  25      48.095 103.683 118.661  1.00  0.00           H  
ATOM    358  HA  GLU A  25      50.061 101.734 118.331  1.00  0.00           H  
ATOM    359  HB2 GLU A  25      49.786 102.737 120.392  1.00  0.00           H  
ATOM    360  HB3 GLU A  25      48.157 102.054 120.605  1.00  0.00           H  
ATOM    361  HG2 GLU A  25      49.743 100.980 121.947  1.00  0.00           H  
ATOM    362  HG3 GLU A  25      49.085  99.752 120.777  1.00  0.00           H  
ATOM    363  N   ALA A  26      46.960 100.368 118.450  1.00  0.00           N  
ATOM    364  CA  ALA A  26      46.143  99.216 118.017  1.00  0.00           C  
ATOM    365  C   ALA A  26      46.261  98.822 116.530  1.00  0.00           C  
ATOM    366  O   ALA A  26      46.144  97.682 116.096  1.00  0.00           O  
ATOM    367  CB  ALA A  26      44.670  99.571 118.292  1.00  0.00           C  
ATOM    368  H   ALA A  26      46.462 101.162 118.827  1.00  0.00           H  
ATOM    369  HA  ALA A  26      46.430  98.316 118.562  1.00  0.00           H  
ATOM    370  HB1 ALA A  26      44.638 100.110 119.239  1.00  0.00           H  
ATOM    371  HB2 ALA A  26      44.337 100.333 117.588  1.00  0.00           H  
ATOM    372  HB3 ALA A  26      44.066  98.662 118.310  1.00  0.00           H  
ATOM    373  N   ALA A  27      46.605  99.820 115.682  1.00  0.00           N  
ATOM    374  CA  ALA A  27      46.924  99.721 114.249  1.00  0.00           C  
ATOM    375  C   ALA A  27      48.364  99.198 113.976  1.00  0.00           C  
ATOM    376  O   ALA A  27      48.590  98.522 112.955  1.00  0.00           O  
ATOM    377  CB  ALA A  27      46.788 101.133 113.627  1.00  0.00           C  
ATOM    378  H   ALA A  27      46.587 100.752 116.071  1.00  0.00           H  
ATOM    379  HA  ALA A  27      46.294  98.996 113.733  1.00  0.00           H  
ATOM    380  HB1 ALA A  27      45.951 101.739 113.974  1.00  0.00           H  
ATOM    381  HB2 ALA A  27      47.671 101.738 113.839  1.00  0.00           H  
ATOM    382  HB3 ALA A  27      46.703 101.048 112.544  1.00  0.00           H  
ATOM    383  N   ARG A  28      49.334  99.510 114.841  1.00  0.00           N  
ATOM    384  CA  ARG A  28      50.755  98.941 114.906  1.00  0.00           C  
ATOM    385  C   ARG A  28      50.783  97.423 115.167  1.00  0.00           C  
ATOM    386  O   ARG A  28      51.788  96.834 114.761  1.00  0.00           O  
ATOM    387  CB  ARG A  28      51.587  99.631 115.975  1.00  0.00           C  
ATOM    388  CG  ARG A  28      53.111  99.610 115.663  1.00  0.00           C  
ATOM    389  CD  ARG A  28      54.008 100.354 116.738  1.00  0.00           C  
ATOM    390  NE  ARG A  28      53.762  99.817 118.098  1.00  0.00           N  
ATOM    391  CZ  ARG A  28      54.529  99.027 118.746  1.00  0.00           C  
ATOM    392  NH1 ARG A  28      55.571  98.540 118.284  1.00  0.00           N1+
ATOM    393  NH2 ARG A  28      54.118  98.595 119.951  1.00  0.00           N  
ATOM    394  H   ARG A  28      49.046 100.008 115.671  1.00  0.00           H  
ATOM    395  HA  ARG A  28      51.249  99.117 113.951  1.00  0.00           H  
ATOM    396  HB2 ARG A  28      51.426 100.707 115.909  1.00  0.00           H  
ATOM    397  HB3 ARG A  28      51.410  99.326 117.007  1.00  0.00           H  
ATOM    398  HG2 ARG A  28      53.585  98.645 115.491  1.00  0.00           H  
ATOM    399  HG3 ARG A  28      53.382 100.101 114.728  1.00  0.00           H  
ATOM    400  HD2 ARG A  28      55.075 100.287 116.524  1.00  0.00           H  
ATOM    401  HD3 ARG A  28      53.778 101.414 116.622  1.00  0.00           H  
ATOM    402  HE  ARG A  28      52.962 100.197 118.586  1.00  0.00           H  
ATOM    403 HH11 ARG A  28      55.890  98.832 117.370  1.00  0.00           H  
ATOM    404 HH12 ARG A  28      55.890  97.715 118.771  1.00  0.00           H  
ATOM    405 HH21 ARG A  28      53.227  98.966 120.247  1.00  0.00           H  
ATOM    406 HH22 ARG A  28      54.733  98.049 120.537  1.00  0.00           H  
ATOM    407  N   VAL A  29      49.679  96.852 115.653  1.00  0.00           N  
ATOM    408  CA  VAL A  29      49.519  95.416 115.969  1.00  0.00           C  
ATOM    409  C   VAL A  29      48.176  94.845 115.471  1.00  0.00           C  
ATOM    410  O   VAL A  29      47.842  93.760 115.874  1.00  0.00           O  
ATOM    411  CB  VAL A  29      49.766  95.167 117.503  1.00  0.00           C  
ATOM    412  CG1 VAL A  29      51.211  95.513 117.819  1.00  0.00           C  
ATOM    413  CG2 VAL A  29      48.776  95.788 118.412  1.00  0.00           C  
ATOM    414  H   VAL A  29      48.957  97.383 116.118  1.00  0.00           H  
ATOM    415  HA  VAL A  29      50.216  94.784 115.420  1.00  0.00           H  
ATOM    416  HB  VAL A  29      49.575  94.100 117.607  1.00  0.00           H  
ATOM    417 HG11 VAL A  29      51.838  95.275 116.958  1.00  0.00           H  
ATOM    418 HG12 VAL A  29      51.312  96.547 118.146  1.00  0.00           H  
ATOM    419 HG13 VAL A  29      51.611  94.943 118.657  1.00  0.00           H  
ATOM    420 HG21 VAL A  29      48.353  96.705 118.001  1.00  0.00           H  
ATOM    421 HG22 VAL A  29      48.023  95.004 118.496  1.00  0.00           H  
ATOM    422 HG23 VAL A  29      49.166  95.972 119.413  1.00  0.00           H  
ATOM    423  N   TRP A  30      47.550  95.462 114.437  1.00  0.00           N  
ATOM    424  CA  TRP A  30      46.215  94.949 113.955  1.00  0.00           C  
ATOM    425  C   TRP A  30      46.302  93.540 113.294  1.00  0.00           C  
ATOM    426  O   TRP A  30      45.523  92.609 113.431  1.00  0.00           O  
ATOM    427  CB  TRP A  30      45.503  95.942 113.050  1.00  0.00           C  
ATOM    428  CG  TRP A  30      44.029  95.720 113.106  1.00  0.00           C  
ATOM    429  CD1 TRP A  30      43.354  95.301 111.983  1.00  0.00           C  
ATOM    430  CD2 TRP A  30      43.004  96.063 114.103  1.00  0.00           C  
ATOM    431  CE2 TRP A  30      41.723  95.718 113.523  1.00  0.00           C  
ATOM    432  CE3 TRP A  30      42.992  96.593 115.413  1.00  0.00           C  
ATOM    433  NE1 TRP A  30      42.011  95.256 112.201  1.00  0.00           N  
ATOM    434  CZ2 TRP A  30      40.522  95.907 114.188  1.00  0.00           C  
ATOM    435  CZ3 TRP A  30      41.750  96.944 116.053  1.00  0.00           C  
ATOM    436  CH2 TRP A  30      40.510  96.587 115.462  1.00  0.00           C  
ATOM    437  H   TRP A  30      47.918  96.270 113.956  1.00  0.00           H  
ATOM    438  HA  TRP A  30      45.571  94.799 114.822  1.00  0.00           H  
ATOM    439  HB2 TRP A  30      45.682  96.916 113.506  1.00  0.00           H  
ATOM    440  HB3 TRP A  30      45.889  95.918 112.032  1.00  0.00           H  
ATOM    441  HD1 TRP A  30      43.872  95.123 111.051  1.00  0.00           H  
ATOM    442  HE1 TRP A  30      41.243  94.911 111.642  1.00  0.00           H  
ATOM    443  HE3 TRP A  30      43.905  96.824 115.941  1.00  0.00           H  
ATOM    444  HZ2 TRP A  30      39.585  95.594 113.754  1.00  0.00           H  
ATOM    445  HZ3 TRP A  30      41.811  97.363 117.047  1.00  0.00           H  
ATOM    446  HH2 TRP A  30      39.549  96.826 115.893  1.00  0.00           H  
ATOM    447  N   GLN A  31      47.422  93.418 112.550  1.00  0.00           N  
ATOM    448  CA  GLN A  31      47.999  92.323 111.749  1.00  0.00           C  
ATOM    449  C   GLN A  31      48.529  91.204 112.662  1.00  0.00           C  
ATOM    450  O   GLN A  31      48.608  90.053 112.210  1.00  0.00           O  
ATOM    451  CB  GLN A  31      49.106  92.920 110.800  1.00  0.00           C  
ATOM    452  CG  GLN A  31      50.550  93.220 111.422  1.00  0.00           C  
ATOM    453  CD  GLN A  31      50.587  94.317 112.491  1.00  0.00           C  
ATOM    454  NE2 GLN A  31      51.633  94.363 113.306  1.00  0.00           N  
ATOM    455  OE1 GLN A  31      49.714  95.100 112.676  1.00  0.00           O  
ATOM    456  H   GLN A  31      47.955  94.260 112.714  1.00  0.00           H  
ATOM    457  HA  GLN A  31      47.213  91.981 111.076  1.00  0.00           H  
ATOM    458  HB2 GLN A  31      49.313  92.191 110.016  1.00  0.00           H  
ATOM    459  HB3 GLN A  31      48.743  93.815 110.296  1.00  0.00           H  
ATOM    460  HG2 GLN A  31      50.987  92.280 111.757  1.00  0.00           H  
ATOM    461  HG3 GLN A  31      51.234  93.587 110.656  1.00  0.00           H  
ATOM    462 HE21 GLN A  31      51.749  95.247 113.780  1.00  0.00           H  
ATOM    463 HE22 GLN A  31      52.422  93.737 113.372  1.00  0.00           H  
ATOM    464  N   LEU A  32      48.716  91.431 113.943  1.00  0.00           N  
ATOM    465  CA  LEU A  32      48.982  90.364 114.939  1.00  0.00           C  
ATOM    466  C   LEU A  32      47.720  89.966 115.584  1.00  0.00           C  
ATOM    467  O   LEU A  32      47.571  88.766 115.794  1.00  0.00           O  
ATOM    468  CB  LEU A  32      50.004  90.858 115.992  1.00  0.00           C  
ATOM    469  CG  LEU A  32      51.463  91.159 115.505  1.00  0.00           C  
ATOM    470  CD1 LEU A  32      52.356  91.961 116.445  1.00  0.00           C  
ATOM    471  CD2 LEU A  32      52.134  89.830 115.269  1.00  0.00           C  
ATOM    472  H   LEU A  32      48.503  92.331 114.348  1.00  0.00           H  
ATOM    473  HA  LEU A  32      49.375  89.497 114.407  1.00  0.00           H  
ATOM    474  HB2 LEU A  32      49.481  91.656 116.519  1.00  0.00           H  
ATOM    475  HB3 LEU A  32      50.087  90.147 116.815  1.00  0.00           H  
ATOM    476  HG  LEU A  32      51.357  91.726 114.580  1.00  0.00           H  
ATOM    477 HD11 LEU A  32      52.468  91.464 117.409  1.00  0.00           H  
ATOM    478 HD12 LEU A  32      53.369  91.973 116.042  1.00  0.00           H  
ATOM    479 HD13 LEU A  32      52.011  92.992 116.515  1.00  0.00           H  
ATOM    480 HD21 LEU A  32      53.016  89.927 114.637  1.00  0.00           H  
ATOM    481 HD22 LEU A  32      52.405  89.305 116.185  1.00  0.00           H  
ATOM    482 HD23 LEU A  32      51.512  89.100 114.750  1.00  0.00           H  
ATOM    483  N   TYR A  33      46.839  90.991 115.878  1.00  0.00           N  
ATOM    484  CA  TYR A  33      45.498  90.843 116.508  1.00  0.00           C  
ATOM    485  C   TYR A  33      44.583  90.027 115.601  1.00  0.00           C  
ATOM    486  O   TYR A  33      43.789  89.191 116.096  1.00  0.00           O  
ATOM    487  CB  TYR A  33      44.900  92.263 116.778  1.00  0.00           C  
ATOM    488  CG  TYR A  33      43.579  92.509 117.483  1.00  0.00           C  
ATOM    489  CD1 TYR A  33      42.605  93.262 116.822  1.00  0.00           C  
ATOM    490  CD2 TYR A  33      43.269  91.685 118.583  1.00  0.00           C  
ATOM    491  CE1 TYR A  33      41.390  93.430 117.447  1.00  0.00           C  
ATOM    492  CE2 TYR A  33      42.034  91.868 119.220  1.00  0.00           C  
ATOM    493  CZ  TYR A  33      41.090  92.703 118.603  1.00  0.00           C  
ATOM    494  OH  TYR A  33      39.937  92.896 119.339  1.00  0.00           O  
ATOM    495  H   TYR A  33      47.137  91.946 115.737  1.00  0.00           H  
ATOM    496  HA  TYR A  33      45.553  90.355 117.481  1.00  0.00           H  
ATOM    497  HB2 TYR A  33      45.609  92.782 117.424  1.00  0.00           H  
ATOM    498  HB3 TYR A  33      44.868  92.840 115.855  1.00  0.00           H  
ATOM    499  HD1 TYR A  33      42.857  93.783 115.910  1.00  0.00           H  
ATOM    500  HD2 TYR A  33      44.025  91.029 118.989  1.00  0.00           H  
ATOM    501  HE1 TYR A  33      40.621  93.985 116.932  1.00  0.00           H  
ATOM    502  HE2 TYR A  33      41.759  91.452 120.178  1.00  0.00           H  
ATOM    503  HH  TYR A  33      39.619  93.799 119.428  1.00  0.00           H  
ATOM    504  N   ILE A  34      44.598  90.111 114.292  1.00  0.00           N  
ATOM    505  CA  ILE A  34      43.873  89.229 113.302  1.00  0.00           C  
ATOM    506  C   ILE A  34      44.529  87.844 113.302  1.00  0.00           C  
ATOM    507  O   ILE A  34      43.808  86.871 113.342  1.00  0.00           O  
ATOM    508  CB  ILE A  34      43.766  89.738 111.911  1.00  0.00           C  
ATOM    509  CG1 ILE A  34      42.932  91.074 111.946  1.00  0.00           C  
ATOM    510  CG2 ILE A  34      43.037  88.645 111.017  1.00  0.00           C  
ATOM    511  CD1 ILE A  34      43.441  91.924 110.749  1.00  0.00           C  
ATOM    512  H   ILE A  34      44.940  90.985 113.918  1.00  0.00           H  
ATOM    513  HA  ILE A  34      42.854  89.064 113.653  1.00  0.00           H  
ATOM    514  HB  ILE A  34      44.762  89.942 111.518  1.00  0.00           H  
ATOM    515 HG12 ILE A  34      41.863  90.860 111.955  1.00  0.00           H  
ATOM    516 HG13 ILE A  34      43.212  91.710 112.785  1.00  0.00           H  
ATOM    517 HG21 ILE A  34      42.628  89.009 110.074  1.00  0.00           H  
ATOM    518 HG22 ILE A  34      43.637  87.750 110.853  1.00  0.00           H  
ATOM    519 HG23 ILE A  34      42.055  88.355 111.393  1.00  0.00           H  
ATOM    520 HD11 ILE A  34      42.726  92.719 110.540  1.00  0.00           H  
ATOM    521 HD12 ILE A  34      44.418  92.317 111.031  1.00  0.00           H  
ATOM    522 HD13 ILE A  34      43.522  91.240 109.904  1.00  0.00           H  
ATOM    523  N   GLY A  35      45.851  87.816 113.303  1.00  0.00           N  
ATOM    524  CA  GLY A  35      46.665  86.644 113.012  1.00  0.00           C  
ATOM    525  C   GLY A  35      46.725  86.540 111.496  1.00  0.00           C  
ATOM    526  O   GLY A  35      46.793  87.464 110.703  1.00  0.00           O  
ATOM    527  H   GLY A  35      46.318  88.711 113.274  1.00  0.00           H  
ATOM    528  HA2 GLY A  35      47.693  86.839 113.317  1.00  0.00           H  
ATOM    529  HA3 GLY A  35      46.238  85.763 113.491  1.00  0.00           H  
ATOM    530  N   ASP A  36      46.636  85.323 110.989  1.00  0.00           N  
ATOM    531  CA  ASP A  36      46.490  85.068 109.569  1.00  0.00           C  
ATOM    532  C   ASP A  36      45.129  85.566 108.987  1.00  0.00           C  
ATOM    533  O   ASP A  36      44.074  85.347 109.560  1.00  0.00           O  
ATOM    534  CB  ASP A  36      46.595  83.499 109.357  1.00  0.00           C  
ATOM    535  CG  ASP A  36      46.551  83.041 107.876  1.00  0.00           C  
ATOM    536  OD1 ASP A  36      46.605  81.859 107.516  1.00  0.00           O  
ATOM    537  OD2 ASP A  36      46.505  83.952 107.028  1.00  0.00           O1-
ATOM    538  H   ASP A  36      46.881  84.617 111.669  1.00  0.00           H  
ATOM    539  HA  ASP A  36      47.301  85.565 109.039  1.00  0.00           H  
ATOM    540  HB2 ASP A  36      47.473  83.124 109.884  1.00  0.00           H  
ATOM    541  HB3 ASP A  36      45.669  83.150 109.812  1.00  0.00           H  
ATOM    542  N   THR A  37      45.278  86.337 107.899  1.00  0.00           N  
ATOM    543  CA  THR A  37      44.135  86.975 107.245  1.00  0.00           C  
ATOM    544  C   THR A  37      43.078  85.919 106.818  1.00  0.00           C  
ATOM    545  O   THR A  37      41.901  86.229 106.985  1.00  0.00           O  
ATOM    546  CB  THR A  37      44.555  87.728 105.927  1.00  0.00           C  
ATOM    547  CG2 THR A  37      43.634  88.775 105.454  1.00  0.00           C  
ATOM    548  OG1 THR A  37      45.753  88.405 106.218  1.00  0.00           O  
ATOM    549  H   THR A  37      46.169  86.439 107.434  1.00  0.00           H  
ATOM    550  HA  THR A  37      43.660  87.737 107.863  1.00  0.00           H  
ATOM    551  HB  THR A  37      44.672  87.047 105.083  1.00  0.00           H  
ATOM    552  HG1 THR A  37      45.561  88.788 107.077  1.00  0.00           H  
ATOM    553 HG21 THR A  37      42.756  88.250 105.079  1.00  0.00           H  
ATOM    554 HG22 THR A  37      43.304  89.461 106.235  1.00  0.00           H  
ATOM    555 HG23 THR A  37      44.053  89.469 104.725  1.00  0.00           H  
ATOM    556  N   ARG A  38      43.579  84.810 106.197  1.00  0.00           N  
ATOM    557  CA  ARG A  38      42.808  83.664 105.738  1.00  0.00           C  
ATOM    558  C   ARG A  38      41.959  83.126 106.917  1.00  0.00           C  
ATOM    559  O   ARG A  38      40.811  82.879 106.619  1.00  0.00           O  
ATOM    560  CB  ARG A  38      43.666  82.521 105.276  1.00  0.00           C  
ATOM    561  CG  ARG A  38      44.673  82.829 104.112  1.00  0.00           C  
ATOM    562  CD  ARG A  38      45.690  81.570 103.836  1.00  0.00           C  
ATOM    563  NE  ARG A  38      46.643  81.356 104.856  1.00  0.00           N  
ATOM    564  CZ  ARG A  38      47.587  80.453 104.876  1.00  0.00           C  
ATOM    565  NH1 ARG A  38      48.022  79.814 103.842  1.00  0.00           N1+
ATOM    566  NH2 ARG A  38      48.332  80.306 105.923  1.00  0.00           N  
ATOM    567  H   ARG A  38      44.570  84.624 106.149  1.00  0.00           H  
ATOM    568  HA  ARG A  38      42.143  83.904 104.909  1.00  0.00           H  
ATOM    569  HB2 ARG A  38      44.282  82.175 106.106  1.00  0.00           H  
ATOM    570  HB3 ARG A  38      43.102  81.636 104.982  1.00  0.00           H  
ATOM    571  HG2 ARG A  38      44.061  83.127 103.262  1.00  0.00           H  
ATOM    572  HG3 ARG A  38      45.182  83.739 104.428  1.00  0.00           H  
ATOM    573  HD2 ARG A  38      44.985  80.739 103.840  1.00  0.00           H  
ATOM    574  HD3 ARG A  38      46.204  81.703 102.884  1.00  0.00           H  
ATOM    575  HE  ARG A  38      46.529  81.836 105.738  1.00  0.00           H  
ATOM    576 HH11 ARG A  38      47.670  80.101 102.940  1.00  0.00           H  
ATOM    577 HH12 ARG A  38      48.821  79.216 103.995  1.00  0.00           H  
ATOM    578 HH21 ARG A  38      47.943  80.687 106.775  1.00  0.00           H  
ATOM    579 HH22 ARG A  38      49.118  79.674 105.984  1.00  0.00           H  
ATOM    580  N   SER A  39      42.512  83.015 108.108  1.00  0.00           N  
ATOM    581  CA  SER A  39      41.753  82.390 109.214  1.00  0.00           C  
ATOM    582  C   SER A  39      40.536  83.274 109.596  1.00  0.00           C  
ATOM    583  O   SER A  39      39.676  82.669 110.095  1.00  0.00           O  
ATOM    584  CB  SER A  39      42.687  82.140 110.426  1.00  0.00           C  
ATOM    585  OG  SER A  39      42.994  83.293 111.098  1.00  0.00           O  
ATOM    586  H   SER A  39      43.480  83.258 108.259  1.00  0.00           H  
ATOM    587  HA  SER A  39      41.395  81.419 108.868  1.00  0.00           H  
ATOM    588  HB2 SER A  39      42.309  81.379 111.108  1.00  0.00           H  
ATOM    589  HB3 SER A  39      43.667  81.855 110.044  1.00  0.00           H  
ATOM    590  HG  SER A  39      43.521  83.877 110.547  1.00  0.00           H  
ATOM    591  N   ARG A  40      40.487  84.551 109.228  1.00  0.00           N  
ATOM    592  CA  ARG A  40      39.239  85.365 109.377  1.00  0.00           C  
ATOM    593  C   ARG A  40      38.434  85.395 108.014  1.00  0.00           C  
ATOM    594  O   ARG A  40      37.200  85.321 108.051  1.00  0.00           O  
ATOM    595  CB  ARG A  40      39.688  86.804 109.710  1.00  0.00           C  
ATOM    596  CG  ARG A  40      38.514  87.750 110.019  1.00  0.00           C  
ATOM    597  CD  ARG A  40      39.060  89.083 110.496  1.00  0.00           C  
ATOM    598  NE  ARG A  40      38.916  90.066 109.474  1.00  0.00           N  
ATOM    599  CZ  ARG A  40      39.045  91.428 109.598  1.00  0.00           C  
ATOM    600  NH1 ARG A  40      39.344  91.991 110.718  1.00  0.00           N1+
ATOM    601  NH2 ARG A  40      38.732  92.190 108.594  1.00  0.00           N  
ATOM    602  H   ARG A  40      41.371  84.943 108.939  1.00  0.00           H  
ATOM    603  HA  ARG A  40      38.553  85.007 110.145  1.00  0.00           H  
ATOM    604  HB2 ARG A  40      40.342  86.630 110.565  1.00  0.00           H  
ATOM    605  HB3 ARG A  40      40.210  87.239 108.859  1.00  0.00           H  
ATOM    606  HG2 ARG A  40      37.862  87.892 109.157  1.00  0.00           H  
ATOM    607  HG3 ARG A  40      37.867  87.351 110.800  1.00  0.00           H  
ATOM    608  HD2 ARG A  40      38.451  89.441 111.327  1.00  0.00           H  
ATOM    609  HD3 ARG A  40      40.070  88.924 110.871  1.00  0.00           H  
ATOM    610  HE  ARG A  40      38.645  89.723 108.563  1.00  0.00           H  
ATOM    611 HH11 ARG A  40      39.625  91.381 111.473  1.00  0.00           H  
ATOM    612 HH12 ARG A  40      39.320  92.999 110.661  1.00  0.00           H  
ATOM    613 HH21 ARG A  40      38.603  91.708 107.715  1.00  0.00           H  
ATOM    614 HH22 ARG A  40      38.799  93.198 108.613  1.00  0.00           H  
ATOM    615  N   THR A  41      39.048  85.408 106.863  1.00  0.00           N  
ATOM    616  CA  THR A  41      38.397  85.178 105.543  1.00  0.00           C  
ATOM    617  C   THR A  41      37.550  83.885 105.398  1.00  0.00           C  
ATOM    618  O   THR A  41      36.500  83.966 104.792  1.00  0.00           O  
ATOM    619  CB  THR A  41      39.495  85.298 104.466  1.00  0.00           C  
ATOM    620  CG2 THR A  41      38.977  85.149 103.018  1.00  0.00           C  
ATOM    621  OG1 THR A  41      40.076  86.533 104.484  1.00  0.00           O  
ATOM    622  H   THR A  41      40.054  85.477 106.932  1.00  0.00           H  
ATOM    623  HA  THR A  41      37.720  86.016 105.378  1.00  0.00           H  
ATOM    624  HB  THR A  41      40.195  84.484 104.652  1.00  0.00           H  
ATOM    625  HG1 THR A  41      40.988  86.304 104.675  1.00  0.00           H  
ATOM    626 HG21 THR A  41      38.254  84.341 102.906  1.00  0.00           H  
ATOM    627 HG22 THR A  41      38.599  86.096 102.631  1.00  0.00           H  
ATOM    628 HG23 THR A  41      39.749  84.864 102.303  1.00  0.00           H  
ATOM    629  N   ALA A  42      38.030  82.798 106.043  1.00  0.00           N  
ATOM    630  CA  ALA A  42      37.324  81.536 105.839  1.00  0.00           C  
ATOM    631  C   ALA A  42      36.057  81.481 106.638  1.00  0.00           C  
ATOM    632  O   ALA A  42      35.277  80.622 106.379  1.00  0.00           O  
ATOM    633  CB  ALA A  42      38.310  80.431 106.267  1.00  0.00           C  
ATOM    634  H   ALA A  42      38.885  82.824 106.580  1.00  0.00           H  
ATOM    635  HA  ALA A  42      37.138  81.397 104.774  1.00  0.00           H  
ATOM    636  HB1 ALA A  42      38.517  80.479 107.337  1.00  0.00           H  
ATOM    637  HB2 ALA A  42      37.773  79.486 106.196  1.00  0.00           H  
ATOM    638  HB3 ALA A  42      39.323  80.450 105.865  1.00  0.00           H  
ATOM    639  N   GLU A  43      35.757  82.447 107.526  1.00  0.00           N  
ATOM    640  CA  GLU A  43      34.628  82.590 108.410  1.00  0.00           C  
ATOM    641  C   GLU A  43      33.421  83.312 107.729  1.00  0.00           C  
ATOM    642  O   GLU A  43      32.332  83.306 108.304  1.00  0.00           O  
ATOM    643  CB  GLU A  43      34.968  83.167 109.815  1.00  0.00           C  
ATOM    644  CG  GLU A  43      36.004  82.427 110.715  1.00  0.00           C  
ATOM    645  CD  GLU A  43      35.512  81.148 111.429  1.00  0.00           C  
ATOM    646  OE1 GLU A  43      34.263  80.843 111.479  1.00  0.00           O  
ATOM    647  OE2 GLU A  43      36.394  80.434 111.940  1.00  0.00           O1-
ATOM    648  H   GLU A  43      36.475  83.127 107.731  1.00  0.00           H  
ATOM    649  HA  GLU A  43      34.210  81.598 108.577  1.00  0.00           H  
ATOM    650  HB2 GLU A  43      35.311  84.173 109.576  1.00  0.00           H  
ATOM    651  HB3 GLU A  43      34.025  83.303 110.345  1.00  0.00           H  
ATOM    652  HG2 GLU A  43      36.848  82.082 110.118  1.00  0.00           H  
ATOM    653  HG3 GLU A  43      36.252  83.118 111.522  1.00  0.00           H  
ATOM    654  N   TYR A  44      33.616  84.001 106.600  1.00  0.00           N  
ATOM    655  CA  TYR A  44      32.614  84.848 105.982  1.00  0.00           C  
ATOM    656  C   TYR A  44      32.641  85.383 104.480  1.00  0.00           C  
ATOM    657  O   TYR A  44      31.659  85.845 103.877  1.00  0.00           O  
ATOM    658  CB  TYR A  44      32.469  86.107 106.871  1.00  0.00           C  
ATOM    659  CG  TYR A  44      33.350  87.354 106.608  1.00  0.00           C  
ATOM    660  CD1 TYR A  44      32.860  88.389 105.817  1.00  0.00           C  
ATOM    661  CD2 TYR A  44      34.642  87.389 107.045  1.00  0.00           C  
ATOM    662  CE1 TYR A  44      33.671  89.383 105.345  1.00  0.00           C  
ATOM    663  CE2 TYR A  44      35.483  88.406 106.659  1.00  0.00           C  
ATOM    664  CZ  TYR A  44      34.960  89.509 105.912  1.00  0.00           C  
ATOM    665  OH  TYR A  44      35.728  90.617 105.603  1.00  0.00           O  
ATOM    666  H   TYR A  44      34.466  83.833 106.079  1.00  0.00           H  
ATOM    667  HA  TYR A  44      31.645  84.358 106.057  1.00  0.00           H  
ATOM    668  HB2 TYR A  44      31.429  86.435 106.865  1.00  0.00           H  
ATOM    669  HB3 TYR A  44      32.693  85.791 107.889  1.00  0.00           H  
ATOM    670  HD1 TYR A  44      31.880  88.317 105.371  1.00  0.00           H  
ATOM    671  HD2 TYR A  44      34.967  86.551 107.643  1.00  0.00           H  
ATOM    672  HE1 TYR A  44      33.373  90.106 104.600  1.00  0.00           H  
ATOM    673  HE2 TYR A  44      36.461  88.437 107.117  1.00  0.00           H  
ATOM    674  HH  TYR A  44      35.257  91.157 104.965  1.00  0.00           H  
ATOM    675  N   LYS A  45      33.824  85.326 103.756  1.00  0.00           N  
ATOM    676  CA  LYS A  45      34.012  85.645 102.364  1.00  0.00           C  
ATOM    677  C   LYS A  45      33.002  85.017 101.368  1.00  0.00           C  
ATOM    678  O   LYS A  45      32.313  85.656 100.589  1.00  0.00           O  
ATOM    679  CB  LYS A  45      35.520  85.268 101.927  1.00  0.00           C  
ATOM    680  CG  LYS A  45      35.809  85.479 100.432  1.00  0.00           C  
ATOM    681  CD  LYS A  45      37.293  85.142 100.063  1.00  0.00           C  
ATOM    682  CE  LYS A  45      37.345  84.839  98.576  1.00  0.00           C  
ATOM    683  NZ  LYS A  45      38.720  84.784  97.987  1.00  0.00           N1+
ATOM    684  H   LYS A  45      34.695  85.184 104.248  1.00  0.00           H  
ATOM    685  HA  LYS A  45      33.837  86.715 102.257  1.00  0.00           H  
ATOM    686  HB2 LYS A  45      36.283  85.891 102.393  1.00  0.00           H  
ATOM    687  HB3 LYS A  45      35.685  84.234 102.230  1.00  0.00           H  
ATOM    688  HG2 LYS A  45      35.105  84.852  99.886  1.00  0.00           H  
ATOM    689  HG3 LYS A  45      35.595  86.503 100.127  1.00  0.00           H  
ATOM    690  HD2 LYS A  45      38.054  85.879 100.324  1.00  0.00           H  
ATOM    691  HD3 LYS A  45      37.529  84.171 100.498  1.00  0.00           H  
ATOM    692  HE2 LYS A  45      36.870  83.865  98.463  1.00  0.00           H  
ATOM    693  HE3 LYS A  45      36.741  85.510  97.965  1.00  0.00           H  
ATOM    694  HZ1 LYS A  45      39.102  83.855  98.098  1.00  0.00           H  
ATOM    695  HZ2 LYS A  45      38.643  84.996  97.002  1.00  0.00           H  
ATOM    696  HZ3 LYS A  45      39.308  85.550  98.283  1.00  0.00           H  
ATOM    697  N   ALA A  46      32.820  83.673 101.552  1.00  0.00           N  
ATOM    698  CA  ALA A  46      31.818  82.943 100.747  1.00  0.00           C  
ATOM    699  C   ALA A  46      30.320  83.244 101.113  1.00  0.00           C  
ATOM    700  O   ALA A  46      29.406  82.933 100.357  1.00  0.00           O  
ATOM    701  CB  ALA A  46      32.047  81.415 100.910  1.00  0.00           C  
ATOM    702  H   ALA A  46      33.470  83.138 102.111  1.00  0.00           H  
ATOM    703  HA  ALA A  46      32.041  83.208  99.714  1.00  0.00           H  
ATOM    704  HB1 ALA A  46      33.127  81.285 100.841  1.00  0.00           H  
ATOM    705  HB2 ALA A  46      31.738  81.079 101.899  1.00  0.00           H  
ATOM    706  HB3 ALA A  46      31.479  80.793 100.219  1.00  0.00           H  
ATOM    707  N   TRP A  47      30.053  83.872 102.257  1.00  0.00           N  
ATOM    708  CA  TRP A  47      28.807  84.512 102.537  1.00  0.00           C  
ATOM    709  C   TRP A  47      28.538  85.845 101.838  1.00  0.00           C  
ATOM    710  O   TRP A  47      27.485  86.164 101.344  1.00  0.00           O  
ATOM    711  CB  TRP A  47      28.554  84.454 104.051  1.00  0.00           C  
ATOM    712  CG  TRP A  47      27.580  85.488 104.528  1.00  0.00           C  
ATOM    713  CD1 TRP A  47      26.210  85.369 104.327  1.00  0.00           C  
ATOM    714  CD2 TRP A  47      27.768  86.828 105.077  1.00  0.00           C  
ATOM    715  CE2 TRP A  47      26.497  87.408 105.245  1.00  0.00           C  
ATOM    716  CE3 TRP A  47      28.912  87.637 105.238  1.00  0.00           C  
ATOM    717  NE1 TRP A  47      25.553  86.426 104.790  1.00  0.00           N  
ATOM    718  CZ2 TRP A  47      26.393  88.751 105.615  1.00  0.00           C  
ATOM    719  CZ3 TRP A  47      28.822  88.968 105.780  1.00  0.00           C  
ATOM    720  CH2 TRP A  47      27.560  89.490 105.909  1.00  0.00           C  
ATOM    721  H   TRP A  47      30.856  84.094 102.826  1.00  0.00           H  
ATOM    722  HA  TRP A  47      28.021  83.862 102.151  1.00  0.00           H  
ATOM    723  HB2 TRP A  47      28.196  83.442 104.242  1.00  0.00           H  
ATOM    724  HB3 TRP A  47      29.459  84.691 104.612  1.00  0.00           H  
ATOM    725  HD1 TRP A  47      25.731  84.490 103.921  1.00  0.00           H  
ATOM    726  HE1 TRP A  47      24.567  86.624 104.701  1.00  0.00           H  
ATOM    727  HE3 TRP A  47      29.862  87.144 105.099  1.00  0.00           H  
ATOM    728  HZ2 TRP A  47      25.447  89.271 105.601  1.00  0.00           H  
ATOM    729  HZ3 TRP A  47      29.696  89.599 105.715  1.00  0.00           H  
ATOM    730  HH2 TRP A  47      27.534  90.539 106.162  1.00  0.00           H  
ATOM    731  N   LEU A  48      29.569  86.702 101.892  1.00  0.00           N  
ATOM    732  CA  LEU A  48      29.593  88.031 101.422  1.00  0.00           C  
ATOM    733  C   LEU A  48      29.542  88.082  99.916  1.00  0.00           C  
ATOM    734  O   LEU A  48      28.617  88.611  99.273  1.00  0.00           O  
ATOM    735  CB  LEU A  48      30.699  88.855 102.031  1.00  0.00           C  
ATOM    736  CG  LEU A  48      30.767  90.297 101.505  1.00  0.00           C  
ATOM    737  CD1 LEU A  48      29.424  91.063 101.711  1.00  0.00           C  
ATOM    738  CD2 LEU A  48      31.875  91.159 102.035  1.00  0.00           C  
ATOM    739  H   LEU A  48      30.406  86.317 102.304  1.00  0.00           H  
ATOM    740  HA  LEU A  48      28.684  88.445 101.860  1.00  0.00           H  
ATOM    741  HB2 LEU A  48      30.602  88.871 103.115  1.00  0.00           H  
ATOM    742  HB3 LEU A  48      31.622  88.392 101.681  1.00  0.00           H  
ATOM    743  HG  LEU A  48      30.810  90.266 100.416  1.00  0.00           H  
ATOM    744 HD11 LEU A  48      29.458  92.050 101.249  1.00  0.00           H  
ATOM    745 HD12 LEU A  48      28.575  90.575 101.231  1.00  0.00           H  
ATOM    746 HD13 LEU A  48      29.238  91.054 102.785  1.00  0.00           H  
ATOM    747 HD21 LEU A  48      31.785  91.260 103.116  1.00  0.00           H  
ATOM    748 HD22 LEU A  48      32.832  90.695 101.796  1.00  0.00           H  
ATOM    749 HD23 LEU A  48      31.824  92.127 101.533  1.00  0.00           H  
ATOM    750  N   LEU A  49      30.406  87.335  99.213  1.00  0.00           N  
ATOM    751  CA  LEU A  49      30.445  87.268  97.754  1.00  0.00           C  
ATOM    752  C   LEU A  49      29.134  86.820  97.241  1.00  0.00           C  
ATOM    753  O   LEU A  49      28.519  87.355  96.311  1.00  0.00           O  
ATOM    754  CB  LEU A  49      31.590  86.311  97.276  1.00  0.00           C  
ATOM    755  CG  LEU A  49      32.943  86.986  97.029  1.00  0.00           C  
ATOM    756  CD1 LEU A  49      33.428  87.938  98.112  1.00  0.00           C  
ATOM    757  CD2 LEU A  49      34.206  85.984  96.905  1.00  0.00           C  
ATOM    758  H   LEU A  49      31.114  86.774  99.664  1.00  0.00           H  
ATOM    759  HA  LEU A  49      30.639  88.310  97.498  1.00  0.00           H  
ATOM    760  HB2 LEU A  49      31.738  85.526  98.017  1.00  0.00           H  
ATOM    761  HB3 LEU A  49      31.222  85.817  96.377  1.00  0.00           H  
ATOM    762  HG  LEU A  49      32.918  87.533  96.087  1.00  0.00           H  
ATOM    763 HD11 LEU A  49      32.724  88.770  98.109  1.00  0.00           H  
ATOM    764 HD12 LEU A  49      33.615  87.439  99.062  1.00  0.00           H  
ATOM    765 HD13 LEU A  49      34.394  88.344  97.810  1.00  0.00           H  
ATOM    766 HD21 LEU A  49      33.926  85.234  96.166  1.00  0.00           H  
ATOM    767 HD22 LEU A  49      35.188  86.336  96.590  1.00  0.00           H  
ATOM    768 HD23 LEU A  49      34.344  85.320  97.758  1.00  0.00           H  
ATOM    769  N   GLY A  50      28.562  85.790  97.917  1.00  0.00           N  
ATOM    770  CA  GLY A  50      27.282  85.193  97.559  1.00  0.00           C  
ATOM    771  C   GLY A  50      26.171  86.252  97.740  1.00  0.00           C  
ATOM    772  O   GLY A  50      25.367  86.381  96.829  1.00  0.00           O  
ATOM    773  H   GLY A  50      29.054  85.403  98.710  1.00  0.00           H  
ATOM    774  HA2 GLY A  50      27.245  84.973  96.492  1.00  0.00           H  
ATOM    775  HA3 GLY A  50      27.137  84.240  98.070  1.00  0.00           H  
ATOM    776  N   LEU A  51      26.199  87.058  98.843  1.00  0.00           N  
ATOM    777  CA  LEU A  51      25.208  88.189  99.157  1.00  0.00           C  
ATOM    778  C   LEU A  51      25.260  89.325  98.147  1.00  0.00           C  
ATOM    779  O   LEU A  51      24.236  89.961  97.819  1.00  0.00           O  
ATOM    780  CB  LEU A  51      25.473  88.676 100.564  1.00  0.00           C  
ATOM    781  CG  LEU A  51      24.672  89.924 101.019  1.00  0.00           C  
ATOM    782  CD1 LEU A  51      23.138  89.564 101.000  1.00  0.00           C  
ATOM    783  CD2 LEU A  51      25.151  90.289 102.433  1.00  0.00           C  
ATOM    784  H   LEU A  51      26.806  86.881  99.630  1.00  0.00           H  
ATOM    785  HA  LEU A  51      24.174  87.845  99.145  1.00  0.00           H  
ATOM    786  HB2 LEU A  51      25.354  87.899 101.319  1.00  0.00           H  
ATOM    787  HB3 LEU A  51      26.524  88.931 100.708  1.00  0.00           H  
ATOM    788  HG  LEU A  51      24.981  90.726 100.349  1.00  0.00           H  
ATOM    789 HD11 LEU A  51      22.993  88.725 101.681  1.00  0.00           H  
ATOM    790 HD12 LEU A  51      22.647  90.512 101.219  1.00  0.00           H  
ATOM    791 HD13 LEU A  51      22.735  89.318 100.017  1.00  0.00           H  
ATOM    792 HD21 LEU A  51      26.084  90.841 102.310  1.00  0.00           H  
ATOM    793 HD22 LEU A  51      24.376  90.802 103.001  1.00  0.00           H  
ATOM    794 HD23 LEU A  51      25.365  89.356 102.952  1.00  0.00           H  
ATOM    795  N   LEU A  52      26.418  89.570  97.544  1.00  0.00           N  
ATOM    796  CA  LEU A  52      26.575  90.626  96.588  1.00  0.00           C  
ATOM    797  C   LEU A  52      25.949  90.086  95.282  1.00  0.00           C  
ATOM    798  O   LEU A  52      25.072  90.777  94.786  1.00  0.00           O  
ATOM    799  CB  LEU A  52      28.062  90.931  96.454  1.00  0.00           C  
ATOM    800  CG  LEU A  52      28.809  91.571  97.675  1.00  0.00           C  
ATOM    801  CD1 LEU A  52      30.287  91.439  97.422  1.00  0.00           C  
ATOM    802  CD2 LEU A  52      28.582  93.054  97.760  1.00  0.00           C  
ATOM    803  H   LEU A  52      27.199  89.026  97.886  1.00  0.00           H  
ATOM    804  HA  LEU A  52      26.071  91.564  96.820  1.00  0.00           H  
ATOM    805  HB2 LEU A  52      28.545  90.004  96.150  1.00  0.00           H  
ATOM    806  HB3 LEU A  52      28.189  91.582  95.589  1.00  0.00           H  
ATOM    807  HG  LEU A  52      28.635  91.120  98.653  1.00  0.00           H  
ATOM    808 HD11 LEU A  52      30.562  92.347  96.886  1.00  0.00           H  
ATOM    809 HD12 LEU A  52      30.818  91.354  98.370  1.00  0.00           H  
ATOM    810 HD13 LEU A  52      30.512  90.465  96.989  1.00  0.00           H  
ATOM    811 HD21 LEU A  52      29.043  93.431  98.673  1.00  0.00           H  
ATOM    812 HD22 LEU A  52      28.933  93.583  96.875  1.00  0.00           H  
ATOM    813 HD23 LEU A  52      27.524  93.296  97.651  1.00  0.00           H  
ATOM    814  N   ARG A  53      26.467  88.944  94.849  1.00  0.00           N  
ATOM    815  CA  ARG A  53      26.045  88.292  93.555  1.00  0.00           C  
ATOM    816  C   ARG A  53      24.525  87.996  93.545  1.00  0.00           C  
ATOM    817  O   ARG A  53      23.922  88.239  92.510  1.00  0.00           O  
ATOM    818  CB  ARG A  53      26.928  87.034  93.277  1.00  0.00           C  
ATOM    819  CG  ARG A  53      28.404  87.440  93.044  1.00  0.00           C  
ATOM    820  CD  ARG A  53      29.487  86.315  93.271  1.00  0.00           C  
ATOM    821  NE  ARG A  53      30.839  86.807  92.997  1.00  0.00           N  
ATOM    822  CZ  ARG A  53      31.980  86.170  93.216  1.00  0.00           C  
ATOM    823  NH1 ARG A  53      32.137  84.998  93.727  1.00  0.00           N1+
ATOM    824  NH2 ARG A  53      33.089  86.805  92.945  1.00  0.00           N  
ATOM    825  H   ARG A  53      27.342  88.671  95.272  1.00  0.00           H  
ATOM    826  HA  ARG A  53      26.204  88.926  92.683  1.00  0.00           H  
ATOM    827  HB2 ARG A  53      26.867  86.387  94.152  1.00  0.00           H  
ATOM    828  HB3 ARG A  53      26.674  86.456  92.389  1.00  0.00           H  
ATOM    829  HG2 ARG A  53      28.477  87.843  92.034  1.00  0.00           H  
ATOM    830  HG3 ARG A  53      28.696  88.240  93.724  1.00  0.00           H  
ATOM    831  HD2 ARG A  53      29.546  86.036  94.323  1.00  0.00           H  
ATOM    832  HD3 ARG A  53      29.338  85.474  92.594  1.00  0.00           H  
ATOM    833  HE  ARG A  53      30.896  87.749  92.640  1.00  0.00           H  
ATOM    834 HH11 ARG A  53      31.306  84.465  93.944  1.00  0.00           H  
ATOM    835 HH12 ARG A  53      33.049  84.578  93.839  1.00  0.00           H  
ATOM    836 HH21 ARG A  53      33.177  87.660  92.416  1.00  0.00           H  
ATOM    837 HH22 ARG A  53      33.972  86.325  93.045  1.00  0.00           H  
ATOM    838  N   GLN A  54      23.951  87.384  94.560  1.00  0.00           N  
ATOM    839  CA  GLN A  54      22.471  87.186  94.779  1.00  0.00           C  
ATOM    840  C   GLN A  54      21.638  88.475  94.321  1.00  0.00           C  
ATOM    841  O   GLN A  54      20.654  88.294  93.554  1.00  0.00           O  
ATOM    842  CB  GLN A  54      22.305  86.806  96.269  1.00  0.00           C  
ATOM    843  CG  GLN A  54      20.853  86.882  96.763  1.00  0.00           C  
ATOM    844  CD  GLN A  54      20.752  86.371  98.198  1.00  0.00           C  
ATOM    845  NE2 GLN A  54      19.651  85.720  98.555  1.00  0.00           N  
ATOM    846  OE1 GLN A  54      21.694  86.397  99.066  1.00  0.00           O  
ATOM    847  H   GLN A  54      24.578  87.211  95.332  1.00  0.00           H  
ATOM    848  HA  GLN A  54      22.151  86.304  94.225  1.00  0.00           H  
ATOM    849  HB2 GLN A  54      22.676  85.804  96.483  1.00  0.00           H  
ATOM    850  HB3 GLN A  54      22.915  87.503  96.845  1.00  0.00           H  
ATOM    851  HG2 GLN A  54      20.404  87.859  96.583  1.00  0.00           H  
ATOM    852  HG3 GLN A  54      20.247  86.134  96.252  1.00  0.00           H  
ATOM    853 HE21 GLN A  54      19.437  85.577  99.531  1.00  0.00           H  
ATOM    854 HE22 GLN A  54      18.836  85.917  97.992  1.00  0.00           H  
ATOM    855  N   HIP A  55      22.110  89.657  94.731  1.00  0.00           N  
ATOM    856  CA  HIP A  55      21.491  91.004  94.502  1.00  0.00           C  
ATOM    857  C   HIP A  55      22.156  91.825  93.393  1.00  0.00           C  
ATOM    858  O   HIP A  55      21.864  92.993  93.290  1.00  0.00           O  
ATOM    859  CB  HIP A  55      21.499  91.674  95.890  1.00  0.00           C  
ATOM    860  CG  HIP A  55      20.765  90.991  96.929  1.00  0.00           C  
ATOM    861  CD2 HIP A  55      21.143  90.836  98.229  1.00  0.00           C  
ATOM    862  ND1 HIP A  55      19.406  90.630  96.946  1.00  0.00           N1+
ATOM    863  CE1 HIP A  55      18.965  90.494  98.197  1.00  0.00           C  
ATOM    864  NE2 HIP A  55      20.023  90.434  98.975  1.00  0.00           N  
ATOM    865  H   HIP A  55      22.998  89.653  95.213  1.00  0.00           H  
ATOM    866  HA  HIP A  55      20.455  91.010  94.165  1.00  0.00           H  
ATOM    867  HB2 HIP A  55      22.553  91.715  96.167  1.00  0.00           H  
ATOM    868  HB3 HIP A  55      21.057  92.670  95.913  1.00  0.00           H  
ATOM    869  HD1 HIP A  55      18.796  90.698  96.143  1.00  0.00           H  
ATOM    870  HD2 HIP A  55      22.076  91.152  98.672  1.00  0.00           H  
ATOM    871  HE1 HIP A  55      17.942  90.519  98.541  1.00  0.00           H  
ATOM    872  HE2 HIP A  55      20.035  90.309  99.977  1.00  0.00           H  
ATOM    873  N   GLY A  56      23.102  91.227  92.667  1.00  0.00           N  
ATOM    874  CA  GLY A  56      23.969  91.912  91.699  1.00  0.00           C  
ATOM    875  C   GLY A  56      25.077  92.850  92.166  1.00  0.00           C  
ATOM    876  O   GLY A  56      25.708  93.486  91.305  1.00  0.00           O  
ATOM    877  H   GLY A  56      23.212  90.229  92.773  1.00  0.00           H  
ATOM    878  HA2 GLY A  56      24.397  91.049  91.190  1.00  0.00           H  
ATOM    879  HA3 GLY A  56      23.317  92.535  91.086  1.00  0.00           H  
ATOM    880  N   CYS A  57      25.386  93.080  93.406  1.00  0.00           N  
ATOM    881  CA  CYS A  57      26.130  94.288  93.842  1.00  0.00           C  
ATOM    882  C   CYS A  57      27.605  94.274  93.499  1.00  0.00           C  
ATOM    883  O   CYS A  57      28.329  93.412  93.953  1.00  0.00           O  
ATOM    884  CB  CYS A  57      26.046  94.303  95.348  1.00  0.00           C  
ATOM    885  SG  CYS A  57      24.291  94.536  95.741  1.00  0.00           S  
ATOM    886  H   CYS A  57      24.940  92.520  94.118  1.00  0.00           H  
ATOM    887  HA  CYS A  57      25.683  95.188  93.421  1.00  0.00           H  
ATOM    888  HB2 CYS A  57      26.427  93.342  95.696  1.00  0.00           H  
ATOM    889  HB3 CYS A  57      26.580  95.172  95.732  1.00  0.00           H  
ATOM    890  HG  CYS A  57      24.136  95.826  95.430  1.00  0.00           H  
ATOM    891  N   HIE A  58      28.141  95.392  92.929  1.00  0.00           N  
ATOM    892  CA  HIE A  58      29.572  95.446  92.547  1.00  0.00           C  
ATOM    893  C   HIE A  58      30.297  96.776  92.909  1.00  0.00           C  
ATOM    894  O   HIE A  58      31.415  96.784  93.436  1.00  0.00           O  
ATOM    895  CB  HIE A  58      29.707  95.037  91.083  1.00  0.00           C  
ATOM    896  CG  HIE A  58      31.139  94.865  90.631  1.00  0.00           C  
ATOM    897  CD2 HIE A  58      31.739  93.670  90.473  1.00  0.00           C  
ATOM    898  ND1 HIE A  58      32.075  95.861  90.430  1.00  0.00           N  
ATOM    899  CE1 HIE A  58      33.174  95.193  89.952  1.00  0.00           C  
ATOM    900  NE2 HIE A  58      32.965  93.884  89.971  1.00  0.00           N  
ATOM    901  H   HIE A  58      27.523  96.181  92.802  1.00  0.00           H  
ATOM    902  HA  HIE A  58      30.023  94.604  93.074  1.00  0.00           H  
ATOM    903  HB2 HIE A  58      29.220  94.078  90.906  1.00  0.00           H  
ATOM    904  HB3 HIE A  58      29.241  95.721  90.373  1.00  0.00           H  
ATOM    905  HD2 HIE A  58      31.272  92.712  90.646  1.00  0.00           H  
ATOM    906  HE1 HIE A  58      34.080  95.703  89.659  1.00  0.00           H  
ATOM    907  HE2 HIE A  58      33.651  93.246  89.592  1.00  0.00           H  
ATOM    908  N   ARG A  59      29.544  97.914  92.913  1.00  0.00           N  
ATOM    909  CA  ARG A  59      29.955  99.134  93.540  1.00  0.00           C  
ATOM    910  C   ARG A  59      29.620  99.036  95.070  1.00  0.00           C  
ATOM    911  O   ARG A  59      28.512  99.286  95.499  1.00  0.00           O  
ATOM    912  CB  ARG A  59      29.301 100.334  92.912  1.00  0.00           C  
ATOM    913  CG  ARG A  59      30.006 100.638  91.618  1.00  0.00           C  
ATOM    914  CD  ARG A  59      29.482 101.931  90.906  1.00  0.00           C  
ATOM    915  NE  ARG A  59      29.850 103.169  91.641  1.00  0.00           N  
ATOM    916  CZ  ARG A  59      29.080 103.873  92.440  1.00  0.00           C  
ATOM    917  NH1 ARG A  59      27.822 103.708  92.509  1.00  0.00           N1+
ATOM    918  NH2 ARG A  59      29.674 104.631  93.320  1.00  0.00           N  
ATOM    919  H   ARG A  59      28.557  97.816  92.718  1.00  0.00           H  
ATOM    920  HA  ARG A  59      31.028  99.326  93.509  1.00  0.00           H  
ATOM    921  HB2 ARG A  59      28.250 100.156  92.684  1.00  0.00           H  
ATOM    922  HB3 ARG A  59      29.295 101.189  93.588  1.00  0.00           H  
ATOM    923  HG2 ARG A  59      31.061 100.756  91.867  1.00  0.00           H  
ATOM    924  HG3 ARG A  59      29.980  99.778  90.949  1.00  0.00           H  
ATOM    925  HD2 ARG A  59      29.905 101.978  89.903  1.00  0.00           H  
ATOM    926  HD3 ARG A  59      28.412 101.826  90.728  1.00  0.00           H  
ATOM    927  HE  ARG A  59      30.835 103.290  91.826  1.00  0.00           H  
ATOM    928 HH11 ARG A  59      27.305 103.086  91.902  1.00  0.00           H  
ATOM    929 HH12 ARG A  59      27.393 104.283  93.220  1.00  0.00           H  
ATOM    930 HH21 ARG A  59      30.677 104.745  93.360  1.00  0.00           H  
ATOM    931 HH22 ARG A  59      29.052 105.158  93.919  1.00  0.00           H  
ATOM    932  N   VAL A  60      30.692  98.660  95.787  1.00  0.00           N  
ATOM    933  CA  VAL A  60      30.611  98.557  97.275  1.00  0.00           C  
ATOM    934  C   VAL A  60      31.140  99.825  98.047  1.00  0.00           C  
ATOM    935  O   VAL A  60      31.967 100.477  97.429  1.00  0.00           O  
ATOM    936  CB  VAL A  60      31.357  97.227  97.734  1.00  0.00           C  
ATOM    937  CG1 VAL A  60      31.189  96.930  99.261  1.00  0.00           C  
ATOM    938  CG2 VAL A  60      31.143  95.954  96.855  1.00  0.00           C  
ATOM    939  H   VAL A  60      31.549  98.470  95.287  1.00  0.00           H  
ATOM    940  HA  VAL A  60      29.594  98.504  97.666  1.00  0.00           H  
ATOM    941  HB  VAL A  60      32.400  97.538  97.696  1.00  0.00           H  
ATOM    942 HG11 VAL A  60      30.151  97.005  99.583  1.00  0.00           H  
ATOM    943 HG12 VAL A  60      31.539  95.941  99.556  1.00  0.00           H  
ATOM    944 HG13 VAL A  60      31.665  97.707  99.860  1.00  0.00           H  
ATOM    945 HG21 VAL A  60      30.078  95.838  96.653  1.00  0.00           H  
ATOM    946 HG22 VAL A  60      31.686  96.003  95.911  1.00  0.00           H  
ATOM    947 HG23 VAL A  60      31.541  95.103  97.407  1.00  0.00           H  
ATOM    948  N   LEU A  61      30.717 100.060  99.316  1.00  0.00           N  
ATOM    949  CA  LEU A  61      31.340 100.998 100.226  1.00  0.00           C  
ATOM    950  C   LEU A  61      31.571 100.484 101.665  1.00  0.00           C  
ATOM    951  O   LEU A  61      30.607 100.174 102.401  1.00  0.00           O  
ATOM    952  CB  LEU A  61      30.516 102.257 100.222  1.00  0.00           C  
ATOM    953  CG  LEU A  61      30.685 103.391 101.168  1.00  0.00           C  
ATOM    954  CD1 LEU A  61      32.088 103.993 101.165  1.00  0.00           C  
ATOM    955  CD2 LEU A  61      29.598 104.451 101.057  1.00  0.00           C  
ATOM    956  H   LEU A  61      29.972  99.481  99.678  1.00  0.00           H  
ATOM    957  HA  LEU A  61      32.349 101.265  99.913  1.00  0.00           H  
ATOM    958  HB2 LEU A  61      30.510 102.661  99.210  1.00  0.00           H  
ATOM    959  HB3 LEU A  61      29.490 101.912 100.354  1.00  0.00           H  
ATOM    960  HG  LEU A  61      30.573 103.106 102.215  1.00  0.00           H  
ATOM    961 HD11 LEU A  61      32.741 103.536 101.909  1.00  0.00           H  
ATOM    962 HD12 LEU A  61      32.444 103.794 100.154  1.00  0.00           H  
ATOM    963 HD13 LEU A  61      32.027 105.068 101.338  1.00  0.00           H  
ATOM    964 HD21 LEU A  61      29.794 104.958 100.112  1.00  0.00           H  
ATOM    965 HD22 LEU A  61      28.648 103.926 100.970  1.00  0.00           H  
ATOM    966 HD23 LEU A  61      29.616 105.210 101.839  1.00  0.00           H  
ATOM    967  N   ASH A  62      32.813 100.557 102.156  1.00  0.00           N  
ATOM    968  CA  ASH A  62      33.202 100.054 103.461  1.00  0.00           C  
ATOM    969  C   ASH A  62      33.421 101.185 104.422  1.00  0.00           C  
ATOM    970  O   ASH A  62      34.421 101.919 104.270  1.00  0.00           O  
ATOM    971  CB  ASH A  62      34.490  99.188 103.275  1.00  0.00           C  
ATOM    972  CG  ASH A  62      34.605  98.062 104.261  1.00  0.00           C  
ATOM    973  OD1 ASH A  62      34.654  96.880 103.877  1.00  0.00           O  
ATOM    974  OD2 ASH A  62      34.757  98.362 105.556  1.00  0.00           O  
ATOM    975  H   ASH A  62      33.494 100.684 101.421  1.00  0.00           H  
ATOM    976  HA  ASH A  62      32.442  99.370 103.839  1.00  0.00           H  
ATOM    977  HB2 ASH A  62      34.540  98.769 102.270  1.00  0.00           H  
ATOM    978  HB3 ASH A  62      35.386  99.808 103.283  1.00  0.00           H  
ATOM    979  HD2 ASH A  62      35.069  97.583 106.024  1.00  0.00           H  
ATOM    980  N   VAL A  63      32.626 101.323 105.452  1.00  0.00           N  
ATOM    981  CA  VAL A  63      32.442 102.601 106.199  1.00  0.00           C  
ATOM    982  C   VAL A  63      33.327 102.693 107.488  1.00  0.00           C  
ATOM    983  O   VAL A  63      33.266 103.692 108.252  1.00  0.00           O  
ATOM    984  CB  VAL A  63      30.986 102.963 106.409  1.00  0.00           C  
ATOM    985  CG1 VAL A  63      30.292 103.209 105.081  1.00  0.00           C  
ATOM    986  CG2 VAL A  63      30.108 102.024 107.184  1.00  0.00           C  
ATOM    987  H   VAL A  63      31.857 100.670 105.406  1.00  0.00           H  
ATOM    988  HA  VAL A  63      32.867 103.303 105.483  1.00  0.00           H  
ATOM    989  HB  VAL A  63      30.886 103.875 106.996  1.00  0.00           H  
ATOM    990 HG11 VAL A  63      30.164 102.322 104.461  1.00  0.00           H  
ATOM    991 HG12 VAL A  63      29.276 103.576 105.231  1.00  0.00           H  
ATOM    992 HG13 VAL A  63      30.923 103.878 104.495  1.00  0.00           H  
ATOM    993 HG21 VAL A  63      30.620 101.994 108.146  1.00  0.00           H  
ATOM    994 HG22 VAL A  63      29.080 102.383 107.114  1.00  0.00           H  
ATOM    995 HG23 VAL A  63      30.146 101.014 106.775  1.00  0.00           H  
ATOM    996  N   ALA A  64      34.108 101.712 107.776  1.00  0.00           N  
ATOM    997  CA  ALA A  64      35.083 101.790 108.904  1.00  0.00           C  
ATOM    998  C   ALA A  64      36.207 100.757 108.614  1.00  0.00           C  
ATOM    999  O   ALA A  64      36.440  99.757 109.366  1.00  0.00           O  
ATOM   1000  CB  ALA A  64      34.457 101.552 110.257  1.00  0.00           C  
ATOM   1001  H   ALA A  64      34.001 100.885 107.207  1.00  0.00           H  
ATOM   1002  HA  ALA A  64      35.505 102.793 108.853  1.00  0.00           H  
ATOM   1003  HB1 ALA A  64      33.817 100.671 110.303  1.00  0.00           H  
ATOM   1004  HB2 ALA A  64      35.160 101.330 111.059  1.00  0.00           H  
ATOM   1005  HB3 ALA A  64      33.816 102.350 110.631  1.00  0.00           H  
ATOM   1006  N   CYS A  65      36.960 100.949 107.551  1.00  0.00           N  
ATOM   1007  CA  CYS A  65      37.791  99.830 107.096  1.00  0.00           C  
ATOM   1008  C   CYS A  65      38.979  99.596 107.954  1.00  0.00           C  
ATOM   1009  O   CYS A  65      39.625  98.559 107.835  1.00  0.00           O  
ATOM   1010  CB  CYS A  65      38.042 100.019 105.652  1.00  0.00           C  
ATOM   1011  SG  CYS A  65      39.292 101.405 105.320  1.00  0.00           S  
ATOM   1012  H   CYS A  65      36.945 101.776 106.972  1.00  0.00           H  
ATOM   1013  HA  CYS A  65      37.254  98.886 107.180  1.00  0.00           H  
ATOM   1014  HB2 CYS A  65      38.465  99.124 105.195  1.00  0.00           H  
ATOM   1015  HB3 CYS A  65      37.191 100.234 105.006  1.00  0.00           H  
ATOM   1016  HG  CYS A  65      38.561 102.318 105.968  1.00  0.00           H  
ATOM   1017  N   GLY A  66      39.227 100.476 108.930  1.00  0.00           N  
ATOM   1018  CA  GLY A  66      40.486 100.414 109.708  1.00  0.00           C  
ATOM   1019  C   GLY A  66      41.664 100.239 108.757  1.00  0.00           C  
ATOM   1020  O   GLY A  66      41.858 101.054 107.883  1.00  0.00           O  
ATOM   1021  H   GLY A  66      38.631 101.277 109.089  1.00  0.00           H  
ATOM   1022  HA2 GLY A  66      40.729 101.372 110.168  1.00  0.00           H  
ATOM   1023  HA3 GLY A  66      40.489  99.544 110.365  1.00  0.00           H  
ATOM   1024  N   THR A  67      42.489  99.189 108.921  1.00  0.00           N  
ATOM   1025  CA  THR A  67      43.720  98.925 108.122  1.00  0.00           C  
ATOM   1026  C   THR A  67      43.400  98.533 106.612  1.00  0.00           C  
ATOM   1027  O   THR A  67      44.368  98.298 105.850  1.00  0.00           O  
ATOM   1028  CB  THR A  67      44.586  97.924 108.941  1.00  0.00           C  
ATOM   1029  CG2 THR A  67      45.082  98.582 110.274  1.00  0.00           C  
ATOM   1030  OG1 THR A  67      43.755  96.818 109.206  1.00  0.00           O  
ATOM   1031  H   THR A  67      42.284  98.470 109.601  1.00  0.00           H  
ATOM   1032  HA  THR A  67      44.295  99.844 108.013  1.00  0.00           H  
ATOM   1033  HB  THR A  67      45.505  97.739 108.384  1.00  0.00           H  
ATOM   1034  HG1 THR A  67      44.381  96.101 109.336  1.00  0.00           H  
ATOM   1035 HG21 THR A  67      45.730  97.927 110.856  1.00  0.00           H  
ATOM   1036 HG22 THR A  67      45.673  99.485 110.118  1.00  0.00           H  
ATOM   1037 HG23 THR A  67      44.230  98.824 110.909  1.00  0.00           H  
ATOM   1038  N   GLY A  68      42.124  98.408 106.300  1.00  0.00           N  
ATOM   1039  CA  GLY A  68      41.472  98.282 105.028  1.00  0.00           C  
ATOM   1040  C   GLY A  68      41.201  96.815 104.681  1.00  0.00           C  
ATOM   1041  O   GLY A  68      40.889  96.542 103.539  1.00  0.00           O  
ATOM   1042  H   GLY A  68      41.467  98.560 107.052  1.00  0.00           H  
ATOM   1043  HA2 GLY A  68      40.523  98.816 104.966  1.00  0.00           H  
ATOM   1044  HA3 GLY A  68      42.107  98.680 104.237  1.00  0.00           H  
ATOM   1045  N   VAL A  69      41.297  95.830 105.609  1.00  0.00           N  
ATOM   1046  CA  VAL A  69      41.295  94.390 105.302  1.00  0.00           C  
ATOM   1047  C   VAL A  69      39.971  93.961 104.761  1.00  0.00           C  
ATOM   1048  O   VAL A  69      39.975  93.115 103.869  1.00  0.00           O  
ATOM   1049  CB  VAL A  69      41.722  93.559 106.535  1.00  0.00           C  
ATOM   1050  CG1 VAL A  69      41.707  91.981 106.307  1.00  0.00           C  
ATOM   1051  CG2 VAL A  69      43.154  93.963 106.993  1.00  0.00           C  
ATOM   1052  H   VAL A  69      41.576  96.155 106.524  1.00  0.00           H  
ATOM   1053  HA  VAL A  69      41.967  94.275 104.451  1.00  0.00           H  
ATOM   1054  HB  VAL A  69      40.945  93.644 107.295  1.00  0.00           H  
ATOM   1055 HG11 VAL A  69      42.655  91.821 105.794  1.00  0.00           H  
ATOM   1056 HG12 VAL A  69      41.669  91.507 107.288  1.00  0.00           H  
ATOM   1057 HG13 VAL A  69      40.789  91.731 105.773  1.00  0.00           H  
ATOM   1058 HG21 VAL A  69      43.210  94.967 107.413  1.00  0.00           H  
ATOM   1059 HG22 VAL A  69      43.547  93.267 107.734  1.00  0.00           H  
ATOM   1060 HG23 VAL A  69      43.791  93.929 106.108  1.00  0.00           H  
ATOM   1061  N   ASP A  70      38.800  94.361 105.331  1.00  0.00           N  
ATOM   1062  CA  ASP A  70      37.463  93.869 104.790  1.00  0.00           C  
ATOM   1063  C   ASP A  70      37.347  94.283 103.305  1.00  0.00           C  
ATOM   1064  O   ASP A  70      36.809  93.532 102.490  1.00  0.00           O  
ATOM   1065  CB  ASP A  70      36.233  94.517 105.521  1.00  0.00           C  
ATOM   1066  CG  ASP A  70      36.539  95.993 105.938  1.00  0.00           C  
ATOM   1067  OD1 ASP A  70      35.853  96.437 106.860  1.00  0.00           O  
ATOM   1068  OD2 ASP A  70      37.319  96.749 105.289  1.00  0.00           O1-
ATOM   1069  H   ASP A  70      38.787  95.122 105.996  1.00  0.00           H  
ATOM   1070  HA  ASP A  70      37.339  92.789 104.862  1.00  0.00           H  
ATOM   1071  HB2 ASP A  70      35.363  94.525 104.866  1.00  0.00           H  
ATOM   1072  HB3 ASP A  70      35.898  94.023 106.433  1.00  0.00           H  
ATOM   1073  N   SER A  71      37.875  95.462 102.971  1.00  0.00           N  
ATOM   1074  CA  SER A  71      37.825  96.062 101.659  1.00  0.00           C  
ATOM   1075  C   SER A  71      38.823  95.443 100.685  1.00  0.00           C  
ATOM   1076  O   SER A  71      38.449  95.195  99.549  1.00  0.00           O  
ATOM   1077  CB  SER A  71      38.221  97.488 101.819  1.00  0.00           C  
ATOM   1078  OG  SER A  71      37.338  98.154 102.678  1.00  0.00           O  
ATOM   1079  H   SER A  71      38.428  95.943 103.665  1.00  0.00           H  
ATOM   1080  HA  SER A  71      36.826  96.017 101.225  1.00  0.00           H  
ATOM   1081  HB2 SER A  71      39.233  97.631 102.200  1.00  0.00           H  
ATOM   1082  HB3 SER A  71      38.196  97.889 100.806  1.00  0.00           H  
ATOM   1083  HG  SER A  71      37.097  97.622 103.440  1.00  0.00           H  
ATOM   1084  N   ILE A  72      40.066  95.209 101.104  1.00  0.00           N  
ATOM   1085  CA  ILE A  72      41.074  94.649 100.257  1.00  0.00           C  
ATOM   1086  C   ILE A  72      40.612  93.313  99.668  1.00  0.00           C  
ATOM   1087  O   ILE A  72      40.967  93.031  98.494  1.00  0.00           O  
ATOM   1088  CB  ILE A  72      42.398  94.454 101.033  1.00  0.00           C  
ATOM   1089  CG1 ILE A  72      43.088  95.854 100.985  1.00  0.00           C  
ATOM   1090  CG2 ILE A  72      43.451  93.283 100.616  1.00  0.00           C  
ATOM   1091  CD1 ILE A  72      44.200  96.069 102.038  1.00  0.00           C  
ATOM   1092  H   ILE A  72      40.359  95.698 101.938  1.00  0.00           H  
ATOM   1093  HA  ILE A  72      41.149  95.288  99.376  1.00  0.00           H  
ATOM   1094  HB  ILE A  72      42.100  94.354 102.077  1.00  0.00           H  
ATOM   1095 HG12 ILE A  72      43.399  96.001  99.951  1.00  0.00           H  
ATOM   1096 HG13 ILE A  72      42.400  96.665 101.223  1.00  0.00           H  
ATOM   1097 HG21 ILE A  72      43.081  92.335 101.006  1.00  0.00           H  
ATOM   1098 HG22 ILE A  72      43.545  93.057  99.554  1.00  0.00           H  
ATOM   1099 HG23 ILE A  72      44.446  93.374 101.051  1.00  0.00           H  
ATOM   1100 HD11 ILE A  72      43.890  95.810 103.051  1.00  0.00           H  
ATOM   1101 HD12 ILE A  72      44.937  95.368 101.648  1.00  0.00           H  
ATOM   1102 HD13 ILE A  72      44.651  97.059 102.119  1.00  0.00           H  
ATOM   1103  N   MET A  73      39.892  92.501 100.446  1.00  0.00           N  
ATOM   1104  CA  MET A  73      39.380  91.178  99.999  1.00  0.00           C  
ATOM   1105  C   MET A  73      38.452  91.441  98.762  1.00  0.00           C  
ATOM   1106  O   MET A  73      38.578  90.806  97.721  1.00  0.00           O  
ATOM   1107  CB  MET A  73      38.689  90.499 101.186  1.00  0.00           C  
ATOM   1108  CG  MET A  73      37.952  89.236 100.829  1.00  0.00           C  
ATOM   1109  SD  MET A  73      37.069  88.461 102.149  1.00  0.00           S  
ATOM   1110  CE  MET A  73      35.464  89.219 102.232  1.00  0.00           C  
ATOM   1111  H   MET A  73      39.692  92.768 101.398  1.00  0.00           H  
ATOM   1112  HA  MET A  73      40.263  90.627  99.676  1.00  0.00           H  
ATOM   1113  HB2 MET A  73      39.420  90.370 101.985  1.00  0.00           H  
ATOM   1114  HB3 MET A  73      37.945  91.188 101.587  1.00  0.00           H  
ATOM   1115  HG2 MET A  73      37.265  89.575 100.054  1.00  0.00           H  
ATOM   1116  HG3 MET A  73      38.615  88.528 100.332  1.00  0.00           H  
ATOM   1117  HE1 MET A  73      35.456  90.306 102.317  1.00  0.00           H  
ATOM   1118  HE2 MET A  73      34.937  88.917 101.327  1.00  0.00           H  
ATOM   1119  HE3 MET A  73      34.952  88.992 103.167  1.00  0.00           H  
ATOM   1120  N   LEU A  74      37.608  92.458  98.694  1.00  0.00           N  
ATOM   1121  CA  LEU A  74      36.805  92.903  97.501  1.00  0.00           C  
ATOM   1122  C   LEU A  74      37.663  93.466  96.429  1.00  0.00           C  
ATOM   1123  O   LEU A  74      37.269  93.299  95.263  1.00  0.00           O  
ATOM   1124  CB  LEU A  74      35.784  93.891  98.005  1.00  0.00           C  
ATOM   1125  CG  LEU A  74      34.712  93.177  98.899  1.00  0.00           C  
ATOM   1126  CD1 LEU A  74      34.118  94.259  99.785  1.00  0.00           C  
ATOM   1127  CD2 LEU A  74      33.602  92.349  98.305  1.00  0.00           C  
ATOM   1128  H   LEU A  74      37.524  93.077  99.487  1.00  0.00           H  
ATOM   1129  HA  LEU A  74      36.306  91.973  97.227  1.00  0.00           H  
ATOM   1130  HB2 LEU A  74      36.323  94.527  98.708  1.00  0.00           H  
ATOM   1131  HB3 LEU A  74      35.422  94.599  97.260  1.00  0.00           H  
ATOM   1132  HG  LEU A  74      35.306  92.537  99.552  1.00  0.00           H  
ATOM   1133 HD11 LEU A  74      34.853  94.929 100.232  1.00  0.00           H  
ATOM   1134 HD12 LEU A  74      33.584  94.859  99.048  1.00  0.00           H  
ATOM   1135 HD13 LEU A  74      33.263  93.974 100.397  1.00  0.00           H  
ATOM   1136 HD21 LEU A  74      32.924  92.950  97.697  1.00  0.00           H  
ATOM   1137 HD22 LEU A  74      34.043  91.544  97.718  1.00  0.00           H  
ATOM   1138 HD23 LEU A  74      33.005  91.911  99.105  1.00  0.00           H  
ATOM   1139  N   VAL A  75      38.813  94.120  96.636  1.00  0.00           N  
ATOM   1140  CA  VAL A  75      39.645  94.620  95.487  1.00  0.00           C  
ATOM   1141  C   VAL A  75      40.316  93.392  94.787  1.00  0.00           C  
ATOM   1142  O   VAL A  75      40.487  93.416  93.582  1.00  0.00           O  
ATOM   1143  CB  VAL A  75      40.678  95.704  95.986  1.00  0.00           C  
ATOM   1144  CG1 VAL A  75      41.596  96.074  94.828  1.00  0.00           C  
ATOM   1145  CG2 VAL A  75      39.971  97.018  96.441  1.00  0.00           C  
ATOM   1146  H   VAL A  75      38.986  94.410  97.589  1.00  0.00           H  
ATOM   1147  HA  VAL A  75      38.912  95.067  94.816  1.00  0.00           H  
ATOM   1148  HB  VAL A  75      41.314  95.363  96.802  1.00  0.00           H  
ATOM   1149 HG11 VAL A  75      40.951  96.461  94.039  1.00  0.00           H  
ATOM   1150 HG12 VAL A  75      42.245  96.895  95.129  1.00  0.00           H  
ATOM   1151 HG13 VAL A  75      42.178  95.251  94.413  1.00  0.00           H  
ATOM   1152 HG21 VAL A  75      40.767  97.661  96.818  1.00  0.00           H  
ATOM   1153 HG22 VAL A  75      39.599  97.419  95.499  1.00  0.00           H  
ATOM   1154 HG23 VAL A  75      39.221  96.701  97.166  1.00  0.00           H  
ATOM   1155  N   GLU A  76      40.751  92.401  95.591  1.00  0.00           N  
ATOM   1156  CA  GLU A  76      41.366  91.137  95.111  1.00  0.00           C  
ATOM   1157  C   GLU A  76      40.364  90.320  94.358  1.00  0.00           C  
ATOM   1158  O   GLU A  76      40.651  89.791  93.274  1.00  0.00           O  
ATOM   1159  CB  GLU A  76      41.877  90.310  96.291  1.00  0.00           C  
ATOM   1160  CG  GLU A  76      43.018  90.824  97.183  1.00  0.00           C  
ATOM   1161  CD  GLU A  76      44.496  90.749  96.615  1.00  0.00           C  
ATOM   1162  OE1 GLU A  76      45.446  90.760  97.405  1.00  0.00           O  
ATOM   1163  OE2 GLU A  76      44.692  90.838  95.390  1.00  0.00           O1-
ATOM   1164  H   GLU A  76      40.770  92.621  96.577  1.00  0.00           H  
ATOM   1165  HA  GLU A  76      42.184  91.467  94.471  1.00  0.00           H  
ATOM   1166  HB2 GLU A  76      41.008  90.046  96.893  1.00  0.00           H  
ATOM   1167  HB3 GLU A  76      42.201  89.383  95.820  1.00  0.00           H  
ATOM   1168  HG2 GLU A  76      42.848  91.874  97.420  1.00  0.00           H  
ATOM   1169  HG3 GLU A  76      43.041  90.300  98.138  1.00  0.00           H  
ATOM   1170  N   GLU A  77      39.138  90.256  94.856  1.00  0.00           N  
ATOM   1171  CA  GLU A  77      37.998  89.746  94.175  1.00  0.00           C  
ATOM   1172  C   GLU A  77      37.414  90.710  93.091  1.00  0.00           C  
ATOM   1173  O   GLU A  77      36.397  90.345  92.509  1.00  0.00           O  
ATOM   1174  CB  GLU A  77      36.950  89.214  95.198  1.00  0.00           C  
ATOM   1175  CG  GLU A  77      37.398  87.957  95.968  1.00  0.00           C  
ATOM   1176  CD  GLU A  77      37.499  86.670  95.090  1.00  0.00           C  
ATOM   1177  OE1 GLU A  77      37.949  85.589  95.589  1.00  0.00           O  
ATOM   1178  OE2 GLU A  77      37.106  86.632  93.903  1.00  0.00           O1-
ATOM   1179  H   GLU A  77      38.977  90.688  95.754  1.00  0.00           H  
ATOM   1180  HA  GLU A  77      38.390  88.897  93.614  1.00  0.00           H  
ATOM   1181  HB2 GLU A  77      36.650  90.011  95.879  1.00  0.00           H  
ATOM   1182  HB3 GLU A  77      36.022  88.947  94.692  1.00  0.00           H  
ATOM   1183  HG2 GLU A  77      38.387  88.136  96.387  1.00  0.00           H  
ATOM   1184  HG3 GLU A  77      36.713  87.937  96.816  1.00  0.00           H  
ATOM   1185  N   GLY A  78      38.111  91.791  92.840  1.00  0.00           N  
ATOM   1186  CA  GLY A  78      37.907  92.583  91.644  1.00  0.00           C  
ATOM   1187  C   GLY A  78      36.742  93.533  91.787  1.00  0.00           C  
ATOM   1188  O   GLY A  78      36.376  94.173  90.836  1.00  0.00           O  
ATOM   1189  H   GLY A  78      38.911  91.916  93.443  1.00  0.00           H  
ATOM   1190  HA2 GLY A  78      38.707  93.293  91.438  1.00  0.00           H  
ATOM   1191  HA3 GLY A  78      37.742  91.885  90.824  1.00  0.00           H  
ATOM   1192  N   PHE A  79      35.996  93.570  92.914  1.00  0.00           N  
ATOM   1193  CA  PHE A  79      34.895  94.430  93.132  1.00  0.00           C  
ATOM   1194  C   PHE A  79      35.288  95.921  93.073  1.00  0.00           C  
ATOM   1195  O   PHE A  79      36.343  96.309  93.631  1.00  0.00           O  
ATOM   1196  CB  PHE A  79      34.137  94.163  94.446  1.00  0.00           C  
ATOM   1197  CG  PHE A  79      33.435  92.843  94.479  1.00  0.00           C  
ATOM   1198  CD1 PHE A  79      32.029  92.793  94.232  1.00  0.00           C  
ATOM   1199  CD2 PHE A  79      34.170  91.652  94.745  1.00  0.00           C  
ATOM   1200  CE1 PHE A  79      31.401  91.521  94.317  1.00  0.00           C  
ATOM   1201  CE2 PHE A  79      33.511  90.445  94.769  1.00  0.00           C  
ATOM   1202  CZ  PHE A  79      32.102  90.362  94.553  1.00  0.00           C  
ATOM   1203  H   PHE A  79      36.438  93.123  93.704  1.00  0.00           H  
ATOM   1204  HA  PHE A  79      34.210  94.236  92.307  1.00  0.00           H  
ATOM   1205  HB2 PHE A  79      34.780  94.458  95.277  1.00  0.00           H  
ATOM   1206  HB3 PHE A  79      33.299  94.860  94.419  1.00  0.00           H  
ATOM   1207  HD1 PHE A  79      31.516  93.724  94.040  1.00  0.00           H  
ATOM   1208  HD2 PHE A  79      35.210  91.731  95.022  1.00  0.00           H  
ATOM   1209  HE1 PHE A  79      30.323  91.477  94.276  1.00  0.00           H  
ATOM   1210  HE2 PHE A  79      34.097  89.594  95.082  1.00  0.00           H  
ATOM   1211  HZ  PHE A  79      31.574  89.465  94.841  1.00  0.00           H  
ATOM   1212  N   SER A  80      34.448  96.792  92.489  1.00  0.00           N  
ATOM   1213  CA  SER A  80      34.673  98.270  92.391  1.00  0.00           C  
ATOM   1214  C   SER A  80      34.268  98.882  93.724  1.00  0.00           C  
ATOM   1215  O   SER A  80      33.474  99.840  93.789  1.00  0.00           O  
ATOM   1216  CB  SER A  80      34.065  98.933  91.170  1.00  0.00           C  
ATOM   1217  OG  SER A  80      34.429 100.260  90.993  1.00  0.00           O  
ATOM   1218  H   SER A  80      33.563  96.396  92.203  1.00  0.00           H  
ATOM   1219  HA  SER A  80      35.744  98.460  92.313  1.00  0.00           H  
ATOM   1220  HB2 SER A  80      34.299  98.412  90.242  1.00  0.00           H  
ATOM   1221  HB3 SER A  80      32.980  98.859  91.245  1.00  0.00           H  
ATOM   1222  HG  SER A  80      34.199 100.660  91.835  1.00  0.00           H  
ATOM   1223  N   VAL A  81      34.850  98.415  94.821  1.00  0.00           N  
ATOM   1224  CA  VAL A  81      34.790  98.958  96.225  1.00  0.00           C  
ATOM   1225  C   VAL A  81      35.516 100.291  96.367  1.00  0.00           C  
ATOM   1226  O   VAL A  81      36.471 100.554  95.720  1.00  0.00           O  
ATOM   1227  CB  VAL A  81      35.182  97.928  97.282  1.00  0.00           C  
ATOM   1228  CG1 VAL A  81      36.589  97.595  97.136  1.00  0.00           C  
ATOM   1229  CG2 VAL A  81      35.016  98.407  98.716  1.00  0.00           C  
ATOM   1230  H   VAL A  81      35.618  97.793  94.613  1.00  0.00           H  
ATOM   1231  HA  VAL A  81      33.739  99.241  96.283  1.00  0.00           H  
ATOM   1232  HB  VAL A  81      34.565  97.035  97.180  1.00  0.00           H  
ATOM   1233 HG11 VAL A  81      36.742  97.131  96.162  1.00  0.00           H  
ATOM   1234 HG12 VAL A  81      37.150  98.523  97.248  1.00  0.00           H  
ATOM   1235 HG13 VAL A  81      36.928  96.973  97.963  1.00  0.00           H  
ATOM   1236 HG21 VAL A  81      35.816  99.013  99.143  1.00  0.00           H  
ATOM   1237 HG22 VAL A  81      34.042  98.888  98.796  1.00  0.00           H  
ATOM   1238 HG23 VAL A  81      34.925  97.537  99.366  1.00  0.00           H  
ATOM   1239  N   THR A  82      35.095 101.163  97.265  1.00  0.00           N  
ATOM   1240  CA  THR A  82      35.834 102.378  97.816  1.00  0.00           C  
ATOM   1241  C   THR A  82      35.602 102.369  99.323  1.00  0.00           C  
ATOM   1242  O   THR A  82      34.596 101.792  99.756  1.00  0.00           O  
ATOM   1243  CB  THR A  82      35.213 103.551  97.098  1.00  0.00           C  
ATOM   1244  CG2 THR A  82      35.578 103.650  95.587  1.00  0.00           C  
ATOM   1245  OG1 THR A  82      33.794 103.735  97.239  1.00  0.00           O  
ATOM   1246  H   THR A  82      34.195 101.071  97.714  1.00  0.00           H  
ATOM   1247  HA  THR A  82      36.915 102.284  97.713  1.00  0.00           H  
ATOM   1248  HB  THR A  82      35.614 104.402  97.648  1.00  0.00           H  
ATOM   1249  HG1 THR A  82      33.253 103.355  96.544  1.00  0.00           H  
ATOM   1250 HG21 THR A  82      35.321 104.648  95.232  1.00  0.00           H  
ATOM   1251 HG22 THR A  82      36.652 103.508  95.466  1.00  0.00           H  
ATOM   1252 HG23 THR A  82      35.056 102.913  94.977  1.00  0.00           H  
ATOM   1253  N   SER A  83      36.552 102.864 100.083  1.00  0.00           N  
ATOM   1254  CA  SER A  83      36.594 102.559 101.529  1.00  0.00           C  
ATOM   1255  C   SER A  83      36.824 103.884 102.270  1.00  0.00           C  
ATOM   1256  O   SER A  83      37.667 104.755 101.850  1.00  0.00           O  
ATOM   1257  CB  SER A  83      37.744 101.552 101.725  1.00  0.00           C  
ATOM   1258  OG  SER A  83      37.546 100.418 100.949  1.00  0.00           O  
ATOM   1259  H   SER A  83      37.323 103.273  99.573  1.00  0.00           H  
ATOM   1260  HA  SER A  83      35.652 102.155 101.901  1.00  0.00           H  
ATOM   1261  HB2 SER A  83      38.700 102.057 101.587  1.00  0.00           H  
ATOM   1262  HB3 SER A  83      37.771 101.269 102.777  1.00  0.00           H  
ATOM   1263  HG  SER A  83      37.131  99.737 101.483  1.00  0.00           H  
ATOM   1264  N   VAL A  84      36.207 104.069 103.514  1.00  0.00           N  
ATOM   1265  CA  VAL A  84      36.583 105.187 104.379  1.00  0.00           C  
ATOM   1266  C   VAL A  84      36.728 104.545 105.794  1.00  0.00           C  
ATOM   1267  O   VAL A  84      36.232 103.501 106.206  1.00  0.00           O  
ATOM   1268  CB  VAL A  84      35.617 106.371 104.268  1.00  0.00           C  
ATOM   1269  CG1 VAL A  84      35.418 106.816 102.900  1.00  0.00           C  
ATOM   1270  CG2 VAL A  84      34.255 106.183 104.960  1.00  0.00           C  
ATOM   1271  H   VAL A  84      35.644 103.292 103.827  1.00  0.00           H  
ATOM   1272  HA  VAL A  84      37.549 105.587 104.071  1.00  0.00           H  
ATOM   1273  HB  VAL A  84      36.063 107.241 104.750  1.00  0.00           H  
ATOM   1274 HG11 VAL A  84      34.985 105.974 102.359  1.00  0.00           H  
ATOM   1275 HG12 VAL A  84      34.756 107.677 102.810  1.00  0.00           H  
ATOM   1276 HG13 VAL A  84      36.397 106.936 102.435  1.00  0.00           H  
ATOM   1277 HG21 VAL A  84      33.745 105.294 104.587  1.00  0.00           H  
ATOM   1278 HG22 VAL A  84      34.356 106.128 106.044  1.00  0.00           H  
ATOM   1279 HG23 VAL A  84      33.554 107.006 104.815  1.00  0.00           H  
ATOM   1280  N   ASP A  85      37.436 105.329 106.619  1.00  0.00           N  
ATOM   1281  CA  ASP A  85      37.659 105.296 108.078  1.00  0.00           C  
ATOM   1282  C   ASP A  85      37.906 106.699 108.580  1.00  0.00           C  
ATOM   1283  O   ASP A  85      38.515 107.515 107.858  1.00  0.00           O  
ATOM   1284  CB  ASP A  85      38.883 104.413 108.353  1.00  0.00           C  
ATOM   1285  CG  ASP A  85      38.814 103.856 109.764  1.00  0.00           C  
ATOM   1286  OD1 ASP A  85      38.174 102.816 109.972  1.00  0.00           O  
ATOM   1287  OD2 ASP A  85      39.255 104.548 110.654  1.00  0.00           O1-
ATOM   1288  H   ASP A  85      37.874 106.171 106.274  1.00  0.00           H  
ATOM   1289  HA  ASP A  85      36.819 104.902 108.651  1.00  0.00           H  
ATOM   1290  HB2 ASP A  85      38.832 103.590 107.642  1.00  0.00           H  
ATOM   1291  HB3 ASP A  85      39.815 104.977 108.318  1.00  0.00           H  
ATOM   1292  N   ALA A  86      37.560 107.041 109.814  1.00  0.00           N  
ATOM   1293  CA  ALA A  86      37.871 108.383 110.408  1.00  0.00           C  
ATOM   1294  C   ALA A  86      39.406 108.529 110.930  1.00  0.00           C  
ATOM   1295  O   ALA A  86      39.965 109.628 111.063  1.00  0.00           O  
ATOM   1296  CB  ALA A  86      36.972 108.636 111.643  1.00  0.00           C  
ATOM   1297  H   ALA A  86      36.920 106.462 110.339  1.00  0.00           H  
ATOM   1298  HA  ALA A  86      37.701 109.150 109.652  1.00  0.00           H  
ATOM   1299  HB1 ALA A  86      35.902 108.625 111.436  1.00  0.00           H  
ATOM   1300  HB2 ALA A  86      36.951 107.935 112.477  1.00  0.00           H  
ATOM   1301  HB3 ALA A  86      37.197 109.554 112.184  1.00  0.00           H  
ATOM   1302  N   SER A  87      40.041 107.395 111.286  1.00  0.00           N  
ATOM   1303  CA  SER A  87      41.355 107.385 111.949  1.00  0.00           C  
ATOM   1304  C   SER A  87      42.367 107.137 110.835  1.00  0.00           C  
ATOM   1305  O   SER A  87      42.581 106.007 110.365  1.00  0.00           O  
ATOM   1306  CB  SER A  87      41.601 106.300 112.994  1.00  0.00           C  
ATOM   1307  OG  SER A  87      42.929 106.361 113.479  1.00  0.00           O  
ATOM   1308  H   SER A  87      39.613 106.540 110.961  1.00  0.00           H  
ATOM   1309  HA  SER A  87      41.455 108.353 112.440  1.00  0.00           H  
ATOM   1310  HB2 SER A  87      40.993 106.410 113.893  1.00  0.00           H  
ATOM   1311  HB3 SER A  87      41.347 105.278 112.711  1.00  0.00           H  
ATOM   1312  HG  SER A  87      42.922 107.206 113.934  1.00  0.00           H  
ATOM   1313  N   ASP A  88      43.007 108.243 110.444  1.00  0.00           N  
ATOM   1314  CA  ASP A  88      44.145 108.136 109.498  1.00  0.00           C  
ATOM   1315  C   ASP A  88      45.326 107.271 110.076  1.00  0.00           C  
ATOM   1316  O   ASP A  88      46.208 106.877 109.281  1.00  0.00           O  
ATOM   1317  CB  ASP A  88      44.557 109.509 109.076  1.00  0.00           C  
ATOM   1318  CG  ASP A  88      44.598 110.577 110.257  1.00  0.00           C  
ATOM   1319  OD1 ASP A  88      44.654 111.791 110.017  1.00  0.00           O  
ATOM   1320  OD2 ASP A  88      44.559 110.196 111.443  1.00  0.00           O1-
ATOM   1321  H   ASP A  88      42.959 109.109 110.962  1.00  0.00           H  
ATOM   1322  HA  ASP A  88      43.897 107.584 108.593  1.00  0.00           H  
ATOM   1323  HB2 ASP A  88      45.552 109.374 108.650  1.00  0.00           H  
ATOM   1324  HB3 ASP A  88      43.924 109.764 108.226  1.00  0.00           H  
ATOM   1325  N   LYS A  89      45.234 106.921 111.396  1.00  0.00           N  
ATOM   1326  CA  LYS A  89      46.196 106.075 112.125  1.00  0.00           C  
ATOM   1327  C   LYS A  89      46.041 104.584 111.745  1.00  0.00           C  
ATOM   1328  O   LYS A  89      46.994 103.829 111.650  1.00  0.00           O  
ATOM   1329  CB  LYS A  89      46.109 106.412 113.659  1.00  0.00           C  
ATOM   1330  CG  LYS A  89      45.995 107.932 114.065  1.00  0.00           C  
ATOM   1331  CD  LYS A  89      47.294 108.627 113.649  1.00  0.00           C  
ATOM   1332  CE  LYS A  89      47.236 110.096 114.153  1.00  0.00           C  
ATOM   1333  NZ  LYS A  89      46.473 110.984 113.205  1.00  0.00           N1+
ATOM   1334  H   LYS A  89      44.434 107.130 111.976  1.00  0.00           H  
ATOM   1335  HA  LYS A  89      47.185 106.433 111.838  1.00  0.00           H  
ATOM   1336  HB2 LYS A  89      45.315 105.818 114.112  1.00  0.00           H  
ATOM   1337  HB3 LYS A  89      46.977 106.026 114.194  1.00  0.00           H  
ATOM   1338  HG2 LYS A  89      45.270 108.512 113.495  1.00  0.00           H  
ATOM   1339  HG3 LYS A  89      45.964 107.986 115.154  1.00  0.00           H  
ATOM   1340  HD2 LYS A  89      48.120 108.151 114.177  1.00  0.00           H  
ATOM   1341  HD3 LYS A  89      47.411 108.587 112.566  1.00  0.00           H  
ATOM   1342  HE2 LYS A  89      46.874 110.101 115.181  1.00  0.00           H  
ATOM   1343  HE3 LYS A  89      48.256 110.474 114.230  1.00  0.00           H  
ATOM   1344  HZ1 LYS A  89      45.534 110.616 113.167  1.00  0.00           H  
ATOM   1345  HZ2 LYS A  89      46.357 111.923 113.558  1.00  0.00           H  
ATOM   1346  HZ3 LYS A  89      46.776 111.033 112.243  1.00  0.00           H  
ATOM   1347  N   MET A  90      44.789 104.160 111.576  1.00  0.00           N  
ATOM   1348  CA  MET A  90      44.369 102.912 111.097  1.00  0.00           C  
ATOM   1349  C   MET A  90      44.490 102.817 109.612  1.00  0.00           C  
ATOM   1350  O   MET A  90      45.089 101.910 109.045  1.00  0.00           O  
ATOM   1351  CB  MET A  90      42.948 102.456 111.468  1.00  0.00           C  
ATOM   1352  CG  MET A  90      42.686 102.439 112.954  1.00  0.00           C  
ATOM   1353  SD  MET A  90      43.302 100.950 113.909  1.00  0.00           S  
ATOM   1354  CE  MET A  90      42.199  99.625 113.382  1.00  0.00           C  
ATOM   1355  H   MET A  90      44.080 104.770 111.959  1.00  0.00           H  
ATOM   1356  HA  MET A  90      45.005 102.087 111.418  1.00  0.00           H  
ATOM   1357  HB2 MET A  90      42.217 103.133 111.027  1.00  0.00           H  
ATOM   1358  HB3 MET A  90      42.792 101.463 111.049  1.00  0.00           H  
ATOM   1359  HG2 MET A  90      43.055 103.391 113.334  1.00  0.00           H  
ATOM   1360  HG3 MET A  90      41.598 102.469 113.002  1.00  0.00           H  
ATOM   1361  HE1 MET A  90      41.942  99.819 112.340  1.00  0.00           H  
ATOM   1362  HE2 MET A  90      42.724  98.670 113.376  1.00  0.00           H  
ATOM   1363  HE3 MET A  90      41.272  99.638 113.954  1.00  0.00           H  
ATOM   1364  N   LEU A  91      43.999 103.746 108.843  1.00  0.00           N  
ATOM   1365  CA  LEU A  91      43.877 103.804 107.372  1.00  0.00           C  
ATOM   1366  C   LEU A  91      45.216 103.926 106.617  1.00  0.00           C  
ATOM   1367  O   LEU A  91      45.272 103.357 105.508  1.00  0.00           O  
ATOM   1368  CB  LEU A  91      42.939 105.040 107.069  1.00  0.00           C  
ATOM   1369  CG  LEU A  91      42.483 105.246 105.599  1.00  0.00           C  
ATOM   1370  CD1 LEU A  91      41.652 104.142 105.036  1.00  0.00           C  
ATOM   1371  CD2 LEU A  91      41.639 106.535 105.536  1.00  0.00           C  
ATOM   1372  H   LEU A  91      43.495 104.459 109.351  1.00  0.00           H  
ATOM   1373  HA  LEU A  91      43.383 102.905 107.008  1.00  0.00           H  
ATOM   1374  HB2 LEU A  91      42.062 104.854 107.690  1.00  0.00           H  
ATOM   1375  HB3 LEU A  91      43.514 105.910 107.387  1.00  0.00           H  
ATOM   1376  HG  LEU A  91      43.337 105.373 104.933  1.00  0.00           H  
ATOM   1377 HD11 LEU A  91      41.445 104.522 104.036  1.00  0.00           H  
ATOM   1378 HD12 LEU A  91      42.272 103.246 105.029  1.00  0.00           H  
ATOM   1379 HD13 LEU A  91      40.738 104.002 105.613  1.00  0.00           H  
ATOM   1380 HD21 LEU A  91      42.173 107.436 105.839  1.00  0.00           H  
ATOM   1381 HD22 LEU A  91      41.202 106.577 104.538  1.00  0.00           H  
ATOM   1382 HD23 LEU A  91      40.842 106.466 106.276  1.00  0.00           H  
ATOM   1383  N   LYS A  92      46.299 104.395 107.226  1.00  0.00           N  
ATOM   1384  CA  LYS A  92      47.594 104.521 106.528  1.00  0.00           C  
ATOM   1385  C   LYS A  92      48.139 103.123 106.183  1.00  0.00           C  
ATOM   1386  O   LYS A  92      48.972 103.015 105.257  1.00  0.00           O  
ATOM   1387  CB  LYS A  92      48.563 105.259 107.393  1.00  0.00           C  
ATOM   1388  CG  LYS A  92      49.054 104.501 108.676  1.00  0.00           C  
ATOM   1389  CD  LYS A  92      49.970 105.392 109.458  1.00  0.00           C  
ATOM   1390  CE  LYS A  92      50.339 104.604 110.700  1.00  0.00           C  
ATOM   1391  NZ  LYS A  92      51.451 105.181 111.532  1.00  0.00           N1+
ATOM   1392  H   LYS A  92      46.163 104.761 108.157  1.00  0.00           H  
ATOM   1393  HA  LYS A  92      47.361 105.090 105.627  1.00  0.00           H  
ATOM   1394  HB2 LYS A  92      49.410 105.516 106.757  1.00  0.00           H  
ATOM   1395  HB3 LYS A  92      48.120 106.229 107.623  1.00  0.00           H  
ATOM   1396  HG2 LYS A  92      48.159 104.171 109.203  1.00  0.00           H  
ATOM   1397  HG3 LYS A  92      49.679 103.678 108.332  1.00  0.00           H  
ATOM   1398  HD2 LYS A  92      50.791 105.687 108.804  1.00  0.00           H  
ATOM   1399  HD3 LYS A  92      49.449 106.269 109.840  1.00  0.00           H  
ATOM   1400  HE2 LYS A  92      49.389 104.409 111.199  1.00  0.00           H  
ATOM   1401  HE3 LYS A  92      50.699 103.636 110.354  1.00  0.00           H  
ATOM   1402  HZ1 LYS A  92      51.167 106.062 111.935  1.00  0.00           H  
ATOM   1403  HZ2 LYS A  92      51.653 104.548 112.294  1.00  0.00           H  
ATOM   1404  HZ3 LYS A  92      52.327 105.394 111.078  1.00  0.00           H  
ATOM   1405  N   TYR A  93      47.669 102.035 106.792  1.00  0.00           N  
ATOM   1406  CA  TYR A  93      48.082 100.667 106.411  1.00  0.00           C  
ATOM   1407  C   TYR A  93      47.459 100.163 105.180  1.00  0.00           C  
ATOM   1408  O   TYR A  93      48.128  99.371 104.563  1.00  0.00           O  
ATOM   1409  CB  TYR A  93      47.759  99.743 107.591  1.00  0.00           C  
ATOM   1410  CG  TYR A  93      48.705 100.003 108.776  1.00  0.00           C  
ATOM   1411  CD1 TYR A  93      50.083  99.722 108.669  1.00  0.00           C  
ATOM   1412  CD2 TYR A  93      48.239 100.729 109.889  1.00  0.00           C  
ATOM   1413  CE1 TYR A  93      50.988 100.160 109.671  1.00  0.00           C  
ATOM   1414  CE2 TYR A  93      49.115 101.215 110.834  1.00  0.00           C  
ATOM   1415  CZ  TYR A  93      50.495 100.921 110.725  1.00  0.00           C  
ATOM   1416  OH  TYR A  93      51.421 101.386 111.636  1.00  0.00           O  
ATOM   1417  H   TYR A  93      46.938 102.145 107.479  1.00  0.00           H  
ATOM   1418  HA  TYR A  93      49.167 100.698 106.317  1.00  0.00           H  
ATOM   1419  HB2 TYR A  93      46.698  99.807 107.836  1.00  0.00           H  
ATOM   1420  HB3 TYR A  93      47.968  98.727 107.256  1.00  0.00           H  
ATOM   1421  HD1 TYR A  93      50.540  99.180 107.855  1.00  0.00           H  
ATOM   1422  HD2 TYR A  93      47.175 100.837 110.029  1.00  0.00           H  
ATOM   1423  HE1 TYR A  93      52.026  99.864 109.715  1.00  0.00           H  
ATOM   1424  HE2 TYR A  93      48.809 101.812 111.681  1.00  0.00           H  
ATOM   1425  HH  TYR A  93      51.190 102.162 112.153  1.00  0.00           H  
ATOM   1426  N   ALA A  94      46.221 100.584 104.802  1.00  0.00           N  
ATOM   1427  CA  ALA A  94      45.714 100.424 103.455  1.00  0.00           C  
ATOM   1428  C   ALA A  94      46.506 101.245 102.423  1.00  0.00           C  
ATOM   1429  O   ALA A  94      46.898 100.685 101.394  1.00  0.00           O  
ATOM   1430  CB  ALA A  94      44.254 100.793 103.552  1.00  0.00           C  
ATOM   1431  H   ALA A  94      45.723 101.184 105.445  1.00  0.00           H  
ATOM   1432  HA  ALA A  94      45.775  99.408 103.068  1.00  0.00           H  
ATOM   1433  HB1 ALA A  94      43.784  99.889 103.939  1.00  0.00           H  
ATOM   1434  HB2 ALA A  94      44.105 101.653 104.205  1.00  0.00           H  
ATOM   1435  HB3 ALA A  94      43.800 101.022 102.587  1.00  0.00           H  
ATOM   1436  N   LEU A  95      46.889 102.523 102.673  1.00  0.00           N  
ATOM   1437  CA  LEU A  95      47.654 103.317 101.645  1.00  0.00           C  
ATOM   1438  C   LEU A  95      49.012 102.682 101.383  1.00  0.00           C  
ATOM   1439  O   LEU A  95      49.289 102.435 100.194  1.00  0.00           O  
ATOM   1440  CB  LEU A  95      47.732 104.781 102.216  1.00  0.00           C  
ATOM   1441  CG  LEU A  95      46.421 105.544 102.049  1.00  0.00           C  
ATOM   1442  CD1 LEU A  95      46.045 106.320 103.348  1.00  0.00           C  
ATOM   1443  CD2 LEU A  95      46.520 106.537 100.871  1.00  0.00           C  
ATOM   1444  H   LEU A  95      46.316 102.953 103.386  1.00  0.00           H  
ATOM   1445  HA  LEU A  95      47.060 103.426 100.738  1.00  0.00           H  
ATOM   1446  HB2 LEU A  95      48.060 104.735 103.254  1.00  0.00           H  
ATOM   1447  HB3 LEU A  95      48.512 105.272 101.635  1.00  0.00           H  
ATOM   1448  HG  LEU A  95      45.580 104.890 101.819  1.00  0.00           H  
ATOM   1449 HD11 LEU A  95      45.826 105.589 104.125  1.00  0.00           H  
ATOM   1450 HD12 LEU A  95      46.735 107.071 103.734  1.00  0.00           H  
ATOM   1451 HD13 LEU A  95      45.219 106.973 103.062  1.00  0.00           H  
ATOM   1452 HD21 LEU A  95      46.993 107.478 101.149  1.00  0.00           H  
ATOM   1453 HD22 LEU A  95      47.059 106.081 100.039  1.00  0.00           H  
ATOM   1454 HD23 LEU A  95      45.525 106.756 100.481  1.00  0.00           H  
ATOM   1455  N   LYS A  96      49.687 102.099 102.400  1.00  0.00           N  
ATOM   1456  CA  LYS A  96      50.846 101.294 102.393  1.00  0.00           C  
ATOM   1457  C   LYS A  96      50.656 100.121 101.373  1.00  0.00           C  
ATOM   1458  O   LYS A  96      51.368 100.024 100.342  1.00  0.00           O  
ATOM   1459  CB  LYS A  96      51.182 100.974 103.858  1.00  0.00           C  
ATOM   1460  CG  LYS A  96      52.629 100.523 104.093  1.00  0.00           C  
ATOM   1461  CD  LYS A  96      52.842  99.028 103.870  1.00  0.00           C  
ATOM   1462  CE  LYS A  96      54.288  98.580 103.905  1.00  0.00           C  
ATOM   1463  NZ  LYS A  96      54.362  97.127 103.590  1.00  0.00           N1+
ATOM   1464  H   LYS A  96      49.308 102.208 103.330  1.00  0.00           H  
ATOM   1465  HA  LYS A  96      51.607 101.970 102.004  1.00  0.00           H  
ATOM   1466  HB2 LYS A  96      51.117 101.896 104.434  1.00  0.00           H  
ATOM   1467  HB3 LYS A  96      50.505 100.227 104.271  1.00  0.00           H  
ATOM   1468  HG2 LYS A  96      53.328 101.120 103.507  1.00  0.00           H  
ATOM   1469  HG3 LYS A  96      52.950 100.756 105.108  1.00  0.00           H  
ATOM   1470  HD2 LYS A  96      52.315  98.470 104.644  1.00  0.00           H  
ATOM   1471  HD3 LYS A  96      52.369  98.597 102.987  1.00  0.00           H  
ATOM   1472  HE2 LYS A  96      54.863  99.173 103.193  1.00  0.00           H  
ATOM   1473  HE3 LYS A  96      54.640  98.635 104.935  1.00  0.00           H  
ATOM   1474  HZ1 LYS A  96      54.146  96.954 102.619  1.00  0.00           H  
ATOM   1475  HZ2 LYS A  96      55.306  96.816 103.771  1.00  0.00           H  
ATOM   1476  HZ3 LYS A  96      53.889  96.477 104.202  1.00  0.00           H  
ATOM   1477  N   GLU A  97      49.758  99.191 101.722  1.00  0.00           N  
ATOM   1478  CA  GLU A  97      49.263  98.131 100.757  1.00  0.00           C  
ATOM   1479  C   GLU A  97      48.975  98.594  99.269  1.00  0.00           C  
ATOM   1480  O   GLU A  97      49.257  97.858  98.305  1.00  0.00           O  
ATOM   1481  CB  GLU A  97      48.155  97.334 101.333  1.00  0.00           C  
ATOM   1482  CG  GLU A  97      47.740  96.137 100.492  1.00  0.00           C  
ATOM   1483  CD  GLU A  97      48.941  95.189 100.245  1.00  0.00           C  
ATOM   1484  OE1 GLU A  97      49.054  94.601  99.146  1.00  0.00           O  
ATOM   1485  OE2 GLU A  97      49.832  95.121 101.136  1.00  0.00           O1-
ATOM   1486  H   GLU A  97      49.296  99.370 102.604  1.00  0.00           H  
ATOM   1487  HA  GLU A  97      50.160  97.528 100.623  1.00  0.00           H  
ATOM   1488  HB2 GLU A  97      48.404  96.944 102.321  1.00  0.00           H  
ATOM   1489  HB3 GLU A  97      47.282  97.978 101.439  1.00  0.00           H  
ATOM   1490  HG2 GLU A  97      46.995  95.560 101.042  1.00  0.00           H  
ATOM   1491  HG3 GLU A  97      47.273  96.488  99.572  1.00  0.00           H  
ATOM   1492  N   ARG A  98      48.277  99.744  99.057  1.00  0.00           N  
ATOM   1493  CA  ARG A  98      47.868 100.354  97.809  1.00  0.00           C  
ATOM   1494  C   ARG A  98      49.126 100.838  97.073  1.00  0.00           C  
ATOM   1495  O   ARG A  98      49.230 100.610  95.912  1.00  0.00           O  
ATOM   1496  CB  ARG A  98      46.850 101.473  98.008  1.00  0.00           C  
ATOM   1497  CG  ARG A  98      45.988 101.573  96.741  1.00  0.00           C  
ATOM   1498  CD  ARG A  98      44.902 102.765  96.640  1.00  0.00           C  
ATOM   1499  NE  ARG A  98      45.517 104.105  96.849  1.00  0.00           N  
ATOM   1500  CZ  ARG A  98      44.886 105.218  97.017  1.00  0.00           C  
ATOM   1501  NH1 ARG A  98      43.607 105.263  96.860  1.00  0.00           N1+
ATOM   1502  NH2 ARG A  98      45.477 106.328  97.368  1.00  0.00           N  
ATOM   1503  H   ARG A  98      48.061 100.308  99.867  1.00  0.00           H  
ATOM   1504  HA  ARG A  98      47.555  99.555  97.137  1.00  0.00           H  
ATOM   1505  HB2 ARG A  98      46.147 101.219  98.802  1.00  0.00           H  
ATOM   1506  HB3 ARG A  98      47.308 102.431  98.253  1.00  0.00           H  
ATOM   1507  HG2 ARG A  98      46.560 101.609  95.815  1.00  0.00           H  
ATOM   1508  HG3 ARG A  98      45.401 100.684  96.510  1.00  0.00           H  
ATOM   1509  HD2 ARG A  98      44.342 102.743  95.705  1.00  0.00           H  
ATOM   1510  HD3 ARG A  98      44.152 102.597  97.411  1.00  0.00           H  
ATOM   1511  HE  ARG A  98      46.500 104.105  97.083  1.00  0.00           H  
ATOM   1512 HH11 ARG A  98      43.129 104.482  96.436  1.00  0.00           H  
ATOM   1513 HH12 ARG A  98      43.058 106.110  96.855  1.00  0.00           H  
ATOM   1514 HH21 ARG A  98      46.390 106.262  97.795  1.00  0.00           H  
ATOM   1515 HH22 ARG A  98      44.896 107.041  97.784  1.00  0.00           H  
ATOM   1516  N   TRP A  99      50.046 101.565  97.647  1.00  0.00           N  
ATOM   1517  CA  TRP A  99      51.129 102.246  96.935  1.00  0.00           C  
ATOM   1518  C   TRP A  99      52.152 101.264  96.303  1.00  0.00           C  
ATOM   1519  O   TRP A  99      52.486 101.412  95.074  1.00  0.00           O  
ATOM   1520  CB  TRP A  99      51.823 103.161  97.889  1.00  0.00           C  
ATOM   1521  CG  TRP A  99      52.965 103.857  97.283  1.00  0.00           C  
ATOM   1522  CD1 TRP A  99      54.253 103.420  97.305  1.00  0.00           C  
ATOM   1523  CD2 TRP A  99      52.915 105.034  96.453  1.00  0.00           C  
ATOM   1524  CE2 TRP A  99      54.315 105.295  96.035  1.00  0.00           C  
ATOM   1525  CE3 TRP A  99      51.947 105.861  95.964  1.00  0.00           C  
ATOM   1526  NE1 TRP A  99      55.069 104.322  96.575  1.00  0.00           N  
ATOM   1527  CZ2 TRP A  99      54.559 106.448  95.242  1.00  0.00           C  
ATOM   1528  CZ3 TRP A  99      52.192 107.034  95.260  1.00  0.00           C  
ATOM   1529  CH2 TRP A  99      53.496 107.303  94.911  1.00  0.00           C  
ATOM   1530  H   TRP A  99      49.986 101.770  98.634  1.00  0.00           H  
ATOM   1531  HA  TRP A  99      50.705 102.795  96.093  1.00  0.00           H  
ATOM   1532  HB2 TRP A  99      51.234 103.937  98.378  1.00  0.00           H  
ATOM   1533  HB3 TRP A  99      52.115 102.574  98.760  1.00  0.00           H  
ATOM   1534  HD1 TRP A  99      54.576 102.541  97.842  1.00  0.00           H  
ATOM   1535  HE1 TRP A  99      56.054 104.177  96.407  1.00  0.00           H  
ATOM   1536  HE3 TRP A  99      50.943 105.630  96.289  1.00  0.00           H  
ATOM   1537  HZ2 TRP A  99      55.560 106.662  94.897  1.00  0.00           H  
ATOM   1538  HZ3 TRP A  99      51.505 107.847  95.076  1.00  0.00           H  
ATOM   1539  HH2 TRP A  99      53.745 108.238  94.430  1.00  0.00           H  
ATOM   1540  N   ASN A 100      52.517 100.214  97.020  1.00  0.00           N  
ATOM   1541  CA  ASN A 100      53.233  99.109  96.339  1.00  0.00           C  
ATOM   1542  C   ASN A 100      52.520  98.176  95.382  1.00  0.00           C  
ATOM   1543  O   ASN A 100      53.165  97.206  94.944  1.00  0.00           O  
ATOM   1544  CB  ASN A 100      53.999  98.279  97.407  1.00  0.00           C  
ATOM   1545  CG  ASN A 100      54.928  98.959  98.387  1.00  0.00           C  
ATOM   1546  ND2 ASN A 100      55.853  99.708  97.880  1.00  0.00           N  
ATOM   1547  OD1 ASN A 100      54.908  98.758  99.574  1.00  0.00           O  
ATOM   1548  H   ASN A 100      52.422 100.316  98.020  1.00  0.00           H  
ATOM   1549  HA  ASN A 100      53.981  99.635  95.746  1.00  0.00           H  
ATOM   1550  HB2 ASN A 100      53.321  97.649  97.982  1.00  0.00           H  
ATOM   1551  HB3 ASN A 100      54.632  97.479  97.021  1.00  0.00           H  
ATOM   1552 HD21 ASN A 100      56.497 100.149  98.521  1.00  0.00           H  
ATOM   1553 HD22 ASN A 100      56.031  99.815  96.891  1.00  0.00           H  
ATOM   1554  N   ARG A 101      51.315  98.486  94.967  1.00  0.00           N  
ATOM   1555  CA  ARG A 101      50.595  97.813  93.902  1.00  0.00           C  
ATOM   1556  C   ARG A 101      49.669  98.846  93.127  1.00  0.00           C  
ATOM   1557  O   ARG A 101      48.783  98.446  92.440  1.00  0.00           O  
ATOM   1558  CB  ARG A 101      49.821  96.619  94.471  1.00  0.00           C  
ATOM   1559  CG  ARG A 101      48.556  96.985  95.253  1.00  0.00           C  
ATOM   1560  CD  ARG A 101      48.325  95.837  96.279  1.00  0.00           C  
ATOM   1561  NE  ARG A 101      48.079  94.465  95.657  1.00  0.00           N  
ATOM   1562  CZ  ARG A 101      47.501  93.409  96.158  1.00  0.00           C  
ATOM   1563  NH1 ARG A 101      47.365  93.133  97.361  1.00  0.00           N1+
ATOM   1564  NH2 ARG A 101      47.015  92.485  95.365  1.00  0.00           N  
ATOM   1565  H   ARG A 101      50.840  99.203  95.496  1.00  0.00           H  
ATOM   1566  HA  ARG A 101      51.246  97.438  93.112  1.00  0.00           H  
ATOM   1567  HB2 ARG A 101      49.482  96.025  93.623  1.00  0.00           H  
ATOM   1568  HB3 ARG A 101      50.504  95.969  95.018  1.00  0.00           H  
ATOM   1569  HG2 ARG A 101      48.775  97.888  95.821  1.00  0.00           H  
ATOM   1570  HG3 ARG A 101      47.777  97.132  94.505  1.00  0.00           H  
ATOM   1571  HD2 ARG A 101      49.242  95.762  96.863  1.00  0.00           H  
ATOM   1572  HD3 ARG A 101      47.470  96.153  96.877  1.00  0.00           H  
ATOM   1573  HE  ARG A 101      48.139  94.427  94.650  1.00  0.00           H  
ATOM   1574 HH11 ARG A 101      47.840  93.741  98.013  1.00  0.00           H  
ATOM   1575 HH12 ARG A 101      46.858  92.284  97.569  1.00  0.00           H  
ATOM   1576 HH21 ARG A 101      47.004  92.597  94.361  1.00  0.00           H  
ATOM   1577 HH22 ARG A 101      46.428  91.798  95.814  1.00  0.00           H  
ATOM   1578  N   ARG A 102      49.993 100.157  93.172  1.00  0.00           N  
ATOM   1579  CA  ARG A 102      49.190 101.227  92.551  1.00  0.00           C  
ATOM   1580  C   ARG A 102      48.785 101.183  91.037  1.00  0.00           C  
ATOM   1581  O   ARG A 102      47.834 101.878  90.662  1.00  0.00           O  
ATOM   1582  CB  ARG A 102      49.724 102.647  92.934  1.00  0.00           C  
ATOM   1583  CG  ARG A 102      51.113 102.904  92.363  1.00  0.00           C  
ATOM   1584  CD  ARG A 102      51.682 104.269  92.846  1.00  0.00           C  
ATOM   1585  NE  ARG A 102      53.164 104.188  92.793  1.00  0.00           N  
ATOM   1586  CZ  ARG A 102      54.057 105.102  92.511  1.00  0.00           C  
ATOM   1587  NH1 ARG A 102      53.728 106.242  91.994  1.00  0.00           N1+
ATOM   1588  NH2 ARG A 102      55.324 104.990  92.757  1.00  0.00           N  
ATOM   1589  H   ARG A 102      50.789 100.401  93.744  1.00  0.00           H  
ATOM   1590  HA  ARG A 102      48.240 101.159  93.081  1.00  0.00           H  
ATOM   1591  HB2 ARG A 102      49.047 103.447  92.636  1.00  0.00           H  
ATOM   1592  HB3 ARG A 102      49.727 102.653  94.024  1.00  0.00           H  
ATOM   1593  HG2 ARG A 102      51.766 102.097  92.695  1.00  0.00           H  
ATOM   1594  HG3 ARG A 102      51.055 102.984  91.277  1.00  0.00           H  
ATOM   1595  HD2 ARG A 102      51.332 105.066  92.189  1.00  0.00           H  
ATOM   1596  HD3 ARG A 102      51.279 104.436  93.844  1.00  0.00           H  
ATOM   1597  HE  ARG A 102      53.495 103.280  93.086  1.00  0.00           H  
ATOM   1598 HH11 ARG A 102      52.743 106.423  91.863  1.00  0.00           H  
ATOM   1599 HH12 ARG A 102      54.490 106.831  91.692  1.00  0.00           H  
ATOM   1600 HH21 ARG A 102      55.688 104.146  93.178  1.00  0.00           H  
ATOM   1601 HH22 ARG A 102      56.007 105.635  92.386  1.00  0.00           H  
ATOM   1602  N   LYS A 103      49.490 100.288  90.291  1.00  0.00           N  
ATOM   1603  CA  LYS A 103      49.235 100.032  88.857  1.00  0.00           C  
ATOM   1604  C   LYS A 103      48.633  98.709  88.616  1.00  0.00           C  
ATOM   1605  O   LYS A 103      48.293  98.448  87.504  1.00  0.00           O  
ATOM   1606  CB  LYS A 103      50.564 100.248  88.188  1.00  0.00           C  
ATOM   1607  CG  LYS A 103      50.969 101.742  88.215  1.00  0.00           C  
ATOM   1608  CD  LYS A 103      52.300 102.088  87.605  1.00  0.00           C  
ATOM   1609  CE  LYS A 103      53.426 101.036  87.797  1.00  0.00           C  
ATOM   1610  NZ  LYS A 103      54.684 101.617  87.351  1.00  0.00           N1+
ATOM   1611  H   LYS A 103      50.260  99.880  90.802  1.00  0.00           H  
ATOM   1612  HA  LYS A 103      48.503 100.717  88.429  1.00  0.00           H  
ATOM   1613  HB2 LYS A 103      51.344  99.650  88.658  1.00  0.00           H  
ATOM   1614  HB3 LYS A 103      50.453 100.042  87.123  1.00  0.00           H  
ATOM   1615  HG2 LYS A 103      50.189 102.342  87.745  1.00  0.00           H  
ATOM   1616  HG3 LYS A 103      50.849 102.071  89.247  1.00  0.00           H  
ATOM   1617  HD2 LYS A 103      52.120 102.215  86.538  1.00  0.00           H  
ATOM   1618  HD3 LYS A 103      52.591 103.093  87.910  1.00  0.00           H  
ATOM   1619  HE2 LYS A 103      53.462 100.739  88.845  1.00  0.00           H  
ATOM   1620  HE3 LYS A 103      53.243 100.205  87.116  1.00  0.00           H  
ATOM   1621  HZ1 LYS A 103      54.831 102.454  87.896  1.00  0.00           H  
ATOM   1622  HZ2 LYS A 103      55.452 100.966  87.431  1.00  0.00           H  
ATOM   1623  HZ3 LYS A 103      54.599 101.892  86.383  1.00  0.00           H  
ATOM   1624  N   GLU A 104      48.323  97.863  89.629  1.00  0.00           N  
ATOM   1625  CA  GLU A 104      47.431  96.652  89.621  1.00  0.00           C  
ATOM   1626  C   GLU A 104      45.962  97.149  89.420  1.00  0.00           C  
ATOM   1627  O   GLU A 104      45.418  97.769  90.341  1.00  0.00           O  
ATOM   1628  CB  GLU A 104      47.452  95.820  90.884  1.00  0.00           C  
ATOM   1629  CG  GLU A 104      46.516  94.636  90.948  1.00  0.00           C  
ATOM   1630  CD  GLU A 104      46.990  93.592  92.075  1.00  0.00           C  
ATOM   1631  OE1 GLU A 104      46.465  92.446  92.075  1.00  0.00           O  
ATOM   1632  OE2 GLU A 104      47.892  93.900  92.856  1.00  0.00           O1-
ATOM   1633  H   GLU A 104      48.546  98.170  90.564  1.00  0.00           H  
ATOM   1634  HA  GLU A 104      47.739  95.974  88.825  1.00  0.00           H  
ATOM   1635  HB2 GLU A 104      48.460  95.474  91.108  1.00  0.00           H  
ATOM   1636  HB3 GLU A 104      47.190  96.508  91.689  1.00  0.00           H  
ATOM   1637  HG2 GLU A 104      45.472  94.876  91.145  1.00  0.00           H  
ATOM   1638  HG3 GLU A 104      46.612  94.016  90.057  1.00  0.00           H  
ATOM   1639  N   PRO A 105      45.296  96.906  88.350  1.00  0.00           N  
ATOM   1640  CA  PRO A 105      44.066  97.556  87.846  1.00  0.00           C  
ATOM   1641  C   PRO A 105      42.974  97.809  88.926  1.00  0.00           C  
ATOM   1642  O   PRO A 105      42.413  98.864  88.911  1.00  0.00           O  
ATOM   1643  CB  PRO A 105      43.500  96.725  86.652  1.00  0.00           C  
ATOM   1644  CG  PRO A 105      44.781  96.128  86.053  1.00  0.00           C  
ATOM   1645  CD  PRO A 105      45.745  96.053  87.247  1.00  0.00           C  
ATOM   1646  HA  PRO A 105      44.443  98.464  87.376  1.00  0.00           H  
ATOM   1647  HB2 PRO A 105      42.760  96.006  87.002  1.00  0.00           H  
ATOM   1648  HB3 PRO A 105      42.990  97.347  85.916  1.00  0.00           H  
ATOM   1649  HG2 PRO A 105      44.580  95.163  85.588  1.00  0.00           H  
ATOM   1650  HG3 PRO A 105      45.107  96.917  85.373  1.00  0.00           H  
ATOM   1651  HD2 PRO A 105      45.875  95.001  87.502  1.00  0.00           H  
ATOM   1652  HD3 PRO A 105      46.659  96.545  86.916  1.00  0.00           H  
ATOM   1653  N   ALA A 106      42.630  96.838  89.798  1.00  0.00           N  
ATOM   1654  CA  ALA A 106      41.621  97.042  90.828  1.00  0.00           C  
ATOM   1655  C   ALA A 106      41.965  97.946  92.009  1.00  0.00           C  
ATOM   1656  O   ALA A 106      41.137  98.844  92.412  1.00  0.00           O  
ATOM   1657  CB  ALA A 106      41.203  95.667  91.362  1.00  0.00           C  
ATOM   1658  H   ALA A 106      43.005  95.903  89.721  1.00  0.00           H  
ATOM   1659  HA  ALA A 106      40.764  97.519  90.355  1.00  0.00           H  
ATOM   1660  HB1 ALA A 106      41.979  95.236  91.994  1.00  0.00           H  
ATOM   1661  HB2 ALA A 106      40.283  95.835  91.923  1.00  0.00           H  
ATOM   1662  HB3 ALA A 106      40.964  95.037  90.505  1.00  0.00           H  
ATOM   1663  N   PHE A 107      43.256  97.944  92.432  1.00  0.00           N  
ATOM   1664  CA  PHE A 107      43.949  98.930  93.369  1.00  0.00           C  
ATOM   1665  C   PHE A 107      44.234 100.357  92.861  1.00  0.00           C  
ATOM   1666  O   PHE A 107      44.249 101.357  93.603  1.00  0.00           O  
ATOM   1667  CB  PHE A 107      45.297  98.406  93.927  1.00  0.00           C  
ATOM   1668  CG  PHE A 107      45.122  97.205  94.930  1.00  0.00           C  
ATOM   1669  CD1 PHE A 107      44.970  95.920  94.330  1.00  0.00           C  
ATOM   1670  CD2 PHE A 107      44.951  97.298  96.324  1.00  0.00           C  
ATOM   1671  CE1 PHE A 107      44.725  94.814  95.148  1.00  0.00           C  
ATOM   1672  CE2 PHE A 107      44.893  96.111  97.151  1.00  0.00           C  
ATOM   1673  CZ  PHE A 107      44.705  94.872  96.559  1.00  0.00           C  
ATOM   1674  H   PHE A 107      43.925  97.429  91.876  1.00  0.00           H  
ATOM   1675  HA  PHE A 107      43.298  99.037  94.236  1.00  0.00           H  
ATOM   1676  HB2 PHE A 107      46.013  98.206  93.129  1.00  0.00           H  
ATOM   1677  HB3 PHE A 107      45.850  99.177  94.463  1.00  0.00           H  
ATOM   1678  HD1 PHE A 107      45.096  95.774  93.268  1.00  0.00           H  
ATOM   1679  HD2 PHE A 107      45.126  98.219  96.861  1.00  0.00           H  
ATOM   1680  HE1 PHE A 107      44.579  93.854  94.676  1.00  0.00           H  
ATOM   1681  HE2 PHE A 107      45.103  96.171  98.209  1.00  0.00           H  
ATOM   1682  HZ  PHE A 107      44.327  94.006  97.085  1.00  0.00           H  
ATOM   1683  N   ASP A 108      44.576 100.427  91.580  1.00  0.00           N  
ATOM   1684  CA  ASP A 108      44.684 101.659  90.771  1.00  0.00           C  
ATOM   1685  C   ASP A 108      43.376 102.430  90.856  1.00  0.00           C  
ATOM   1686  O   ASP A 108      43.327 103.669  91.231  1.00  0.00           O  
ATOM   1687  CB  ASP A 108      44.970 101.272  89.323  1.00  0.00           C  
ATOM   1688  CG  ASP A 108      44.916 102.435  88.316  1.00  0.00           C  
ATOM   1689  OD1 ASP A 108      45.257 103.614  88.685  1.00  0.00           O  
ATOM   1690  OD2 ASP A 108      44.251 102.149  87.279  1.00  0.00           O1-
ATOM   1691  H   ASP A 108      44.599  99.547  91.086  1.00  0.00           H  
ATOM   1692  HA  ASP A 108      45.355 102.434  91.141  1.00  0.00           H  
ATOM   1693  HB2 ASP A 108      45.958 100.815  89.276  1.00  0.00           H  
ATOM   1694  HB3 ASP A 108      44.176 100.611  88.976  1.00  0.00           H  
ATOM   1695  N   LYS A 109      42.289 101.677  90.761  1.00  0.00           N  
ATOM   1696  CA  LYS A 109      40.897 102.211  90.888  1.00  0.00           C  
ATOM   1697  C   LYS A 109      40.392 102.544  92.266  1.00  0.00           C  
ATOM   1698  O   LYS A 109      39.750 103.594  92.370  1.00  0.00           O  
ATOM   1699  CB  LYS A 109      39.971 101.239  90.172  1.00  0.00           C  
ATOM   1700  CG  LYS A 109      38.639 102.042  89.823  1.00  0.00           C  
ATOM   1701  CD  LYS A 109      37.697 101.137  89.006  1.00  0.00           C  
ATOM   1702  CE  LYS A 109      36.353 101.944  88.723  1.00  0.00           C  
ATOM   1703  NZ  LYS A 109      35.265 100.953  88.328  1.00  0.00           N1+
ATOM   1704  H   LYS A 109      42.379 100.712  90.474  1.00  0.00           H  
ATOM   1705  HA  LYS A 109      40.852 103.175  90.382  1.00  0.00           H  
ATOM   1706  HB2 LYS A 109      40.421 100.941  89.224  1.00  0.00           H  
ATOM   1707  HB3 LYS A 109      39.772 100.392  90.828  1.00  0.00           H  
ATOM   1708  HG2 LYS A 109      38.158 102.274  90.773  1.00  0.00           H  
ATOM   1709  HG3 LYS A 109      38.913 102.982  89.345  1.00  0.00           H  
ATOM   1710  HD2 LYS A 109      38.124 100.849  88.045  1.00  0.00           H  
ATOM   1711  HD3 LYS A 109      37.443 100.182  89.464  1.00  0.00           H  
ATOM   1712  HE2 LYS A 109      36.009 102.484  89.605  1.00  0.00           H  
ATOM   1713  HE3 LYS A 109      36.533 102.556  87.839  1.00  0.00           H  
ATOM   1714  HZ1 LYS A 109      34.449 101.547  88.339  1.00  0.00           H  
ATOM   1715  HZ2 LYS A 109      35.481 100.500  87.452  1.00  0.00           H  
ATOM   1716  HZ3 LYS A 109      35.149 100.313  89.101  1.00  0.00           H  
ATOM   1717  N   TRP A 110      40.775 101.737  93.255  1.00  0.00           N  
ATOM   1718  CA  TRP A 110      40.279 101.836  94.605  1.00  0.00           C  
ATOM   1719  C   TRP A 110      40.487 103.157  95.391  1.00  0.00           C  
ATOM   1720  O   TRP A 110      41.594 103.615  95.724  1.00  0.00           O  
ATOM   1721  CB  TRP A 110      40.935 100.672  95.364  1.00  0.00           C  
ATOM   1722  CG  TRP A 110      40.582 100.445  96.803  1.00  0.00           C  
ATOM   1723  CD1 TRP A 110      39.337 100.625  97.369  1.00  0.00           C  
ATOM   1724  CD2 TRP A 110      41.359 100.149  97.941  1.00  0.00           C  
ATOM   1725  CE2 TRP A 110      40.565 100.101  99.141  1.00  0.00           C  
ATOM   1726  CE3 TRP A 110      42.777  99.830  98.053  1.00  0.00           C  
ATOM   1727  NE1 TRP A 110      39.309 100.386  98.736  1.00  0.00           N  
ATOM   1728  CZ2 TRP A 110      41.195  99.878 100.403  1.00  0.00           C  
ATOM   1729  CZ3 TRP A 110      43.293  99.514  99.311  1.00  0.00           C  
ATOM   1730  CH2 TRP A 110      42.540  99.549 100.524  1.00  0.00           C  
ATOM   1731  H   TRP A 110      41.379 101.009  92.902  1.00  0.00           H  
ATOM   1732  HA  TRP A 110      39.210 101.624  94.600  1.00  0.00           H  
ATOM   1733  HB2 TRP A 110      40.711  99.748  94.828  1.00  0.00           H  
ATOM   1734  HB3 TRP A 110      42.013 100.805  95.447  1.00  0.00           H  
ATOM   1735  HD1 TRP A 110      38.427 100.995  96.920  1.00  0.00           H  
ATOM   1736  HE1 TRP A 110      38.513 100.430  99.357  1.00  0.00           H  
ATOM   1737  HE3 TRP A 110      43.399  99.863  97.170  1.00  0.00           H  
ATOM   1738  HZ2 TRP A 110      40.551  99.833 101.268  1.00  0.00           H  
ATOM   1739  HZ3 TRP A 110      44.324  99.195  99.310  1.00  0.00           H  
ATOM   1740  HH2 TRP A 110      42.908  99.289 101.505  1.00  0.00           H  
ATOM   1741  N   VAL A 111      39.405 103.887  95.644  1.00  0.00           N  
ATOM   1742  CA  VAL A 111      39.344 105.161  96.310  1.00  0.00           C  
ATOM   1743  C   VAL A 111      39.444 104.894  97.832  1.00  0.00           C  
ATOM   1744  O   VAL A 111      38.751 104.044  98.392  1.00  0.00           O  
ATOM   1745  CB  VAL A 111      38.108 106.017  96.017  1.00  0.00           C  
ATOM   1746  CG1 VAL A 111      38.202 107.455  96.579  1.00  0.00           C  
ATOM   1747  CG2 VAL A 111      37.880 106.174  94.475  1.00  0.00           C  
ATOM   1748  H   VAL A 111      38.547 103.615  95.189  1.00  0.00           H  
ATOM   1749  HA  VAL A 111      40.168 105.680  95.820  1.00  0.00           H  
ATOM   1750  HB  VAL A 111      37.205 105.636  96.494  1.00  0.00           H  
ATOM   1751 HG11 VAL A 111      37.473 108.157  96.175  1.00  0.00           H  
ATOM   1752 HG12 VAL A 111      38.091 107.293  97.651  1.00  0.00           H  
ATOM   1753 HG13 VAL A 111      39.122 107.948  96.263  1.00  0.00           H  
ATOM   1754 HG21 VAL A 111      37.838 105.172  94.047  1.00  0.00           H  
ATOM   1755 HG22 VAL A 111      37.018 106.812  94.284  1.00  0.00           H  
ATOM   1756 HG23 VAL A 111      38.795 106.662  94.138  1.00  0.00           H  
ATOM   1757  N   ILE A 112      40.053 105.846  98.454  1.00  0.00           N  
ATOM   1758  CA  ILE A 112      40.306 105.967  99.867  1.00  0.00           C  
ATOM   1759  C   ILE A 112      40.261 107.471 100.251  1.00  0.00           C  
ATOM   1760  O   ILE A 112      40.922 108.266  99.574  1.00  0.00           O  
ATOM   1761  CB  ILE A 112      41.801 105.461 100.099  1.00  0.00           C  
ATOM   1762  CG1 ILE A 112      41.904 103.942 100.088  1.00  0.00           C  
ATOM   1763  CG2 ILE A 112      42.314 106.002 101.428  1.00  0.00           C  
ATOM   1764  CD1 ILE A 112      43.318 103.370 100.303  1.00  0.00           C  
ATOM   1765  H   ILE A 112      40.354 106.654  97.929  1.00  0.00           H  
ATOM   1766  HA  ILE A 112      39.509 105.394 100.341  1.00  0.00           H  
ATOM   1767  HB  ILE A 112      42.410 105.996  99.371  1.00  0.00           H  
ATOM   1768 HG12 ILE A 112      41.310 103.414 100.834  1.00  0.00           H  
ATOM   1769 HG13 ILE A 112      41.633 103.656  99.072  1.00  0.00           H  
ATOM   1770 HG21 ILE A 112      43.346 105.697 101.600  1.00  0.00           H  
ATOM   1771 HG22 ILE A 112      42.242 107.087 101.507  1.00  0.00           H  
ATOM   1772 HG23 ILE A 112      41.770 105.599 102.283  1.00  0.00           H  
ATOM   1773 HD11 ILE A 112      44.066 104.033  99.868  1.00  0.00           H  
ATOM   1774 HD12 ILE A 112      43.507 103.264 101.372  1.00  0.00           H  
ATOM   1775 HD13 ILE A 112      43.450 102.411  99.803  1.00  0.00           H  
ATOM   1776  N   GLU A 113      39.426 107.800 101.269  1.00  0.00           N  
ATOM   1777  CA  GLU A 113      39.228 109.174 101.655  1.00  0.00           C  
ATOM   1778  C   GLU A 113      39.112 109.248 103.123  1.00  0.00           C  
ATOM   1779  O   GLU A 113      38.687 108.285 103.711  1.00  0.00           O  
ATOM   1780  CB  GLU A 113      37.884 109.773 101.143  1.00  0.00           C  
ATOM   1781  CG  GLU A 113      37.488 109.731  99.674  1.00  0.00           C  
ATOM   1782  CD  GLU A 113      38.253 110.663  98.766  1.00  0.00           C  
ATOM   1783  OE1 GLU A 113      37.804 111.115  97.717  1.00  0.00           O  
ATOM   1784  OE2 GLU A 113      39.443 110.976  99.051  1.00  0.00           O1-
ATOM   1785  H   GLU A 113      38.851 107.086 101.694  1.00  0.00           H  
ATOM   1786  HA  GLU A 113      40.035 109.800 101.275  1.00  0.00           H  
ATOM   1787  HB2 GLU A 113      37.104 109.281 101.724  1.00  0.00           H  
ATOM   1788  HB3 GLU A 113      37.770 110.784 101.535  1.00  0.00           H  
ATOM   1789  HG2 GLU A 113      37.586 108.697  99.344  1.00  0.00           H  
ATOM   1790  HG3 GLU A 113      36.474 110.086  99.489  1.00  0.00           H  
ATOM   1791  N   GLU A 114      39.586 110.349 103.760  1.00  0.00           N  
ATOM   1792  CA  GLU A 114      39.236 110.560 105.193  1.00  0.00           C  
ATOM   1793  C   GLU A 114      37.841 111.149 105.300  1.00  0.00           C  
ATOM   1794  O   GLU A 114      37.673 112.316 104.886  1.00  0.00           O  
ATOM   1795  CB  GLU A 114      40.220 111.365 106.060  1.00  0.00           C  
ATOM   1796  CG  GLU A 114      39.860 111.721 107.481  1.00  0.00           C  
ATOM   1797  CD  GLU A 114      40.550 113.056 107.831  1.00  0.00           C  
ATOM   1798  OE1 GLU A 114      39.806 113.994 108.051  1.00  0.00           O  
ATOM   1799  OE2 GLU A 114      41.825 113.192 107.746  1.00  0.00           O1-
ATOM   1800  H   GLU A 114      39.994 111.115 103.242  1.00  0.00           H  
ATOM   1801  HA  GLU A 114      39.190 109.575 105.658  1.00  0.00           H  
ATOM   1802  HB2 GLU A 114      41.198 110.885 106.049  1.00  0.00           H  
ATOM   1803  HB3 GLU A 114      40.387 112.233 105.421  1.00  0.00           H  
ATOM   1804  HG2 GLU A 114      38.776 111.717 107.593  1.00  0.00           H  
ATOM   1805  HG3 GLU A 114      40.362 110.982 108.104  1.00  0.00           H  
ATOM   1806  N   ALA A 115      36.978 110.462 106.041  1.00  0.00           N  
ATOM   1807  CA  ALA A 115      35.553 110.914 106.184  1.00  0.00           C  
ATOM   1808  C   ALA A 115      34.910 110.341 107.511  1.00  0.00           C  
ATOM   1809  O   ALA A 115      35.532 109.466 108.110  1.00  0.00           O  
ATOM   1810  CB  ALA A 115      34.730 110.368 105.003  1.00  0.00           C  
ATOM   1811  H   ALA A 115      37.211 109.635 106.572  1.00  0.00           H  
ATOM   1812  HA  ALA A 115      35.553 112.004 106.211  1.00  0.00           H  
ATOM   1813  HB1 ALA A 115      35.236 110.559 104.057  1.00  0.00           H  
ATOM   1814  HB2 ALA A 115      34.649 109.290 105.141  1.00  0.00           H  
ATOM   1815  HB3 ALA A 115      33.729 110.793 105.077  1.00  0.00           H  
ATOM   1816  N   ASN A 116      33.661 110.724 107.983  1.00  0.00           N  
ATOM   1817  CA  ASN A 116      33.108 110.484 109.292  1.00  0.00           C  
ATOM   1818  C   ASN A 116      31.566 110.186 109.197  1.00  0.00           C  
ATOM   1819  O   ASN A 116      30.785 110.921 108.557  1.00  0.00           O  
ATOM   1820  CB  ASN A 116      33.409 111.779 110.075  1.00  0.00           C  
ATOM   1821  CG  ASN A 116      32.963 111.607 111.496  1.00  0.00           C  
ATOM   1822  ND2 ASN A 116      33.831 111.837 112.454  1.00  0.00           N  
ATOM   1823  OD1 ASN A 116      31.839 111.253 111.886  1.00  0.00           O  
ATOM   1824  H   ASN A 116      33.230 111.506 107.511  1.00  0.00           H  
ATOM   1825  HA  ASN A 116      33.671 109.672 109.751  1.00  0.00           H  
ATOM   1826  HB2 ASN A 116      34.460 112.044 109.969  1.00  0.00           H  
ATOM   1827  HB3 ASN A 116      32.859 112.654 109.724  1.00  0.00           H  
ATOM   1828 HD21 ASN A 116      33.511 111.742 113.407  1.00  0.00           H  
ATOM   1829 HD22 ASN A 116      34.735 112.203 112.189  1.00  0.00           H  
ATOM   1830  N   TRP A 117      31.054 109.187 109.927  1.00  0.00           N  
ATOM   1831  CA  TRP A 117      29.664 108.763 109.874  1.00  0.00           C  
ATOM   1832  C   TRP A 117      28.636 109.868 110.153  1.00  0.00           C  
ATOM   1833  O   TRP A 117      27.500 109.833 109.672  1.00  0.00           O  
ATOM   1834  CB  TRP A 117      29.322 107.654 110.906  1.00  0.00           C  
ATOM   1835  CG  TRP A 117      30.256 106.489 110.976  1.00  0.00           C  
ATOM   1836  CD1 TRP A 117      30.811 105.873 109.892  1.00  0.00           C  
ATOM   1837  CD2 TRP A 117      30.640 105.616 112.136  1.00  0.00           C  
ATOM   1838  CE2 TRP A 117      31.522 104.588 111.673  1.00  0.00           C  
ATOM   1839  CE3 TRP A 117      30.494 105.747 113.558  1.00  0.00           C  
ATOM   1840  NE1 TRP A 117      31.718 104.916 110.313  1.00  0.00           N  
ATOM   1841  CZ2 TRP A 117      32.033 103.623 112.562  1.00  0.00           C  
ATOM   1842  CZ3 TRP A 117      31.017 104.838 114.491  1.00  0.00           C  
ATOM   1843  CH2 TRP A 117      31.766 103.781 113.955  1.00  0.00           C  
ATOM   1844  H   TRP A 117      31.689 108.596 110.444  1.00  0.00           H  
ATOM   1845  HA  TRP A 117      29.547 108.329 108.881  1.00  0.00           H  
ATOM   1846  HB2 TRP A 117      29.388 108.018 111.931  1.00  0.00           H  
ATOM   1847  HB3 TRP A 117      28.331 107.299 110.623  1.00  0.00           H  
ATOM   1848  HD1 TRP A 117      30.630 106.147 108.864  1.00  0.00           H  
ATOM   1849  HE1 TRP A 117      32.484 104.575 109.751  1.00  0.00           H  
ATOM   1850  HE3 TRP A 117      29.863 106.540 113.933  1.00  0.00           H  
ATOM   1851  HZ2 TRP A 117      32.600 102.768 112.224  1.00  0.00           H  
ATOM   1852  HZ3 TRP A 117      30.845 104.949 115.551  1.00  0.00           H  
ATOM   1853  HH2 TRP A 117      32.208 103.054 114.619  1.00  0.00           H  
ATOM   1854  N   LEU A 118      28.980 110.889 110.884  1.00  0.00           N  
ATOM   1855  CA  LEU A 118      28.133 112.122 111.185  1.00  0.00           C  
ATOM   1856  C   LEU A 118      28.027 113.156 109.997  1.00  0.00           C  
ATOM   1857  O   LEU A 118      27.191 114.010 110.055  1.00  0.00           O  
ATOM   1858  CB  LEU A 118      28.768 112.721 112.412  1.00  0.00           C  
ATOM   1859  CG  LEU A 118      28.278 112.212 113.776  1.00  0.00           C  
ATOM   1860  CD1 LEU A 118      28.765 110.769 114.005  1.00  0.00           C  
ATOM   1861  CD2 LEU A 118      28.866 113.099 114.881  1.00  0.00           C  
ATOM   1862  H   LEU A 118      29.854 110.802 111.385  1.00  0.00           H  
ATOM   1863  HA  LEU A 118      27.106 111.869 111.448  1.00  0.00           H  
ATOM   1864  HB2 LEU A 118      29.857 112.756 112.372  1.00  0.00           H  
ATOM   1865  HB3 LEU A 118      28.570 113.788 112.318  1.00  0.00           H  
ATOM   1866  HG  LEU A 118      27.192 112.121 113.814  1.00  0.00           H  
ATOM   1867 HD11 LEU A 118      28.559 110.339 114.986  1.00  0.00           H  
ATOM   1868 HD12 LEU A 118      28.429 110.064 113.245  1.00  0.00           H  
ATOM   1869 HD13 LEU A 118      29.852 110.823 113.938  1.00  0.00           H  
ATOM   1870 HD21 LEU A 118      28.615 112.526 115.773  1.00  0.00           H  
ATOM   1871 HD22 LEU A 118      29.944 113.214 114.770  1.00  0.00           H  
ATOM   1872 HD23 LEU A 118      28.431 114.099 114.886  1.00  0.00           H  
ATOM   1873  N   THR A 119      28.827 113.017 108.939  1.00  0.00           N  
ATOM   1874  CA  THR A 119      29.126 113.966 107.817  1.00  0.00           C  
ATOM   1875  C   THR A 119      29.150 113.131 106.486  1.00  0.00           C  
ATOM   1876  O   THR A 119      29.443 113.712 105.461  1.00  0.00           O  
ATOM   1877  CB  THR A 119      30.396 114.824 107.998  1.00  0.00           C  
ATOM   1878  CG2 THR A 119      30.261 116.142 108.800  1.00  0.00           C  
ATOM   1879  OG1 THR A 119      31.464 114.115 108.553  1.00  0.00           O  
ATOM   1880  H   THR A 119      29.464 112.233 108.957  1.00  0.00           H  
ATOM   1881  HA  THR A 119      28.250 114.601 107.688  1.00  0.00           H  
ATOM   1882  HB  THR A 119      30.727 115.171 107.018  1.00  0.00           H  
ATOM   1883  HG1 THR A 119      31.932 113.810 107.771  1.00  0.00           H  
ATOM   1884 HG21 THR A 119      29.885 115.888 109.792  1.00  0.00           H  
ATOM   1885 HG22 THR A 119      31.218 116.660 108.871  1.00  0.00           H  
ATOM   1886 HG23 THR A 119      29.464 116.722 108.335  1.00  0.00           H  
ATOM   1887  N   LEU A 120      28.804 111.775 106.453  1.00  0.00           N  
ATOM   1888  CA  LEU A 120      29.283 110.920 105.401  1.00  0.00           C  
ATOM   1889  C   LEU A 120      28.713 111.353 103.953  1.00  0.00           C  
ATOM   1890  O   LEU A 120      29.434 111.163 102.980  1.00  0.00           O  
ATOM   1891  CB  LEU A 120      28.796 109.474 105.611  1.00  0.00           C  
ATOM   1892  CG  LEU A 120      28.922 108.468 104.485  1.00  0.00           C  
ATOM   1893  CD1 LEU A 120      30.404 108.160 104.223  1.00  0.00           C  
ATOM   1894  CD2 LEU A 120      28.370 107.135 104.943  1.00  0.00           C  
ATOM   1895  H   LEU A 120      28.411 111.305 107.255  1.00  0.00           H  
ATOM   1896  HA  LEU A 120      30.369 110.858 105.473  1.00  0.00           H  
ATOM   1897  HB2 LEU A 120      29.352 109.180 106.502  1.00  0.00           H  
ATOM   1898  HB3 LEU A 120      27.743 109.388 105.879  1.00  0.00           H  
ATOM   1899  HG  LEU A 120      28.500 108.783 103.531  1.00  0.00           H  
ATOM   1900 HD11 LEU A 120      30.943 107.949 105.147  1.00  0.00           H  
ATOM   1901 HD12 LEU A 120      30.417 107.251 103.622  1.00  0.00           H  
ATOM   1902 HD13 LEU A 120      30.823 109.016 103.692  1.00  0.00           H  
ATOM   1903 HD21 LEU A 120      28.406 106.398 104.141  1.00  0.00           H  
ATOM   1904 HD22 LEU A 120      28.719 106.732 105.894  1.00  0.00           H  
ATOM   1905 HD23 LEU A 120      27.292 107.236 105.061  1.00  0.00           H  
ATOM   1906  N   ASP A 121      27.508 111.889 103.868  1.00  0.00           N  
ATOM   1907  CA  ASP A 121      26.777 112.419 102.722  1.00  0.00           C  
ATOM   1908  C   ASP A 121      27.054 113.921 102.440  1.00  0.00           C  
ATOM   1909  O   ASP A 121      26.481 114.498 101.512  1.00  0.00           O  
ATOM   1910  CB  ASP A 121      25.272 112.130 102.771  1.00  0.00           C  
ATOM   1911  CG  ASP A 121      24.624 112.723 104.028  1.00  0.00           C  
ATOM   1912  OD1 ASP A 121      25.253 113.320 104.953  1.00  0.00           O  
ATOM   1913  OD2 ASP A 121      23.456 112.350 104.215  1.00  0.00           O1-
ATOM   1914  H   ASP A 121      27.138 112.072 104.790  1.00  0.00           H  
ATOM   1915  HA  ASP A 121      27.104 111.938 101.800  1.00  0.00           H  
ATOM   1916  HB2 ASP A 121      24.802 112.371 101.817  1.00  0.00           H  
ATOM   1917  HB3 ASP A 121      25.055 111.063 102.733  1.00  0.00           H  
ATOM   1918  N   LYS A 122      27.872 114.554 103.245  1.00  0.00           N  
ATOM   1919  CA  LYS A 122      28.526 115.754 102.904  1.00  0.00           C  
ATOM   1920  C   LYS A 122      29.973 115.545 102.445  1.00  0.00           C  
ATOM   1921  O   LYS A 122      30.349 116.241 101.506  1.00  0.00           O  
ATOM   1922  CB  LYS A 122      28.541 116.699 104.201  1.00  0.00           C  
ATOM   1923  CG  LYS A 122      27.228 117.375 104.674  1.00  0.00           C  
ATOM   1924  CD  LYS A 122      26.428 116.561 105.709  1.00  0.00           C  
ATOM   1925  CE  LYS A 122      25.235 117.401 106.279  1.00  0.00           C  
ATOM   1926  NZ  LYS A 122      24.533 116.656 107.357  1.00  0.00           N1+
ATOM   1927  H   LYS A 122      28.075 114.014 104.075  1.00  0.00           H  
ATOM   1928  HA  LYS A 122      28.080 116.313 102.082  1.00  0.00           H  
ATOM   1929  HB2 LYS A 122      29.032 116.178 105.024  1.00  0.00           H  
ATOM   1930  HB3 LYS A 122      29.305 117.445 103.989  1.00  0.00           H  
ATOM   1931  HG2 LYS A 122      27.442 118.374 105.055  1.00  0.00           H  
ATOM   1932  HG3 LYS A 122      26.618 117.486 103.778  1.00  0.00           H  
ATOM   1933  HD2 LYS A 122      26.083 115.656 105.208  1.00  0.00           H  
ATOM   1934  HD3 LYS A 122      27.182 116.352 106.468  1.00  0.00           H  
ATOM   1935  HE2 LYS A 122      25.628 118.352 106.636  1.00  0.00           H  
ATOM   1936  HE3 LYS A 122      24.545 117.627 105.466  1.00  0.00           H  
ATOM   1937  HZ1 LYS A 122      23.589 116.997 107.472  1.00  0.00           H  
ATOM   1938  HZ2 LYS A 122      24.592 115.666 107.165  1.00  0.00           H  
ATOM   1939  HZ3 LYS A 122      25.042 116.728 108.227  1.00  0.00           H  
ATOM   1940  N   ASP A 123      30.730 114.678 103.099  1.00  0.00           N  
ATOM   1941  CA  ASP A 123      32.081 114.286 102.823  1.00  0.00           C  
ATOM   1942  C   ASP A 123      32.320 113.497 101.505  1.00  0.00           C  
ATOM   1943  O   ASP A 123      33.403 113.654 100.887  1.00  0.00           O  
ATOM   1944  CB  ASP A 123      32.663 113.498 104.021  1.00  0.00           C  
ATOM   1945  CG  ASP A 123      32.709 114.205 105.328  1.00  0.00           C  
ATOM   1946  OD1 ASP A 123      32.898 115.489 105.247  1.00  0.00           O  
ATOM   1947  OD2 ASP A 123      32.662 113.548 106.392  1.00  0.00           O1-
ATOM   1948  H   ASP A 123      30.279 114.331 103.933  1.00  0.00           H  
ATOM   1949  HA  ASP A 123      32.605 115.243 102.806  1.00  0.00           H  
ATOM   1950  HB2 ASP A 123      32.151 112.542 104.134  1.00  0.00           H  
ATOM   1951  HB3 ASP A 123      33.650 113.168 103.694  1.00  0.00           H  
ATOM   1952  N   VAL A 124      31.426 112.581 101.137  1.00  0.00           N  
ATOM   1953  CA  VAL A 124      31.681 111.805  99.842  1.00  0.00           C  
ATOM   1954  C   VAL A 124      30.467 112.047  98.859  1.00  0.00           C  
ATOM   1955  O   VAL A 124      29.343 112.148  99.306  1.00  0.00           O  
ATOM   1956  CB  VAL A 124      31.806 110.318 100.295  1.00  0.00           C  
ATOM   1957  CG1 VAL A 124      31.508 109.408  99.112  1.00  0.00           C  
ATOM   1958  CG2 VAL A 124      33.086 109.856 100.912  1.00  0.00           C  
ATOM   1959  H   VAL A 124      30.602 112.390 101.688  1.00  0.00           H  
ATOM   1960  HA  VAL A 124      32.604 112.138  99.368  1.00  0.00           H  
ATOM   1961  HB  VAL A 124      30.972 110.148 100.975  1.00  0.00           H  
ATOM   1962 HG11 VAL A 124      30.456 109.490  98.839  1.00  0.00           H  
ATOM   1963 HG12 VAL A 124      32.127 109.624  98.241  1.00  0.00           H  
ATOM   1964 HG13 VAL A 124      31.702 108.380  99.416  1.00  0.00           H  
ATOM   1965 HG21 VAL A 124      32.916 108.848 101.289  1.00  0.00           H  
ATOM   1966 HG22 VAL A 124      33.904 110.003 100.207  1.00  0.00           H  
ATOM   1967 HG23 VAL A 124      33.314 110.540 101.729  1.00  0.00           H  
ATOM   1968  N   PRO A 125      30.727 112.002  97.521  1.00  0.00           N  
ATOM   1969  CA  PRO A 125      29.580 111.815  96.595  1.00  0.00           C  
ATOM   1970  C   PRO A 125      28.839 110.467  96.679  1.00  0.00           C  
ATOM   1971  O   PRO A 125      29.359 109.380  96.433  1.00  0.00           O  
ATOM   1972  CB  PRO A 125      30.160 112.021  95.190  1.00  0.00           C  
ATOM   1973  CG  PRO A 125      31.644 111.754  95.315  1.00  0.00           C  
ATOM   1974  CD  PRO A 125      31.975 112.245  96.781  1.00  0.00           C  
ATOM   1975  HA  PRO A 125      28.884 112.639  96.748  1.00  0.00           H  
ATOM   1976  HB2 PRO A 125      29.728 111.370  94.430  1.00  0.00           H  
ATOM   1977  HB3 PRO A 125      29.995 113.058  94.899  1.00  0.00           H  
ATOM   1978  HG2 PRO A 125      31.831 110.681  95.283  1.00  0.00           H  
ATOM   1979  HG3 PRO A 125      32.183 112.379  94.603  1.00  0.00           H  
ATOM   1980  HD2 PRO A 125      32.754 111.618  97.215  1.00  0.00           H  
ATOM   1981  HD3 PRO A 125      32.204 113.302  96.914  1.00  0.00           H  
ATOM   1982  N   ALA A 126      27.549 110.551  97.049  1.00  0.00           N  
ATOM   1983  CA  ALA A 126      26.625 109.450  97.117  1.00  0.00           C  
ATOM   1984  C   ALA A 126      26.290 108.897  95.714  1.00  0.00           C  
ATOM   1985  O   ALA A 126      25.885 107.739  95.561  1.00  0.00           O  
ATOM   1986  CB  ALA A 126      25.421 109.929  97.933  1.00  0.00           C  
ATOM   1987  H   ALA A 126      27.217 111.505  97.034  1.00  0.00           H  
ATOM   1988  HA  ALA A 126      27.060 108.634  97.696  1.00  0.00           H  
ATOM   1989  HB1 ALA A 126      25.723 110.592  98.743  1.00  0.00           H  
ATOM   1990  HB2 ALA A 126      24.761 110.461  97.247  1.00  0.00           H  
ATOM   1991  HB3 ALA A 126      24.896 109.100  98.409  1.00  0.00           H  
ATOM   1992  N   GLY A 127      26.471 109.740  94.665  1.00  0.00           N  
ATOM   1993  CA  GLY A 127      26.182 109.486  93.189  1.00  0.00           C  
ATOM   1994  C   GLY A 127      24.751 109.076  92.896  1.00  0.00           C  
ATOM   1995  O   GLY A 127      23.881 109.476  93.664  1.00  0.00           O  
ATOM   1996  H   GLY A 127      26.837 110.654  94.891  1.00  0.00           H  
ATOM   1997  HA2 GLY A 127      26.529 110.391  92.689  1.00  0.00           H  
ATOM   1998  HA3 GLY A 127      26.826 108.719  92.757  1.00  0.00           H  
ATOM   1999  N   ASP A 128      24.515 108.328  91.804  1.00  0.00           N  
ATOM   2000  CA  ASP A 128      23.320 107.474  91.690  1.00  0.00           C  
ATOM   2001  C   ASP A 128      23.031 106.491  92.823  1.00  0.00           C  
ATOM   2002  O   ASP A 128      21.894 105.985  92.907  1.00  0.00           O  
ATOM   2003  CB  ASP A 128      23.307 106.840  90.281  1.00  0.00           C  
ATOM   2004  CG  ASP A 128      24.333 105.635  90.222  1.00  0.00           C  
ATOM   2005  OD1 ASP A 128      23.889 104.552  89.807  1.00  0.00           O  
ATOM   2006  OD2 ASP A 128      25.488 105.721  90.709  1.00  0.00           O1-
ATOM   2007  H   ASP A 128      25.202 108.290  91.064  1.00  0.00           H  
ATOM   2008  HA  ASP A 128      22.491 108.178  91.763  1.00  0.00           H  
ATOM   2009  HB2 ASP A 128      22.314 106.548  89.937  1.00  0.00           H  
ATOM   2010  HB3 ASP A 128      23.495 107.547  89.474  1.00  0.00           H  
ATOM   2011  N   GLY A 129      23.912 106.278  93.782  1.00  0.00           N  
ATOM   2012  CA  GLY A 129      23.757 105.374  94.885  1.00  0.00           C  
ATOM   2013  C   GLY A 129      24.717 104.204  94.840  1.00  0.00           C  
ATOM   2014  O   GLY A 129      25.068 103.651  93.778  1.00  0.00           O  
ATOM   2015  H   GLY A 129      24.754 106.835  93.816  1.00  0.00           H  
ATOM   2016  HA2 GLY A 129      23.756 105.969  95.798  1.00  0.00           H  
ATOM   2017  HA3 GLY A 129      22.749 104.966  94.815  1.00  0.00           H  
ATOM   2018  N   PHE A 130      25.164 103.800  96.030  1.00  0.00           N  
ATOM   2019  CA  PHE A 130      26.016 102.595  96.228  1.00  0.00           C  
ATOM   2020  C   PHE A 130      25.198 101.283  96.375  1.00  0.00           C  
ATOM   2021  O   PHE A 130      24.145 101.272  96.945  1.00  0.00           O  
ATOM   2022  CB  PHE A 130      26.908 102.823  97.463  1.00  0.00           C  
ATOM   2023  CG  PHE A 130      27.984 103.932  97.380  1.00  0.00           C  
ATOM   2024  CD1 PHE A 130      27.770 105.162  97.937  1.00  0.00           C  
ATOM   2025  CD2 PHE A 130      29.240 103.595  96.736  1.00  0.00           C  
ATOM   2026  CE1 PHE A 130      28.789 106.101  97.889  1.00  0.00           C  
ATOM   2027  CE2 PHE A 130      30.213 104.618  96.639  1.00  0.00           C  
ATOM   2028  CZ  PHE A 130      29.996 105.892  97.159  1.00  0.00           C  
ATOM   2029  H   PHE A 130      24.904 104.356  96.832  1.00  0.00           H  
ATOM   2030  HA  PHE A 130      26.630 102.528  95.330  1.00  0.00           H  
ATOM   2031  HB2 PHE A 130      26.320 102.959  98.372  1.00  0.00           H  
ATOM   2032  HB3 PHE A 130      27.394 101.862  97.634  1.00  0.00           H  
ATOM   2033  HD1 PHE A 130      26.801 105.415  98.342  1.00  0.00           H  
ATOM   2034  HD2 PHE A 130      29.383 102.651  96.229  1.00  0.00           H  
ATOM   2035  HE1 PHE A 130      28.750 107.093  98.318  1.00  0.00           H  
ATOM   2036  HE2 PHE A 130      31.024 104.446  95.946  1.00  0.00           H  
ATOM   2037  HZ  PHE A 130      30.679 106.727  97.113  1.00  0.00           H  
ATOM   2038  N   ASP A 131      25.690 100.180  95.723  1.00  0.00           N  
ATOM   2039  CA  ASP A 131      24.963  98.931  95.664  1.00  0.00           C  
ATOM   2040  C   ASP A 131      24.994  98.114  96.928  1.00  0.00           C  
ATOM   2041  O   ASP A 131      24.113  97.289  97.164  1.00  0.00           O  
ATOM   2042  CB  ASP A 131      25.528  97.902  94.628  1.00  0.00           C  
ATOM   2043  CG  ASP A 131      25.930  98.356  93.195  1.00  0.00           C  
ATOM   2044  OD1 ASP A 131      26.633  97.579  92.491  1.00  0.00           O  
ATOM   2045  OD2 ASP A 131      25.592  99.487  92.773  1.00  0.00           O1-
ATOM   2046  H   ASP A 131      26.565 100.259  95.225  1.00  0.00           H  
ATOM   2047  HA  ASP A 131      23.921  99.095  95.392  1.00  0.00           H  
ATOM   2048  HB2 ASP A 131      26.431  97.428  95.012  1.00  0.00           H  
ATOM   2049  HB3 ASP A 131      24.796  97.097  94.568  1.00  0.00           H  
ATOM   2050  N   ALA A 132      26.084  98.185  97.684  1.00  0.00           N  
ATOM   2051  CA  ALA A 132      26.262  97.675  98.941  1.00  0.00           C  
ATOM   2052  C   ALA A 132      27.112  98.581  99.847  1.00  0.00           C  
ATOM   2053  O   ALA A 132      28.292  98.687  99.603  1.00  0.00           O  
ATOM   2054  CB  ALA A 132      26.940  96.272  98.931  1.00  0.00           C  
ATOM   2055  H   ALA A 132      26.845  98.675  97.236  1.00  0.00           H  
ATOM   2056  HA  ALA A 132      25.267  97.446  99.323  1.00  0.00           H  
ATOM   2057  HB1 ALA A 132      26.253  95.538  98.510  1.00  0.00           H  
ATOM   2058  HB2 ALA A 132      27.778  96.276  98.233  1.00  0.00           H  
ATOM   2059  HB3 ALA A 132      27.190  95.934  99.936  1.00  0.00           H  
ATOM   2060  N   VAL A 133      26.506  99.083 100.915  1.00  0.00           N  
ATOM   2061  CA  VAL A 133      27.162  99.740 102.029  1.00  0.00           C  
ATOM   2062  C   VAL A 133      27.432  98.683 103.110  1.00  0.00           C  
ATOM   2063  O   VAL A 133      26.551  97.926 103.521  1.00  0.00           O  
ATOM   2064  CB  VAL A 133      26.295 100.923 102.469  1.00  0.00           C  
ATOM   2065  CG1 VAL A 133      26.971 101.608 103.729  1.00  0.00           C  
ATOM   2066  CG2 VAL A 133      26.084 101.910 101.363  1.00  0.00           C  
ATOM   2067  H   VAL A 133      25.511  98.912 100.963  1.00  0.00           H  
ATOM   2068  HA  VAL A 133      28.134 100.199 101.851  1.00  0.00           H  
ATOM   2069  HB  VAL A 133      25.358 100.490 102.819  1.00  0.00           H  
ATOM   2070 HG11 VAL A 133      26.398 102.496 103.999  1.00  0.00           H  
ATOM   2071 HG12 VAL A 133      27.021 100.921 104.573  1.00  0.00           H  
ATOM   2072 HG13 VAL A 133      28.007 101.848 103.493  1.00  0.00           H  
ATOM   2073 HG21 VAL A 133      25.432 102.725 101.679  1.00  0.00           H  
ATOM   2074 HG22 VAL A 133      27.041 102.375 101.126  1.00  0.00           H  
ATOM   2075 HG23 VAL A 133      25.669 101.548 100.422  1.00  0.00           H  
ATOM   2076  N   ILE A 134      28.676  98.547 103.544  1.00  0.00           N  
ATOM   2077  CA  ILE A 134      29.081  97.496 104.449  1.00  0.00           C  
ATOM   2078  C   ILE A 134      30.026  98.091 105.528  1.00  0.00           C  
ATOM   2079  O   ILE A 134      30.821  98.929 105.154  1.00  0.00           O  
ATOM   2080  CB  ILE A 134      29.674  96.294 103.665  1.00  0.00           C  
ATOM   2081  CG1 ILE A 134      31.004  96.549 102.896  1.00  0.00           C  
ATOM   2082  CG2 ILE A 134      28.666  95.746 102.659  1.00  0.00           C  
ATOM   2083  CD1 ILE A 134      31.558  95.211 102.531  1.00  0.00           C  
ATOM   2084  H   ILE A 134      29.272  99.356 103.438  1.00  0.00           H  
ATOM   2085  HA  ILE A 134      28.200  97.185 105.009  1.00  0.00           H  
ATOM   2086  HB  ILE A 134      29.879  95.540 104.425  1.00  0.00           H  
ATOM   2087 HG12 ILE A 134      31.040  97.277 102.086  1.00  0.00           H  
ATOM   2088 HG13 ILE A 134      31.748  97.045 103.520  1.00  0.00           H  
ATOM   2089 HG21 ILE A 134      28.906  94.754 102.277  1.00  0.00           H  
ATOM   2090 HG22 ILE A 134      27.633  95.693 103.003  1.00  0.00           H  
ATOM   2091 HG23 ILE A 134      28.664  96.353 101.755  1.00  0.00           H  
ATOM   2092 HD11 ILE A 134      31.594  94.466 103.326  1.00  0.00           H  
ATOM   2093 HD12 ILE A 134      31.000  94.750 101.715  1.00  0.00           H  
ATOM   2094 HD13 ILE A 134      32.611  95.310 102.266  1.00  0.00           H  
ATOM   2095  N   CYS A 135      30.078  97.469 106.660  1.00  0.00           N  
ATOM   2096  CA  CYS A 135      31.300  97.321 107.416  1.00  0.00           C  
ATOM   2097  C   CYS A 135      31.171  96.029 108.290  1.00  0.00           C  
ATOM   2098  O   CYS A 135      30.173  95.752 108.910  1.00  0.00           O  
ATOM   2099  CB  CYS A 135      31.807  98.527 108.210  1.00  0.00           C  
ATOM   2100  SG  CYS A 135      33.570  98.390 108.715  1.00  0.00           S  
ATOM   2101  H   CYS A 135      29.355  96.790 106.846  1.00  0.00           H  
ATOM   2102  HA  CYS A 135      32.117  97.064 106.742  1.00  0.00           H  
ATOM   2103  HB2 CYS A 135      31.674  99.451 107.649  1.00  0.00           H  
ATOM   2104  HB3 CYS A 135      31.133  98.780 109.028  1.00  0.00           H  
ATOM   2105  HG  CYS A 135      33.507  97.381 109.588  1.00  0.00           H  
ATOM   2106  N   LEU A 136      32.279  95.277 108.222  1.00  0.00           N  
ATOM   2107  CA  LEU A 136      32.533  94.140 109.116  1.00  0.00           C  
ATOM   2108  C   LEU A 136      33.601  94.425 110.197  1.00  0.00           C  
ATOM   2109  O   LEU A 136      34.494  95.144 109.975  1.00  0.00           O  
ATOM   2110  CB  LEU A 136      32.966  92.950 108.266  1.00  0.00           C  
ATOM   2111  CG  LEU A 136      31.939  92.488 107.223  1.00  0.00           C  
ATOM   2112  CD1 LEU A 136      30.617  92.049 107.872  1.00  0.00           C  
ATOM   2113  CD2 LEU A 136      31.702  93.323 105.992  1.00  0.00           C  
ATOM   2114  H   LEU A 136      33.093  95.589 107.712  1.00  0.00           H  
ATOM   2115  HA  LEU A 136      31.700  93.843 109.752  1.00  0.00           H  
ATOM   2116  HB2 LEU A 136      33.860  93.255 107.723  1.00  0.00           H  
ATOM   2117  HB3 LEU A 136      33.299  92.092 108.849  1.00  0.00           H  
ATOM   2118  HG  LEU A 136      32.420  91.580 106.858  1.00  0.00           H  
ATOM   2119 HD11 LEU A 136      30.823  91.221 108.550  1.00  0.00           H  
ATOM   2120 HD12 LEU A 136      30.193  92.851 108.475  1.00  0.00           H  
ATOM   2121 HD13 LEU A 136      29.980  91.607 107.105  1.00  0.00           H  
ATOM   2122 HD21 LEU A 136      32.731  93.627 105.802  1.00  0.00           H  
ATOM   2123 HD22 LEU A 136      31.225  92.705 105.231  1.00  0.00           H  
ATOM   2124 HD23 LEU A 136      31.119  94.213 106.232  1.00  0.00           H  
ATOM   2125  N   GLY A 137      33.577  93.667 111.308  1.00  0.00           N  
ATOM   2126  CA  GLY A 137      34.769  93.480 112.181  1.00  0.00           C  
ATOM   2127  C   GLY A 137      34.641  94.211 113.537  1.00  0.00           C  
ATOM   2128  O   GLY A 137      35.609  94.880 113.910  1.00  0.00           O  
ATOM   2129  H   GLY A 137      32.768  93.096 111.504  1.00  0.00           H  
ATOM   2130  HA2 GLY A 137      35.093  92.450 112.333  1.00  0.00           H  
ATOM   2131  HA3 GLY A 137      35.616  93.932 111.665  1.00  0.00           H  
ATOM   2132  N   ASN A 138      33.447  94.221 114.159  1.00  0.00           N  
ATOM   2133  CA  ASN A 138      32.908  95.043 115.245  1.00  0.00           C  
ATOM   2134  C   ASN A 138      33.106  96.544 114.986  1.00  0.00           C  
ATOM   2135  O   ASN A 138      33.970  97.167 115.583  1.00  0.00           O  
ATOM   2136  CB  ASN A 138      33.433  94.513 116.544  1.00  0.00           C  
ATOM   2137  CG  ASN A 138      32.941  95.404 117.682  1.00  0.00           C  
ATOM   2138  ND2 ASN A 138      33.877  95.957 118.501  1.00  0.00           N  
ATOM   2139  OD1 ASN A 138      31.779  95.688 117.810  1.00  0.00           O  
ATOM   2140  H   ASN A 138      32.710  93.737 113.669  1.00  0.00           H  
ATOM   2141  HA  ASN A 138      31.821  94.984 115.266  1.00  0.00           H  
ATOM   2142  HB2 ASN A 138      33.166  93.465 116.675  1.00  0.00           H  
ATOM   2143  HB3 ASN A 138      34.520  94.557 116.477  1.00  0.00           H  
ATOM   2144 HD21 ASN A 138      33.652  96.539 119.294  1.00  0.00           H  
ATOM   2145 HD22 ASN A 138      34.844  95.736 118.304  1.00  0.00           H  
ATOM   2146  N   SER A 139      32.314  97.127 114.150  1.00  0.00           N  
ATOM   2147  CA  SER A 139      32.437  98.442 113.498  1.00  0.00           C  
ATOM   2148  C   SER A 139      31.598  99.515 114.332  1.00  0.00           C  
ATOM   2149  O   SER A 139      32.210 100.525 114.771  1.00  0.00           O  
ATOM   2150  CB  SER A 139      31.890  98.451 112.052  1.00  0.00           C  
ATOM   2151  OG  SER A 139      32.413  97.251 111.486  1.00  0.00           O  
ATOM   2152  H   SER A 139      31.712  96.462 113.686  1.00  0.00           H  
ATOM   2153  HA  SER A 139      33.489  98.723 113.555  1.00  0.00           H  
ATOM   2154  HB2 SER A 139      30.813  98.300 112.120  1.00  0.00           H  
ATOM   2155  HB3 SER A 139      32.206  99.294 111.437  1.00  0.00           H  
ATOM   2156  HG  SER A 139      31.903  96.494 111.785  1.00  0.00           H  
ATOM   2157  N   PHE A 140      30.260  99.326 114.650  1.00  0.00           N  
ATOM   2158  CA  PHE A 140      29.389 100.423 115.099  1.00  0.00           C  
ATOM   2159  C   PHE A 140      29.445 100.687 116.613  1.00  0.00           C  
ATOM   2160  O   PHE A 140      29.246 101.829 117.059  1.00  0.00           O  
ATOM   2161  CB  PHE A 140      27.934 100.274 114.582  1.00  0.00           C  
ATOM   2162  CG  PHE A 140      27.166 101.527 114.717  1.00  0.00           C  
ATOM   2163  CD1 PHE A 140      27.360 102.605 113.786  1.00  0.00           C  
ATOM   2164  CD2 PHE A 140      26.036 101.512 115.571  1.00  0.00           C  
ATOM   2165  CE1 PHE A 140      26.549 103.754 113.739  1.00  0.00           C  
ATOM   2166  CE2 PHE A 140      25.237 102.720 115.580  1.00  0.00           C  
ATOM   2167  CZ  PHE A 140      25.527 103.839 114.719  1.00  0.00           C  
ATOM   2168  H   PHE A 140      29.852  98.504 114.229  1.00  0.00           H  
ATOM   2169  HA  PHE A 140      29.725 101.333 114.601  1.00  0.00           H  
ATOM   2170  HB2 PHE A 140      27.958  99.883 113.564  1.00  0.00           H  
ATOM   2171  HB3 PHE A 140      27.372  99.554 115.177  1.00  0.00           H  
ATOM   2172  HD1 PHE A 140      28.145 102.508 113.051  1.00  0.00           H  
ATOM   2173  HD2 PHE A 140      25.862 100.689 116.248  1.00  0.00           H  
ATOM   2174  HE1 PHE A 140      26.779 104.542 113.038  1.00  0.00           H  
ATOM   2175  HE2 PHE A 140      24.494 102.730 116.362  1.00  0.00           H  
ATOM   2176  HZ  PHE A 140      24.929 104.738 114.661  1.00  0.00           H  
ATOM   2177  N   ALA A 141      29.773  99.594 117.352  1.00  0.00           N  
ATOM   2178  CA  ALA A 141      29.577  99.597 118.828  1.00  0.00           C  
ATOM   2179  C   ALA A 141      30.500 100.498 119.700  1.00  0.00           C  
ATOM   2180  O   ALA A 141      30.153 100.841 120.840  1.00  0.00           O  
ATOM   2181  CB  ALA A 141      29.538  98.143 119.339  1.00  0.00           C  
ATOM   2182  H   ALA A 141      29.991  98.684 116.972  1.00  0.00           H  
ATOM   2183  HA  ALA A 141      28.515  99.813 118.940  1.00  0.00           H  
ATOM   2184  HB1 ALA A 141      29.035  98.088 120.304  1.00  0.00           H  
ATOM   2185  HB2 ALA A 141      28.944  97.509 118.681  1.00  0.00           H  
ATOM   2186  HB3 ALA A 141      30.559  97.782 119.469  1.00  0.00           H  
ATOM   2187  N   HID A 142      31.552 101.042 119.105  1.00  0.00           N  
ATOM   2188  CA  HID A 142      32.296 102.242 119.489  1.00  0.00           C  
ATOM   2189  C   HID A 142      31.374 103.459 119.840  1.00  0.00           C  
ATOM   2190  O   HID A 142      31.703 104.136 120.849  1.00  0.00           O  
ATOM   2191  CB  HID A 142      33.319 102.672 118.416  1.00  0.00           C  
ATOM   2192  CG  HID A 142      34.509 101.722 118.263  1.00  0.00           C  
ATOM   2193  CD2 HID A 142      34.980 101.167 117.136  1.00  0.00           C  
ATOM   2194  ND1 HID A 142      35.208 101.211 119.293  1.00  0.00           N  
ATOM   2195  CE1 HID A 142      36.230 100.458 118.785  1.00  0.00           C  
ATOM   2196  NE2 HID A 142      36.067 100.341 117.444  1.00  0.00           N  
ATOM   2197  H   HID A 142      31.833 100.547 118.271  1.00  0.00           H  
ATOM   2198  HA  HID A 142      32.827 102.063 120.423  1.00  0.00           H  
ATOM   2199  HB2 HID A 142      32.857 102.811 117.438  1.00  0.00           H  
ATOM   2200  HB3 HID A 142      33.777 103.624 118.687  1.00  0.00           H  
ATOM   2201  HD1 HID A 142      34.946 101.192 120.268  1.00  0.00           H  
ATOM   2202  HD2 HID A 142      34.590 101.352 116.147  1.00  0.00           H  
ATOM   2203  HE1 HID A 142      36.805  99.702 119.299  1.00  0.00           H  
ATOM   2204  N   LEU A 143      30.252 103.718 119.129  1.00  0.00           N  
ATOM   2205  CA  LEU A 143      29.606 105.049 119.006  1.00  0.00           C  
ATOM   2206  C   LEU A 143      28.982 105.422 120.443  1.00  0.00           C  
ATOM   2207  O   LEU A 143      27.940 104.872 120.818  1.00  0.00           O  
ATOM   2208  CB  LEU A 143      28.617 105.085 117.877  1.00  0.00           C  
ATOM   2209  CG  LEU A 143      28.026 106.500 117.616  1.00  0.00           C  
ATOM   2210  CD1 LEU A 143      29.089 107.407 117.061  1.00  0.00           C  
ATOM   2211  CD2 LEU A 143      26.740 106.464 116.733  1.00  0.00           C  
ATOM   2212  H   LEU A 143      30.007 102.978 118.487  1.00  0.00           H  
ATOM   2213  HA  LEU A 143      30.425 105.743 118.821  1.00  0.00           H  
ATOM   2214  HB2 LEU A 143      28.981 104.692 116.928  1.00  0.00           H  
ATOM   2215  HB3 LEU A 143      27.809 104.453 118.245  1.00  0.00           H  
ATOM   2216  HG  LEU A 143      27.688 106.803 118.607  1.00  0.00           H  
ATOM   2217 HD11 LEU A 143      29.952 107.410 117.726  1.00  0.00           H  
ATOM   2218 HD12 LEU A 143      29.326 107.073 116.050  1.00  0.00           H  
ATOM   2219 HD13 LEU A 143      28.605 108.379 116.967  1.00  0.00           H  
ATOM   2220 HD21 LEU A 143      27.008 106.118 115.734  1.00  0.00           H  
ATOM   2221 HD22 LEU A 143      26.022 105.726 117.092  1.00  0.00           H  
ATOM   2222 HD23 LEU A 143      26.343 107.480 116.748  1.00  0.00           H  
ATOM   2223  N   PRO A 144      29.604 106.469 121.108  1.00  0.00           N  
ATOM   2224  CA  PRO A 144      29.361 106.645 122.557  1.00  0.00           C  
ATOM   2225  C   PRO A 144      27.947 107.151 122.885  1.00  0.00           C  
ATOM   2226  O   PRO A 144      27.171 107.547 121.983  1.00  0.00           O  
ATOM   2227  CB  PRO A 144      30.495 107.611 123.080  1.00  0.00           C  
ATOM   2228  CG  PRO A 144      30.765 108.457 121.878  1.00  0.00           C  
ATOM   2229  CD  PRO A 144      30.603 107.456 120.763  1.00  0.00           C  
ATOM   2230  HA  PRO A 144      29.586 105.761 123.154  1.00  0.00           H  
ATOM   2231  HB2 PRO A 144      30.150 108.148 123.963  1.00  0.00           H  
ATOM   2232  HB3 PRO A 144      31.434 107.101 123.291  1.00  0.00           H  
ATOM   2233  HG2 PRO A 144      30.039 109.264 121.784  1.00  0.00           H  
ATOM   2234  HG3 PRO A 144      31.748 108.927 121.832  1.00  0.00           H  
ATOM   2235  HD2 PRO A 144      30.330 108.005 119.862  1.00  0.00           H  
ATOM   2236  HD3 PRO A 144      31.561 106.958 120.618  1.00  0.00           H  
ATOM   2237  N   ASP A 145      27.541 107.258 124.128  1.00  0.00           N  
ATOM   2238  CA  ASP A 145      26.556 108.296 124.539  1.00  0.00           C  
ATOM   2239  C   ASP A 145      27.058 109.764 124.584  1.00  0.00           C  
ATOM   2240  O   ASP A 145      28.160 109.935 125.167  1.00  0.00           O  
ATOM   2241  CB  ASP A 145      26.008 107.684 125.883  1.00  0.00           C  
ATOM   2242  CG  ASP A 145      24.981 108.637 126.481  1.00  0.00           C  
ATOM   2243  OD1 ASP A 145      25.072 109.071 127.647  1.00  0.00           O  
ATOM   2244  OD2 ASP A 145      24.005 108.947 125.765  1.00  0.00           O1-
ATOM   2245  H   ASP A 145      28.210 106.958 124.823  1.00  0.00           H  
ATOM   2246  HA  ASP A 145      25.716 108.270 123.844  1.00  0.00           H  
ATOM   2247  HB2 ASP A 145      25.395 106.823 125.617  1.00  0.00           H  
ATOM   2248  HB3 ASP A 145      26.834 107.560 126.583  1.00  0.00           H  
ATOM   2249  N   SER A 146      26.315 110.736 124.043  1.00  0.00           N  
ATOM   2250  CA  SER A 146      26.795 112.126 124.085  1.00  0.00           C  
ATOM   2251  C   SER A 146      25.743 113.181 124.437  1.00  0.00           C  
ATOM   2252  O   SER A 146      26.013 114.205 125.015  1.00  0.00           O  
ATOM   2253  CB  SER A 146      27.521 112.438 122.752  1.00  0.00           C  
ATOM   2254  OG  SER A 146      26.534 112.420 121.714  1.00  0.00           O  
ATOM   2255  H   SER A 146      25.396 110.531 123.679  1.00  0.00           H  
ATOM   2256  HA  SER A 146      27.493 112.127 124.922  1.00  0.00           H  
ATOM   2257  HB2 SER A 146      27.955 113.436 122.801  1.00  0.00           H  
ATOM   2258  HB3 SER A 146      28.265 111.654 122.614  1.00  0.00           H  
ATOM   2259  HG  SER A 146      26.448 111.518 121.396  1.00  0.00           H  
ATOM   2260  N   LYS A 147      24.453 112.962 124.176  1.00  0.00           N  
ATOM   2261  CA  LYS A 147      23.329 113.787 124.504  1.00  0.00           C  
ATOM   2262  C   LYS A 147      22.460 113.228 125.648  1.00  0.00           C  
ATOM   2263  O   LYS A 147      21.830 113.963 126.380  1.00  0.00           O  
ATOM   2264  CB  LYS A 147      22.536 114.045 123.234  1.00  0.00           C  
ATOM   2265  CG  LYS A 147      23.259 114.908 122.174  1.00  0.00           C  
ATOM   2266  CD  LYS A 147      22.265 115.465 121.134  1.00  0.00           C  
ATOM   2267  CE  LYS A 147      22.706 116.689 120.324  1.00  0.00           C  
ATOM   2268  NZ  LYS A 147      23.996 116.382 119.674  1.00  0.00           N1+
ATOM   2269  H   LYS A 147      24.321 112.239 123.482  1.00  0.00           H  
ATOM   2270  HA  LYS A 147      23.746 114.743 124.823  1.00  0.00           H  
ATOM   2271  HB2 LYS A 147      22.119 113.154 122.766  1.00  0.00           H  
ATOM   2272  HB3 LYS A 147      21.697 114.640 123.597  1.00  0.00           H  
ATOM   2273  HG2 LYS A 147      23.709 115.754 122.693  1.00  0.00           H  
ATOM   2274  HG3 LYS A 147      24.029 114.305 121.695  1.00  0.00           H  
ATOM   2275  HD2 LYS A 147      22.103 114.629 120.454  1.00  0.00           H  
ATOM   2276  HD3 LYS A 147      21.286 115.609 121.591  1.00  0.00           H  
ATOM   2277  HE2 LYS A 147      21.904 116.947 119.631  1.00  0.00           H  
ATOM   2278  HE3 LYS A 147      22.798 117.587 120.934  1.00  0.00           H  
ATOM   2279  HZ1 LYS A 147      24.153 116.660 118.715  1.00  0.00           H  
ATOM   2280  HZ2 LYS A 147      24.758 116.753 120.223  1.00  0.00           H  
ATOM   2281  HZ3 LYS A 147      24.153 115.385 119.711  1.00  0.00           H  
ATOM   2282  N   GLY A 148      22.581 111.917 126.020  1.00  0.00           N  
ATOM   2283  CA  GLY A 148      21.948 111.153 127.096  1.00  0.00           C  
ATOM   2284  C   GLY A 148      20.970 110.142 126.557  1.00  0.00           C  
ATOM   2285  O   GLY A 148      20.461 109.380 127.456  1.00  0.00           O  
ATOM   2286  H   GLY A 148      23.244 111.391 125.469  1.00  0.00           H  
ATOM   2287  HA2 GLY A 148      22.728 110.616 127.635  1.00  0.00           H  
ATOM   2288  HA3 GLY A 148      21.497 111.739 127.897  1.00  0.00           H  
ATOM   2289  N   ASP A 149      20.605 110.230 125.270  1.00  0.00           N  
ATOM   2290  CA  ASP A 149      19.570 109.502 124.514  1.00  0.00           C  
ATOM   2291  C   ASP A 149      20.114 109.076 123.110  1.00  0.00           C  
ATOM   2292  O   ASP A 149      20.963 109.849 122.631  1.00  0.00           O  
ATOM   2293  CB  ASP A 149      18.276 110.393 124.336  1.00  0.00           C  
ATOM   2294  CG  ASP A 149      18.559 111.546 123.333  1.00  0.00           C  
ATOM   2295  OD1 ASP A 149      19.005 112.607 123.771  1.00  0.00           O  
ATOM   2296  OD2 ASP A 149      18.380 111.324 122.141  1.00  0.00           O1-
ATOM   2297  H   ASP A 149      21.069 110.989 124.792  1.00  0.00           H  
ATOM   2298  HA  ASP A 149      19.365 108.580 125.058  1.00  0.00           H  
ATOM   2299  HB2 ASP A 149      17.532 109.716 123.913  1.00  0.00           H  
ATOM   2300  HB3 ASP A 149      18.022 110.830 125.302  1.00  0.00           H  
ATOM   2301  N   GLN A 150      19.723 107.901 122.591  1.00  0.00           N  
ATOM   2302  CA  GLN A 150      20.152 107.300 121.323  1.00  0.00           C  
ATOM   2303  C   GLN A 150      19.521 107.918 119.998  1.00  0.00           C  
ATOM   2304  O   GLN A 150      19.680 107.355 118.881  1.00  0.00           O  
ATOM   2305  CB  GLN A 150      20.015 105.771 121.307  1.00  0.00           C  
ATOM   2306  CG  GLN A 150      20.907 105.143 122.346  1.00  0.00           C  
ATOM   2307  CD  GLN A 150      20.773 103.626 122.210  1.00  0.00           C  
ATOM   2308  NE2 GLN A 150      21.717 103.027 121.464  1.00  0.00           N  
ATOM   2309  OE1 GLN A 150      19.928 102.923 122.774  1.00  0.00           O  
ATOM   2310  H   GLN A 150      18.997 107.435 123.118  1.00  0.00           H  
ATOM   2311  HA  GLN A 150      21.207 107.563 121.389  1.00  0.00           H  
ATOM   2312  HB2 GLN A 150      18.990 105.419 121.433  1.00  0.00           H  
ATOM   2313  HB3 GLN A 150      20.330 105.400 120.332  1.00  0.00           H  
ATOM   2314  HG2 GLN A 150      21.912 105.499 122.120  1.00  0.00           H  
ATOM   2315  HG3 GLN A 150      20.829 105.427 123.396  1.00  0.00           H  
ATOM   2316 HE21 GLN A 150      21.618 102.058 121.197  1.00  0.00           H  
ATOM   2317 HE22 GLN A 150      22.311 103.680 120.973  1.00  0.00           H  
ATOM   2318  N   SER A 151      18.975 109.148 120.041  1.00  0.00           N  
ATOM   2319  CA  SER A 151      18.688 109.865 118.795  1.00  0.00           C  
ATOM   2320  C   SER A 151      19.940 110.098 117.911  1.00  0.00           C  
ATOM   2321  O   SER A 151      19.936 110.007 116.686  1.00  0.00           O  
ATOM   2322  CB  SER A 151      18.019 111.278 118.980  1.00  0.00           C  
ATOM   2323  OG  SER A 151      18.845 112.068 119.753  1.00  0.00           O  
ATOM   2324  H   SER A 151      19.009 109.602 120.944  1.00  0.00           H  
ATOM   2325  HA  SER A 151      17.948 109.387 118.153  1.00  0.00           H  
ATOM   2326  HB2 SER A 151      17.918 111.714 117.987  1.00  0.00           H  
ATOM   2327  HB3 SER A 151      17.038 111.095 119.419  1.00  0.00           H  
ATOM   2328  HG  SER A 151      18.935 111.670 120.622  1.00  0.00           H  
ATOM   2329  N   GLU A 152      21.073 110.296 118.523  1.00  0.00           N  
ATOM   2330  CA  GLU A 152      22.444 110.352 117.960  1.00  0.00           C  
ATOM   2331  C   GLU A 152      22.851 109.167 117.142  1.00  0.00           C  
ATOM   2332  O   GLU A 152      23.502 109.348 116.150  1.00  0.00           O  
ATOM   2333  CB  GLU A 152      23.497 110.550 119.124  1.00  0.00           C  
ATOM   2334  CG  GLU A 152      23.423 112.019 119.596  1.00  0.00           C  
ATOM   2335  CD  GLU A 152      24.097 112.923 118.522  1.00  0.00           C  
ATOM   2336  OE1 GLU A 152      25.094 112.596 117.875  1.00  0.00           O  
ATOM   2337  OE2 GLU A 152      23.633 114.098 118.360  1.00  0.00           O1-
ATOM   2338  H   GLU A 152      21.026 110.348 119.530  1.00  0.00           H  
ATOM   2339  HA  GLU A 152      22.601 111.214 117.312  1.00  0.00           H  
ATOM   2340  HB2 GLU A 152      23.402 109.939 120.021  1.00  0.00           H  
ATOM   2341  HB3 GLU A 152      24.464 110.278 118.701  1.00  0.00           H  
ATOM   2342  HG2 GLU A 152      22.467 112.373 119.980  1.00  0.00           H  
ATOM   2343  HG3 GLU A 152      23.972 112.062 120.537  1.00  0.00           H  
ATOM   2344  N   HIE A 153      22.469 107.965 117.589  1.00  0.00           N  
ATOM   2345  CA  HIE A 153      22.920 106.756 116.884  1.00  0.00           C  
ATOM   2346  C   HIE A 153      22.017 106.535 115.663  1.00  0.00           C  
ATOM   2347  O   HIE A 153      22.596 106.249 114.649  1.00  0.00           O  
ATOM   2348  CB  HIE A 153      22.883 105.628 117.842  1.00  0.00           C  
ATOM   2349  CG  HIE A 153      23.607 105.744 119.163  1.00  0.00           C  
ATOM   2350  CD2 HIE A 153      24.599 106.635 119.455  1.00  0.00           C  
ATOM   2351  ND1 HIE A 153      23.740 104.649 120.095  1.00  0.00           N  
ATOM   2352  CE1 HIE A 153      24.704 105.020 120.963  1.00  0.00           C  
ATOM   2353  NE2 HIE A 153      25.263 106.166 120.618  1.00  0.00           N  
ATOM   2354  H   HIE A 153      21.854 107.917 118.387  1.00  0.00           H  
ATOM   2355  HA  HIE A 153      23.974 106.856 116.619  1.00  0.00           H  
ATOM   2356  HB2 HIE A 153      21.857 105.361 118.096  1.00  0.00           H  
ATOM   2357  HB3 HIE A 153      23.175 104.713 117.326  1.00  0.00           H  
ATOM   2358  HD2 HIE A 153      24.883 107.546 118.948  1.00  0.00           H  
ATOM   2359  HE1 HIE A 153      25.023 104.413 121.798  1.00  0.00           H  
ATOM   2360  HE2 HIE A 153      26.148 106.514 120.956  1.00  0.00           H  
ATOM   2361  N   ARG A 154      20.704 106.824 115.752  1.00  0.00           N  
ATOM   2362  CA  ARG A 154      19.734 106.889 114.597  1.00  0.00           C  
ATOM   2363  C   ARG A 154      20.193 107.893 113.533  1.00  0.00           C  
ATOM   2364  O   ARG A 154      20.108 107.499 112.414  1.00  0.00           O  
ATOM   2365  CB  ARG A 154      18.415 107.366 115.144  1.00  0.00           C  
ATOM   2366  CG  ARG A 154      17.871 106.336 116.136  1.00  0.00           C  
ATOM   2367  CD  ARG A 154      16.665 106.935 116.864  1.00  0.00           C  
ATOM   2368  NE  ARG A 154      16.188 106.121 118.006  1.00  0.00           N  
ATOM   2369  CZ  ARG A 154      15.608 104.939 118.073  1.00  0.00           C  
ATOM   2370  NH1 ARG A 154      15.572 104.415 119.205  1.00  0.00           N1+
ATOM   2371  NH2 ARG A 154      14.908 104.374 117.163  1.00  0.00           N  
ATOM   2372  H   ARG A 154      20.351 107.054 116.670  1.00  0.00           H  
ATOM   2373  HA  ARG A 154      19.653 105.918 114.108  1.00  0.00           H  
ATOM   2374  HB2 ARG A 154      18.510 108.333 115.637  1.00  0.00           H  
ATOM   2375  HB3 ARG A 154      17.709 107.450 114.319  1.00  0.00           H  
ATOM   2376  HG2 ARG A 154      17.748 105.351 115.687  1.00  0.00           H  
ATOM   2377  HG3 ARG A 154      18.628 106.208 116.909  1.00  0.00           H  
ATOM   2378  HD2 ARG A 154      16.950 107.882 117.322  1.00  0.00           H  
ATOM   2379  HD3 ARG A 154      15.818 107.165 116.219  1.00  0.00           H  
ATOM   2380  HE  ARG A 154      16.523 106.370 118.925  1.00  0.00           H  
ATOM   2381 HH11 ARG A 154      15.991 104.979 119.931  1.00  0.00           H  
ATOM   2382 HH12 ARG A 154      15.195 103.499 119.399  1.00  0.00           H  
ATOM   2383 HH21 ARG A 154      14.816 104.838 116.270  1.00  0.00           H  
ATOM   2384 HH22 ARG A 154      14.411 103.523 117.382  1.00  0.00           H  
ATOM   2385  N   LEU A 155      20.659 109.028 113.930  1.00  0.00           N  
ATOM   2386  CA  LEU A 155      21.128 110.080 113.057  1.00  0.00           C  
ATOM   2387  C   LEU A 155      22.361 109.786 112.183  1.00  0.00           C  
ATOM   2388  O   LEU A 155      22.254 110.116 111.014  1.00  0.00           O  
ATOM   2389  CB  LEU A 155      21.378 111.284 113.883  1.00  0.00           C  
ATOM   2390  CG  LEU A 155      20.169 112.138 114.194  1.00  0.00           C  
ATOM   2391  CD1 LEU A 155      20.490 113.102 115.369  1.00  0.00           C  
ATOM   2392  CD2 LEU A 155      19.549 112.980 113.029  1.00  0.00           C  
ATOM   2393  H   LEU A 155      20.622 109.074 114.939  1.00  0.00           H  
ATOM   2394  HA  LEU A 155      20.317 110.263 112.351  1.00  0.00           H  
ATOM   2395  HB2 LEU A 155      21.914 111.023 114.795  1.00  0.00           H  
ATOM   2396  HB3 LEU A 155      21.982 111.881 113.199  1.00  0.00           H  
ATOM   2397  HG  LEU A 155      19.263 111.600 114.472  1.00  0.00           H  
ATOM   2398 HD11 LEU A 155      21.354 113.721 115.131  1.00  0.00           H  
ATOM   2399 HD12 LEU A 155      19.608 113.739 115.438  1.00  0.00           H  
ATOM   2400 HD13 LEU A 155      20.662 112.584 116.312  1.00  0.00           H  
ATOM   2401 HD21 LEU A 155      18.699 113.615 113.277  1.00  0.00           H  
ATOM   2402 HD22 LEU A 155      20.395 113.571 112.680  1.00  0.00           H  
ATOM   2403 HD23 LEU A 155      19.122 112.372 112.231  1.00  0.00           H  
ATOM   2404  N   ALA A 156      23.462 109.100 112.617  1.00  0.00           N  
ATOM   2405  CA  ALA A 156      24.570 108.645 111.777  1.00  0.00           C  
ATOM   2406  C   ALA A 156      24.098 107.405 110.936  1.00  0.00           C  
ATOM   2407  O   ALA A 156      24.357 107.266 109.769  1.00  0.00           O  
ATOM   2408  CB  ALA A 156      25.791 108.266 112.595  1.00  0.00           C  
ATOM   2409  H   ALA A 156      23.407 108.832 113.588  1.00  0.00           H  
ATOM   2410  HA  ALA A 156      25.066 109.419 111.190  1.00  0.00           H  
ATOM   2411  HB1 ALA A 156      25.429 107.684 113.442  1.00  0.00           H  
ATOM   2412  HB2 ALA A 156      26.526 107.742 111.985  1.00  0.00           H  
ATOM   2413  HB3 ALA A 156      26.188 109.190 113.016  1.00  0.00           H  
ATOM   2414  N   LEU A 157      23.296 106.489 111.600  1.00  0.00           N  
ATOM   2415  CA  LEU A 157      22.955 105.292 110.873  1.00  0.00           C  
ATOM   2416  C   LEU A 157      21.962 105.672 109.698  1.00  0.00           C  
ATOM   2417  O   LEU A 157      21.995 104.998 108.683  1.00  0.00           O  
ATOM   2418  CB  LEU A 157      22.230 104.381 111.907  1.00  0.00           C  
ATOM   2419  CG  LEU A 157      21.919 102.988 111.325  1.00  0.00           C  
ATOM   2420  CD1 LEU A 157      23.137 102.214 110.869  1.00  0.00           C  
ATOM   2421  CD2 LEU A 157      21.190 102.239 112.348  1.00  0.00           C  
ATOM   2422  H   LEU A 157      22.933 106.666 112.527  1.00  0.00           H  
ATOM   2423  HA  LEU A 157      23.870 104.865 110.464  1.00  0.00           H  
ATOM   2424  HB2 LEU A 157      22.999 104.197 112.657  1.00  0.00           H  
ATOM   2425  HB3 LEU A 157      21.404 104.894 112.400  1.00  0.00           H  
ATOM   2426  HG  LEU A 157      21.298 103.091 110.436  1.00  0.00           H  
ATOM   2427 HD11 LEU A 157      22.892 101.175 110.645  1.00  0.00           H  
ATOM   2428 HD12 LEU A 157      23.555 102.576 109.930  1.00  0.00           H  
ATOM   2429 HD13 LEU A 157      23.856 102.233 111.689  1.00  0.00           H  
ATOM   2430 HD21 LEU A 157      21.773 102.203 113.268  1.00  0.00           H  
ATOM   2431 HD22 LEU A 157      20.208 102.655 112.572  1.00  0.00           H  
ATOM   2432 HD23 LEU A 157      21.020 101.260 111.900  1.00  0.00           H  
ATOM   2433  N   LYS A 158      21.136 106.724 109.866  1.00  0.00           N  
ATOM   2434  CA  LYS A 158      20.476 107.293 108.672  1.00  0.00           C  
ATOM   2435  C   LYS A 158      21.372 107.705 107.457  1.00  0.00           C  
ATOM   2436  O   LYS A 158      21.101 107.283 106.340  1.00  0.00           O  
ATOM   2437  CB  LYS A 158      19.712 108.566 109.235  1.00  0.00           C  
ATOM   2438  CG  LYS A 158      18.512 109.062 108.565  1.00  0.00           C  
ATOM   2439  CD  LYS A 158      17.146 108.421 109.031  1.00  0.00           C  
ATOM   2440  CE  LYS A 158      15.827 109.198 108.611  1.00  0.00           C  
ATOM   2441  NZ  LYS A 158      16.049 110.633 108.859  1.00  0.00           N1+
ATOM   2442  H   LYS A 158      21.212 107.229 110.737  1.00  0.00           H  
ATOM   2443  HA  LYS A 158      19.875 106.504 108.219  1.00  0.00           H  
ATOM   2444  HB2 LYS A 158      19.411 108.244 110.233  1.00  0.00           H  
ATOM   2445  HB3 LYS A 158      20.404 109.404 109.307  1.00  0.00           H  
ATOM   2446  HG2 LYS A 158      18.558 110.147 108.657  1.00  0.00           H  
ATOM   2447  HG3 LYS A 158      18.602 108.932 107.487  1.00  0.00           H  
ATOM   2448  HD2 LYS A 158      17.036 107.379 108.729  1.00  0.00           H  
ATOM   2449  HD3 LYS A 158      17.182 108.364 110.118  1.00  0.00           H  
ATOM   2450  HE2 LYS A 158      15.539 109.072 107.567  1.00  0.00           H  
ATOM   2451  HE3 LYS A 158      14.961 108.903 109.204  1.00  0.00           H  
ATOM   2452  HZ1 LYS A 158      16.372 110.749 109.809  1.00  0.00           H  
ATOM   2453  HZ2 LYS A 158      16.647 111.148 108.230  1.00  0.00           H  
ATOM   2454  HZ3 LYS A 158      15.122 111.033 108.868  1.00  0.00           H  
ATOM   2455  N   ASN A 159      22.571 108.325 107.699  1.00  0.00           N  
ATOM   2456  CA  ASN A 159      23.545 108.755 106.659  1.00  0.00           C  
ATOM   2457  C   ASN A 159      24.128 107.498 105.905  1.00  0.00           C  
ATOM   2458  O   ASN A 159      24.198 107.421 104.628  1.00  0.00           O  
ATOM   2459  CB  ASN A 159      24.660 109.509 107.403  1.00  0.00           C  
ATOM   2460  CG  ASN A 159      24.241 110.753 108.138  1.00  0.00           C  
ATOM   2461  ND2 ASN A 159      25.007 111.092 109.081  1.00  0.00           N  
ATOM   2462  OD1 ASN A 159      23.233 111.371 107.974  1.00  0.00           O  
ATOM   2463  H   ASN A 159      22.840 108.466 108.662  1.00  0.00           H  
ATOM   2464  HA  ASN A 159      23.076 109.507 106.025  1.00  0.00           H  
ATOM   2465  HB2 ASN A 159      25.048 108.747 108.078  1.00  0.00           H  
ATOM   2466  HB3 ASN A 159      25.439 109.776 106.688  1.00  0.00           H  
ATOM   2467 HD21 ASN A 159      24.742 111.834 109.713  1.00  0.00           H  
ATOM   2468 HD22 ASN A 159      25.889 110.613 109.196  1.00  0.00           H  
ATOM   2469  N   ILE A 160      24.426 106.467 106.678  1.00  0.00           N  
ATOM   2470  CA  ILE A 160      24.912 105.125 106.269  1.00  0.00           C  
ATOM   2471  C   ILE A 160      23.870 104.472 105.409  1.00  0.00           C  
ATOM   2472  O   ILE A 160      24.235 103.990 104.339  1.00  0.00           O  
ATOM   2473  CB  ILE A 160      25.238 104.292 107.480  1.00  0.00           C  
ATOM   2474  CG1 ILE A 160      26.591 104.674 108.073  1.00  0.00           C  
ATOM   2475  CG2 ILE A 160      25.309 102.813 107.083  1.00  0.00           C  
ATOM   2476  CD1 ILE A 160      26.918 104.121 109.465  1.00  0.00           C  
ATOM   2477  H   ILE A 160      24.145 106.655 107.628  1.00  0.00           H  
ATOM   2478  HA  ILE A 160      25.777 105.247 105.617  1.00  0.00           H  
ATOM   2479  HB  ILE A 160      24.454 104.528 108.200  1.00  0.00           H  
ATOM   2480 HG12 ILE A 160      27.415 104.402 107.412  1.00  0.00           H  
ATOM   2481 HG13 ILE A 160      26.663 105.758 108.168  1.00  0.00           H  
ATOM   2482 HG21 ILE A 160      25.970 102.632 106.236  1.00  0.00           H  
ATOM   2483 HG22 ILE A 160      25.641 102.244 107.951  1.00  0.00           H  
ATOM   2484 HG23 ILE A 160      24.292 102.530 106.807  1.00  0.00           H  
ATOM   2485 HD11 ILE A 160      26.042 104.173 110.111  1.00  0.00           H  
ATOM   2486 HD12 ILE A 160      27.292 103.098 109.464  1.00  0.00           H  
ATOM   2487 HD13 ILE A 160      27.577 104.864 109.914  1.00  0.00           H  
ATOM   2488  N   ALA A 161      22.615 104.456 105.816  1.00  0.00           N  
ATOM   2489  CA  ALA A 161      21.451 103.944 105.015  1.00  0.00           C  
ATOM   2490  C   ALA A 161      21.048 104.754 103.741  1.00  0.00           C  
ATOM   2491  O   ALA A 161      20.746 104.172 102.680  1.00  0.00           O  
ATOM   2492  CB  ALA A 161      20.175 103.853 105.895  1.00  0.00           C  
ATOM   2493  H   ALA A 161      22.399 104.798 106.742  1.00  0.00           H  
ATOM   2494  HA  ALA A 161      21.747 103.033 104.496  1.00  0.00           H  
ATOM   2495  HB1 ALA A 161      20.238 103.125 106.704  1.00  0.00           H  
ATOM   2496  HB2 ALA A 161      19.924 104.836 106.292  1.00  0.00           H  
ATOM   2497  HB3 ALA A 161      19.382 103.340 105.349  1.00  0.00           H  
ATOM   2498  N   SER A 162      20.968 106.070 103.808  1.00  0.00           N  
ATOM   2499  CA  SER A 162      20.914 107.062 102.677  1.00  0.00           C  
ATOM   2500  C   SER A 162      21.890 106.875 101.507  1.00  0.00           C  
ATOM   2501  O   SER A 162      21.421 107.124 100.375  1.00  0.00           O  
ATOM   2502  CB  SER A 162      21.183 108.444 103.144  1.00  0.00           C  
ATOM   2503  OG  SER A 162      20.791 109.322 102.076  1.00  0.00           O  
ATOM   2504  H   SER A 162      21.226 106.502 104.683  1.00  0.00           H  
ATOM   2505  HA  SER A 162      19.886 107.019 102.319  1.00  0.00           H  
ATOM   2506  HB2 SER A 162      20.639 108.619 104.072  1.00  0.00           H  
ATOM   2507  HB3 SER A 162      22.251 108.641 103.241  1.00  0.00           H  
ATOM   2508  HG  SER A 162      21.146 110.201 102.224  1.00  0.00           H  
ATOM   2509  N   MET A 163      23.018 106.266 101.762  1.00  0.00           N  
ATOM   2510  CA  MET A 163      24.019 105.903 100.805  1.00  0.00           C  
ATOM   2511  C   MET A 163      23.600 104.748  99.884  1.00  0.00           C  
ATOM   2512  O   MET A 163      24.145 104.536  98.799  1.00  0.00           O  
ATOM   2513  CB  MET A 163      25.347 105.619 101.445  1.00  0.00           C  
ATOM   2514  CG  MET A 163      26.265 106.746 101.815  1.00  0.00           C  
ATOM   2515  SD  MET A 163      26.860 107.606 100.383  1.00  0.00           S  
ATOM   2516  CE  MET A 163      27.919 108.875 100.952  1.00  0.00           C  
ATOM   2517  H   MET A 163      23.316 106.050 102.702  1.00  0.00           H  
ATOM   2518  HA  MET A 163      24.154 106.682 100.056  1.00  0.00           H  
ATOM   2519  HB2 MET A 163      25.199 105.021 102.344  1.00  0.00           H  
ATOM   2520  HB3 MET A 163      25.859 105.059 100.662  1.00  0.00           H  
ATOM   2521  HG2 MET A 163      25.676 107.425 102.432  1.00  0.00           H  
ATOM   2522  HG3 MET A 163      27.171 106.329 102.255  1.00  0.00           H  
ATOM   2523  HE1 MET A 163      28.820 108.372 101.304  1.00  0.00           H  
ATOM   2524  HE2 MET A 163      27.991 109.519 100.075  1.00  0.00           H  
ATOM   2525  HE3 MET A 163      27.460 109.405 101.787  1.00  0.00           H  
ATOM   2526  N   VAL A 164      22.490 103.989 100.201  1.00  0.00           N  
ATOM   2527  CA  VAL A 164      22.152 102.766  99.433  1.00  0.00           C  
ATOM   2528  C   VAL A 164      21.209 103.134  98.336  1.00  0.00           C  
ATOM   2529  O   VAL A 164      20.324 103.941  98.483  1.00  0.00           O  
ATOM   2530  CB  VAL A 164      21.601 101.600 100.274  1.00  0.00           C  
ATOM   2531  CG1 VAL A 164      21.253 100.355  99.480  1.00  0.00           C  
ATOM   2532  CG2 VAL A 164      22.442 101.294 101.553  1.00  0.00           C  
ATOM   2533  H   VAL A 164      21.955 104.230 101.023  1.00  0.00           H  
ATOM   2534  HA  VAL A 164      23.039 102.368  98.942  1.00  0.00           H  
ATOM   2535  HB  VAL A 164      20.681 101.966 100.729  1.00  0.00           H  
ATOM   2536 HG11 VAL A 164      20.340 100.507  98.905  1.00  0.00           H  
ATOM   2537 HG12 VAL A 164      22.049 100.068  98.793  1.00  0.00           H  
ATOM   2538 HG13 VAL A 164      20.990  99.550 100.166  1.00  0.00           H  
ATOM   2539 HG21 VAL A 164      21.760 100.847 102.276  1.00  0.00           H  
ATOM   2540 HG22 VAL A 164      23.328 100.694 101.343  1.00  0.00           H  
ATOM   2541 HG23 VAL A 164      22.726 102.179 102.122  1.00  0.00           H  
ATOM   2542  N   ARG A 165      21.397 102.572  97.185  1.00  0.00           N  
ATOM   2543  CA  ARG A 165      20.512 102.680  95.959  1.00  0.00           C  
ATOM   2544  C   ARG A 165      19.199 101.868  96.026  1.00  0.00           C  
ATOM   2545  O   ARG A 165      19.083 100.947  96.763  1.00  0.00           O  
ATOM   2546  CB  ARG A 165      21.369 102.159  94.789  1.00  0.00           C  
ATOM   2547  CG  ARG A 165      21.705 100.673  94.680  1.00  0.00           C  
ATOM   2548  CD  ARG A 165      22.608 100.240  93.527  1.00  0.00           C  
ATOM   2549  NE  ARG A 165      22.128 100.753  92.247  1.00  0.00           N  
ATOM   2550  CZ  ARG A 165      22.527 100.367  91.040  1.00  0.00           C  
ATOM   2551  NH1 ARG A 165      22.074 101.039  90.026  1.00  0.00           N1+
ATOM   2552  NH2 ARG A 165      23.457  99.532  90.803  1.00  0.00           N  
ATOM   2553  H   ARG A 165      22.234 102.008  97.147  1.00  0.00           H  
ATOM   2554  HA  ARG A 165      20.379 103.724  95.678  1.00  0.00           H  
ATOM   2555  HB2 ARG A 165      20.809 102.452  93.901  1.00  0.00           H  
ATOM   2556  HB3 ARG A 165      22.325 102.680  94.743  1.00  0.00           H  
ATOM   2557  HG2 ARG A 165      22.257 100.447  95.593  1.00  0.00           H  
ATOM   2558  HG3 ARG A 165      20.822 100.035  94.657  1.00  0.00           H  
ATOM   2559  HD2 ARG A 165      23.682 100.421  93.567  1.00  0.00           H  
ATOM   2560  HD3 ARG A 165      22.501  99.160  93.426  1.00  0.00           H  
ATOM   2561  HE  ARG A 165      21.603 101.607  92.370  1.00  0.00           H  
ATOM   2562 HH11 ARG A 165      21.483 101.833  90.225  1.00  0.00           H  
ATOM   2563 HH12 ARG A 165      22.232 100.816  89.053  1.00  0.00           H  
ATOM   2564 HH21 ARG A 165      23.961  99.140  91.587  1.00  0.00           H  
ATOM   2565 HH22 ARG A 165      23.784  99.322  89.871  1.00  0.00           H  
ATOM   2566  N   PRO A 166      18.160 102.191  95.215  1.00  0.00           N  
ATOM   2567  CA  PRO A 166      16.996 101.364  95.131  1.00  0.00           C  
ATOM   2568  C   PRO A 166      17.302  99.928  94.717  1.00  0.00           C  
ATOM   2569  O   PRO A 166      17.929  99.694  93.683  1.00  0.00           O  
ATOM   2570  CB  PRO A 166      16.135 102.057  94.060  1.00  0.00           C  
ATOM   2571  CG  PRO A 166      16.681 103.493  93.987  1.00  0.00           C  
ATOM   2572  CD  PRO A 166      18.119 103.393  94.375  1.00  0.00           C  
ATOM   2573  HA  PRO A 166      16.426 101.246  96.053  1.00  0.00           H  
ATOM   2574  HB2 PRO A 166      16.262 101.651  93.055  1.00  0.00           H  
ATOM   2575  HB3 PRO A 166      15.091 102.078  94.373  1.00  0.00           H  
ATOM   2576  HG2 PRO A 166      16.518 103.922  92.998  1.00  0.00           H  
ATOM   2577  HG3 PRO A 166      16.186 104.101  94.746  1.00  0.00           H  
ATOM   2578  HD2 PRO A 166      18.762 103.345  93.495  1.00  0.00           H  
ATOM   2579  HD3 PRO A 166      18.435 104.303  94.884  1.00  0.00           H  
ATOM   2580  N   GLY A 167      16.880  98.960  95.521  1.00  0.00           N  
ATOM   2581  CA  GLY A 167      17.180  97.559  95.475  1.00  0.00           C  
ATOM   2582  C   GLY A 167      18.522  97.156  95.909  1.00  0.00           C  
ATOM   2583  O   GLY A 167      18.929  95.988  95.759  1.00  0.00           O  
ATOM   2584  H   GLY A 167      16.626  99.314  96.431  1.00  0.00           H  
ATOM   2585  HA2 GLY A 167      16.421  97.093  96.103  1.00  0.00           H  
ATOM   2586  HA3 GLY A 167      17.043  97.255  94.437  1.00  0.00           H  
ATOM   2587  N   GLY A 168      19.400  98.072  96.516  1.00  0.00           N  
ATOM   2588  CA  GLY A 168      20.770  97.763  96.957  1.00  0.00           C  
ATOM   2589  C   GLY A 168      20.736  97.057  98.350  1.00  0.00           C  
ATOM   2590  O   GLY A 168      19.635  96.676  98.852  1.00  0.00           O  
ATOM   2591  H   GLY A 168      19.168  99.048  96.638  1.00  0.00           H  
ATOM   2592  HA2 GLY A 168      21.240  97.095  96.234  1.00  0.00           H  
ATOM   2593  HA3 GLY A 168      21.427  98.634  96.945  1.00  0.00           H  
ATOM   2594  N   LEU A 169      21.920  97.122  98.978  1.00  0.00           N  
ATOM   2595  CA  LEU A 169      22.059  96.448 100.308  1.00  0.00           C  
ATOM   2596  C   LEU A 169      22.726  97.460 101.345  1.00  0.00           C  
ATOM   2597  O   LEU A 169      23.621  98.305 101.030  1.00  0.00           O  
ATOM   2598  CB  LEU A 169      22.900  95.191  99.982  1.00  0.00           C  
ATOM   2599  CG  LEU A 169      23.608  94.501 101.181  1.00  0.00           C  
ATOM   2600  CD1 LEU A 169      22.454  93.888 101.918  1.00  0.00           C  
ATOM   2601  CD2 LEU A 169      24.643  93.527 100.766  1.00  0.00           C  
ATOM   2602  H   LEU A 169      22.690  97.474  98.427  1.00  0.00           H  
ATOM   2603  HA  LEU A 169      21.057  96.253 100.690  1.00  0.00           H  
ATOM   2604  HB2 LEU A 169      22.342  94.475  99.379  1.00  0.00           H  
ATOM   2605  HB3 LEU A 169      23.657  95.469  99.248  1.00  0.00           H  
ATOM   2606  HG  LEU A 169      24.048  95.175 101.916  1.00  0.00           H  
ATOM   2607 HD11 LEU A 169      21.581  94.499 102.145  1.00  0.00           H  
ATOM   2608 HD12 LEU A 169      22.207  92.955 101.412  1.00  0.00           H  
ATOM   2609 HD13 LEU A 169      22.868  93.569 102.874  1.00  0.00           H  
ATOM   2610 HD21 LEU A 169      24.959  93.009 101.672  1.00  0.00           H  
ATOM   2611 HD22 LEU A 169      24.327  92.776 100.040  1.00  0.00           H  
ATOM   2612 HD23 LEU A 169      25.433  94.150 100.348  1.00  0.00           H  
ATOM   2613  N   LEU A 170      22.286  97.429 102.623  1.00  0.00           N  
ATOM   2614  CA  LEU A 170      23.079  97.874 103.821  1.00  0.00           C  
ATOM   2615  C   LEU A 170      23.487  96.707 104.695  1.00  0.00           C  
ATOM   2616  O   LEU A 170      22.602  95.967 105.077  1.00  0.00           O  
ATOM   2617  CB  LEU A 170      22.447  98.945 104.626  1.00  0.00           C  
ATOM   2618  CG  LEU A 170      23.047  99.318 106.046  1.00  0.00           C  
ATOM   2619  CD1 LEU A 170      24.526  99.778 105.899  1.00  0.00           C  
ATOM   2620  CD2 LEU A 170      22.222 100.301 106.850  1.00  0.00           C  
ATOM   2621  H   LEU A 170      21.511  96.795 102.760  1.00  0.00           H  
ATOM   2622  HA  LEU A 170      24.030  98.260 103.453  1.00  0.00           H  
ATOM   2623  HB2 LEU A 170      22.436  99.831 103.989  1.00  0.00           H  
ATOM   2624  HB3 LEU A 170      21.483  98.462 104.784  1.00  0.00           H  
ATOM   2625  HG  LEU A 170      23.212  98.458 106.693  1.00  0.00           H  
ATOM   2626 HD11 LEU A 170      24.981  99.806 106.890  1.00  0.00           H  
ATOM   2627 HD12 LEU A 170      25.113  99.162 105.217  1.00  0.00           H  
ATOM   2628 HD13 LEU A 170      24.569 100.755 105.418  1.00  0.00           H  
ATOM   2629 HD21 LEU A 170      22.646 100.509 107.833  1.00  0.00           H  
ATOM   2630 HD22 LEU A 170      22.262 101.252 106.321  1.00  0.00           H  
ATOM   2631 HD23 LEU A 170      21.159 100.082 106.949  1.00  0.00           H  
ATOM   2632  N   VAL A 171      24.719  96.528 105.101  1.00  0.00           N  
ATOM   2633  CA  VAL A 171      25.155  95.563 106.131  1.00  0.00           C  
ATOM   2634  C   VAL A 171      26.007  96.275 107.214  1.00  0.00           C  
ATOM   2635  O   VAL A 171      26.832  97.147 106.892  1.00  0.00           O  
ATOM   2636  CB  VAL A 171      25.995  94.343 105.530  1.00  0.00           C  
ATOM   2637  CG1 VAL A 171      26.708  93.563 106.611  1.00  0.00           C  
ATOM   2638  CG2 VAL A 171      25.146  93.465 104.636  1.00  0.00           C  
ATOM   2639  H   VAL A 171      25.366  97.251 104.824  1.00  0.00           H  
ATOM   2640  HA  VAL A 171      24.299  95.249 106.728  1.00  0.00           H  
ATOM   2641  HB  VAL A 171      26.678  94.793 104.810  1.00  0.00           H  
ATOM   2642 HG11 VAL A 171      27.356  94.219 107.194  1.00  0.00           H  
ATOM   2643 HG12 VAL A 171      26.013  93.081 107.299  1.00  0.00           H  
ATOM   2644 HG13 VAL A 171      27.423  92.858 106.186  1.00  0.00           H  
ATOM   2645 HG21 VAL A 171      24.699  94.135 103.900  1.00  0.00           H  
ATOM   2646 HG22 VAL A 171      25.709  92.679 104.133  1.00  0.00           H  
ATOM   2647 HG23 VAL A 171      24.302  93.030 105.170  1.00  0.00           H  
ATOM   2648  N   ILE A 172      25.731  95.891 108.528  1.00  0.00           N  
ATOM   2649  CA  ILE A 172      26.379  96.610 109.621  1.00  0.00           C  
ATOM   2650  C   ILE A 172      26.441  95.792 110.978  1.00  0.00           C  
ATOM   2651  O   ILE A 172      25.530  95.070 111.256  1.00  0.00           O  
ATOM   2652  CB  ILE A 172      25.740  98.002 109.747  1.00  0.00           C  
ATOM   2653  CG1 ILE A 172      26.690  98.952 110.468  1.00  0.00           C  
ATOM   2654  CG2 ILE A 172      24.295  98.032 110.261  1.00  0.00           C  
ATOM   2655  CD1 ILE A 172      26.216 100.384 110.509  1.00  0.00           C  
ATOM   2656  H   ILE A 172      25.102  95.124 108.717  1.00  0.00           H  
ATOM   2657  HA  ILE A 172      27.401  96.739 109.267  1.00  0.00           H  
ATOM   2658  HB  ILE A 172      25.625  98.358 108.722  1.00  0.00           H  
ATOM   2659 HG12 ILE A 172      26.802  98.597 111.494  1.00  0.00           H  
ATOM   2660 HG13 ILE A 172      27.659  98.837 109.985  1.00  0.00           H  
ATOM   2661 HG21 ILE A 172      24.356  97.865 111.337  1.00  0.00           H  
ATOM   2662 HG22 ILE A 172      23.983  99.062 110.087  1.00  0.00           H  
ATOM   2663 HG23 ILE A 172      23.705  97.244 109.792  1.00  0.00           H  
ATOM   2664 HD11 ILE A 172      26.995 101.024 110.923  1.00  0.00           H  
ATOM   2665 HD12 ILE A 172      26.021 100.843 109.540  1.00  0.00           H  
ATOM   2666 HD13 ILE A 172      25.305 100.451 111.105  1.00  0.00           H  
ATOM   2667  N   ASP A 173      27.466  95.923 111.816  1.00  0.00           N  
ATOM   2668  CA  ASP A 173      27.827  95.014 112.955  1.00  0.00           C  
ATOM   2669  C   ASP A 173      28.132  95.648 114.308  1.00  0.00           C  
ATOM   2670  O   ASP A 173      28.493  96.819 114.356  1.00  0.00           O  
ATOM   2671  CB  ASP A 173      28.810  93.982 112.458  1.00  0.00           C  
ATOM   2672  CG  ASP A 173      30.305  94.198 112.740  1.00  0.00           C  
ATOM   2673  OD1 ASP A 173      31.076  93.261 112.950  1.00  0.00           O  
ATOM   2674  OD2 ASP A 173      30.730  95.363 112.702  1.00  0.00           O1-
ATOM   2675  H   ASP A 173      28.081  96.712 111.681  1.00  0.00           H  
ATOM   2676  HA  ASP A 173      26.981  94.368 113.187  1.00  0.00           H  
ATOM   2677  HB2 ASP A 173      28.504  93.139 113.076  1.00  0.00           H  
ATOM   2678  HB3 ASP A 173      28.756  93.649 111.421  1.00  0.00           H  
ATOM   2679  N   HIE A 174      27.962  94.943 115.404  1.00  0.00           N  
ATOM   2680  CA  HIE A 174      27.998  95.337 116.785  1.00  0.00           C  
ATOM   2681  C   HIE A 174      28.337  94.186 117.713  1.00  0.00           C  
ATOM   2682  O   HIE A 174      28.000  92.986 117.510  1.00  0.00           O  
ATOM   2683  CB  HIE A 174      26.702  95.964 117.335  1.00  0.00           C  
ATOM   2684  CG  HIE A 174      25.445  95.260 117.345  1.00  0.00           C  
ATOM   2685  CD2 HIE A 174      24.816  94.678 116.242  1.00  0.00           C  
ATOM   2686  ND1 HIE A 174      24.545  95.377 118.367  1.00  0.00           N  
ATOM   2687  CE1 HIE A 174      23.367  94.808 117.929  1.00  0.00           C  
ATOM   2688  NE2 HIE A 174      23.490  94.372 116.629  1.00  0.00           N  
ATOM   2689  H   HIE A 174      27.775  93.955 115.317  1.00  0.00           H  
ATOM   2690  HA  HIE A 174      28.757  96.116 116.861  1.00  0.00           H  
ATOM   2691  HB2 HIE A 174      26.824  96.255 118.379  1.00  0.00           H  
ATOM   2692  HB3 HIE A 174      26.567  96.889 116.775  1.00  0.00           H  
ATOM   2693  HD2 HIE A 174      25.235  94.620 115.248  1.00  0.00           H  
ATOM   2694  HE1 HIE A 174      22.438  94.799 118.480  1.00  0.00           H  
ATOM   2695  HE2 HIE A 174      22.720  93.956 116.123  1.00  0.00           H  
ATOM   2696  N   ARG A 175      28.820  94.454 118.974  1.00  0.00           N  
ATOM   2697  CA  ARG A 175      29.085  93.457 119.986  1.00  0.00           C  
ATOM   2698  C   ARG A 175      27.791  93.067 120.680  1.00  0.00           C  
ATOM   2699  O   ARG A 175      26.943  93.922 120.923  1.00  0.00           O  
ATOM   2700  CB  ARG A 175      30.169  93.855 121.052  1.00  0.00           C  
ATOM   2701  CG  ARG A 175      31.630  93.498 120.651  1.00  0.00           C  
ATOM   2702  CD  ARG A 175      32.530  93.950 121.838  1.00  0.00           C  
ATOM   2703  NE  ARG A 175      33.866  93.353 121.723  1.00  0.00           N  
ATOM   2704  CZ  ARG A 175      34.194  92.127 122.091  1.00  0.00           C  
ATOM   2705  NH1 ARG A 175      33.388  91.260 122.537  1.00  0.00           N1+
ATOM   2706  NH2 ARG A 175      35.471  91.716 121.986  1.00  0.00           N  
ATOM   2707  H   ARG A 175      28.870  95.449 119.135  1.00  0.00           H  
ATOM   2708  HA  ARG A 175      29.523  92.606 119.464  1.00  0.00           H  
ATOM   2709  HB2 ARG A 175      30.132  94.931 121.221  1.00  0.00           H  
ATOM   2710  HB3 ARG A 175      29.833  93.461 122.010  1.00  0.00           H  
ATOM   2711  HG2 ARG A 175      31.823  92.439 120.482  1.00  0.00           H  
ATOM   2712  HG3 ARG A 175      31.921  94.116 119.801  1.00  0.00           H  
ATOM   2713  HD2 ARG A 175      32.500  95.039 121.886  1.00  0.00           H  
ATOM   2714  HD3 ARG A 175      32.000  93.656 122.744  1.00  0.00           H  
ATOM   2715  HE  ARG A 175      34.623  93.988 121.515  1.00  0.00           H  
ATOM   2716 HH11 ARG A 175      32.426  91.529 122.695  1.00  0.00           H  
ATOM   2717 HH12 ARG A 175      33.758  90.408 122.935  1.00  0.00           H  
ATOM   2718 HH21 ARG A 175      36.017  92.152 121.258  1.00  0.00           H  
ATOM   2719 HH22 ARG A 175      35.696  90.775 122.275  1.00  0.00           H  
ATOM   2720  N   ASN A 176      27.745  91.817 121.011  1.00  0.00           N  
ATOM   2721  CA  ASN A 176      26.781  91.284 121.950  1.00  0.00           C  
ATOM   2722  C   ASN A 176      27.186  91.577 123.434  1.00  0.00           C  
ATOM   2723  O   ASN A 176      28.214  90.998 123.817  1.00  0.00           O  
ATOM   2724  CB  ASN A 176      26.664  89.717 121.749  1.00  0.00           C  
ATOM   2725  CG  ASN A 176      25.682  88.974 122.690  1.00  0.00           C  
ATOM   2726  ND2 ASN A 176      25.731  87.694 122.752  1.00  0.00           N  
ATOM   2727  OD1 ASN A 176      24.988  89.610 123.445  1.00  0.00           O  
ATOM   2728  H   ASN A 176      28.427  91.247 120.532  1.00  0.00           H  
ATOM   2729  HA  ASN A 176      25.811  91.764 121.825  1.00  0.00           H  
ATOM   2730  HB2 ASN A 176      26.196  89.596 120.772  1.00  0.00           H  
ATOM   2731  HB3 ASN A 176      27.642  89.239 121.801  1.00  0.00           H  
ATOM   2732 HD21 ASN A 176      25.100  87.321 123.447  1.00  0.00           H  
ATOM   2733 HD22 ASN A 176      26.306  87.195 122.089  1.00  0.00           H  
ATOM   2734  N   TYR A 177      26.423  92.324 124.207  1.00  0.00           N  
ATOM   2735  CA  TYR A 177      26.747  92.677 125.553  1.00  0.00           C  
ATOM   2736  C   TYR A 177      25.857  91.930 126.582  1.00  0.00           C  
ATOM   2737  O   TYR A 177      26.161  91.996 127.751  1.00  0.00           O  
ATOM   2738  CB  TYR A 177      26.547  94.167 125.599  1.00  0.00           C  
ATOM   2739  CG  TYR A 177      27.438  94.997 124.748  1.00  0.00           C  
ATOM   2740  CD1 TYR A 177      28.672  95.317 125.332  1.00  0.00           C  
ATOM   2741  CD2 TYR A 177      26.962  95.562 123.540  1.00  0.00           C  
ATOM   2742  CE1 TYR A 177      29.479  96.197 124.679  1.00  0.00           C  
ATOM   2743  CE2 TYR A 177      27.857  96.442 122.905  1.00  0.00           C  
ATOM   2744  CZ  TYR A 177      29.083  96.783 123.488  1.00  0.00           C  
ATOM   2745  OH  TYR A 177      29.726  97.797 122.874  1.00  0.00           O  
ATOM   2746  H   TYR A 177      25.569  92.647 123.773  1.00  0.00           H  
ATOM   2747  HA  TYR A 177      27.761  92.391 125.830  1.00  0.00           H  
ATOM   2748  HB2 TYR A 177      25.492  94.302 125.357  1.00  0.00           H  
ATOM   2749  HB3 TYR A 177      26.724  94.494 126.624  1.00  0.00           H  
ATOM   2750  HD1 TYR A 177      28.960  95.017 126.329  1.00  0.00           H  
ATOM   2751  HD2 TYR A 177      25.989  95.307 123.148  1.00  0.00           H  
ATOM   2752  HE1 TYR A 177      30.389  96.490 125.183  1.00  0.00           H  
ATOM   2753  HE2 TYR A 177      27.777  96.764 121.878  1.00  0.00           H  
ATOM   2754  HH  TYR A 177      29.032  98.442 122.713  1.00  0.00           H  
ATOM   2755  N   ASP A 178      24.803  91.227 126.144  1.00  0.00           N  
ATOM   2756  CA  ASP A 178      23.959  90.369 127.040  1.00  0.00           C  
ATOM   2757  C   ASP A 178      24.840  89.414 127.891  1.00  0.00           C  
ATOM   2758  O   ASP A 178      24.657  89.251 129.134  1.00  0.00           O  
ATOM   2759  CB  ASP A 178      22.937  89.642 126.264  1.00  0.00           C  
ATOM   2760  CG  ASP A 178      21.825  90.526 125.741  1.00  0.00           C  
ATOM   2761  OD1 ASP A 178      20.749  90.016 125.484  1.00  0.00           O  
ATOM   2762  OD2 ASP A 178      21.772  91.757 125.914  1.00  0.00           O1-
ATOM   2763  H   ASP A 178      24.638  91.188 125.148  1.00  0.00           H  
ATOM   2764  HA  ASP A 178      23.381  91.002 127.713  1.00  0.00           H  
ATOM   2765  HB2 ASP A 178      23.444  89.067 125.489  1.00  0.00           H  
ATOM   2766  HB3 ASP A 178      22.485  88.911 126.934  1.00  0.00           H  
ATOM   2767  N   TYR A 179      25.841  88.787 127.380  1.00  0.00           N  
ATOM   2768  CA  TYR A 179      26.718  87.885 128.119  1.00  0.00           C  
ATOM   2769  C   TYR A 179      27.652  88.684 129.134  1.00  0.00           C  
ATOM   2770  O   TYR A 179      27.890  88.322 130.301  1.00  0.00           O  
ATOM   2771  CB  TYR A 179      27.645  87.250 127.153  1.00  0.00           C  
ATOM   2772  CG  TYR A 179      28.755  86.446 127.898  1.00  0.00           C  
ATOM   2773  CD1 TYR A 179      30.040  86.948 128.253  1.00  0.00           C  
ATOM   2774  CD2 TYR A 179      28.534  85.055 127.991  1.00  0.00           C  
ATOM   2775  CE1 TYR A 179      31.048  86.173 128.678  1.00  0.00           C  
ATOM   2776  CE2 TYR A 179      29.573  84.204 128.418  1.00  0.00           C  
ATOM   2777  CZ  TYR A 179      30.779  84.782 128.820  1.00  0.00           C  
ATOM   2778  OH  TYR A 179      31.844  84.024 129.317  1.00  0.00           O  
ATOM   2779  H   TYR A 179      26.091  88.947 126.414  1.00  0.00           H  
ATOM   2780  HA  TYR A 179      26.150  87.130 128.662  1.00  0.00           H  
ATOM   2781  HB2 TYR A 179      26.955  86.522 126.727  1.00  0.00           H  
ATOM   2782  HB3 TYR A 179      28.029  87.982 126.443  1.00  0.00           H  
ATOM   2783  HD1 TYR A 179      30.240  88.003 128.137  1.00  0.00           H  
ATOM   2784  HD2 TYR A 179      27.571  84.731 127.625  1.00  0.00           H  
ATOM   2785  HE1 TYR A 179      32.032  86.586 128.846  1.00  0.00           H  
ATOM   2786  HE2 TYR A 179      29.430  83.138 128.333  1.00  0.00           H  
ATOM   2787  HH  TYR A 179      31.644  83.087 129.373  1.00  0.00           H  
ATOM   2788  N   ILE A 180      28.199  89.828 128.610  1.00  0.00           N  
ATOM   2789  CA  ILE A 180      29.114  90.708 129.390  1.00  0.00           C  
ATOM   2790  C   ILE A 180      28.341  91.283 130.615  1.00  0.00           C  
ATOM   2791  O   ILE A 180      28.841  91.170 131.709  1.00  0.00           O  
ATOM   2792  CB  ILE A 180      29.711  91.762 128.431  1.00  0.00           C  
ATOM   2793  CG1 ILE A 180      30.413  91.128 127.147  1.00  0.00           C  
ATOM   2794  CG2 ILE A 180      30.669  92.601 129.336  1.00  0.00           C  
ATOM   2795  CD1 ILE A 180      31.011  92.218 126.248  1.00  0.00           C  
ATOM   2796  H   ILE A 180      28.061  90.008 127.625  1.00  0.00           H  
ATOM   2797  HA  ILE A 180      29.913  90.051 129.735  1.00  0.00           H  
ATOM   2798  HB  ILE A 180      28.870  92.363 128.085  1.00  0.00           H  
ATOM   2799 HG12 ILE A 180      31.261  90.480 127.366  1.00  0.00           H  
ATOM   2800 HG13 ILE A 180      29.749  90.508 126.544  1.00  0.00           H  
ATOM   2801 HG21 ILE A 180      31.194  91.829 129.897  1.00  0.00           H  
ATOM   2802 HG22 ILE A 180      31.399  93.220 128.815  1.00  0.00           H  
ATOM   2803 HG23 ILE A 180      30.158  93.348 129.944  1.00  0.00           H  
ATOM   2804 HD11 ILE A 180      30.283  93.002 126.042  1.00  0.00           H  
ATOM   2805 HD12 ILE A 180      31.923  92.681 126.624  1.00  0.00           H  
ATOM   2806 HD13 ILE A 180      31.134  91.761 125.266  1.00  0.00           H  
ATOM   2807  N   LEU A 181      27.100  91.717 130.391  1.00  0.00           N  
ATOM   2808  CA  LEU A 181      26.297  92.398 131.365  1.00  0.00           C  
ATOM   2809  C   LEU A 181      25.634  91.412 132.350  1.00  0.00           C  
ATOM   2810  O   LEU A 181      24.772  91.735 133.165  1.00  0.00           O  
ATOM   2811  CB  LEU A 181      25.194  93.347 130.653  1.00  0.00           C  
ATOM   2812  CG  LEU A 181      25.803  94.581 129.922  1.00  0.00           C  
ATOM   2813  CD1 LEU A 181      24.662  95.336 129.413  1.00  0.00           C  
ATOM   2814  CD2 LEU A 181      26.651  95.359 130.854  1.00  0.00           C  
ATOM   2815  H   LEU A 181      26.765  91.633 129.442  1.00  0.00           H  
ATOM   2816  HA  LEU A 181      26.926  92.958 132.058  1.00  0.00           H  
ATOM   2817  HB2 LEU A 181      24.742  92.623 129.975  1.00  0.00           H  
ATOM   2818  HB3 LEU A 181      24.479  93.712 131.390  1.00  0.00           H  
ATOM   2819  HG  LEU A 181      26.451  94.233 129.117  1.00  0.00           H  
ATOM   2820 HD11 LEU A 181      23.967  94.730 128.831  1.00  0.00           H  
ATOM   2821 HD12 LEU A 181      24.013  95.630 130.237  1.00  0.00           H  
ATOM   2822 HD13 LEU A 181      24.982  96.203 128.835  1.00  0.00           H  
ATOM   2823 HD21 LEU A 181      27.505  94.708 131.043  1.00  0.00           H  
ATOM   2824 HD22 LEU A 181      26.873  96.341 130.439  1.00  0.00           H  
ATOM   2825 HD23 LEU A 181      26.171  95.413 131.831  1.00  0.00           H  
ATOM   2826  N   SER A 182      26.154  90.139 132.304  1.00  0.00           N  
ATOM   2827  CA  SER A 182      25.864  88.994 133.071  1.00  0.00           C  
ATOM   2828  C   SER A 182      27.087  88.230 133.595  1.00  0.00           C  
ATOM   2829  O   SER A 182      26.956  87.293 134.371  1.00  0.00           O  
ATOM   2830  CB  SER A 182      24.784  88.123 132.348  1.00  0.00           C  
ATOM   2831  OG  SER A 182      24.288  87.072 133.091  1.00  0.00           O  
ATOM   2832  H   SER A 182      26.839  90.074 131.565  1.00  0.00           H  
ATOM   2833  HA  SER A 182      25.390  89.333 133.992  1.00  0.00           H  
ATOM   2834  HB2 SER A 182      23.997  88.708 131.874  1.00  0.00           H  
ATOM   2835  HB3 SER A 182      25.363  87.726 131.513  1.00  0.00           H  
ATOM   2836  HG  SER A 182      23.492  87.281 133.584  1.00  0.00           H  
ATOM   2837  N   THR A 183      28.354  88.747 133.358  1.00  0.00           N  
ATOM   2838  CA  THR A 183      29.622  88.043 133.605  1.00  0.00           C  
ATOM   2839  C   THR A 183      30.800  89.029 133.812  1.00  0.00           C  
ATOM   2840  O   THR A 183      31.787  88.546 134.343  1.00  0.00           O  
ATOM   2841  CB  THR A 183      30.042  87.001 132.552  1.00  0.00           C  
ATOM   2842  CG2 THR A 183      29.004  85.959 132.149  1.00  0.00           C  
ATOM   2843  OG1 THR A 183      30.292  87.729 131.405  1.00  0.00           O  
ATOM   2844  H   THR A 183      28.310  89.537 132.729  1.00  0.00           H  
ATOM   2845  HA  THR A 183      29.539  87.559 134.579  1.00  0.00           H  
ATOM   2846  HB  THR A 183      30.959  86.499 132.861  1.00  0.00           H  
ATOM   2847  HG1 THR A 183      29.495  87.986 130.936  1.00  0.00           H  
ATOM   2848 HG21 THR A 183      28.860  85.287 132.996  1.00  0.00           H  
ATOM   2849 HG22 THR A 183      28.018  86.348 131.894  1.00  0.00           H  
ATOM   2850 HG23 THR A 183      29.378  85.351 131.326  1.00  0.00           H  
ATOM   2851  N   GLY A 184      30.721  90.288 133.406  1.00  0.00           N  
ATOM   2852  CA  GLY A 184      31.763  91.228 133.551  1.00  0.00           C  
ATOM   2853  C   GLY A 184      33.009  91.130 132.660  1.00  0.00           C  
ATOM   2854  O   GLY A 184      34.125  91.507 133.016  1.00  0.00           O  
ATOM   2855  H   GLY A 184      29.843  90.601 133.019  1.00  0.00           H  
ATOM   2856  HA2 GLY A 184      31.302  92.213 133.475  1.00  0.00           H  
ATOM   2857  HA3 GLY A 184      32.132  91.170 134.575  1.00  0.00           H  
ATOM   2858  N   CYS A 185      32.870  90.332 131.544  1.00  0.00           N  
ATOM   2859  CA  CYS A 185      33.923  89.664 130.811  1.00  0.00           C  
ATOM   2860  C   CYS A 185      33.554  89.608 129.320  1.00  0.00           C  
ATOM   2861  O   CYS A 185      32.369  89.366 129.006  1.00  0.00           O  
ATOM   2862  CB  CYS A 185      34.028  88.253 131.318  1.00  0.00           C  
ATOM   2863  SG  CYS A 185      35.496  87.616 130.589  1.00  0.00           S  
ATOM   2864  H   CYS A 185      31.933  89.996 131.376  1.00  0.00           H  
ATOM   2865  HA  CYS A 185      34.849  90.233 130.887  1.00  0.00           H  
ATOM   2866  HB2 CYS A 185      34.167  88.230 132.399  1.00  0.00           H  
ATOM   2867  HB3 CYS A 185      33.157  87.673 131.012  1.00  0.00           H  
ATOM   2868  HG  CYS A 185      36.439  87.685 131.534  1.00  0.00           H  
ATOM   2869  N   ALA A 186      34.515  89.754 128.443  1.00  0.00           N  
ATOM   2870  CA  ALA A 186      34.402  89.468 127.066  1.00  0.00           C  
ATOM   2871  C   ALA A 186      34.214  87.964 126.725  1.00  0.00           C  
ATOM   2872  O   ALA A 186      35.040  87.159 127.270  1.00  0.00           O  
ATOM   2873  CB  ALA A 186      35.654  90.008 126.357  1.00  0.00           C  
ATOM   2874  H   ALA A 186      35.430  90.051 128.751  1.00  0.00           H  
ATOM   2875  HA  ALA A 186      33.504  90.033 126.814  1.00  0.00           H  
ATOM   2876  HB1 ALA A 186      35.795  91.044 126.666  1.00  0.00           H  
ATOM   2877  HB2 ALA A 186      36.536  89.449 126.672  1.00  0.00           H  
ATOM   2878  HB3 ALA A 186      35.542  89.949 125.275  1.00  0.00           H  
ATOM   2879  N   PRO A 187      33.214  87.585 125.870  1.00  0.00           N  
ATOM   2880  CA  PRO A 187      32.887  86.193 125.610  1.00  0.00           C  
ATOM   2881  C   PRO A 187      34.072  85.415 125.080  1.00  0.00           C  
ATOM   2882  O   PRO A 187      34.630  85.829 124.083  1.00  0.00           O  
ATOM   2883  CB  PRO A 187      31.665  86.144 124.708  1.00  0.00           C  
ATOM   2884  CG  PRO A 187      31.593  87.518 124.174  1.00  0.00           C  
ATOM   2885  CD  PRO A 187      32.241  88.447 125.198  1.00  0.00           C  
ATOM   2886  HA  PRO A 187      32.569  85.749 126.553  1.00  0.00           H  
ATOM   2887  HB2 PRO A 187      31.971  85.493 123.889  1.00  0.00           H  
ATOM   2888  HB3 PRO A 187      30.750  85.802 125.192  1.00  0.00           H  
ATOM   2889  HG2 PRO A 187      32.305  87.444 123.352  1.00  0.00           H  
ATOM   2890  HG3 PRO A 187      30.610  87.815 123.808  1.00  0.00           H  
ATOM   2891  HD2 PRO A 187      32.570  89.389 124.757  1.00  0.00           H  
ATOM   2892  HD3 PRO A 187      31.483  88.655 125.952  1.00  0.00           H  
ATOM   2893  N   PRO A 188      34.558  84.402 125.818  1.00  0.00           N  
ATOM   2894  CA  PRO A 188      35.808  83.830 125.483  1.00  0.00           C  
ATOM   2895  C   PRO A 188      35.647  82.793 124.367  1.00  0.00           C  
ATOM   2896  O   PRO A 188      34.672  82.089 124.435  1.00  0.00           O  
ATOM   2897  CB  PRO A 188      36.382  83.217 126.777  1.00  0.00           C  
ATOM   2898  CG  PRO A 188      35.095  82.871 127.559  1.00  0.00           C  
ATOM   2899  CD  PRO A 188      34.144  84.018 127.150  1.00  0.00           C  
ATOM   2900  HA  PRO A 188      36.438  84.607 125.050  1.00  0.00           H  
ATOM   2901  HB2 PRO A 188      36.913  82.290 126.561  1.00  0.00           H  
ATOM   2902  HB3 PRO A 188      37.019  83.936 127.293  1.00  0.00           H  
ATOM   2903  HG2 PRO A 188      34.637  81.962 127.169  1.00  0.00           H  
ATOM   2904  HG3 PRO A 188      35.273  82.810 128.633  1.00  0.00           H  
ATOM   2905  HD2 PRO A 188      33.148  83.587 127.054  1.00  0.00           H  
ATOM   2906  HD3 PRO A 188      34.177  84.806 127.902  1.00  0.00           H  
ATOM   2907  N   GLY A 189      36.610  82.554 123.486  1.00  0.00           N  
ATOM   2908  CA  GLY A 189      36.603  81.404 122.571  1.00  0.00           C  
ATOM   2909  C   GLY A 189      35.819  81.661 121.267  1.00  0.00           C  
ATOM   2910  O   GLY A 189      34.947  82.561 121.168  1.00  0.00           O  
ATOM   2911  H   GLY A 189      37.394  83.184 123.394  1.00  0.00           H  
ATOM   2912  HA2 GLY A 189      37.599  81.023 122.346  1.00  0.00           H  
ATOM   2913  HA3 GLY A 189      36.193  80.494 123.009  1.00  0.00           H  
ATOM   2914  N   LYS A 190      35.984  80.713 120.362  1.00  0.00           N  
ATOM   2915  CA  LYS A 190      35.317  80.553 119.000  1.00  0.00           C  
ATOM   2916  C   LYS A 190      35.037  81.861 118.261  1.00  0.00           C  
ATOM   2917  O   LYS A 190      33.956  82.130 117.809  1.00  0.00           O  
ATOM   2918  CB  LYS A 190      34.004  79.704 119.175  1.00  0.00           C  
ATOM   2919  CG  LYS A 190      32.909  80.178 120.191  1.00  0.00           C  
ATOM   2920  CD  LYS A 190      31.704  79.312 120.415  1.00  0.00           C  
ATOM   2921  CE  LYS A 190      30.880  79.733 121.636  1.00  0.00           C  
ATOM   2922  NZ  LYS A 190      30.283  81.075 121.464  1.00  0.00           N1+
ATOM   2923  H   LYS A 190      36.573  79.947 120.652  1.00  0.00           H  
ATOM   2924  HA  LYS A 190      35.977  79.933 118.394  1.00  0.00           H  
ATOM   2925  HB2 LYS A 190      33.543  79.509 118.206  1.00  0.00           H  
ATOM   2926  HB3 LYS A 190      34.331  78.761 119.614  1.00  0.00           H  
ATOM   2927  HG2 LYS A 190      33.424  80.208 121.152  1.00  0.00           H  
ATOM   2928  HG3 LYS A 190      32.652  81.205 119.934  1.00  0.00           H  
ATOM   2929  HD2 LYS A 190      31.040  79.462 119.563  1.00  0.00           H  
ATOM   2930  HD3 LYS A 190      32.054  78.285 120.521  1.00  0.00           H  
ATOM   2931  HE2 LYS A 190      30.089  79.017 121.859  1.00  0.00           H  
ATOM   2932  HE3 LYS A 190      31.679  79.754 122.379  1.00  0.00           H  
ATOM   2933  HZ1 LYS A 190      29.648  81.288 122.220  1.00  0.00           H  
ATOM   2934  HZ2 LYS A 190      30.949  81.830 121.371  1.00  0.00           H  
ATOM   2935  HZ3 LYS A 190      29.692  81.166 120.651  1.00  0.00           H  
ATOM   2936  N   ASN A 191      36.049  82.748 118.177  1.00  0.00           N  
ATOM   2937  CA  ASN A 191      35.755  84.180 117.820  1.00  0.00           C  
ATOM   2938  C   ASN A 191      35.738  84.366 116.260  1.00  0.00           C  
ATOM   2939  O   ASN A 191      36.709  84.034 115.548  1.00  0.00           O  
ATOM   2940  CB  ASN A 191      36.861  85.102 118.366  1.00  0.00           C  
ATOM   2941  CG  ASN A 191      36.390  86.580 118.292  1.00  0.00           C  
ATOM   2942  ND2 ASN A 191      36.009  87.180 119.433  1.00  0.00           N  
ATOM   2943  OD1 ASN A 191      36.401  87.199 117.240  1.00  0.00           O  
ATOM   2944  H   ASN A 191      36.926  82.570 118.645  1.00  0.00           H  
ATOM   2945  HA  ASN A 191      34.783  84.374 118.275  1.00  0.00           H  
ATOM   2946  HB2 ASN A 191      37.037  84.809 119.401  1.00  0.00           H  
ATOM   2947  HB3 ASN A 191      37.829  84.980 117.880  1.00  0.00           H  
ATOM   2948 HD21 ASN A 191      35.844  88.176 119.473  1.00  0.00           H  
ATOM   2949 HD22 ASN A 191      35.844  86.524 120.183  1.00  0.00           H  
ATOM   2950  N   ILE A 192      34.697  84.962 115.704  1.00  0.00           N  
ATOM   2951  CA  ILE A 192      34.613  85.132 114.230  1.00  0.00           C  
ATOM   2952  C   ILE A 192      35.582  86.123 113.563  1.00  0.00           C  
ATOM   2953  O   ILE A 192      35.722  86.050 112.331  1.00  0.00           O  
ATOM   2954  CB  ILE A 192      33.186  85.304 113.705  1.00  0.00           C  
ATOM   2955  CG1 ILE A 192      32.500  86.465 114.464  1.00  0.00           C  
ATOM   2956  CG2 ILE A 192      32.401  84.022 113.695  1.00  0.00           C  
ATOM   2957  CD1 ILE A 192      31.323  87.127 113.749  1.00  0.00           C  
ATOM   2958  H   ILE A 192      33.901  85.225 116.266  1.00  0.00           H  
ATOM   2959  HA  ILE A 192      34.962  84.217 113.751  1.00  0.00           H  
ATOM   2960  HB  ILE A 192      33.248  85.622 112.665  1.00  0.00           H  
ATOM   2961 HG12 ILE A 192      32.189  86.064 115.429  1.00  0.00           H  
ATOM   2962 HG13 ILE A 192      33.215  87.267 114.653  1.00  0.00           H  
ATOM   2963 HG21 ILE A 192      31.434  84.179 113.216  1.00  0.00           H  
ATOM   2964 HG22 ILE A 192      32.857  83.363 112.958  1.00  0.00           H  
ATOM   2965 HG23 ILE A 192      32.358  83.473 114.636  1.00  0.00           H  
ATOM   2966 HD11 ILE A 192      30.545  86.414 113.473  1.00  0.00           H  
ATOM   2967 HD12 ILE A 192      30.829  87.917 114.316  1.00  0.00           H  
ATOM   2968 HD13 ILE A 192      31.745  87.589 112.857  1.00  0.00           H  
ATOM   2969  N   TYR A 193      36.329  87.032 114.331  1.00  0.00           N  
ATOM   2970  CA  TYR A 193      37.185  88.052 113.744  1.00  0.00           C  
ATOM   2971  C   TYR A 193      38.606  88.111 114.287  1.00  0.00           C  
ATOM   2972  O   TYR A 193      39.615  88.217 113.511  1.00  0.00           O  
ATOM   2973  CB  TYR A 193      36.527  89.450 113.940  1.00  0.00           C  
ATOM   2974  CG  TYR A 193      35.162  89.705 113.342  1.00  0.00           C  
ATOM   2975  CD1 TYR A 193      34.089  90.113 114.112  1.00  0.00           C  
ATOM   2976  CD2 TYR A 193      35.133  89.664 111.917  1.00  0.00           C  
ATOM   2977  CE1 TYR A 193      32.864  90.494 113.538  1.00  0.00           C  
ATOM   2978  CE2 TYR A 193      33.941  90.097 111.298  1.00  0.00           C  
ATOM   2979  CZ  TYR A 193      32.762  90.392 112.106  1.00  0.00           C  
ATOM   2980  OH  TYR A 193      31.639  90.951 111.522  1.00  0.00           O  
ATOM   2981  H   TYR A 193      36.168  87.092 115.326  1.00  0.00           H  
ATOM   2982  HA  TYR A 193      37.264  87.848 112.677  1.00  0.00           H  
ATOM   2983  HB2 TYR A 193      36.289  89.509 115.002  1.00  0.00           H  
ATOM   2984  HB3 TYR A 193      37.224  90.248 113.681  1.00  0.00           H  
ATOM   2985  HD1 TYR A 193      34.158  90.257 115.180  1.00  0.00           H  
ATOM   2986  HD2 TYR A 193      35.987  89.451 111.290  1.00  0.00           H  
ATOM   2987  HE1 TYR A 193      32.022  90.919 114.065  1.00  0.00           H  
ATOM   2988  HE2 TYR A 193      33.840  90.103 110.222  1.00  0.00           H  
ATOM   2989  HH  TYR A 193      31.375  91.764 111.961  1.00  0.00           H  
ATOM   2990  N   TYR A 194      38.742  87.971 115.578  1.00  0.00           N  
ATOM   2991  CA  TYR A 194      39.961  88.261 116.328  1.00  0.00           C  
ATOM   2992  C   TYR A 194      40.300  87.010 117.133  1.00  0.00           C  
ATOM   2993  O   TYR A 194      40.074  87.005 118.324  1.00  0.00           O  
ATOM   2994  CB  TYR A 194      39.850  89.549 117.197  1.00  0.00           C  
ATOM   2995  CG  TYR A 194      39.461  90.797 116.318  1.00  0.00           C  
ATOM   2996  CD1 TYR A 194      38.168  91.295 116.504  1.00  0.00           C  
ATOM   2997  CD2 TYR A 194      40.345  91.264 115.362  1.00  0.00           C  
ATOM   2998  CE1 TYR A 194      37.779  92.240 115.589  1.00  0.00           C  
ATOM   2999  CE2 TYR A 194      39.897  92.206 114.393  1.00  0.00           C  
ATOM   3000  CZ  TYR A 194      38.552  92.601 114.468  1.00  0.00           C  
ATOM   3001  OH  TYR A 194      38.055  93.583 113.615  1.00  0.00           O  
ATOM   3002  H   TYR A 194      37.954  87.839 116.197  1.00  0.00           H  
ATOM   3003  HA  TYR A 194      40.821  88.347 115.663  1.00  0.00           H  
ATOM   3004  HB2 TYR A 194      39.202  89.592 118.072  1.00  0.00           H  
ATOM   3005  HB3 TYR A 194      40.858  89.690 117.589  1.00  0.00           H  
ATOM   3006  HD1 TYR A 194      37.504  90.990 117.300  1.00  0.00           H  
ATOM   3007  HD2 TYR A 194      41.374  90.937 115.378  1.00  0.00           H  
ATOM   3008  HE1 TYR A 194      36.787  92.657 115.690  1.00  0.00           H  
ATOM   3009  HE2 TYR A 194      40.625  92.696 113.762  1.00  0.00           H  
ATOM   3010  HH  TYR A 194      37.270  94.069 113.880  1.00  0.00           H  
ATOM   3011  N   LYS A 195      40.735  86.017 116.365  1.00  0.00           N  
ATOM   3012  CA  LYS A 195      41.064  84.588 116.778  1.00  0.00           C  
ATOM   3013  C   LYS A 195      42.591  84.363 116.951  1.00  0.00           C  
ATOM   3014  O   LYS A 195      42.979  83.208 116.976  1.00  0.00           O  
ATOM   3015  CB  LYS A 195      40.338  83.546 115.895  1.00  0.00           C  
ATOM   3016  CG  LYS A 195      40.219  83.893 114.379  1.00  0.00           C  
ATOM   3017  CD  LYS A 195      39.297  82.932 113.576  1.00  0.00           C  
ATOM   3018  CE  LYS A 195      39.871  81.553 113.318  1.00  0.00           C  
ATOM   3019  NZ  LYS A 195      39.360  80.887 112.132  1.00  0.00           N1+
ATOM   3020  H   LYS A 195      40.905  86.232 115.392  1.00  0.00           H  
ATOM   3021  HA  LYS A 195      40.730  84.337 117.784  1.00  0.00           H  
ATOM   3022  HB2 LYS A 195      40.772  82.556 116.032  1.00  0.00           H  
ATOM   3023  HB3 LYS A 195      39.323  83.432 116.275  1.00  0.00           H  
ATOM   3024  HG2 LYS A 195      39.802  84.893 114.257  1.00  0.00           H  
ATOM   3025  HG3 LYS A 195      41.222  83.897 113.952  1.00  0.00           H  
ATOM   3026  HD2 LYS A 195      38.345  82.766 114.080  1.00  0.00           H  
ATOM   3027  HD3 LYS A 195      39.166  83.467 112.635  1.00  0.00           H  
ATOM   3028  HE2 LYS A 195      40.949  81.671 113.208  1.00  0.00           H  
ATOM   3029  HE3 LYS A 195      39.798  80.900 114.189  1.00  0.00           H  
ATOM   3030  HZ1 LYS A 195      39.683  79.953 111.920  1.00  0.00           H  
ATOM   3031  HZ2 LYS A 195      38.350  80.906 112.161  1.00  0.00           H  
ATOM   3032  HZ3 LYS A 195      39.607  81.350 111.269  1.00  0.00           H  
ATOM   3033  N   SER A 196      43.364  85.464 116.986  1.00  0.00           N  
ATOM   3034  CA  SER A 196      44.754  85.318 116.910  1.00  0.00           C  
ATOM   3035  C   SER A 196      45.254  84.695 118.192  1.00  0.00           C  
ATOM   3036  O   SER A 196      44.811  84.998 119.307  1.00  0.00           O  
ATOM   3037  CB  SER A 196      45.506  86.565 116.671  1.00  0.00           C  
ATOM   3038  OG  SER A 196      46.933  86.312 116.385  1.00  0.00           O  
ATOM   3039  H   SER A 196      42.997  86.400 116.902  1.00  0.00           H  
ATOM   3040  HA  SER A 196      45.002  84.644 116.089  1.00  0.00           H  
ATOM   3041  HB2 SER A 196      44.920  86.956 115.840  1.00  0.00           H  
ATOM   3042  HB3 SER A 196      45.458  87.289 117.485  1.00  0.00           H  
ATOM   3043  HG  SER A 196      47.327  87.181 116.283  1.00  0.00           H  
ATOM   3044  N   ASP A 197      46.238  83.839 118.106  1.00  0.00           N  
ATOM   3045  CA  ASP A 197      47.112  83.439 119.194  1.00  0.00           C  
ATOM   3046  C   ASP A 197      48.035  84.516 119.706  1.00  0.00           C  
ATOM   3047  O   ASP A 197      48.382  84.534 120.883  1.00  0.00           O  
ATOM   3048  CB  ASP A 197      47.842  82.133 118.785  1.00  0.00           C  
ATOM   3049  CG  ASP A 197      48.874  81.696 119.828  1.00  0.00           C  
ATOM   3050  OD1 ASP A 197      48.402  81.304 120.965  1.00  0.00           O  
ATOM   3051  OD2 ASP A 197      50.041  81.872 119.586  1.00  0.00           O1-
ATOM   3052  H   ASP A 197      46.622  83.566 117.213  1.00  0.00           H  
ATOM   3053  HA  ASP A 197      46.514  83.128 120.050  1.00  0.00           H  
ATOM   3054  HB2 ASP A 197      47.041  81.394 118.788  1.00  0.00           H  
ATOM   3055  HB3 ASP A 197      48.288  82.208 117.793  1.00  0.00           H  
ATOM   3056  N   LEU A 198      48.441  85.446 118.803  1.00  0.00           N  
ATOM   3057  CA  LEU A 198      49.349  86.552 119.173  1.00  0.00           C  
ATOM   3058  C   LEU A 198      48.794  87.569 120.173  1.00  0.00           C  
ATOM   3059  O   LEU A 198      49.541  88.154 120.964  1.00  0.00           O  
ATOM   3060  CB  LEU A 198      49.909  87.275 117.929  1.00  0.00           C  
ATOM   3061  CG  LEU A 198      50.875  86.536 116.995  1.00  0.00           C  
ATOM   3062  CD1 LEU A 198      51.985  85.840 117.817  1.00  0.00           C  
ATOM   3063  CD2 LEU A 198      50.322  85.448 116.086  1.00  0.00           C  
ATOM   3064  H   LEU A 198      47.965  85.422 117.912  1.00  0.00           H  
ATOM   3065  HA  LEU A 198      50.270  86.163 119.607  1.00  0.00           H  
ATOM   3066  HB2 LEU A 198      48.993  87.655 117.479  1.00  0.00           H  
ATOM   3067  HB3 LEU A 198      50.483  88.079 118.389  1.00  0.00           H  
ATOM   3068  HG  LEU A 198      51.257  87.284 116.299  1.00  0.00           H  
ATOM   3069 HD11 LEU A 198      52.570  86.552 118.400  1.00  0.00           H  
ATOM   3070 HD12 LEU A 198      51.585  85.069 118.476  1.00  0.00           H  
ATOM   3071 HD13 LEU A 198      52.725  85.414 117.139  1.00  0.00           H  
ATOM   3072 HD21 LEU A 198      49.940  84.720 116.802  1.00  0.00           H  
ATOM   3073 HD22 LEU A 198      49.508  85.849 115.484  1.00  0.00           H  
ATOM   3074 HD23 LEU A 198      51.062  85.166 115.338  1.00  0.00           H  
ATOM   3075  N   THR A 199      47.482  87.600 120.314  1.00  0.00           N  
ATOM   3076  CA  THR A 199      46.755  88.198 121.460  1.00  0.00           C  
ATOM   3077  C   THR A 199      46.735  87.276 122.652  1.00  0.00           C  
ATOM   3078  O   THR A 199      46.097  86.244 122.637  1.00  0.00           O  
ATOM   3079  CB  THR A 199      45.336  88.584 121.099  1.00  0.00           C  
ATOM   3080  CG2 THR A 199      44.666  89.576 122.085  1.00  0.00           C  
ATOM   3081  OG1 THR A 199      45.286  89.232 119.876  1.00  0.00           O  
ATOM   3082  H   THR A 199      46.946  87.118 119.606  1.00  0.00           H  
ATOM   3083  HA  THR A 199      47.141  89.182 121.724  1.00  0.00           H  
ATOM   3084  HB  THR A 199      44.727  87.684 121.013  1.00  0.00           H  
ATOM   3085  HG1 THR A 199      44.389  89.258 119.536  1.00  0.00           H  
ATOM   3086 HG21 THR A 199      45.044  90.597 122.026  1.00  0.00           H  
ATOM   3087 HG22 THR A 199      43.610  89.648 121.825  1.00  0.00           H  
ATOM   3088 HG23 THR A 199      44.794  89.327 123.139  1.00  0.00           H  
ATOM   3089  N   LYS A 200      47.478  87.696 123.649  1.00  0.00           N  
ATOM   3090  CA  LYS A 200      47.769  86.791 124.795  1.00  0.00           C  
ATOM   3091  C   LYS A 200      46.860  87.016 126.058  1.00  0.00           C  
ATOM   3092  O   LYS A 200      46.847  86.093 126.855  1.00  0.00           O  
ATOM   3093  CB  LYS A 200      49.297  86.830 125.305  1.00  0.00           C  
ATOM   3094  CG  LYS A 200      50.325  86.445 124.237  1.00  0.00           C  
ATOM   3095  CD  LYS A 200      50.045  85.006 123.767  1.00  0.00           C  
ATOM   3096  CE  LYS A 200      51.226  84.567 122.809  1.00  0.00           C  
ATOM   3097  NZ  LYS A 200      50.876  83.478 121.889  1.00  0.00           N1+
ATOM   3098  H   LYS A 200      48.059  88.495 123.439  1.00  0.00           H  
ATOM   3099  HA  LYS A 200      47.596  85.774 124.441  1.00  0.00           H  
ATOM   3100  HB2 LYS A 200      49.538  87.821 125.688  1.00  0.00           H  
ATOM   3101  HB3 LYS A 200      49.451  86.119 126.117  1.00  0.00           H  
ATOM   3102  HG2 LYS A 200      50.231  87.090 123.364  1.00  0.00           H  
ATOM   3103  HG3 LYS A 200      51.312  86.543 124.688  1.00  0.00           H  
ATOM   3104  HD2 LYS A 200      49.773  84.316 124.566  1.00  0.00           H  
ATOM   3105  HD3 LYS A 200      49.184  85.028 123.100  1.00  0.00           H  
ATOM   3106  HE2 LYS A 200      51.512  85.376 122.136  1.00  0.00           H  
ATOM   3107  HE3 LYS A 200      52.073  84.325 123.451  1.00  0.00           H  
ATOM   3108  HZ1 LYS A 200      50.724  82.576 122.318  1.00  0.00           H  
ATOM   3109  HZ2 LYS A 200      49.988  83.710 121.467  1.00  0.00           H  
ATOM   3110  HZ3 LYS A 200      51.551  83.171 121.203  1.00  0.00           H  
ATOM   3111  N   ASP A 201      46.156  88.152 126.161  1.00  0.00           N  
ATOM   3112  CA  ASP A 201      45.358  88.428 127.382  1.00  0.00           C  
ATOM   3113  C   ASP A 201      44.375  89.541 127.077  1.00  0.00           C  
ATOM   3114  O   ASP A 201      44.666  90.453 126.272  1.00  0.00           O  
ATOM   3115  CB  ASP A 201      46.272  88.709 128.567  1.00  0.00           C  
ATOM   3116  CG  ASP A 201      45.668  88.502 130.004  1.00  0.00           C  
ATOM   3117  OD1 ASP A 201      44.568  87.937 130.106  1.00  0.00           O  
ATOM   3118  OD2 ASP A 201      46.316  88.973 130.969  1.00  0.00           O1-
ATOM   3119  H   ASP A 201      46.210  88.823 125.408  1.00  0.00           H  
ATOM   3120  HA  ASP A 201      44.801  87.549 127.707  1.00  0.00           H  
ATOM   3121  HB2 ASP A 201      47.152  88.074 128.455  1.00  0.00           H  
ATOM   3122  HB3 ASP A 201      46.595  89.746 128.483  1.00  0.00           H  
ATOM   3123  N   ILE A 202      43.255  89.509 127.777  1.00  0.00           N  
ATOM   3124  CA  ILE A 202      42.238  90.527 127.762  1.00  0.00           C  
ATOM   3125  C   ILE A 202      41.693  90.737 129.133  1.00  0.00           C  
ATOM   3126  O   ILE A 202      41.428  89.756 129.877  1.00  0.00           O  
ATOM   3127  CB  ILE A 202      41.149  90.127 126.813  1.00  0.00           C  
ATOM   3128  CG1 ILE A 202      41.587  90.196 125.303  1.00  0.00           C  
ATOM   3129  CG2 ILE A 202      39.849  90.955 126.883  1.00  0.00           C  
ATOM   3130  CD1 ILE A 202      40.740  89.384 124.307  1.00  0.00           C  
ATOM   3131  H   ILE A 202      43.186  88.767 128.459  1.00  0.00           H  
ATOM   3132  HA  ILE A 202      42.741  91.412 127.373  1.00  0.00           H  
ATOM   3133  HB  ILE A 202      40.908  89.078 126.975  1.00  0.00           H  
ATOM   3134 HG12 ILE A 202      41.899  91.168 124.925  1.00  0.00           H  
ATOM   3135 HG13 ILE A 202      42.528  89.672 125.142  1.00  0.00           H  
ATOM   3136 HG21 ILE A 202      40.177  91.992 126.816  1.00  0.00           H  
ATOM   3137 HG22 ILE A 202      39.221  90.599 126.066  1.00  0.00           H  
ATOM   3138 HG23 ILE A 202      39.403  90.724 127.850  1.00  0.00           H  
ATOM   3139 HD11 ILE A 202      40.618  88.352 124.633  1.00  0.00           H  
ATOM   3140 HD12 ILE A 202      39.766  89.837 124.119  1.00  0.00           H  
ATOM   3141 HD13 ILE A 202      41.143  89.315 123.297  1.00  0.00           H  
ATOM   3142  N   THR A 203      41.407  91.950 129.531  1.00  0.00           N  
ATOM   3143  CA  THR A 203      40.440  92.168 130.603  1.00  0.00           C  
ATOM   3144  C   THR A 203      39.469  93.285 130.370  1.00  0.00           C  
ATOM   3145  O   THR A 203      39.813  94.365 129.860  1.00  0.00           O  
ATOM   3146  CB  THR A 203      41.135  92.178 131.994  1.00  0.00           C  
ATOM   3147  CG2 THR A 203      42.035  93.337 132.229  1.00  0.00           C  
ATOM   3148  OG1 THR A 203      40.241  92.295 133.087  1.00  0.00           O  
ATOM   3149  H   THR A 203      41.798  92.714 128.999  1.00  0.00           H  
ATOM   3150  HA  THR A 203      39.834  91.264 130.540  1.00  0.00           H  
ATOM   3151  HB  THR A 203      41.820  91.338 132.108  1.00  0.00           H  
ATOM   3152  HG1 THR A 203      39.903  91.421 133.291  1.00  0.00           H  
ATOM   3153 HG21 THR A 203      42.749  93.437 131.412  1.00  0.00           H  
ATOM   3154 HG22 THR A 203      41.411  94.225 132.331  1.00  0.00           H  
ATOM   3155 HG23 THR A 203      42.525  93.121 133.178  1.00  0.00           H  
ATOM   3156  N   THR A 204      38.200  93.042 130.771  1.00  0.00           N  
ATOM   3157  CA  THR A 204      37.050  93.822 130.631  1.00  0.00           C  
ATOM   3158  C   THR A 204      36.709  94.684 131.890  1.00  0.00           C  
ATOM   3159  O   THR A 204      37.005  94.281 133.066  1.00  0.00           O  
ATOM   3160  CB  THR A 204      35.864  92.960 130.126  1.00  0.00           C  
ATOM   3161  CG2 THR A 204      34.456  93.498 130.245  1.00  0.00           C  
ATOM   3162  OG1 THR A 204      35.989  92.450 128.871  1.00  0.00           O  
ATOM   3163  H   THR A 204      38.068  92.154 131.233  1.00  0.00           H  
ATOM   3164  HA  THR A 204      37.275  94.405 129.738  1.00  0.00           H  
ATOM   3165  HB  THR A 204      35.882  92.134 130.837  1.00  0.00           H  
ATOM   3166  HG1 THR A 204      36.800  91.936 128.863  1.00  0.00           H  
ATOM   3167 HG21 THR A 204      34.306  93.742 131.298  1.00  0.00           H  
ATOM   3168 HG22 THR A 204      34.247  94.396 129.665  1.00  0.00           H  
ATOM   3169 HG23 THR A 204      33.697  92.817 129.862  1.00  0.00           H  
ATOM   3170  N   SER A 205      36.153  95.854 131.646  1.00  0.00           N  
ATOM   3171  CA  SER A 205      35.517  96.737 132.578  1.00  0.00           C  
ATOM   3172  C   SER A 205      34.181  97.218 132.047  1.00  0.00           C  
ATOM   3173  O   SER A 205      34.059  97.764 130.919  1.00  0.00           O  
ATOM   3174  CB  SER A 205      36.466  97.857 132.992  1.00  0.00           C  
ATOM   3175  OG  SER A 205      37.779  97.419 133.330  1.00  0.00           O  
ATOM   3176  H   SER A 205      36.315  96.126 130.687  1.00  0.00           H  
ATOM   3177  HA  SER A 205      35.275  96.156 133.468  1.00  0.00           H  
ATOM   3178  HB2 SER A 205      36.451  98.500 132.112  1.00  0.00           H  
ATOM   3179  HB3 SER A 205      35.962  98.400 133.792  1.00  0.00           H  
ATOM   3180  HG  SER A 205      38.359  97.586 132.583  1.00  0.00           H  
ATOM   3181  N   VAL A 206      33.172  97.173 132.901  1.00  0.00           N  
ATOM   3182  CA  VAL A 206      31.850  97.852 132.859  1.00  0.00           C  
ATOM   3183  C   VAL A 206      31.827  99.093 133.780  1.00  0.00           C  
ATOM   3184  O   VAL A 206      32.643  99.194 134.711  1.00  0.00           O  
ATOM   3185  CB  VAL A 206      30.703  96.822 133.134  1.00  0.00           C  
ATOM   3186  CG1 VAL A 206      29.240  97.448 132.948  1.00  0.00           C  
ATOM   3187  CG2 VAL A 206      30.882  95.567 132.250  1.00  0.00           C  
ATOM   3188  H   VAL A 206      33.269  96.601 133.728  1.00  0.00           H  
ATOM   3189  HA  VAL A 206      31.745  98.156 131.817  1.00  0.00           H  
ATOM   3190  HB  VAL A 206      30.657  96.389 134.133  1.00  0.00           H  
ATOM   3191 HG11 VAL A 206      29.147  98.456 133.352  1.00  0.00           H  
ATOM   3192 HG12 VAL A 206      28.897  97.569 131.921  1.00  0.00           H  
ATOM   3193 HG13 VAL A 206      28.616  96.651 133.353  1.00  0.00           H  
ATOM   3194 HG21 VAL A 206      31.809  95.014 132.400  1.00  0.00           H  
ATOM   3195 HG22 VAL A 206      30.027  94.909 132.408  1.00  0.00           H  
ATOM   3196 HG23 VAL A 206      30.848  95.871 131.203  1.00  0.00           H  
ATOM   3197  N   LEU A 207      31.099 100.125 133.301  1.00  0.00           N  
ATOM   3198  CA  LEU A 207      30.847 101.437 133.989  1.00  0.00           C  
ATOM   3199  C   LEU A 207      29.404 101.865 133.653  1.00  0.00           C  
ATOM   3200  O   LEU A 207      28.972 101.684 132.534  1.00  0.00           O  
ATOM   3201  CB  LEU A 207      31.911 102.392 133.613  1.00  0.00           C  
ATOM   3202  CG  LEU A 207      31.806 103.825 134.240  1.00  0.00           C  
ATOM   3203  CD1 LEU A 207      31.697 103.871 135.739  1.00  0.00           C  
ATOM   3204  CD2 LEU A 207      33.048 104.542 133.852  1.00  0.00           C  
ATOM   3205  H   LEU A 207      30.628  99.991 132.418  1.00  0.00           H  
ATOM   3206  HA  LEU A 207      30.801 101.101 135.024  1.00  0.00           H  
ATOM   3207  HB2 LEU A 207      32.831 101.898 133.925  1.00  0.00           H  
ATOM   3208  HB3 LEU A 207      31.939 102.469 132.526  1.00  0.00           H  
ATOM   3209  HG  LEU A 207      30.918 104.269 133.789  1.00  0.00           H  
ATOM   3210 HD11 LEU A 207      31.963 104.864 136.100  1.00  0.00           H  
ATOM   3211 HD12 LEU A 207      30.722 103.565 136.119  1.00  0.00           H  
ATOM   3212 HD13 LEU A 207      32.463 103.252 136.203  1.00  0.00           H  
ATOM   3213 HD21 LEU A 207      33.917 104.032 134.266  1.00  0.00           H  
ATOM   3214 HD22 LEU A 207      33.212 104.470 132.776  1.00  0.00           H  
ATOM   3215 HD23 LEU A 207      33.149 105.601 134.087  1.00  0.00           H  
ATOM   3216  N   THR A 208      28.674 102.402 134.616  1.00  0.00           N  
ATOM   3217  CA  THR A 208      27.299 102.831 134.545  1.00  0.00           C  
ATOM   3218  C   THR A 208      27.018 104.372 134.775  1.00  0.00           C  
ATOM   3219  O   THR A 208      27.842 105.090 135.431  1.00  0.00           O  
ATOM   3220  CB  THR A 208      26.452 102.069 135.559  1.00  0.00           C  
ATOM   3221  CG2 THR A 208      26.395 100.525 135.408  1.00  0.00           C  
ATOM   3222  OG1 THR A 208      26.964 102.220 136.887  1.00  0.00           O  
ATOM   3223  H   THR A 208      29.071 102.483 135.541  1.00  0.00           H  
ATOM   3224  HA  THR A 208      26.873 102.644 133.560  1.00  0.00           H  
ATOM   3225  HB  THR A 208      25.436 102.462 135.572  1.00  0.00           H  
ATOM   3226  HG1 THR A 208      27.839 101.866 137.064  1.00  0.00           H  
ATOM   3227 HG21 THR A 208      25.828 100.122 136.247  1.00  0.00           H  
ATOM   3228 HG22 THR A 208      26.024 100.309 134.407  1.00  0.00           H  
ATOM   3229 HG23 THR A 208      27.420 100.215 135.608  1.00  0.00           H  
ATOM   3230  N   VAL A 209      25.868 104.860 134.281  1.00  0.00           N  
ATOM   3231  CA  VAL A 209      25.278 106.179 134.647  1.00  0.00           C  
ATOM   3232  C   VAL A 209      23.813 106.018 134.894  1.00  0.00           C  
ATOM   3233  O   VAL A 209      23.107 105.217 134.231  1.00  0.00           O  
ATOM   3234  CB  VAL A 209      25.482 107.239 133.475  1.00  0.00           C  
ATOM   3235  CG1 VAL A 209      24.549 108.445 133.682  1.00  0.00           C  
ATOM   3236  CG2 VAL A 209      26.943 107.694 133.437  1.00  0.00           C  
ATOM   3237  H   VAL A 209      25.208 104.222 133.860  1.00  0.00           H  
ATOM   3238  HA  VAL A 209      25.751 106.604 135.532  1.00  0.00           H  
ATOM   3239  HB  VAL A 209      25.262 106.744 132.528  1.00  0.00           H  
ATOM   3240 HG11 VAL A 209      23.516 108.126 133.817  1.00  0.00           H  
ATOM   3241 HG12 VAL A 209      24.860 108.945 134.600  1.00  0.00           H  
ATOM   3242 HG13 VAL A 209      24.434 108.998 132.750  1.00  0.00           H  
ATOM   3243 HG21 VAL A 209      27.269 108.255 134.313  1.00  0.00           H  
ATOM   3244 HG22 VAL A 209      27.594 106.834 133.282  1.00  0.00           H  
ATOM   3245 HG23 VAL A 209      27.086 108.202 132.484  1.00  0.00           H  
ATOM   3246  N   ASN A 210      23.259 106.587 135.975  1.00  0.00           N  
ATOM   3247  CA  ASN A 210      21.886 106.346 136.414  1.00  0.00           C  
ATOM   3248  C   ASN A 210      21.478 104.898 136.635  1.00  0.00           C  
ATOM   3249  O   ASN A 210      20.433 104.366 136.177  1.00  0.00           O  
ATOM   3250  CB  ASN A 210      20.940 107.223 135.550  1.00  0.00           C  
ATOM   3251  CG  ASN A 210      21.185 108.754 135.508  1.00  0.00           C  
ATOM   3252  ND2 ASN A 210      21.010 109.440 134.450  1.00  0.00           N  
ATOM   3253  OD1 ASN A 210      21.466 109.251 136.510  1.00  0.00           O  
ATOM   3254  H   ASN A 210      23.853 107.236 136.472  1.00  0.00           H  
ATOM   3255  HA  ASN A 210      21.843 106.752 137.426  1.00  0.00           H  
ATOM   3256  HB2 ASN A 210      20.931 106.798 134.546  1.00  0.00           H  
ATOM   3257  HB3 ASN A 210      19.963 106.980 135.967  1.00  0.00           H  
ATOM   3258 HD21 ASN A 210      21.055 110.449 134.463  1.00  0.00           H  
ATOM   3259 HD22 ASN A 210      20.665 108.869 133.690  1.00  0.00           H  
ATOM   3260  N   ASN A 211      22.390 104.086 137.257  1.00  0.00           N  
ATOM   3261  CA  ASN A 211      22.363 102.633 137.282  1.00  0.00           C  
ATOM   3262  C   ASN A 211      22.354 101.860 135.906  1.00  0.00           C  
ATOM   3263  O   ASN A 211      22.539 100.681 135.935  1.00  0.00           O  
ATOM   3264  CB  ASN A 211      21.244 102.215 138.237  1.00  0.00           C  
ATOM   3265  CG  ASN A 211      21.353 102.940 139.621  1.00  0.00           C  
ATOM   3266  ND2 ASN A 211      22.383 102.723 140.437  1.00  0.00           N  
ATOM   3267  OD1 ASN A 211      20.493 103.723 140.004  1.00  0.00           O  
ATOM   3268  H   ASN A 211      23.162 104.559 137.705  1.00  0.00           H  
ATOM   3269  HA  ASN A 211      23.243 102.289 137.826  1.00  0.00           H  
ATOM   3270  HB2 ASN A 211      20.263 102.502 137.856  1.00  0.00           H  
ATOM   3271  HB3 ASN A 211      21.235 101.142 138.427  1.00  0.00           H  
ATOM   3272 HD21 ASN A 211      22.446 103.247 141.299  1.00  0.00           H  
ATOM   3273 HD22 ASN A 211      22.959 101.904 140.314  1.00  0.00           H  
ATOM   3274  N   LYS A 212      22.185 102.502 134.729  1.00  0.00           N  
ATOM   3275  CA  LYS A 212      22.225 101.856 133.376  1.00  0.00           C  
ATOM   3276  C   LYS A 212      23.567 101.799 132.834  1.00  0.00           C  
ATOM   3277  O   LYS A 212      24.344 102.722 133.057  1.00  0.00           O  
ATOM   3278  CB  LYS A 212      21.226 102.646 132.480  1.00  0.00           C  
ATOM   3279  CG  LYS A 212      21.017 102.084 131.052  1.00  0.00           C  
ATOM   3280  CD  LYS A 212      19.966 102.830 130.243  1.00  0.00           C  
ATOM   3281  CE  LYS A 212      19.698 102.233 128.890  1.00  0.00           C  
ATOM   3282  NZ  LYS A 212      20.393 102.855 127.787  1.00  0.00           N1+
ATOM   3283  H   LYS A 212      22.111 103.508 134.683  1.00  0.00           H  
ATOM   3284  HA  LYS A 212      21.868 100.838 133.532  1.00  0.00           H  
ATOM   3285  HB2 LYS A 212      20.295 102.760 133.034  1.00  0.00           H  
ATOM   3286  HB3 LYS A 212      21.720 103.607 132.330  1.00  0.00           H  
ATOM   3287  HG2 LYS A 212      21.952 102.233 130.512  1.00  0.00           H  
ATOM   3288  HG3 LYS A 212      20.729 101.034 131.090  1.00  0.00           H  
ATOM   3289  HD2 LYS A 212      19.012 102.763 130.767  1.00  0.00           H  
ATOM   3290  HD3 LYS A 212      20.122 103.902 130.124  1.00  0.00           H  
ATOM   3291  HE2 LYS A 212      19.912 101.164 128.885  1.00  0.00           H  
ATOM   3292  HE3 LYS A 212      18.634 102.329 128.670  1.00  0.00           H  
ATOM   3293  HZ1 LYS A 212      21.401 102.843 127.865  1.00  0.00           H  
ATOM   3294  HZ2 LYS A 212      20.083 102.483 126.901  1.00  0.00           H  
ATOM   3295  HZ3 LYS A 212      20.232 103.846 127.680  1.00  0.00           H  
ATOM   3296  N   ALA A 213      23.976 100.760 132.127  1.00  0.00           N  
ATOM   3297  CA  ALA A 213      25.338 100.613 131.523  1.00  0.00           C  
ATOM   3298  C   ALA A 213      25.714 101.845 130.629  1.00  0.00           C  
ATOM   3299  O   ALA A 213      24.907 102.312 129.881  1.00  0.00           O  
ATOM   3300  CB  ALA A 213      25.383  99.287 130.783  1.00  0.00           C  
ATOM   3301  H   ALA A 213      23.301 100.009 132.132  1.00  0.00           H  
ATOM   3302  HA  ALA A 213      26.011 100.587 132.380  1.00  0.00           H  
ATOM   3303  HB1 ALA A 213      24.895  99.318 129.810  1.00  0.00           H  
ATOM   3304  HB2 ALA A 213      26.456  99.099 130.723  1.00  0.00           H  
ATOM   3305  HB3 ALA A 213      24.970  98.476 131.384  1.00  0.00           H  
ATOM   3306  N   HIE A 214      26.926 102.425 130.731  1.00  0.00           N  
ATOM   3307  CA  HIE A 214      27.343 103.734 130.173  1.00  0.00           C  
ATOM   3308  C   HIE A 214      28.546 103.519 129.202  1.00  0.00           C  
ATOM   3309  O   HIE A 214      28.582 103.971 128.066  1.00  0.00           O  
ATOM   3310  CB  HIE A 214      27.611 104.881 131.201  1.00  0.00           C  
ATOM   3311  CG  HIE A 214      28.112 106.182 130.536  1.00  0.00           C  
ATOM   3312  CD2 HIE A 214      29.262 106.815 130.895  1.00  0.00           C  
ATOM   3313  ND1 HIE A 214      27.380 107.063 129.698  1.00  0.00           N  
ATOM   3314  CE1 HIE A 214      28.149 108.140 129.608  1.00  0.00           C  
ATOM   3315  NE2 HIE A 214      29.329 108.010 130.286  1.00  0.00           N  
ATOM   3316  H   HIE A 214      27.602 101.967 131.324  1.00  0.00           H  
ATOM   3317  HA  HIE A 214      26.534 104.091 129.537  1.00  0.00           H  
ATOM   3318  HB2 HIE A 214      26.765 105.025 131.873  1.00  0.00           H  
ATOM   3319  HB3 HIE A 214      28.447 104.502 131.790  1.00  0.00           H  
ATOM   3320  HD2 HIE A 214      30.181 106.492 131.360  1.00  0.00           H  
ATOM   3321  HE1 HIE A 214      27.846 109.003 129.033  1.00  0.00           H  
ATOM   3322  HE2 HIE A 214      30.119 108.639 130.279  1.00  0.00           H  
ATOM   3323  N   MET A 215      29.403 102.615 129.674  1.00  0.00           N  
ATOM   3324  CA  MET A 215      30.637 102.157 128.914  1.00  0.00           C  
ATOM   3325  C   MET A 215      30.954 100.667 129.210  1.00  0.00           C  
ATOM   3326  O   MET A 215      30.617 100.051 130.237  1.00  0.00           O  
ATOM   3327  CB  MET A 215      31.920 102.918 129.248  1.00  0.00           C  
ATOM   3328  CG  MET A 215      32.100 104.023 128.210  1.00  0.00           C  
ATOM   3329  SD  MET A 215      33.030 105.466 128.783  1.00  0.00           S  
ATOM   3330  CE  MET A 215      34.491 104.707 129.483  1.00  0.00           C  
ATOM   3331  H   MET A 215      29.303 102.427 130.661  1.00  0.00           H  
ATOM   3332  HA  MET A 215      30.461 102.327 127.851  1.00  0.00           H  
ATOM   3333  HB2 MET A 215      31.685 103.379 130.207  1.00  0.00           H  
ATOM   3334  HB3 MET A 215      32.798 102.271 129.241  1.00  0.00           H  
ATOM   3335  HG2 MET A 215      32.438 103.581 127.273  1.00  0.00           H  
ATOM   3336  HG3 MET A 215      31.128 104.420 127.919  1.00  0.00           H  
ATOM   3337  HE1 MET A 215      34.856 103.851 128.916  1.00  0.00           H  
ATOM   3338  HE2 MET A 215      35.356 105.347 129.663  1.00  0.00           H  
ATOM   3339  HE3 MET A 215      34.238 104.287 130.457  1.00  0.00           H  
ATOM   3340  N   VAL A 216      31.664 100.087 128.224  1.00  0.00           N  
ATOM   3341  CA  VAL A 216      32.355  98.804 128.264  1.00  0.00           C  
ATOM   3342  C   VAL A 216      33.736  99.054 127.647  1.00  0.00           C  
ATOM   3343  O   VAL A 216      33.895  99.764 126.632  1.00  0.00           O  
ATOM   3344  CB  VAL A 216      31.573  97.675 127.466  1.00  0.00           C  
ATOM   3345  CG1 VAL A 216      32.172  96.256 127.576  1.00  0.00           C  
ATOM   3346  CG2 VAL A 216      30.099  97.579 127.854  1.00  0.00           C  
ATOM   3347  H   VAL A 216      31.900 100.572 127.370  1.00  0.00           H  
ATOM   3348  HA  VAL A 216      32.393  98.391 129.272  1.00  0.00           H  
ATOM   3349  HB  VAL A 216      31.437  98.019 126.440  1.00  0.00           H  
ATOM   3350 HG11 VAL A 216      33.214  96.290 127.260  1.00  0.00           H  
ATOM   3351 HG12 VAL A 216      32.098  95.875 128.595  1.00  0.00           H  
ATOM   3352 HG13 VAL A 216      31.702  95.703 126.763  1.00  0.00           H  
ATOM   3353 HG21 VAL A 216      29.597  98.469 127.475  1.00  0.00           H  
ATOM   3354 HG22 VAL A 216      29.687  96.724 127.317  1.00  0.00           H  
ATOM   3355 HG23 VAL A 216      29.906  97.419 128.915  1.00  0.00           H  
ATOM   3356  N   THR A 217      34.784  98.572 128.287  1.00  0.00           N  
ATOM   3357  CA  THR A 217      36.192  98.825 127.899  1.00  0.00           C  
ATOM   3358  C   THR A 217      37.020  97.559 128.114  1.00  0.00           C  
ATOM   3359  O   THR A 217      36.665  96.752 128.968  1.00  0.00           O  
ATOM   3360  CB  THR A 217      36.745  99.977 128.733  1.00  0.00           C  
ATOM   3361  CG2 THR A 217      38.292 100.160 128.647  1.00  0.00           C  
ATOM   3362  OG1 THR A 217      36.045 101.151 128.268  1.00  0.00           O  
ATOM   3363  H   THR A 217      34.625  98.321 129.253  1.00  0.00           H  
ATOM   3364  HA  THR A 217      36.245  99.082 126.842  1.00  0.00           H  
ATOM   3365  HB  THR A 217      36.438  99.790 129.762  1.00  0.00           H  
ATOM   3366  HG1 THR A 217      35.247 101.263 128.790  1.00  0.00           H  
ATOM   3367 HG21 THR A 217      38.569 100.332 127.606  1.00  0.00           H  
ATOM   3368 HG22 THR A 217      38.430 101.190 128.974  1.00  0.00           H  
ATOM   3369 HG23 THR A 217      38.845  99.358 129.137  1.00  0.00           H  
ATOM   3370  N   LEU A 218      38.015  97.319 127.263  1.00  0.00           N  
ATOM   3371  CA  LEU A 218      38.780  96.072 127.216  1.00  0.00           C  
ATOM   3372  C   LEU A 218      40.229  96.433 127.076  1.00  0.00           C  
ATOM   3373  O   LEU A 218      40.462  97.119 126.110  1.00  0.00           O  
ATOM   3374  CB  LEU A 218      38.324  95.127 126.122  1.00  0.00           C  
ATOM   3375  CG  LEU A 218      36.923  94.636 126.270  1.00  0.00           C  
ATOM   3376  CD1 LEU A 218      35.741  95.457 125.594  1.00  0.00           C  
ATOM   3377  CD2 LEU A 218      36.680  93.331 125.554  1.00  0.00           C  
ATOM   3378  H   LEU A 218      38.243  98.067 126.624  1.00  0.00           H  
ATOM   3379  HA  LEU A 218      38.645  95.470 128.115  1.00  0.00           H  
ATOM   3380  HB2 LEU A 218      38.460  95.710 125.211  1.00  0.00           H  
ATOM   3381  HB3 LEU A 218      38.979  94.257 126.088  1.00  0.00           H  
ATOM   3382  HG  LEU A 218      36.788  94.550 127.348  1.00  0.00           H  
ATOM   3383 HD11 LEU A 218      34.831  95.063 126.048  1.00  0.00           H  
ATOM   3384 HD12 LEU A 218      35.700  96.525 125.808  1.00  0.00           H  
ATOM   3385 HD13 LEU A 218      35.699  95.239 124.527  1.00  0.00           H  
ATOM   3386 HD21 LEU A 218      37.173  93.202 124.591  1.00  0.00           H  
ATOM   3387 HD22 LEU A 218      37.190  92.490 126.025  1.00  0.00           H  
ATOM   3388 HD23 LEU A 218      35.630  93.056 125.462  1.00  0.00           H  
ATOM   3389  N   ASP A 219      41.111  95.881 127.882  1.00  0.00           N  
ATOM   3390  CA  ASP A 219      42.498  96.095 127.635  1.00  0.00           C  
ATOM   3391  C   ASP A 219      43.071  94.754 127.044  1.00  0.00           C  
ATOM   3392  O   ASP A 219      42.887  93.705 127.613  1.00  0.00           O  
ATOM   3393  CB  ASP A 219      43.291  96.540 128.871  1.00  0.00           C  
ATOM   3394  CG  ASP A 219      42.651  97.414 129.949  1.00  0.00           C  
ATOM   3395  OD1 ASP A 219      43.208  97.425 131.051  1.00  0.00           O  
ATOM   3396  OD2 ASP A 219      41.723  98.202 129.738  1.00  0.00           O1-
ATOM   3397  H   ASP A 219      40.850  95.329 128.686  1.00  0.00           H  
ATOM   3398  HA  ASP A 219      42.581  96.806 126.813  1.00  0.00           H  
ATOM   3399  HB2 ASP A 219      43.691  95.692 129.425  1.00  0.00           H  
ATOM   3400  HB3 ASP A 219      44.161  97.057 128.465  1.00  0.00           H  
ATOM   3401  N   TYR A 220      43.701  94.812 125.914  1.00  0.00           N  
ATOM   3402  CA  TYR A 220      44.305  93.695 125.151  1.00  0.00           C  
ATOM   3403  C   TYR A 220      45.819  93.709 125.310  1.00  0.00           C  
ATOM   3404  O   TYR A 220      46.490  94.755 125.310  1.00  0.00           O  
ATOM   3405  CB  TYR A 220      43.926  93.878 123.608  1.00  0.00           C  
ATOM   3406  CG  TYR A 220      42.422  94.233 123.365  1.00  0.00           C  
ATOM   3407  CD1 TYR A 220      41.928  95.526 123.437  1.00  0.00           C  
ATOM   3408  CD2 TYR A 220      41.505  93.196 122.947  1.00  0.00           C  
ATOM   3409  CE1 TYR A 220      40.604  95.903 123.296  1.00  0.00           C  
ATOM   3410  CE2 TYR A 220      40.219  93.585 122.666  1.00  0.00           C  
ATOM   3411  CZ  TYR A 220      39.738  94.849 122.940  1.00  0.00           C  
ATOM   3412  OH  TYR A 220      38.478  95.188 122.548  1.00  0.00           O  
ATOM   3413  H   TYR A 220      43.753  95.706 125.447  1.00  0.00           H  
ATOM   3414  HA  TYR A 220      43.965  92.709 125.469  1.00  0.00           H  
ATOM   3415  HB2 TYR A 220      44.544  94.648 123.146  1.00  0.00           H  
ATOM   3416  HB3 TYR A 220      44.181  92.957 123.084  1.00  0.00           H  
ATOM   3417  HD1 TYR A 220      42.704  96.244 123.656  1.00  0.00           H  
ATOM   3418  HD2 TYR A 220      41.816  92.163 122.875  1.00  0.00           H  
ATOM   3419  HE1 TYR A 220      40.246  96.921 123.263  1.00  0.00           H  
ATOM   3420  HE2 TYR A 220      39.528  92.880 122.228  1.00  0.00           H  
ATOM   3421  HH  TYR A 220      38.131  94.624 121.853  1.00  0.00           H  
ATOM   3422  N   THR A 221      46.306  92.532 125.448  1.00  0.00           N  
ATOM   3423  CA  THR A 221      47.741  92.263 125.421  1.00  0.00           C  
ATOM   3424  C   THR A 221      48.058  91.520 124.114  1.00  0.00           C  
ATOM   3425  O   THR A 221      47.393  90.572 123.701  1.00  0.00           O  
ATOM   3426  CB  THR A 221      48.167  91.382 126.615  1.00  0.00           C  
ATOM   3427  CG2 THR A 221      49.511  90.708 126.580  1.00  0.00           C  
ATOM   3428  OG1 THR A 221      48.029  92.135 127.823  1.00  0.00           O  
ATOM   3429  H   THR A 221      45.682  91.763 125.647  1.00  0.00           H  
ATOM   3430  HA  THR A 221      48.318  93.187 125.367  1.00  0.00           H  
ATOM   3431  HB  THR A 221      47.539  90.492 126.629  1.00  0.00           H  
ATOM   3432  HG1 THR A 221      47.088  92.150 128.008  1.00  0.00           H  
ATOM   3433 HG21 THR A 221      49.561  89.957 125.791  1.00  0.00           H  
ATOM   3434 HG22 THR A 221      50.346  91.387 126.403  1.00  0.00           H  
ATOM   3435 HG23 THR A 221      49.753  90.284 127.554  1.00  0.00           H  
ATOM   3436  N   VAL A 222      49.140  91.925 123.408  1.00  0.00           N  
ATOM   3437  CA  VAL A 222      49.650  91.332 122.127  1.00  0.00           C  
ATOM   3438  C   VAL A 222      51.154  91.024 122.217  1.00  0.00           C  
ATOM   3439  O   VAL A 222      51.926  91.886 122.706  1.00  0.00           O  
ATOM   3440  CB  VAL A 222      49.262  92.196 120.939  1.00  0.00           C  
ATOM   3441  CG1 VAL A 222      49.879  91.650 119.573  1.00  0.00           C  
ATOM   3442  CG2 VAL A 222      47.754  92.442 120.691  1.00  0.00           C  
ATOM   3443  H   VAL A 222      49.748  92.613 123.830  1.00  0.00           H  
ATOM   3444  HA  VAL A 222      49.064  90.424 121.986  1.00  0.00           H  
ATOM   3445  HB  VAL A 222      49.689  93.183 121.116  1.00  0.00           H  
ATOM   3446 HG11 VAL A 222      49.428  92.158 118.721  1.00  0.00           H  
ATOM   3447 HG12 VAL A 222      50.891  92.054 119.523  1.00  0.00           H  
ATOM   3448 HG13 VAL A 222      49.802  90.569 119.457  1.00  0.00           H  
ATOM   3449 HG21 VAL A 222      47.254  93.025 121.465  1.00  0.00           H  
ATOM   3450 HG22 VAL A 222      47.384  93.123 119.925  1.00  0.00           H  
ATOM   3451 HG23 VAL A 222      47.259  91.537 120.339  1.00  0.00           H  
ATOM   3452  N   GLN A 223      51.599  89.890 121.755  1.00  0.00           N  
ATOM   3453  CA  GLN A 223      53.030  89.538 121.635  1.00  0.00           C  
ATOM   3454  C   GLN A 223      53.486  89.844 120.198  1.00  0.00           C  
ATOM   3455  O   GLN A 223      52.683  89.838 119.261  1.00  0.00           O  
ATOM   3456  CB  GLN A 223      53.383  88.111 122.023  1.00  0.00           C  
ATOM   3457  CG  GLN A 223      54.682  87.483 121.560  1.00  0.00           C  
ATOM   3458  CD  GLN A 223      54.716  85.997 121.883  1.00  0.00           C  
ATOM   3459  NE2 GLN A 223      54.641  85.090 120.938  1.00  0.00           N  
ATOM   3460  OE1 GLN A 223      54.678  85.671 123.010  1.00  0.00           O  
ATOM   3461  H   GLN A 223      50.859  89.301 121.402  1.00  0.00           H  
ATOM   3462  HA  GLN A 223      53.594  90.210 122.280  1.00  0.00           H  
ATOM   3463  HB2 GLN A 223      53.444  88.068 123.111  1.00  0.00           H  
ATOM   3464  HB3 GLN A 223      52.580  87.443 121.716  1.00  0.00           H  
ATOM   3465  HG2 GLN A 223      54.850  87.573 120.487  1.00  0.00           H  
ATOM   3466  HG3 GLN A 223      55.539  87.998 121.995  1.00  0.00           H  
ATOM   3467 HE21 GLN A 223      54.666  84.108 121.175  1.00  0.00           H  
ATOM   3468 HE22 GLN A 223      54.528  85.416 119.988  1.00  0.00           H  
ATOM   3469  N   VAL A 224      54.776  90.231 120.034  1.00  0.00           N  
ATOM   3470  CA  VAL A 224      55.394  90.831 118.827  1.00  0.00           C  
ATOM   3471  C   VAL A 224      56.608  90.015 118.436  1.00  0.00           C  
ATOM   3472  O   VAL A 224      57.465  89.826 119.270  1.00  0.00           O  
ATOM   3473  CB  VAL A 224      55.808  92.299 119.160  1.00  0.00           C  
ATOM   3474  CG1 VAL A 224      56.152  92.929 117.831  1.00  0.00           C  
ATOM   3475  CG2 VAL A 224      54.663  93.112 119.774  1.00  0.00           C  
ATOM   3476  H   VAL A 224      55.368  90.045 120.831  1.00  0.00           H  
ATOM   3477  HA  VAL A 224      54.650  90.816 118.031  1.00  0.00           H  
ATOM   3478  HB  VAL A 224      56.690  92.334 119.800  1.00  0.00           H  
ATOM   3479 HG11 VAL A 224      56.680  93.868 117.995  1.00  0.00           H  
ATOM   3480 HG12 VAL A 224      56.943  92.352 117.352  1.00  0.00           H  
ATOM   3481 HG13 VAL A 224      55.294  92.963 117.160  1.00  0.00           H  
ATOM   3482 HG21 VAL A 224      54.166  92.635 120.619  1.00  0.00           H  
ATOM   3483 HG22 VAL A 224      55.112  94.027 120.159  1.00  0.00           H  
ATOM   3484 HG23 VAL A 224      53.871  93.257 119.040  1.00  0.00           H  
ATOM   3485  N   PRO A 225      56.789  89.535 117.225  1.00  0.00           N  
ATOM   3486  CA  PRO A 225      58.062  88.844 116.847  1.00  0.00           C  
ATOM   3487  C   PRO A 225      59.265  89.843 116.797  1.00  0.00           C  
ATOM   3488  O   PRO A 225      59.143  90.927 116.217  1.00  0.00           O  
ATOM   3489  CB  PRO A 225      57.770  88.267 115.522  1.00  0.00           C  
ATOM   3490  CG  PRO A 225      56.686  89.184 114.890  1.00  0.00           C  
ATOM   3491  CD  PRO A 225      55.814  89.574 116.098  1.00  0.00           C  
ATOM   3492  HA  PRO A 225      58.228  88.072 117.600  1.00  0.00           H  
ATOM   3493  HB2 PRO A 225      58.680  88.209 114.926  1.00  0.00           H  
ATOM   3494  HB3 PRO A 225      57.350  87.261 115.566  1.00  0.00           H  
ATOM   3495  HG2 PRO A 225      57.216  90.039 114.468  1.00  0.00           H  
ATOM   3496  HG3 PRO A 225      56.038  88.770 114.117  1.00  0.00           H  
ATOM   3497  HD2 PRO A 225      55.389  90.570 115.978  1.00  0.00           H  
ATOM   3498  HD3 PRO A 225      54.984  88.880 116.231  1.00  0.00           H  
ATOM   3499  N   GLY A 226      60.377  89.547 117.384  1.00  0.00           N  
ATOM   3500  CA  GLY A 226      61.576  90.378 117.376  1.00  0.00           C  
ATOM   3501  C   GLY A 226      61.335  91.757 118.097  1.00  0.00           C  
ATOM   3502  O   GLY A 226      60.476  91.829 119.006  1.00  0.00           O  
ATOM   3503  H   GLY A 226      60.549  88.597 117.678  1.00  0.00           H  
ATOM   3504  HA2 GLY A 226      62.412  89.803 117.774  1.00  0.00           H  
ATOM   3505  HA3 GLY A 226      61.767  90.632 116.333  1.00  0.00           H  
ATOM   3506  N   ALA A 227      62.084  92.760 117.837  1.00  0.00           N  
ATOM   3507  CA  ALA A 227      62.037  94.124 118.334  1.00  0.00           C  
ATOM   3508  C   ALA A 227      62.180  94.311 119.860  1.00  0.00           C  
ATOM   3509  O   ALA A 227      62.060  95.406 120.375  1.00  0.00           O  
ATOM   3510  CB  ALA A 227      60.958  94.946 117.605  1.00  0.00           C  
ATOM   3511  H   ALA A 227      62.850  92.596 117.200  1.00  0.00           H  
ATOM   3512  HA  ALA A 227      62.970  94.557 117.974  1.00  0.00           H  
ATOM   3513  HB1 ALA A 227      59.964  94.580 117.861  1.00  0.00           H  
ATOM   3514  HB2 ALA A 227      61.219  95.932 117.988  1.00  0.00           H  
ATOM   3515  HB3 ALA A 227      60.972  94.920 116.515  1.00  0.00           H  
ATOM   3516  N   GLY A 228      62.352  93.203 120.640  1.00  0.00           N  
ATOM   3517  CA  GLY A 228      62.890  93.185 122.031  1.00  0.00           C  
ATOM   3518  C   GLY A 228      64.458  93.324 122.100  1.00  0.00           C  
ATOM   3519  O   GLY A 228      65.101  93.540 121.136  1.00  0.00           O  
ATOM   3520  H   GLY A 228      62.125  92.331 120.185  1.00  0.00           H  
ATOM   3521  HA2 GLY A 228      62.532  94.045 122.597  1.00  0.00           H  
ATOM   3522  HA3 GLY A 228      62.567  92.283 122.551  1.00  0.00           H  
ATOM   3523  N   ARG A 229      65.049  93.195 123.402  1.00  0.00           N  
ATOM   3524  CA  ARG A 229      66.524  92.884 123.542  1.00  0.00           C  
ATOM   3525  C   ARG A 229      66.889  91.545 122.796  1.00  0.00           C  
ATOM   3526  O   ARG A 229      66.006  90.827 122.385  1.00  0.00           O  
ATOM   3527  CB  ARG A 229      67.007  93.048 125.002  1.00  0.00           C  
ATOM   3528  CG  ARG A 229      66.574  92.081 126.039  1.00  0.00           C  
ATOM   3529  CD  ARG A 229      67.089  90.637 125.943  1.00  0.00           C  
ATOM   3530  NE  ARG A 229      68.514  90.558 125.759  1.00  0.00           N  
ATOM   3531  CZ  ARG A 229      69.231  90.439 126.852  1.00  0.00           C  
ATOM   3532  NH1 ARG A 229      68.883  90.676 128.099  1.00  0.00           N1+
ATOM   3533  NH2 ARG A 229      70.457  90.158 126.646  1.00  0.00           N  
ATOM   3534  H   ARG A 229      64.454  93.194 124.217  1.00  0.00           H  
ATOM   3535  HA  ARG A 229      67.131  93.579 122.962  1.00  0.00           H  
ATOM   3536  HB2 ARG A 229      68.098  93.071 125.001  1.00  0.00           H  
ATOM   3537  HB3 ARG A 229      66.864  94.053 125.401  1.00  0.00           H  
ATOM   3538  HG2 ARG A 229      66.807  92.450 127.038  1.00  0.00           H  
ATOM   3539  HG3 ARG A 229      65.488  92.086 126.119  1.00  0.00           H  
ATOM   3540  HD2 ARG A 229      66.828  90.231 126.920  1.00  0.00           H  
ATOM   3541  HD3 ARG A 229      66.457  90.125 125.217  1.00  0.00           H  
ATOM   3542  HE  ARG A 229      68.825  90.248 124.849  1.00  0.00           H  
ATOM   3543 HH11 ARG A 229      67.912  90.892 128.278  1.00  0.00           H  
ATOM   3544 HH12 ARG A 229      69.514  90.542 128.877  1.00  0.00           H  
ATOM   3545 HH21 ARG A 229      70.799  90.060 125.701  1.00  0.00           H  
ATOM   3546 HH22 ARG A 229      71.069  90.028 127.439  1.00  0.00           H  
ATOM   3547  N   ASP A 230      68.227  91.364 122.634  1.00  0.00           N  
ATOM   3548  CA  ASP A 230      68.834  90.349 121.771  1.00  0.00           C  
ATOM   3549  C   ASP A 230      68.366  88.920 122.042  1.00  0.00           C  
ATOM   3550  O   ASP A 230      68.754  88.251 122.968  1.00  0.00           O  
ATOM   3551  CB  ASP A 230      70.385  90.444 121.658  1.00  0.00           C  
ATOM   3552  CG  ASP A 230      71.212  90.058 122.864  1.00  0.00           C  
ATOM   3553  OD1 ASP A 230      70.798  90.164 124.053  1.00  0.00           O  
ATOM   3554  OD2 ASP A 230      72.340  89.509 122.591  1.00  0.00           O1-
ATOM   3555  H   ASP A 230      68.869  92.022 123.055  1.00  0.00           H  
ATOM   3556  HA  ASP A 230      68.406  90.580 120.796  1.00  0.00           H  
ATOM   3557  HB2 ASP A 230      70.502  89.784 120.797  1.00  0.00           H  
ATOM   3558  HB3 ASP A 230      70.686  91.443 121.342  1.00  0.00           H  
ATOM   3559  N   GLY A 231      67.410  88.501 121.284  1.00  0.00           N  
ATOM   3560  CA  GLY A 231      66.921  87.072 121.288  1.00  0.00           C  
ATOM   3561  C   GLY A 231      65.563  86.975 122.046  1.00  0.00           C  
ATOM   3562  O   GLY A 231      65.477  85.972 122.799  1.00  0.00           O  
ATOM   3563  H   GLY A 231      67.180  89.042 120.463  1.00  0.00           H  
ATOM   3564  HA2 GLY A 231      66.671  86.756 120.276  1.00  0.00           H  
ATOM   3565  HA3 GLY A 231      67.599  86.410 121.826  1.00  0.00           H  
ATOM   3566  N   ALA A 232      64.693  88.000 121.999  1.00  0.00           N  
ATOM   3567  CA  ALA A 232      63.407  88.067 122.766  1.00  0.00           C  
ATOM   3568  C   ALA A 232      62.366  88.758 121.857  1.00  0.00           C  
ATOM   3569  O   ALA A 232      62.626  89.721 121.112  1.00  0.00           O  
ATOM   3570  CB  ALA A 232      63.543  88.789 124.163  1.00  0.00           C  
ATOM   3571  H   ALA A 232      64.922  88.894 121.590  1.00  0.00           H  
ATOM   3572  HA  ALA A 232      63.063  87.035 122.692  1.00  0.00           H  
ATOM   3573  HB1 ALA A 232      64.031  89.757 124.044  1.00  0.00           H  
ATOM   3574  HB2 ALA A 232      62.527  88.833 124.555  1.00  0.00           H  
ATOM   3575  HB3 ALA A 232      64.131  88.183 124.852  1.00  0.00           H  
ATOM   3576  N   PRO A 233      61.051  88.310 122.037  1.00  0.00           N  
ATOM   3577  CA  PRO A 233      59.924  89.015 121.432  1.00  0.00           C  
ATOM   3578  C   PRO A 233      59.649  90.341 122.166  1.00  0.00           C  
ATOM   3579  O   PRO A 233      59.837  90.452 123.365  1.00  0.00           O  
ATOM   3580  CB  PRO A 233      58.731  88.008 121.660  1.00  0.00           C  
ATOM   3581  CG  PRO A 233      59.021  87.400 122.992  1.00  0.00           C  
ATOM   3582  CD  PRO A 233      60.540  87.263 122.913  1.00  0.00           C  
ATOM   3583  HA  PRO A 233      60.022  89.236 120.369  1.00  0.00           H  
ATOM   3584  HB2 PRO A 233      57.774  88.526 121.719  1.00  0.00           H  
ATOM   3585  HB3 PRO A 233      58.796  87.290 120.843  1.00  0.00           H  
ATOM   3586  HG2 PRO A 233      58.703  88.095 123.771  1.00  0.00           H  
ATOM   3587  HG3 PRO A 233      58.557  86.420 123.102  1.00  0.00           H  
ATOM   3588  HD2 PRO A 233      60.840  87.317 123.960  1.00  0.00           H  
ATOM   3589  HD3 PRO A 233      60.801  86.244 122.626  1.00  0.00           H  
ATOM   3590  N   GLY A 234      59.051  91.305 121.417  1.00  0.00           N  
ATOM   3591  CA  GLY A 234      58.427  92.500 122.048  1.00  0.00           C  
ATOM   3592  C   GLY A 234      56.973  92.199 122.475  1.00  0.00           C  
ATOM   3593  O   GLY A 234      56.409  91.169 122.177  1.00  0.00           O  
ATOM   3594  H   GLY A 234      58.983  91.262 120.411  1.00  0.00           H  
ATOM   3595  HA2 GLY A 234      59.027  92.917 122.855  1.00  0.00           H  
ATOM   3596  HA3 GLY A 234      58.288  93.204 121.228  1.00  0.00           H  
ATOM   3597  N   PHE A 235      56.357  93.217 123.035  1.00  0.00           N  
ATOM   3598  CA  PHE A 235      55.012  93.297 123.509  1.00  0.00           C  
ATOM   3599  C   PHE A 235      54.186  94.566 123.175  1.00  0.00           C  
ATOM   3600  O   PHE A 235      54.745  95.673 123.038  1.00  0.00           O  
ATOM   3601  CB  PHE A 235      54.972  92.968 124.987  1.00  0.00           C  
ATOM   3602  CG  PHE A 235      54.692  91.425 125.099  1.00  0.00           C  
ATOM   3603  CD1 PHE A 235      55.709  90.475 125.227  1.00  0.00           C  
ATOM   3604  CD2 PHE A 235      53.403  91.004 125.402  1.00  0.00           C  
ATOM   3605  CE1 PHE A 235      55.390  89.148 125.690  1.00  0.00           C  
ATOM   3606  CE2 PHE A 235      53.140  89.679 125.788  1.00  0.00           C  
ATOM   3607  CZ  PHE A 235      54.098  88.804 125.975  1.00  0.00           C  
ATOM   3608  H   PHE A 235      56.894  94.022 123.320  1.00  0.00           H  
ATOM   3609  HA  PHE A 235      54.475  92.506 122.985  1.00  0.00           H  
ATOM   3610  HB2 PHE A 235      55.865  93.176 125.577  1.00  0.00           H  
ATOM   3611  HB3 PHE A 235      54.140  93.417 125.529  1.00  0.00           H  
ATOM   3612  HD1 PHE A 235      56.730  90.719 124.972  1.00  0.00           H  
ATOM   3613  HD2 PHE A 235      52.637  91.763 125.366  1.00  0.00           H  
ATOM   3614  HE1 PHE A 235      56.219  88.454 125.713  1.00  0.00           H  
ATOM   3615  HE2 PHE A 235      52.171  89.439 126.199  1.00  0.00           H  
ATOM   3616  HZ  PHE A 235      53.846  87.808 126.308  1.00  0.00           H  
ATOM   3617  N   SER A 236      52.903  94.470 123.041  1.00  0.00           N  
ATOM   3618  CA  SER A 236      52.005  95.549 123.009  1.00  0.00           C  
ATOM   3619  C   SER A 236      50.851  95.376 123.962  1.00  0.00           C  
ATOM   3620  O   SER A 236      50.450  94.274 124.359  1.00  0.00           O  
ATOM   3621  CB  SER A 236      51.602  95.963 121.545  1.00  0.00           C  
ATOM   3622  OG  SER A 236      50.544  96.905 121.499  1.00  0.00           O  
ATOM   3623  H   SER A 236      52.432  93.585 123.168  1.00  0.00           H  
ATOM   3624  HA  SER A 236      52.450  96.489 123.332  1.00  0.00           H  
ATOM   3625  HB2 SER A 236      52.481  96.458 121.133  1.00  0.00           H  
ATOM   3626  HB3 SER A 236      51.402  95.017 121.042  1.00  0.00           H  
ATOM   3627  HG  SER A 236      50.888  97.774 121.279  1.00  0.00           H  
ATOM   3628  N   LYS A 237      50.415  96.572 124.428  1.00  0.00           N  
ATOM   3629  CA  LYS A 237      49.316  96.856 125.395  1.00  0.00           C  
ATOM   3630  C   LYS A 237      48.584  98.041 124.821  1.00  0.00           C  
ATOM   3631  O   LYS A 237      49.246  99.043 124.487  1.00  0.00           O  
ATOM   3632  CB  LYS A 237      49.965  97.141 126.759  1.00  0.00           C  
ATOM   3633  CG  LYS A 237      50.973  96.087 127.406  1.00  0.00           C  
ATOM   3634  CD  LYS A 237      50.216  94.820 127.930  1.00  0.00           C  
ATOM   3635  CE  LYS A 237      51.165  93.869 128.563  1.00  0.00           C  
ATOM   3636  NZ  LYS A 237      50.400  92.782 129.301  1.00  0.00           N1+
ATOM   3637  H   LYS A 237      50.771  97.330 123.863  1.00  0.00           H  
ATOM   3638  HA  LYS A 237      48.729  95.941 125.482  1.00  0.00           H  
ATOM   3639  HB2 LYS A 237      50.515  98.079 126.671  1.00  0.00           H  
ATOM   3640  HB3 LYS A 237      49.117  97.336 127.415  1.00  0.00           H  
ATOM   3641  HG2 LYS A 237      51.781  95.805 126.730  1.00  0.00           H  
ATOM   3642  HG3 LYS A 237      51.467  96.548 128.261  1.00  0.00           H  
ATOM   3643  HD2 LYS A 237      49.460  95.028 128.688  1.00  0.00           H  
ATOM   3644  HD3 LYS A 237      49.805  94.284 127.074  1.00  0.00           H  
ATOM   3645  HE2 LYS A 237      51.803  93.462 127.778  1.00  0.00           H  
ATOM   3646  HE3 LYS A 237      51.945  94.236 129.229  1.00  0.00           H  
ATOM   3647  HZ1 LYS A 237      49.696  92.337 128.730  1.00  0.00           H  
ATOM   3648  HZ2 LYS A 237      50.989  92.080 129.730  1.00  0.00           H  
ATOM   3649  HZ3 LYS A 237      49.925  93.243 130.063  1.00  0.00           H  
ATOM   3650  N   PHE A 238      47.249  97.957 124.672  1.00  0.00           N  
ATOM   3651  CA  PHE A 238      46.235  98.904 124.223  1.00  0.00           C  
ATOM   3652  C   PHE A 238      44.918  98.563 124.753  1.00  0.00           C  
ATOM   3653  O   PHE A 238      44.738  97.446 125.229  1.00  0.00           O  
ATOM   3654  CB  PHE A 238      46.229  99.000 122.699  1.00  0.00           C  
ATOM   3655  CG  PHE A 238      45.720  97.807 121.909  1.00  0.00           C  
ATOM   3656  CD1 PHE A 238      46.685  96.920 121.368  1.00  0.00           C  
ATOM   3657  CD2 PHE A 238      44.384  97.545 121.745  1.00  0.00           C  
ATOM   3658  CE1 PHE A 238      46.245  95.832 120.658  1.00  0.00           C  
ATOM   3659  CE2 PHE A 238      43.920  96.497 120.923  1.00  0.00           C  
ATOM   3660  CZ  PHE A 238      44.845  95.566 120.412  1.00  0.00           C  
ATOM   3661  H   PHE A 238      46.907  97.025 124.857  1.00  0.00           H  
ATOM   3662  HA  PHE A 238      46.533  99.873 124.623  1.00  0.00           H  
ATOM   3663  HB2 PHE A 238      45.519  99.795 122.473  1.00  0.00           H  
ATOM   3664  HB3 PHE A 238      47.238  99.326 122.444  1.00  0.00           H  
ATOM   3665  HD1 PHE A 238      47.736  97.088 121.554  1.00  0.00           H  
ATOM   3666  HD2 PHE A 238      43.668  98.188 122.236  1.00  0.00           H  
ATOM   3667  HE1 PHE A 238      46.959  95.068 120.386  1.00  0.00           H  
ATOM   3668  HE2 PHE A 238      42.866  96.315 120.776  1.00  0.00           H  
ATOM   3669  HZ  PHE A 238      44.456  94.658 119.973  1.00  0.00           H  
ATOM   3670  N   ARG A 239      43.955  99.460 124.742  1.00  0.00           N  
ATOM   3671  CA  ARG A 239      42.596  99.208 125.159  1.00  0.00           C  
ATOM   3672  C   ARG A 239      41.712  99.934 124.251  1.00  0.00           C  
ATOM   3673  O   ARG A 239      42.019 100.890 123.536  1.00  0.00           O  
ATOM   3674  CB  ARG A 239      42.373  99.679 126.606  1.00  0.00           C  
ATOM   3675  CG  ARG A 239      42.832 101.135 126.970  1.00  0.00           C  
ATOM   3676  CD  ARG A 239      42.143 101.651 128.163  1.00  0.00           C  
ATOM   3677  NE  ARG A 239      42.319 100.828 129.428  1.00  0.00           N  
ATOM   3678  CZ  ARG A 239      42.726 101.258 130.561  1.00  0.00           C  
ATOM   3679  NH1 ARG A 239      43.006 102.506 130.826  1.00  0.00           N1+
ATOM   3680  NH2 ARG A 239      42.875 100.375 131.479  1.00  0.00           N  
ATOM   3681  H   ARG A 239      44.184 100.386 124.410  1.00  0.00           H  
ATOM   3682  HA  ARG A 239      42.410  98.143 125.021  1.00  0.00           H  
ATOM   3683  HB2 ARG A 239      41.355  99.449 126.922  1.00  0.00           H  
ATOM   3684  HB3 ARG A 239      42.879  99.033 127.325  1.00  0.00           H  
ATOM   3685  HG2 ARG A 239      43.910 101.197 127.121  1.00  0.00           H  
ATOM   3686  HG3 ARG A 239      42.623 101.774 126.112  1.00  0.00           H  
ATOM   3687  HD2 ARG A 239      42.625 102.621 128.288  1.00  0.00           H  
ATOM   3688  HD3 ARG A 239      41.060 101.756 128.084  1.00  0.00           H  
ATOM   3689  HE  ARG A 239      42.105  99.844 129.347  1.00  0.00           H  
ATOM   3690 HH11 ARG A 239      43.016 103.256 130.149  1.00  0.00           H  
ATOM   3691 HH12 ARG A 239      43.374 102.659 131.754  1.00  0.00           H  
ATOM   3692 HH21 ARG A 239      42.664  99.397 131.348  1.00  0.00           H  
ATOM   3693 HH22 ARG A 239      43.220 100.712 132.366  1.00  0.00           H  
ATOM   3694  N   LEU A 240      40.432  99.506 124.133  1.00  0.00           N  
ATOM   3695  CA  LEU A 240      39.398 100.099 123.372  1.00  0.00           C  
ATOM   3696  C   LEU A 240      38.053 100.262 124.168  1.00  0.00           C  
ATOM   3697  O   LEU A 240      37.785  99.488 125.095  1.00  0.00           O  
ATOM   3698  CB  LEU A 240      39.171  99.274 122.160  1.00  0.00           C  
ATOM   3699  CG  LEU A 240      40.454  99.036 121.303  1.00  0.00           C  
ATOM   3700  CD1 LEU A 240      39.976  98.018 120.233  1.00  0.00           C  
ATOM   3701  CD2 LEU A 240      40.823 100.242 120.546  1.00  0.00           C  
ATOM   3702  H   LEU A 240      40.027  98.932 124.858  1.00  0.00           H  
ATOM   3703  HA  LEU A 240      39.644 101.099 123.016  1.00  0.00           H  
ATOM   3704  HB2 LEU A 240      38.883  98.275 122.487  1.00  0.00           H  
ATOM   3705  HB3 LEU A 240      38.458  99.778 121.506  1.00  0.00           H  
ATOM   3706  HG  LEU A 240      41.326  98.680 121.851  1.00  0.00           H  
ATOM   3707 HD11 LEU A 240      39.050  98.341 119.757  1.00  0.00           H  
ATOM   3708 HD12 LEU A 240      40.727  97.843 119.462  1.00  0.00           H  
ATOM   3709 HD13 LEU A 240      39.774  97.087 120.762  1.00  0.00           H  
ATOM   3710 HD21 LEU A 240      39.938 100.740 120.152  1.00  0.00           H  
ATOM   3711 HD22 LEU A 240      41.397 100.868 121.231  1.00  0.00           H  
ATOM   3712 HD23 LEU A 240      41.519  99.995 119.744  1.00  0.00           H  
ATOM   3713  N   SER A 241      37.188 101.174 123.751  1.00  0.00           N  
ATOM   3714  CA  SER A 241      35.905 101.500 124.505  1.00  0.00           C  
ATOM   3715  C   SER A 241      34.686 101.629 123.579  1.00  0.00           C  
ATOM   3716  O   SER A 241      34.704 102.092 122.446  1.00  0.00           O  
ATOM   3717  CB  SER A 241      36.120 102.750 125.329  1.00  0.00           C  
ATOM   3718  OG  SER A 241      37.136 102.495 126.234  1.00  0.00           O  
ATOM   3719  H   SER A 241      37.430 101.880 123.070  1.00  0.00           H  
ATOM   3720  HA  SER A 241      35.713 100.699 125.219  1.00  0.00           H  
ATOM   3721  HB2 SER A 241      36.222 103.644 124.714  1.00  0.00           H  
ATOM   3722  HB3 SER A 241      35.219 102.963 125.904  1.00  0.00           H  
ATOM   3723  HG  SER A 241      36.797 101.873 126.882  1.00  0.00           H  
ATOM   3724  N   TYR A 242      33.592 101.212 124.151  1.00  0.00           N  
ATOM   3725  CA  TYR A 242      32.379 101.016 123.421  1.00  0.00           C  
ATOM   3726  C   TYR A 242      31.120 101.271 124.242  1.00  0.00           C  
ATOM   3727  O   TYR A 242      31.161 101.163 125.484  1.00  0.00           O  
ATOM   3728  CB  TYR A 242      32.354  99.532 123.028  1.00  0.00           C  
ATOM   3729  CG  TYR A 242      33.628  98.925 122.454  1.00  0.00           C  
ATOM   3730  CD1 TYR A 242      33.775  98.891 121.070  1.00  0.00           C  
ATOM   3731  CD2 TYR A 242      34.540  98.195 123.286  1.00  0.00           C  
ATOM   3732  CE1 TYR A 242      34.854  98.264 120.515  1.00  0.00           C  
ATOM   3733  CE2 TYR A 242      35.722  97.657 122.741  1.00  0.00           C  
ATOM   3734  CZ  TYR A 242      35.850  97.576 121.313  1.00  0.00           C  
ATOM   3735  OH  TYR A 242      36.960  97.000 120.795  1.00  0.00           O  
ATOM   3736  H   TYR A 242      33.617 100.856 125.096  1.00  0.00           H  
ATOM   3737  HA  TYR A 242      32.388 101.620 122.514  1.00  0.00           H  
ATOM   3738  HB2 TYR A 242      32.193  98.975 123.951  1.00  0.00           H  
ATOM   3739  HB3 TYR A 242      31.563  99.415 122.288  1.00  0.00           H  
ATOM   3740  HD1 TYR A 242      32.912  99.277 120.547  1.00  0.00           H  
ATOM   3741  HD2 TYR A 242      34.287  98.158 124.336  1.00  0.00           H  
ATOM   3742  HE1 TYR A 242      34.961  98.293 119.440  1.00  0.00           H  
ATOM   3743  HE2 TYR A 242      36.469  97.215 123.383  1.00  0.00           H  
ATOM   3744  HH  TYR A 242      36.915  96.115 121.165  1.00  0.00           H  
ATOM   3745  N   TYR A 243      30.001 101.682 123.647  1.00  0.00           N  
ATOM   3746  CA  TYR A 243      28.663 101.812 124.300  1.00  0.00           C  
ATOM   3747  C   TYR A 243      28.007 100.460 124.353  1.00  0.00           C  
ATOM   3748  O   TYR A 243      28.018  99.745 123.344  1.00  0.00           O  
ATOM   3749  CB  TYR A 243      27.829 102.828 123.495  1.00  0.00           C  
ATOM   3750  CG  TYR A 243      26.354 102.974 123.907  1.00  0.00           C  
ATOM   3751  CD1 TYR A 243      25.953 103.933 124.865  1.00  0.00           C  
ATOM   3752  CD2 TYR A 243      25.363 102.137 123.372  1.00  0.00           C  
ATOM   3753  CE1 TYR A 243      24.648 104.065 125.261  1.00  0.00           C  
ATOM   3754  CE2 TYR A 243      24.007 102.312 123.706  1.00  0.00           C  
ATOM   3755  CZ  TYR A 243      23.667 103.288 124.666  1.00  0.00           C  
ATOM   3756  OH  TYR A 243      22.330 103.357 125.000  1.00  0.00           O  
ATOM   3757  H   TYR A 243      30.024 101.750 122.639  1.00  0.00           H  
ATOM   3758  HA  TYR A 243      28.837 102.207 125.300  1.00  0.00           H  
ATOM   3759  HB2 TYR A 243      28.320 103.799 123.563  1.00  0.00           H  
ATOM   3760  HB3 TYR A 243      27.814 102.649 122.421  1.00  0.00           H  
ATOM   3761  HD1 TYR A 243      26.769 104.436 125.364  1.00  0.00           H  
ATOM   3762  HD2 TYR A 243      25.623 101.398 122.630  1.00  0.00           H  
ATOM   3763  HE1 TYR A 243      24.350 104.733 126.055  1.00  0.00           H  
ATOM   3764  HE2 TYR A 243      23.219 101.680 123.324  1.00  0.00           H  
ATOM   3765  HH  TYR A 243      21.803 102.735 124.492  1.00  0.00           H  
ATOM   3766  N   PRO A 244      27.321 100.148 125.478  1.00  0.00           N  
ATOM   3767  CA  PRO A 244      26.539  98.923 125.593  1.00  0.00           C  
ATOM   3768  C   PRO A 244      25.166  99.047 124.889  1.00  0.00           C  
ATOM   3769  O   PRO A 244      24.114  99.212 125.522  1.00  0.00           O  
ATOM   3770  CB  PRO A 244      26.606  98.523 127.084  1.00  0.00           C  
ATOM   3771  CG  PRO A 244      26.924  99.756 127.869  1.00  0.00           C  
ATOM   3772  CD  PRO A 244      27.684 100.602 126.813  1.00  0.00           C  
ATOM   3773  HA  PRO A 244      27.106  98.164 125.053  1.00  0.00           H  
ATOM   3774  HB2 PRO A 244      25.642  98.146 127.426  1.00  0.00           H  
ATOM   3775  HB3 PRO A 244      27.383  97.789 127.297  1.00  0.00           H  
ATOM   3776  HG2 PRO A 244      26.070 100.378 128.140  1.00  0.00           H  
ATOM   3777  HG3 PRO A 244      27.571  99.628 128.736  1.00  0.00           H  
ATOM   3778  HD2 PRO A 244      27.450 101.644 127.036  1.00  0.00           H  
ATOM   3779  HD3 PRO A 244      28.749 100.408 126.946  1.00  0.00           H  
ATOM   3780  N   HIE A 245      25.226  98.722 123.571  1.00  0.00           N  
ATOM   3781  CA  HIE A 245      24.101  98.519 122.660  1.00  0.00           C  
ATOM   3782  C   HIE A 245      23.397  97.238 123.054  1.00  0.00           C  
ATOM   3783  O   HIE A 245      23.867  96.405 123.886  1.00  0.00           O  
ATOM   3784  CB  HIE A 245      24.662  98.424 121.208  1.00  0.00           C  
ATOM   3785  CG  HIE A 245      24.977  99.773 120.497  1.00  0.00           C  
ATOM   3786  CD2 HIE A 245      24.109 100.778 120.234  1.00  0.00           C  
ATOM   3787  ND1 HIE A 245      26.284 100.231 120.076  1.00  0.00           N  
ATOM   3788  CE1 HIE A 245      26.121 101.558 119.778  1.00  0.00           C  
ATOM   3789  NE2 HIE A 245      24.814 101.847 119.776  1.00  0.00           N  
ATOM   3790  H   HIE A 245      26.169  98.573 123.242  1.00  0.00           H  
ATOM   3791  HA  HIE A 245      23.420  99.355 122.815  1.00  0.00           H  
ATOM   3792  HB2 HIE A 245      25.501  97.730 121.156  1.00  0.00           H  
ATOM   3793  HB3 HIE A 245      24.053  97.779 120.574  1.00  0.00           H  
ATOM   3794  HD2 HIE A 245      23.035 100.727 120.330  1.00  0.00           H  
ATOM   3795  HE1 HIE A 245      26.984 102.189 119.626  1.00  0.00           H  
ATOM   3796  HE2 HIE A 245      24.473 102.797 119.809  1.00  0.00           H  
ATOM   3797  N   CYS A 246      22.201  97.150 122.499  1.00  0.00           N  
ATOM   3798  CA  CYS A 246      21.280  96.073 122.694  1.00  0.00           C  
ATOM   3799  C   CYS A 246      20.593  95.637 121.306  1.00  0.00           C  
ATOM   3800  O   CYS A 246      20.115  96.462 120.583  1.00  0.00           O  
ATOM   3801  CB  CYS A 246      20.249  96.406 123.812  1.00  0.00           C  
ATOM   3802  SG  CYS A 246      18.910  95.259 123.809  1.00  0.00           S  
ATOM   3803  H   CYS A 246      21.919  97.958 121.963  1.00  0.00           H  
ATOM   3804  HA  CYS A 246      21.778  95.158 123.010  1.00  0.00           H  
ATOM   3805  HB2 CYS A 246      20.804  96.328 124.746  1.00  0.00           H  
ATOM   3806  HB3 CYS A 246      19.940  97.441 123.671  1.00  0.00           H  
ATOM   3807  HG  CYS A 246      19.342  94.287 124.618  1.00  0.00           H  
ATOM   3808  N   LEU A 247      20.420  94.357 121.144  1.00  0.00           N  
ATOM   3809  CA  LEU A 247      19.877  93.813 119.854  1.00  0.00           C  
ATOM   3810  C   LEU A 247      18.353  94.031 119.499  1.00  0.00           C  
ATOM   3811  O   LEU A 247      18.027  94.152 118.314  1.00  0.00           O  
ATOM   3812  CB  LEU A 247      20.196  92.255 119.832  1.00  0.00           C  
ATOM   3813  CG  LEU A 247      19.877  91.492 118.565  1.00  0.00           C  
ATOM   3814  CD1 LEU A 247      20.623  91.945 117.353  1.00  0.00           C  
ATOM   3815  CD2 LEU A 247      20.356  90.021 118.781  1.00  0.00           C  
ATOM   3816  H   LEU A 247      20.632  93.654 121.838  1.00  0.00           H  
ATOM   3817  HA  LEU A 247      20.363  94.245 118.977  1.00  0.00           H  
ATOM   3818  HB2 LEU A 247      21.254  92.026 119.964  1.00  0.00           H  
ATOM   3819  HB3 LEU A 247      19.691  91.759 120.661  1.00  0.00           H  
ATOM   3820  HG  LEU A 247      18.805  91.644 118.432  1.00  0.00           H  
ATOM   3821 HD11 LEU A 247      21.702  91.822 117.448  1.00  0.00           H  
ATOM   3822 HD12 LEU A 247      20.296  91.343 116.506  1.00  0.00           H  
ATOM   3823 HD13 LEU A 247      20.349  92.949 117.028  1.00  0.00           H  
ATOM   3824 HD21 LEU A 247      19.802  89.493 119.556  1.00  0.00           H  
ATOM   3825 HD22 LEU A 247      20.339  89.511 117.818  1.00  0.00           H  
ATOM   3826 HD23 LEU A 247      21.400  90.046 119.097  1.00  0.00           H  
ATOM   3827  N   ALA A 248      17.493  94.154 120.487  1.00  0.00           N  
ATOM   3828  CA  ALA A 248      16.047  94.435 120.324  1.00  0.00           C  
ATOM   3829  C   ALA A 248      15.862  95.958 120.088  1.00  0.00           C  
ATOM   3830  O   ALA A 248      15.130  96.319 119.126  1.00  0.00           O  
ATOM   3831  CB  ALA A 248      15.231  93.932 121.510  1.00  0.00           C  
ATOM   3832  H   ALA A 248      17.850  93.931 121.405  1.00  0.00           H  
ATOM   3833  HA  ALA A 248      15.540  94.037 119.446  1.00  0.00           H  
ATOM   3834  HB1 ALA A 248      15.199  92.846 121.419  1.00  0.00           H  
ATOM   3835  HB2 ALA A 248      15.703  94.332 122.408  1.00  0.00           H  
ATOM   3836  HB3 ALA A 248      14.221  94.337 121.454  1.00  0.00           H  
ATOM   3837  N   SER A 249      16.748  96.766 120.662  1.00  0.00           N  
ATOM   3838  CA  SER A 249      17.027  98.221 120.339  1.00  0.00           C  
ATOM   3839  C   SER A 249      17.565  98.408 118.885  1.00  0.00           C  
ATOM   3840  O   SER A 249      16.937  99.065 118.050  1.00  0.00           O  
ATOM   3841  CB  SER A 249      18.046  98.784 121.365  1.00  0.00           C  
ATOM   3842  OG  SER A 249      18.611 100.046 120.948  1.00  0.00           O  
ATOM   3843  H   SER A 249      17.320  96.376 121.397  1.00  0.00           H  
ATOM   3844  HA  SER A 249      16.096  98.790 120.349  1.00  0.00           H  
ATOM   3845  HB2 SER A 249      17.486  98.976 122.280  1.00  0.00           H  
ATOM   3846  HB3 SER A 249      18.927  98.148 121.451  1.00  0.00           H  
ATOM   3847  HG  SER A 249      17.923 100.714 120.895  1.00  0.00           H  
ATOM   3848  N   PHE A 250      18.575  97.714 118.391  1.00  0.00           N  
ATOM   3849  CA  PHE A 250      19.155  97.614 117.047  1.00  0.00           C  
ATOM   3850  C   PHE A 250      18.144  97.228 115.937  1.00  0.00           C  
ATOM   3851  O   PHE A 250      18.026  97.849 114.855  1.00  0.00           O  
ATOM   3852  CB  PHE A 250      20.472  96.844 117.106  1.00  0.00           C  
ATOM   3853  CG  PHE A 250      21.500  97.342 116.119  1.00  0.00           C  
ATOM   3854  CD1 PHE A 250      22.685  97.903 116.548  1.00  0.00           C  
ATOM   3855  CD2 PHE A 250      21.236  97.173 114.728  1.00  0.00           C  
ATOM   3856  CE1 PHE A 250      23.625  98.397 115.596  1.00  0.00           C  
ATOM   3857  CE2 PHE A 250      22.172  97.668 113.818  1.00  0.00           C  
ATOM   3858  CZ  PHE A 250      23.387  98.258 114.231  1.00  0.00           C  
ATOM   3859  H   PHE A 250      18.937  97.054 119.062  1.00  0.00           H  
ATOM   3860  HA  PHE A 250      19.457  98.620 116.762  1.00  0.00           H  
ATOM   3861  HB2 PHE A 250      20.889  96.856 118.113  1.00  0.00           H  
ATOM   3862  HB3 PHE A 250      20.287  95.805 116.830  1.00  0.00           H  
ATOM   3863  HD1 PHE A 250      22.885  98.036 117.602  1.00  0.00           H  
ATOM   3864  HD2 PHE A 250      20.315  96.674 114.464  1.00  0.00           H  
ATOM   3865  HE1 PHE A 250      24.511  98.785 116.079  1.00  0.00           H  
ATOM   3866  HE2 PHE A 250      21.834  97.509 112.805  1.00  0.00           H  
ATOM   3867  HZ  PHE A 250      24.068  98.675 113.505  1.00  0.00           H  
ATOM   3868  N   THR A 251      17.282  96.270 116.219  1.00  0.00           N  
ATOM   3869  CA  THR A 251      16.164  95.794 115.364  1.00  0.00           C  
ATOM   3870  C   THR A 251      15.089  96.836 115.091  1.00  0.00           C  
ATOM   3871  O   THR A 251      14.710  96.890 113.908  1.00  0.00           O  
ATOM   3872  CB  THR A 251      15.465  94.576 116.004  1.00  0.00           C  
ATOM   3873  CG2 THR A 251      14.376  94.013 115.082  1.00  0.00           C  
ATOM   3874  OG1 THR A 251      16.405  93.613 116.389  1.00  0.00           O  
ATOM   3875  H   THR A 251      17.387  95.796 117.105  1.00  0.00           H  
ATOM   3876  HA  THR A 251      16.486  95.327 114.433  1.00  0.00           H  
ATOM   3877  HB  THR A 251      14.913  94.810 116.914  1.00  0.00           H  
ATOM   3878  HG1 THR A 251      17.000  93.881 117.093  1.00  0.00           H  
ATOM   3879 HG21 THR A 251      13.670  94.767 114.735  1.00  0.00           H  
ATOM   3880 HG22 THR A 251      14.776  93.510 114.203  1.00  0.00           H  
ATOM   3881 HG23 THR A 251      13.881  93.279 115.717  1.00  0.00           H  
ATOM   3882  N   GLU A 252      14.749  97.793 116.015  1.00  0.00           N  
ATOM   3883  CA  GLU A 252      14.043  99.031 115.711  1.00  0.00           C  
ATOM   3884  C   GLU A 252      14.854 100.168 115.146  1.00  0.00           C  
ATOM   3885  O   GLU A 252      14.404 100.928 114.241  1.00  0.00           O  
ATOM   3886  CB  GLU A 252      13.072  99.361 116.833  1.00  0.00           C  
ATOM   3887  CG  GLU A 252      13.587  99.884 118.164  1.00  0.00           C  
ATOM   3888  CD  GLU A 252      13.585 101.409 118.242  1.00  0.00           C  
ATOM   3889  OE1 GLU A 252      13.454 102.128 117.270  1.00  0.00           O  
ATOM   3890  OE2 GLU A 252      13.934 101.913 119.363  1.00  0.00           O1-
ATOM   3891  H   GLU A 252      15.056  97.635 116.964  1.00  0.00           H  
ATOM   3892  HA  GLU A 252      13.330  98.806 114.917  1.00  0.00           H  
ATOM   3893  HB2 GLU A 252      12.289 100.040 116.497  1.00  0.00           H  
ATOM   3894  HB3 GLU A 252      12.516  98.427 116.911  1.00  0.00           H  
ATOM   3895  HG2 GLU A 252      13.007  99.535 119.018  1.00  0.00           H  
ATOM   3896  HG3 GLU A 252      14.627  99.558 118.148  1.00  0.00           H  
ATOM   3897  N   LEU A 253      16.125 100.318 115.608  1.00  0.00           N  
ATOM   3898  CA  LEU A 253      17.050 101.405 115.205  1.00  0.00           C  
ATOM   3899  C   LEU A 253      17.441 101.307 113.690  1.00  0.00           C  
ATOM   3900  O   LEU A 253      17.254 102.293 113.010  1.00  0.00           O  
ATOM   3901  CB  LEU A 253      18.280 101.260 116.106  1.00  0.00           C  
ATOM   3902  CG  LEU A 253      19.387 102.305 116.049  1.00  0.00           C  
ATOM   3903  CD1 LEU A 253      19.504 103.236 117.236  1.00  0.00           C  
ATOM   3904  CD2 LEU A 253      20.685 101.552 115.788  1.00  0.00           C  
ATOM   3905  H   LEU A 253      16.452  99.582 116.218  1.00  0.00           H  
ATOM   3906  HA  LEU A 253      16.560 102.370 115.330  1.00  0.00           H  
ATOM   3907  HB2 LEU A 253      17.889 101.321 117.121  1.00  0.00           H  
ATOM   3908  HB3 LEU A 253      18.674 100.246 116.051  1.00  0.00           H  
ATOM   3909  HG  LEU A 253      19.061 102.802 115.136  1.00  0.00           H  
ATOM   3910 HD11 LEU A 253      20.147 104.090 117.027  1.00  0.00           H  
ATOM   3911 HD12 LEU A 253      18.501 103.646 117.358  1.00  0.00           H  
ATOM   3912 HD13 LEU A 253      19.885 102.728 118.122  1.00  0.00           H  
ATOM   3913 HD21 LEU A 253      20.780 100.845 116.613  1.00  0.00           H  
ATOM   3914 HD22 LEU A 253      20.670 101.144 114.777  1.00  0.00           H  
ATOM   3915 HD23 LEU A 253      21.536 102.223 115.903  1.00  0.00           H  
ATOM   3916  N   VAL A 254      17.895 100.137 113.253  1.00  0.00           N  
ATOM   3917  CA  VAL A 254      18.429  99.937 111.844  1.00  0.00           C  
ATOM   3918  C   VAL A 254      17.402 100.141 110.702  1.00  0.00           C  
ATOM   3919  O   VAL A 254      17.689 100.387 109.582  1.00  0.00           O  
ATOM   3920  CB  VAL A 254      19.191  98.596 111.749  1.00  0.00           C  
ATOM   3921  CG1 VAL A 254      18.165  97.459 111.740  1.00  0.00           C  
ATOM   3922  CG2 VAL A 254      20.103  98.456 110.531  1.00  0.00           C  
ATOM   3923  H   VAL A 254      17.799  99.297 113.806  1.00  0.00           H  
ATOM   3924  HA  VAL A 254      19.027 100.829 111.658  1.00  0.00           H  
ATOM   3925  HB  VAL A 254      19.845  98.519 112.617  1.00  0.00           H  
ATOM   3926 HG11 VAL A 254      17.385  97.583 112.492  1.00  0.00           H  
ATOM   3927 HG12 VAL A 254      17.655  97.302 110.790  1.00  0.00           H  
ATOM   3928 HG13 VAL A 254      18.668  96.556 112.084  1.00  0.00           H  
ATOM   3929 HG21 VAL A 254      20.775  97.613 110.698  1.00  0.00           H  
ATOM   3930 HG22 VAL A 254      19.435  98.333 109.679  1.00  0.00           H  
ATOM   3931 HG23 VAL A 254      20.707  99.343 110.341  1.00  0.00           H  
ATOM   3932  N   GLN A 255      16.082  99.864 111.011  1.00  0.00           N  
ATOM   3933  CA  GLN A 255      14.916  99.979 110.156  1.00  0.00           C  
ATOM   3934  C   GLN A 255      14.287 101.329 110.149  1.00  0.00           C  
ATOM   3935  O   GLN A 255      13.803 101.680 109.100  1.00  0.00           O  
ATOM   3936  CB  GLN A 255      13.915  98.862 110.627  1.00  0.00           C  
ATOM   3937  CG  GLN A 255      14.357  97.398 110.447  1.00  0.00           C  
ATOM   3938  CD  GLN A 255      13.145  96.486 110.478  1.00  0.00           C  
ATOM   3939  NE2 GLN A 255      13.088  95.721 111.511  1.00  0.00           N  
ATOM   3940  OE1 GLN A 255      12.419  96.282 109.538  1.00  0.00           O  
ATOM   3941  H   GLN A 255      15.949  99.431 111.914  1.00  0.00           H  
ATOM   3942  HA  GLN A 255      15.197  99.768 109.124  1.00  0.00           H  
ATOM   3943  HB2 GLN A 255      13.672  99.117 111.658  1.00  0.00           H  
ATOM   3944  HB3 GLN A 255      12.931  99.097 110.223  1.00  0.00           H  
ATOM   3945  HG2 GLN A 255      14.864  97.288 109.489  1.00  0.00           H  
ATOM   3946  HG3 GLN A 255      15.038  97.060 111.229  1.00  0.00           H  
ATOM   3947 HE21 GLN A 255      12.261  95.152 111.622  1.00  0.00           H  
ATOM   3948 HE22 GLN A 255      13.831  95.838 112.186  1.00  0.00           H  
ATOM   3949  N   GLU A 256      14.408 102.077 111.289  1.00  0.00           N  
ATOM   3950  CA  GLU A 256      14.152 103.527 111.340  1.00  0.00           C  
ATOM   3951  C   GLU A 256      15.258 104.323 110.745  1.00  0.00           C  
ATOM   3952  O   GLU A 256      14.994 105.426 110.237  1.00  0.00           O  
ATOM   3953  CB  GLU A 256      14.130 103.848 112.838  1.00  0.00           C  
ATOM   3954  CG  GLU A 256      13.532 105.267 113.160  1.00  0.00           C  
ATOM   3955  CD  GLU A 256      12.783 105.428 114.463  1.00  0.00           C  
ATOM   3956  OE1 GLU A 256      13.281 106.162 115.370  1.00  0.00           O  
ATOM   3957  OE2 GLU A 256      11.663 104.901 114.598  1.00  0.00           O1-
ATOM   3958  H   GLU A 256      14.749 101.749 112.181  1.00  0.00           H  
ATOM   3959  HA  GLU A 256      13.205 103.672 110.822  1.00  0.00           H  
ATOM   3960  HB2 GLU A 256      13.418 103.176 113.316  1.00  0.00           H  
ATOM   3961  HB3 GLU A 256      15.042 103.604 113.383  1.00  0.00           H  
ATOM   3962  HG2 GLU A 256      14.253 106.080 113.079  1.00  0.00           H  
ATOM   3963  HG3 GLU A 256      12.822 105.470 112.357  1.00  0.00           H  
ATOM   3964  N   ALA A 257      16.417 103.710 110.596  1.00  0.00           N  
ATOM   3965  CA  ALA A 257      17.477 104.243 109.652  1.00  0.00           C  
ATOM   3966  C   ALA A 257      16.947 104.385 108.225  1.00  0.00           C  
ATOM   3967  O   ALA A 257      17.340 105.287 107.518  1.00  0.00           O  
ATOM   3968  CB  ALA A 257      18.649 103.245 109.566  1.00  0.00           C  
ATOM   3969  H   ALA A 257      16.577 102.843 111.088  1.00  0.00           H  
ATOM   3970  HA  ALA A 257      17.964 105.179 109.919  1.00  0.00           H  
ATOM   3971  HB1 ALA A 257      19.584 103.738 109.302  1.00  0.00           H  
ATOM   3972  HB2 ALA A 257      18.784 102.669 110.482  1.00  0.00           H  
ATOM   3973  HB3 ALA A 257      18.447 102.550 108.751  1.00  0.00           H  
ATOM   3974  N   PHE A 258      16.044 103.491 107.823  1.00  0.00           N  
ATOM   3975  CA  PHE A 258      15.463 103.489 106.440  1.00  0.00           C  
ATOM   3976  C   PHE A 258      14.031 104.057 106.421  1.00  0.00           C  
ATOM   3977  O   PHE A 258      13.364 104.055 105.391  1.00  0.00           O  
ATOM   3978  CB  PHE A 258      15.465 101.994 105.979  1.00  0.00           C  
ATOM   3979  CG  PHE A 258      16.802 101.582 105.401  1.00  0.00           C  
ATOM   3980  CD1 PHE A 258      17.105 102.058 104.131  1.00  0.00           C  
ATOM   3981  CD2 PHE A 258      17.588 100.603 106.044  1.00  0.00           C  
ATOM   3982  CE1 PHE A 258      18.185 101.631 103.442  1.00  0.00           C  
ATOM   3983  CE2 PHE A 258      18.744 100.130 105.258  1.00  0.00           C  
ATOM   3984  CZ  PHE A 258      19.020 100.654 103.979  1.00  0.00           C  
ATOM   3985  H   PHE A 258      15.817 102.740 108.461  1.00  0.00           H  
ATOM   3986  HA  PHE A 258      16.096 104.078 105.776  1.00  0.00           H  
ATOM   3987  HB2 PHE A 258      15.332 101.384 106.872  1.00  0.00           H  
ATOM   3988  HB3 PHE A 258      14.664 101.772 105.274  1.00  0.00           H  
ATOM   3989  HD1 PHE A 258      16.508 102.831 103.666  1.00  0.00           H  
ATOM   3990  HD2 PHE A 258      17.420 100.128 106.998  1.00  0.00           H  
ATOM   3991  HE1 PHE A 258      18.344 102.015 102.445  1.00  0.00           H  
ATOM   3992  HE2 PHE A 258      19.192  99.222 105.635  1.00  0.00           H  
ATOM   3993  HZ  PHE A 258      19.833 100.238 103.403  1.00  0.00           H  
ATOM   3994  N   GLY A 259      13.523 104.473 107.572  1.00  0.00           N  
ATOM   3995  CA  GLY A 259      12.120 104.836 107.736  1.00  0.00           C  
ATOM   3996  C   GLY A 259      11.105 103.746 107.364  1.00  0.00           C  
ATOM   3997  O   GLY A 259      10.024 104.138 106.929  1.00  0.00           O  
ATOM   3998  H   GLY A 259      14.078 104.280 108.394  1.00  0.00           H  
ATOM   3999  HA2 GLY A 259      11.825 105.107 108.749  1.00  0.00           H  
ATOM   4000  HA3 GLY A 259      11.919 105.685 107.082  1.00  0.00           H  
ATOM   4001  N   GLY A 260      11.476 102.453 107.624  1.00  0.00           N  
ATOM   4002  CA  GLY A 260      10.543 101.364 107.312  1.00  0.00           C  
ATOM   4003  C   GLY A 260      10.502 101.057 105.752  1.00  0.00           C  
ATOM   4004  O   GLY A 260       9.516 100.449 105.340  1.00  0.00           O  
ATOM   4005  H   GLY A 260      12.359 102.224 108.058  1.00  0.00           H  
ATOM   4006  HA2 GLY A 260      10.839 100.492 107.895  1.00  0.00           H  
ATOM   4007  HA3 GLY A 260       9.522 101.579 107.625  1.00  0.00           H  
ATOM   4008  N   ARG A 261      11.569 101.191 104.974  1.00  0.00           N  
ATOM   4009  CA  ARG A 261      11.760 101.052 103.564  1.00  0.00           C  
ATOM   4010  C   ARG A 261      12.752  99.921 103.299  1.00  0.00           C  
ATOM   4011  O   ARG A 261      13.675 100.048 102.512  1.00  0.00           O  
ATOM   4012  CB  ARG A 261      12.179 102.411 102.929  1.00  0.00           C  
ATOM   4013  CG  ARG A 261      11.167 103.537 103.249  1.00  0.00           C  
ATOM   4014  CD  ARG A 261      11.542 104.868 102.607  1.00  0.00           C  
ATOM   4015  NE  ARG A 261      12.796 105.398 103.081  1.00  0.00           N  
ATOM   4016  CZ  ARG A 261      13.428 106.455 102.634  1.00  0.00           C  
ATOM   4017  NH1 ARG A 261      14.682 106.676 103.011  1.00  0.00           N1+
ATOM   4018  NH2 ARG A 261      12.882 107.272 101.734  1.00  0.00           N  
ATOM   4019  H   ARG A 261      12.378 101.678 105.335  1.00  0.00           H  
ATOM   4020  HA  ARG A 261      10.805 100.806 103.102  1.00  0.00           H  
ATOM   4021  HB2 ARG A 261      13.138 102.706 103.356  1.00  0.00           H  
ATOM   4022  HB3 ARG A 261      12.320 102.248 101.860  1.00  0.00           H  
ATOM   4023  HG2 ARG A 261      10.206 103.183 102.880  1.00  0.00           H  
ATOM   4024  HG3 ARG A 261      11.108 103.622 104.334  1.00  0.00           H  
ATOM   4025  HD2 ARG A 261      11.485 104.757 101.524  1.00  0.00           H  
ATOM   4026  HD3 ARG A 261      10.893 105.641 103.020  1.00  0.00           H  
ATOM   4027  HE  ARG A 261      13.285 104.878 103.794  1.00  0.00           H  
ATOM   4028 HH11 ARG A 261      15.037 106.355 103.900  1.00  0.00           H  
ATOM   4029 HH12 ARG A 261      15.128 107.543 102.749  1.00  0.00           H  
ATOM   4030 HH21 ARG A 261      11.876 107.261 101.628  1.00  0.00           H  
ATOM   4031 HH22 ARG A 261      13.415 108.034 101.340  1.00  0.00           H  
ATOM   4032  N   CYS A 262      12.574  98.826 104.047  1.00  0.00           N  
ATOM   4033  CA  CYS A 262      13.387  97.624 103.968  1.00  0.00           C  
ATOM   4034  C   CYS A 262      12.736  96.310 104.376  1.00  0.00           C  
ATOM   4035  O   CYS A 262      11.776  96.219 105.208  1.00  0.00           O  
ATOM   4036  CB  CYS A 262      14.756  97.884 104.753  1.00  0.00           C  
ATOM   4037  SG  CYS A 262      14.389  98.303 106.430  1.00  0.00           S  
ATOM   4038  H   CYS A 262      11.681  98.704 104.503  1.00  0.00           H  
ATOM   4039  HA  CYS A 262      13.630  97.514 102.911  1.00  0.00           H  
ATOM   4040  HB2 CYS A 262      15.321  96.952 104.721  1.00  0.00           H  
ATOM   4041  HB3 CYS A 262      15.303  98.713 104.304  1.00  0.00           H  
ATOM   4042  HG  CYS A 262      13.989  97.074 106.768  1.00  0.00           H  
ATOM   4043  N   GLN A 263      13.430  95.228 103.952  1.00  0.00           N  
ATOM   4044  CA  GLN A 263      13.415  93.802 104.455  1.00  0.00           C  
ATOM   4045  C   GLN A 263      14.633  93.590 105.460  1.00  0.00           C  
ATOM   4046  O   GLN A 263      15.712  94.006 105.061  1.00  0.00           O  
ATOM   4047  CB  GLN A 263      13.345  92.847 103.266  1.00  0.00           C  
ATOM   4048  CG  GLN A 263      11.905  93.120 102.646  1.00  0.00           C  
ATOM   4049  CD  GLN A 263      11.643  92.302 101.400  1.00  0.00           C  
ATOM   4050  NE2 GLN A 263      10.569  92.601 100.611  1.00  0.00           N  
ATOM   4051  OE1 GLN A 263      12.320  91.335 100.952  1.00  0.00           O  
ATOM   4052  H   GLN A 263      14.237  95.412 103.372  1.00  0.00           H  
ATOM   4053  HA  GLN A 263      12.544  93.686 105.101  1.00  0.00           H  
ATOM   4054  HB2 GLN A 263      14.107  92.890 102.488  1.00  0.00           H  
ATOM   4055  HB3 GLN A 263      13.407  91.862 103.728  1.00  0.00           H  
ATOM   4056  HG2 GLN A 263      11.164  92.915 103.418  1.00  0.00           H  
ATOM   4057  HG3 GLN A 263      11.723  94.148 102.334  1.00  0.00           H  
ATOM   4058 HE21 GLN A 263      10.322  91.828 100.008  1.00  0.00           H  
ATOM   4059 HE22 GLN A 263       9.806  93.205 100.878  1.00  0.00           H  
ATOM   4060  N   HID A 264      14.437  92.890 106.567  1.00  0.00           N  
ATOM   4061  CA  HID A 264      15.427  92.732 107.673  1.00  0.00           C  
ATOM   4062  C   HID A 264      15.798  91.290 108.007  1.00  0.00           C  
ATOM   4063  O   HID A 264      15.040  90.301 107.949  1.00  0.00           O  
ATOM   4064  CB  HID A 264      14.898  93.524 108.920  1.00  0.00           C  
ATOM   4065  CG  HID A 264      15.735  93.321 110.087  1.00  0.00           C  
ATOM   4066  CD2 HID A 264      16.877  94.067 110.421  1.00  0.00           C  
ATOM   4067  ND1 HID A 264      15.674  92.343 111.033  1.00  0.00           N  
ATOM   4068  CE1 HID A 264      16.598  92.566 111.951  1.00  0.00           C  
ATOM   4069  NE2 HID A 264      17.282  93.644 111.687  1.00  0.00           N  
ATOM   4070  H   HID A 264      13.491  92.622 106.797  1.00  0.00           H  
ATOM   4071  HA  HID A 264      16.354  93.238 107.401  1.00  0.00           H  
ATOM   4072  HB2 HID A 264      14.961  94.587 108.684  1.00  0.00           H  
ATOM   4073  HB3 HID A 264      13.930  93.191 109.296  1.00  0.00           H  
ATOM   4074  HD1 HID A 264      14.992  91.599 110.994  1.00  0.00           H  
ATOM   4075  HD2 HID A 264      17.335  94.837 109.818  1.00  0.00           H  
ATOM   4076  HE1 HID A 264      16.645  91.989 112.862  1.00  0.00           H  
ATOM   4077  N   SER A 265      16.981  91.144 108.423  1.00  0.00           N  
ATOM   4078  CA  SER A 265      17.532  89.893 108.980  1.00  0.00           C  
ATOM   4079  C   SER A 265      18.639  90.244 109.947  1.00  0.00           C  
ATOM   4080  O   SER A 265      19.237  91.339 109.899  1.00  0.00           O  
ATOM   4081  CB  SER A 265      18.039  89.055 107.820  1.00  0.00           C  
ATOM   4082  OG  SER A 265      18.430  87.752 108.266  1.00  0.00           O  
ATOM   4083  H   SER A 265      17.615  91.925 108.505  1.00  0.00           H  
ATOM   4084  HA  SER A 265      16.833  89.286 109.558  1.00  0.00           H  
ATOM   4085  HB2 SER A 265      17.346  88.998 106.981  1.00  0.00           H  
ATOM   4086  HB3 SER A 265      18.924  89.574 107.451  1.00  0.00           H  
ATOM   4087  HG  SER A 265      17.701  87.257 108.648  1.00  0.00           H  
ATOM   4088  N   VAL A 266      19.025  89.361 110.954  1.00  0.00           N  
ATOM   4089  CA  VAL A 266      20.304  89.498 111.675  1.00  0.00           C  
ATOM   4090  C   VAL A 266      20.985  88.173 111.600  1.00  0.00           C  
ATOM   4091  O   VAL A 266      20.333  87.104 111.533  1.00  0.00           O  
ATOM   4092  CB  VAL A 266      20.096  90.006 113.150  1.00  0.00           C  
ATOM   4093  CG1 VAL A 266      19.277  88.966 113.985  1.00  0.00           C  
ATOM   4094  CG2 VAL A 266      21.453  90.200 113.873  1.00  0.00           C  
ATOM   4095  H   VAL A 266      18.461  88.523 110.976  1.00  0.00           H  
ATOM   4096  HA  VAL A 266      20.904  90.195 111.089  1.00  0.00           H  
ATOM   4097  HB  VAL A 266      19.667  91.005 113.072  1.00  0.00           H  
ATOM   4098 HG11 VAL A 266      19.716  87.979 113.841  1.00  0.00           H  
ATOM   4099 HG12 VAL A 266      19.233  89.264 115.032  1.00  0.00           H  
ATOM   4100 HG13 VAL A 266      18.260  89.016 113.594  1.00  0.00           H  
ATOM   4101 HG21 VAL A 266      21.426  90.890 114.716  1.00  0.00           H  
ATOM   4102 HG22 VAL A 266      21.780  89.224 114.232  1.00  0.00           H  
ATOM   4103 HG23 VAL A 266      22.276  90.584 113.270  1.00  0.00           H  
ATOM   4104  N   LEU A 267      22.305  88.137 111.649  1.00  0.00           N  
ATOM   4105  CA  LEU A 267      23.151  86.955 111.806  1.00  0.00           C  
ATOM   4106  C   LEU A 267      24.048  87.072 113.119  1.00  0.00           C  
ATOM   4107  O   LEU A 267      24.281  88.217 113.646  1.00  0.00           O  
ATOM   4108  CB  LEU A 267      24.055  86.866 110.550  1.00  0.00           C  
ATOM   4109  CG  LEU A 267      23.441  86.941 109.180  1.00  0.00           C  
ATOM   4110  CD1 LEU A 267      24.560  86.984 108.170  1.00  0.00           C  
ATOM   4111  CD2 LEU A 267      22.589  85.753 108.890  1.00  0.00           C  
ATOM   4112  H   LEU A 267      22.795  89.014 111.548  1.00  0.00           H  
ATOM   4113  HA  LEU A 267      22.435  86.135 111.872  1.00  0.00           H  
ATOM   4114  HB2 LEU A 267      24.822  87.639 110.580  1.00  0.00           H  
ATOM   4115  HB3 LEU A 267      24.523  85.885 110.621  1.00  0.00           H  
ATOM   4116  HG  LEU A 267      22.887  87.879 109.140  1.00  0.00           H  
ATOM   4117 HD11 LEU A 267      25.257  86.152 108.278  1.00  0.00           H  
ATOM   4118 HD12 LEU A 267      24.289  86.980 107.114  1.00  0.00           H  
ATOM   4119 HD13 LEU A 267      25.132  87.890 108.373  1.00  0.00           H  
ATOM   4120 HD21 LEU A 267      23.070  84.801 109.113  1.00  0.00           H  
ATOM   4121 HD22 LEU A 267      21.694  85.850 109.504  1.00  0.00           H  
ATOM   4122 HD23 LEU A 267      22.293  85.784 107.842  1.00  0.00           H  
ATOM   4123  N   GLY A 268      24.408  85.894 113.664  1.00  0.00           N  
ATOM   4124  CA  GLY A 268      25.355  85.727 114.863  1.00  0.00           C  
ATOM   4125  C   GLY A 268      26.749  85.388 114.412  1.00  0.00           C  
ATOM   4126  O   GLY A 268      27.435  86.234 113.855  1.00  0.00           O  
ATOM   4127  H   GLY A 268      24.244  85.039 113.153  1.00  0.00           H  
ATOM   4128  HA2 GLY A 268      25.316  86.642 115.452  1.00  0.00           H  
ATOM   4129  HA3 GLY A 268      24.935  84.906 115.446  1.00  0.00           H  
ATOM   4130  N   ASP A 269      27.226  84.138 114.555  1.00  0.00           N  
ATOM   4131  CA  ASP A 269      28.502  83.721 113.976  1.00  0.00           C  
ATOM   4132  C   ASP A 269      28.463  83.501 112.452  1.00  0.00           C  
ATOM   4133  O   ASP A 269      28.732  82.376 111.982  1.00  0.00           O  
ATOM   4134  CB  ASP A 269      29.037  82.480 114.737  1.00  0.00           C  
ATOM   4135  CG  ASP A 269      29.454  82.721 116.168  1.00  0.00           C  
ATOM   4136  OD1 ASP A 269      29.797  83.862 116.556  1.00  0.00           O  
ATOM   4137  OD2 ASP A 269      29.689  81.704 116.855  1.00  0.00           O1-
ATOM   4138  H   ASP A 269      26.518  83.506 114.898  1.00  0.00           H  
ATOM   4139  HA  ASP A 269      29.188  84.535 114.203  1.00  0.00           H  
ATOM   4140  HB2 ASP A 269      28.384  81.621 114.589  1.00  0.00           H  
ATOM   4141  HB3 ASP A 269      30.030  82.380 114.298  1.00  0.00           H  
ATOM   4142  N   PHE A 270      27.987  84.501 111.696  1.00  0.00           N  
ATOM   4143  CA  PHE A 270      27.505  84.494 110.315  1.00  0.00           C  
ATOM   4144  C   PHE A 270      26.485  83.418 110.003  1.00  0.00           C  
ATOM   4145  O   PHE A 270      25.919  83.398 108.893  1.00  0.00           O  
ATOM   4146  CB  PHE A 270      28.677  84.288 109.360  1.00  0.00           C  
ATOM   4147  CG  PHE A 270      29.642  85.470 109.411  1.00  0.00           C  
ATOM   4148  CD1 PHE A 270      30.759  85.442 110.192  1.00  0.00           C  
ATOM   4149  CD2 PHE A 270      29.324  86.709 108.704  1.00  0.00           C  
ATOM   4150  CE1 PHE A 270      31.646  86.564 110.270  1.00  0.00           C  
ATOM   4151  CE2 PHE A 270      30.165  87.799 108.792  1.00  0.00           C  
ATOM   4152  CZ  PHE A 270      31.319  87.792 109.609  1.00  0.00           C  
ATOM   4153  H   PHE A 270      27.892  85.402 112.144  1.00  0.00           H  
ATOM   4154  HA  PHE A 270      27.003  85.447 110.147  1.00  0.00           H  
ATOM   4155  HB2 PHE A 270      29.223  83.364 109.554  1.00  0.00           H  
ATOM   4156  HB3 PHE A 270      28.183  84.190 108.393  1.00  0.00           H  
ATOM   4157  HD1 PHE A 270      30.998  84.505 110.673  1.00  0.00           H  
ATOM   4158  HD2 PHE A 270      28.369  86.870 108.225  1.00  0.00           H  
ATOM   4159  HE1 PHE A 270      32.554  86.490 110.850  1.00  0.00           H  
ATOM   4160  HE2 PHE A 270      29.871  88.703 108.279  1.00  0.00           H  
ATOM   4161  HZ  PHE A 270      32.029  88.593 109.757  1.00  0.00           H  
ATOM   4162  N   LYS A 271      26.110  82.583 110.916  1.00  0.00           N  
ATOM   4163  CA  LYS A 271      24.848  81.734 110.881  1.00  0.00           C  
ATOM   4164  C   LYS A 271      23.574  82.588 111.134  1.00  0.00           C  
ATOM   4165  O   LYS A 271      23.677  83.488 111.908  1.00  0.00           O  
ATOM   4166  CB  LYS A 271      25.029  80.518 111.885  1.00  0.00           C  
ATOM   4167  CG  LYS A 271      26.013  79.460 111.308  1.00  0.00           C  
ATOM   4168  CD  LYS A 271      26.605  78.477 112.369  1.00  0.00           C  
ATOM   4169  CE  LYS A 271      27.655  77.586 111.642  1.00  0.00           C  
ATOM   4170  NZ  LYS A 271      27.840  76.223 112.178  1.00  0.00           N1+
ATOM   4171  H   LYS A 271      26.665  82.578 111.760  1.00  0.00           H  
ATOM   4172  HA  LYS A 271      24.696  81.369 109.865  1.00  0.00           H  
ATOM   4173  HB2 LYS A 271      25.317  80.949 112.844  1.00  0.00           H  
ATOM   4174  HB3 LYS A 271      24.045  80.055 111.949  1.00  0.00           H  
ATOM   4175  HG2 LYS A 271      25.527  78.941 110.481  1.00  0.00           H  
ATOM   4176  HG3 LYS A 271      26.926  79.907 110.915  1.00  0.00           H  
ATOM   4177  HD2 LYS A 271      27.041  79.021 113.207  1.00  0.00           H  
ATOM   4178  HD3 LYS A 271      25.768  77.870 112.715  1.00  0.00           H  
ATOM   4179  HE2 LYS A 271      27.349  77.539 110.597  1.00  0.00           H  
ATOM   4180  HE3 LYS A 271      28.625  78.082 111.609  1.00  0.00           H  
ATOM   4181  HZ1 LYS A 271      27.074  75.596 111.979  1.00  0.00           H  
ATOM   4182  HZ2 LYS A 271      28.740  75.945 111.813  1.00  0.00           H  
ATOM   4183  HZ3 LYS A 271      27.893  76.274 113.186  1.00  0.00           H  
ATOM   4184  N   PRO A 272      22.391  82.249 110.531  1.00  0.00           N  
ATOM   4185  CA  PRO A 272      21.146  83.026 110.835  1.00  0.00           C  
ATOM   4186  C   PRO A 272      20.671  82.944 112.304  1.00  0.00           C  
ATOM   4187  O   PRO A 272      20.706  81.898 112.940  1.00  0.00           O  
ATOM   4188  CB  PRO A 272      20.068  82.403 109.960  1.00  0.00           C  
ATOM   4189  CG  PRO A 272      20.839  81.874 108.731  1.00  0.00           C  
ATOM   4190  CD  PRO A 272      22.135  81.381 109.406  1.00  0.00           C  
ATOM   4191  HA  PRO A 272      21.248  84.083 110.586  1.00  0.00           H  
ATOM   4192  HB2 PRO A 272      19.676  81.574 110.550  1.00  0.00           H  
ATOM   4193  HB3 PRO A 272      19.323  83.137 109.654  1.00  0.00           H  
ATOM   4194  HG2 PRO A 272      20.294  81.063 108.246  1.00  0.00           H  
ATOM   4195  HG3 PRO A 272      21.064  82.764 108.145  1.00  0.00           H  
ATOM   4196  HD2 PRO A 272      22.043  80.328 109.668  1.00  0.00           H  
ATOM   4197  HD3 PRO A 272      22.849  81.474 108.587  1.00  0.00           H  
ATOM   4198  N   TYR A 273      20.240  84.057 112.848  1.00  0.00           N  
ATOM   4199  CA  TYR A 273      19.956  84.320 114.254  1.00  0.00           C  
ATOM   4200  C   TYR A 273      18.682  85.151 114.449  1.00  0.00           C  
ATOM   4201  O   TYR A 273      18.178  85.850 113.539  1.00  0.00           O  
ATOM   4202  CB  TYR A 273      21.217  84.949 114.871  1.00  0.00           C  
ATOM   4203  CG  TYR A 273      21.277  84.957 116.368  1.00  0.00           C  
ATOM   4204  CD1 TYR A 273      21.558  83.769 117.092  1.00  0.00           C  
ATOM   4205  CD2 TYR A 273      21.017  86.157 117.084  1.00  0.00           C  
ATOM   4206  CE1 TYR A 273      21.913  83.882 118.487  1.00  0.00           C  
ATOM   4207  CE2 TYR A 273      21.191  86.197 118.475  1.00  0.00           C  
ATOM   4208  CZ  TYR A 273      21.758  85.110 119.173  1.00  0.00           C  
ATOM   4209  OH  TYR A 273      22.100  85.139 120.486  1.00  0.00           O  
ATOM   4210  H   TYR A 273      20.073  84.773 112.156  1.00  0.00           H  
ATOM   4211  HA  TYR A 273      19.900  83.329 114.704  1.00  0.00           H  
ATOM   4212  HB2 TYR A 273      22.019  84.340 114.453  1.00  0.00           H  
ATOM   4213  HB3 TYR A 273      21.240  85.984 114.533  1.00  0.00           H  
ATOM   4214  HD1 TYR A 273      21.656  82.791 116.645  1.00  0.00           H  
ATOM   4215  HD2 TYR A 273      20.754  86.980 116.436  1.00  0.00           H  
ATOM   4216  HE1 TYR A 273      22.196  82.986 119.020  1.00  0.00           H  
ATOM   4217  HE2 TYR A 273      21.018  87.106 119.033  1.00  0.00           H  
ATOM   4218  HH  TYR A 273      22.272  84.244 120.789  1.00  0.00           H  
ATOM   4219  N   ARG A 274      18.076  85.131 115.643  1.00  0.00           N  
ATOM   4220  CA  ARG A 274      16.866  85.925 116.085  1.00  0.00           C  
ATOM   4221  C   ARG A 274      17.001  86.249 117.598  1.00  0.00           C  
ATOM   4222  O   ARG A 274      17.524  85.436 118.384  1.00  0.00           O  
ATOM   4223  CB  ARG A 274      15.526  85.156 115.723  1.00  0.00           C  
ATOM   4224  CG  ARG A 274      15.364  84.886 114.238  1.00  0.00           C  
ATOM   4225  CD  ARG A 274      14.053  84.296 113.767  1.00  0.00           C  
ATOM   4226  NE  ARG A 274      13.849  82.879 114.107  1.00  0.00           N  
ATOM   4227  CZ  ARG A 274      13.016  82.032 113.479  1.00  0.00           C  
ATOM   4228  NH1 ARG A 274      12.185  82.402 112.618  1.00  0.00           N1+
ATOM   4229  NH2 ARG A 274      13.009  80.766 113.796  1.00  0.00           N  
ATOM   4230  H   ARG A 274      18.385  84.480 116.351  1.00  0.00           H  
ATOM   4231  HA  ARG A 274      16.976  86.835 115.495  1.00  0.00           H  
ATOM   4232  HB2 ARG A 274      15.479  84.310 116.410  1.00  0.00           H  
ATOM   4233  HB3 ARG A 274      14.709  85.830 115.978  1.00  0.00           H  
ATOM   4234  HG2 ARG A 274      15.619  85.807 113.714  1.00  0.00           H  
ATOM   4235  HG3 ARG A 274      16.101  84.125 113.983  1.00  0.00           H  
ATOM   4236  HD2 ARG A 274      13.234  84.874 114.197  1.00  0.00           H  
ATOM   4237  HD3 ARG A 274      14.008  84.533 112.703  1.00  0.00           H  
ATOM   4238  HE  ARG A 274      14.376  82.488 114.875  1.00  0.00           H  
ATOM   4239 HH11 ARG A 274      12.091  83.333 112.240  1.00  0.00           H  
ATOM   4240 HH12 ARG A 274      11.569  81.679 112.274  1.00  0.00           H  
ATOM   4241 HH21 ARG A 274      13.802  80.407 114.307  1.00  0.00           H  
ATOM   4242 HH22 ARG A 274      12.390  80.132 113.313  1.00  0.00           H  
ATOM   4243  N   PRO A 275      16.632  87.443 118.090  1.00  0.00           N  
ATOM   4244  CA  PRO A 275      16.911  87.887 119.431  1.00  0.00           C  
ATOM   4245  C   PRO A 275      16.109  87.023 120.424  1.00  0.00           C  
ATOM   4246  O   PRO A 275      14.898  86.998 120.421  1.00  0.00           O  
ATOM   4247  CB  PRO A 275      16.527  89.378 119.501  1.00  0.00           C  
ATOM   4248  CG  PRO A 275      15.575  89.594 118.328  1.00  0.00           C  
ATOM   4249  CD  PRO A 275      15.995  88.513 117.342  1.00  0.00           C  
ATOM   4250  HA  PRO A 275      17.953  87.768 119.728  1.00  0.00           H  
ATOM   4251  HB2 PRO A 275      16.015  89.644 120.425  1.00  0.00           H  
ATOM   4252  HB3 PRO A 275      17.408  89.982 119.286  1.00  0.00           H  
ATOM   4253  HG2 PRO A 275      14.520  89.431 118.546  1.00  0.00           H  
ATOM   4254  HG3 PRO A 275      15.794  90.505 117.772  1.00  0.00           H  
ATOM   4255  HD2 PRO A 275      15.086  88.178 116.841  1.00  0.00           H  
ATOM   4256  HD3 PRO A 275      16.691  88.961 116.632  1.00  0.00           H  
ATOM   4257  N   GLY A 276      16.807  86.324 121.311  1.00  0.00           N  
ATOM   4258  CA  GLY A 276      16.287  85.513 122.358  1.00  0.00           C  
ATOM   4259  C   GLY A 276      16.700  84.089 122.139  1.00  0.00           C  
ATOM   4260  O   GLY A 276      16.301  83.213 122.913  1.00  0.00           O  
ATOM   4261  H   GLY A 276      17.813  86.416 121.297  1.00  0.00           H  
ATOM   4262  HA2 GLY A 276      16.602  85.812 123.357  1.00  0.00           H  
ATOM   4263  HA3 GLY A 276      15.217  85.685 122.475  1.00  0.00           H  
ATOM   4264  N   GLN A 277      17.326  83.764 121.026  1.00  0.00           N  
ATOM   4265  CA  GLN A 277      18.051  82.498 120.930  1.00  0.00           C  
ATOM   4266  C   GLN A 277      19.011  82.257 122.138  1.00  0.00           C  
ATOM   4267  O   GLN A 277      19.910  83.060 122.419  1.00  0.00           O  
ATOM   4268  CB  GLN A 277      18.737  82.431 119.581  1.00  0.00           C  
ATOM   4269  CG  GLN A 277      17.770  82.126 118.425  1.00  0.00           C  
ATOM   4270  CD  GLN A 277      18.347  81.370 117.152  1.00  0.00           C  
ATOM   4271  NE2 GLN A 277      19.213  80.404 117.373  1.00  0.00           N  
ATOM   4272  OE1 GLN A 277      17.941  81.678 115.998  1.00  0.00           O  
ATOM   4273  H   GLN A 277      17.380  84.507 120.345  1.00  0.00           H  
ATOM   4274  HA  GLN A 277      17.289  81.721 121.001  1.00  0.00           H  
ATOM   4275  HB2 GLN A 277      19.312  83.334 119.372  1.00  0.00           H  
ATOM   4276  HB3 GLN A 277      19.532  81.693 119.680  1.00  0.00           H  
ATOM   4277  HG2 GLN A 277      17.084  81.403 118.866  1.00  0.00           H  
ATOM   4278  HG3 GLN A 277      17.117  82.937 118.103  1.00  0.00           H  
ATOM   4279 HE21 GLN A 277      19.528  79.820 116.611  1.00  0.00           H  
ATOM   4280 HE22 GLN A 277      19.691  80.284 118.254  1.00  0.00           H  
ATOM   4281  N   ALA A 278      18.935  81.043 122.780  1.00  0.00           N  
ATOM   4282  CA  ALA A 278      19.767  80.669 123.883  1.00  0.00           C  
ATOM   4283  C   ALA A 278      21.309  80.879 123.671  1.00  0.00           C  
ATOM   4284  O   ALA A 278      22.074  81.289 124.544  1.00  0.00           O  
ATOM   4285  CB  ALA A 278      19.454  79.238 124.353  1.00  0.00           C  
ATOM   4286  H   ALA A 278      18.303  80.306 122.503  1.00  0.00           H  
ATOM   4287  HA  ALA A 278      19.382  81.303 124.682  1.00  0.00           H  
ATOM   4288  HB1 ALA A 278      18.384  79.053 124.454  1.00  0.00           H  
ATOM   4289  HB2 ALA A 278      20.021  78.542 123.735  1.00  0.00           H  
ATOM   4290  HB3 ALA A 278      19.858  79.171 125.363  1.00  0.00           H  
ATOM   4291  N   TYR A 279      21.737  80.569 122.459  1.00  0.00           N  
ATOM   4292  CA  TYR A 279      23.128  80.583 122.038  1.00  0.00           C  
ATOM   4293  C   TYR A 279      23.786  81.977 122.085  1.00  0.00           C  
ATOM   4294  O   TYR A 279      23.155  83.028 121.974  1.00  0.00           O  
ATOM   4295  CB  TYR A 279      23.181  80.025 120.596  1.00  0.00           C  
ATOM   4296  CG  TYR A 279      24.550  80.025 119.971  1.00  0.00           C  
ATOM   4297  CD1 TYR A 279      24.965  81.078 119.153  1.00  0.00           C  
ATOM   4298  CD2 TYR A 279      25.562  79.127 120.462  1.00  0.00           C  
ATOM   4299  CE1 TYR A 279      26.317  81.251 118.696  1.00  0.00           C  
ATOM   4300  CE2 TYR A 279      26.903  79.317 120.107  1.00  0.00           C  
ATOM   4301  CZ  TYR A 279      27.275  80.363 119.252  1.00  0.00           C  
ATOM   4302  OH  TYR A 279      28.641  80.397 118.983  1.00  0.00           O  
ATOM   4303  H   TYR A 279      21.011  80.381 121.782  1.00  0.00           H  
ATOM   4304  HA  TYR A 279      23.671  79.939 122.729  1.00  0.00           H  
ATOM   4305  HB2 TYR A 279      22.691  79.057 120.496  1.00  0.00           H  
ATOM   4306  HB3 TYR A 279      22.423  80.492 119.966  1.00  0.00           H  
ATOM   4307  HD1 TYR A 279      24.215  81.741 118.749  1.00  0.00           H  
ATOM   4308  HD2 TYR A 279      25.302  78.265 121.060  1.00  0.00           H  
ATOM   4309  HE1 TYR A 279      26.590  82.153 118.167  1.00  0.00           H  
ATOM   4310  HE2 TYR A 279      27.668  78.694 120.544  1.00  0.00           H  
ATOM   4311  HH  TYR A 279      28.822  80.855 118.159  1.00  0.00           H  
ATOM   4312  N   VAL A 280      25.091  81.971 122.374  1.00  0.00           N  
ATOM   4313  CA  VAL A 280      25.823  83.219 122.553  1.00  0.00           C  
ATOM   4314  C   VAL A 280      26.879  83.378 121.484  1.00  0.00           C  
ATOM   4315  O   VAL A 280      27.989  82.859 121.502  1.00  0.00           O  
ATOM   4316  CB  VAL A 280      26.559  83.253 123.928  1.00  0.00           C  
ATOM   4317  CG1 VAL A 280      27.375  84.628 124.091  1.00  0.00           C  
ATOM   4318  CG2 VAL A 280      25.522  83.219 125.068  1.00  0.00           C  
ATOM   4319  H   VAL A 280      25.602  81.107 122.485  1.00  0.00           H  
ATOM   4320  HA  VAL A 280      25.184  84.102 122.581  1.00  0.00           H  
ATOM   4321  HB  VAL A 280      27.214  82.386 124.009  1.00  0.00           H  
ATOM   4322 HG11 VAL A 280      28.151  84.718 123.333  1.00  0.00           H  
ATOM   4323 HG12 VAL A 280      26.602  85.370 123.888  1.00  0.00           H  
ATOM   4324 HG13 VAL A 280      27.691  84.804 125.119  1.00  0.00           H  
ATOM   4325 HG21 VAL A 280      26.118  83.558 125.915  1.00  0.00           H  
ATOM   4326 HG22 VAL A 280      24.718  83.923 124.857  1.00  0.00           H  
ATOM   4327 HG23 VAL A 280      25.154  82.200 125.194  1.00  0.00           H  
ATOM   4328  N   PRO A 281      26.602  84.169 120.438  1.00  0.00           N  
ATOM   4329  CA  PRO A 281      27.609  84.768 119.549  1.00  0.00           C  
ATOM   4330  C   PRO A 281      28.527  85.844 120.261  1.00  0.00           C  
ATOM   4331  O   PRO A 281      28.020  86.502 121.213  1.00  0.00           O  
ATOM   4332  CB  PRO A 281      26.879  85.314 118.325  1.00  0.00           C  
ATOM   4333  CG  PRO A 281      25.362  85.120 118.555  1.00  0.00           C  
ATOM   4334  CD  PRO A 281      25.251  84.659 120.048  1.00  0.00           C  
ATOM   4335  HA  PRO A 281      28.168  83.893 119.218  1.00  0.00           H  
ATOM   4336  HB2 PRO A 281      27.171  86.362 118.245  1.00  0.00           H  
ATOM   4337  HB3 PRO A 281      27.215  84.826 117.410  1.00  0.00           H  
ATOM   4338  HG2 PRO A 281      24.827  86.042 118.321  1.00  0.00           H  
ATOM   4339  HG3 PRO A 281      24.950  84.362 117.890  1.00  0.00           H  
ATOM   4340  HD2 PRO A 281      24.984  85.486 120.705  1.00  0.00           H  
ATOM   4341  HD3 PRO A 281      24.532  83.840 120.043  1.00  0.00           H  
ATOM   4342  N   CYS A 282      29.770  86.149 119.756  1.00  0.00           N  
ATOM   4343  CA  CYS A 282      30.592  87.236 120.204  1.00  0.00           C  
ATOM   4344  C   CYS A 282      30.052  88.621 119.763  1.00  0.00           C  
ATOM   4345  O   CYS A 282      30.085  89.610 120.573  1.00  0.00           O  
ATOM   4346  CB  CYS A 282      32.057  87.090 119.708  1.00  0.00           C  
ATOM   4347  SG  CYS A 282      32.743  85.732 120.684  1.00  0.00           S  
ATOM   4348  H   CYS A 282      30.064  85.490 119.049  1.00  0.00           H  
ATOM   4349  HA  CYS A 282      30.509  87.161 121.288  1.00  0.00           H  
ATOM   4350  HB2 CYS A 282      32.109  86.846 118.647  1.00  0.00           H  
ATOM   4351  HB3 CYS A 282      32.634  87.972 119.983  1.00  0.00           H  
ATOM   4352  HG  CYS A 282      31.843  84.792 120.381  1.00  0.00           H  
ATOM   4353  N   TYR A 283      29.413  88.705 118.635  1.00  0.00           N  
ATOM   4354  CA  TYR A 283      28.927  89.902 117.967  1.00  0.00           C  
ATOM   4355  C   TYR A 283      27.661  89.489 117.212  1.00  0.00           C  
ATOM   4356  O   TYR A 283      27.322  88.314 117.004  1.00  0.00           O  
ATOM   4357  CB  TYR A 283      29.970  90.414 116.939  1.00  0.00           C  
ATOM   4358  CG  TYR A 283      31.390  90.335 117.380  1.00  0.00           C  
ATOM   4359  CD1 TYR A 283      32.082  89.135 117.203  1.00  0.00           C  
ATOM   4360  CD2 TYR A 283      32.040  91.369 117.908  1.00  0.00           C  
ATOM   4361  CE1 TYR A 283      33.415  88.974 117.591  1.00  0.00           C  
ATOM   4362  CE2 TYR A 283      33.362  91.265 118.441  1.00  0.00           C  
ATOM   4363  CZ  TYR A 283      34.056  90.059 118.200  1.00  0.00           C  
ATOM   4364  OH  TYR A 283      35.330  89.992 118.587  1.00  0.00           O  
ATOM   4365  H   TYR A 283      29.209  87.873 118.101  1.00  0.00           H  
ATOM   4366  HA  TYR A 283      28.765  90.686 118.707  1.00  0.00           H  
ATOM   4367  HB2 TYR A 283      29.914  89.785 116.050  1.00  0.00           H  
ATOM   4368  HB3 TYR A 283      29.816  91.439 116.603  1.00  0.00           H  
ATOM   4369  HD1 TYR A 283      31.614  88.361 116.613  1.00  0.00           H  
ATOM   4370  HD2 TYR A 283      31.433  92.236 118.125  1.00  0.00           H  
ATOM   4371  HE1 TYR A 283      33.894  88.008 117.545  1.00  0.00           H  
ATOM   4372  HE2 TYR A 283      33.945  92.088 118.827  1.00  0.00           H  
ATOM   4373  HH  TYR A 283      35.716  90.817 118.889  1.00  0.00           H  
ATOM   4374  N   PHE A 284      26.915  90.489 116.723  1.00  0.00           N  
ATOM   4375  CA  PHE A 284      25.814  90.293 115.810  1.00  0.00           C  
ATOM   4376  C   PHE A 284      25.965  91.278 114.593  1.00  0.00           C  
ATOM   4377  O   PHE A 284      26.579  92.339 114.572  1.00  0.00           O  
ATOM   4378  CB  PHE A 284      24.474  90.516 116.439  1.00  0.00           C  
ATOM   4379  CG  PHE A 284      24.181  90.125 117.855  1.00  0.00           C  
ATOM   4380  CD1 PHE A 284      24.060  91.099 118.850  1.00  0.00           C  
ATOM   4381  CD2 PHE A 284      23.805  88.800 118.182  1.00  0.00           C  
ATOM   4382  CE1 PHE A 284      23.625  90.730 120.117  1.00  0.00           C  
ATOM   4383  CE2 PHE A 284      23.548  88.424 119.532  1.00  0.00           C  
ATOM   4384  CZ  PHE A 284      23.405  89.400 120.522  1.00  0.00           C  
ATOM   4385  H   PHE A 284      27.189  91.457 116.810  1.00  0.00           H  
ATOM   4386  HA  PHE A 284      25.939  89.316 115.341  1.00  0.00           H  
ATOM   4387  HB2 PHE A 284      24.203  91.570 116.386  1.00  0.00           H  
ATOM   4388  HB3 PHE A 284      23.745  90.035 115.786  1.00  0.00           H  
ATOM   4389  HD1 PHE A 284      24.295  92.142 118.693  1.00  0.00           H  
ATOM   4390  HD2 PHE A 284      23.856  88.004 117.454  1.00  0.00           H  
ATOM   4391  HE1 PHE A 284      23.519  91.532 120.833  1.00  0.00           H  
ATOM   4392  HE2 PHE A 284      23.187  87.411 119.632  1.00  0.00           H  
ATOM   4393  HZ  PHE A 284      23.101  89.122 121.521  1.00  0.00           H  
ATOM   4394  N   ILE A 285      25.339  90.894 113.458  1.00  0.00           N  
ATOM   4395  CA  ILE A 285      25.419  91.485 112.060  1.00  0.00           C  
ATOM   4396  C   ILE A 285      24.022  91.581 111.385  1.00  0.00           C  
ATOM   4397  O   ILE A 285      23.457  90.563 111.001  1.00  0.00           O  
ATOM   4398  CB  ILE A 285      26.393  90.625 111.252  1.00  0.00           C  
ATOM   4399  CG1 ILE A 285      27.827  90.331 111.899  1.00  0.00           C  
ATOM   4400  CG2 ILE A 285      26.681  91.369 109.893  1.00  0.00           C  
ATOM   4401  CD1 ILE A 285      27.954  88.858 112.201  1.00  0.00           C  
ATOM   4402  H   ILE A 285      24.866  90.003 113.495  1.00  0.00           H  
ATOM   4403  HA  ILE A 285      25.806  92.502 112.123  1.00  0.00           H  
ATOM   4404  HB  ILE A 285      25.904  89.676 111.034  1.00  0.00           H  
ATOM   4405 HG12 ILE A 285      28.599  90.663 111.206  1.00  0.00           H  
ATOM   4406 HG13 ILE A 285      27.988  90.831 112.854  1.00  0.00           H  
ATOM   4407 HG21 ILE A 285      27.564  91.032 109.349  1.00  0.00           H  
ATOM   4408 HG22 ILE A 285      25.705  91.374 109.411  1.00  0.00           H  
ATOM   4409 HG23 ILE A 285      26.789  92.432 110.112  1.00  0.00           H  
ATOM   4410 HD11 ILE A 285      29.034  88.746 112.292  1.00  0.00           H  
ATOM   4411 HD12 ILE A 285      27.275  88.641 113.026  1.00  0.00           H  
ATOM   4412 HD13 ILE A 285      27.721  88.184 111.375  1.00  0.00           H  
ATOM   4413  N   HID A 286      23.458  92.818 111.287  1.00  0.00           N  
ATOM   4414  CA  HID A 286      22.244  93.005 110.467  1.00  0.00           C  
ATOM   4415  C   HID A 286      22.402  93.032 108.921  1.00  0.00           C  
ATOM   4416  O   HID A 286      23.486  93.339 108.358  1.00  0.00           O  
ATOM   4417  CB  HID A 286      21.497  94.118 111.159  1.00  0.00           C  
ATOM   4418  CG  HID A 286      21.160  93.868 112.651  1.00  0.00           C  
ATOM   4419  CD2 HID A 286      22.111  94.057 113.658  1.00  0.00           C  
ATOM   4420  ND1 HID A 286      19.922  93.739 113.196  1.00  0.00           N  
ATOM   4421  CE1 HID A 286      20.082  93.843 114.561  1.00  0.00           C  
ATOM   4422  NE2 HID A 286      21.407  93.915 114.822  1.00  0.00           N  
ATOM   4423  H   HID A 286      23.953  93.662 111.538  1.00  0.00           H  
ATOM   4424  HA  HID A 286      21.657  92.088 110.529  1.00  0.00           H  
ATOM   4425  HB2 HID A 286      21.969  95.099 111.101  1.00  0.00           H  
ATOM   4426  HB3 HID A 286      20.548  94.190 110.626  1.00  0.00           H  
ATOM   4427  HD1 HID A 286      19.098  93.735 112.611  1.00  0.00           H  
ATOM   4428  HD2 HID A 286      23.161  94.274 113.524  1.00  0.00           H  
ATOM   4429  HE1 HID A 286      19.314  93.683 115.304  1.00  0.00           H  
ATOM   4430  N   VAL A 287      21.357  92.696 108.179  1.00  0.00           N  
ATOM   4431  CA  VAL A 287      21.333  92.642 106.733  1.00  0.00           C  
ATOM   4432  C   VAL A 287      20.097  93.230 106.106  1.00  0.00           C  
ATOM   4433  O   VAL A 287      18.985  92.777 106.467  1.00  0.00           O  
ATOM   4434  CB  VAL A 287      21.436  91.131 106.345  1.00  0.00           C  
ATOM   4435  CG1 VAL A 287      21.699  91.044 104.798  1.00  0.00           C  
ATOM   4436  CG2 VAL A 287      22.407  90.226 107.069  1.00  0.00           C  
ATOM   4437  H   VAL A 287      20.464  92.559 108.629  1.00  0.00           H  
ATOM   4438  HA  VAL A 287      22.139  93.236 106.303  1.00  0.00           H  
ATOM   4439  HB  VAL A 287      20.430  90.753 106.528  1.00  0.00           H  
ATOM   4440 HG11 VAL A 287      21.586  89.991 104.545  1.00  0.00           H  
ATOM   4441 HG12 VAL A 287      20.982  91.691 104.290  1.00  0.00           H  
ATOM   4442 HG13 VAL A 287      22.707  91.409 104.604  1.00  0.00           H  
ATOM   4443 HG21 VAL A 287      23.433  90.529 106.862  1.00  0.00           H  
ATOM   4444 HG22 VAL A 287      22.150  90.227 108.129  1.00  0.00           H  
ATOM   4445 HG23 VAL A 287      22.367  89.158 106.852  1.00  0.00           H  
ATOM   4446  N   LEU A 288      20.182  94.326 105.426  1.00  0.00           N  
ATOM   4447  CA  LEU A 288      19.083  95.173 104.985  1.00  0.00           C  
ATOM   4448  C   LEU A 288      18.903  95.374 103.450  1.00  0.00           C  
ATOM   4449  O   LEU A 288      19.697  96.135 102.870  1.00  0.00           O  
ATOM   4450  CB  LEU A 288      19.204  96.576 105.726  1.00  0.00           C  
ATOM   4451  CG  LEU A 288      18.836  96.627 107.230  1.00  0.00           C  
ATOM   4452  CD1 LEU A 288      17.356  96.331 107.466  1.00  0.00           C  
ATOM   4453  CD2 LEU A 288      19.681  95.736 108.175  1.00  0.00           C  
ATOM   4454  H   LEU A 288      21.145  94.624 105.377  1.00  0.00           H  
ATOM   4455  HA  LEU A 288      18.108  94.836 105.337  1.00  0.00           H  
ATOM   4456  HB2 LEU A 288      20.196  96.976 105.515  1.00  0.00           H  
ATOM   4457  HB3 LEU A 288      18.471  97.199 105.212  1.00  0.00           H  
ATOM   4458  HG  LEU A 288      19.058  97.677 107.418  1.00  0.00           H  
ATOM   4459 HD11 LEU A 288      17.063  95.283 107.405  1.00  0.00           H  
ATOM   4460 HD12 LEU A 288      17.126  96.708 108.462  1.00  0.00           H  
ATOM   4461 HD13 LEU A 288      16.778  96.850 106.700  1.00  0.00           H  
ATOM   4462 HD21 LEU A 288      20.762  95.807 108.062  1.00  0.00           H  
ATOM   4463 HD22 LEU A 288      19.488  96.127 109.174  1.00  0.00           H  
ATOM   4464 HD23 LEU A 288      19.249  94.738 108.112  1.00  0.00           H  
ATOM   4465  N   LYS A 289      17.914  94.787 102.693  1.00  0.00           N  
ATOM   4466  CA  LYS A 289      17.596  95.300 101.374  1.00  0.00           C  
ATOM   4467  C   LYS A 289      16.943  96.714 101.360  1.00  0.00           C  
ATOM   4468  O   LYS A 289      15.973  96.844 102.044  1.00  0.00           O  
ATOM   4469  CB  LYS A 289      16.823  94.204 100.671  1.00  0.00           C  
ATOM   4470  CG  LYS A 289      16.742  94.575  99.149  1.00  0.00           C  
ATOM   4471  CD  LYS A 289      15.902  93.505  98.537  1.00  0.00           C  
ATOM   4472  CE  LYS A 289      15.857  93.833  97.099  1.00  0.00           C  
ATOM   4473  NZ  LYS A 289      14.902  92.978  96.430  1.00  0.00           N1+
ATOM   4474  H   LYS A 289      17.254  94.239 103.226  1.00  0.00           H  
ATOM   4475  HA  LYS A 289      18.539  95.368 100.832  1.00  0.00           H  
ATOM   4476  HB2 LYS A 289      17.255  93.203 100.649  1.00  0.00           H  
ATOM   4477  HB3 LYS A 289      15.820  94.091 101.083  1.00  0.00           H  
ATOM   4478  HG2 LYS A 289      16.319  95.555  98.927  1.00  0.00           H  
ATOM   4479  HG3 LYS A 289      17.747  94.466  98.743  1.00  0.00           H  
ATOM   4480  HD2 LYS A 289      16.339  92.507  98.595  1.00  0.00           H  
ATOM   4481  HD3 LYS A 289      14.886  93.434  98.926  1.00  0.00           H  
ATOM   4482  HE2 LYS A 289      15.767  94.917  97.036  1.00  0.00           H  
ATOM   4483  HE3 LYS A 289      16.862  93.760  96.684  1.00  0.00           H  
ATOM   4484  HZ1 LYS A 289      13.916  93.133  96.585  1.00  0.00           H  
ATOM   4485  HZ2 LYS A 289      15.037  93.105  95.437  1.00  0.00           H  
ATOM   4486  HZ3 LYS A 289      15.113  92.005  96.602  1.00  0.00           H  
ATOM   4487  N   LYS A 290      17.361  97.725 100.528  1.00  0.00           N  
ATOM   4488  CA  LYS A 290      16.504  98.981 100.398  1.00  0.00           C  
ATOM   4489  C   LYS A 290      15.355  98.656  99.459  1.00  0.00           C  
ATOM   4490  O   LYS A 290      15.608  98.413  98.282  1.00  0.00           O  
ATOM   4491  CB  LYS A 290      17.361 100.051  99.879  1.00  0.00           C  
ATOM   4492  CG  LYS A 290      16.458 101.309  99.640  1.00  0.00           C  
ATOM   4493  CD  LYS A 290      17.230 102.605  99.225  1.00  0.00           C  
ATOM   4494  CE  LYS A 290      16.431 103.748  98.550  1.00  0.00           C  
ATOM   4495  NZ  LYS A 290      15.502 104.447  99.461  1.00  0.00           N1+
ATOM   4496  H   LYS A 290      18.199  97.554  99.992  1.00  0.00           H  
ATOM   4497  HA  LYS A 290      16.109  99.341 101.348  1.00  0.00           H  
ATOM   4498  HB2 LYS A 290      18.108 100.330 100.621  1.00  0.00           H  
ATOM   4499  HB3 LYS A 290      17.923  99.713  99.008  1.00  0.00           H  
ATOM   4500  HG2 LYS A 290      15.835 101.085  98.774  1.00  0.00           H  
ATOM   4501  HG3 LYS A 290      15.779 101.535 100.463  1.00  0.00           H  
ATOM   4502  HD2 LYS A 290      17.693 103.051 100.105  1.00  0.00           H  
ATOM   4503  HD3 LYS A 290      17.990 102.354  98.485  1.00  0.00           H  
ATOM   4504  HE2 LYS A 290      17.196 104.418  98.156  1.00  0.00           H  
ATOM   4505  HE3 LYS A 290      15.803 103.328  97.765  1.00  0.00           H  
ATOM   4506  HZ1 LYS A 290      14.665 103.903  99.616  1.00  0.00           H  
ATOM   4507  HZ2 LYS A 290      15.940 104.549 100.366  1.00  0.00           H  
ATOM   4508  HZ3 LYS A 290      15.177 105.351  99.149  1.00  0.00           H  
ATOM   4509  N   THR A 291      14.131  98.665  99.910  1.00  0.00           N  
ATOM   4510  CA  THR A 291      12.872  98.172  99.230  1.00  0.00           C  
ATOM   4511  C   THR A 291      11.715  99.250  99.193  1.00  0.00           C  
ATOM   4512  O   THR A 291      10.552  98.971  98.904  1.00  0.00           O  
ATOM   4513  CB  THR A 291      12.324  96.863  99.882  1.00  0.00           C  
ATOM   4514  CG2 THR A 291      13.353  95.693  99.879  1.00  0.00           C  
ATOM   4515  OG1 THR A 291      11.922  96.977 101.208  1.00  0.00           O  
ATOM   4516  H   THR A 291      13.967  99.009 100.845  1.00  0.00           H  
ATOM   4517  HA  THR A 291      13.117  97.937  98.194  1.00  0.00           H  
ATOM   4518  HB  THR A 291      11.396  96.532  99.417  1.00  0.00           H  
ATOM   4519  HG1 THR A 291      11.089  97.453 101.262  1.00  0.00           H  
ATOM   4520 HG21 THR A 291      13.916  95.618  98.949  1.00  0.00           H  
ATOM   4521 HG22 THR A 291      14.163  95.908 100.576  1.00  0.00           H  
ATOM   4522 HG23 THR A 291      12.835  94.768 100.135  1.00  0.00           H  
ATOM   4523  N   GLY A 292      11.922 100.462  99.740  1.00  0.00           N  
ATOM   4524  CA  GLY A 292      11.131 101.688  99.476  1.00  0.00           C  
ATOM   4525  C   GLY A 292      11.831 102.927  99.466  1.00  0.00           C  
ATOM   4526  O   GLY A 292      13.071 102.796  99.454  1.00  0.00           O  
ATOM   4527  OXT GLY A 292      11.222 103.985  99.410  1.00  0.00           O1-
ATOM   4528  H   GLY A 292      12.891 100.705  99.884  1.00  0.00           H  
ATOM   4529  HA2 GLY A 292      10.676 101.649  98.486  1.00  0.00           H  
ATOM   4530  HA3 GLY A 292      10.278 101.718 100.153  1.00  0.00           H  
ATOM   4531  N   ACT A 294      36.755  95.976 118.090  1.00  0.00           N  
ATOM   4532  CA  ACT A 294      37.037  94.505 118.289  1.00  0.00           C  
ATOM   4533  C   ACT A 294      36.524  93.840 119.525  1.00  0.00           C  
ATOM   4534  O   ACT A 294      36.214  92.664 119.599  1.00  0.00           O  
ATOM   4535  OXT ACT A 294      36.690  94.355 120.642  1.00  0.00           O1-
ATOM   4536  H1  ACT A 294      38.108  94.304 118.168  1.00  0.00           H  
ATOM   4537  H3  ACT A 294      36.559  94.035 117.419  1.00  0.00           H  
ATOM   4538  H01 ACT A 294      37.187  96.329 117.237  1.00  0.00           H  
ATOM   4539  H02 ACT A 294      37.231  96.491 118.829  1.00  0.00           H  
ATOM   4540  CA' SAM A 293      37.950  96.792 110.095  1.00  0.00           C  
ATOM   4541  CB  SAM A 293      37.919  97.144 111.578  1.00  0.00           C  
ATOM   4542  CG  SAM A 293      37.489  98.528 111.922  1.00  0.00           C  
ATOM   4543  SD  SAM A 293      37.774  98.974 113.681  1.00  0.00           S  
ATOM   4544  CE  SAM A 293      36.497  97.959 114.332  1.00  0.00           C  
ATOM   4545  C5' SAM A 293      36.704 100.531 113.840  1.00  0.00           C  
ATOM   4546  C4' SAM A 293      37.105 101.671 113.014  1.00  0.00           C  
ATOM   4547  O4' SAM A 293      35.996 102.655 113.007  1.00  0.00           O  
ATOM   4548  C3' SAM A 293      38.345 102.420 113.507  1.00  0.00           C  
ATOM   4549  O3' SAM A 293      39.295 102.233 112.466  1.00  0.00           O  
ATOM   4550  C2' SAM A 293      37.910 103.941 113.658  1.00  0.00           C  
ATOM   4551  O2' SAM A 293      38.848 104.909 113.187  1.00  0.00           O  
ATOM   4552  C1' SAM A 293      36.551 104.004 112.859  1.00  0.00           C  
ATOM   4553  OXT SAM A 293      38.723  94.992 108.712  1.00  0.00           O  
ATOM   4554  N1  SAM A 293      33.347 107.888 111.425  1.00  0.00           N  
ATOM   4555  C2  SAM A 293      34.025 106.978 110.714  1.00  0.00           C  
ATOM   4556  N3  SAM A 293      34.736 105.920 111.200  1.00  0.00           N  
ATOM   4557  C4  SAM A 293      34.892 105.912 112.531  1.00  0.00           C  
ATOM   4558  C5  SAM A 293      34.241 106.737 113.322  1.00  0.00           C  
ATOM   4559  C6  SAM A 293      33.370 107.736 112.769  1.00  0.00           C  
ATOM   4560  N6  SAM A 293      32.552 108.545 113.453  1.00  0.00           N  
ATOM   4561  N7  SAM A 293      34.364 106.366 114.618  1.00  0.00           N  
ATOM   4562  C8  SAM A 293      35.201 105.332 114.592  1.00  0.00           C  
ATOM   4563  N9  SAM A 293      35.576 105.018 113.275  1.00  0.00           N  
ATOM   4564  C'  SAM A 293      38.885  95.545 109.781  1.00  0.00           C  
ATOM   4565  N'  SAM A 293      36.522  96.756 109.450  1.00  0.00           N  
ATOM   4566  O'  SAM A 293      39.409  94.898 110.638  1.00  0.00           O  
ATOM   4567 HN61 SAM A 293      32.891 108.547 114.407  1.00  0.00           H  
ATOM   4568 HN62 SAM A 293      32.363 109.429 112.997  1.00  0.00           H  
ATOM   4569  HA  SAM A 293      38.407  97.641 109.586  1.00  0.00           H  
ATOM   4570  HB1 SAM A 293      38.952  97.128 111.948  1.00  0.00           H  
ATOM   4571  HB2 SAM A 293      37.399  96.370 112.155  1.00  0.00           H  
ATOM   4572  HG1 SAM A 293      36.411  98.584 111.723  1.00  0.00           H  
ATOM   4573  HG2 SAM A 293      37.996  99.324 111.364  1.00  0.00           H  
ATOM   4574  HE1 SAM A 293      37.013  97.050 114.668  1.00  0.00           H  
ATOM   4575  HE2 SAM A 293      35.776  97.708 113.544  1.00  0.00           H  
ATOM   4576  HE3 SAM A 293      35.981  98.502 115.133  1.00  0.00           H  
ATOM   4577 HO2' SAM A 293      38.981 104.717 112.242  1.00  0.00           H  
ATOM   4578 HO3' SAM A 293      38.844 102.355 111.614  1.00  0.00           H  
ATOM   4579  H01 SAM A 293      35.443 104.667 115.411  1.00  0.00           H  
ATOM   4580  H02 SAM A 293      37.252 101.297 111.993  1.00  0.00           H  
ATOM   4581  H03 SAM A 293      38.723 102.022 114.457  1.00  0.00           H  
ATOM   4582  H04 SAM A 293      37.746 104.123 114.727  1.00  0.00           H  
ATOM   4583  H05 SAM A 293      36.691 104.136 111.780  1.00  0.00           H  
ATOM   4584  H06 SAM A 293      33.909 107.005 109.633  1.00  0.00           H  
ATOM   4585  H07 SAM A 293      36.522  96.472 108.459  1.00  0.00           H  
ATOM   4586  H08 SAM A 293      36.113  97.701 109.401  1.00  0.00           H  
ATOM   4587  H09 SAM A 293      35.831  96.086 109.818  1.00  0.00           H  
ATOM   4588 H5'1 SAM A 293      36.416 100.743 114.876  1.00  0.00           H  
ATOM   4589 H5'2 SAM A 293      35.773 100.231 113.343  1.00  0.00           H  
END
