# Supplementary material for: Computational Investigation of GNMT-Catalyzed Methyl Transfer Reaction: Integrating MD, QM, and ML Approaches
Source: J Comput Chem. Author manuscript; Available in PMC 2026 Jun 29. (PMC13312424; doi:10.1002/jcc.70434)
Supplement: SI-3 [file NIHMS2188582-supplement-SI-3.zip › MD-frame-pdbs/clustering-P2-9253.pdb]

ATOM      1  N   VAL A   1      29.367  34.174  29.081  1.00  0.00           N0.      0
ATOM      2  H1  VAL A   1      29.685  34.835  28.387  1.00  0.00           H0.      0
ATOM      3  H2  VAL A   1      30.012  34.165  29.858  1.00  0.00           H0.      0
ATOM      4  H3  VAL A   1      28.445  34.427  29.406  1.00  0.00           H0.      0
ATOM      5  CA  VAL A   1      29.265  32.875  28.368  1.00  0.00           C0.      0
ATOM      6  HA  VAL A   1      29.198  32.064  29.093  1.00  0.00           H0.      0
ATOM      7  CB  VAL A   1      28.010  32.911  27.543  1.00  0.00           C0.      0
ATOM      8  HB  VAL A   1      27.848  33.934  27.201  1.00  0.00           H0.      0
ATOM      9  CG1 VAL A   1      27.912  31.933  26.393  1.00  0.00           C0.      0
ATOM     10 HG11 VAL A   1      28.692  32.065  25.643  1.00  0.00           H0.      0
ATOM     11 HG12 VAL A   1      27.990  30.888  26.695  1.00  0.00           H0.      0
ATOM     12 HG13 VAL A   1      26.901  32.002  25.992  1.00  0.00           H0.      0
ATOM     13  CG2 VAL A   1      26.843  32.603  28.433  1.00  0.00           C0.      0
ATOM     14 HG21 VAL A   1      25.938  32.343  27.884  1.00  0.00           H0.      0
ATOM     15 HG22 VAL A   1      27.021  31.666  28.960  1.00  0.00           H0.      0
ATOM     16 HG23 VAL A   1      26.705  33.352  29.213  1.00  0.00           H0.      0
ATOM     17  C   VAL A   1      30.447  32.599  27.438  1.00  0.00           C0.      0
ATOM     18  O   VAL A   1      31.018  33.475  26.797  1.00  0.00           O0.      0
ATOM     19  N   ASP A   2      30.878  31.321  27.511  1.00  0.00           N0.      0
ATOM     20  H   ASP A   2      30.306  30.655  28.010  1.00  0.00           H0.      0
ATOM     21  CA  ASP A   2      32.018  30.811  26.804  1.00  0.00           C0.      0
ATOM     22  HA  ASP A   2      32.195  29.872  27.329  1.00  0.00           H0.      0
ATOM     23  CB  ASP A   2      31.675  30.428  25.314  1.00  0.00           C0.      0
ATOM     24  HB2 ASP A   2      31.659  31.334  24.708  1.00  0.00           H0.      0
ATOM     25  HB3 ASP A   2      32.493  29.825  24.921  1.00  0.00           H0.      0
ATOM     26  CG  ASP A   2      30.483  29.516  25.180  1.00  0.00           C0.      0
ATOM     27  OD1 ASP A   2      30.147  28.766  26.089  1.00  0.00           O0.      0
ATOM     28  OD2 ASP A   2      29.853  29.590  24.102  1.00  0.00           O0.      0
ATOM     29  C   ASP A   2      33.304  31.720  26.877  1.00  0.00           C0.      0
ATOM     30  O   ASP A   2      34.028  32.027  25.948  1.00  0.00           O0.      0
ATOM     31  N   SER A   3      33.612  32.078  28.146  1.00  0.00           N0.      0
ATOM     32  H   SER A   3      32.995  31.633  28.810  1.00  0.00           H0.      0
ATOM     33  CA  SER A   3      34.785  32.871  28.636  1.00  0.00           C0.      0
ATOM     34  HA  SER A   3      35.575  32.788  27.890  1.00  0.00           H0.      0
ATOM     35  CB  SER A   3      34.409  34.339  28.640  1.00  0.00           C0.      0
ATOM     36  HB2 SER A   3      34.076  34.559  27.626  1.00  0.00           H0.      0
ATOM     37  HB3 SER A   3      33.665  34.454  29.429  1.00  0.00           H0.      0
ATOM     38  OG  SER A   3      35.491  35.124  29.024  1.00  0.00           O0.      0
ATOM     39  HG  SER A   3      35.173  35.993  29.279  1.00  0.00           H0.      0
ATOM     40  C   SER A   3      35.304  32.301  29.945  1.00  0.00           C0.      0
ATOM     41  O   SER A   3      34.537  31.851  30.767  1.00  0.00           O0.      0
ATOM     42  N   VAL A   4      36.607  32.445  30.253  1.00  0.00           N0.      0
ATOM     43  H   VAL A   4      37.181  32.626  29.442  1.00  0.00           H0.      0
ATOM     44  CA  VAL A   4      37.222  32.351  31.555  1.00  0.00           C0.      0
ATOM     45  HA  VAL A   4      36.694  31.505  31.996  1.00  0.00           H0.      0
ATOM     46  CB  VAL A   4      38.750  32.031  31.548  1.00  0.00           C0.      0
ATOM     47  HB  VAL A   4      38.990  31.253  30.824  1.00  0.00           H0.      0
ATOM     48  CG1 VAL A   4      39.415  33.381  31.081  1.00  0.00           C0.      0
ATOM     49 HG11 VAL A   4      39.102  34.154  31.783  1.00  0.00           H0.      0
ATOM     50 HG12 VAL A   4      40.493  33.321  31.229  1.00  0.00           H0.      0
ATOM     51 HG13 VAL A   4      39.304  33.712  30.048  1.00  0.00           H0.      0
ATOM     52  CG2 VAL A   4      39.161  31.539  32.901  1.00  0.00           C0.      0
ATOM     53 HG21 VAL A   4      40.154  31.100  33.002  1.00  0.00           H0.      0
ATOM     54 HG22 VAL A   4      39.084  32.340  33.636  1.00  0.00           H0.      0
ATOM     55 HG23 VAL A   4      38.524  30.709  33.204  1.00  0.00           H0.      0
ATOM     56  C   VAL A   4      36.833  33.561  32.461  1.00  0.00           C0.      0
ATOM     57  O   VAL A   4      37.172  33.669  33.611  1.00  0.00           O0.      0
ATOM     58  N   TYR A   5      36.172  34.610  31.950  1.00  0.00           N0.      0
ATOM     59  H   TYR A   5      35.919  34.573  30.973  1.00  0.00           H0.      0
ATOM     60  CA  TYR A   5      35.626  35.779  32.661  1.00  0.00           C0.      0
ATOM     61  HA  TYR A   5      36.078  35.811  33.652  1.00  0.00           H0.      0
ATOM     62  CB  TYR A   5      36.053  37.087  32.121  1.00  0.00           C0.      0
ATOM     63  HB2 TYR A   5      35.465  37.272  31.222  1.00  0.00           H0.      0
ATOM     64  HB3 TYR A   5      35.798  37.881  32.822  1.00  0.00           H0.      0
ATOM     65  CG  TYR A   5      37.481  37.235  31.791  1.00  0.00           C0.      0
ATOM     66  CD1 TYR A   5      37.775  37.659  30.470  1.00  0.00           C0.      0
ATOM     67  HD1 TYR A   5      37.007  37.763  29.717  1.00  0.00           H0.      0
ATOM     68  CE1 TYR A   5      39.141  37.779  30.081  1.00  0.00           C0.      0
ATOM     69  HE1 TYR A   5      39.382  38.071  29.070  1.00  0.00           H0.      0
ATOM     70  CZ  TYR A   5      40.175  37.506  30.996  1.00  0.00           C0.      0
ATOM     71  OH  TYR A   5      41.472  37.688  30.636  1.00  0.00           O0.      0
ATOM     72  HH  TYR A   5      41.975  37.851  31.438  1.00  0.00           H0.      0
ATOM     73  CE2 TYR A   5      39.839  37.177  32.375  1.00  0.00           C0.      0
ATOM     74  HE2 TYR A   5      40.639  37.106  33.098  1.00  0.00           H0.      0
ATOM     75  CD2 TYR A   5      38.529  37.178  32.808  1.00  0.00           C0.      0
ATOM     76  HD2 TYR A   5      38.292  37.000  33.847  1.00  0.00           H0.      0
ATOM     77  C   TYR A   5      34.183  35.510  32.984  1.00  0.00           C0.      0
ATOM     78  O   TYR A   5      33.597  34.782  32.184  1.00  0.00           O0.      0
ATOM     79  N   ARG A   6      33.616  36.119  34.030  1.00  0.00           N0.      0
ATOM     80  H   ARG A   6      34.107  36.903  34.436  1.00  0.00           H0.      0
ATOM     81  CA  ARG A   6      32.292  35.685  34.478  1.00  0.00           C0.      0
ATOM     82  HA  ARG A   6      32.199  34.636  34.195  1.00  0.00           H0.      0
ATOM     83  CB  ARG A   6      32.265  35.806  35.985  1.00  0.00           C0.      0
ATOM     84  HB2 ARG A   6      32.402  36.882  36.086  1.00  0.00           H0.      0
ATOM     85  HB3 ARG A   6      31.243  35.524  36.239  1.00  0.00           H0.      0
ATOM     86  CG  ARG A   6      33.299  35.033  36.820  1.00  0.00           C0.      0
ATOM     87  HG2 ARG A   6      34.301  35.083  36.394  1.00  0.00           H0.      0
ATOM     88  HG3 ARG A   6      33.336  35.391  37.849  1.00  0.00           H0.      0
ATOM     89  CD  ARG A   6      32.797  33.599  37.107  1.00  0.00           C0.      0
ATOM     90  HD2 ARG A   6      32.090  33.735  37.925  1.00  0.00           H0.      0
ATOM     91  HD3 ARG A   6      32.290  33.150  36.252  1.00  0.00           H0.      0
ATOM     92  NE  ARG A   6      33.849  32.702  37.451  1.00  0.00           N0.      0
ATOM     93  HE  ARG A   6      34.797  33.041  37.372  1.00  0.00           H0.      0
ATOM     94  CZ  ARG A   6      33.624  31.490  38.010  1.00  0.00           C0.      0
ATOM     95  NH1 ARG A   6      34.568  30.998  38.775  1.00  0.00           N0.      0
ATOM     96 HH11 ARG A   6      35.465  31.460  38.734  1.00  0.00           H0.      0
ATOM     97 HH12 ARG A   6      34.458  30.175  39.350  1.00  0.00           H0.      0
ATOM     98  NH2 ARG A   6      32.487  30.855  38.169  1.00  0.00           N0.      0
ATOM     99 HH21 ARG A   6      31.675  31.128  37.633  1.00  0.00           H0.      0
ATOM    100 HH22 ARG A   6      32.390  29.943  38.591  1.00  0.00           H0.      0
ATOM    101  C   ARG A   6      31.094  36.443  33.769  1.00  0.00           C0.      0
ATOM    102  O   ARG A   6      30.013  35.859  33.758  1.00  0.00           O0.      0
ATOM    103  N   THR A   7      31.302  37.562  33.107  1.00  0.00           N0.      0
ATOM    104  H   THR A   7      32.183  37.996  33.343  1.00  0.00           H0.      0
ATOM    105  CA  THR A   7      30.440  38.301  32.147  1.00  0.00           C0.      0
ATOM    106  HA  THR A   7      29.548  37.736  31.878  1.00  0.00           H0.      0
ATOM    107  CB  THR A   7      29.925  39.566  32.828  1.00  0.00           C0.      0
ATOM    108  HB  THR A   7      30.766  40.260  32.845  1.00  0.00           H0.      0
ATOM    109  CG2 THR A   7      28.814  40.266  31.989  1.00  0.00           C0.      0
ATOM    110 HG21 THR A   7      28.239  39.490  31.482  1.00  0.00           H0.      0
ATOM    111 HG22 THR A   7      28.176  40.913  32.591  1.00  0.00           H0.      0
ATOM    112 HG23 THR A   7      29.379  40.907  31.313  1.00  0.00           H0.      0
ATOM    113  OG1 THR A   7      29.160  39.299  34.032  1.00  0.00           O0.      0
ATOM    114  HG1 THR A   7      29.840  39.253  34.708  1.00  0.00           H0.      0
ATOM    115  C   THR A   7      31.136  38.722  30.823  1.00  0.00           C0.      0
ATOM    116  O   THR A   7      30.493  38.900  29.800  1.00  0.00           O0.      0
ATOM    117  N   ARG A   8      32.496  39.019  30.844  1.00  0.00           N0.      0
ATOM    118  H   ARG A   8      33.064  38.935  31.675  1.00  0.00           H0.      0
ATOM    119  CA  ARG A   8      33.245  39.455  29.651  1.00  0.00           C0.      0
ATOM    120  HA  ARG A   8      32.748  40.237  29.076  1.00  0.00           H0.      0
ATOM    121  CB  ARG A   8      34.506  40.288  30.071  1.00  0.00           C0.      0
ATOM    122  HB2 ARG A   8      35.127  39.604  30.648  1.00  0.00           H0.      0
ATOM    123  HB3 ARG A   8      35.099  40.663  29.237  1.00  0.00           H0.      0
ATOM    124  CG  ARG A   8      34.238  41.559  30.932  1.00  0.00           C0.      0
ATOM    125  HG2 ARG A   8      33.274  41.561  31.440  1.00  0.00           H0.      0
ATOM    126  HG3 ARG A   8      35.008  41.602  31.703  1.00  0.00           H0.      0
ATOM    127  CD  ARG A   8      34.217  42.888  30.201  1.00  0.00           C0.      0
ATOM    128  HD2 ARG A   8      33.431  42.927  29.447  1.00  0.00           H0.      0
ATOM    129  HD3 ARG A   8      33.943  43.673  30.906  1.00  0.00           H0.      0
ATOM    130  NE  ARG A   8      35.537  43.183  29.587  1.00  0.00           N0.      0
ATOM    131  HE  ARG A   8      36.387  42.698  29.836  1.00  0.00           H0.      0
ATOM    132  CZ  ARG A   8      35.826  44.096  28.763  1.00  0.00           C0.      0
ATOM    133  NH1 ARG A   8      36.982  44.175  28.285  1.00  0.00           N0.      0
ATOM    134 HH11 ARG A   8      37.642  43.502  28.646  1.00  0.00           H0.      0
ATOM    135 HH12 ARG A   8      37.283  44.997  27.782  1.00  0.00           H0.      0
ATOM    136  NH2 ARG A   8      34.875  44.862  28.231  1.00  0.00           N0.      0
ATOM    137 HH21 ARG A   8      33.960  44.955  28.650  1.00  0.00           H0.      0
ATOM    138 HH22 ARG A   8      34.968  45.307  27.330  1.00  0.00           H0.      0
ATOM    139  C   ARG A   8      33.744  38.396  28.720  1.00  0.00           C0.      0
ATOM    140  O   ARG A   8      34.305  37.438  29.176  1.00  0.00           O0.      0
ATOM    141  N   SER A   9      33.578  38.664  27.442  1.00  0.00           N0.      0
ATOM    142  H   SER A   9      33.049  39.482  27.173  1.00  0.00           H0.      0
ATOM    143  CA  SER A   9      33.899  37.751  26.331  1.00  0.00           C0.      0
ATOM    144  HA  SER A   9      33.664  36.808  26.825  1.00  0.00           H0.      0
ATOM    145  CB  SER A   9      32.828  37.987  25.196  1.00  0.00           C0.      0
ATOM    146  HB2 SER A   9      32.855  38.992  24.775  1.00  0.00           H0.      0
ATOM    147  HB3 SER A   9      33.040  37.345  24.341  1.00  0.00           H0.      0
ATOM    148  OG  SER A   9      31.498  37.724  25.526  1.00  0.00           O0.      0
ATOM    149  HG  SER A   9      30.894  37.680  24.782  1.00  0.00           H0.      0
ATOM    150  C   SER A   9      35.287  37.810  25.792  1.00  0.00           C0.      0
ATOM    151  O   SER A   9      35.961  38.768  26.108  1.00  0.00           O0.      0
ATOM    152  N   LEU A  10      35.694  36.809  24.987  1.00  0.00           N0.      0
ATOM    153  H   LEU A  10      34.992  36.100  24.831  1.00  0.00           H0.      0
ATOM    154  CA  LEU A  10      36.972  36.640  24.493  1.00  0.00           C0.      0
ATOM    155  HA  LEU A  10      37.689  37.328  24.942  1.00  0.00           H0.      0
ATOM    156  CB  LEU A  10      37.479  35.188  24.599  1.00  0.00           C0.      0
ATOM    157  HB2 LEU A  10      36.714  34.579  24.118  1.00  0.00           H0.      0
ATOM    158  HB3 LEU A  10      38.404  35.115  24.027  1.00  0.00           H0.      0
ATOM    159  CG  LEU A  10      37.842  34.677  25.993  1.00  0.00           C0.      0
ATOM    160  HG  LEU A  10      36.972  34.968  26.581  1.00  0.00           H0.      0
ATOM    161  CD1 LEU A  10      37.899  33.118  26.043  1.00  0.00           C0.      0
ATOM    162 HD11 LEU A  10      38.465  32.659  25.232  1.00  0.00           H0.      0
ATOM    163 HD12 LEU A  10      38.462  32.863  26.940  1.00  0.00           H0.      0
ATOM    164 HD13 LEU A  10      36.896  32.702  26.139  1.00  0.00           H0.      0
ATOM    165  CD2 LEU A  10      39.070  35.289  26.516  1.00  0.00           C0.      0
ATOM    166 HD21 LEU A  10      39.042  36.375  26.423  1.00  0.00           H0.      0
ATOM    167 HD22 LEU A  10      39.195  35.208  27.596  1.00  0.00           H0.      0
ATOM    168 HD23 LEU A  10      39.904  34.898  25.933  1.00  0.00           H0.      0
ATOM    169  C   LEU A  10      36.981  37.079  22.994  1.00  0.00           C0.      0
ATOM    170  O   LEU A  10      36.122  36.481  22.277  1.00  0.00           O0.      0
ATOM    171  N   GLY A  11      37.812  38.058  22.612  1.00  0.00           N0.      0
ATOM    172  H   GLY A  11      38.475  38.357  23.313  1.00  0.00           H0.      0
ATOM    173  CA  GLY A  11      38.133  38.295  21.211  1.00  0.00           C0.      0
ATOM    174  HA2 GLY A  11      39.181  38.595  21.193  1.00  0.00           H0.      0
ATOM    175  HA3 GLY A  11      38.020  37.429  20.559  1.00  0.00           H0.      0
ATOM    176  C   GLY A  11      37.414  39.410  20.522  1.00  0.00           C0.      0
ATOM    177  O   GLY A  11      37.282  39.350  19.344  1.00  0.00           O0.      0
ATOM    178  N   VAL A  12      36.856  40.369  21.267  1.00  0.00           N0.      0
ATOM    179  H   VAL A  12      36.999  40.328  22.266  1.00  0.00           H0.      0
ATOM    180  CA  VAL A  12      35.984  41.457  20.801  1.00  0.00           C0.      0
ATOM    181  HA  VAL A  12      35.550  41.162  19.846  1.00  0.00           H0.      0
ATOM    182  CB  VAL A  12      34.895  41.944  21.782  1.00  0.00           C0.      0
ATOM    183  HB  VAL A  12      35.317  42.062  22.781  1.00  0.00           H0.      0
ATOM    184  CG1 VAL A  12      34.166  43.231  21.429  1.00  0.00           C0.      0
ATOM    185 HG11 VAL A  12      34.818  44.091  21.275  1.00  0.00           H0.      0
ATOM    186 HG12 VAL A  12      33.605  43.010  20.520  1.00  0.00           H0.      0
ATOM    187 HG13 VAL A  12      33.397  43.545  22.134  1.00  0.00           H0.      0
ATOM    188  CG2 VAL A  12      33.845  40.811  21.891  1.00  0.00           C0.      0
ATOM    189 HG21 VAL A  12      34.375  40.073  22.493  1.00  0.00           H0.      0
ATOM    190 HG22 VAL A  12      32.921  41.101  22.392  1.00  0.00           H0.      0
ATOM    191 HG23 VAL A  12      33.539  40.350  20.952  1.00  0.00           H0.      0
ATOM    192  C   VAL A  12      37.045  42.599  20.565  1.00  0.00           C0.      0
ATOM    193  O   VAL A  12      37.712  42.995  21.531  1.00  0.00           O0.      0
ATOM    194  N   ALA A  13      36.925  43.277  19.391  1.00  0.00           N0.      0
ATOM    195  H   ALA A  13      36.252  43.006  18.689  1.00  0.00           H0.      0
ATOM    196  CA  ALA A  13      37.827  44.356  19.069  1.00  0.00           C0.      0
ATOM    197  HA  ALA A  13      38.840  44.017  19.288  1.00  0.00           H0.      0
ATOM    198  CB  ALA A  13      37.828  44.692  17.602  1.00  0.00           C0.      0
ATOM    199  HB1 ALA A  13      36.881  45.195  17.405  1.00  0.00           H0.      0
ATOM    200  HB2 ALA A  13      38.697  45.316  17.391  1.00  0.00           H0.      0
ATOM    201  HB3 ALA A  13      37.840  43.806  16.967  1.00  0.00           H0.      0
ATOM    202  C   ALA A  13      37.684  45.636  19.926  1.00  0.00           C0.      0
ATOM    203  O   ALA A  13      36.571  45.927  20.412  1.00  0.00           O0.      0
ATOM    204  N   ALA A  14      38.777  46.446  20.041  1.00  0.00           N0.      0
ATOM    205  H   ALA A  14      39.636  46.246  19.549  1.00  0.00           H0.      0
ATOM    206  CA  ALA A  14      38.756  47.742  20.769  1.00  0.00           C0.      0
ATOM    207  HA  ALA A  14      39.792  48.073  20.837  1.00  0.00           H0.      0
ATOM    208  CB  ALA A  14      38.001  48.839  19.957  1.00  0.00           C0.      0
ATOM    209  HB1 ALA A  14      36.923  48.701  20.043  1.00  0.00           H0.      0
ATOM    210  HB2 ALA A  14      38.266  49.843  20.287  1.00  0.00           H0.      0
ATOM    211  HB3 ALA A  14      38.227  48.718  18.898  1.00  0.00           H0.      0
ATOM    212  C   ALA A  14      38.387  47.770  22.193  1.00  0.00           C0.      0
ATOM    213  O   ALA A  14      38.473  48.866  22.814  1.00  0.00           O0.      0
ATOM    214  N   GLU A  15      38.066  46.604  22.762  1.00  0.00           N0.      0
ATOM    215  H   GLU A  15      37.895  45.753  22.246  1.00  0.00           H0.      0
ATOM    216  CA  GLU A  15      38.160  46.393  24.250  1.00  0.00           C0.      0
ATOM    217  HA  GLU A  15      37.752  47.232  24.814  1.00  0.00           H0.      0
ATOM    218  CB  GLU A  15      37.367  45.069  24.517  1.00  0.00           C0.      0
ATOM    219  HB2 GLU A  15      37.871  44.246  24.010  1.00  0.00           H0.      0
ATOM    220  HB3 GLU A  15      37.319  44.990  25.603  1.00  0.00           H0.      0
ATOM    221  CG  GLU A  15      35.883  45.135  23.960  1.00  0.00           C0.      0
ATOM    222  HG2 GLU A  15      35.926  45.098  22.872  1.00  0.00           H0.      0
ATOM    223  HG3 GLU A  15      35.379  44.193  24.176  1.00  0.00           H0.      0
ATOM    224  CD  GLU A  15      35.021  46.310  24.551  1.00  0.00           C0.      0
ATOM    225  OE1 GLU A  15      34.540  47.181  23.817  1.00  0.00           O0.      0
ATOM    226  OE2 GLU A  15      34.944  46.442  25.766  1.00  0.00           O0.      0
ATOM    227  C   GLU A  15      39.643  46.161  24.692  1.00  0.00           C0.      0
ATOM    228  O   GLU A  15      40.539  45.935  23.821  1.00  0.00           O0.      0
ATOM    229  N   GLY A  16      39.912  46.100  25.981  1.00  0.00           N0.      0
ATOM    230  H   GLY A  16      39.245  46.215  26.730  1.00  0.00           H0.      0
ATOM    231  CA  GLY A  16      41.206  45.657  26.481  1.00  0.00           C0.      0
ATOM    232  HA2 GLY A  16      41.809  45.202  25.696  1.00  0.00           H0.      0
ATOM    233  HA3 GLY A  16      41.726  46.502  26.932  1.00  0.00           H0.      0
ATOM    234  C   GLY A  16      41.106  44.681  27.681  1.00  0.00           C0.      0
ATOM    235  O   GLY A  16      40.012  44.298  28.161  1.00  0.00           O0.      0
ATOM    236  N   ILE A  17      42.242  44.176  28.169  1.00  0.00           N0.      0
ATOM    237  H   ILE A  17      43.088  44.664  27.911  1.00  0.00           H0.      0
ATOM    238  CA  ILE A  17      42.356  43.176  29.303  1.00  0.00           C0.      0
ATOM    239  HA  ILE A  17      41.407  42.808  29.696  1.00  0.00           H0.      0
ATOM    240  CB  ILE A  17      42.923  41.866  28.650  1.00  0.00           C0.      0
ATOM    241  HB  ILE A  17      43.700  42.213  27.968  1.00  0.00           H0.      0
ATOM    242  CG2 ILE A  17      43.316  40.825  29.680  1.00  0.00           C0.      0
ATOM    243 HG21 ILE A  17      44.088  40.212  29.216  1.00  0.00           H0.      0
ATOM    244 HG22 ILE A  17      43.771  41.272  30.564  1.00  0.00           H0.      0
ATOM    245 HG23 ILE A  17      42.478  40.179  29.941  1.00  0.00           H0.      0
ATOM    246  CG1 ILE A  17      41.849  41.103  27.871  1.00  0.00           C0.      0
ATOM    247 HG12 ILE A  17      41.002  40.903  28.527  1.00  0.00           H0.      0
ATOM    248 HG13 ILE A  17      41.439  41.742  27.088  1.00  0.00           H0.      0
ATOM    249  CD1 ILE A  17      42.203  39.795  27.170  1.00  0.00           C0.      0
ATOM    250 HD11 ILE A  17      42.382  39.078  27.971  1.00  0.00           H0.      0
ATOM    251 HD12 ILE A  17      41.402  39.303  26.619  1.00  0.00           H0.      0
ATOM    252 HD13 ILE A  17      43.184  39.940  26.718  1.00  0.00           H0.      0
ATOM    253  C   ILE A  17      43.274  43.660  30.351  1.00  0.00           C0.      0
ATOM    254  O   ILE A  17      44.354  44.281  30.046  1.00  0.00           O0.      0
ATOM    255  N   PRO A  18      43.099  43.524  31.670  1.00  0.00           N0.      0
ATOM    256  CD  PRO A  18      41.947  43.089  32.488  1.00  0.00           C0.      0
ATOM    257  HD2 PRO A  18      42.232  42.231  33.096  1.00  0.00           H0.      0
ATOM    258  HD3 PRO A  18      40.997  42.838  32.017  1.00  0.00           H0.      0
ATOM    259  CG  PRO A  18      41.649  44.213  33.488  1.00  0.00           C0.      0
ATOM    260  HG2 PRO A  18      40.996  43.846  34.280  1.00  0.00           H0.      0
ATOM    261  HG3 PRO A  18      41.147  45.053  33.009  1.00  0.00           H0.      0
ATOM    262  CB  PRO A  18      43.061  44.682  33.818  1.00  0.00           C0.      0
ATOM    263  HB2 PRO A  18      43.404  44.106  34.678  1.00  0.00           H0.      0
ATOM    264  HB3 PRO A  18      43.114  45.757  33.987  1.00  0.00           H0.      0
ATOM    265  CA  PRO A  18      43.920  44.388  32.619  1.00  0.00           C0.      0
ATOM    266  HA  PRO A  18      44.228  45.320  32.146  1.00  0.00           H0.      0
ATOM    267  C   PRO A  18      45.230  43.677  32.949  1.00  0.00           C0.      0
ATOM    268  O   PRO A  18      46.130  44.326  33.516  1.00  0.00           O0.      0
ATOM    269  N   ASP A  19      45.290  42.310  32.759  1.00  0.00           N0.      0
ATOM    270  H   ASP A  19      44.554  41.789  32.305  1.00  0.00           H0.      0
ATOM    271  CA  ASP A  19      46.431  41.481  33.195  1.00  0.00           C0.      0
ATOM    272  HA  ASP A  19      46.585  41.751  34.240  1.00  0.00           H0.      0
ATOM    273  CB  ASP A  19      46.113  39.979  33.112  1.00  0.00           C0.      0
ATOM    274  HB2 ASP A  19      45.138  39.921  33.596  1.00  0.00           H0.      0
ATOM    275  HB3 ASP A  19      46.059  39.664  32.070  1.00  0.00           H0.      0
ATOM    276  CG  ASP A  19      47.111  39.113  33.891  1.00  0.00           C0.      0
ATOM    277  OD1 ASP A  19      47.971  39.753  34.580  1.00  0.00           O0.      0
ATOM    278  OD2 ASP A  19      47.006  37.895  33.829  1.00  0.00           O0.      0
ATOM    279  C   ASP A  19      47.705  41.800  32.448  1.00  0.00           C0.      0
ATOM    280  O   ASP A  19      47.980  41.312  31.339  1.00  0.00           O0.      0
ATOM    281  N   GLN A  20      48.446  42.720  32.972  1.00  0.00           N0.      0
ATOM    282  H   GLN A  20      48.073  43.127  33.818  1.00  0.00           H0.      0
ATOM    283  CA  GLN A  20      49.896  42.902  32.629  1.00  0.00           C0.      0
ATOM    284  HA  GLN A  20      50.018  42.526  31.614  1.00  0.00           H0.      0
ATOM    285  CB  GLN A  20      50.339  44.414  32.795  1.00  0.00           C0.      0
ATOM    286  HB2 GLN A  20      50.255  44.658  33.854  1.00  0.00           H0.      0
ATOM    287  HB3 GLN A  20      51.368  44.363  32.439  1.00  0.00           H0.      0
ATOM    288  CG  GLN A  20      49.536  45.463  32.062  1.00  0.00           C0.      0
ATOM    289  HG2 GLN A  20      49.111  45.023  31.160  1.00  0.00           H0.      0
ATOM    290  HG3 GLN A  20      48.723  45.724  32.739  1.00  0.00           H0.      0
ATOM    291  CD  GLN A  20      50.321  46.687  31.676  1.00  0.00           C0.      0
ATOM    292  OE1 GLN A  20      51.546  46.728  31.609  1.00  0.00           O0.      0
ATOM    293  NE2 GLN A  20      49.690  47.815  31.529  1.00  0.00           N0.      0
ATOM    294 HE21 GLN A  20      50.192  48.651  31.266  1.00  0.00           H0.      0
ATOM    295 HE22 GLN A  20      48.685  47.819  31.426  1.00  0.00           H0.      0
ATOM    296  C   GLN A  20      50.874  41.866  33.270  1.00  0.00           C0.      0
ATOM    297  O   GLN A  20      52.103  42.009  33.243  1.00  0.00           O0.      0
ATOM    298  N   TYR A  21      50.478  40.762  33.870  1.00  0.00           N0.      0
ATOM    299  H   TYR A  21      49.486  40.624  33.999  1.00  0.00           H0.      0
ATOM    300  CA  TYR A  21      51.221  39.742  34.590  1.00  0.00           C0.      0
ATOM    301  HA  TYR A  21      52.308  39.814  34.551  1.00  0.00           H0.      0
ATOM    302  CB  TYR A  21      50.907  39.846  36.068  1.00  0.00           C0.      0
ATOM    303  HB2 TYR A  21      49.904  39.437  36.198  1.00  0.00           H0.      0
ATOM    304  HB3 TYR A  21      51.631  39.234  36.606  1.00  0.00           H0.      0
ATOM    305  CG  TYR A  21      51.003  41.213  36.809  1.00  0.00           C0.      0
ATOM    306  CD1 TYR A  21      49.994  41.605  37.751  1.00  0.00           C0.      0
ATOM    307  HD1 TYR A  21      49.111  41.002  37.900  1.00  0.00           H0.      0
ATOM    308  CE1 TYR A  21      50.079  42.895  38.313  1.00  0.00           C0.      0
ATOM    309  HE1 TYR A  21      49.189  43.289  38.782  1.00  0.00           H0.      0
ATOM    310  CZ  TYR A  21      51.184  43.749  38.074  1.00  0.00           C0.      0
ATOM    311  OH  TYR A  21      51.328  44.922  38.782  1.00  0.00           O0.      0
ATOM    312  HH  TYR A  21      50.672  44.948  39.483  1.00  0.00           H0.      0
ATOM    313  CE2 TYR A  21      52.222  43.295  37.267  1.00  0.00           C0.      0
ATOM    314  HE2 TYR A  21      53.109  43.856  37.013  1.00  0.00           H0.      0
ATOM    315  CD2 TYR A  21      52.073  42.088  36.618  1.00  0.00           C0.      0
ATOM    316  HD2 TYR A  21      52.799  41.768  35.885  1.00  0.00           H0.      0
ATOM    317  C   TYR A  21      50.922  38.291  34.013  1.00  0.00           C0.      0
ATOM    318  O   TYR A  21      51.110  37.284  34.677  1.00  0.00           O0.      0
ATOM    319  N   ALA A  22      50.378  38.229  32.773  1.00  0.00           N0.      0
ATOM    320  H   ALA A  22      50.267  39.126  32.323  1.00  0.00           H0.      0
ATOM    321  CA  ALA A  22      50.047  37.060  32.022  1.00  0.00           C0.      0
ATOM    322  HA  ALA A  22      49.416  36.383  32.598  1.00  0.00           H0.      0
ATOM    323  CB  ALA A  22      49.248  37.575  30.828  1.00  0.00           C0.      0
ATOM    324  HB1 ALA A  22      48.420  38.118  31.283  1.00  0.00           H0.      0
ATOM    325  HB2 ALA A  22      49.824  38.179  30.127  1.00  0.00           H0.      0
ATOM    326  HB3 ALA A  22      48.853  36.744  30.243  1.00  0.00           H0.      0
ATOM    327  C   ALA A  22      51.270  36.166  31.494  1.00  0.00           C0.      0
ATOM    328  O   ALA A  22      50.976  35.034  31.149  1.00  0.00           O0.      0
ATOM    329  N   ASP A  23      52.511  36.712  31.393  1.00  0.00           N0.      0
ATOM    330  H   ASP A  23      52.594  37.699  31.590  1.00  0.00           H0.      0
ATOM    331  CA  ASP A  23      53.792  36.042  31.180  1.00  0.00           C0.      0
ATOM    332  HA  ASP A  23      53.659  35.122  30.612  1.00  0.00           H0.      0
ATOM    333  CB  ASP A  23      54.842  36.913  30.431  1.00  0.00           C0.      0
ATOM    334  HB2 ASP A  23      55.750  36.332  30.272  1.00  0.00           H0.      0
ATOM    335  HB3 ASP A  23      54.528  37.056  29.397  1.00  0.00           H0.      0
ATOM    336  CG  ASP A  23      55.139  38.277  31.008  1.00  0.00           C0.      0
ATOM    337  OD1 ASP A  23      54.383  38.733  31.884  1.00  0.00           O0.      0
ATOM    338  OD2 ASP A  23      56.189  38.831  30.647  1.00  0.00           O0.      0
ATOM    339  C   ASP A  23      54.277  35.498  32.509  1.00  0.00           C0.      0
ATOM    340  O   ASP A  23      54.809  34.432  32.590  1.00  0.00           O0.      0
ATOM    341  N   GLY A  24      54.267  36.304  33.599  1.00  0.00           N0.      0
ATOM    342  H   GLY A  24      53.882  37.237  33.588  1.00  0.00           H0.      0
ATOM    343  CA  GLY A  24      54.534  35.834  34.955  1.00  0.00           C0.      0
ATOM    344  HA2 GLY A  24      53.840  36.311  35.647  1.00  0.00           H0.      0
ATOM    345  HA3 GLY A  24      54.536  34.753  35.099  1.00  0.00           H0.      0
ATOM    346  C   GLY A  24      55.848  36.405  35.548  1.00  0.00           C0.      0
ATOM    347  O   GLY A  24      56.120  36.244  36.712  1.00  0.00           O0.      0
ATOM    348  N   GLU A  25      56.667  36.949  34.658  1.00  0.00           N0.      0
ATOM    349  H   GLU A  25      56.435  36.954  33.675  1.00  0.00           H0.      0
ATOM    350  CA  GLU A  25      57.932  37.682  35.100  1.00  0.00           C0.      0
ATOM    351  HA  GLU A  25      58.600  36.867  35.379  1.00  0.00           H0.      0
ATOM    352  CB  GLU A  25      58.415  38.552  33.961  1.00  0.00           C0.      0
ATOM    353  HB2 GLU A  25      57.665  39.265  33.617  1.00  0.00           H0.      0
ATOM    354  HB3 GLU A  25      59.205  39.198  34.343  1.00  0.00           H0.      0
ATOM    355  CG  GLU A  25      59.020  37.716  32.751  1.00  0.00           C0.      0
ATOM    356  HG2 GLU A  25      58.321  37.037  32.263  1.00  0.00           H0.      0
ATOM    357  HG3 GLU A  25      59.465  38.368  31.999  1.00  0.00           H0.      0
ATOM    358  CD  GLU A  25      60.143  36.835  33.263  1.00  0.00           C0.      0
ATOM    359  OE1 GLU A  25      61.104  37.217  33.929  1.00  0.00           O0.      0
ATOM    360  OE2 GLU A  25      59.995  35.610  33.054  1.00  0.00           O0.      0
ATOM    361  C   GLU A  25      57.784  38.561  36.347  1.00  0.00           C0.      0
ATOM    362  O   GLU A  25      58.606  38.378  37.282  1.00  0.00           O0.      0
ATOM    363  N   ALA A  26      56.880  39.473  36.258  1.00  0.00           N0.      0
ATOM    364  H   ALA A  26      56.227  39.341  35.499  1.00  0.00           H0.      0
ATOM    365  CA  ALA A  26      56.575  40.422  37.367  1.00  0.00           C0.      0
ATOM    366  HA  ALA A  26      57.576  40.768  37.623  1.00  0.00           H0.      0
ATOM    367  CB  ALA A  26      55.709  41.536  36.762  1.00  0.00           C0.      0
ATOM    368  HB1 ALA A  26      55.387  42.227  37.541  1.00  0.00           H0.      0
ATOM    369  HB2 ALA A  26      56.238  41.986  35.922  1.00  0.00           H0.      0
ATOM    370  HB3 ALA A  26      54.837  41.223  36.188  1.00  0.00           H0.      0
ATOM    371  C   ALA A  26      55.938  39.745  38.567  1.00  0.00           C0.      0
ATOM    372  O   ALA A  26      56.423  39.842  39.693  1.00  0.00           O0.      0
ATOM    373  N   ALA A  27      54.904  38.921  38.397  1.00  0.00           N0.      0
ATOM    374  H   ALA A  27      54.668  38.675  37.446  1.00  0.00           H0.      0
ATOM    375  CA  ALA A  27      54.249  38.182  39.465  1.00  0.00           C0.      0
ATOM    376  HA  ALA A  27      53.826  38.920  40.147  1.00  0.00           H0.      0
ATOM    377  CB  ALA A  27      53.060  37.469  38.868  1.00  0.00           C0.      0
ATOM    378  HB1 ALA A  27      52.599  36.863  39.648  1.00  0.00           H0.      0
ATOM    379  HB2 ALA A  27      52.311  38.169  38.498  1.00  0.00           H0.      0
ATOM    380  HB3 ALA A  27      53.537  36.858  38.101  1.00  0.00           H0.      0
ATOM    381  C   ALA A  27      55.169  37.143  40.072  1.00  0.00           C0.      0
ATOM    382  O   ALA A  27      54.909  36.805  41.217  1.00  0.00           O0.      0
ATOM    383  N   ARG A  28      56.246  36.659  39.437  1.00  0.00           N0.      0
ATOM    384  H   ARG A  28      56.368  36.801  38.445  1.00  0.00           H0.      0
ATOM    385  CA  ARG A  28      57.201  35.789  40.099  1.00  0.00           C0.      0
ATOM    386  HA  ARG A  28      56.668  34.983  40.604  1.00  0.00           H0.      0
ATOM    387  CB  ARG A  28      58.171  35.283  39.075  1.00  0.00           C0.      0
ATOM    388  HB2 ARG A  28      57.539  34.920  38.265  1.00  0.00           H0.      0
ATOM    389  HB3 ARG A  28      58.743  36.124  38.684  1.00  0.00           H0.      0
ATOM    390  CG  ARG A  28      58.967  34.082  39.577  1.00  0.00           C0.      0
ATOM    391  HG2 ARG A  28      59.510  34.358  40.481  1.00  0.00           H0.      0
ATOM    392  HG3 ARG A  28      58.228  33.338  39.878  1.00  0.00           H0.      0
ATOM    393  CD  ARG A  28      59.886  33.390  38.562  1.00  0.00           C0.      0
ATOM    394  HD2 ARG A  28      60.799  33.985  38.550  1.00  0.00           H0.      0
ATOM    395  HD3 ARG A  28      60.129  32.375  38.874  1.00  0.00           H0.      0
ATOM    396  NE  ARG A  28      59.357  33.271  37.190  1.00  0.00           N0.      0
ATOM    397  HE  ARG A  28      58.975  32.380  36.908  1.00  0.00           H0.      0
ATOM    398  CZ  ARG A  28      59.687  34.036  36.146  1.00  0.00           C0.      0
ATOM    399  NH1 ARG A  28      60.558  35.065  36.188  1.00  0.00           N0.      0
ATOM    400 HH11 ARG A  28      60.756  35.429  37.109  1.00  0.00           H0.      0
ATOM    401 HH12 ARG A  28      60.833  35.599  35.376  1.00  0.00           H0.      0
ATOM    402  NH2 ARG A  28      59.270  33.744  34.995  1.00  0.00           N0.      0
ATOM    403 HH21 ARG A  28      58.873  32.832  34.823  1.00  0.00           H0.      0
ATOM    404 HH22 ARG A  28      59.434  34.452  34.293  1.00  0.00           H0.      0
ATOM    405  C   ARG A  28      57.971  36.504  41.325  1.00  0.00           C0.      0
ATOM    406  O   ARG A  28      58.330  35.768  42.225  1.00  0.00           O0.      0
ATOM    407  N   VAL A  29      58.089  37.832  41.316  1.00  0.00           N0.      0
ATOM    408  H   VAL A  29      57.603  38.299  40.564  1.00  0.00           H0.      0
ATOM    409  CA  VAL A  29      59.012  38.613  42.201  1.00  0.00           C0.      0
ATOM    410  HA  VAL A  29      59.387  37.951  42.981  1.00  0.00           H0.      0
ATOM    411  CB  VAL A  29      60.178  39.233  41.399  1.00  0.00           C0.      0
ATOM    412  HB  VAL A  29      60.689  39.837  42.149  1.00  0.00           H0.      0
ATOM    413  CG1 VAL A  29      61.186  38.147  41.098  1.00  0.00           C0.      0
ATOM    414 HG11 VAL A  29      60.716  37.608  40.275  1.00  0.00           H0.      0
ATOM    415 HG12 VAL A  29      62.124  38.533  40.699  1.00  0.00           H0.      0
ATOM    416 HG13 VAL A  29      61.470  37.587  41.988  1.00  0.00           H0.      0
ATOM    417  CG2 VAL A  29      59.849  40.055  40.188  1.00  0.00           C0.      0
ATOM    418 HG21 VAL A  29      60.788  40.390  39.749  1.00  0.00           H0.      0
ATOM    419 HG22 VAL A  29      59.391  39.512  39.361  1.00  0.00           H0.      0
ATOM    420 HG23 VAL A  29      59.190  40.833  40.576  1.00  0.00           H0.      0
ATOM    421  C   VAL A  29      58.207  39.665  42.950  1.00  0.00           C0.      0
ATOM    422  O   VAL A  29      58.758  40.374  43.748  1.00  0.00           O0.      0
ATOM    423  N   TRP A  30      56.853  39.704  42.785  1.00  0.00           N0.      0
ATOM    424  H   TRP A  30      56.464  39.156  42.030  1.00  0.00           H0.      0
ATOM    425  CA  TRP A  30      55.971  40.684  43.519  1.00  0.00           C0.      0
ATOM    426  HA  TRP A  30      56.196  41.634  43.034  1.00  0.00           H0.      0
ATOM    427  CB  TRP A  30      54.435  40.425  43.151  1.00  0.00           C0.      0
ATOM    428  HB2 TRP A  30      54.469  39.988  42.153  1.00  0.00           H0.      0
ATOM    429  HB3 TRP A  30      53.982  39.639  43.755  1.00  0.00           H0.      0
ATOM    430  CG  TRP A  30      53.691  41.703  43.123  1.00  0.00           C0.      0
ATOM    431  CD1 TRP A  30      52.646  42.067  44.000  1.00  0.00           C0.      0
ATOM    432  HD1 TRP A  30      52.239  41.460  44.795  1.00  0.00           H0.      0
ATOM    433  NE1 TRP A  30      52.295  43.376  43.683  1.00  0.00           N0.      0
ATOM    434  HE1 TRP A  30      51.621  43.915  44.208  1.00  0.00           H0.      0
ATOM    435  CE2 TRP A  30      53.002  43.854  42.594  1.00  0.00           C0.      0
ATOM    436  CZ2 TRP A  30      52.907  45.018  41.848  1.00  0.00           C0.      0
ATOM    437  HZ2 TRP A  30      52.206  45.803  42.090  1.00  0.00           H0.      0
ATOM    438  CH2 TRP A  30      53.705  45.270  40.706  1.00  0.00           C0.      0
ATOM    439  HH2 TRP A  30      53.704  46.206  40.167  1.00  0.00           H0.      0
ATOM    440  CZ3 TRP A  30      54.602  44.285  40.263  1.00  0.00           C0.      0
ATOM    441  HZ3 TRP A  30      55.253  44.604  39.463  1.00  0.00           H0.      0
ATOM    442  CE3 TRP A  30      54.753  43.105  41.081  1.00  0.00           C0.      0
ATOM    443  HE3 TRP A  30      55.561  42.461  40.765  1.00  0.00           H0.      0
ATOM    444  CD2 TRP A  30      53.949  42.825  42.223  1.00  0.00           C0.      0
ATOM    445  C   TRP A  30      56.165  40.762  45.025  1.00  0.00           C0.      0
ATOM    446  O   TRP A  30      56.347  41.890  45.545  1.00  0.00           O0.      0
ATOM    447  N   GLN A  31      56.387  39.584  45.672  1.00  0.00           N0.      0
ATOM    448  H   GLN A  31      56.231  38.786  45.072  1.00  0.00           H0.      0
ATOM    449  CA  GLN A  31      56.745  39.567  47.107  1.00  0.00           C0.      0
ATOM    450  HA  GLN A  31      56.092  40.264  47.632  1.00  0.00           H0.      0
ATOM    451  CB  GLN A  31      56.427  38.065  47.474  1.00  0.00           C0.      0
ATOM    452  HB2 GLN A  31      56.446  37.980  48.561  1.00  0.00           H0.      0
ATOM    453  HB3 GLN A  31      55.502  37.768  46.980  1.00  0.00           H0.      0
ATOM    454  CG  GLN A  31      57.498  37.008  47.108  1.00  0.00           C0.      0
ATOM    455  HG2 GLN A  31      58.475  37.352  47.449  1.00  0.00           H0.      0
ATOM    456  HG3 GLN A  31      57.218  36.072  47.590  1.00  0.00           H0.      0
ATOM    457  CD  GLN A  31      57.654  36.712  45.617  1.00  0.00           C0.      0
ATOM    458  OE1 GLN A  31      56.902  37.158  44.678  1.00  0.00           O0.      0
ATOM    459  NE2 GLN A  31      58.599  35.970  45.124  1.00  0.00           N0.      0
ATOM    460 HE21 GLN A  31      58.611  35.711  44.148  1.00  0.00           H0.      0
ATOM    461 HE22 GLN A  31      59.322  35.656  45.755  1.00  0.00           H0.      0
ATOM    462  C   GLN A  31      58.108  40.108  47.480  1.00  0.00           C0.      0
ATOM    463  O   GLN A  31      58.328  40.505  48.615  1.00  0.00           O0.      0
ATOM    464  N   LEU A  32      59.083  39.986  46.574  1.00  0.00           N0.      0
ATOM    465  H   LEU A  32      58.930  39.603  45.652  1.00  0.00           H0.      0
ATOM    466  CA  LEU A  32      60.360  40.722  46.795  1.00  0.00           C0.      0
ATOM    467  HA  LEU A  32      60.560  40.627  47.862  1.00  0.00           H0.      0
ATOM    468  CB  LEU A  32      61.466  39.990  46.019  1.00  0.00           C0.      0
ATOM    469  HB2 LEU A  32      61.152  40.106  44.981  1.00  0.00           H0.      0
ATOM    470  HB3 LEU A  32      62.370  40.567  46.211  1.00  0.00           H0.      0
ATOM    471  CG  LEU A  32      61.617  38.464  46.372  1.00  0.00           C0.      0
ATOM    472  HG  LEU A  32      60.910  38.107  47.122  1.00  0.00           H0.      0
ATOM    473  CD1 LEU A  32      61.450  37.646  45.107  1.00  0.00           C0.      0
ATOM    474 HD11 LEU A  32      62.032  37.934  44.232  1.00  0.00           H0.      0
ATOM    475 HD12 LEU A  32      61.717  36.631  45.403  1.00  0.00           H0.      0
ATOM    476 HD13 LEU A  32      60.379  37.574  44.917  1.00  0.00           H0.      0
ATOM    477  CD2 LEU A  32      63.068  38.104  46.784  1.00  0.00           C0.      0
ATOM    478 HD21 LEU A  32      63.388  38.807  47.554  1.00  0.00           H0.      0
ATOM    479 HD22 LEU A  32      63.050  37.131  47.275  1.00  0.00           H0.      0
ATOM    480 HD23 LEU A  32      63.866  38.147  46.043  1.00  0.00           H0.      0
ATOM    481  C   LEU A  32      60.291  42.153  46.308  1.00  0.00           C0.      0
ATOM    482  O   LEU A  32      61.006  43.014  46.726  1.00  0.00           O0.      0
ATOM    483  N   TYR A  33      59.382  42.530  45.301  1.00  0.00           N0.      0
ATOM    484  H   TYR A  33      58.749  41.807  44.989  1.00  0.00           H0.      0
ATOM    485  CA  TYR A  33      59.183  43.823  44.757  1.00  0.00           C0.      0
ATOM    486  HA  TYR A  33      60.154  44.254  44.513  1.00  0.00           H0.      0
ATOM    487  CB  TYR A  33      58.334  43.694  43.454  1.00  0.00           C0.      0
ATOM    488  HB2 TYR A  33      58.823  43.111  42.674  1.00  0.00           H0.      0
ATOM    489  HB3 TYR A  33      57.341  43.250  43.531  1.00  0.00           H0.      0
ATOM    490  CG  TYR A  33      58.111  45.056  42.830  1.00  0.00           C0.      0
ATOM    491  CD1 TYR A  33      56.816  45.608  42.812  1.00  0.00           C0.      0
ATOM    492  HD1 TYR A  33      56.007  44.907  42.959  1.00  0.00           H0.      0
ATOM    493  CE1 TYR A  33      56.539  46.849  42.133  1.00  0.00           C0.      0
ATOM    494  HE1 TYR A  33      55.551  47.190  41.862  1.00  0.00           H0.      0
ATOM    495  CZ  TYR A  33      57.588  47.512  41.608  1.00  0.00           C0.      0
ATOM    496  OH  TYR A  33      57.301  48.705  41.139  1.00  0.00           O0.      0
ATOM    497  HH  TYR A  33      56.463  48.847  41.585  1.00  0.00           H0.      0
ATOM    498  CE2 TYR A  33      58.946  47.114  41.805  1.00  0.00           C0.      0
ATOM    499  HE2 TYR A  33      59.757  47.719  41.427  1.00  0.00           H0.      0
ATOM    500  CD2 TYR A  33      59.223  45.887  42.388  1.00  0.00           C0.      0
ATOM    501  HD2 TYR A  33      60.228  45.565  42.616  1.00  0.00           H0.      0
ATOM    502  C   TYR A  33      58.588  44.765  45.856  1.00  0.00           C0.      0
ATOM    503  O   TYR A  33      59.034  45.893  46.030  1.00  0.00           O0.      0
ATOM    504  N   ILE A  34      57.575  44.287  46.595  1.00  0.00           N0.      0
ATOM    505  H   ILE A  34      57.196  43.416  46.252  1.00  0.00           H0.      0
ATOM    506  CA  ILE A  34      56.980  44.828  47.786  1.00  0.00           C0.      0
ATOM    507  HA  ILE A  34      56.824  45.881  47.552  1.00  0.00           H0.      0
ATOM    508  CB  ILE A  34      55.582  44.153  48.189  1.00  0.00           C0.      0
ATOM    509  HB  ILE A  34      55.806  43.091  48.293  1.00  0.00           H0.      0
ATOM    510  CG2 ILE A  34      55.004  44.742  49.504  1.00  0.00           C0.      0
ATOM    511 HG21 ILE A  34      55.499  45.616  49.927  1.00  0.00           H0.      0
ATOM    512 HG22 ILE A  34      53.934  44.898  49.363  1.00  0.00           H0.      0
ATOM    513 HG23 ILE A  34      55.074  44.014  50.312  1.00  0.00           H0.      0
ATOM    514  CG1 ILE A  34      54.502  44.270  47.117  1.00  0.00           C0.      0
ATOM    515 HG12 ILE A  34      54.089  45.278  47.101  1.00  0.00           H0.      0
ATOM    516 HG13 ILE A  34      54.856  44.003  46.121  1.00  0.00           H0.      0
ATOM    517  CD1 ILE A  34      53.351  43.280  47.427  1.00  0.00           C0.      0
ATOM    518 HD11 ILE A  34      52.396  43.797  47.340  1.00  0.00           H0.      0
ATOM    519 HD12 ILE A  34      53.200  42.599  46.590  1.00  0.00           H0.      0
ATOM    520 HD13 ILE A  34      53.399  42.657  48.320  1.00  0.00           H0.      0
ATOM    521  C   ILE A  34      58.042  44.714  48.977  1.00  0.00           C0.      0
ATOM    522  O   ILE A  34      58.099  45.534  49.849  1.00  0.00           O0.      0
ATOM    523  N   GLY A  35      58.729  43.559  48.956  1.00  0.00           N0.      0
ATOM    524  H   GLY A  35      58.402  42.843  48.323  1.00  0.00           H0.      0
ATOM    525  CA  GLY A  35      59.457  43.145  50.162  1.00  0.00           C0.      0
ATOM    526  HA2 GLY A  35      60.211  42.472  49.753  1.00  0.00           H0.      0
ATOM    527  HA3 GLY A  35      59.928  43.974  50.689  1.00  0.00           H0.      0
ATOM    528  C   GLY A  35      58.575  42.428  51.237  1.00  0.00           C0.      0
ATOM    529  O   GLY A  35      57.368  42.203  51.011  1.00  0.00           O0.      0
ATOM    530  N   ASP A  36      59.109  42.393  52.445  1.00  0.00           N0.      0
ATOM    531  H   ASP A  36      60.112  42.385  52.570  1.00  0.00           H0.      0
ATOM    532  CA  ASP A  36      58.343  41.992  53.654  1.00  0.00           C0.      0
ATOM    533  HA  ASP A  36      57.915  40.998  53.527  1.00  0.00           H0.      0
ATOM    534  CB  ASP A  36      59.313  42.070  54.907  1.00  0.00           C0.      0
ATOM    535  HB2 ASP A  36      60.130  41.411  54.614  1.00  0.00           H0.      0
ATOM    536  HB3 ASP A  36      59.803  43.042  54.951  1.00  0.00           H0.      0
ATOM    537  CG  ASP A  36      58.669  41.547  56.245  1.00  0.00           C0.      0
ATOM    538  OD1 ASP A  36      59.244  41.941  57.269  1.00  0.00           O0.      0
ATOM    539  OD2 ASP A  36      57.541  40.997  56.168  1.00  0.00           O0.      0
ATOM    540  C   ASP A  36      57.246  43.026  53.957  1.00  0.00           C0.      0
ATOM    541  O   ASP A  36      57.545  44.210  54.100  1.00  0.00           O0.      0
ATOM    542  N   THR A  37      56.010  42.569  54.039  1.00  0.00           N0.      0
ATOM    543  H   THR A  37      55.846  41.573  54.003  1.00  0.00           H0.      0
ATOM    544  CA  THR A  37      54.795  43.408  54.034  1.00  0.00           C0.      0
ATOM    545  HA  THR A  37      54.939  44.090  53.196  1.00  0.00           H0.      0
ATOM    546  CB  THR A  37      53.521  42.624  53.761  1.00  0.00           C0.      0
ATOM    547  HB  THR A  37      53.470  41.854  54.531  1.00  0.00           H0.      0
ATOM    548  CG2 THR A  37      52.194  43.358  53.784  1.00  0.00           C0.      0
ATOM    549 HG21 THR A  37      51.670  43.413  54.738  1.00  0.00           H0.      0
ATOM    550 HG22 THR A  37      52.374  44.381  53.454  1.00  0.00           H0.      0
ATOM    551 HG23 THR A  37      51.410  42.951  53.145  1.00  0.00           H0.      0
ATOM    552  OG1 THR A  37      53.566  41.925  52.555  1.00  0.00           O0.      0
ATOM    553  HG1 THR A  37      54.111  41.139  52.642  1.00  0.00           H0.      0
ATOM    554  C   THR A  37      54.682  44.281  55.269  1.00  0.00           C0.      0
ATOM    555  O   THR A  37      54.141  45.378  55.184  1.00  0.00           O0.      0
ATOM    556  N   ARG A  38      55.471  43.918  56.350  1.00  0.00           N0.      0
ATOM    557  H   ARG A  38      55.872  42.993  56.416  1.00  0.00           H0.      0
ATOM    558  CA  ARG A  38      55.703  44.819  57.451  1.00  0.00           C0.      0
ATOM    559  HA  ARG A  38      54.927  44.736  58.212  1.00  0.00           H0.      0
ATOM    560  CB  ARG A  38      56.885  44.175  58.202  1.00  0.00           C0.      0
ATOM    561  HB2 ARG A  38      56.896  43.089  58.113  1.00  0.00           H0.      0
ATOM    562  HB3 ARG A  38      57.781  44.564  57.720  1.00  0.00           H0.      0
ATOM    563  CG  ARG A  38      56.876  44.389  59.703  1.00  0.00           C0.      0
ATOM    564  HG2 ARG A  38      56.391  45.321  59.992  1.00  0.00           H0.      0
ATOM    565  HG3 ARG A  38      56.324  43.554  60.133  1.00  0.00           H0.      0
ATOM    566  CD  ARG A  38      58.330  44.286  60.186  1.00  0.00           C0.      0
ATOM    567  HD2 ARG A  38      58.320  44.387  61.272  1.00  0.00           H0.      0
ATOM    568  HD3 ARG A  38      58.768  43.348  59.842  1.00  0.00           H0.      0
ATOM    569  NE  ARG A  38      59.226  45.361  59.601  1.00  0.00           N0.      0
ATOM    570  HE  ARG A  38      59.108  46.258  60.050  1.00  0.00           H0.      0
ATOM    571  CZ  ARG A  38      60.215  45.310  58.800  1.00  0.00           C0.      0
ATOM    572  NH1 ARG A  38      60.399  44.335  58.007  1.00  0.00           N0.      0
ATOM    573 HH11 ARG A  38      59.795  43.529  57.933  1.00  0.00           H0.      0
ATOM    574 HH12 ARG A  38      61.098  44.446  57.286  1.00  0.00           H0.      0
ATOM    575  NH2 ARG A  38      61.011  46.347  58.744  1.00  0.00           N0.      0
ATOM    576 HH21 ARG A  38      60.992  47.071  59.448  1.00  0.00           H0.      0
ATOM    577 HH22 ARG A  38      61.855  46.234  58.202  1.00  0.00           H0.      0
ATOM    578  C   ARG A  38      55.996  46.231  57.163  1.00  0.00           C0.      0
ATOM    579  O   ARG A  38      55.459  47.097  57.898  1.00  0.00           O0.      0
ATOM    580  N   SER A  39      56.935  46.505  56.267  1.00  0.00           N0.      0
ATOM    581  H   SER A  39      57.163  45.749  55.637  1.00  0.00           H0.      0
ATOM    582  CA  SER A  39      57.435  47.856  55.996  1.00  0.00           C0.      0
ATOM    583  HA  SER A  39      57.532  48.409  56.930  1.00  0.00           H0.      0
ATOM    584  CB  SER A  39      58.805  47.786  55.349  1.00  0.00           C0.      0
ATOM    585  HB2 SER A  39      59.440  47.255  56.058  1.00  0.00           H0.      0
ATOM    586  HB3 SER A  39      58.687  47.336  54.364  1.00  0.00           H0.      0
ATOM    587  OG  SER A  39      59.210  49.137  55.204  1.00  0.00           O0.      0
ATOM    588  HG  SER A  39      60.168  49.082  55.182  1.00  0.00           H0.      0
ATOM    589  C   SER A  39      56.418  48.745  55.233  1.00  0.00           C0.      0
ATOM    590  O   SER A  39      56.140  49.902  55.604  1.00  0.00           O0.      0
ATOM    591  N   ARG A  40      55.685  48.110  54.281  1.00  0.00           N0.      0
ATOM    592  H   ARG A  40      56.063  47.278  53.851  1.00  0.00           H0.      0
ATOM    593  CA  ARG A  40      54.418  48.617  53.704  1.00  0.00           C0.      0
ATOM    594  HA  ARG A  40      54.684  49.594  53.300  1.00  0.00           H0.      0
ATOM    595  CB  ARG A  40      54.035  47.682  52.547  1.00  0.00           C0.      0
ATOM    596  HB2 ARG A  40      54.848  47.394  51.881  1.00  0.00           H0.      0
ATOM    597  HB3 ARG A  40      53.726  46.732  52.984  1.00  0.00           H0.      0
ATOM    598  CG  ARG A  40      52.836  48.274  51.684  1.00  0.00           C0.      0
ATOM    599  HG2 ARG A  40      51.926  48.181  52.277  1.00  0.00           H0.      0
ATOM    600  HG3 ARG A  40      53.049  49.287  51.344  1.00  0.00           H0.      0
ATOM    601  CD  ARG A  40      52.668  47.294  50.514  1.00  0.00           C0.      0
ATOM    602  HD2 ARG A  40      53.548  47.312  49.871  1.00  0.00           H0.      0
ATOM    603  HD3 ARG A  40      52.747  46.271  50.882  1.00  0.00           H0.      0
ATOM    604  NE  ARG A  40      51.462  47.524  49.767  1.00  0.00           N0.      0
ATOM    605  HE  ARG A  40      50.722  48.023  50.241  1.00  0.00           H0.      0
ATOM    606  CZ  ARG A  40      51.260  47.295  48.414  1.00  0.00           C0.      0
ATOM    607  NH1 ARG A  40      52.214  46.850  47.641  1.00  0.00           N0.      0
ATOM    608 HH11 ARG A  40      53.153  46.760  48.001  1.00  0.00           H0.      0
ATOM    609 HH12 ARG A  40      51.949  46.649  46.688  1.00  0.00           H0.      0
ATOM    610  NH2 ARG A  40      50.132  47.499  47.876  1.00  0.00           N0.      0
ATOM    611 HH21 ARG A  40      49.288  47.539  48.428  1.00  0.00           H0.      0
ATOM    612 HH22 ARG A  40      50.078  47.383  46.874  1.00  0.00           H0.      0
ATOM    613  C   ARG A  40      53.338  48.775  54.734  1.00  0.00           C0.      0
ATOM    614  O   ARG A  40      52.524  49.683  54.742  1.00  0.00           O0.      0
ATOM    615  N   THR A  41      53.219  47.835  55.675  1.00  0.00           N0.      0
ATOM    616  H   THR A  41      53.863  47.068  55.543  1.00  0.00           H0.      0
ATOM    617  CA  THR A  41      52.287  47.952  56.829  1.00  0.00           C0.      0
ATOM    618  HA  THR A  41      51.281  48.033  56.419  1.00  0.00           H0.      0
ATOM    619  CB  THR A  41      52.255  46.624  57.561  1.00  0.00           C0.      0
ATOM    620  HB  THR A  41      53.225  46.285  57.927  1.00  0.00           H0.      0
ATOM    621  CG2 THR A  41      51.103  46.542  58.574  1.00  0.00           C0.      0
ATOM    622 HG21 THR A  41      50.166  46.792  58.077  1.00  0.00           H0.      0
ATOM    623 HG22 THR A  41      50.888  45.597  59.073  1.00  0.00           H0.      0
ATOM    624 HG23 THR A  41      51.367  47.266  59.345  1.00  0.00           H0.      0
ATOM    625  OG1 THR A  41      51.894  45.652  56.551  1.00  0.00           O0.      0
ATOM    626  HG1 THR A  41      52.722  45.359  56.163  1.00  0.00           H0.      0
ATOM    627  C   THR A  41      52.496  49.148  57.807  1.00  0.00           C0.      0
ATOM    628  O   THR A  41      51.548  49.865  58.124  1.00  0.00           O0.      0
ATOM    629  N   ALA A  42      53.735  49.540  58.075  1.00  0.00           N0.      0
ATOM    630  H   ALA A  42      54.466  48.985  57.653  1.00  0.00           H0.      0
ATOM    631  CA  ALA A  42      54.067  50.690  58.883  1.00  0.00           C0.      0
ATOM    632  HA  ALA A  42      53.502  50.764  59.812  1.00  0.00           H0.      0
ATOM    633  CB  ALA A  42      55.509  50.542  59.348  1.00  0.00           C0.      0
ATOM    634  HB1 ALA A  42      55.762  49.525  59.648  1.00  0.00           H0.      0
ATOM    635  HB2 ALA A  42      56.130  50.780  58.484  1.00  0.00           H0.      0
ATOM    636  HB3 ALA A  42      55.684  51.348  60.061  1.00  0.00           H0.      0
ATOM    637  C   ALA A  42      53.810  51.999  58.111  1.00  0.00           C0.      0
ATOM    638  O   ALA A  42      53.871  53.073  58.747  1.00  0.00           O0.      0
ATOM    639  N   GLU A  43      53.568  51.902  56.785  1.00  0.00           N0.      0
ATOM    640  H   GLU A  43      53.290  51.035  56.348  1.00  0.00           H0.      0
ATOM    641  CA  GLU A  43      53.579  53.046  55.864  1.00  0.00           C0.      0
ATOM    642  HA  GLU A  43      54.299  53.754  56.274  1.00  0.00           H0.      0
ATOM    643  CB  GLU A  43      54.030  52.699  54.427  1.00  0.00           C0.      0
ATOM    644  HB2 GLU A  43      54.979  52.163  54.428  1.00  0.00           H0.      0
ATOM    645  HB3 GLU A  43      53.262  52.046  54.011  1.00  0.00           H0.      0
ATOM    646  CG  GLU A  43      54.114  53.924  53.425  1.00  0.00           C0.      0
ATOM    647  HG2 GLU A  43      54.105  53.531  52.409  1.00  0.00           H0.      0
ATOM    648  HG3 GLU A  43      53.225  54.538  53.563  1.00  0.00           H0.      0
ATOM    649  CD  GLU A  43      55.253  54.833  53.751  1.00  0.00           C0.      0
ATOM    650  OE1 GLU A  43      55.054  56.038  53.819  1.00  0.00           O0.      0
ATOM    651  OE2 GLU A  43      56.303  54.236  54.057  1.00  0.00           O0.      0
ATOM    652  C   GLU A  43      52.268  53.835  55.889  1.00  0.00           C0.      0
ATOM    653  O   GLU A  43      52.292  55.071  56.037  1.00  0.00           O0.      0
ATOM    654  N   TYR A  44      51.132  53.152  55.825  1.00  0.00           N0.      0
ATOM    655  H   TYR A  44      51.332  52.165  55.747  1.00  0.00           H0.      0
ATOM    656  CA  TYR A  44      49.819  53.691  55.615  1.00  0.00           C0.      0
ATOM    657  HA  TYR A  44      49.832  54.685  56.061  1.00  0.00           H0.      0
ATOM    658  CB  TYR A  44      49.591  54.036  54.139  1.00  0.00           C0.      0
ATOM    659  HB2 TYR A  44      48.595  54.475  54.073  1.00  0.00           H0.      0
ATOM    660  HB3 TYR A  44      50.325  54.746  53.760  1.00  0.00           H0.      0
ATOM    661  CG  TYR A  44      49.646  52.821  53.199  1.00  0.00           C0.      0
ATOM    662  CD1 TYR A  44      48.476  51.987  53.122  1.00  0.00           C0.      0
ATOM    663  HD1 TYR A  44      47.511  52.214  53.552  1.00  0.00           H0.      0
ATOM    664  CE1 TYR A  44      48.563  50.832  52.332  1.00  0.00           C0.      0
ATOM    665  HE1 TYR A  44      47.684  50.212  52.228  1.00  0.00           H0.      0
ATOM    666  CZ  TYR A  44      49.682  50.553  51.503  1.00  0.00           C0.      0
ATOM    667  OH  TYR A  44      49.842  49.450  50.721  1.00  0.00           O0.      0
ATOM    668  HH  TYR A  44      49.037  48.960  50.540  1.00  0.00           H0.      0
ATOM    669  CE2 TYR A  44      50.780  51.445  51.552  1.00  0.00           C0.      0
ATOM    670  HE2 TYR A  44      51.701  51.178  51.054  1.00  0.00           H0.      0
ATOM    671  CD2 TYR A  44      50.806  52.535  52.461  1.00  0.00           C0.      0
ATOM    672  HD2 TYR A  44      51.679  53.167  52.532  1.00  0.00           H0.      0
ATOM    673  C   TYR A  44      48.607  53.083  56.369  1.00  0.00           C0.      0
ATOM    674  O   TYR A  44      47.391  53.446  56.073  1.00  0.00           O0.      0
ATOM    675  N   LYS A  45      48.844  52.001  57.135  1.00  0.00           N0.      0
ATOM    676  H   LYS A  45      49.821  51.792  57.285  1.00  0.00           H0.      0
ATOM    677  CA  LYS A  45      47.825  51.128  57.702  1.00  0.00           C0.      0
ATOM    678  HA  LYS A  45      47.308  50.759  56.817  1.00  0.00           H0.      0
ATOM    679  CB  LYS A  45      48.354  49.871  58.339  1.00  0.00           C0.      0
ATOM    680  HB2 LYS A  45      48.894  49.303  57.582  1.00  0.00           H0.      0
ATOM    681  HB3 LYS A  45      48.980  50.191  59.171  1.00  0.00           H0.      0
ATOM    682  CG  LYS A  45      47.322  48.952  58.924  1.00  0.00           C0.      0
ATOM    683  HG2 LYS A  45      46.838  49.467  59.754  1.00  0.00           H0.      0
ATOM    684  HG3 LYS A  45      46.457  48.719  58.303  1.00  0.00           H0.      0
ATOM    685  CD  LYS A  45      47.889  47.752  59.641  1.00  0.00           C0.      0
ATOM    686  HD2 LYS A  45      48.298  47.092  58.876  1.00  0.00           H0.      0
ATOM    687  HD3 LYS A  45      48.712  48.083  60.274  1.00  0.00           H0.      0
ATOM    688  CE  LYS A  45      46.706  47.193  60.418  1.00  0.00           C0.      0
ATOM    689  HE2 LYS A  45      46.274  47.972  61.045  1.00  0.00           H0.      0
ATOM    690  HE3 LYS A  45      45.926  47.023  59.676  1.00  0.00           H0.      0
ATOM    691  NZ  LYS A  45      47.007  45.952  61.146  1.00  0.00           N0.      0
ATOM    692  HZ1 LYS A  45      47.670  46.145  61.882  1.00  0.00           H0.      0
ATOM    693  HZ2 LYS A  45      46.229  45.538  61.640  1.00  0.00           H0.      0
ATOM    694  HZ3 LYS A  45      47.329  45.237  60.510  1.00  0.00           H0.      0
ATOM    695  C   LYS A  45      46.942  51.935  58.660  1.00  0.00           C0.      0
ATOM    696  O   LYS A  45      45.747  51.882  58.547  1.00  0.00           O0.      0
ATOM    697  N   ALA A  46      47.519  52.718  59.548  1.00  0.00           N0.      0
ATOM    698  H   ALA A  46      48.522  52.717  59.670  1.00  0.00           H0.      0
ATOM    699  CA  ALA A  46      46.874  53.678  60.437  1.00  0.00           C0.      0
ATOM    700  HA  ALA A  46      46.136  53.136  61.029  1.00  0.00           H0.      0
ATOM    701  CB  ALA A  46      47.816  54.281  61.559  1.00  0.00           C0.      0
ATOM    702  HB1 ALA A  46      48.574  54.875  61.048  1.00  0.00           H0.      0
ATOM    703  HB2 ALA A  46      47.221  54.855  62.270  1.00  0.00           H0.      0
ATOM    704  HB3 ALA A  46      48.364  53.480  62.055  1.00  0.00           H0.      0
ATOM    705  C   ALA A  46      46.157  54.806  59.725  1.00  0.00           C0.      0
ATOM    706  O   ALA A  46      45.113  55.310  60.063  1.00  0.00           O0.      0
ATOM    707  N   TRP A  47      46.663  55.194  58.554  1.00  0.00           N0.      0
ATOM    708  H   TRP A  47      47.499  54.708  58.262  1.00  0.00           H0.      0
ATOM    709  CA  TRP A  47      46.047  56.239  57.652  1.00  0.00           C0.      0
ATOM    710  HA  TRP A  47      45.838  57.151  58.213  1.00  0.00           H0.      0
ATOM    711  CB  TRP A  47      47.029  56.789  56.568  1.00  0.00           C0.      0
ATOM    712  HB2 TRP A  47      47.986  57.173  56.921  1.00  0.00           H0.      0
ATOM    713  HB3 TRP A  47      47.297  55.955  55.919  1.00  0.00           H0.      0
ATOM    714  CG  TRP A  47      46.360  57.791  55.574  1.00  0.00           C0.      0
ATOM    715  CD1 TRP A  47      46.332  59.099  55.695  1.00  0.00           C0.      0
ATOM    716  HD1 TRP A  47      46.913  59.537  56.494  1.00  0.00           H0.      0
ATOM    717  NE1 TRP A  47      45.715  59.757  54.693  1.00  0.00           N0.      0
ATOM    718  HE1 TRP A  47      45.672  60.763  54.621  1.00  0.00           H0.      0
ATOM    719  CE2 TRP A  47      45.095  58.826  53.911  1.00  0.00           C0.      0
ATOM    720  CZ2 TRP A  47      44.185  58.957  52.885  1.00  0.00           C0.      0
ATOM    721  HZ2 TRP A  47      43.743  59.920  52.677  1.00  0.00           H0.      0
ATOM    722  CH2 TRP A  47      43.763  57.882  52.188  1.00  0.00           C0.      0
ATOM    723  HH2 TRP A  47      42.965  57.883  51.460  1.00  0.00           H0.      0
ATOM    724  CZ3 TRP A  47      44.159  56.529  52.561  1.00  0.00           C0.      0
ATOM    725  HZ3 TRP A  47      43.721  55.686  52.049  1.00  0.00           H0.      0
ATOM    726  CE3 TRP A  47      45.008  56.392  53.714  1.00  0.00           C0.      0
ATOM    727  HE3 TRP A  47      45.264  55.410  54.085  1.00  0.00           H0.      0
ATOM    728  CD2 TRP A  47      45.539  57.526  54.419  1.00  0.00           C0.      0
ATOM    729  C   TRP A  47      44.780  55.673  56.959  1.00  0.00           C0.      0
ATOM    730  O   TRP A  47      43.728  56.377  57.004  1.00  0.00           O0.      0
ATOM    731  N   LEU A  48      44.832  54.424  56.491  1.00  0.00           N0.      0
ATOM    732  H   LEU A  48      45.778  54.110  56.326  1.00  0.00           H0.      0
ATOM    733  CA  LEU A  48      43.702  53.757  55.899  1.00  0.00           C0.      0
ATOM    734  HA  LEU A  48      43.168  54.486  55.290  1.00  0.00           H0.      0
ATOM    735  CB  LEU A  48      44.320  52.633  54.995  1.00  0.00           C0.      0
ATOM    736  HB2 LEU A  48      45.042  53.066  54.303  1.00  0.00           H0.      0
ATOM    737  HB3 LEU A  48      44.855  51.919  55.621  1.00  0.00           H0.      0
ATOM    738  CG  LEU A  48      43.315  51.778  54.156  1.00  0.00           C0.      0
ATOM    739  HG  LEU A  48      42.806  51.218  54.940  1.00  0.00           H0.      0
ATOM    740  CD1 LEU A  48      42.404  52.640  53.266  1.00  0.00           C0.      0
ATOM    741 HD11 LEU A  48      41.697  51.925  52.846  1.00  0.00           H0.      0
ATOM    742 HD12 LEU A  48      41.914  53.438  53.822  1.00  0.00           H0.      0
ATOM    743 HD13 LEU A  48      43.091  53.003  52.501  1.00  0.00           H0.      0
ATOM    744  CD2 LEU A  48      44.198  50.817  53.295  1.00  0.00           C0.      0
ATOM    745 HD21 LEU A  48      43.513  50.023  52.999  1.00  0.00           H0.      0
ATOM    746 HD22 LEU A  48      44.576  51.344  52.419  1.00  0.00           H0.      0
ATOM    747 HD23 LEU A  48      44.937  50.313  53.919  1.00  0.00           H0.      0
ATOM    748  C   LEU A  48      42.717  53.241  56.964  1.00  0.00           C0.      0
ATOM    749  O   LEU A  48      41.515  53.289  56.735  1.00  0.00           O0.      0
ATOM    750  N   LEU A  49      43.217  52.713  58.078  1.00  0.00           N0.      0
ATOM    751  H   LEU A  49      44.224  52.641  58.094  1.00  0.00           H0.      0
ATOM    752  CA  LEU A  49      42.397  52.189  59.189  1.00  0.00           C0.      0
ATOM    753  HA  LEU A  49      41.768  51.402  58.772  1.00  0.00           H0.      0
ATOM    754  CB  LEU A  49      43.267  51.435  60.210  1.00  0.00           C0.      0
ATOM    755  HB2 LEU A  49      43.919  50.655  59.817  1.00  0.00           H0.      0
ATOM    756  HB3 LEU A  49      43.986  52.140  60.627  1.00  0.00           H0.      0
ATOM    757  CG  LEU A  49      42.547  50.819  61.452  1.00  0.00           C0.      0
ATOM    758  HG  LEU A  49      42.113  51.714  61.897  1.00  0.00           H0.      0
ATOM    759  CD1 LEU A  49      41.473  49.830  61.009  1.00  0.00           C0.      0
ATOM    760 HD11 LEU A  49      41.719  49.215  60.144  1.00  0.00           H0.      0
ATOM    761 HD12 LEU A  49      41.107  49.280  61.876  1.00  0.00           H0.      0
ATOM    762 HD13 LEU A  49      40.632  50.384  60.591  1.00  0.00           H0.      0
ATOM    763  CD2 LEU A  49      43.484  50.223  62.506  1.00  0.00           C0.      0
ATOM    764 HD21 LEU A  49      44.020  50.991  63.063  1.00  0.00           H0.      0
ATOM    765 HD22 LEU A  49      42.873  49.639  63.194  1.00  0.00           H0.      0
ATOM    766 HD23 LEU A  49      44.210  49.625  61.954  1.00  0.00           H0.      0
ATOM    767  C   LEU A  49      41.723  53.380  59.890  1.00  0.00           C0.      0
ATOM    768  O   LEU A  49      40.580  53.278  60.316  1.00  0.00           O0.      0
ATOM    769  N   GLY A  50      42.385  54.540  60.070  1.00  0.00           N0.      0
ATOM    770  H   GLY A  50      43.321  54.635  59.702  1.00  0.00           H0.      0
ATOM    771  CA  GLY A  50      41.666  55.731  60.671  1.00  0.00           C0.      0
ATOM    772  HA2 GLY A  50      41.275  55.454  61.650  1.00  0.00           H0.      0
ATOM    773  HA3 GLY A  50      42.397  56.522  60.838  1.00  0.00           H0.      0
ATOM    774  C   GLY A  50      40.657  56.339  59.733  1.00  0.00           C0.      0
ATOM    775  O   GLY A  50      39.558  56.660  60.186  1.00  0.00           O0.      0
ATOM    776  N   LEU A  51      40.890  56.425  58.382  1.00  0.00           N0.      0
ATOM    777  H   LEU A  51      41.830  56.336  58.023  1.00  0.00           H0.      0
ATOM    778  CA  LEU A  51      39.826  56.788  57.412  1.00  0.00           C0.      0
ATOM    779  HA  LEU A  51      39.464  57.756  57.757  1.00  0.00           H0.      0
ATOM    780  CB  LEU A  51      40.536  57.044  56.074  1.00  0.00           C0.      0
ATOM    781  HB2 LEU A  51      41.321  57.747  56.354  1.00  0.00           H0.      0
ATOM    782  HB3 LEU A  51      41.026  56.103  55.825  1.00  0.00           H0.      0
ATOM    783  CG  LEU A  51      39.715  57.597  54.896  1.00  0.00           C0.      0
ATOM    784  HG  LEU A  51      38.888  56.952  54.600  1.00  0.00           H0.      0
ATOM    785  CD1 LEU A  51      39.036  58.990  55.299  1.00  0.00           C0.      0
ATOM    786 HD11 LEU A  51      39.797  59.712  55.597  1.00  0.00           H0.      0
ATOM    787 HD12 LEU A  51      38.492  59.440  54.469  1.00  0.00           H0.      0
ATOM    788 HD13 LEU A  51      38.401  58.801  56.165  1.00  0.00           H0.      0
ATOM    789  CD2 LEU A  51      40.633  57.780  53.742  1.00  0.00           C0.      0
ATOM    790 HD21 LEU A  51      41.433  58.447  54.064  1.00  0.00           H0.      0
ATOM    791 HD22 LEU A  51      40.984  56.820  53.361  1.00  0.00           H0.      0
ATOM    792 HD23 LEU A  51      40.194  58.220  52.847  1.00  0.00           H0.      0
ATOM    793  C   LEU A  51      38.586  55.878  57.279  1.00  0.00           C0.      0
ATOM    794  O   LEU A  51      37.455  56.364  57.428  1.00  0.00           O0.      0
ATOM    795  N   LEU A  52      38.777  54.523  57.332  1.00  0.00           N0.      0
ATOM    796  H   LEU A  52      39.701  54.125  57.425  1.00  0.00           H0.      0
ATOM    797  CA  LEU A  52      37.652  53.543  57.403  1.00  0.00           C0.      0
ATOM    798  HA  LEU A  52      36.943  53.785  56.611  1.00  0.00           H0.      0
ATOM    799  CB  LEU A  52      38.107  52.095  57.152  1.00  0.00           C0.      0
ATOM    800  HB2 LEU A  52      38.877  51.829  57.875  1.00  0.00           H0.      0
ATOM    801  HB3 LEU A  52      37.228  51.474  57.322  1.00  0.00           H0.      0
ATOM    802  CG  LEU A  52      38.680  51.757  55.747  1.00  0.00           C0.      0
ATOM    803  HG  LEU A  52      39.299  52.590  55.415  1.00  0.00           H0.      0
ATOM    804  CD1 LEU A  52      39.447  50.436  55.735  1.00  0.00           C0.      0
ATOM    805 HD11 LEU A  52      39.904  50.303  54.754  1.00  0.00           H0.      0
ATOM    806 HD12 LEU A  52      40.219  50.540  56.498  1.00  0.00           H0.      0
ATOM    807 HD13 LEU A  52      38.911  49.548  56.069  1.00  0.00           H0.      0
ATOM    808  CD2 LEU A  52      37.583  51.675  54.712  1.00  0.00           C0.      0
ATOM    809 HD21 LEU A  52      36.771  50.985  54.942  1.00  0.00           H0.      0
ATOM    810 HD22 LEU A  52      37.239  52.656  54.384  1.00  0.00           H0.      0
ATOM    811 HD23 LEU A  52      37.998  51.225  53.811  1.00  0.00           H0.      0
ATOM    812  C   LEU A  52      36.843  53.648  58.771  1.00  0.00           C0.      0
ATOM    813  O   LEU A  52      35.613  53.692  58.761  1.00  0.00           O0.      0
ATOM    814  N   ARG A  53      37.560  53.777  59.910  1.00  0.00           N0.      0
ATOM    815  H   ARG A  53      38.555  53.882  59.775  1.00  0.00           H0.      0
ATOM    816  CA  ARG A  53      36.990  54.130  61.261  1.00  0.00           C0.      0
ATOM    817  HA  ARG A  53      36.182  53.403  61.342  1.00  0.00           H0.      0
ATOM    818  CB  ARG A  53      38.022  54.131  62.432  1.00  0.00           C0.      0
ATOM    819  HB2 ARG A  53      38.888  54.677  62.056  1.00  0.00           H0.      0
ATOM    820  HB3 ARG A  53      37.706  54.573  63.377  1.00  0.00           H0.      0
ATOM    821  CG  ARG A  53      38.367  52.659  62.836  1.00  0.00           C0.      0
ATOM    822  HG2 ARG A  53      37.441  52.264  63.253  1.00  0.00           H0.      0
ATOM    823  HG3 ARG A  53      38.497  52.022  61.960  1.00  0.00           H0.      0
ATOM    824  CD  ARG A  53      39.517  52.549  63.825  1.00  0.00           C0.      0
ATOM    825  HD2 ARG A  53      40.406  53.001  63.385  1.00  0.00           H0.      0
ATOM    826  HD3 ARG A  53      39.079  53.059  64.683  1.00  0.00           H0.      0
ATOM    827  NE  ARG A  53      39.845  51.182  64.154  1.00  0.00           N0.      0
ATOM    828  HE  ARG A  53      39.487  50.404  63.619  1.00  0.00           H0.      0
ATOM    829  CZ  ARG A  53      40.738  50.777  64.983  1.00  0.00           C0.      0
ATOM    830  NH1 ARG A  53      41.558  51.684  65.580  1.00  0.00           N0.      0
ATOM    831 HH11 ARG A  53      41.403  52.678  65.490  1.00  0.00           H0.      0
ATOM    832 HH12 ARG A  53      42.416  51.338  65.986  1.00  0.00           H0.      0
ATOM    833  NH2 ARG A  53      41.027  49.548  65.094  1.00  0.00           N0.      0
ATOM    834 HH21 ARG A  53      40.386  48.824  64.803  1.00  0.00           H0.      0
ATOM    835 HH22 ARG A  53      41.898  49.392  65.582  1.00  0.00           H0.      0
ATOM    836  C   ARG A  53      36.241  55.450  61.279  1.00  0.00           C0.      0
ATOM    837  O   ARG A  53      35.132  55.458  61.755  1.00  0.00           O0.      0
ATOM    838  N   GLN A  54      36.709  56.507  60.576  1.00  0.00           N0.      0
ATOM    839  H   GLN A  54      37.629  56.461  60.160  1.00  0.00           H0.      0
ATOM    840  CA  GLN A  54      36.008  57.790  60.456  1.00  0.00           C0.      0
ATOM    841  HA  GLN A  54      35.839  58.093  61.489  1.00  0.00           H0.      0
ATOM    842  CB  GLN A  54      36.887  58.798  59.831  1.00  0.00           C0.      0
ATOM    843  HB2 GLN A  54      37.907  58.812  60.215  1.00  0.00           H0.      0
ATOM    844  HB3 GLN A  54      37.008  58.436  58.810  1.00  0.00           H0.      0
ATOM    845  CG  GLN A  54      36.601  60.261  59.728  1.00  0.00           C0.      0
ATOM    846  HG2 GLN A  54      37.470  60.738  59.275  1.00  0.00           H0.      0
ATOM    847  HG3 GLN A  54      35.692  60.286  59.126  1.00  0.00           H0.      0
ATOM    848  CD  GLN A  54      36.132  60.908  60.992  1.00  0.00           C0.      0
ATOM    849  OE1 GLN A  54      35.233  61.747  60.973  1.00  0.00           O0.      0
ATOM    850  NE2 GLN A  54      36.573  60.566  62.190  1.00  0.00           N0.      0
ATOM    851 HE21 GLN A  54      36.192  61.107  62.953  1.00  0.00           H0.      0
ATOM    852 HE22 GLN A  54      37.284  59.855  62.284  1.00  0.00           H0.      0
ATOM    853  C   GLN A  54      34.570  57.598  59.806  1.00  0.00           C0.      0
ATOM    854  O   GLN A  54      33.669  58.388  60.107  1.00  0.00           O0.      0
ATOM    855  N   HIP A  55      34.383  56.593  58.980  1.00  0.00           N0.      0
ATOM    856  H   HIP A  55      35.196  55.994  59.013  1.00  0.00           H0.      0
ATOM    857  CA  HIP A  55      33.111  56.236  58.338  1.00  0.00           C0.      0
ATOM    858  HA  HIP A  55      32.477  57.099  58.540  1.00  0.00           H0.      0
ATOM    859  CB  HIP A  55      33.345  56.141  56.804  1.00  0.00           C0.      0
ATOM    860  HB2 HIP A  55      34.156  55.465  56.533  1.00  0.00           H0.      0
ATOM    861  HB3 HIP A  55      32.405  55.785  56.383  1.00  0.00           H0.      0
ATOM    862  CG  HIP A  55      33.682  57.508  56.243  1.00  0.00           C0.      0
ATOM    863  ND1 HIP A  55      32.739  58.418  55.844  1.00  0.00           N0.      0
ATOM    864  HD1 HIP A  55      31.742  58.316  55.722  1.00  0.00           H0.      0
ATOM    865  CE1 HIP A  55      33.355  59.598  55.518  1.00  0.00           C0.      0
ATOM    866  HE1 HIP A  55      33.052  60.589  55.211  1.00  0.00           H0.      0
ATOM    867  NE2 HIP A  55      34.648  59.429  55.775  1.00  0.00           N0.      0
ATOM    868  HE2 HIP A  55      35.408  60.088  55.684  1.00  0.00           H0.      0
ATOM    869  CD2 HIP A  55      34.871  58.116  56.163  1.00  0.00           C0.      0
ATOM    870  HD2 HIP A  55      35.826  57.703  56.456  1.00  0.00           H0.      0
ATOM    871  C   HIP A  55      32.410  55.044  59.016  1.00  0.00           C0.      0
ATOM    872  O   HIP A  55      31.323  54.643  58.595  1.00  0.00           O0.      0
ATOM    873  N   GLY A  56      33.030  54.382  59.969  1.00  0.00           N0.      0
ATOM    874  H   GLY A  56      33.788  54.919  60.367  1.00  0.00           H0.      0
ATOM    875  CA  GLY A  56      32.567  53.092  60.606  1.00  0.00           C0.      0
ATOM    876  HA2 GLY A  56      33.369  52.926  61.326  1.00  0.00           H0.      0
ATOM    877  HA3 GLY A  56      31.563  53.121  61.031  1.00  0.00           H0.      0
ATOM    878  C   GLY A  56      32.405  51.994  59.619  1.00  0.00           C0.      0
ATOM    879  O   GLY A  56      31.480  51.149  59.751  1.00  0.00           O0.      0
ATOM    880  N   CYS A  57      33.207  51.886  58.558  1.00  0.00           N0.      0
ATOM    881  H   CYS A  57      33.800  52.694  58.430  1.00  0.00           H0.      0
ATOM    882  CA  CYS A  57      33.183  50.868  57.487  1.00  0.00           C0.      0
ATOM    883  HA  CYS A  57      32.180  50.745  57.079  1.00  0.00           H0.      0
ATOM    884  CB  CYS A  57      34.192  51.281  56.347  1.00  0.00           C0.      0
ATOM    885  HB2 CYS A  57      35.215  51.497  56.656  1.00  0.00           H0.      0
ATOM    886  HB3 CYS A  57      34.144  50.593  55.502  1.00  0.00           H0.      0
ATOM    887  SG  CYS A  57      33.547  52.796  55.675  1.00  0.00           S0.      0
ATOM    888  HG  CYS A  57      32.284  52.669  56.095  1.00  0.00           H0.      0
ATOM    889  C   CYS A  57      33.558  49.519  58.103  1.00  0.00           C0.      0
ATOM    890  O   CYS A  57      34.465  49.466  58.950  1.00  0.00           O0.      0
ATOM    891  N   HIE A  58      32.959  48.449  57.657  1.00  0.00           N0.      0
ATOM    892  H   HIE A  58      32.425  48.632  56.820  1.00  0.00           H0.      0
ATOM    893  CA  HIE A  58      33.378  46.997  57.998  1.00  0.00           C0.      0
ATOM    894  HA  HIE A  58      34.434  47.100  58.246  1.00  0.00           H0.      0
ATOM    895  CB  HIE A  58      32.564  46.602  59.215  1.00  0.00           C0.      0
ATOM    896  HB2 HIE A  58      32.557  47.350  60.007  1.00  0.00           H0.      0
ATOM    897  HB3 HIE A  58      31.500  46.518  58.992  1.00  0.00           H0.      0
ATOM    898  CG  HIE A  58      33.041  45.285  59.768  1.00  0.00           C0.      0
ATOM    899  ND1 HIE A  58      32.433  43.994  59.650  1.00  0.00           N0.      0
ATOM    900  CE1 HIE A  58      33.236  43.089  60.331  1.00  0.00           C0.      0
ATOM    901  HE1 HIE A  58      32.986  42.054  60.515  1.00  0.00           H0.      0
ATOM    902  NE2 HIE A  58      34.295  43.753  60.768  1.00  0.00           N0.      0
ATOM    903  HE2 HIE A  58      34.961  43.229  61.318  1.00  0.00           H0.      0
ATOM    904  CD2 HIE A  58      34.258  45.177  60.461  1.00  0.00           C0.      0
ATOM    905  HD2 HIE A  58      34.884  46.031  60.673  1.00  0.00           H0.      0
ATOM    906  C   HIE A  58      33.328  45.954  56.855  1.00  0.00           C0.      0
ATOM    907  O   HIE A  58      34.210  45.092  56.769  1.00  0.00           O0.      0
ATOM    908  N   ARG A  59      32.333  46.010  56.008  1.00  0.00           N0.      0
ATOM    909  H   ARG A  59      31.739  46.812  56.168  1.00  0.00           H0.      0
ATOM    910  CA  ARG A  59      32.187  45.246  54.728  1.00  0.00           C0.      0
ATOM    911  HA  ARG A  59      32.707  44.310  54.932  1.00  0.00           H0.      0
ATOM    912  CB  ARG A  59      30.758  45.041  54.318  1.00  0.00           C0.      0
ATOM    913  HB2 ARG A  59      30.195  44.498  55.078  1.00  0.00           H0.      0
ATOM    914  HB3 ARG A  59      30.166  45.952  54.231  1.00  0.00           H0.      0
ATOM    915  CG  ARG A  59      30.608  44.157  53.017  1.00  0.00           C0.      0
ATOM    916  HG2 ARG A  59      30.934  44.783  52.186  1.00  0.00           H0.      0
ATOM    917  HG3 ARG A  59      31.262  43.286  52.992  1.00  0.00           H0.      0
ATOM    918  CD  ARG A  59      29.199  43.556  52.745  1.00  0.00           C0.      0
ATOM    919  HD2 ARG A  59      28.658  43.303  53.656  1.00  0.00           H0.      0
ATOM    920  HD3 ARG A  59      28.674  44.368  52.242  1.00  0.00           H0.      0
ATOM    921  NE  ARG A  59      29.323  42.487  51.733  1.00  0.00           N0.      0
ATOM    922  HE  ARG A  59      29.659  41.617  52.122  1.00  0.00           H0.      0
ATOM    923  CZ  ARG A  59      28.774  42.440  50.526  1.00  0.00           C0.      0
ATOM    924  NH1 ARG A  59      27.914  43.363  50.023  1.00  0.00           N0.      0
ATOM    925 HH11 ARG A  59      27.665  44.059  50.711  1.00  0.00           H0.      0
ATOM    926 HH12 ARG A  59      27.331  43.145  49.228  1.00  0.00           H0.      0
ATOM    927  NH2 ARG A  59      28.971  41.382  49.788  1.00  0.00           N0.      0
ATOM    928 HH21 ARG A  59      29.754  40.770  49.970  1.00  0.00           H0.      0
ATOM    929 HH22 ARG A  59      28.419  41.248  48.953  1.00  0.00           H0.      0
ATOM    930  C   ARG A  59      32.916  46.091  53.633  1.00  0.00           C0.      0
ATOM    931  O   ARG A  59      32.409  47.176  53.270  1.00  0.00           O0.      0
ATOM    932  N   VAL A  60      34.106  45.639  53.289  1.00  0.00           N0.      0
ATOM    933  H   VAL A  60      34.417  44.716  53.558  1.00  0.00           H0.      0
ATOM    934  CA  VAL A  60      35.022  46.321  52.434  1.00  0.00           C0.      0
ATOM    935  HA  VAL A  60      34.532  47.219  52.058  1.00  0.00           H0.      0
ATOM    936  CB  VAL A  60      36.268  46.898  53.192  1.00  0.00           C0.      0
ATOM    937  HB  VAL A  60      36.765  46.084  53.719  1.00  0.00           H0.      0
ATOM    938  CG1 VAL A  60      37.226  47.667  52.253  1.00  0.00           C0.      0
ATOM    939 HG11 VAL A  60      38.021  48.112  52.851  1.00  0.00           H0.      0
ATOM    940 HG12 VAL A  60      37.646  46.952  51.546  1.00  0.00           H0.      0
ATOM    941 HG13 VAL A  60      36.653  48.385  51.666  1.00  0.00           H0.      0
ATOM    942  CG2 VAL A  60      35.800  47.961  54.213  1.00  0.00           C0.      0
ATOM    943 HG21 VAL A  60      36.602  48.456  54.761  1.00  0.00           H0.      0
ATOM    944 HG22 VAL A  60      35.299  48.740  53.639  1.00  0.00           H0.      0
ATOM    945 HG23 VAL A  60      35.160  47.472  54.947  1.00  0.00           H0.      0
ATOM    946  C   VAL A  60      35.517  45.584  51.195  1.00  0.00           C0.      0
ATOM    947  O   VAL A  60      35.832  44.416  51.350  1.00  0.00           O0.      0
ATOM    948  N   LEU A  61      35.544  46.207  50.005  1.00  0.00           N0.      0
ATOM    949  H   LEU A  61      35.259  47.174  50.060  1.00  0.00           H0.      0
ATOM    950  CA  LEU A  61      35.925  45.570  48.698  1.00  0.00           C0.      0
ATOM    951  HA  LEU A  61      36.196  44.524  48.838  1.00  0.00           H0.      0
ATOM    952  CB  LEU A  61      34.687  45.663  47.724  1.00  0.00           C0.      0
ATOM    953  HB2 LEU A  61      33.895  44.965  47.995  1.00  0.00           H0.      0
ATOM    954  HB3 LEU A  61      34.254  46.644  47.921  1.00  0.00           H0.      0
ATOM    955  CG  LEU A  61      34.942  45.443  46.248  1.00  0.00           C0.      0
ATOM    956  HG  LEU A  61      35.680  46.177  45.922  1.00  0.00           H0.      0
ATOM    957  CD1 LEU A  61      35.522  44.130  45.845  1.00  0.00           C0.      0
ATOM    958 HD11 LEU A  61      35.016  43.852  44.920  1.00  0.00           H0.      0
ATOM    959 HD12 LEU A  61      36.604  44.196  45.733  1.00  0.00           H0.      0
ATOM    960 HD13 LEU A  61      35.232  43.370  46.571  1.00  0.00           H0.      0
ATOM    961  CD2 LEU A  61      33.508  45.617  45.569  1.00  0.00           C0.      0
ATOM    962 HD21 LEU A  61      33.600  45.524  44.487  1.00  0.00           H0.      0
ATOM    963 HD22 LEU A  61      32.790  44.861  45.888  1.00  0.00           H0.      0
ATOM    964 HD23 LEU A  61      33.161  46.632  45.764  1.00  0.00           H0.      0
ATOM    965  C   LEU A  61      37.262  46.103  48.166  1.00  0.00           C0.      0
ATOM    966  O   LEU A  61      37.399  47.313  47.964  1.00  0.00           O0.      0
ATOM    967  N   ASH A  62      38.251  45.240  48.072  1.00  0.00           N0.      0
ATOM    968  H   ASH A  62      38.087  44.250  48.191  1.00  0.00           H0.      0
ATOM    969  CA  ASH A  62      39.461  45.559  47.284  1.00  0.00           C0.      0
ATOM    970  HA  ASH A  62      39.542  46.645  47.232  1.00  0.00           H0.      0
ATOM    971  CB  ASH A  62      40.725  44.956  47.889  1.00  0.00           C0.      0
ATOM    972  HB2 ASH A  62      40.735  45.252  48.938  1.00  0.00           H0.      0
ATOM    973  HB3 ASH A  62      40.611  43.894  47.671  1.00  0.00           H0.      0
ATOM    974  CG  ASH A  62      42.119  45.344  47.415  1.00  0.00           C0.      0
ATOM    975  OD1 ASH A  62      43.138  44.867  47.905  1.00  0.00           O0.      0
ATOM    976  OD2 ASH A  62      42.171  46.294  46.505  1.00  0.00           O0.      0
ATOM    977  HD2 ASH A  62      43.079  46.605  46.531  1.00  0.00           H0.      0
ATOM    978  C   ASH A  62      39.331  45.167  45.762  1.00  0.00           C0.      0
ATOM    979  O   ASH A  62      39.421  44.017  45.428  1.00  0.00           O0.      0
ATOM    980  N   VAL A  63      39.248  46.204  44.927  1.00  0.00           N0.      0
ATOM    981  H   VAL A  63      39.471  47.137  45.243  1.00  0.00           H0.      0
ATOM    982  CA  VAL A  63      39.091  45.914  43.473  1.00  0.00           C0.      0
ATOM    983  HA  VAL A  63      38.329  45.136  43.524  1.00  0.00           H0.      0
ATOM    984  CB  VAL A  63      38.538  47.122  42.641  1.00  0.00           C0.      0
ATOM    985  HB  VAL A  63      38.559  46.994  41.559  1.00  0.00           H0.      0
ATOM    986  CG1 VAL A  63      37.070  47.474  43.010  1.00  0.00           C0.      0
ATOM    987 HG11 VAL A  63      36.728  48.292  42.376  1.00  0.00           H0.      0
ATOM    988 HG12 VAL A  63      36.482  46.631  42.648  1.00  0.00           H0.      0
ATOM    989 HG13 VAL A  63      36.893  47.597  44.079  1.00  0.00           H0.      0
ATOM    990  CG2 VAL A  63      39.428  48.367  42.810  1.00  0.00           C0.      0
ATOM    991 HG21 VAL A  63      39.155  49.089  42.040  1.00  0.00           H0.      0
ATOM    992 HG22 VAL A  63      39.217  48.784  43.794  1.00  0.00           H0.      0
ATOM    993 HG23 VAL A  63      40.501  48.183  42.744  1.00  0.00           H0.      0
ATOM    994  C   VAL A  63      40.342  45.345  42.732  1.00  0.00           C0.      0
ATOM    995  O   VAL A  63      40.214  45.018  41.537  1.00  0.00           O0.      0
ATOM    996  N   ALA A  64      41.465  45.377  43.382  1.00  0.00           N0.      0
ATOM    997  H   ALA A  64      41.386  45.688  44.340  1.00  0.00           H0.      0
ATOM    998  CA  ALA A  64      42.807  45.022  42.844  1.00  0.00           C0.      0
ATOM    999  HA  ALA A  64      42.763  44.418  41.938  1.00  0.00           H0.      0
ATOM   1000  CB  ALA A  64      43.381  46.284  42.293  1.00  0.00           C0.      0
ATOM   1001  HB1 ALA A  64      44.418  46.163  41.983  1.00  0.00           H0.      0
ATOM   1002  HB2 ALA A  64      42.796  46.708  41.476  1.00  0.00           H0.      0
ATOM   1003  HB3 ALA A  64      43.388  47.030  43.088  1.00  0.00           H0.      0
ATOM   1004  C   ALA A  64      43.709  44.271  43.878  1.00  0.00           C0.      0
ATOM   1005  O   ALA A  64      44.399  44.892  44.640  1.00  0.00           O0.      0
ATOM   1006  N   CYS A  65      43.735  42.978  43.874  1.00  0.00           N0.      0
ATOM   1007  H   CYS A  65      43.077  42.595  43.211  1.00  0.00           H0.      0
ATOM   1008  CA  CYS A  65      44.211  42.100  44.920  1.00  0.00           C0.      0
ATOM   1009  HA  CYS A  65      43.850  42.444  45.889  1.00  0.00           H0.      0
ATOM   1010  CB  CYS A  65      43.600  40.702  44.606  1.00  0.00           C0.      0
ATOM   1011  HB2 CYS A  65      42.532  40.648  44.398  1.00  0.00           H0.      0
ATOM   1012  HB3 CYS A  65      44.135  40.214  43.792  1.00  0.00           H0.      0
ATOM   1013  SG  CYS A  65      43.929  39.616  46.034  1.00  0.00           S0.      0
ATOM   1014  HG  CYS A  65      44.870  39.025  45.292  1.00  0.00           H0.      0
ATOM   1015  C   CYS A  65      45.734  42.062  44.976  1.00  0.00           C0.      0
ATOM   1016  O   CYS A  65      46.211  42.164  46.144  1.00  0.00           O0.      0
ATOM   1017  N   GLY A  66      46.449  41.926  43.843  1.00  0.00           N0.      0
ATOM   1018  H   GLY A  66      45.859  41.906  43.024  1.00  0.00           H0.      0
ATOM   1019  CA  GLY A  66      47.868  41.589  43.710  1.00  0.00           C0.      0
ATOM   1020  HA2 GLY A  66      48.098  41.545  42.645  1.00  0.00           H0.      0
ATOM   1021  HA3 GLY A  66      48.361  42.416  44.222  1.00  0.00           H0.      0
ATOM   1022  C   GLY A  66      48.222  40.372  44.475  1.00  0.00           C0.      0
ATOM   1023  O   GLY A  66      47.497  39.403  44.400  1.00  0.00           O0.      0
ATOM   1024  N   THR A  67      49.241  40.389  45.309  1.00  0.00           N0.      0
ATOM   1025  H   THR A  67      49.818  41.212  45.406  1.00  0.00           H0.      0
ATOM   1026  CA  THR A  67      49.524  39.252  46.233  1.00  0.00           C0.      0
ATOM   1027  HA  THR A  67      49.296  38.287  45.781  1.00  0.00           H0.      0
ATOM   1028  CB  THR A  67      51.044  39.128  46.465  1.00  0.00           C0.      0
ATOM   1029  HB  THR A  67      51.112  38.325  47.198  1.00  0.00           H0.      0
ATOM   1030  CG2 THR A  67      51.815  38.847  45.191  1.00  0.00           C0.      0
ATOM   1031 HG21 THR A  67      51.490  37.840  44.928  1.00  0.00           H0.      0
ATOM   1032 HG22 THR A  67      51.576  39.463  44.324  1.00  0.00           H0.      0
ATOM   1033 HG23 THR A  67      52.885  39.002  45.332  1.00  0.00           H0.      0
ATOM   1034  OG1 THR A  67      51.402  40.332  46.963  1.00  0.00           O0.      0
ATOM   1035  HG1 THR A  67      52.196  40.120  47.458  1.00  0.00           H0.      0
ATOM   1036  C   THR A  67      48.693  39.162  47.499  1.00  0.00           C0.      0
ATOM   1037  O   THR A  67      49.075  38.576  48.554  1.00  0.00           O0.      0
ATOM   1038  N   GLY A  68      47.513  39.789  47.479  1.00  0.00           N0.      0
ATOM   1039  H   GLY A  68      47.333  40.149  46.553  1.00  0.00           H0.      0
ATOM   1040  CA  GLY A  68      46.565  39.903  48.601  1.00  0.00           C0.      0
ATOM   1041  HA2 GLY A  68      45.597  40.102  48.140  1.00  0.00           H0.      0
ATOM   1042  HA3 GLY A  68      46.424  38.934  49.079  1.00  0.00           H0.      0
ATOM   1043  C   GLY A  68      46.983  41.030  49.649  1.00  0.00           C0.      0
ATOM   1044  O   GLY A  68      46.206  41.275  50.553  1.00  0.00           O0.      0
ATOM   1045  N   VAL A  69      48.139  41.638  49.462  1.00  0.00           N0.      0
ATOM   1046  H   VAL A  69      48.804  41.281  48.790  1.00  0.00           H0.      0
ATOM   1047  CA  VAL A  69      48.747  42.389  50.589  1.00  0.00           C0.      0
ATOM   1048  HA  VAL A  69      48.947  41.606  51.320  1.00  0.00           H0.      0
ATOM   1049  CB  VAL A  69      50.196  42.976  50.325  1.00  0.00           C0.      0
ATOM   1050  HB  VAL A  69      50.672  43.162  51.288  1.00  0.00           H0.      0
ATOM   1051  CG1 VAL A  69      51.087  42.035  49.534  1.00  0.00           C0.      0
ATOM   1052 HG11 VAL A  69      50.928  41.020  49.899  1.00  0.00           H0.      0
ATOM   1053 HG12 VAL A  69      50.780  42.116  48.491  1.00  0.00           H0.      0
ATOM   1054 HG13 VAL A  69      52.098  42.318  49.824  1.00  0.00           H0.      0
ATOM   1055  CG2 VAL A  69      50.186  44.306  49.542  1.00  0.00           C0.      0
ATOM   1056 HG21 VAL A  69      49.682  45.104  50.088  1.00  0.00           H0.      0
ATOM   1057 HG22 VAL A  69      51.183  44.622  49.234  1.00  0.00           H0.      0
ATOM   1058 HG23 VAL A  69      49.608  44.201  48.624  1.00  0.00           H0.      0
ATOM   1059  C   VAL A  69      47.953  43.396  51.338  1.00  0.00           C0.      0
ATOM   1060  O   VAL A  69      47.942  43.371  52.564  1.00  0.00           O0.      0
ATOM   1061  N   ASP A  70      47.226  44.254  50.609  1.00  0.00           N0.      0
ATOM   1062  H   ASP A  70      46.926  44.030  49.670  1.00  0.00           H0.      0
ATOM   1063  CA  ASP A  70      46.493  45.281  51.301  1.00  0.00           C0.      0
ATOM   1064  HA  ASP A  70      47.086  45.669  52.129  1.00  0.00           H0.      0
ATOM   1065  CB  ASP A  70      46.056  46.380  50.296  1.00  0.00           C0.      0
ATOM   1066  HB2 ASP A  70      45.284  45.952  49.656  1.00  0.00           H0.      0
ATOM   1067  HB3 ASP A  70      45.674  47.201  50.902  1.00  0.00           H0.      0
ATOM   1068  CG  ASP A  70      47.222  46.818  49.345  1.00  0.00           C0.      0
ATOM   1069  OD1 ASP A  70      47.248  46.566  48.092  1.00  0.00           O0.      0
ATOM   1070  OD2 ASP A  70      48.090  47.578  49.761  1.00  0.00           O0.      0
ATOM   1071  C   ASP A  70      45.236  44.596  51.917  1.00  0.00           C0.      0
ATOM   1072  O   ASP A  70      44.692  45.070  52.916  1.00  0.00           O0.      0
ATOM   1073  N   SER A  71      44.653  43.575  51.314  1.00  0.00           N0.      0
ATOM   1074  H   SER A  71      45.130  43.269  50.477  1.00  0.00           H0.      0
ATOM   1075  CA  SER A  71      43.426  42.864  51.809  1.00  0.00           C0.      0
ATOM   1076  HA  SER A  71      42.646  43.584  52.055  1.00  0.00           H0.      0
ATOM   1077  CB  SER A  71      42.855  41.940  50.775  1.00  0.00           C0.      0
ATOM   1078  HB2 SER A  71      43.736  41.308  50.661  1.00  0.00           H0.      0
ATOM   1079  HB3 SER A  71      42.029  41.306  51.098  1.00  0.00           H0.      0
ATOM   1080  OG  SER A  71      42.507  42.571  49.539  1.00  0.00           O0.      0
ATOM   1081  HG  SER A  71      43.177  43.249  49.425  1.00  0.00           H0.      0
ATOM   1082  C   SER A  71      43.663  42.077  53.156  1.00  0.00           C0.      0
ATOM   1083  O   SER A  71      42.893  42.242  54.105  1.00  0.00           O0.      0
ATOM   1084  N   ILE A  72      44.819  41.402  53.224  1.00  0.00           N0.      0
ATOM   1085  H   ILE A  72      45.380  41.419  52.384  1.00  0.00           H0.      0
ATOM   1086  CA  ILE A  72      45.340  40.670  54.341  1.00  0.00           C0.      0
ATOM   1087  HA  ILE A  72      44.758  39.817  54.689  1.00  0.00           H0.      0
ATOM   1088  CB  ILE A  72      46.691  39.997  53.949  1.00  0.00           C0.      0
ATOM   1089  HB  ILE A  72      47.247  40.788  53.446  1.00  0.00           H0.      0
ATOM   1090  CG2 ILE A  72      47.485  39.571  55.211  1.00  0.00           C0.      0
ATOM   1091 HG21 ILE A  72      48.403  39.073  54.897  1.00  0.00           H0.      0
ATOM   1092 HG22 ILE A  72      47.716  40.452  55.809  1.00  0.00           H0.      0
ATOM   1093 HG23 ILE A  72      46.915  38.796  55.723  1.00  0.00           H0.      0
ATOM   1094  CG1 ILE A  72      46.413  38.725  52.955  1.00  0.00           C0.      0
ATOM   1095 HG12 ILE A  72      46.062  37.897  53.570  1.00  0.00           H0.      0
ATOM   1096 HG13 ILE A  72      45.631  39.053  52.269  1.00  0.00           H0.      0
ATOM   1097  CD1 ILE A  72      47.556  38.271  52.098  1.00  0.00           C0.      0
ATOM   1098 HD11 ILE A  72      48.028  39.083  51.544  1.00  0.00           H0.      0
ATOM   1099 HD12 ILE A  72      48.415  37.784  52.559  1.00  0.00           H0.      0
ATOM   1100 HD13 ILE A  72      47.105  37.524  51.444  1.00  0.00           H0.      0
ATOM   1101  C   ILE A  72      45.482  41.616  55.525  1.00  0.00           C0.      0
ATOM   1102  O   ILE A  72      45.052  41.293  56.638  1.00  0.00           O0.      0
ATOM   1103  N   MET A  73      45.945  42.842  55.270  1.00  0.00           N0.      0
ATOM   1104  H   MET A  73      45.944  43.051  54.282  1.00  0.00           H0.      0
ATOM   1105  CA  MET A  73      46.201  43.906  56.247  1.00  0.00           C0.      0
ATOM   1106  HA  MET A  73      46.994  43.459  56.845  1.00  0.00           H0.      0
ATOM   1107  CB  MET A  73      46.726  45.115  55.477  1.00  0.00           C0.      0
ATOM   1108  HB2 MET A  73      47.716  44.826  55.123  1.00  0.00           H0.      0
ATOM   1109  HB3 MET A  73      45.987  45.323  54.703  1.00  0.00           H0.      0
ATOM   1110  CG  MET A  73      47.084  46.364  56.274  1.00  0.00           C0.      0
ATOM   1111  HG2 MET A  73      46.245  46.609  56.925  1.00  0.00           H0.      0
ATOM   1112  HG3 MET A  73      47.866  46.058  56.968  1.00  0.00           H0.      0
ATOM   1113  SD  MET A  73      47.723  47.920  55.370  1.00  0.00           S0.      0
ATOM   1114  CE  MET A  73      49.151  47.245  54.431  1.00  0.00           C0.      0
ATOM   1115  HE1 MET A  73      48.611  46.674  53.676  1.00  0.00           H0.      0
ATOM   1116  HE2 MET A  73      49.623  48.010  53.814  1.00  0.00           H0.      0
ATOM   1117  HE3 MET A  73      49.778  46.616  55.062  1.00  0.00           H0.      0
ATOM   1118  C   MET A  73      44.907  44.236  57.007  1.00  0.00           C0.      0
ATOM   1119  O   MET A  73      44.932  44.530  58.229  1.00  0.00           O0.      0
ATOM   1120  N   LEU A  74      43.813  44.181  56.271  1.00  0.00           N0.      0
ATOM   1121  H   LEU A  74      43.837  43.959  55.286  1.00  0.00           H0.      0
ATOM   1122  CA  LEU A  74      42.454  44.463  56.897  1.00  0.00           C0.      0
ATOM   1123  HA  LEU A  74      42.565  45.178  57.711  1.00  0.00           H0.      0
ATOM   1124  CB  LEU A  74      41.574  45.125  55.842  1.00  0.00           C0.      0
ATOM   1125  HB2 LEU A  74      41.547  44.478  54.966  1.00  0.00           H0.      0
ATOM   1126  HB3 LEU A  74      40.515  45.097  56.099  1.00  0.00           H0.      0
ATOM   1127  CG  LEU A  74      41.993  46.562  55.468  1.00  0.00           C0.      0
ATOM   1128  HG  LEU A  74      43.062  46.776  55.477  1.00  0.00           H0.      0
ATOM   1129  CD1 LEU A  74      41.637  46.963  54.014  1.00  0.00           C0.      0
ATOM   1130 HD11 LEU A  74      41.948  46.269  53.234  1.00  0.00           H0.      0
ATOM   1131 HD12 LEU A  74      40.552  46.879  53.960  1.00  0.00           H0.      0
ATOM   1132 HD13 LEU A  74      42.006  47.968  53.810  1.00  0.00           H0.      0
ATOM   1133  CD2 LEU A  74      41.504  47.558  56.479  1.00  0.00           C0.      0
ATOM   1134 HD21 LEU A  74      41.636  48.533  56.011  1.00  0.00           H0.      0
ATOM   1135 HD22 LEU A  74      40.435  47.432  56.649  1.00  0.00           H0.      0
ATOM   1136 HD23 LEU A  74      42.073  47.576  57.408  1.00  0.00           H0.      0
ATOM   1137  C   LEU A  74      41.754  43.243  57.502  1.00  0.00           C0.      0
ATOM   1138  O   LEU A  74      41.177  43.279  58.607  1.00  0.00           O0.      0
ATOM   1139  N   VAL A  75      41.762  42.063  56.847  1.00  0.00           N0.      0
ATOM   1140  H   VAL A  75      42.104  42.159  55.901  1.00  0.00           H0.      0
ATOM   1141  CA  VAL A  75      41.484  40.673  57.335  1.00  0.00           C0.      0
ATOM   1142  HA  VAL A  75      40.434  40.628  57.625  1.00  0.00           H0.      0
ATOM   1143  CB  VAL A  75      41.726  39.519  56.356  1.00  0.00           C0.      0
ATOM   1144  HB  VAL A  75      42.754  39.636  56.012  1.00  0.00           H0.      0
ATOM   1145  CG1 VAL A  75      41.516  38.111  56.867  1.00  0.00           C0.      0
ATOM   1146 HG11 VAL A  75      40.445  37.908  56.853  1.00  0.00           H0.      0
ATOM   1147 HG12 VAL A  75      41.949  37.440  56.125  1.00  0.00           H0.      0
ATOM   1148 HG13 VAL A  75      41.949  37.914  57.848  1.00  0.00           H0.      0
ATOM   1149  CG2 VAL A  75      40.831  39.786  55.097  1.00  0.00           C0.      0
ATOM   1150 HG21 VAL A  75      39.827  39.862  55.515  1.00  0.00           H0.      0
ATOM   1151 HG22 VAL A  75      41.218  40.671  54.593  1.00  0.00           H0.      0
ATOM   1152 HG23 VAL A  75      40.919  38.884  54.491  1.00  0.00           H0.      0
ATOM   1153  C   VAL A  75      42.171  40.428  58.684  1.00  0.00           C0.      0
ATOM   1154  O   VAL A  75      41.518  39.867  59.546  1.00  0.00           O0.      0
ATOM   1155  N   GLU A  76      43.384  40.873  58.887  1.00  0.00           N0.      0
ATOM   1156  H   GLU A  76      43.940  41.187  58.104  1.00  0.00           H0.      0
ATOM   1157  CA  GLU A  76      44.092  40.719  60.146  1.00  0.00           C0.      0
ATOM   1158  HA  GLU A  76      43.983  39.692  60.492  1.00  0.00           H0.      0
ATOM   1159  CB  GLU A  76      45.636  40.994  59.943  1.00  0.00           C0.      0
ATOM   1160  HB2 GLU A  76      45.798  41.877  59.325  1.00  0.00           H0.      0
ATOM   1161  HB3 GLU A  76      46.080  41.104  60.932  1.00  0.00           H0.      0
ATOM   1162  CG  GLU A  76      46.437  39.893  59.264  1.00  0.00           C0.      0
ATOM   1163  HG2 GLU A  76      45.790  39.451  58.506  1.00  0.00           H0.      0
ATOM   1164  HG3 GLU A  76      47.317  40.306  58.770  1.00  0.00           H0.      0
ATOM   1165  CD  GLU A  76      46.845  38.824  60.219  1.00  0.00           C0.      0
ATOM   1166  OE1 GLU A  76      46.262  38.765  61.402  1.00  0.00           O0.      0
ATOM   1167  OE2 GLU A  76      47.848  38.156  59.949  1.00  0.00           O0.      0
ATOM   1168  C   GLU A  76      43.609  41.660  61.280  1.00  0.00           C0.      0
ATOM   1169  O   GLU A  76      43.918  41.502  62.466  1.00  0.00           O0.      0
ATOM   1170  N   GLU A  77      42.870  42.744  60.937  1.00  0.00           N0.      0
ATOM   1171  H   GLU A  77      42.731  42.925  59.954  1.00  0.00           H0.      0
ATOM   1172  CA  GLU A  77      42.037  43.550  61.791  1.00  0.00           C0.      0
ATOM   1173  HA  GLU A  77      42.448  43.529  62.800  1.00  0.00           H0.      0
ATOM   1174  CB  GLU A  77      42.118  44.992  61.303  1.00  0.00           C0.      0
ATOM   1175  HB2 GLU A  77      41.891  44.972  60.237  1.00  0.00           H0.      0
ATOM   1176  HB3 GLU A  77      41.336  45.616  61.736  1.00  0.00           H0.      0
ATOM   1177  CG  GLU A  77      43.484  45.634  61.505  1.00  0.00           C0.      0
ATOM   1178  HG2 GLU A  77      44.273  45.000  61.099  1.00  0.00           H0.      0
ATOM   1179  HG3 GLU A  77      43.584  46.432  60.769  1.00  0.00           H0.      0
ATOM   1180  CD  GLU A  77      43.931  45.920  62.919  1.00  0.00           C0.      0
ATOM   1181  OE1 GLU A  77      43.196  45.684  63.904  1.00  0.00           O0.      0
ATOM   1182  OE2 GLU A  77      45.055  46.398  63.044  1.00  0.00           O0.      0
ATOM   1183  C   GLU A  77      40.577  43.061  61.804  1.00  0.00           C0.      0
ATOM   1184  O   GLU A  77      39.764  43.793  62.368  1.00  0.00           O0.      0
ATOM   1185  N   GLY A  78      40.215  41.901  61.279  1.00  0.00           N0.      0
ATOM   1186  H   GLY A  78      40.940  41.284  60.941  1.00  0.00           H0.      0
ATOM   1187  CA  GLY A  78      38.914  41.299  61.286  1.00  0.00           C0.      0
ATOM   1188  HA2 GLY A  78      38.908  40.216  61.164  1.00  0.00           H0.      0
ATOM   1189  HA3 GLY A  78      38.435  41.476  62.249  1.00  0.00           H0.      0
ATOM   1190  C   GLY A  78      37.863  41.901  60.324  1.00  0.00           C0.      0
ATOM   1191  O   GLY A  78      36.682  41.525  60.423  1.00  0.00           O0.      0
ATOM   1192  N   PHE A  79      38.257  42.812  59.405  1.00  0.00           N0.      0
ATOM   1193  H   PHE A  79      39.233  43.069  59.395  1.00  0.00           H0.      0
ATOM   1194  CA  PHE A  79      37.239  43.315  58.446  1.00  0.00           C0.      0
ATOM   1195  HA  PHE A  79      36.452  43.810  59.015  1.00  0.00           H0.      0
ATOM   1196  CB  PHE A  79      37.923  44.389  57.509  1.00  0.00           C0.      0
ATOM   1197  HB2 PHE A  79      38.929  43.981  57.411  1.00  0.00           H0.      0
ATOM   1198  HB3 PHE A  79      37.444  44.406  56.530  1.00  0.00           H0.      0
ATOM   1199  CG  PHE A  79      38.062  45.824  58.020  1.00  0.00           C0.      0
ATOM   1200  CD1 PHE A  79      38.985  46.020  59.034  1.00  0.00           C0.      0
ATOM   1201  HD1 PHE A  79      39.627  45.214  59.356  1.00  0.00           H0.      0
ATOM   1202  CE1 PHE A  79      39.083  47.255  59.661  1.00  0.00           C0.      0
ATOM   1203  HE1 PHE A  79      39.844  47.511  60.383  1.00  0.00           H0.      0
ATOM   1204  CZ  PHE A  79      38.250  48.336  59.303  1.00  0.00           C0.      0
ATOM   1205  HZ  PHE A  79      38.439  49.338  59.658  1.00  0.00           H0.      0
ATOM   1206  CE2 PHE A  79      37.336  48.204  58.272  1.00  0.00           C0.      0
ATOM   1207  HE2 PHE A  79      36.694  49.015  57.959  1.00  0.00           H0.      0
ATOM   1208  CD2 PHE A  79      37.245  46.932  57.613  1.00  0.00           C0.      0
ATOM   1209  HD2 PHE A  79      36.496  46.781  56.850  1.00  0.00           H0.      0
ATOM   1210  C   PHE A  79      36.615  42.278  57.589  1.00  0.00           C0.      0
ATOM   1211  O   PHE A  79      37.229  41.194  57.365  1.00  0.00           O0.      0
ATOM   1212  N   SER A  80      35.379  42.443  57.156  1.00  0.00           N0.      0
ATOM   1213  H   SER A  80      34.877  43.302  57.329  1.00  0.00           H0.      0
ATOM   1214  CA  SER A  80      34.729  41.517  56.325  1.00  0.00           C0.      0
ATOM   1215  HA  SER A  80      35.062  40.494  56.500  1.00  0.00           H0.      0
ATOM   1216  CB  SER A  80      33.246  41.692  56.541  1.00  0.00           C0.      0
ATOM   1217  HB2 SER A  80      33.007  41.484  57.583  1.00  0.00           H0.      0
ATOM   1218  HB3 SER A  80      32.856  42.707  56.465  1.00  0.00           H0.      0
ATOM   1219  OG  SER A  80      32.460  40.798  55.756  1.00  0.00           O0.      0
ATOM   1220  HG  SER A  80      31.525  41.004  55.833  1.00  0.00           H0.      0
ATOM   1221  C   SER A  80      35.067  41.859  54.840  1.00  0.00           C0.      0
ATOM   1222  O   SER A  80      34.554  42.859  54.327  1.00  0.00           O0.      0
ATOM   1223  N   VAL A  81      36.041  41.163  54.252  1.00  0.00           N0.      0
ATOM   1224  H   VAL A  81      36.426  40.376  54.755  1.00  0.00           H0.      0
ATOM   1225  CA  VAL A  81      36.596  41.582  52.956  1.00  0.00           C0.      0
ATOM   1226  HA  VAL A  81      36.189  42.564  52.713  1.00  0.00           H0.      0
ATOM   1227  CB  VAL A  81      38.081  41.824  53.096  1.00  0.00           C0.      0
ATOM   1228  HB  VAL A  81      38.498  40.874  53.431  1.00  0.00           H0.      0
ATOM   1229  CG1 VAL A  81      38.750  42.311  51.806  1.00  0.00           C0.      0
ATOM   1230 HG11 VAL A  81      38.333  43.286  51.552  1.00  0.00           H0.      0
ATOM   1231 HG12 VAL A  81      39.791  42.498  52.066  1.00  0.00           H0.      0
ATOM   1232 HG13 VAL A  81      38.687  41.564  51.015  1.00  0.00           H0.      0
ATOM   1233  CG2 VAL A  81      38.410  42.798  54.203  1.00  0.00           C0.      0
ATOM   1234 HG21 VAL A  81      39.483  42.936  54.337  1.00  0.00           H0.      0
ATOM   1235 HG22 VAL A  81      37.911  43.726  53.923  1.00  0.00           H0.      0
ATOM   1236 HG23 VAL A  81      37.952  42.336  55.077  1.00  0.00           H0.      0
ATOM   1237  C   VAL A  81      36.157  40.668  51.786  1.00  0.00           C0.      0
ATOM   1238  O   VAL A  81      36.058  39.411  51.775  1.00  0.00           O0.      0
ATOM   1239  N   THR A  82      36.112  41.288  50.622  1.00  0.00           N0.      0
ATOM   1240  H   THR A  82      36.311  42.278  50.670  1.00  0.00           H0.      0
ATOM   1241  CA  THR A  82      36.154  40.741  49.268  1.00  0.00           C0.      0
ATOM   1242  HA  THR A  82      36.464  39.710  49.436  1.00  0.00           H0.      0
ATOM   1243  CB  THR A  82      34.886  40.946  48.583  1.00  0.00           C0.      0
ATOM   1244  HB  THR A  82      34.775  41.992  48.297  1.00  0.00           H0.      0
ATOM   1245  CG2 THR A  82      34.778  40.101  47.265  1.00  0.00           C0.      0
ATOM   1246 HG21 THR A  82      35.451  39.249  47.363  1.00  0.00           H0.      0
ATOM   1247 HG22 THR A  82      33.761  39.785  47.033  1.00  0.00           H0.      0
ATOM   1248 HG23 THR A  82      35.158  40.748  46.475  1.00  0.00           H0.      0
ATOM   1249  OG1 THR A  82      33.741  40.800  49.420  1.00  0.00           O0.      0
ATOM   1250  HG1 THR A  82      33.887  41.401  50.154  1.00  0.00           H0.      0
ATOM   1251  C   THR A  82      37.207  41.436  48.382  1.00  0.00           C0.      0
ATOM   1252  O   THR A  82      37.440  42.603  48.454  1.00  0.00           O0.      0
ATOM   1253  N   SER A  83      37.820  40.607  47.568  1.00  0.00           N0.      0
ATOM   1254  H   SER A  83      37.627  39.616  47.615  1.00  0.00           H0.      0
ATOM   1255  CA  SER A  83      39.075  40.976  46.816  1.00  0.00           C0.      0
ATOM   1256  HA  SER A  83      39.195  42.059  46.807  1.00  0.00           H0.      0
ATOM   1257  CB  SER A  83      40.370  40.462  47.507  1.00  0.00           C0.      0
ATOM   1258  HB2 SER A  83      40.361  39.373  47.551  1.00  0.00           H0.      0
ATOM   1259  HB3 SER A  83      41.255  40.818  46.979  1.00  0.00           H0.      0
ATOM   1260  OG  SER A  83      40.466  41.164  48.786  1.00  0.00           O0.      0
ATOM   1261  HG  SER A  83      41.275  41.680  48.801  1.00  0.00           H0.      0
ATOM   1262  C   SER A  83      39.080  40.528  45.364  1.00  0.00           C0.      0
ATOM   1263  O   SER A  83      38.971  39.302  45.085  1.00  0.00           O0.      0
ATOM   1264  N   VAL A  84      39.110  41.419  44.376  1.00  0.00           N0.      0
ATOM   1265  H   VAL A  84      39.203  42.374  44.689  1.00  0.00           H0.      0
ATOM   1266  CA  VAL A  84      39.077  41.290  42.899  1.00  0.00           C0.      0
ATOM   1267  HA  VAL A  84      38.689  40.290  42.705  1.00  0.00           H0.      0
ATOM   1268  CB  VAL A  84      38.131  42.341  42.264  1.00  0.00           C0.      0
ATOM   1269  HB  VAL A  84      38.357  43.355  42.596  1.00  0.00           H0.      0
ATOM   1270  CG1 VAL A  84      38.182  42.347  40.717  1.00  0.00           C0.      0
ATOM   1271 HG11 VAL A  84      37.450  43.032  40.289  1.00  0.00           H0.      0
ATOM   1272 HG12 VAL A  84      39.187  42.581  40.363  1.00  0.00           H0.      0
ATOM   1273 HG13 VAL A  84      37.828  41.392  40.330  1.00  0.00           H0.      0
ATOM   1274  CG2 VAL A  84      36.634  42.149  42.635  1.00  0.00           C0.      0
ATOM   1275 HG21 VAL A  84      36.604  42.165  43.724  1.00  0.00           H0.      0
ATOM   1276 HG22 VAL A  84      35.976  42.891  42.184  1.00  0.00           H0.      0
ATOM   1277 HG23 VAL A  84      36.254  41.173  42.333  1.00  0.00           H0.      0
ATOM   1278  C   VAL A  84      40.461  41.422  42.276  1.00  0.00           C0.      0
ATOM   1279  O   VAL A  84      41.229  42.290  42.722  1.00  0.00           O0.      0
ATOM   1280  N   ASP A  85      40.836  40.518  41.366  1.00  0.00           N0.      0
ATOM   1281  H   ASP A  85      40.218  39.732  41.221  1.00  0.00           H0.      0
ATOM   1282  CA  ASP A  85      41.809  40.866  40.329  1.00  0.00           C0.      0
ATOM   1283  HA  ASP A  85      41.644  41.933  40.181  1.00  0.00           H0.      0
ATOM   1284  CB  ASP A  85      43.247  40.634  40.960  1.00  0.00           C0.      0
ATOM   1285  HB2 ASP A  85      43.274  41.009  41.983  1.00  0.00           H0.      0
ATOM   1286  HB3 ASP A  85      43.421  39.559  41.008  1.00  0.00           H0.      0
ATOM   1287  CG  ASP A  85      44.338  41.353  40.132  1.00  0.00           C0.      0
ATOM   1288  OD1 ASP A  85      45.370  41.734  40.641  1.00  0.00           O0.      0
ATOM   1289  OD2 ASP A  85      44.129  41.630  38.909  1.00  0.00           O0.      0
ATOM   1290  C   ASP A  85      41.522  40.046  39.050  1.00  0.00           C0.      0
ATOM   1291  O   ASP A  85      41.137  38.882  39.110  1.00  0.00           O0.      0
ATOM   1292  N   ALA A  86      41.749  40.669  37.868  1.00  0.00           N0.      0
ATOM   1293  H   ALA A  86      42.076  41.619  37.973  1.00  0.00           H0.      0
ATOM   1294  CA  ALA A  86      41.775  40.083  36.533  1.00  0.00           C0.      0
ATOM   1295  HA  ALA A  86      41.062  39.261  36.466  1.00  0.00           H0.      0
ATOM   1296  CB  ALA A  86      41.567  41.231  35.429  1.00  0.00           C0.      0
ATOM   1297  HB1 ALA A  86      42.293  42.042  35.485  1.00  0.00           H0.      0
ATOM   1298  HB2 ALA A  86      41.799  40.852  34.434  1.00  0.00           H0.      0
ATOM   1299  HB3 ALA A  86      40.507  41.480  35.480  1.00  0.00           H0.      0
ATOM   1300  C   ALA A  86      43.072  39.265  36.258  1.00  0.00           C0.      0
ATOM   1301  O   ALA A  86      43.047  38.432  35.327  1.00  0.00           O0.      0
ATOM   1302  N   SER A  87      44.150  39.510  36.954  1.00  0.00           N0.      0
ATOM   1303  H   SER A  87      44.043  40.287  37.590  1.00  0.00           H0.      0
ATOM   1304  CA  SER A  87      45.348  38.669  36.832  1.00  0.00           C0.      0
ATOM   1305  HA  SER A  87      45.602  38.485  35.788  1.00  0.00           H0.      0
ATOM   1306  CB  SER A  87      46.516  39.462  37.286  1.00  0.00           C0.      0
ATOM   1307  HB2 SER A  87      46.446  40.435  36.799  1.00  0.00           H0.      0
ATOM   1308  HB3 SER A  87      46.304  39.826  38.292  1.00  0.00           H0.      0
ATOM   1309  OG  SER A  87      47.759  38.863  37.206  1.00  0.00           O0.      0
ATOM   1310  HG  SER A  87      48.061  38.964  36.301  1.00  0.00           H0.      0
ATOM   1311  C   SER A  87      45.290  37.370  37.560  1.00  0.00           C0.      0
ATOM   1312  O   SER A  87      45.092  37.255  38.803  1.00  0.00           O0.      0
ATOM   1313  N   ASP A  88      45.578  36.304  36.856  1.00  0.00           N0.      0
ATOM   1314  H   ASP A  88      45.767  36.411  35.870  1.00  0.00           H0.      0
ATOM   1315  CA  ASP A  88      45.533  34.968  37.433  1.00  0.00           C0.      0
ATOM   1316  HA  ASP A  88      44.607  34.961  38.008  1.00  0.00           H0.      0
ATOM   1317  CB  ASP A  88      45.497  33.918  36.315  1.00  0.00           C0.      0
ATOM   1318  HB2 ASP A  88      44.768  34.222  35.563  1.00  0.00           H0.      0
ATOM   1319  HB3 ASP A  88      46.448  33.842  35.787  1.00  0.00           H0.      0
ATOM   1320  CG  ASP A  88      45.211  32.474  36.696  1.00  0.00           C0.      0
ATOM   1321  OD1 ASP A  88      44.366  32.294  37.641  1.00  0.00           O0.      0
ATOM   1322  OD2 ASP A  88      45.730  31.505  36.075  1.00  0.00           O0.      0
ATOM   1323  C   ASP A  88      46.715  34.697  38.372  1.00  0.00           C0.      0
ATOM   1324  O   ASP A  88      46.462  34.162  39.460  1.00  0.00           O0.      0
ATOM   1325  N   LYS A  89      47.915  35.007  38.016  1.00  0.00           N0.      0
ATOM   1326  H   LYS A  89      47.975  35.395  37.085  1.00  0.00           H0.      0
ATOM   1327  CA  LYS A  89      49.138  34.673  38.822  1.00  0.00           C0.      0
ATOM   1328  HA  LYS A  89      49.047  33.636  39.146  1.00  0.00           H0.      0
ATOM   1329  CB  LYS A  89      50.370  34.865  37.981  1.00  0.00           C0.      0
ATOM   1330  HB2 LYS A  89      50.292  35.833  37.487  1.00  0.00           H0.      0
ATOM   1331  HB3 LYS A  89      51.291  34.853  38.563  1.00  0.00           H0.      0
ATOM   1332  CG  LYS A  89      50.408  33.683  36.976  1.00  0.00           C0.      0
ATOM   1333  HG2 LYS A  89      50.461  32.731  37.505  1.00  0.00           H0.      0
ATOM   1334  HG3 LYS A  89      49.531  33.700  36.329  1.00  0.00           H0.      0
ATOM   1335  CD  LYS A  89      51.648  33.716  36.120  1.00  0.00           C0.      0
ATOM   1336  HD2 LYS A  89      51.648  34.698  35.646  1.00  0.00           H0.      0
ATOM   1337  HD3 LYS A  89      52.558  33.642  36.715  1.00  0.00           H0.      0
ATOM   1338  CE  LYS A  89      51.558  32.509  35.161  1.00  0.00           C0.      0
ATOM   1339  HE2 LYS A  89      51.427  31.658  35.829  1.00  0.00           H0.      0
ATOM   1340  HE3 LYS A  89      50.640  32.601  34.579  1.00  0.00           H0.      0
ATOM   1341  NZ  LYS A  89      52.718  32.447  34.309  1.00  0.00           N0.      0
ATOM   1342  HZ1 LYS A  89      53.493  32.573  34.945  1.00  0.00           H0.      0
ATOM   1343  HZ2 LYS A  89      52.960  31.565  33.880  1.00  0.00           H0.      0
ATOM   1344  HZ3 LYS A  89      52.643  33.149  33.587  1.00  0.00           H0.      0
ATOM   1345  C   LYS A  89      49.244  35.673  39.975  1.00  0.00           C0.      0
ATOM   1346  O   LYS A  89      50.060  35.428  40.900  1.00  0.00           O0.      0
ATOM   1347  N   MET A  90      48.418  36.697  40.017  1.00  0.00           N0.      0
ATOM   1348  H   MET A  90      47.715  36.652  39.293  1.00  0.00           H0.      0
ATOM   1349  CA  MET A  90      48.121  37.408  41.298  1.00  0.00           C0.      0
ATOM   1350  HA  MET A  90      49.060  37.595  41.818  1.00  0.00           H0.      0
ATOM   1351  CB  MET A  90      47.668  38.850  40.940  1.00  0.00           C0.      0
ATOM   1352  HB2 MET A  90      46.969  38.749  40.109  1.00  0.00           H0.      0
ATOM   1353  HB3 MET A  90      47.281  39.352  41.827  1.00  0.00           H0.      0
ATOM   1354  CG  MET A  90      48.796  39.704  40.441  1.00  0.00           C0.      0
ATOM   1355  HG2 MET A  90      49.194  39.237  39.540  1.00  0.00           H0.      0
ATOM   1356  HG3 MET A  90      48.366  40.658  40.138  1.00  0.00           H0.      0
ATOM   1357  SD  MET A  90      50.193  40.056  41.589  1.00  0.00           S0.      0
ATOM   1358  CE  MET A  90      51.568  40.579  40.515  1.00  0.00           C0.      0
ATOM   1359  HE1 MET A  90      51.612  40.042  39.568  1.00  0.00           H0.      0
ATOM   1360  HE2 MET A  90      51.527  41.664  40.424  1.00  0.00           H0.      0
ATOM   1361  HE3 MET A  90      52.533  40.432  40.999  1.00  0.00           H0.      0
ATOM   1362  C   MET A  90      47.195  36.568  42.159  1.00  0.00           C0.      0
ATOM   1363  O   MET A  90      47.563  36.032  43.211  1.00  0.00           O0.      0
ATOM   1364  N   LEU A  91      45.971  36.420  41.632  1.00  0.00           N0.      0
ATOM   1365  H   LEU A  91      45.906  36.766  40.685  1.00  0.00           H0.      0
ATOM   1366  CA  LEU A  91      44.805  35.761  42.325  1.00  0.00           C0.      0
ATOM   1367  HA  LEU A  91      44.544  36.436  43.140  1.00  0.00           H0.      0
ATOM   1368  CB  LEU A  91      43.663  35.742  41.287  1.00  0.00           C0.      0
ATOM   1369  HB2 LEU A  91      43.673  36.661  40.701  1.00  0.00           H0.      0
ATOM   1370  HB3 LEU A  91      43.820  34.856  40.671  1.00  0.00           H0.      0
ATOM   1371  CG  LEU A  91      42.280  35.732  41.994  1.00  0.00           C0.      0
ATOM   1372  HG  LEU A  91      42.480  35.328  42.986  1.00  0.00           H0.      0
ATOM   1373  CD1 LEU A  91      41.741  37.088  42.104  1.00  0.00           C0.      0
ATOM   1374 HD11 LEU A  91      40.828  37.010  42.694  1.00  0.00           H0.      0
ATOM   1375 HD12 LEU A  91      42.404  37.625  42.782  1.00  0.00           H0.      0
ATOM   1376 HD13 LEU A  91      41.700  37.562  41.123  1.00  0.00           H0.      0
ATOM   1377  CD2 LEU A  91      41.325  34.888  41.174  1.00  0.00           C0.      0
ATOM   1378 HD21 LEU A  91      41.412  35.178  40.127  1.00  0.00           H0.      0
ATOM   1379 HD22 LEU A  91      41.626  33.846  41.278  1.00  0.00           H0.      0
ATOM   1380 HD23 LEU A  91      40.286  34.988  41.488  1.00  0.00           H0.      0
ATOM   1381  C   LEU A  91      45.074  34.400  42.986  1.00  0.00           C0.      0
ATOM   1382  O   LEU A  91      44.676  34.173  44.161  1.00  0.00           O0.      0
ATOM   1383  N   LYS A  92      45.896  33.643  42.282  1.00  0.00           N0.      0
ATOM   1384  H   LYS A  92      46.106  33.984  41.354  1.00  0.00           H0.      0
ATOM   1385  CA  LYS A  92      46.563  32.367  42.697  1.00  0.00           C0.      0
ATOM   1386  HA  LYS A  92      45.859  31.593  43.001  1.00  0.00           H0.      0
ATOM   1387  CB  LYS A  92      47.453  31.869  41.553  1.00  0.00           C0.      0
ATOM   1388  HB2 LYS A  92      47.891  32.701  41.002  1.00  0.00           H0.      0
ATOM   1389  HB3 LYS A  92      48.190  31.247  42.060  1.00  0.00           H0.      0
ATOM   1390  CG  LYS A  92      46.672  30.941  40.607  1.00  0.00           C0.      0
ATOM   1391  HG2 LYS A  92      46.530  29.987  41.115  1.00  0.00           H0.      0
ATOM   1392  HG3 LYS A  92      45.711  31.396  40.368  1.00  0.00           H0.      0
ATOM   1393  CD  LYS A  92      47.375  30.676  39.293  1.00  0.00           C0.      0
ATOM   1394  HD2 LYS A  92      47.522  31.507  38.603  1.00  0.00           H0.      0
ATOM   1395  HD3 LYS A  92      48.379  30.278  39.442  1.00  0.00           H0.      0
ATOM   1396  CE  LYS A  92      46.410  29.685  38.552  1.00  0.00           C0.      0
ATOM   1397  HE2 LYS A  92      46.153  28.850  39.203  1.00  0.00           H0.      0
ATOM   1398  HE3 LYS A  92      45.566  30.359  38.405  1.00  0.00           H0.      0
ATOM   1399  NZ  LYS A  92      46.764  29.213  37.128  1.00  0.00           N0.      0
ATOM   1400  HZ1 LYS A  92      46.738  30.039  36.546  1.00  0.00           H0.      0
ATOM   1401  HZ2 LYS A  92      47.705  28.846  37.138  1.00  0.00           H0.      0
ATOM   1402  HZ3 LYS A  92      46.015  28.580  36.887  1.00  0.00           H0.      0
ATOM   1403  C   LYS A  92      47.369  32.544  43.972  1.00  0.00           C0.      0
ATOM   1404  O   LYS A  92      47.243  31.724  44.791  1.00  0.00           O0.      0
ATOM   1405  N   TYR A  93      48.237  33.558  44.155  1.00  0.00           N0.      0
ATOM   1406  H   TYR A  93      48.267  34.316  43.488  1.00  0.00           H0.      0
ATOM   1407  CA  TYR A  93      49.064  33.764  45.337  1.00  0.00           C0.      0
ATOM   1408  HA  TYR A  93      49.582  32.867  45.678  1.00  0.00           H0.      0
ATOM   1409  CB  TYR A  93      50.170  34.836  45.006  1.00  0.00           C0.      0
ATOM   1410  HB2 TYR A  93      50.642  34.593  44.054  1.00  0.00           H0.      0
ATOM   1411  HB3 TYR A  93      49.700  35.795  44.790  1.00  0.00           H0.      0
ATOM   1412  CG  TYR A  93      51.209  35.000  46.077  1.00  0.00           C0.      0
ATOM   1413  CD1 TYR A  93      50.944  35.649  47.266  1.00  0.00           C0.      0
ATOM   1414  HD1 TYR A  93      50.038  36.212  47.433  1.00  0.00           H0.      0
ATOM   1415  CE1 TYR A  93      52.054  35.847  48.169  1.00  0.00           C0.      0
ATOM   1416  HE1 TYR A  93      51.921  36.473  49.039  1.00  0.00           H0.      0
ATOM   1417  CZ  TYR A  93      53.325  35.350  47.878  1.00  0.00           C0.      0
ATOM   1418  OH  TYR A  93      54.387  35.631  48.725  1.00  0.00           O0.      0
ATOM   1419  HH  TYR A  93      55.066  34.954  48.782  1.00  0.00           H0.      0
ATOM   1420  CE2 TYR A  93      53.563  34.657  46.669  1.00  0.00           C0.      0
ATOM   1421  HE2 TYR A  93      54.577  34.382  46.418  1.00  0.00           H0.      0
ATOM   1422  CD2 TYR A  93      52.477  34.506  45.769  1.00  0.00           C0.      0
ATOM   1423  HD2 TYR A  93      52.773  34.040  44.840  1.00  0.00           H0.      0
ATOM   1424  C   TYR A  93      48.089  34.181  46.444  1.00  0.00           C0.      0
ATOM   1425  O   TYR A  93      48.304  33.754  47.590  1.00  0.00           O0.      0
ATOM   1426  N   ALA A  94      47.009  34.934  46.157  1.00  0.00           N0.      0
ATOM   1427  H   ALA A  94      46.761  35.150  45.202  1.00  0.00           H0.      0
ATOM   1428  CA  ALA A  94      46.012  35.282  47.192  1.00  0.00           C0.      0
ATOM   1429  HA  ALA A  94      46.508  35.661  48.085  1.00  0.00           H0.      0
ATOM   1430  CB  ALA A  94      44.981  36.337  46.605  1.00  0.00           C0.      0
ATOM   1431  HB1 ALA A  94      45.490  37.235  46.255  1.00  0.00           H0.      0
ATOM   1432  HB2 ALA A  94      44.338  35.901  45.841  1.00  0.00           H0.      0
ATOM   1433  HB3 ALA A  94      44.384  36.787  47.398  1.00  0.00           H0.      0
ATOM   1434  C   ALA A  94      45.241  34.088  47.760  1.00  0.00           C0.      0
ATOM   1435  O   ALA A  94      44.966  34.027  48.980  1.00  0.00           O0.      0
ATOM   1436  N   LEU A  95      44.835  33.202  46.870  1.00  0.00           N0.      0
ATOM   1437  H   LEU A  95      45.105  33.519  45.949  1.00  0.00           H0.      0
ATOM   1438  CA  LEU A  95      44.182  31.884  47.171  1.00  0.00           C0.      0
ATOM   1439  HA  LEU A  95      43.268  31.934  47.762  1.00  0.00           H0.      0
ATOM   1440  CB  LEU A  95      43.846  31.043  45.919  1.00  0.00           C0.      0
ATOM   1441  HB2 LEU A  95      44.674  31.084  45.212  1.00  0.00           H0.      0
ATOM   1442  HB3 LEU A  95      43.688  29.975  46.070  1.00  0.00           H0.      0
ATOM   1443  CG  LEU A  95      42.591  31.672  45.200  1.00  0.00           C0.      0
ATOM   1444  HG  LEU A  95      42.801  32.734  45.068  1.00  0.00           H0.      0
ATOM   1445  CD1 LEU A  95      42.209  30.928  43.854  1.00  0.00           C0.      0
ATOM   1446 HD11 LEU A  95      41.442  31.415  43.251  1.00  0.00           H0.      0
ATOM   1447 HD12 LEU A  95      43.116  30.944  43.249  1.00  0.00           H0.      0
ATOM   1448 HD13 LEU A  95      41.820  29.920  43.994  1.00  0.00           H0.      0
ATOM   1449  CD2 LEU A  95      41.306  31.468  45.977  1.00  0.00           C0.      0
ATOM   1450 HD21 LEU A  95      41.387  31.776  47.019  1.00  0.00           H0.      0
ATOM   1451 HD22 LEU A  95      40.484  31.940  45.439  1.00  0.00           H0.      0
ATOM   1452 HD23 LEU A  95      41.120  30.406  46.137  1.00  0.00           H0.      0
ATOM   1453  C   LEU A  95      45.067  31.075  48.050  1.00  0.00           C0.      0
ATOM   1454  O   LEU A  95      44.649  30.569  49.074  1.00  0.00           O0.      0
ATOM   1455  N   LYS A  96      46.390  31.051  47.872  1.00  0.00           N0.      0
ATOM   1456  H   LYS A  96      46.756  31.570  47.087  1.00  0.00           H0.      0
ATOM   1457  CA  LYS A  96      47.368  30.378  48.668  1.00  0.00           C0.      0
ATOM   1458  HA  LYS A  96      46.967  29.371  48.788  1.00  0.00           H0.      0
ATOM   1459  CB  LYS A  96      48.695  30.379  47.862  1.00  0.00           C0.      0
ATOM   1460  HB2 LYS A  96      48.441  29.873  46.931  1.00  0.00           H0.      0
ATOM   1461  HB3 LYS A  96      48.973  31.405  47.620  1.00  0.00           H0.      0
ATOM   1462  CG  LYS A  96      49.998  29.677  48.470  1.00  0.00           C0.      0
ATOM   1463  HG2 LYS A  96      50.462  30.400  49.141  1.00  0.00           H0.      0
ATOM   1464  HG3 LYS A  96      49.788  28.782  49.055  1.00  0.00           H0.      0
ATOM   1465  CD  LYS A  96      51.093  29.323  47.548  1.00  0.00           C0.      0
ATOM   1466  HD2 LYS A  96      50.607  28.672  46.822  1.00  0.00           H0.      0
ATOM   1467  HD3 LYS A  96      51.495  30.280  47.215  1.00  0.00           H0.      0
ATOM   1468  CE  LYS A  96      52.090  28.541  48.368  1.00  0.00           C0.      0
ATOM   1469  HE2 LYS A  96      52.174  28.932  49.382  1.00  0.00           H0.      0
ATOM   1470  HE3 LYS A  96      51.754  27.507  48.452  1.00  0.00           H0.      0
ATOM   1471  NZ  LYS A  96      53.437  28.597  47.714  1.00  0.00           N0.      0
ATOM   1472  HZ1 LYS A  96      53.458  28.170  46.799  1.00  0.00           H0.      0
ATOM   1473  HZ2 LYS A  96      53.815  29.519  47.547  1.00  0.00           H0.      0
ATOM   1474  HZ3 LYS A  96      54.098  28.079  48.276  1.00  0.00           H0.      0
ATOM   1475  C   LYS A  96      47.505  30.920  50.087  1.00  0.00           C0.      0
ATOM   1476  O   LYS A  96      47.613  30.057  50.935  1.00  0.00           O0.      0
ATOM   1477  N   GLU A  97      47.633  32.199  50.270  1.00  0.00           N0.      0
ATOM   1478  H   GLU A  97      47.721  32.734  49.418  1.00  0.00           H0.      0
ATOM   1479  CA  GLU A  97      47.728  32.936  51.509  1.00  0.00           C0.      0
ATOM   1480  HA  GLU A  97      48.605  32.575  52.046  1.00  0.00           H0.      0
ATOM   1481  CB  GLU A  97      47.803  34.435  51.341  1.00  0.00           C0.      0
ATOM   1482  HB2 GLU A  97      47.014  34.813  50.691  1.00  0.00           H0.      0
ATOM   1483  HB3 GLU A  97      47.554  35.069  52.192  1.00  0.00           H0.      0
ATOM   1484  CG  GLU A  97      49.072  34.887  50.728  1.00  0.00           C0.      0
ATOM   1485  HG2 GLU A  97      49.454  34.061  50.128  1.00  0.00           H0.      0
ATOM   1486  HG3 GLU A  97      48.965  35.816  50.167  1.00  0.00           H0.      0
ATOM   1487  CD  GLU A  97      50.070  35.240  51.805  1.00  0.00           C0.      0
ATOM   1488  OE1 GLU A  97      50.870  36.227  51.672  1.00  0.00           O0.      0
ATOM   1489  OE2 GLU A  97      50.169  34.453  52.777  1.00  0.00           O0.      0
ATOM   1490  C   GLU A  97      46.534  32.641  52.342  1.00  0.00           C0.      0
ATOM   1491  O   GLU A  97      46.628  32.302  53.524  1.00  0.00           O0.      0
ATOM   1492  N   ARG A  98      45.333  32.701  51.701  1.00  0.00           N0.      0
ATOM   1493  H   ARG A  98      45.281  32.885  50.710  1.00  0.00           H0.      0
ATOM   1494  CA  ARG A  98      44.069  32.333  52.333  1.00  0.00           C0.      0
ATOM   1495  HA  ARG A  98      43.908  33.034  53.152  1.00  0.00           H0.      0
ATOM   1496  CB  ARG A  98      42.955  32.571  51.316  1.00  0.00           C0.      0
ATOM   1497  HB2 ARG A  98      43.138  33.507  50.788  1.00  0.00           H0.      0
ATOM   1498  HB3 ARG A  98      42.868  31.736  50.621  1.00  0.00           H0.      0
ATOM   1499  CG  ARG A  98      41.617  32.655  52.038  1.00  0.00           C0.      0
ATOM   1500  HG2 ARG A  98      41.419  31.647  52.403  1.00  0.00           H0.      0
ATOM   1501  HG3 ARG A  98      41.628  33.316  52.905  1.00  0.00           H0.      0
ATOM   1502  CD  ARG A  98      40.485  33.108  51.198  1.00  0.00           C0.      0
ATOM   1503  HD2 ARG A  98      39.615  33.246  51.839  1.00  0.00           H0.      0
ATOM   1504  HD3 ARG A  98      40.742  34.047  50.709  1.00  0.00           H0.      0
ATOM   1505  NE  ARG A  98      40.104  32.078  50.231  1.00  0.00           N0.      0
ATOM   1506  HE  ARG A  98      40.676  31.250  50.144  1.00  0.00           H0.      0
ATOM   1507  CZ  ARG A  98      39.145  32.184  49.289  1.00  0.00           C0.      0
ATOM   1508  NH1 ARG A  98      38.229  33.065  49.389  1.00  0.00           N0.      0
ATOM   1509 HH11 ARG A  98      38.307  33.736  50.140  1.00  0.00           H0.      0
ATOM   1510 HH12 ARG A  98      37.389  33.054  48.827  1.00  0.00           H0.      0
ATOM   1511  NH2 ARG A  98      39.040  31.210  48.414  1.00  0.00           N0.      0
ATOM   1512 HH21 ARG A  98      39.659  30.412  48.442  1.00  0.00           H0.      0
ATOM   1513 HH22 ARG A  98      38.265  31.167  47.768  1.00  0.00           H0.      0
ATOM   1514  C   ARG A  98      44.095  30.888  52.802  1.00  0.00           C0.      0
ATOM   1515  O   ARG A  98      43.798  30.672  53.978  1.00  0.00           O0.      0
ATOM   1516  N   TRP A  99      44.399  29.933  51.922  1.00  0.00           N0.      0
ATOM   1517  H   TRP A  99      44.590  30.268  50.989  1.00  0.00           H0.      0
ATOM   1518  CA  TRP A  99      44.495  28.484  52.334  1.00  0.00           C0.      0
ATOM   1519  HA  TRP A  99      43.508  28.159  52.666  1.00  0.00           H0.      0
ATOM   1520  CB  TRP A  99      44.849  27.620  51.110  1.00  0.00           C0.      0
ATOM   1521  HB2 TRP A  99      43.930  27.442  50.552  1.00  0.00           H0.      0
ATOM   1522  HB3 TRP A  99      45.469  28.202  50.428  1.00  0.00           H0.      0
ATOM   1523  CG  TRP A  99      45.520  26.235  51.383  1.00  0.00           C0.      0
ATOM   1524  CD1 TRP A  99      46.883  26.126  51.418  1.00  0.00           C0.      0
ATOM   1525  HD1 TRP A  99      47.496  26.957  51.102  1.00  0.00           H0.      0
ATOM   1526  NE1 TRP A  99      47.285  24.797  51.625  1.00  0.00           N0.      0
ATOM   1527  HE1 TRP A  99      48.176  24.439  51.311  1.00  0.00           H0.      0
ATOM   1528  CE2 TRP A  99      46.173  23.987  51.845  1.00  0.00           C0.      0
ATOM   1529  CZ2 TRP A  99      45.935  22.617  52.189  1.00  0.00           C0.      0
ATOM   1530  HZ2 TRP A  99      46.751  21.931  52.357  1.00  0.00           H0.      0
ATOM   1531  CH2 TRP A  99      44.630  22.072  52.235  1.00  0.00           C0.      0
ATOM   1532  HH2 TRP A  99      44.448  21.049  52.527  1.00  0.00           H0.      0
ATOM   1533  CZ3 TRP A  99      43.512  22.955  51.990  1.00  0.00           C0.      0
ATOM   1534  HZ3 TRP A  99      42.497  22.588  52.020  1.00  0.00           H0.      0
ATOM   1535  CE3 TRP A  99      43.741  24.299  51.698  1.00  0.00           C0.      0
ATOM   1536  HE3 TRP A  99      42.948  25.004  51.493  1.00  0.00           H0.      0
ATOM   1537  CD2 TRP A  99      45.046  24.859  51.597  1.00  0.00           C0.      0
ATOM   1538  C   TRP A  99      45.485  28.193  53.480  1.00  0.00           C0.      0
ATOM   1539  O   TRP A  99      45.288  27.336  54.365  1.00  0.00           O0.      0
ATOM   1540  N   ASN A 100      46.574  28.948  53.525  1.00  0.00           N0.      0
ATOM   1541  H   ASN A 100      46.658  29.654  52.807  1.00  0.00           H0.      0
ATOM   1542  CA  ASN A 100      47.522  28.849  54.670  1.00  0.00           C0.      0
ATOM   1543  HA  ASN A 100      47.786  27.807  54.854  1.00  0.00           H0.      0
ATOM   1544  CB  ASN A 100      48.748  29.619  54.325  1.00  0.00           C0.      0
ATOM   1545  HB2 ASN A 100      48.401  30.599  53.997  1.00  0.00           H0.      0
ATOM   1546  HB3 ASN A 100      49.394  29.841  55.174  1.00  0.00           H0.      0
ATOM   1547  CG  ASN A 100      49.611  28.982  53.167  1.00  0.00           C0.      0
ATOM   1548  OD1 ASN A 100      49.582  27.765  52.836  1.00  0.00           O0.      0
ATOM   1549  ND2 ASN A 100      50.501  29.758  52.557  1.00  0.00           N0.      0
ATOM   1550 HD21 ASN A 100      51.178  29.256  51.999  1.00  0.00           H0.      0
ATOM   1551 HD22 ASN A 100      50.542  30.742  52.780  1.00  0.00           H0.      0
ATOM   1552  C   ASN A 100      47.030  29.343  56.031  1.00  0.00           C0.      0
ATOM   1553  O   ASN A 100      47.650  29.091  57.036  1.00  0.00           O0.      0
ATOM   1554  N   ARG A 101      45.896  30.046  55.979  1.00  0.00           N0.      0
ATOM   1555  H   ARG A 101      45.369  30.028  55.117  1.00  0.00           H0.      0
ATOM   1556  CA  ARG A 101      45.217  30.773  57.158  1.00  0.00           C0.      0
ATOM   1557  HA  ARG A 101      45.773  30.396  58.017  1.00  0.00           H0.      0
ATOM   1558  CB  ARG A 101      45.100  32.321  56.984  1.00  0.00           C0.      0
ATOM   1559  HB2 ARG A 101      44.622  32.514  56.023  1.00  0.00           H0.      0
ATOM   1560  HB3 ARG A 101      44.465  32.755  57.757  1.00  0.00           H0.      0
ATOM   1561  CG  ARG A 101      46.373  33.135  56.903  1.00  0.00           C0.      0
ATOM   1562  HG2 ARG A 101      46.997  32.736  56.103  1.00  0.00           H0.      0
ATOM   1563  HG3 ARG A 101      46.140  34.188  56.747  1.00  0.00           H0.      0
ATOM   1564  CD  ARG A 101      47.250  32.986  58.188  1.00  0.00           C0.      0
ATOM   1565  HD2 ARG A 101      47.181  31.916  58.384  1.00  0.00           H0.      0
ATOM   1566  HD3 ARG A 101      48.290  33.247  57.996  1.00  0.00           H0.      0
ATOM   1567  NE  ARG A 101      46.702  33.772  59.256  1.00  0.00           N0.      0
ATOM   1568  HE  ARG A 101      46.187  33.309  59.992  1.00  0.00           H0.      0
ATOM   1569  CZ  ARG A 101      46.976  35.032  59.518  1.00  0.00           C0.      0
ATOM   1570  NH1 ARG A 101      47.515  35.883  58.692  1.00  0.00           N0.      0
ATOM   1571 HH11 ARG A 101      47.821  35.655  57.757  1.00  0.00           H0.      0
ATOM   1572 HH12 ARG A 101      47.894  36.732  59.087  1.00  0.00           H0.      0
ATOM   1573  NH2 ARG A 101      46.489  35.554  60.619  1.00  0.00           N0.      0
ATOM   1574 HH21 ARG A 101      45.872  34.973  61.169  1.00  0.00           H0.      0
ATOM   1575 HH22 ARG A 101      46.773  36.491  60.865  1.00  0.00           H0.      0
ATOM   1576  C   ARG A 101      43.751  30.275  57.323  1.00  0.00           C0.      0
ATOM   1577  O   ARG A 101      42.999  30.823  58.139  1.00  0.00           O0.      0
ATOM   1578  N   ARG A 102      43.435  29.195  56.683  1.00  0.00           N0.      0
ATOM   1579  H   ARG A 102      44.142  28.738  56.127  1.00  0.00           H0.      0
ATOM   1580  CA  ARG A 102      41.999  28.787  56.622  1.00  0.00           C0.      0
ATOM   1581  HA  ARG A 102      41.451  29.560  56.082  1.00  0.00           H0.      0
ATOM   1582  CB  ARG A 102      41.824  27.505  55.706  1.00  0.00           C0.      0
ATOM   1583  HB2 ARG A 102      40.763  27.319  55.540  1.00  0.00           H0.      0
ATOM   1584  HB3 ARG A 102      42.262  27.833  54.763  1.00  0.00           H0.      0
ATOM   1585  CG  ARG A 102      42.492  26.291  56.195  1.00  0.00           C0.      0
ATOM   1586  HG2 ARG A 102      43.518  26.529  56.475  1.00  0.00           H0.      0
ATOM   1587  HG3 ARG A 102      41.932  25.944  57.064  1.00  0.00           H0.      0
ATOM   1588  CD  ARG A 102      42.598  25.195  55.087  1.00  0.00           C0.      0
ATOM   1589  HD2 ARG A 102      41.597  24.938  54.743  1.00  0.00           H0.      0
ATOM   1590  HD3 ARG A 102      43.207  25.567  54.263  1.00  0.00           H0.      0
ATOM   1591  NE  ARG A 102      43.179  23.929  55.482  1.00  0.00           N0.      0
ATOM   1592  HE  ARG A 102      42.591  23.121  55.629  1.00  0.00           H0.      0
ATOM   1593  CZ  ARG A 102      44.494  23.646  55.501  1.00  0.00           C0.      0
ATOM   1594  NH1 ARG A 102      45.374  24.547  55.087  1.00  0.00           N0.      0
ATOM   1595 HH11 ARG A 102      45.091  25.499  54.902  1.00  0.00           H0.      0
ATOM   1596 HH12 ARG A 102      46.325  24.208  55.072  1.00  0.00           H0.      0
ATOM   1597  NH2 ARG A 102      44.852  22.484  55.880  1.00  0.00           N0.      0
ATOM   1598 HH21 ARG A 102      44.256  21.770  56.272  1.00  0.00           H0.      0
ATOM   1599 HH22 ARG A 102      45.826  22.218  55.870  1.00  0.00           H0.      0
ATOM   1600  C   ARG A 102      41.214  28.530  57.957  1.00  0.00           C0.      0
ATOM   1601  O   ARG A 102      40.030  28.172  57.884  1.00  0.00           O0.      0
ATOM   1602  N   LYS A 103      41.822  28.503  59.094  1.00  0.00           N0.      0
ATOM   1603  H   LYS A 103      42.772  28.838  59.163  1.00  0.00           H0.      0
ATOM   1604  CA  LYS A 103      41.081  28.190  60.314  1.00  0.00           C0.      0
ATOM   1605  HA  LYS A 103      40.074  27.845  60.077  1.00  0.00           H0.      0
ATOM   1606  CB  LYS A 103      41.771  27.084  61.093  1.00  0.00           C0.      0
ATOM   1607  HB2 LYS A 103      42.813  27.390  61.183  1.00  0.00           H0.      0
ATOM   1608  HB3 LYS A 103      41.444  27.132  62.132  1.00  0.00           H0.      0
ATOM   1609  CG  LYS A 103      41.639  25.717  60.484  1.00  0.00           C0.      0
ATOM   1610  HG2 LYS A 103      40.621  25.338  60.571  1.00  0.00           H0.      0
ATOM   1611  HG3 LYS A 103      41.797  25.680  59.406  1.00  0.00           H0.      0
ATOM   1612  CD  LYS A 103      42.616  24.743  61.135  1.00  0.00           C0.      0
ATOM   1613  HD2 LYS A 103      43.537  25.315  61.244  1.00  0.00           H0.      0
ATOM   1614  HD3 LYS A 103      42.313  24.538  62.162  1.00  0.00           H0.      0
ATOM   1615  CE  LYS A 103      42.820  23.481  60.335  1.00  0.00           C0.      0
ATOM   1616  HE2 LYS A 103      41.803  23.100  60.237  1.00  0.00           H0.      0
ATOM   1617  HE3 LYS A 103      43.194  23.846  59.378  1.00  0.00           H0.      0
ATOM   1618  NZ  LYS A 103      43.666  22.671  61.084  1.00  0.00           N0.      0
ATOM   1619  HZ1 LYS A 103      43.466  21.720  60.808  1.00  0.00           H0.      0
ATOM   1620  HZ2 LYS A 103      44.648  22.720  60.851  1.00  0.00           H0.      0
ATOM   1621  HZ3 LYS A 103      43.549  22.821  62.076  1.00  0.00           H0.      0
ATOM   1622  C   LYS A 103      40.775  29.485  61.087  1.00  0.00           C0.      0
ATOM   1623  O   LYS A 103      39.786  29.451  61.851  1.00  0.00           O0.      0
ATOM   1624  N   GLU A 104      41.371  30.640  60.853  1.00  0.00           N0.      0
ATOM   1625  H   GLU A 104      41.858  30.647  59.968  1.00  0.00           H0.      0
ATOM   1626  CA  GLU A 104      40.807  31.858  61.455  1.00  0.00           C0.      0
ATOM   1627  HA  GLU A 104      40.552  31.702  62.503  1.00  0.00           H0.      0
ATOM   1628  CB  GLU A 104      41.845  32.999  61.432  1.00  0.00           C0.      0
ATOM   1629  HB2 GLU A 104      42.339  32.942  60.463  1.00  0.00           H0.      0
ATOM   1630  HB3 GLU A 104      41.318  33.938  61.606  1.00  0.00           H0.      0
ATOM   1631  CG  GLU A 104      42.969  32.845  62.479  1.00  0.00           C0.      0
ATOM   1632  HG2 GLU A 104      42.582  33.152  63.451  1.00  0.00           H0.      0
ATOM   1633  HG3 GLU A 104      43.455  31.874  62.569  1.00  0.00           H0.      0
ATOM   1634  CD  GLU A 104      44.203  33.705  62.071  1.00  0.00           C0.      0
ATOM   1635  OE1 GLU A 104      44.404  34.864  62.594  1.00  0.00           O0.      0
ATOM   1636  OE2 GLU A 104      44.943  33.192  61.183  1.00  0.00           O0.      0
ATOM   1637  C   GLU A 104      39.507  32.351  60.790  1.00  0.00           C0.      0
ATOM   1638  O   GLU A 104      39.254  32.172  59.587  1.00  0.00           O0.      0
ATOM   1639  N   PRO A 105      38.587  32.891  61.631  1.00  0.00           N0.      0
ATOM   1640  CD  PRO A 105      38.554  32.797  63.114  1.00  0.00           C0.      0
ATOM   1641  HD2 PRO A 105      39.114  33.624  63.550  1.00  0.00           H0.      0
ATOM   1642  HD3 PRO A 105      38.959  31.875  63.530  1.00  0.00           H0.      0
ATOM   1643  CG  PRO A 105      37.025  32.865  63.469  1.00  0.00           C0.      0
ATOM   1644  HG2 PRO A 105      36.916  33.181  64.507  1.00  0.00           H0.      0
ATOM   1645  HG3 PRO A 105      36.607  31.871  63.313  1.00  0.00           H0.      0
ATOM   1646  CB  PRO A 105      36.399  33.676  62.371  1.00  0.00           C0.      0
ATOM   1647  HB2 PRO A 105      36.522  34.725  62.640  1.00  0.00           H0.      0
ATOM   1648  HB3 PRO A 105      35.355  33.379  62.270  1.00  0.00           H0.      0
ATOM   1649  CA  PRO A 105      37.238  33.169  61.205  1.00  0.00           C0.      0
ATOM   1650  HA  PRO A 105      36.682  32.297  60.861  1.00  0.00           H0.      0
ATOM   1651  C   PRO A 105      37.258  34.151  60.035  1.00  0.00           C0.      0
ATOM   1652  O   PRO A 105      36.595  33.923  59.048  1.00  0.00           O0.      0
ATOM   1653  N   ALA A 106      38.063  35.163  60.070  1.00  0.00           N0.      0
ATOM   1654  H   ALA A 106      38.719  35.274  60.830  1.00  0.00           H0.      0
ATOM   1655  CA  ALA A 106      38.057  36.205  59.029  1.00  0.00           C0.      0
ATOM   1656  HA  ALA A 106      37.018  36.532  59.049  1.00  0.00           H0.      0
ATOM   1657  CB  ALA A 106      38.883  37.441  59.540  1.00  0.00           C0.      0
ATOM   1658  HB1 ALA A 106      38.473  37.830  60.472  1.00  0.00           H0.      0
ATOM   1659  HB2 ALA A 106      39.935  37.165  59.617  1.00  0.00           H0.      0
ATOM   1660  HB3 ALA A 106      38.801  38.312  58.889  1.00  0.00           H0.      0
ATOM   1661  C   ALA A 106      38.606  35.672  57.690  1.00  0.00           C0.      0
ATOM   1662  O   ALA A 106      38.152  36.047  56.644  1.00  0.00           O0.      0
ATOM   1663  N   PHE A 107      39.659  34.821  57.705  1.00  0.00           N0.      0
ATOM   1664  H   PHE A 107      40.003  34.447  58.578  1.00  0.00           H0.      0
ATOM   1665  CA  PHE A 107      40.219  34.131  56.552  1.00  0.00           C0.      0
ATOM   1666  HA  PHE A 107      40.289  34.839  55.725  1.00  0.00           H0.      0
ATOM   1667  CB  PHE A 107      41.575  33.560  56.952  1.00  0.00           C0.      0
ATOM   1668  HB2 PHE A 107      41.648  33.150  57.960  1.00  0.00           H0.      0
ATOM   1669  HB3 PHE A 107      41.906  32.765  56.283  1.00  0.00           H0.      0
ATOM   1670  CG  PHE A 107      42.637  34.657  56.998  1.00  0.00           C0.      0
ATOM   1671  CD1 PHE A 107      43.048  35.343  58.147  1.00  0.00           C0.      0
ATOM   1672  HD1 PHE A 107      42.607  35.048  59.088  1.00  0.00           H0.      0
ATOM   1673  CE1 PHE A 107      44.018  36.326  58.265  1.00  0.00           C0.      0
ATOM   1674  HE1 PHE A 107      44.189  36.750  59.243  1.00  0.00           H0.      0
ATOM   1675  CZ  PHE A 107      44.610  36.762  57.054  1.00  0.00           C0.      0
ATOM   1676  HZ  PHE A 107      45.421  37.474  57.091  1.00  0.00           H0.      0
ATOM   1677  CE2 PHE A 107      44.359  36.021  55.842  1.00  0.00           C0.      0
ATOM   1678  HE2 PHE A 107      44.821  36.351  54.924  1.00  0.00           H0.      0
ATOM   1679  CD2 PHE A 107      43.367  35.007  55.748  1.00  0.00           C0.      0
ATOM   1680  HD2 PHE A 107      43.137  34.514  54.815  1.00  0.00           H0.      0
ATOM   1681  C   PHE A 107      39.280  33.018  56.039  1.00  0.00           C0.      0
ATOM   1682  O   PHE A 107      39.297  32.795  54.852  1.00  0.00           O0.      0
ATOM   1683  N   ASP A 108      38.421  32.393  56.853  1.00  0.00           N0.      0
ATOM   1684  H   ASP A 108      38.469  32.555  57.849  1.00  0.00           H0.      0
ATOM   1685  CA  ASP A 108      37.286  31.548  56.331  1.00  0.00           C0.      0
ATOM   1686  HA  ASP A 108      37.717  30.927  55.546  1.00  0.00           H0.      0
ATOM   1687  CB  ASP A 108      36.792  30.601  57.377  1.00  0.00           C0.      0
ATOM   1688  HB2 ASP A 108      37.640  29.938  57.553  1.00  0.00           H0.      0
ATOM   1689  HB3 ASP A 108      36.494  31.244  58.205  1.00  0.00           H0.      0
ATOM   1690  CG  ASP A 108      35.568  29.761  56.945  1.00  0.00           C0.      0
ATOM   1691  OD1 ASP A 108      34.469  29.988  57.417  1.00  0.00           O0.      0
ATOM   1692  OD2 ASP A 108      35.872  28.929  56.094  1.00  0.00           O0.      0
ATOM   1693  C   ASP A 108      36.169  32.411  55.705  1.00  0.00           C0.      0
ATOM   1694  O   ASP A 108      35.595  32.060  54.654  1.00  0.00           O0.      0
ATOM   1695  N   LYS A 109      35.978  33.695  56.181  1.00  0.00           N0.      0
ATOM   1696  H   LYS A 109      36.390  33.826  57.094  1.00  0.00           H0.      0
ATOM   1697  CA  LYS A 109      35.092  34.773  55.567  1.00  0.00           C0.      0
ATOM   1698  HA  LYS A 109      34.198  34.197  55.328  1.00  0.00           H0.      0
ATOM   1699  CB  LYS A 109      34.749  35.753  56.748  1.00  0.00           C0.      0
ATOM   1700  HB2 LYS A 109      34.793  35.259  57.719  1.00  0.00           H0.      0
ATOM   1701  HB3 LYS A 109      35.503  36.539  56.767  1.00  0.00           H0.      0
ATOM   1702  CG  LYS A 109      33.331  36.311  56.645  1.00  0.00           C0.      0
ATOM   1703  HG2 LYS A 109      33.241  36.840  55.696  1.00  0.00           H0.      0
ATOM   1704  HG3 LYS A 109      32.566  35.536  56.608  1.00  0.00           H0.      0
ATOM   1705  CD  LYS A 109      32.920  37.197  57.798  1.00  0.00           C0.      0
ATOM   1706  HD2 LYS A 109      33.716  37.897  58.056  1.00  0.00           H0.      0
ATOM   1707  HD3 LYS A 109      32.092  37.785  57.403  1.00  0.00           H0.      0
ATOM   1708  CE  LYS A 109      32.594  36.423  59.078  1.00  0.00           C0.      0
ATOM   1709  HE2 LYS A 109      32.263  35.404  58.878  1.00  0.00           H0.      0
ATOM   1710  HE3 LYS A 109      33.482  36.372  59.708  1.00  0.00           H0.      0
ATOM   1711  NZ  LYS A 109      31.618  37.130  59.904  1.00  0.00           N0.      0
ATOM   1712  HZ1 LYS A 109      31.942  37.707  60.668  1.00  0.00           H0.      0
ATOM   1713  HZ2 LYS A 109      30.996  37.686  59.336  1.00  0.00           H0.      0
ATOM   1714  HZ3 LYS A 109      31.029  36.501  60.431  1.00  0.00           H0.      0
ATOM   1715  C   LYS A 109      35.649  35.529  54.375  1.00  0.00           C0.      0
ATOM   1716  O   LYS A 109      34.820  36.000  53.564  1.00  0.00           O0.      0
ATOM   1717  N   TRP A 110      36.965  35.695  54.197  1.00  0.00           N0.      0
ATOM   1718  H   TRP A 110      37.526  35.425  54.992  1.00  0.00           H0.      0
ATOM   1719  CA  TRP A 110      37.531  36.497  53.157  1.00  0.00           C0.      0
ATOM   1720  HA  TRP A 110      37.104  37.499  53.135  1.00  0.00           H0.      0
ATOM   1721  CB  TRP A 110      39.041  36.640  53.453  1.00  0.00           C0.      0
ATOM   1722  HB2 TRP A 110      39.219  37.179  54.383  1.00  0.00           H0.      0
ATOM   1723  HB3 TRP A 110      39.260  35.573  53.481  1.00  0.00           H0.      0
ATOM   1724  CG  TRP A 110      39.922  37.427  52.478  1.00  0.00           C0.      0
ATOM   1725  CD1 TRP A 110      39.585  38.486  51.756  1.00  0.00           C0.      0
ATOM   1726  HD1 TRP A 110      38.644  39.003  51.863  1.00  0.00           H0.      0
ATOM   1727  NE1 TRP A 110      40.565  38.914  50.865  1.00  0.00           N0.      0
ATOM   1728  HE1 TRP A 110      40.349  39.537  50.100  1.00  0.00           H0.      0
ATOM   1729  CE2 TRP A 110      41.561  37.988  50.922  1.00  0.00           C0.      0
ATOM   1730  CZ2 TRP A 110      42.821  37.909  50.265  1.00  0.00           C0.      0
ATOM   1731  HZ2 TRP A 110      42.972  38.431  49.332  1.00  0.00           H0.      0
ATOM   1732  CH2 TRP A 110      43.777  37.014  50.733  1.00  0.00           C0.      0
ATOM   1733  HH2 TRP A 110      44.659  36.912  50.118  1.00  0.00           H0.      0
ATOM   1734  CZ3 TRP A 110      43.567  36.174  51.820  1.00  0.00           C0.      0
ATOM   1735  HZ3 TRP A 110      44.302  35.468  52.174  1.00  0.00           H0.      0
ATOM   1736  CE3 TRP A 110      42.316  36.310  52.532  1.00  0.00           C0.      0
ATOM   1737  HE3 TRP A 110      42.099  35.785  53.450  1.00  0.00           H0.      0
ATOM   1738  CD2 TRP A 110      41.325  37.171  52.058  1.00  0.00           C0.      0
ATOM   1739  C   TRP A 110      37.223  35.969  51.772  1.00  0.00           C0.      0
ATOM   1740  O   TRP A 110      37.406  34.741  51.567  1.00  0.00           O0.      0
ATOM   1741  N   VAL A 111      36.858  36.820  50.873  1.00  0.00           N0.      0
ATOM   1742  H   VAL A 111      36.902  37.821  50.999  1.00  0.00           H0.      0
ATOM   1743  CA  VAL A 111      36.267  36.296  49.643  1.00  0.00           C0.      0
ATOM   1744  HA  VAL A 111      36.215  35.214  49.515  1.00  0.00           H0.      0
ATOM   1745  CB  VAL A 111      34.716  36.712  49.561  1.00  0.00           C0.      0
ATOM   1746  HB  VAL A 111      34.829  37.794  49.630  1.00  0.00           H0.      0
ATOM   1747  CG1 VAL A 111      33.994  36.330  48.301  1.00  0.00           C0.      0
ATOM   1748 HG11 VAL A 111      32.980  36.729  48.338  1.00  0.00           H0.      0
ATOM   1749 HG12 VAL A 111      34.597  36.763  47.503  1.00  0.00           H0.      0
ATOM   1750 HG13 VAL A 111      33.868  35.258  48.146  1.00  0.00           H0.      0
ATOM   1751  CG2 VAL A 111      33.936  36.236  50.727  1.00  0.00           C0.      0
ATOM   1752 HG21 VAL A 111      34.164  35.215  51.035  1.00  0.00           H0.      0
ATOM   1753 HG22 VAL A 111      34.194  36.854  51.588  1.00  0.00           H0.      0
ATOM   1754 HG23 VAL A 111      32.888  36.366  50.460  1.00  0.00           H0.      0
ATOM   1755  C   VAL A 111      37.052  36.769  48.370  1.00  0.00           C0.      0
ATOM   1756  O   VAL A 111      37.512  37.886  48.319  1.00  0.00           O0.      0
ATOM   1757  N   ILE A 112      37.239  35.816  47.343  1.00  0.00           N0.      0
ATOM   1758  H   ILE A 112      36.697  34.964  47.361  1.00  0.00           H0.      0
ATOM   1759  CA  ILE A 112      38.082  36.025  46.181  1.00  0.00           C0.      0
ATOM   1760  HA  ILE A 112      38.390  37.070  46.211  1.00  0.00           H0.      0
ATOM   1761  CB  ILE A 112      39.354  35.106  46.207  1.00  0.00           C0.      0
ATOM   1762  HB  ILE A 112      39.022  34.095  46.440  1.00  0.00           H0.      0
ATOM   1763  CG2 ILE A 112      40.133  35.123  44.822  1.00  0.00           C0.      0
ATOM   1764 HG21 ILE A 112      39.596  34.762  43.944  1.00  0.00           H0.      0
ATOM   1765 HG22 ILE A 112      40.589  36.099  44.657  1.00  0.00           H0.      0
ATOM   1766 HG23 ILE A 112      41.012  34.479  44.815  1.00  0.00           H0.      0
ATOM   1767  CG1 ILE A 112      40.162  35.584  47.514  1.00  0.00           C0.      0
ATOM   1768 HG12 ILE A 112      40.352  36.654  47.427  1.00  0.00           H0.      0
ATOM   1769 HG13 ILE A 112      39.612  35.449  48.445  1.00  0.00           H0.      0
ATOM   1770  CD1 ILE A 112      41.566  34.977  47.707  1.00  0.00           C0.      0
ATOM   1771 HD11 ILE A 112      41.660  33.987  47.261  1.00  0.00           H0.      0
ATOM   1772 HD12 ILE A 112      42.257  35.605  47.145  1.00  0.00           H0.      0
ATOM   1773 HD13 ILE A 112      41.883  34.908  48.748  1.00  0.00           H0.      0
ATOM   1774  C   ILE A 112      37.231  35.864  44.865  1.00  0.00           C0.      0
ATOM   1775  O   ILE A 112      36.546  34.840  44.703  1.00  0.00           O0.      0
ATOM   1776  N   GLU A 113      37.271  36.811  43.957  1.00  0.00           N0.      0
ATOM   1777  H   GLU A 113      37.770  37.676  44.103  1.00  0.00           H0.      0
ATOM   1778  CA  GLU A 113      36.363  36.801  42.764  1.00  0.00           C0.      0
ATOM   1779  HA  GLU A 113      36.146  35.769  42.488  1.00  0.00           H0.      0
ATOM   1780  CB  GLU A 113      35.050  37.503  43.016  1.00  0.00           C0.      0
ATOM   1781  HB2 GLU A 113      35.245  38.513  43.376  1.00  0.00           H0.      0
ATOM   1782  HB3 GLU A 113      34.651  37.599  42.007  1.00  0.00           H0.      0
ATOM   1783  CG  GLU A 113      34.031  36.939  43.980  1.00  0.00           C0.      0
ATOM   1784  HG2 GLU A 113      34.373  37.005  45.013  1.00  0.00           H0.      0
ATOM   1785  HG3 GLU A 113      33.205  37.649  44.017  1.00  0.00           H0.      0
ATOM   1786  CD  GLU A 113      33.394  35.612  43.712  1.00  0.00           C0.      0
ATOM   1787  OE1 GLU A 113      32.773  35.000  44.612  1.00  0.00           O0.      0
ATOM   1788  OE2 GLU A 113      33.433  35.216  42.510  1.00  0.00           O0.      0
ATOM   1789  C   GLU A 113      37.120  37.480  41.607  1.00  0.00           C0.      0
ATOM   1790  O   GLU A 113      37.493  38.686  41.733  1.00  0.00           O0.      0
ATOM   1791  N   GLU A 114      37.332  36.724  40.568  1.00  0.00           N0.      0
ATOM   1792  H   GLU A 114      37.054  35.756  40.633  1.00  0.00           H0.      0
ATOM   1793  CA  GLU A 114      38.056  37.203  39.412  1.00  0.00           C0.      0
ATOM   1794  HA  GLU A 114      38.945  37.769  39.689  1.00  0.00           H0.      0
ATOM   1795  CB  GLU A 114      38.462  35.979  38.548  1.00  0.00           C0.      0
ATOM   1796  HB2 GLU A 114      39.069  36.249  37.684  1.00  0.00           H0.      0
ATOM   1797  HB3 GLU A 114      39.273  35.437  39.035  1.00  0.00           H0.      0
ATOM   1798  CG  GLU A 114      37.377  35.089  38.033  1.00  0.00           C0.      0
ATOM   1799  HG2 GLU A 114      36.402  35.569  37.955  1.00  0.00           H0.      0
ATOM   1800  HG3 GLU A 114      37.476  34.811  36.984  1.00  0.00           H0.      0
ATOM   1801  CD  GLU A 114      37.245  33.766  38.893  1.00  0.00           C0.      0
ATOM   1802  OE1 GLU A 114      36.872  32.713  38.364  1.00  0.00           O0.      0
ATOM   1803  OE2 GLU A 114      37.407  33.796  40.147  1.00  0.00           O0.      0
ATOM   1804  C   GLU A 114      37.263  38.131  38.477  1.00  0.00           C0.      0
ATOM   1805  O   GLU A 114      37.222  38.066  37.204  1.00  0.00           O0.      0
ATOM   1806  N   ALA A 115      36.674  39.228  39.043  1.00  0.00           N0.      0
ATOM   1807  H   ALA A 115      36.795  39.297  40.043  1.00  0.00           H0.      0
ATOM   1808  CA  ALA A 115      35.795  40.229  38.360  1.00  0.00           C0.      0
ATOM   1809  HA  ALA A 115      35.094  39.677  37.733  1.00  0.00           H0.      0
ATOM   1810  CB  ALA A 115      35.026  41.032  39.413  1.00  0.00           C0.      0
ATOM   1811  HB1 ALA A 115      35.649  41.779  39.906  1.00  0.00           H0.      0
ATOM   1812  HB2 ALA A 115      34.134  41.420  38.921  1.00  0.00           H0.      0
ATOM   1813  HB3 ALA A 115      34.715  40.238  40.093  1.00  0.00           H0.      0
ATOM   1814  C   ALA A 115      36.481  41.292  37.486  1.00  0.00           C0.      0
ATOM   1815  O   ALA A 115      37.561  41.789  37.754  1.00  0.00           O0.      0
ATOM   1816  N   ASN A 116      35.872  41.818  36.439  1.00  0.00           N0.      0
ATOM   1817  H   ASN A 116      35.052  41.381  36.044  1.00  0.00           H0.      0
ATOM   1818  CA  ASN A 116      36.266  42.984  35.677  1.00  0.00           C0.      0
ATOM   1819  HA  ASN A 116      37.294  43.186  35.978  1.00  0.00           H0.      0
ATOM   1820  CB  ASN A 116      36.232  42.628  34.198  1.00  0.00           C0.      0
ATOM   1821  HB2 ASN A 116      36.598  41.601  34.175  1.00  0.00           H0.      0
ATOM   1822  HB3 ASN A 116      35.211  42.490  33.842  1.00  0.00           H0.      0
ATOM   1823  CG  ASN A 116      37.024  43.631  33.322  1.00  0.00           C0.      0
ATOM   1824  OD1 ASN A 116      36.785  44.839  33.372  1.00  0.00           O0.      0
ATOM   1825  ND2 ASN A 116      38.058  43.186  32.631  1.00  0.00           N0.      0
ATOM   1826 HD21 ASN A 116      38.732  43.853  32.282  1.00  0.00           H0.      0
ATOM   1827 HD22 ASN A 116      38.444  42.252  32.662  1.00  0.00           H0.      0
ATOM   1828  C   ASN A 116      35.390  44.221  36.003  1.00  0.00           C0.      0
ATOM   1829  O   ASN A 116      34.157  44.232  35.965  1.00  0.00           O0.      0
ATOM   1830  N   TRP A 117      36.069  45.379  36.195  1.00  0.00           N0.      0
ATOM   1831  H   TRP A 117      37.073  45.267  36.211  1.00  0.00           H0.      0
ATOM   1832  CA  TRP A 117      35.480  46.584  36.749  1.00  0.00           C0.      0
ATOM   1833  HA  TRP A 117      34.988  46.358  37.695  1.00  0.00           H0.      0
ATOM   1834  CB  TRP A 117      36.532  47.689  37.094  1.00  0.00           C0.      0
ATOM   1835  HB2 TRP A 117      36.971  47.979  36.140  1.00  0.00           H0.      0
ATOM   1836  HB3 TRP A 117      35.905  48.493  37.481  1.00  0.00           H0.      0
ATOM   1837  CG  TRP A 117      37.728  47.404  38.005  1.00  0.00           C0.      0
ATOM   1838  CD1 TRP A 117      38.172  46.283  38.531  1.00  0.00           C0.      0
ATOM   1839  HD1 TRP A 117      37.752  45.294  38.415  1.00  0.00           H0.      0
ATOM   1840  NE1 TRP A 117      39.408  46.552  39.108  1.00  0.00           N0.      0
ATOM   1841  HE1 TRP A 117      39.971  45.928  39.667  1.00  0.00           H0.      0
ATOM   1842  CE2 TRP A 117      39.709  47.906  39.097  1.00  0.00           C0.      0
ATOM   1843  CZ2 TRP A 117      40.920  48.632  39.493  1.00  0.00           C0.      0
ATOM   1844  HZ2 TRP A 117      41.799  48.152  39.897  1.00  0.00           H0.      0
ATOM   1845  CH2 TRP A 117      40.939  50.020  39.322  1.00  0.00           C0.      0
ATOM   1846  HH2 TRP A 117      41.808  50.477  39.772  1.00  0.00           H0.      0
ATOM   1847  CZ3 TRP A 117      39.773  50.641  38.803  1.00  0.00           C0.      0
ATOM   1848  HZ3 TRP A 117      39.746  51.717  38.896  1.00  0.00           H0.      0
ATOM   1849  CE3 TRP A 117      38.721  49.894  38.216  1.00  0.00           C0.      0
ATOM   1850  HE3 TRP A 117      37.826  50.338  37.805  1.00  0.00           H0.      0
ATOM   1851  CD2 TRP A 117      38.629  48.485  38.381  1.00  0.00           C0.      0
ATOM   1852  C   TRP A 117      34.451  47.176  35.856  1.00  0.00           C0.      0
ATOM   1853  O   TRP A 117      33.503  47.770  36.359  1.00  0.00           O0.      0
ATOM   1854  N   LEU A 118      34.532  46.946  34.551  1.00  0.00           N0.      0
ATOM   1855  H   LEU A 118      35.375  46.576  34.135  1.00  0.00           H0.      0
ATOM   1856  CA  LEU A 118      33.449  47.379  33.594  1.00  0.00           C0.      0
ATOM   1857  HA  LEU A 118      33.245  48.392  33.940  1.00  0.00           H0.      0
ATOM   1858  CB  LEU A 118      34.018  47.270  32.185  1.00  0.00           C0.      0
ATOM   1859  HB2 LEU A 118      34.455  46.274  32.122  1.00  0.00           H0.      0
ATOM   1860  HB3 LEU A 118      33.169  47.305  31.502  1.00  0.00           H0.      0
ATOM   1861  CG  LEU A 118      35.030  48.344  31.708  1.00  0.00           C0.      0
ATOM   1862  HG  LEU A 118      34.655  49.336  31.961  1.00  0.00           H0.      0
ATOM   1863  CD1 LEU A 118      36.415  48.127  32.382  1.00  0.00           C0.      0
ATOM   1864 HD11 LEU A 118      36.461  48.172  33.470  1.00  0.00           H0.      0
ATOM   1865 HD12 LEU A 118      36.566  47.078  32.128  1.00  0.00           H0.      0
ATOM   1866 HD13 LEU A 118      37.236  48.715  31.971  1.00  0.00           H0.      0
ATOM   1867  CD2 LEU A 118      35.269  48.219  30.203  1.00  0.00           C0.      0
ATOM   1868 HD21 LEU A 118      35.965  49.025  29.967  1.00  0.00           H0.      0
ATOM   1869 HD22 LEU A 118      35.739  47.318  29.810  1.00  0.00           H0.      0
ATOM   1870 HD23 LEU A 118      34.352  48.451  29.660  1.00  0.00           H0.      0
ATOM   1871  C   LEU A 118      32.107  46.590  33.606  1.00  0.00           C0.      0
ATOM   1872  O   LEU A 118      31.043  47.092  33.168  1.00  0.00           O0.      0
ATOM   1873  N   THR A 119      32.152  45.368  34.177  1.00  0.00           N0.      0
ATOM   1874  H   THR A 119      32.977  45.163  34.722  1.00  0.00           H0.      0
ATOM   1875  CA  THR A 119      31.019  44.531  34.315  1.00  0.00           C0.      0
ATOM   1876  HA  THR A 119      30.093  45.068  34.105  1.00  0.00           H0.      0
ATOM   1877  CB  THR A 119      31.101  43.259  33.371  1.00  0.00           C0.      0
ATOM   1878  HB  THR A 119      30.300  42.540  33.546  1.00  0.00           H0.      0
ATOM   1879  CG2 THR A 119      31.117  43.702  31.924  1.00  0.00           C0.      0
ATOM   1880 HG21 THR A 119      30.165  44.212  31.775  1.00  0.00           H0.      0
ATOM   1881 HG22 THR A 119      31.904  44.431  31.732  1.00  0.00           H0.      0
ATOM   1882 HG23 THR A 119      31.229  42.815  31.302  1.00  0.00           H0.      0
ATOM   1883  OG1 THR A 119      32.384  42.666  33.572  1.00  0.00           O0.      0
ATOM   1884  HG1 THR A 119      32.500  42.227  34.418  1.00  0.00           H0.      0
ATOM   1885  C   THR A 119      30.904  44.082  35.727  1.00  0.00           C0.      0
ATOM   1886  O   THR A 119      30.406  42.968  35.992  1.00  0.00           O0.      0
ATOM   1887  N   LEU A 120      31.393  44.867  36.716  1.00  0.00           N0.      0
ATOM   1888  H   LEU A 120      31.577  45.835  36.495  1.00  0.00           H0.      0
ATOM   1889  CA  LEU A 120      31.619  44.487  38.124  1.00  0.00           C0.      0
ATOM   1890  HA  LEU A 120      32.276  43.620  38.192  1.00  0.00           H0.      0
ATOM   1891  CB  LEU A 120      32.339  45.625  38.896  1.00  0.00           C0.      0
ATOM   1892  HB2 LEU A 120      33.106  46.023  38.231  1.00  0.00           H0.      0
ATOM   1893  HB3 LEU A 120      31.635  46.429  39.112  1.00  0.00           H0.      0
ATOM   1894  CG  LEU A 120      33.020  45.300  40.172  1.00  0.00           C0.      0
ATOM   1895  HG  LEU A 120      32.274  45.108  40.943  1.00  0.00           H0.      0
ATOM   1896  CD1 LEU A 120      33.887  44.017  40.083  1.00  0.00           C0.      0
ATOM   1897 HD11 LEU A 120      34.499  44.077  39.182  1.00  0.00           H0.      0
ATOM   1898 HD12 LEU A 120      34.415  43.828  41.017  1.00  0.00           H0.      0
ATOM   1899 HD13 LEU A 120      33.231  43.159  39.936  1.00  0.00           H0.      0
ATOM   1900  CD2 LEU A 120      33.966  46.332  40.675  1.00  0.00           C0.      0
ATOM   1901 HD21 LEU A 120      33.378  47.134  41.122  1.00  0.00           H0.      0
ATOM   1902 HD22 LEU A 120      34.506  45.912  41.525  1.00  0.00           H0.      0
ATOM   1903 HD23 LEU A 120      34.600  46.647  39.847  1.00  0.00           H0.      0
ATOM   1904  C   LEU A 120      30.355  44.138  38.826  1.00  0.00           C0.      0
ATOM   1905  O   LEU A 120      30.298  43.089  39.501  1.00  0.00           O0.      0
ATOM   1906  N   ASP A 121      29.293  44.927  38.763  1.00  0.00           N0.      0
ATOM   1907  H   ASP A 121      29.440  45.816  38.306  1.00  0.00           H0.      0
ATOM   1908  CA  ASP A 121      28.037  44.534  39.479  1.00  0.00           C0.      0
ATOM   1909  HA  ASP A 121      28.320  44.169  40.466  1.00  0.00           H0.      0
ATOM   1910  CB  ASP A 121      27.194  45.750  39.765  1.00  0.00           C0.      0
ATOM   1911  HB2 ASP A 121      26.501  45.372  40.517  1.00  0.00           H0.      0
ATOM   1912  HB3 ASP A 121      27.889  46.497  40.149  1.00  0.00           H0.      0
ATOM   1913  CG  ASP A 121      26.460  46.326  38.585  1.00  0.00           C0.      0
ATOM   1914  OD1 ASP A 121      26.145  45.617  37.613  1.00  0.00           O0.      0
ATOM   1915  OD2 ASP A 121      26.186  47.540  38.736  1.00  0.00           O0.      0
ATOM   1916  C   ASP A 121      27.291  43.383  38.853  1.00  0.00           C0.      0
ATOM   1917  O   ASP A 121      26.226  42.950  39.393  1.00  0.00           O0.      0
ATOM   1918  N   LYS A 122      27.754  42.815  37.748  1.00  0.00           N0.      0
ATOM   1919  H   LYS A 122      28.710  43.097  37.586  1.00  0.00           H0.      0
ATOM   1920  CA  LYS A 122      27.220  41.632  37.202  1.00  0.00           C0.      0
ATOM   1921  HA  LYS A 122      26.185  41.449  37.491  1.00  0.00           H0.      0
ATOM   1922  CB  LYS A 122      27.146  41.791  35.669  1.00  0.00           C0.      0
ATOM   1923  HB2 LYS A 122      28.151  41.939  35.275  1.00  0.00           H0.      0
ATOM   1924  HB3 LYS A 122      26.850  40.857  35.191  1.00  0.00           H0.      0
ATOM   1925  CG  LYS A 122      26.200  42.948  34.972  1.00  0.00           C0.      0
ATOM   1926  HG2 LYS A 122      25.163  42.678  35.167  1.00  0.00           H0.      0
ATOM   1927  HG3 LYS A 122      26.428  43.911  35.429  1.00  0.00           H0.      0
ATOM   1928  CD  LYS A 122      26.458  43.034  33.518  1.00  0.00           C0.      0
ATOM   1929  HD2 LYS A 122      27.532  42.953  33.350  1.00  0.00           H0.      0
ATOM   1930  HD3 LYS A 122      26.064  42.207  32.928  1.00  0.00           H0.      0
ATOM   1931  CE  LYS A 122      25.997  44.295  32.882  1.00  0.00           C0.      0
ATOM   1932  HE2 LYS A 122      26.486  45.229  33.162  1.00  0.00           H0.      0
ATOM   1933  HE3 LYS A 122      26.255  44.253  31.824  1.00  0.00           H0.      0
ATOM   1934  NZ  LYS A 122      24.520  44.523  32.961  1.00  0.00           N0.      0
ATOM   1935  HZ1 LYS A 122      24.004  43.734  32.598  1.00  0.00           H0.      0
ATOM   1936  HZ2 LYS A 122      24.317  44.657  33.941  1.00  0.00           H0.      0
ATOM   1937  HZ3 LYS A 122      24.233  45.294  32.374  1.00  0.00           H0.      0
ATOM   1938  C   LYS A 122      28.034  40.421  37.470  1.00  0.00           C0.      0
ATOM   1939  O   LYS A 122      27.486  39.348  37.712  1.00  0.00           O0.      0
ATOM   1940  N   ASP A 123      29.380  40.561  37.431  1.00  0.00           N0.      0
ATOM   1941  H   ASP A 123      29.672  41.470  37.101  1.00  0.00           H0.      0
ATOM   1942  CA  ASP A 123      30.390  39.622  37.828  1.00  0.00           C0.      0
ATOM   1943  HA  ASP A 123      30.192  38.658  37.358  1.00  0.00           H0.      0
ATOM   1944  CB  ASP A 123      31.767  40.261  37.598  1.00  0.00           C0.      0
ATOM   1945  HB2 ASP A 123      31.827  41.254  38.043  1.00  0.00           H0.      0
ATOM   1946  HB3 ASP A 123      32.411  39.575  38.149  1.00  0.00           H0.      0
ATOM   1947  CG  ASP A 123      32.237  40.298  36.194  1.00  0.00           C0.      0
ATOM   1948  OD1 ASP A 123      33.415  40.576  35.957  1.00  0.00           O0.      0
ATOM   1949  OD2 ASP A 123      31.400  39.988  35.339  1.00  0.00           O0.      0
ATOM   1950  C   ASP A 123      30.275  39.230  39.302  1.00  0.00           C0.      0
ATOM   1951  O   ASP A 123      30.483  38.054  39.708  1.00  0.00           O0.      0
ATOM   1952  N   VAL A 124      29.944  40.118  40.205  1.00  0.00           N0.      0
ATOM   1953  H   VAL A 124      30.068  41.039  39.811  1.00  0.00           H0.      0
ATOM   1954  CA  VAL A 124      29.760  39.916  41.607  1.00  0.00           C0.      0
ATOM   1955  HA  VAL A 124      29.703  38.854  41.846  1.00  0.00           H0.      0
ATOM   1956  CB  VAL A 124      31.035  40.544  42.326  1.00  0.00           C0.      0
ATOM   1957  HB  VAL A 124      31.032  41.617  42.132  1.00  0.00           H0.      0
ATOM   1958  CG1 VAL A 124      30.918  40.362  43.855  1.00  0.00           C0.      0
ATOM   1959 HG11 VAL A 124      31.796  40.771  44.355  1.00  0.00           H0.      0
ATOM   1960 HG12 VAL A 124      30.022  40.815  44.280  1.00  0.00           H0.      0
ATOM   1961 HG13 VAL A 124      30.959  39.296  44.081  1.00  0.00           H0.      0
ATOM   1962  CG2 VAL A 124      32.399  39.960  41.906  1.00  0.00           C0.      0
ATOM   1963 HG21 VAL A 124      33.253  40.247  42.520  1.00  0.00           H0.      0
ATOM   1964 HG22 VAL A 124      32.282  38.878  41.959  1.00  0.00           H0.      0
ATOM   1965 HG23 VAL A 124      32.598  40.242  40.872  1.00  0.00           H0.      0
ATOM   1966  C   VAL A 124      28.423  40.467  42.026  1.00  0.00           C0.      0
ATOM   1967  O   VAL A 124      28.128  41.578  41.624  1.00  0.00           O0.      0
ATOM   1968  N   PRO A 125      27.508  39.769  42.667  1.00  0.00           N0.      0
ATOM   1969  CD  PRO A 125      27.534  38.344  43.098  1.00  0.00           C0.      0
ATOM   1970  HD2 PRO A 125      28.506  38.076  43.511  1.00  0.00           H0.      0
ATOM   1971  HD3 PRO A 125      27.348  37.647  42.282  1.00  0.00           H0.      0
ATOM   1972  CG  PRO A 125      26.389  38.218  44.144  1.00  0.00           C0.      0
ATOM   1973  HG2 PRO A 125      26.838  38.481  45.102  1.00  0.00           H0.      0
ATOM   1974  HG3 PRO A 125      25.930  37.230  44.154  1.00  0.00           H0.      0
ATOM   1975  CB  PRO A 125      25.399  39.319  43.757  1.00  0.00           C0.      0
ATOM   1976  HB2 PRO A 125      24.788  39.694  44.579  1.00  0.00           H0.      0
ATOM   1977  HB3 PRO A 125      24.805  38.977  42.910  1.00  0.00           H0.      0
ATOM   1978  CA  PRO A 125      26.309  40.396  43.242  1.00  0.00           C0.      0
ATOM   1979  HA  PRO A 125      25.787  40.916  42.438  1.00  0.00           H0.      0
ATOM   1980  C   PRO A 125      26.611  41.373  44.330  1.00  0.00           C0.      0
ATOM   1981  O   PRO A 125      27.356  41.141  45.330  1.00  0.00           O0.      0
ATOM   1982  N   ALA A 126      26.004  42.566  44.200  1.00  0.00           N0.      0
ATOM   1983  H   ALA A 126      25.368  42.664  43.421  1.00  0.00           H0.      0
ATOM   1984  CA  ALA A 126      26.293  43.707  45.145  1.00  0.00           C0.      0
ATOM   1985  HA  ALA A 126      27.375  43.839  45.122  1.00  0.00           H0.      0
ATOM   1986  CB  ALA A 126      25.735  44.986  44.626  1.00  0.00           C0.      0
ATOM   1987  HB1 ALA A 126      26.040  45.808  45.275  1.00  0.00           H0.      0
ATOM   1988  HB2 ALA A 126      26.143  45.040  43.617  1.00  0.00           H0.      0
ATOM   1989  HB3 ALA A 126      24.648  44.954  44.551  1.00  0.00           H0.      0
ATOM   1990  C   ALA A 126      25.717  43.429  46.574  1.00  0.00           C0.      0
ATOM   1991  O   ALA A 126      26.231  43.972  47.555  1.00  0.00           O0.      0
ATOM   1992  N   GLY A 127      24.659  42.568  46.673  1.00  0.00           N0.      0
ATOM   1993  H   GLY A 127      24.331  42.289  45.760  1.00  0.00           H0.      0
ATOM   1994  CA  GLY A 127      24.011  42.208  47.928  1.00  0.00           C0.      0
ATOM   1995  HA2 GLY A 127      23.261  41.430  47.783  1.00  0.00           H0.      0
ATOM   1996  HA3 GLY A 127      24.690  41.801  48.677  1.00  0.00           H0.      0
ATOM   1997  C   GLY A 127      23.243  43.274  48.611  1.00  0.00           C0.      0
ATOM   1998  O   GLY A 127      22.643  44.157  47.931  1.00  0.00           O0.      0
ATOM   1999  N   ASP A 128      23.340  43.369  49.955  1.00  0.00           N0.      0
ATOM   2000  H   ASP A 128      23.857  42.622  50.396  1.00  0.00           H0.      0
ATOM   2001  CA  ASP A 128      23.115  44.550  50.794  1.00  0.00           C0.      0
ATOM   2002  HA  ASP A 128      22.106  44.905  50.584  1.00  0.00           H0.      0
ATOM   2003  CB  ASP A 128      23.093  44.097  52.192  1.00  0.00           C0.      0
ATOM   2004  HB2 ASP A 128      22.602  44.908  52.730  1.00  0.00           H0.      0
ATOM   2005  HB3 ASP A 128      22.442  43.242  52.373  1.00  0.00           H0.      0
ATOM   2006  CG  ASP A 128      24.482  43.811  52.825  1.00  0.00           C0.      0
ATOM   2007  OD1 ASP A 128      25.299  43.084  52.234  1.00  0.00           O0.      0
ATOM   2008  OD2 ASP A 128      24.713  44.397  53.881  1.00  0.00           O0.      0
ATOM   2009  C   ASP A 128      24.166  45.693  50.572  1.00  0.00           C0.      0
ATOM   2010  O   ASP A 128      24.136  46.697  51.278  1.00  0.00           O0.      0
ATOM   2011  N   GLY A 129      25.054  45.701  49.631  1.00  0.00           N0.      0
ATOM   2012  H   GLY A 129      25.035  44.924  48.987  1.00  0.00           H0.      0
ATOM   2013  CA  GLY A 129      26.054  46.679  49.304  1.00  0.00           C0.      0
ATOM   2014  HA2 GLY A 129      26.254  46.596  48.236  1.00  0.00           H0.      0
ATOM   2015  HA3 GLY A 129      25.619  47.662  49.489  1.00  0.00           H0.      0
ATOM   2016  C   GLY A 129      27.221  46.526  50.241  1.00  0.00           C0.      0
ATOM   2017  O   GLY A 129      27.231  45.859  51.276  1.00  0.00           O0.      0
ATOM   2018  N   PHE A 130      28.310  47.191  49.844  1.00  0.00           N0.      0
ATOM   2019  H   PHE A 130      28.202  47.857  49.093  1.00  0.00           H0.      0
ATOM   2020  CA  PHE A 130      29.544  47.417  50.567  1.00  0.00           C0.      0
ATOM   2021  HA  PHE A 130      29.671  46.613  51.291  1.00  0.00           H0.      0
ATOM   2022  CB  PHE A 130      30.766  47.229  49.583  1.00  0.00           C0.      0
ATOM   2023  HB2 PHE A 130      30.838  47.949  48.768  1.00  0.00           H0.      0
ATOM   2024  HB3 PHE A 130      31.708  47.515  50.050  1.00  0.00           H0.      0
ATOM   2025  CG  PHE A 130      30.947  45.841  49.150  1.00  0.00           C0.      0
ATOM   2026  CD1 PHE A 130      30.122  45.345  48.116  1.00  0.00           C0.      0
ATOM   2027  HD1 PHE A 130      29.495  46.067  47.614  1.00  0.00           H0.      0
ATOM   2028  CE1 PHE A 130      30.356  44.063  47.606  1.00  0.00           C0.      0
ATOM   2029  HE1 PHE A 130      29.750  43.709  46.785  1.00  0.00           H0.      0
ATOM   2030  CZ  PHE A 130      31.393  43.271  48.146  1.00  0.00           C0.      0
ATOM   2031  HZ  PHE A 130      31.766  42.396  47.634  1.00  0.00           H0.      0
ATOM   2032  CE2 PHE A 130      32.188  43.806  49.196  1.00  0.00           C0.      0
ATOM   2033  HE2 PHE A 130      33.009  43.195  49.542  1.00  0.00           H0.      0
ATOM   2034  CD2 PHE A 130      31.911  45.071  49.735  1.00  0.00           C0.      0
ATOM   2035  HD2 PHE A 130      32.537  45.509  50.499  1.00  0.00           H0.      0
ATOM   2036  C   PHE A 130      29.698  48.868  51.202  1.00  0.00           C0.      0
ATOM   2037  O   PHE A 130      29.382  49.811  50.520  1.00  0.00           O0.      0
ATOM   2038  N   ASP A 131      30.402  48.984  52.305  1.00  0.00           N0.      0
ATOM   2039  H   ASP A 131      30.675  48.121  52.754  1.00  0.00           H0.      0
ATOM   2040  CA  ASP A 131      30.647  50.223  53.010  1.00  0.00           C0.      0
ATOM   2041  HA  ASP A 131      29.719  50.791  52.938  1.00  0.00           H0.      0
ATOM   2042  CB  ASP A 131      30.938  49.931  54.471  1.00  0.00           C0.      0
ATOM   2043  HB2 ASP A 131      32.006  49.719  54.530  1.00  0.00           H0.      0
ATOM   2044  HB3 ASP A 131      30.903  50.936  54.891  1.00  0.00           H0.      0
ATOM   2045  CG  ASP A 131      30.050  48.970  55.308  1.00  0.00           C0.      0
ATOM   2046  OD1 ASP A 131      30.447  48.678  56.417  1.00  0.00           O0.      0
ATOM   2047  OD2 ASP A 131      28.967  48.487  54.895  1.00  0.00           O0.      0
ATOM   2048  C   ASP A 131      31.684  51.123  52.243  1.00  0.00           C0.      0
ATOM   2049  O   ASP A 131      31.472  52.350  52.060  1.00  0.00           O0.      0
ATOM   2050  N   ALA A 132      32.813  50.468  51.733  1.00  0.00           N0.      0
ATOM   2051  H   ALA A 132      32.934  49.498  51.987  1.00  0.00           H0.      0
ATOM   2052  CA  ALA A 132      33.811  51.128  50.926  1.00  0.00           C0.      0
ATOM   2053  HA  ALA A 132      33.418  52.033  50.463  1.00  0.00           H0.      0
ATOM   2054  CB  ALA A 132      34.954  51.575  51.955  1.00  0.00           C0.      0
ATOM   2055  HB1 ALA A 132      34.629  52.228  52.765  1.00  0.00           H0.      0
ATOM   2056  HB2 ALA A 132      35.339  50.701  52.481  1.00  0.00           H0.      0
ATOM   2057  HB3 ALA A 132      35.706  52.069  51.339  1.00  0.00           H0.      0
ATOM   2058  C   ALA A 132      34.478  50.235  49.840  1.00  0.00           C0.      0
ATOM   2059  O   ALA A 132      34.493  48.995  49.844  1.00  0.00           O0.      0
ATOM   2060  N   VAL A 133      34.980  50.936  48.864  1.00  0.00           N0.      0
ATOM   2061  H   VAL A 133      34.694  51.891  48.703  1.00  0.00           H0.      0
ATOM   2062  CA  VAL A 133      35.880  50.340  47.818  1.00  0.00           C0.      0
ATOM   2063  HA  VAL A 133      36.012  49.277  48.021  1.00  0.00           H0.      0
ATOM   2064  CB  VAL A 133      35.414  50.617  46.385  1.00  0.00           C0.      0
ATOM   2065  HB  VAL A 133      34.988  51.620  46.379  1.00  0.00           H0.      0
ATOM   2066  CG1 VAL A 133      36.412  50.472  45.290  1.00  0.00           C0.      0
ATOM   2067 HG11 VAL A 133      37.063  49.628  45.516  1.00  0.00           H0.      0
ATOM   2068 HG12 VAL A 133      36.043  50.437  44.265  1.00  0.00           H0.      0
ATOM   2069 HG13 VAL A 133      37.122  51.297  45.354  1.00  0.00           H0.      0
ATOM   2070  CG2 VAL A 133      34.272  49.609  46.245  1.00  0.00           C0.      0
ATOM   2071 HG21 VAL A 133      33.567  49.603  47.075  1.00  0.00           H0.      0
ATOM   2072 HG22 VAL A 133      33.732  49.912  45.348  1.00  0.00           H0.      0
ATOM   2073 HG23 VAL A 133      34.608  48.573  46.207  1.00  0.00           H0.      0
ATOM   2074  C   VAL A 133      37.290  51.009  48.105  1.00  0.00           C0.      0
ATOM   2075  O   VAL A 133      37.460  52.226  48.227  1.00  0.00           O0.      0
ATOM   2076  N   ILE A 134      38.391  50.163  48.043  1.00  0.00           N0.      0
ATOM   2077  H   ILE A 134      38.153  49.189  47.924  1.00  0.00           H0.      0
ATOM   2078  CA  ILE A 134      39.757  50.565  47.801  1.00  0.00           C0.      0
ATOM   2079  HA  ILE A 134      39.857  51.638  47.638  1.00  0.00           H0.      0
ATOM   2080  CB  ILE A 134      40.547  50.227  49.070  1.00  0.00           C0.      0
ATOM   2081  HB  ILE A 134      41.560  50.518  48.790  1.00  0.00           H0.      0
ATOM   2082  CG2 ILE A 134      40.105  50.907  50.382  1.00  0.00           C0.      0
ATOM   2083 HG21 ILE A 134      39.061  50.727  50.640  1.00  0.00           H0.      0
ATOM   2084 HG22 ILE A 134      40.743  50.655  51.230  1.00  0.00           H0.      0
ATOM   2085 HG23 ILE A 134      40.025  51.993  50.327  1.00  0.00           H0.      0
ATOM   2086  CG1 ILE A 134      40.372  48.670  49.271  1.00  0.00           C0.      0
ATOM   2087 HG12 ILE A 134      39.338  48.365  49.434  1.00  0.00           H0.      0
ATOM   2088 HG13 ILE A 134      40.848  48.199  48.412  1.00  0.00           H0.      0
ATOM   2089  CD1 ILE A 134      41.197  48.017  50.386  1.00  0.00           C0.      0
ATOM   2090 HD11 ILE A 134      40.531  47.328  50.904  1.00  0.00           H0.      0
ATOM   2091 HD12 ILE A 134      41.983  47.446  49.892  1.00  0.00           H0.      0
ATOM   2092 HD13 ILE A 134      41.528  48.723  51.148  1.00  0.00           H0.      0
ATOM   2093  C   ILE A 134      40.392  49.899  46.591  1.00  0.00           C0.      0
ATOM   2094  O   ILE A 134      39.877  48.917  46.069  1.00  0.00           O0.      0
ATOM   2095  N   CYS A 135      41.378  50.575  46.046  1.00  0.00           N0.      0
ATOM   2096  H   CYS A 135      41.520  51.499  46.430  1.00  0.00           H0.      0
ATOM   2097  CA  CYS A 135      41.968  50.337  44.705  1.00  0.00           C0.      0
ATOM   2098  HA  CYS A 135      41.736  49.343  44.323  1.00  0.00           H0.      0
ATOM   2099  CB  CYS A 135      41.268  51.331  43.724  1.00  0.00           C0.      0
ATOM   2100  HB2 CYS A 135      41.717  52.291  43.978  1.00  0.00           H0.      0
ATOM   2101  HB3 CYS A 135      41.507  50.979  42.721  1.00  0.00           H0.      0
ATOM   2102  SG  CYS A 135      39.502  51.618  43.929  1.00  0.00           S0.      0
ATOM   2103  HG  CYS A 135      39.144  50.562  43.193  1.00  0.00           H0.      0
ATOM   2104  C   CYS A 135      43.466  50.569  44.661  1.00  0.00           C0.      0
ATOM   2105  O   CYS A 135      44.078  50.726  43.567  1.00  0.00           O0.      0
ATOM   2106  N   LEU A 136      44.102  50.487  45.847  1.00  0.00           N0.      0
ATOM   2107  H   LEU A 136      43.613  50.288  46.708  1.00  0.00           H0.      0
ATOM   2108  CA  LEU A 136      45.529  50.971  45.979  1.00  0.00           C0.      0
ATOM   2109  HA  LEU A 136      45.481  51.924  45.451  1.00  0.00           H0.      0
ATOM   2110  CB  LEU A 136      45.849  51.207  47.427  1.00  0.00           C0.      0
ATOM   2111  HB2 LEU A 136      45.988  50.268  47.964  1.00  0.00           H0.      0
ATOM   2112  HB3 LEU A 136      46.802  51.734  47.482  1.00  0.00           H0.      0
ATOM   2113  CG  LEU A 136      44.930  52.111  48.270  1.00  0.00           C0.      0
ATOM   2114  HG  LEU A 136      43.904  51.752  48.350  1.00  0.00           H0.      0
ATOM   2115  CD1 LEU A 136      45.473  52.163  49.623  1.00  0.00           C0.      0
ATOM   2116 HD11 LEU A 136      44.965  52.999  50.103  1.00  0.00           H0.      0
ATOM   2117 HD12 LEU A 136      45.161  51.232  50.097  1.00  0.00           H0.      0
ATOM   2118 HD13 LEU A 136      46.558  52.264  49.625  1.00  0.00           H0.      0
ATOM   2119  CD2 LEU A 136      44.867  53.505  47.672  1.00  0.00           C0.      0
ATOM   2120 HD21 LEU A 136      44.608  53.439  46.616  1.00  0.00           H0.      0
ATOM   2121 HD22 LEU A 136      44.049  53.979  48.214  1.00  0.00           H0.      0
ATOM   2122 HD23 LEU A 136      45.828  53.983  47.858  1.00  0.00           H0.      0
ATOM   2123  C   LEU A 136      46.557  50.065  45.227  1.00  0.00           C0.      0
ATOM   2124  O   LEU A 136      46.742  48.889  45.473  1.00  0.00           O0.      0
ATOM   2125  N   GLY A 137      47.330  50.777  44.502  1.00  0.00           N0.      0
ATOM   2126  H   GLY A 137      47.174  51.773  44.446  1.00  0.00           H0.      0
ATOM   2127  CA  GLY A 137      48.459  50.221  43.774  1.00  0.00           C0.      0
ATOM   2128  HA2 GLY A 137      49.270  50.058  44.484  1.00  0.00           H0.      0
ATOM   2129  HA3 GLY A 137      48.170  49.215  43.468  1.00  0.00           H0.      0
ATOM   2130  C   GLY A 137      48.861  50.922  42.445  1.00  0.00           C0.      0
ATOM   2131  O   GLY A 137      49.440  50.268  41.538  1.00  0.00           O0.      0
ATOM   2132  N   ASN A 138      48.371  52.140  42.140  1.00  0.00           N0.      0
ATOM   2133  H   ASN A 138      47.895  52.693  42.838  1.00  0.00           H0.      0
ATOM   2134  CA  ASN A 138      48.239  52.737  40.791  1.00  0.00           C0.      0
ATOM   2135  HA  ASN A 138      47.669  53.652  40.953  1.00  0.00           H0.      0
ATOM   2136  CB  ASN A 138      49.676  53.138  40.281  1.00  0.00           C0.      0
ATOM   2137  HB2 ASN A 138      50.138  53.752  41.055  1.00  0.00           H0.      0
ATOM   2138  HB3 ASN A 138      50.360  52.294  40.206  1.00  0.00           H0.      0
ATOM   2139  CG  ASN A 138      49.741  53.840  38.936  1.00  0.00           C0.      0
ATOM   2140  OD1 ASN A 138      48.826  54.551  38.571  1.00  0.00           O0.      0
ATOM   2141  ND2 ASN A 138      50.773  53.610  38.176  1.00  0.00           N0.      0
ATOM   2142 HD21 ASN A 138      50.760  54.059  37.272  1.00  0.00           H0.      0
ATOM   2143 HD22 ASN A 138      51.523  52.977  38.415  1.00  0.00           H0.      0
ATOM   2144  C   ASN A 138      47.340  51.813  39.883  1.00  0.00           C0.      0
ATOM   2145  O   ASN A 138      47.519  51.830  38.722  1.00  0.00           O0.      0
ATOM   2146  N   SER A 139      46.351  51.111  40.412  1.00  0.00           N0.      0
ATOM   2147  H   SER A 139      46.196  51.260  41.399  1.00  0.00           H0.      0
ATOM   2148  CA  SER A 139      45.725  50.008  39.727  1.00  0.00           C0.      0
ATOM   2149  HA  SER A 139      46.511  49.268  39.577  1.00  0.00           H0.      0
ATOM   2150  CB  SER A 139      44.642  49.250  40.663  1.00  0.00           C0.      0
ATOM   2151  HB2 SER A 139      43.884  49.932  41.047  1.00  0.00           H0.      0
ATOM   2152  HB3 SER A 139      44.147  48.533  40.008  1.00  0.00           H0.      0
ATOM   2153  OG  SER A 139      45.154  48.596  41.825  1.00  0.00           O0.      0
ATOM   2154  HG  SER A 139      44.954  49.151  42.582  1.00  0.00           H0.      0
ATOM   2155  C   SER A 139      44.923  50.471  38.456  1.00  0.00           C0.      0
ATOM   2156  O   SER A 139      44.750  49.740  37.472  1.00  0.00           O0.      0
ATOM   2157  N   PHE A 140      44.377  51.683  38.535  1.00  0.00           N0.      0
ATOM   2158  H   PHE A 140      44.281  52.020  39.482  1.00  0.00           H0.      0
ATOM   2159  CA  PHE A 140      43.679  52.417  37.447  1.00  0.00           C0.      0
ATOM   2160  HA  PHE A 140      42.783  51.827  37.255  1.00  0.00           H0.      0
ATOM   2161  CB  PHE A 140      43.300  53.757  38.096  1.00  0.00           C0.      0
ATOM   2162  HB2 PHE A 140      42.646  53.624  38.958  1.00  0.00           H0.      0
ATOM   2163  HB3 PHE A 140      44.227  54.229  38.421  1.00  0.00           H0.      0
ATOM   2164  CG  PHE A 140      42.664  54.704  37.059  1.00  0.00           C0.      0
ATOM   2165  CD1 PHE A 140      41.307  55.020  37.212  1.00  0.00           C0.      0
ATOM   2166  HD1 PHE A 140      40.767  54.502  37.991  1.00  0.00           H0.      0
ATOM   2167  CE1 PHE A 140      40.647  55.904  36.303  1.00  0.00           C0.      0
ATOM   2168  HE1 PHE A 140      39.614  56.167  36.481  1.00  0.00           H0.      0
ATOM   2169  CZ  PHE A 140      41.420  56.486  35.273  1.00  0.00           C0.      0
ATOM   2170  HZ  PHE A 140      40.909  57.061  34.516  1.00  0.00           H0.      0
ATOM   2171  CE2 PHE A 140      42.819  56.237  35.219  1.00  0.00           C0.      0
ATOM   2172  HE2 PHE A 140      43.394  56.600  34.381  1.00  0.00           H0.      0
ATOM   2173  CD2 PHE A 140      43.444  55.352  36.094  1.00  0.00           C0.      0
ATOM   2174  HD2 PHE A 140      44.499  55.119  36.071  1.00  0.00           H0.      0
ATOM   2175  C   PHE A 140      44.524  52.516  36.159  1.00  0.00           C0.      0
ATOM   2176  O   PHE A 140      44.047  52.355  35.027  1.00  0.00           O0.      0
ATOM   2177  N   ALA A 141      45.880  52.572  36.351  1.00  0.00           N0.      0
ATOM   2178  H   ALA A 141      46.251  52.670  37.285  1.00  0.00           H0.      0
ATOM   2179  CA  ALA A 141      46.853  52.383  35.238  1.00  0.00           C0.      0
ATOM   2180  HA  ALA A 141      46.748  53.339  34.724  1.00  0.00           H0.      0
ATOM   2181  CB  ALA A 141      48.198  52.210  35.977  1.00  0.00           C0.      0
ATOM   2182  HB1 ALA A 141      48.311  53.121  36.564  1.00  0.00           H0.      0
ATOM   2183  HB2 ALA A 141      48.266  51.248  36.486  1.00  0.00           H0.      0
ATOM   2184  HB3 ALA A 141      49.066  52.200  35.318  1.00  0.00           H0.      0
ATOM   2185  C   ALA A 141      46.669  51.215  34.314  1.00  0.00           C0.      0
ATOM   2186  O   ALA A 141      46.979  51.317  33.125  1.00  0.00           O0.      0
ATOM   2187  N   HID A 142      46.041  50.119  34.869  1.00  0.00           N0.      0
ATOM   2188  H   HID A 142      45.738  50.127  35.832  1.00  0.00           H0.      0
ATOM   2189  CA  HID A 142      45.813  48.919  34.034  1.00  0.00           C0.      0
ATOM   2190  HA  HID A 142      46.606  48.926  33.287  1.00  0.00           H0.      0
ATOM   2191  CB  HID A 142      45.961  47.633  34.821  1.00  0.00           C0.      0
ATOM   2192  HB2 HID A 142      45.142  47.413  35.506  1.00  0.00           H0.      0
ATOM   2193  HB3 HID A 142      45.993  46.900  34.016  1.00  0.00           H0.      0
ATOM   2194  CG  HID A 142      47.299  47.394  35.488  1.00  0.00           C0.      0
ATOM   2195  ND1 HID A 142      48.079  46.229  35.275  1.00  0.00           N0.      0
ATOM   2196  HD1 HID A 142      47.885  45.397  34.737  1.00  0.00           H0.      0
ATOM   2197  CE1 HID A 142      49.139  46.287  36.104  1.00  0.00           C0.      0
ATOM   2198  HE1 HID A 142      49.925  45.550  36.175  1.00  0.00           H0.      0
ATOM   2199  NE2 HID A 142      48.989  47.331  36.925  1.00  0.00           N0.      0
ATOM   2200  CD2 HID A 142      47.787  48.017  36.582  1.00  0.00           C0.      0
ATOM   2201  HD2 HID A 142      47.409  48.852  37.154  1.00  0.00           H0.      0
ATOM   2202  C   HID A 142      44.502  48.826  33.213  1.00  0.00           C0.      0
ATOM   2203  O   HID A 142      44.301  47.836  32.556  1.00  0.00           O0.      0
ATOM   2204  N   LEU A 143      43.748  49.855  33.228  1.00  0.00           N0.      0
ATOM   2205  H   LEU A 143      43.942  50.660  33.807  1.00  0.00           H0.      0
ATOM   2206  CA  LEU A 143      42.394  49.942  32.561  1.00  0.00           C0.      0
ATOM   2207  HA  LEU A 143      41.918  48.972  32.707  1.00  0.00           H0.      0
ATOM   2208  CB  LEU A 143      41.554  51.008  33.212  1.00  0.00           C0.      0
ATOM   2209  HB2 LEU A 143      42.178  51.895  33.328  1.00  0.00           H0.      0
ATOM   2210  HB3 LEU A 143      40.763  51.278  32.512  1.00  0.00           H0.      0
ATOM   2211  CG  LEU A 143      40.980  50.755  34.575  1.00  0.00           C0.      0
ATOM   2212  HG  LEU A 143      41.714  50.374  35.285  1.00  0.00           H0.      0
ATOM   2213  CD1 LEU A 143      40.370  51.974  35.229  1.00  0.00           C0.      0
ATOM   2214 HD11 LEU A 143      39.896  51.770  36.189  1.00  0.00           H0.      0
ATOM   2215 HD12 LEU A 143      41.132  52.719  35.455  1.00  0.00           H0.      0
ATOM   2216 HD13 LEU A 143      39.489  52.331  34.695  1.00  0.00           H0.      0
ATOM   2217  CD2 LEU A 143      39.779  49.751  34.495  1.00  0.00           C0.      0
ATOM   2218 HD21 LEU A 143      38.893  49.964  33.896  1.00  0.00           H0.      0
ATOM   2219 HD22 LEU A 143      40.140  48.827  34.044  1.00  0.00           H0.      0
ATOM   2220 HD23 LEU A 143      39.330  49.504  35.456  1.00  0.00           H0.      0
ATOM   2221  C   LEU A 143      42.503  50.150  31.000  1.00  0.00           C0.      0
ATOM   2222  O   LEU A 143      43.499  50.718  30.542  1.00  0.00           O0.      0
ATOM   2223  N   PRO A 144      41.487  49.570  30.264  1.00  0.00           N0.      0
ATOM   2224  CD  PRO A 144      40.272  48.871  30.816  1.00  0.00           C0.      0
ATOM   2225  HD2 PRO A 144      39.548  49.621  31.134  1.00  0.00           H0.      0
ATOM   2226  HD3 PRO A 144      40.490  48.179  31.630  1.00  0.00           H0.      0
ATOM   2227  CG  PRO A 144      39.681  48.055  29.618  1.00  0.00           C0.      0
ATOM   2228  HG2 PRO A 144      38.611  47.853  29.668  1.00  0.00           H0.      0
ATOM   2229  HG3 PRO A 144      40.216  47.106  29.580  1.00  0.00           H0.      0
ATOM   2230  CB  PRO A 144      40.132  48.862  28.426  1.00  0.00           C0.      0
ATOM   2231  HB2 PRO A 144      39.413  49.620  28.116  1.00  0.00           H0.      0
ATOM   2232  HB3 PRO A 144      40.233  48.099  27.654  1.00  0.00           H0.      0
ATOM   2233  CA  PRO A 144      41.519  49.457  28.836  1.00  0.00           C0.      0
ATOM   2234  HA  PRO A 144      42.338  48.808  28.525  1.00  0.00           H0.      0
ATOM   2235  C   PRO A 144      41.781  50.833  28.177  1.00  0.00           C0.      0
ATOM   2236  O   PRO A 144      40.939  51.707  28.151  1.00  0.00           O0.      0
ATOM   2237  N   ASP A 145      42.990  51.007  27.525  1.00  0.00           N0.      0
ATOM   2238  H   ASP A 145      43.816  50.496  27.800  1.00  0.00           H0.      0
ATOM   2239  CA  ASP A 145      43.306  52.160  26.604  1.00  0.00           C0.      0
ATOM   2240  HA  ASP A 145      42.607  52.973  26.801  1.00  0.00           H0.      0
ATOM   2241  CB  ASP A 145      44.751  52.658  26.898  1.00  0.00           C0.      0
ATOM   2242  HB2 ASP A 145      44.841  53.508  26.222  1.00  0.00           H0.      0
ATOM   2243  HB3 ASP A 145      44.833  53.120  27.882  1.00  0.00           H0.      0
ATOM   2244  CG  ASP A 145      45.892  51.754  26.693  1.00  0.00           C0.      0
ATOM   2245  OD1 ASP A 145      45.810  50.543  27.083  1.00  0.00           O0.      0
ATOM   2246  OD2 ASP A 145      46.944  52.297  26.341  1.00  0.00           O0.      0
ATOM   2247  C   ASP A 145      43.227  51.889  25.084  1.00  0.00           C0.      0
ATOM   2248  O   ASP A 145      43.134  52.878  24.295  1.00  0.00           O0.      0
ATOM   2249  N   SER A 146      43.075  50.655  24.657  1.00  0.00           N0.      0
ATOM   2250  H   SER A 146      43.060  49.972  25.400  1.00  0.00           H0.      0
ATOM   2251  CA  SER A 146      43.014  50.195  23.225  1.00  0.00           C0.      0
ATOM   2252  HA  SER A 146      43.983  50.454  22.798  1.00  0.00           H0.      0
ATOM   2253  CB  SER A 146      42.672  48.653  23.083  1.00  0.00           C0.      0
ATOM   2254  HB2 SER A 146      41.691  48.459  23.515  1.00  0.00           H0.      0
ATOM   2255  HB3 SER A 146      42.469  48.374  22.050  1.00  0.00           H0.      0
ATOM   2256  OG  SER A 146      43.711  47.938  23.810  1.00  0.00           O0.      0
ATOM   2257  HG  SER A 146      44.290  47.491  23.189  1.00  0.00           H0.      0
ATOM   2258  C   SER A 146      41.935  50.927  22.402  1.00  0.00           C0.      0
ATOM   2259  O   SER A 146      41.946  51.086  21.182  1.00  0.00           O0.      0
ATOM   2260  N   LYS A 147      40.864  51.384  23.037  1.00  0.00           N0.      0
ATOM   2261  H   LYS A 147      40.667  51.149  23.999  1.00  0.00           H0.      0
ATOM   2262  CA  LYS A 147      39.695  52.096  22.372  1.00  0.00           C0.      0
ATOM   2263  HA  LYS A 147      39.437  51.353  21.617  1.00  0.00           H0.      0
ATOM   2264  CB  LYS A 147      38.417  52.155  23.281  1.00  0.00           C0.      0
ATOM   2265  HB2 LYS A 147      38.320  51.233  23.855  1.00  0.00           H0.      0
ATOM   2266  HB3 LYS A 147      38.426  53.028  23.934  1.00  0.00           H0.      0
ATOM   2267  CG  LYS A 147      37.090  52.163  22.486  1.00  0.00           C0.      0
ATOM   2268  HG2 LYS A 147      36.910  53.170  22.110  1.00  0.00           H0.      0
ATOM   2269  HG3 LYS A 147      37.136  51.389  21.720  1.00  0.00           H0.      0
ATOM   2270  CD  LYS A 147      35.812  51.900  23.336  1.00  0.00           C0.      0
ATOM   2271  HD2 LYS A 147      35.940  52.342  24.324  1.00  0.00           H0.      0
ATOM   2272  HD3 LYS A 147      34.958  52.268  22.767  1.00  0.00           H0.      0
ATOM   2273  CE  LYS A 147      35.691  50.372  23.516  1.00  0.00           C0.      0
ATOM   2274  HE2 LYS A 147      35.829  49.865  22.561  1.00  0.00           H0.      0
ATOM   2275  HE3 LYS A 147      36.547  49.895  23.993  1.00  0.00           H0.      0
ATOM   2276  NZ  LYS A 147      34.355  49.924  24.135  1.00  0.00           N0.      0
ATOM   2277  HZ1 LYS A 147      34.414  49.971  25.142  1.00  0.00           H0.      0
ATOM   2278  HZ2 LYS A 147      33.528  50.379  23.776  1.00  0.00           H0.      0
ATOM   2279  HZ3 LYS A 147      34.256  48.936  23.947  1.00  0.00           H0.      0
ATOM   2280  C   LYS A 147      40.067  53.463  21.840  1.00  0.00           C0.      0
ATOM   2281  O   LYS A 147      39.389  53.845  20.910  1.00  0.00           O0.      0
ATOM   2282  N   GLY A 148      41.004  54.141  22.462  1.00  0.00           N0.      0
ATOM   2283  H   GLY A 148      41.630  53.611  23.052  1.00  0.00           H0.      0
ATOM   2284  CA  GLY A 148      41.127  55.608  22.277  1.00  0.00           C0.      0
ATOM   2285  HA2 GLY A 148      42.079  56.005  22.629  1.00  0.00           H0.      0
ATOM   2286  HA3 GLY A 148      41.054  55.707  21.194  1.00  0.00           H0.      0
ATOM   2287  C   GLY A 148      39.830  56.375  22.789  1.00  0.00           C0.      0
ATOM   2288  O   GLY A 148      39.355  57.288  22.213  1.00  0.00           O0.      0
ATOM   2289  N   ASP A 149      39.409  55.974  23.988  1.00  0.00           N0.      0
ATOM   2290  H   ASP A 149      39.740  55.054  24.244  1.00  0.00           H0.      0
ATOM   2291  CA  ASP A 149      38.220  56.526  24.543  1.00  0.00           C0.      0
ATOM   2292  HA  ASP A 149      38.323  57.600  24.386  1.00  0.00           H0.      0
ATOM   2293  CB  ASP A 149      36.891  56.016  23.844  1.00  0.00           C0.      0
ATOM   2294  HB2 ASP A 149      37.121  55.992  22.779  1.00  0.00           H0.      0
ATOM   2295  HB3 ASP A 149      36.694  55.023  24.247  1.00  0.00           H0.      0
ATOM   2296  CG  ASP A 149      35.579  56.774  24.154  1.00  0.00           C0.      0
ATOM   2297  OD1 ASP A 149      34.571  56.540  23.468  1.00  0.00           O0.      0
ATOM   2298  OD2 ASP A 149      35.505  57.464  25.211  1.00  0.00           O0.      0
ATOM   2299  C   ASP A 149      38.151  56.317  26.069  1.00  0.00           C0.      0
ATOM   2300  O   ASP A 149      38.069  55.175  26.522  1.00  0.00           O0.      0
ATOM   2301  N   GLN A 150      38.263  57.450  26.808  1.00  0.00           N0.      0
ATOM   2302  H   GLN A 150      38.532  58.296  26.327  1.00  0.00           H0.      0
ATOM   2303  CA  GLN A 150      38.212  57.437  28.340  1.00  0.00           C0.      0
ATOM   2304  HA  GLN A 150      38.987  56.733  28.644  1.00  0.00           H0.      0
ATOM   2305  CB  GLN A 150      38.641  58.862  28.789  1.00  0.00           C0.      0
ATOM   2306  HB2 GLN A 150      38.930  58.635  29.815  1.00  0.00           H0.      0
ATOM   2307  HB3 GLN A 150      39.533  59.273  28.317  1.00  0.00           H0.      0
ATOM   2308  CG  GLN A 150      37.526  59.946  28.792  1.00  0.00           C0.      0
ATOM   2309  HG2 GLN A 150      37.568  60.508  27.859  1.00  0.00           H0.      0
ATOM   2310  HG3 GLN A 150      36.553  59.461  28.866  1.00  0.00           H0.      0
ATOM   2311  CD  GLN A 150      37.717  60.904  29.929  1.00  0.00           C0.      0
ATOM   2312  OE1 GLN A 150      36.830  61.756  30.159  1.00  0.00           O0.      0
ATOM   2313  NE2 GLN A 150      38.865  61.026  30.602  1.00  0.00           N0.      0
ATOM   2314 HE21 GLN A 150      38.951  61.832  31.205  1.00  0.00           H0.      0
ATOM   2315 HE22 GLN A 150      39.673  60.542  30.238  1.00  0.00           H0.      0
ATOM   2316  C   GLN A 150      36.860  57.003  28.908  1.00  0.00           C0.      0
ATOM   2317  O   GLN A 150      36.775  56.702  30.129  1.00  0.00           O0.      0
ATOM   2318  N   SER A 151      35.828  56.767  28.095  1.00  0.00           N0.      0
ATOM   2319  H   SER A 151      35.974  57.053  27.137  1.00  0.00           H0.      0
ATOM   2320  CA  SER A 151      34.514  56.218  28.489  1.00  0.00           C0.      0
ATOM   2321  HA  SER A 151      33.962  56.831  29.202  1.00  0.00           H0.      0
ATOM   2322  CB  SER A 151      33.561  56.182  27.295  1.00  0.00           C0.      0
ATOM   2323  HB2 SER A 151      32.559  56.007  27.687  1.00  0.00           H0.      0
ATOM   2324  HB3 SER A 151      33.645  57.148  26.797  1.00  0.00           H0.      0
ATOM   2325  OG  SER A 151      33.900  55.280  26.320  1.00  0.00           O0.      0
ATOM   2326  HG  SER A 151      34.536  55.795  25.817  1.00  0.00           H0.      0
ATOM   2327  C   SER A 151      34.649  54.746  28.983  1.00  0.00           C0.      0
ATOM   2328  O   SER A 151      33.717  54.221  29.567  1.00  0.00           O0.      0
ATOM   2329  N   GLU A 152      35.806  54.060  28.700  1.00  0.00           N0.      0
ATOM   2330  H   GLU A 152      36.539  54.384  28.085  1.00  0.00           H0.      0
ATOM   2331  CA  GLU A 152      36.091  52.725  29.298  1.00  0.00           C0.      0
ATOM   2332  HA  GLU A 152      35.252  52.052  29.122  1.00  0.00           H0.      0
ATOM   2333  CB  GLU A 152      37.380  52.173  28.661  1.00  0.00           C0.      0
ATOM   2334  HB2 GLU A 152      38.152  52.925  28.823  1.00  0.00           H0.      0
ATOM   2335  HB3 GLU A 152      37.707  51.331  29.270  1.00  0.00           H0.      0
ATOM   2336  CG  GLU A 152      37.322  51.833  27.113  1.00  0.00           C0.      0
ATOM   2337  HG2 GLU A 152      36.970  52.781  26.705  1.00  0.00           H0.      0
ATOM   2338  HG3 GLU A 152      38.334  51.708  26.726  1.00  0.00           H0.      0
ATOM   2339  CD  GLU A 152      36.386  50.689  26.670  1.00  0.00           C0.      0
ATOM   2340  OE1 GLU A 152      35.129  50.740  26.837  1.00  0.00           O0.      0
ATOM   2341  OE2 GLU A 152      36.939  49.692  26.147  1.00  0.00           O0.      0
ATOM   2342  C   GLU A 152      36.269  52.867  30.869  1.00  0.00           C0.      0
ATOM   2343  O   GLU A 152      35.525  52.307  31.675  1.00  0.00           O0.      0
ATOM   2344  N   HIE A 153      37.229  53.781  31.170  1.00  0.00           N0.      0
ATOM   2345  H   HIE A 153      37.811  54.170  30.442  1.00  0.00           H0.      0
ATOM   2346  CA  HIE A 153      37.535  54.218  32.591  1.00  0.00           C0.      0
ATOM   2347  HA  HIE A 153      37.993  53.408  33.159  1.00  0.00           H0.      0
ATOM   2348  CB  HIE A 153      38.606  55.305  32.546  1.00  0.00           C0.      0
ATOM   2349  HB2 HIE A 153      38.282  56.303  32.253  1.00  0.00           H0.      0
ATOM   2350  HB3 HIE A 153      38.941  55.446  33.573  1.00  0.00           H0.      0
ATOM   2351  CG  HIE A 153      39.802  54.925  31.707  1.00  0.00           C0.      0
ATOM   2352  ND1 HIE A 153      39.801  54.902  30.298  1.00  0.00           N0.      0
ATOM   2353  CE1 HIE A 153      41.001  54.403  29.967  1.00  0.00           C0.      0
ATOM   2354  HE1 HIE A 153      41.375  54.274  28.962  1.00  0.00           H0.      0
ATOM   2355  NE2 HIE A 153      41.619  54.029  31.073  1.00  0.00           N0.      0
ATOM   2356  HE2 HIE A 153      42.515  53.569  31.154  1.00  0.00           H0.      0
ATOM   2357  CD2 HIE A 153      40.963  54.393  32.178  1.00  0.00           C0.      0
ATOM   2358  HD2 HIE A 153      41.252  54.202  33.200  1.00  0.00           H0.      0
ATOM   2359  C   HIE A 153      36.285  54.751  33.275  1.00  0.00           C0.      0
ATOM   2360  O   HIE A 153      36.008  54.308  34.426  1.00  0.00           O0.      0
ATOM   2361  N   ARG A 154      35.409  55.539  32.590  1.00  0.00           N0.      0
ATOM   2362  H   ARG A 154      35.733  55.646  31.639  1.00  0.00           H0.      0
ATOM   2363  CA  ARG A 154      34.048  55.927  33.035  1.00  0.00           C0.      0
ATOM   2364  HA  ARG A 154      34.195  56.445  33.983  1.00  0.00           H0.      0
ATOM   2365  CB  ARG A 154      33.404  56.903  32.042  1.00  0.00           C0.      0
ATOM   2366  HB2 ARG A 154      33.261  56.475  31.049  1.00  0.00           H0.      0
ATOM   2367  HB3 ARG A 154      32.408  57.135  32.416  1.00  0.00           H0.      0
ATOM   2368  CG  ARG A 154      34.202  58.265  32.059  1.00  0.00           C0.      0
ATOM   2369  HG2 ARG A 154      34.266  58.633  33.083  1.00  0.00           H0.      0
ATOM   2370  HG3 ARG A 154      35.188  58.128  31.615  1.00  0.00           H0.      0
ATOM   2371  CD  ARG A 154      33.447  59.401  31.287  1.00  0.00           C0.      0
ATOM   2372  HD2 ARG A 154      33.132  59.080  30.294  1.00  0.00           H0.      0
ATOM   2373  HD3 ARG A 154      32.478  59.607  31.743  1.00  0.00           H0.      0
ATOM   2374  NE  ARG A 154      34.178  60.668  31.247  1.00  0.00           N0.      0
ATOM   2375  HE  ARG A 154      34.687  60.976  30.431  1.00  0.00           H0.      0
ATOM   2376  CZ  ARG A 154      34.225  61.568  32.173  1.00  0.00           C0.      0
ATOM   2377  NH1 ARG A 154      34.918  62.635  31.957  1.00  0.00           N0.      0
ATOM   2378 HH11 ARG A 154      35.652  62.593  31.265  1.00  0.00           H0.      0
ATOM   2379 HH12 ARG A 154      34.642  63.490  32.420  1.00  0.00           H0.      0
ATOM   2380  NH2 ARG A 154      33.326  61.644  33.169  1.00  0.00           N0.      0
ATOM   2381 HH21 ARG A 154      32.547  61.005  33.235  1.00  0.00           H0.      0
ATOM   2382 HH22 ARG A 154      33.259  62.535  33.640  1.00  0.00           H0.      0
ATOM   2383  C   ARG A 154      33.080  54.726  33.396  1.00  0.00           C0.      0
ATOM   2384  O   ARG A 154      32.554  54.678  34.518  1.00  0.00           O0.      0
ATOM   2385  N   LEU A 155      32.929  53.693  32.537  1.00  0.00           N0.      0
ATOM   2386  H   LEU A 155      33.372  53.822  31.639  1.00  0.00           H0.      0
ATOM   2387  CA  LEU A 155      32.159  52.456  32.755  1.00  0.00           C0.      0
ATOM   2388  HA  LEU A 155      31.090  52.661  32.815  1.00  0.00           H0.      0
ATOM   2389  CB  LEU A 155      32.401  51.384  31.560  1.00  0.00           C0.      0
ATOM   2390  HB2 LEU A 155      33.285  51.652  30.981  1.00  0.00           H0.      0
ATOM   2391  HB3 LEU A 155      32.633  50.414  32.000  1.00  0.00           H0.      0
ATOM   2392  CG  LEU A 155      31.121  51.226  30.693  1.00  0.00           C0.      0
ATOM   2393  HG  LEU A 155      30.877  52.260  30.447  1.00  0.00           H0.      0
ATOM   2394  CD1 LEU A 155      31.447  50.479  29.372  1.00  0.00           C0.      0
ATOM   2395 HD11 LEU A 155      30.649  50.090  28.740  1.00  0.00           H0.      0
ATOM   2396 HD12 LEU A 155      31.936  51.230  28.751  1.00  0.00           H0.      0
ATOM   2397 HD13 LEU A 155      32.239  49.745  29.521  1.00  0.00           H0.      0
ATOM   2398  CD2 LEU A 155      29.900  50.583  31.223  1.00  0.00           C0.      0
ATOM   2399 HD21 LEU A 155      29.116  50.485  30.472  1.00  0.00           H0.      0
ATOM   2400 HD22 LEU A 155      30.169  49.622  31.661  1.00  0.00           H0.      0
ATOM   2401 HD23 LEU A 155      29.493  51.128  32.075  1.00  0.00           H0.      0
ATOM   2402  C   LEU A 155      32.563  51.775  34.031  1.00  0.00           C0.      0
ATOM   2403  O   LEU A 155      31.734  51.421  34.893  1.00  0.00           O0.      0
ATOM   2404  N   ALA A 156      33.932  51.609  34.259  1.00  0.00           N0.      0
ATOM   2405  H   ALA A 156      34.564  52.031  33.593  1.00  0.00           H0.      0
ATOM   2406  CA  ALA A 156      34.509  50.945  35.445  1.00  0.00           C0.      0
ATOM   2407  HA  ALA A 156      33.978  49.995  35.510  1.00  0.00           H0.      0
ATOM   2408  CB  ALA A 156      36.016  50.738  35.240  1.00  0.00           C0.      0
ATOM   2409  HB1 ALA A 156      36.204  49.964  34.496  1.00  0.00           H0.      0
ATOM   2410  HB2 ALA A 156      36.544  51.644  34.942  1.00  0.00           H0.      0
ATOM   2411  HB3 ALA A 156      36.395  50.395  36.203  1.00  0.00           H0.      0
ATOM   2412  C   ALA A 156      34.186  51.709  36.737  1.00  0.00           C0.      0
ATOM   2413  O   ALA A 156      33.814  50.980  37.677  1.00  0.00           O0.      0
ATOM   2414  N   LEU A 157      34.289  53.012  36.822  1.00  0.00           N0.      0
ATOM   2415  H   LEU A 157      34.499  53.517  35.972  1.00  0.00           H0.      0
ATOM   2416  CA  LEU A 157      34.142  53.759  38.031  1.00  0.00           C0.      0
ATOM   2417  HA  LEU A 157      34.660  53.294  38.870  1.00  0.00           H0.      0
ATOM   2418  CB  LEU A 157      34.760  55.132  37.885  1.00  0.00           C0.      0
ATOM   2419  HB2 LEU A 157      34.277  55.622  37.040  1.00  0.00           H0.      0
ATOM   2420  HB3 LEU A 157      34.443  55.664  38.782  1.00  0.00           H0.      0
ATOM   2421  CG  LEU A 157      36.256  55.290  37.750  1.00  0.00           C0.      0
ATOM   2422  HG  LEU A 157      36.658  54.637  36.976  1.00  0.00           H0.      0
ATOM   2423  CD1 LEU A 157      36.510  56.718  37.316  1.00  0.00           C0.      0
ATOM   2424 HD11 LEU A 157      37.546  56.935  37.055  1.00  0.00           H0.      0
ATOM   2425 HD12 LEU A 157      35.902  56.974  36.448  1.00  0.00           H0.      0
ATOM   2426 HD13 LEU A 157      36.204  57.420  38.092  1.00  0.00           H0.      0
ATOM   2427  CD2 LEU A 157      37.042  54.974  38.986  1.00  0.00           C0.      0
ATOM   2428 HD21 LEU A 157      36.835  55.662  39.805  1.00  0.00           H0.      0
ATOM   2429 HD22 LEU A 157      36.779  53.963  39.299  1.00  0.00           H0.      0
ATOM   2430 HD23 LEU A 157      38.100  55.102  38.757  1.00  0.00           H0.      0
ATOM   2431  C   LEU A 157      32.654  53.927  38.375  1.00  0.00           C0.      0
ATOM   2432  O   LEU A 157      32.274  53.932  39.556  1.00  0.00           O0.      0
ATOM   2433  N   LYS A 158      31.813  54.017  37.343  1.00  0.00           N0.      0
ATOM   2434  H   LYS A 158      32.201  53.904  36.418  1.00  0.00           H0.      0
ATOM   2435  CA  LYS A 158      30.308  53.924  37.474  1.00  0.00           C0.      0
ATOM   2436  HA  LYS A 158      29.983  54.679  38.189  1.00  0.00           H0.      0
ATOM   2437  CB  LYS A 158      29.571  54.117  36.093  1.00  0.00           C0.      0
ATOM   2438  HB2 LYS A 158      29.797  55.127  35.751  1.00  0.00           H0.      0
ATOM   2439  HB3 LYS A 158      29.811  53.414  35.295  1.00  0.00           H0.      0
ATOM   2440  CG  LYS A 158      28.014  54.028  36.135  1.00  0.00           C0.      0
ATOM   2441  HG2 LYS A 158      27.757  52.993  36.361  1.00  0.00           H0.      0
ATOM   2442  HG3 LYS A 158      27.657  54.739  36.881  1.00  0.00           H0.      0
ATOM   2443  CD  LYS A 158      27.261  54.278  34.802  1.00  0.00           C0.      0
ATOM   2444  HD2 LYS A 158      27.440  55.325  34.558  1.00  0.00           H0.      0
ATOM   2445  HD3 LYS A 158      27.858  53.700  34.096  1.00  0.00           H0.      0
ATOM   2446  CE  LYS A 158      25.758  53.989  34.777  1.00  0.00           C0.      0
ATOM   2447  HE2 LYS A 158      25.275  54.588  35.549  1.00  0.00           H0.      0
ATOM   2448  HE3 LYS A 158      25.350  54.408  33.857  1.00  0.00           H0.      0
ATOM   2449  NZ  LYS A 158      25.332  52.575  34.822  1.00  0.00           N0.      0
ATOM   2450  HZ1 LYS A 158      25.800  51.960  34.172  1.00  0.00           H0.      0
ATOM   2451  HZ2 LYS A 158      25.614  52.172  35.705  1.00  0.00           H0.      0
ATOM   2452  HZ3 LYS A 158      24.328  52.482  34.781  1.00  0.00           H0.      0
ATOM   2453  C   LYS A 158      29.967  52.611  38.047  1.00  0.00           C0.      0
ATOM   2454  O   LYS A 158      29.163  52.578  39.056  1.00  0.00           O0.      0
ATOM   2455  N   ASN A 159      30.488  51.512  37.526  1.00  0.00           N0.      0
ATOM   2456  H   ASN A 159      31.157  51.606  36.774  1.00  0.00           H0.      0
ATOM   2457  CA  ASN A 159      30.286  50.149  38.117  1.00  0.00           C0.      0
ATOM   2458  HA  ASN A 159      29.203  50.029  38.102  1.00  0.00           H0.      0
ATOM   2459  CB  ASN A 159      30.930  49.101  37.271  1.00  0.00           C0.      0
ATOM   2460  HB2 ASN A 159      31.854  49.496  36.848  1.00  0.00           H0.      0
ATOM   2461  HB3 ASN A 159      31.276  48.297  37.921  1.00  0.00           H0.      0
ATOM   2462  CG  ASN A 159      30.044  48.520  36.220  1.00  0.00           C0.      0
ATOM   2463  OD1 ASN A 159      29.619  47.381  36.320  1.00  0.00           O0.      0
ATOM   2464  ND2 ASN A 159      29.713  49.216  35.189  1.00  0.00           N0.      0
ATOM   2465 HD21 ASN A 159      29.262  48.688  34.455  1.00  0.00           H0.      0
ATOM   2466 HD22 ASN A 159      29.942  50.200  35.168  1.00  0.00           H0.      0
ATOM   2467  C   ASN A 159      30.763  50.020  39.617  1.00  0.00           C0.      0
ATOM   2468  O   ASN A 159      30.037  49.460  40.438  1.00  0.00           O0.      0
ATOM   2469  N   ILE A 160      31.945  50.507  39.942  1.00  0.00           N0.      0
ATOM   2470  H   ILE A 160      32.554  50.889  39.233  1.00  0.00           H0.      0
ATOM   2471  CA  ILE A 160      32.447  50.665  41.397  1.00  0.00           C0.      0
ATOM   2472  HA  ILE A 160      32.537  49.644  41.767  1.00  0.00           H0.      0
ATOM   2473  CB  ILE A 160      33.840  51.358  41.472  1.00  0.00           C0.      0
ATOM   2474  HB  ILE A 160      33.908  52.070  40.649  1.00  0.00           H0.      0
ATOM   2475  CG2 ILE A 160      34.111  51.992  42.847  1.00  0.00           C0.      0
ATOM   2476 HG21 ILE A 160      33.980  51.431  43.772  1.00  0.00           H0.      0
ATOM   2477 HG22 ILE A 160      35.103  52.437  42.775  1.00  0.00           H0.      0
ATOM   2478 HG23 ILE A 160      33.535  52.912  42.938  1.00  0.00           H0.      0
ATOM   2479  CG1 ILE A 160      34.833  50.188  41.232  1.00  0.00           C0.      0
ATOM   2480 HG12 ILE A 160      34.962  49.665  42.180  1.00  0.00           H0.      0
ATOM   2481 HG13 ILE A 160      34.508  49.403  40.549  1.00  0.00           H0.      0
ATOM   2482  CD1 ILE A 160      36.218  50.627  40.780  1.00  0.00           C0.      0
ATOM   2483 HD11 ILE A 160      36.852  49.879  40.303  1.00  0.00           H0.      0
ATOM   2484 HD12 ILE A 160      36.168  51.402  40.015  1.00  0.00           H0.      0
ATOM   2485 HD13 ILE A 160      36.695  51.037  41.670  1.00  0.00           H0.      0
ATOM   2486  C   ILE A 160      31.389  51.365  42.344  1.00  0.00           C0.      0
ATOM   2487  O   ILE A 160      31.093  50.828  43.474  1.00  0.00           O0.      0
ATOM   2488  N   ALA A 161      30.736  52.432  41.809  1.00  0.00           N0.      0
ATOM   2489  H   ALA A 161      30.963  52.812  40.901  1.00  0.00           H0.      0
ATOM   2490  CA  ALA A 161      29.762  53.191  42.534  1.00  0.00           C0.      0
ATOM   2491  HA  ALA A 161      30.187  53.599  43.452  1.00  0.00           H0.      0
ATOM   2492  CB  ALA A 161      29.373  54.477  41.794  1.00  0.00           C0.      0
ATOM   2493  HB1 ALA A 161      30.281  55.004  41.503  1.00  0.00           H0.      0
ATOM   2494  HB2 ALA A 161      28.622  54.272  41.031  1.00  0.00           H0.      0
ATOM   2495  HB3 ALA A 161      29.049  55.219  42.523  1.00  0.00           H0.      0
ATOM   2496  C   ALA A 161      28.518  52.358  42.891  1.00  0.00           C0.      0
ATOM   2497  O   ALA A 161      27.799  52.648  43.836  1.00  0.00           O0.      0
ATOM   2498  N   SER A 162      28.125  51.374  42.033  1.00  0.00           N0.      0
ATOM   2499  H   SER A 162      28.590  51.356  41.137  1.00  0.00           H0.      0
ATOM   2500  CA  SER A 162      27.044  50.424  42.269  1.00  0.00           C0.      0
ATOM   2501  HA  SER A 162      26.126  50.968  42.491  1.00  0.00           H0.      0
ATOM   2502  CB  SER A 162      26.965  49.560  41.025  1.00  0.00           C0.      0
ATOM   2503  HB2 SER A 162      26.846  50.193  40.145  1.00  0.00           H0.      0
ATOM   2504  HB3 SER A 162      27.832  48.910  40.913  1.00  0.00           H0.      0
ATOM   2505  OG  SER A 162      25.871  48.710  41.063  1.00  0.00           O0.      0
ATOM   2506  HG  SER A 162      25.746  48.194  40.263  1.00  0.00           H0.      0
ATOM   2507  C   SER A 162      27.315  49.384  43.358  1.00  0.00           C0.      0
ATOM   2508  O   SER A 162      26.294  49.026  43.941  1.00  0.00           O0.      0
ATOM   2509  N   MET A 163      28.613  49.142  43.752  1.00  0.00           N0.      0
ATOM   2510  H   MET A 163      29.342  49.690  43.317  1.00  0.00           H0.      0
ATOM   2511  CA  MET A 163      28.827  48.346  44.899  1.00  0.00           C0.      0
ATOM   2512  HA  MET A 163      28.126  47.511  44.866  1.00  0.00           H0.      0
ATOM   2513  CB  MET A 163      30.227  47.712  44.783  1.00  0.00           C0.      0
ATOM   2514  HB2 MET A 163      31.082  48.347  45.015  1.00  0.00           H0.      0
ATOM   2515  HB3 MET A 163      30.282  46.876  45.480  1.00  0.00           H0.      0
ATOM   2516  CG  MET A 163      30.538  47.160  43.380  1.00  0.00           C0.      0
ATOM   2517  HG2 MET A 163      30.483  47.950  42.631  1.00  0.00           H0.      0
ATOM   2518  HG3 MET A 163      31.553  46.763  43.416  1.00  0.00           H0.      0
ATOM   2519  SD  MET A 163      29.407  45.891  42.830  1.00  0.00           S0.      0
ATOM   2520  CE  MET A 163      30.221  44.443  43.597  1.00  0.00           C0.      0
ATOM   2521  HE1 MET A 163      30.494  44.642  44.633  1.00  0.00           H0.      0
ATOM   2522  HE2 MET A 163      29.517  43.616  43.507  1.00  0.00           H0.      0
ATOM   2523  HE3 MET A 163      31.135  44.233  43.041  1.00  0.00           H0.      0
ATOM   2524  C   MET A 163      28.964  49.147  46.207  1.00  0.00           C0.      0
ATOM   2525  O   MET A 163      28.552  48.737  47.278  1.00  0.00           O0.      0
ATOM   2526  N   VAL A 164      29.515  50.357  46.212  1.00  0.00           N0.      0
ATOM   2527  H   VAL A 164      29.814  50.695  45.308  1.00  0.00           H0.      0
ATOM   2528  CA  VAL A 164      29.517  51.349  47.310  1.00  0.00           C0.      0
ATOM   2529  HA  VAL A 164      29.975  50.780  48.119  1.00  0.00           H0.      0
ATOM   2530  CB  VAL A 164      30.338  52.558  46.961  1.00  0.00           C0.      0
ATOM   2531  HB  VAL A 164      29.867  53.035  46.102  1.00  0.00           H0.      0
ATOM   2532  CG1 VAL A 164      30.281  53.611  48.083  1.00  0.00           C0.      0
ATOM   2533 HG11 VAL A 164      30.657  54.554  47.685  1.00  0.00           H0.      0
ATOM   2534 HG12 VAL A 164      29.257  53.825  48.389  1.00  0.00           H0.      0
ATOM   2535 HG13 VAL A 164      30.769  53.305  49.008  1.00  0.00           H0.      0
ATOM   2536  CG2 VAL A 164      31.778  52.235  46.644  1.00  0.00           C0.      0
ATOM   2537 HG21 VAL A 164      32.238  51.701  47.476  1.00  0.00           H0.      0
ATOM   2538 HG22 VAL A 164      31.779  51.683  45.704  1.00  0.00           H0.      0
ATOM   2539 HG23 VAL A 164      32.291  53.182  46.475  1.00  0.00           H0.      0
ATOM   2540  C   VAL A 164      28.071  51.693  47.670  1.00  0.00           C0.      0
ATOM   2541  O   VAL A 164      27.316  52.163  46.790  1.00  0.00           O0.      0
ATOM   2542  N   ARG A 165      27.628  51.420  48.852  1.00  0.00           N0.      0
ATOM   2543  H   ARG A 165      28.209  50.928  49.516  1.00  0.00           H0.      0
ATOM   2544  CA  ARG A 165      26.286  51.772  49.344  1.00  0.00           C0.      0
ATOM   2545  HA  ARG A 165      25.571  51.125  48.835  1.00  0.00           H0.      0
ATOM   2546  CB  ARG A 165      26.087  51.250  50.772  1.00  0.00           C0.      0
ATOM   2547  HB2 ARG A 165      25.025  51.260  51.017  1.00  0.00           H0.      0
ATOM   2548  HB3 ARG A 165      26.393  50.205  50.810  1.00  0.00           H0.      0
ATOM   2549  CG  ARG A 165      26.799  51.952  51.861  1.00  0.00           C0.      0
ATOM   2550  HG2 ARG A 165      27.879  51.946  51.716  1.00  0.00           H0.      0
ATOM   2551  HG3 ARG A 165      26.483  52.988  51.737  1.00  0.00           H0.      0
ATOM   2552  CD  ARG A 165      26.389  51.586  53.350  1.00  0.00           C0.      0
ATOM   2553  HD2 ARG A 165      26.958  52.142  54.095  1.00  0.00           H0.      0
ATOM   2554  HD3 ARG A 165      25.334  51.776  53.552  1.00  0.00           H0.      0
ATOM   2555  NE  ARG A 165      26.763  50.160  53.509  1.00  0.00           N0.      0
ATOM   2556  HE  ARG A 165      27.631  50.029  54.010  1.00  0.00           H0.      0
ATOM   2557  CZ  ARG A 165      26.083  49.058  53.246  1.00  0.00           C0.      0
ATOM   2558  NH1 ARG A 165      26.653  47.918  53.528  1.00  0.00           N0.      0
ATOM   2559 HH11 ARG A 165      27.527  48.003  54.026  1.00  0.00           H0.      0
ATOM   2560 HH12 ARG A 165      26.215  47.056  53.234  1.00  0.00           H0.      0
ATOM   2561  NH2 ARG A 165      24.930  49.050  52.601  1.00  0.00           N0.      0
ATOM   2562 HH21 ARG A 165      24.406  49.903  52.471  1.00  0.00           H0.      0
ATOM   2563 HH22 ARG A 165      24.630  48.221  52.109  1.00  0.00           H0.      0
ATOM   2564  C   ARG A 165      25.922  53.229  49.240  1.00  0.00           C0.      0
ATOM   2565  O   ARG A 165      26.804  54.101  49.159  1.00  0.00           O0.      0
ATOM   2566  N   PRO A 166      24.617  53.588  49.330  1.00  0.00           N0.      0
ATOM   2567  CD  PRO A 166      23.456  52.720  49.482  1.00  0.00           C0.      0
ATOM   2568  HD2 PRO A 166      23.448  52.395  50.522  1.00  0.00           H0.      0
ATOM   2569  HD3 PRO A 166      23.475  51.879  48.789  1.00  0.00           H0.      0
ATOM   2570  CG  PRO A 166      22.197  53.657  49.375  1.00  0.00           C0.      0
ATOM   2571  HG2 PRO A 166      21.433  53.277  50.054  1.00  0.00           H0.      0
ATOM   2572  HG3 PRO A 166      21.977  53.749  48.311  1.00  0.00           H0.      0
ATOM   2573  CB  PRO A 166      22.656  54.994  49.831  1.00  0.00           C0.      0
ATOM   2574  HB2 PRO A 166      22.574  55.127  50.910  1.00  0.00           H0.      0
ATOM   2575  HB3 PRO A 166      22.167  55.796  49.278  1.00  0.00           H0.      0
ATOM   2576  CA  PRO A 166      24.217  54.943  49.681  1.00  0.00           C0.      0
ATOM   2577  HA  PRO A 166      24.440  55.558  48.810  1.00  0.00           H0.      0
ATOM   2578  C   PRO A 166      24.952  55.488  50.950  1.00  0.00           C0.      0
ATOM   2579  O   PRO A 166      24.877  54.965  52.036  1.00  0.00           O0.      0
ATOM   2580  N   GLY A 167      25.640  56.664  50.772  1.00  0.00           N0.      0
ATOM   2581  H   GLY A 167      25.418  57.245  49.976  1.00  0.00           H0.      0
ATOM   2582  CA  GLY A 167      26.539  57.206  51.756  1.00  0.00           C0.      0
ATOM   2583  HA2 GLY A 167      26.795  58.181  51.341  1.00  0.00           H0.      0
ATOM   2584  HA3 GLY A 167      26.042  57.390  52.708  1.00  0.00           H0.      0
ATOM   2585  C   GLY A 167      27.868  56.508  52.050  1.00  0.00           C0.      0
ATOM   2586  O   GLY A 167      28.515  56.925  53.018  1.00  0.00           O0.      0
ATOM   2587  N   GLY A 168      28.308  55.468  51.276  1.00  0.00           N0.      0
ATOM   2588  H   GLY A 168      27.822  55.313  50.405  1.00  0.00           H0.      0
ATOM   2589  CA  GLY A 168      29.639  54.892  51.393  1.00  0.00           C0.      0
ATOM   2590  HA2 GLY A 168      29.897  54.784  52.447  1.00  0.00           H0.      0
ATOM   2591  HA3 GLY A 168      29.669  53.857  51.052  1.00  0.00           H0.      0
ATOM   2592  C   GLY A 168      30.802  55.610  50.655  1.00  0.00           C0.      0
ATOM   2593  O   GLY A 168      30.656  56.713  50.031  1.00  0.00           O0.      0
ATOM   2594  N   LEU A 169      31.976  54.978  50.759  1.00  0.00           N0.      0
ATOM   2595  H   LEU A 169      31.974  54.114  51.282  1.00  0.00           H0.      0
ATOM   2596  CA  LEU A 169      33.245  55.543  50.402  1.00  0.00           C0.      0
ATOM   2597  HA  LEU A 169      33.013  56.578  50.151  1.00  0.00           H0.      0
ATOM   2598  CB  LEU A 169      34.137  55.389  51.711  1.00  0.00           C0.      0
ATOM   2599  HB2 LEU A 169      33.519  55.374  52.608  1.00  0.00           H0.      0
ATOM   2600  HB3 LEU A 169      34.603  54.406  51.644  1.00  0.00           H0.      0
ATOM   2601  CG  LEU A 169      35.159  56.554  51.906  1.00  0.00           C0.      0
ATOM   2602  HG  LEU A 169      35.694  56.830  50.997  1.00  0.00           H0.      0
ATOM   2603  CD1 LEU A 169      34.550  57.875  52.478  1.00  0.00           C0.      0
ATOM   2604 HD11 LEU A 169      35.395  58.560  52.561  1.00  0.00           H0.      0
ATOM   2605 HD12 LEU A 169      33.797  58.368  51.863  1.00  0.00           H0.      0
ATOM   2606 HD13 LEU A 169      34.115  57.666  53.456  1.00  0.00           H0.      0
ATOM   2607  CD2 LEU A 169      36.208  56.133  52.890  1.00  0.00           C0.      0
ATOM   2608 HD21 LEU A 169      35.713  55.880  53.828  1.00  0.00           H0.      0
ATOM   2609 HD22 LEU A 169      36.815  55.282  52.580  1.00  0.00           H0.      0
ATOM   2610 HD23 LEU A 169      36.876  56.908  53.263  1.00  0.00           H0.      0
ATOM   2611  C   LEU A 169      34.036  54.890  49.268  1.00  0.00           C0.      0
ATOM   2612  O   LEU A 169      33.841  53.797  48.864  1.00  0.00           O0.      0
ATOM   2613  N   LEU A 170      34.962  55.627  48.712  1.00  0.00           N0.      0
ATOM   2614  H   LEU A 170      35.057  56.570  49.063  1.00  0.00           H0.      0
ATOM   2615  CA  LEU A 170      35.986  55.224  47.784  1.00  0.00           C0.      0
ATOM   2616  HA  LEU A 170      36.052  54.150  47.958  1.00  0.00           H0.      0
ATOM   2617  CB  LEU A 170      35.414  55.390  46.318  1.00  0.00           C0.      0
ATOM   2618  HB2 LEU A 170      34.677  54.625  46.076  1.00  0.00           H0.      0
ATOM   2619  HB3 LEU A 170      34.798  56.287  46.264  1.00  0.00           H0.      0
ATOM   2620  CG  LEU A 170      36.549  55.440  45.229  1.00  0.00           C0.      0
ATOM   2621  HG  LEU A 170      37.451  55.961  45.551  1.00  0.00           H0.      0
ATOM   2622  CD1 LEU A 170      37.026  54.045  44.904  1.00  0.00           C0.      0
ATOM   2623 HD11 LEU A 170      37.336  53.578  45.839  1.00  0.00           H0.      0
ATOM   2624 HD12 LEU A 170      36.136  53.474  44.638  1.00  0.00           H0.      0
ATOM   2625 HD13 LEU A 170      37.725  54.144  44.074  1.00  0.00           H0.      0
ATOM   2626  CD2 LEU A 170      36.063  55.996  43.900  1.00  0.00           C0.      0
ATOM   2627 HD21 LEU A 170      36.907  56.216  43.246  1.00  0.00           H0.      0
ATOM   2628 HD22 LEU A 170      35.331  55.350  43.416  1.00  0.00           H0.      0
ATOM   2629 HD23 LEU A 170      35.564  56.954  44.049  1.00  0.00           H0.      0
ATOM   2630  C   LEU A 170      37.378  55.850  48.083  1.00  0.00           C0.      0
ATOM   2631  O   LEU A 170      37.444  57.094  48.230  1.00  0.00           O0.      0
ATOM   2632  N   VAL A 171      38.444  55.024  48.033  1.00  0.00           N0.      0
ATOM   2633  H   VAL A 171      38.346  54.023  47.940  1.00  0.00           H0.      0
ATOM   2634  CA  VAL A 171      39.806  55.553  47.988  1.00  0.00           C0.      0
ATOM   2635  HA  VAL A 171      39.732  56.625  47.803  1.00  0.00           H0.      0
ATOM   2636  CB  VAL A 171      40.545  55.268  49.287  1.00  0.00           C0.      0
ATOM   2637  HB  VAL A 171      40.853  54.225  49.347  1.00  0.00           H0.      0
ATOM   2638  CG1 VAL A 171      41.760  56.113  49.392  1.00  0.00           C0.      0
ATOM   2639 HG11 VAL A 171      41.523  57.174  49.324  1.00  0.00           H0.      0
ATOM   2640 HG12 VAL A 171      42.364  55.907  50.276  1.00  0.00           H0.      0
ATOM   2641 HG13 VAL A 171      42.382  55.965  48.509  1.00  0.00           H0.      0
ATOM   2642  CG2 VAL A 171      39.680  55.774  50.443  1.00  0.00           C0.      0
ATOM   2643 HG21 VAL A 171      38.872  55.075  50.663  1.00  0.00           H0.      0
ATOM   2644 HG22 VAL A 171      40.297  55.709  51.340  1.00  0.00           H0.      0
ATOM   2645 HG23 VAL A 171      39.240  56.737  50.185  1.00  0.00           H0.      0
ATOM   2646  C   VAL A 171      40.677  54.953  46.757  1.00  0.00           C0.      0
ATOM   2647  O   VAL A 171      40.856  53.755  46.725  1.00  0.00           O0.      0
ATOM   2648  N   ILE A 172      41.271  55.784  45.946  1.00  0.00           N0.      0
ATOM   2649  H   ILE A 172      41.112  56.751  46.191  1.00  0.00           H0.      0
ATOM   2650  CA  ILE A 172      41.763  55.434  44.616  1.00  0.00           C0.      0
ATOM   2651  HA  ILE A 172      42.013  54.379  44.506  1.00  0.00           H0.      0
ATOM   2652  CB  ILE A 172      40.661  55.640  43.542  1.00  0.00           C0.      0
ATOM   2653  HB  ILE A 172      39.835  55.039  43.922  1.00  0.00           H0.      0
ATOM   2654  CG2 ILE A 172      40.113  57.054  43.409  1.00  0.00           C0.      0
ATOM   2655 HG21 ILE A 172      39.230  57.245  42.800  1.00  0.00           H0.      0
ATOM   2656 HG22 ILE A 172      39.972  57.507  44.391  1.00  0.00           H0.      0
ATOM   2657 HG23 ILE A 172      40.844  57.610  42.822  1.00  0.00           H0.      0
ATOM   2658  CG1 ILE A 172      41.007  55.047  42.153  1.00  0.00           C0.      0
ATOM   2659 HG12 ILE A 172      41.798  55.641  41.696  1.00  0.00           H0.      0
ATOM   2660 HG13 ILE A 172      41.254  53.987  42.209  1.00  0.00           H0.      0
ATOM   2661  CD1 ILE A 172      39.913  55.099  41.110  1.00  0.00           C0.      0
ATOM   2662 HD11 ILE A 172      39.164  54.474  41.597  1.00  0.00           H0.      0
ATOM   2663 HD12 ILE A 172      39.545  56.107  40.921  1.00  0.00           H0.      0
ATOM   2664 HD13 ILE A 172      40.255  54.518  40.254  1.00  0.00           H0.      0
ATOM   2665  C   ILE A 172      43.011  56.285  44.367  1.00  0.00           C0.      0
ATOM   2666  O   ILE A 172      43.130  57.473  44.782  1.00  0.00           O0.      0
ATOM   2667  N   ASP A 173      43.925  55.769  43.628  1.00  0.00           N0.      0
ATOM   2668  H   ASP A 173      44.080  54.780  43.489  1.00  0.00           H0.      0
ATOM   2669  CA  ASP A 173      45.164  56.410  43.252  1.00  0.00           C0.      0
ATOM   2670  HA  ASP A 173      45.290  57.454  43.536  1.00  0.00           H0.      0
ATOM   2671  CB  ASP A 173      46.229  55.665  44.051  1.00  0.00           C0.      0
ATOM   2672  HB2 ASP A 173      47.203  56.046  43.746  1.00  0.00           H0.      0
ATOM   2673  HB3 ASP A 173      46.052  55.971  45.083  1.00  0.00           H0.      0
ATOM   2674  CG  ASP A 173      46.359  54.165  43.887  1.00  0.00           C0.      0
ATOM   2675  OD1 ASP A 173      47.304  53.655  44.559  1.00  0.00           O0.      0
ATOM   2676  OD2 ASP A 173      45.650  53.466  43.221  1.00  0.00           O0.      0
ATOM   2677  C   ASP A 173      45.528  56.385  41.726  1.00  0.00           C0.      0
ATOM   2678  O   ASP A 173      45.020  55.492  41.035  1.00  0.00           O0.      0
ATOM   2679  N   HIE A 174      46.499  57.203  41.361  1.00  0.00           N0.      0
ATOM   2680  H   HIE A 174      46.911  57.794  42.069  1.00  0.00           H0.      0
ATOM   2681  CA  HIE A 174      47.226  57.227  40.054  1.00  0.00           C0.      0
ATOM   2682  HA  HIE A 174      47.229  56.178  39.758  1.00  0.00           H0.      0
ATOM   2683  CB  HIE A 174      46.291  57.994  39.145  1.00  0.00           C0.      0
ATOM   2684  HB2 HIE A 174      46.500  57.936  38.076  1.00  0.00           H0.      0
ATOM   2685  HB3 HIE A 174      45.327  57.498  39.260  1.00  0.00           H0.      0
ATOM   2686  CG  HIE A 174      46.010  59.430  39.489  1.00  0.00           C0.      0
ATOM   2687  ND1 HIE A 174      46.710  60.509  38.976  1.00  0.00           N0.      0
ATOM   2688  CE1 HIE A 174      46.239  61.616  39.622  1.00  0.00           C0.      0
ATOM   2689  HE1 HIE A 174      46.412  62.665  39.433  1.00  0.00           H0.      0
ATOM   2690  NE2 HIE A 174      45.278  61.313  40.460  1.00  0.00           N0.      0
ATOM   2691  HE2 HIE A 174      44.773  61.964  41.044  1.00  0.00           H0.      0
ATOM   2692  CD2 HIE A 174      45.215  59.914  40.505  1.00  0.00           C0.      0
ATOM   2693  HD2 HIE A 174      44.607  59.363  41.207  1.00  0.00           H0.      0
ATOM   2694  C   HIE A 174      48.667  57.825  40.268  1.00  0.00           C0.      0
ATOM   2695  O   HIE A 174      49.056  58.644  41.122  1.00  0.00           O0.      0
ATOM   2696  N   ARG A 175      49.516  57.532  39.257  1.00  0.00           N0.      0
ATOM   2697  H   ARG A 175      49.131  56.883  38.585  1.00  0.00           H0.      0
ATOM   2698  CA  ARG A 175      50.922  57.919  39.229  1.00  0.00           C0.      0
ATOM   2699  HA  ARG A 175      51.338  57.710  40.215  1.00  0.00           H0.      0
ATOM   2700  CB  ARG A 175      51.754  56.937  38.330  1.00  0.00           C0.      0
ATOM   2701  HB2 ARG A 175      51.066  56.439  37.647  1.00  0.00           H0.      0
ATOM   2702  HB3 ARG A 175      52.435  57.550  37.741  1.00  0.00           H0.      0
ATOM   2703  CG  ARG A 175      52.653  55.957  39.145  1.00  0.00           C0.      0
ATOM   2704  HG2 ARG A 175      53.325  56.617  39.693  1.00  0.00           H0.      0
ATOM   2705  HG3 ARG A 175      52.075  55.240  39.727  1.00  0.00           H0.      0
ATOM   2706  CD  ARG A 175      53.542  55.204  38.101  1.00  0.00           C0.      0
ATOM   2707  HD2 ARG A 175      52.783  54.768  37.451  1.00  0.00           H0.      0
ATOM   2708  HD3 ARG A 175      54.135  55.994  37.639  1.00  0.00           H0.      0
ATOM   2709  NE  ARG A 175      54.452  54.278  38.726  1.00  0.00           N0.      0
ATOM   2710  HE  ARG A 175      54.103  53.347  38.905  1.00  0.00           H0.      0
ATOM   2711  CZ  ARG A 175      55.741  54.398  39.074  1.00  0.00           C0.      0
ATOM   2712  NH1 ARG A 175      56.426  55.470  39.100  1.00  0.00           N0.      0
ATOM   2713 HH11 ARG A 175      55.937  56.334  38.918  1.00  0.00           H0.      0
ATOM   2714 HH12 ARG A 175      57.436  55.465  39.091  1.00  0.00           H0.      0
ATOM   2715  NH2 ARG A 175      56.361  53.306  39.453  1.00  0.00           N0.      0
ATOM   2716 HH21 ARG A 175      55.828  52.448  39.467  1.00  0.00           H0.      0
ATOM   2717 HH22 ARG A 175      57.291  53.382  39.840  1.00  0.00           H0.      0
ATOM   2718  C   ARG A 175      51.028  59.452  38.881  1.00  0.00           C0.      0
ATOM   2719  O   ARG A 175      50.308  60.025  38.126  1.00  0.00           O0.      0
ATOM   2720  N   ASN A 176      52.074  60.014  39.486  1.00  0.00           N0.      0
ATOM   2721  H   ASN A 176      52.651  59.419  40.063  1.00  0.00           H0.      0
ATOM   2722  CA  ASN A 176      52.727  61.157  38.788  1.00  0.00           C0.      0
ATOM   2723  HA  ASN A 176      51.927  61.867  38.577  1.00  0.00           H0.      0
ATOM   2724  CB  ASN A 176      53.939  61.717  39.669  1.00  0.00           C0.      0
ATOM   2725  HB2 ASN A 176      53.499  61.813  40.662  1.00  0.00           H0.      0
ATOM   2726  HB3 ASN A 176      54.757  60.998  39.629  1.00  0.00           H0.      0
ATOM   2727  CG  ASN A 176      54.471  63.091  39.230  1.00  0.00           C0.      0
ATOM   2728  OD1 ASN A 176      54.103  63.638  38.171  1.00  0.00           O0.      0
ATOM   2729  ND2 ASN A 176      55.332  63.725  39.979  1.00  0.00           N0.      0
ATOM   2730 HD21 ASN A 176      55.630  64.623  39.628  1.00  0.00           H0.      0
ATOM   2731 HD22 ASN A 176      55.381  63.389  40.931  1.00  0.00           H0.      0
ATOM   2732  C   ASN A 176      53.278  60.828  37.418  1.00  0.00           C0.      0
ATOM   2733  O   ASN A 176      54.149  59.947  37.306  1.00  0.00           O0.      0
ATOM   2734  N   TYR A 177      52.803  61.596  36.428  1.00  0.00           N0.      0
ATOM   2735  H   TYR A 177      52.073  62.168  36.827  1.00  0.00           H0.      0
ATOM   2736  CA  TYR A 177      53.127  61.434  35.010  1.00  0.00           C0.      0
ATOM   2737  HA  TYR A 177      53.945  60.736  34.833  1.00  0.00           H0.      0
ATOM   2738  CB  TYR A 177      51.939  60.881  34.330  1.00  0.00           C0.      0
ATOM   2739  HB2 TYR A 177      51.087  61.515  34.575  1.00  0.00           H0.      0
ATOM   2740  HB3 TYR A 177      51.984  60.947  33.243  1.00  0.00           H0.      0
ATOM   2741  CG  TYR A 177      51.627  59.387  34.547  1.00  0.00           C0.      0
ATOM   2742  CD1 TYR A 177      52.483  58.395  34.155  1.00  0.00           C0.      0
ATOM   2743  HD1 TYR A 177      53.408  58.652  33.659  1.00  0.00           H0.      0
ATOM   2744  CE1 TYR A 177      52.133  57.036  34.347  1.00  0.00           C0.      0
ATOM   2745  HE1 TYR A 177      52.822  56.215  34.209  1.00  0.00           H0.      0
ATOM   2746  CZ  TYR A 177      50.872  56.700  34.912  1.00  0.00           C0.      0
ATOM   2747  OH  TYR A 177      50.591  55.392  35.144  1.00  0.00           O0.      0
ATOM   2748  HH  TYR A 177      50.062  55.045  34.421  1.00  0.00           H0.      0
ATOM   2749  CE2 TYR A 177      50.035  57.700  35.349  1.00  0.00           C0.      0
ATOM   2750  HE2 TYR A 177      49.047  57.413  35.677  1.00  0.00           H0.      0
ATOM   2751  CD2 TYR A 177      50.403  59.036  35.101  1.00  0.00           C0.      0
ATOM   2752  HD2 TYR A 177      49.690  59.802  35.365  1.00  0.00           H0.      0
ATOM   2753  C   TYR A 177      53.700  62.783  34.397  1.00  0.00           C0.      0
ATOM   2754  O   TYR A 177      54.646  62.698  33.588  1.00  0.00           O0.      0
ATOM   2755  N   ASP A 178      53.377  63.982  34.903  1.00  0.00           N0.      0
ATOM   2756  H   ASP A 178      52.626  63.970  35.579  1.00  0.00           H0.      0
ATOM   2757  CA  ASP A 178      53.872  65.301  34.428  1.00  0.00           C0.      0
ATOM   2758  HA  ASP A 178      53.783  65.182  33.348  1.00  0.00           H0.      0
ATOM   2759  CB  ASP A 178      52.973  66.409  34.858  1.00  0.00           C0.      0
ATOM   2760  HB2 ASP A 178      51.961  66.072  34.631  1.00  0.00           H0.      0
ATOM   2761  HB3 ASP A 178      53.258  66.615  35.889  1.00  0.00           H0.      0
ATOM   2762  CG  ASP A 178      53.175  67.734  34.128  1.00  0.00           C0.      0
ATOM   2763  OD1 ASP A 178      52.821  68.747  34.718  1.00  0.00           O0.      0
ATOM   2764  OD2 ASP A 178      53.756  67.859  33.003  1.00  0.00           O0.      0
ATOM   2765  C   ASP A 178      55.353  65.472  34.767  1.00  0.00           C0.      0
ATOM   2766  O   ASP A 178      56.118  65.748  33.851  1.00  0.00           O0.      0
ATOM   2767  N   TYR A 179      55.855  65.096  35.961  1.00  0.00           N0.      0
ATOM   2768  H   TYR A 179      55.211  64.872  36.707  1.00  0.00           H0.      0
ATOM   2769  CA  TYR A 179      57.325  65.092  36.297  1.00  0.00           C0.      0
ATOM   2770  HA  TYR A 179      57.620  66.139  36.217  1.00  0.00           H0.      0
ATOM   2771  CB  TYR A 179      57.634  64.518  37.714  1.00  0.00           C0.      0
ATOM   2772  HB2 TYR A 179      57.121  65.179  38.413  1.00  0.00           H0.      0
ATOM   2773  HB3 TYR A 179      57.236  63.504  37.755  1.00  0.00           H0.      0
ATOM   2774  CG  TYR A 179      59.137  64.543  38.037  1.00  0.00           C0.      0
ATOM   2775  CD1 TYR A 179      59.900  63.473  37.574  1.00  0.00           C0.      0
ATOM   2776  HD1 TYR A 179      59.458  62.785  36.868  1.00  0.00           H0.      0
ATOM   2777  CE1 TYR A 179      61.302  63.462  37.807  1.00  0.00           C0.      0
ATOM   2778  HE1 TYR A 179      61.998  62.725  37.434  1.00  0.00           H0.      0
ATOM   2779  CZ  TYR A 179      61.919  64.504  38.493  1.00  0.00           C0.      0
ATOM   2780  OH  TYR A 179      63.273  64.459  38.661  1.00  0.00           O0.      0
ATOM   2781  HH  TYR A 179      63.718  63.633  38.458  1.00  0.00           H0.      0
ATOM   2782  CE2 TYR A 179      61.127  65.581  38.948  1.00  0.00           C0.      0
ATOM   2783  HE2 TYR A 179      61.581  66.388  39.503  1.00  0.00           H0.      0
ATOM   2784  CD2 TYR A 179      59.717  65.589  38.686  1.00  0.00           C0.      0
ATOM   2785  HD2 TYR A 179      59.044  66.371  39.003  1.00  0.00           H0.      0
ATOM   2786  C   TYR A 179      58.103  64.281  35.212  1.00  0.00           C0.      0
ATOM   2787  O   TYR A 179      59.103  64.726  34.767  1.00  0.00           O0.      0
ATOM   2788  N   ILE A 180      57.643  63.089  34.878  1.00  0.00           N0.      0
ATOM   2789  H   ILE A 180      56.771  62.788  35.290  1.00  0.00           H0.      0
ATOM   2790  CA  ILE A 180      58.300  62.167  33.928  1.00  0.00           C0.      0
ATOM   2791  HA  ILE A 180      59.356  62.103  34.190  1.00  0.00           H0.      0
ATOM   2792  CB  ILE A 180      57.700  60.702  33.995  1.00  0.00           C0.      0
ATOM   2793  HB  ILE A 180      56.690  60.671  33.586  1.00  0.00           H0.      0
ATOM   2794  CG2 ILE A 180      58.719  59.774  33.151  1.00  0.00           C0.      0
ATOM   2795 HG21 ILE A 180      58.798  60.079  32.108  1.00  0.00           H0.      0
ATOM   2796 HG22 ILE A 180      59.660  59.707  33.698  1.00  0.00           H0.      0
ATOM   2797 HG23 ILE A 180      58.128  58.861  33.081  1.00  0.00           H0.      0
ATOM   2798  CG1 ILE A 180      57.767  60.277  35.456  1.00  0.00           C0.      0
ATOM   2799 HG12 ILE A 180      58.823  60.372  35.708  1.00  0.00           H0.      0
ATOM   2800 HG13 ILE A 180      57.172  60.857  36.162  1.00  0.00           H0.      0
ATOM   2801  CD1 ILE A 180      57.576  58.746  35.692  1.00  0.00           C0.      0
ATOM   2802 HD11 ILE A 180      56.767  58.334  35.088  1.00  0.00           H0.      0
ATOM   2803 HD12 ILE A 180      58.434  58.208  35.289  1.00  0.00           H0.      0
ATOM   2804 HD13 ILE A 180      57.560  58.552  36.764  1.00  0.00           H0.      0
ATOM   2805  C   ILE A 180      58.338  62.698  32.507  1.00  0.00           C0.      0
ATOM   2806  O   ILE A 180      59.337  62.670  31.836  1.00  0.00           O0.      0
ATOM   2807  N   LEU A 181      57.177  63.066  31.999  1.00  0.00           N0.      0
ATOM   2808  H   LEU A 181      56.454  62.903  32.685  1.00  0.00           H0.      0
ATOM   2809  CA  LEU A 181      56.979  63.803  30.756  1.00  0.00           C0.      0
ATOM   2810  HA  LEU A 181      57.518  63.347  29.926  1.00  0.00           H0.      0
ATOM   2811  CB  LEU A 181      55.517  63.873  30.373  1.00  0.00           C0.      0
ATOM   2812  HB2 LEU A 181      54.904  64.317  31.157  1.00  0.00           H0.      0
ATOM   2813  HB3 LEU A 181      55.390  64.492  29.484  1.00  0.00           H0.      0
ATOM   2814  CG  LEU A 181      54.863  62.548  30.001  1.00  0.00           C0.      0
ATOM   2815  HG  LEU A 181      54.937  61.928  30.894  1.00  0.00           H0.      0
ATOM   2816  CD1 LEU A 181      53.349  62.743  29.604  1.00  0.00           C0.      0
ATOM   2817 HD11 LEU A 181      52.878  61.773  29.445  1.00  0.00           H0.      0
ATOM   2818 HD12 LEU A 181      52.752  63.160  30.415  1.00  0.00           H0.      0
ATOM   2819 HD13 LEU A 181      53.201  63.389  28.739  1.00  0.00           H0.      0
ATOM   2820  CD2 LEU A 181      55.595  61.777  28.957  1.00  0.00           C0.      0
ATOM   2821 HD21 LEU A 181      56.427  61.179  29.329  1.00  0.00           H0.      0
ATOM   2822 HD22 LEU A 181      54.875  61.077  28.534  1.00  0.00           H0.      0
ATOM   2823 HD23 LEU A 181      56.004  62.455  28.208  1.00  0.00           H0.      0
ATOM   2824  C   LEU A 181      57.676  65.106  30.722  1.00  0.00           C0.      0
ATOM   2825  O   LEU A 181      57.641  65.807  29.702  1.00  0.00           O0.      0
ATOM   2826  N   SER A 182      58.348  65.545  31.772  1.00  0.00           N0.      0
ATOM   2827  H   SER A 182      58.258  65.048  32.646  1.00  0.00           H0.      0
ATOM   2828  CA  SER A 182      59.162  66.734  31.738  1.00  0.00           C0.      0
ATOM   2829  HA  SER A 182      58.861  67.399  30.928  1.00  0.00           H0.      0
ATOM   2830  CB  SER A 182      58.749  67.604  32.892  1.00  0.00           C0.      0
ATOM   2831  HB2 SER A 182      59.117  67.191  33.831  1.00  0.00           H0.      0
ATOM   2832  HB3 SER A 182      59.261  68.558  32.773  1.00  0.00           H0.      0
ATOM   2833  OG  SER A 182      57.310  67.802  32.909  1.00  0.00           O0.      0
ATOM   2834  HG  SER A 182      56.848  66.971  33.036  1.00  0.00           H0.      0
ATOM   2835  C   SER A 182      60.655  66.492  31.721  1.00  0.00           C0.      0
ATOM   2836  O   SER A 182      61.454  67.411  31.514  1.00  0.00           O0.      0
ATOM   2837  N   THR A 183      61.076  65.303  32.046  1.00  0.00           N0.      0
ATOM   2838  H   THR A 183      60.348  64.667  32.337  1.00  0.00           H0.      0
ATOM   2839  CA  THR A 183      62.493  64.944  32.400  1.00  0.00           C0.      0
ATOM   2840  HA  THR A 183      63.106  65.713  31.931  1.00  0.00           H0.      0
ATOM   2841  CB  THR A 183      62.680  64.950  33.929  1.00  0.00           C0.      0
ATOM   2842  HB  THR A 183      63.710  64.842  34.267  1.00  0.00           H0.      0
ATOM   2843  CG2 THR A 183      62.231  66.206  34.778  1.00  0.00           C0.      0
ATOM   2844 HG21 THR A 183      62.327  65.984  35.841  1.00  0.00           H0.      0
ATOM   2845 HG22 THR A 183      62.855  67.055  34.501  1.00  0.00           H0.      0
ATOM   2846 HG23 THR A 183      61.185  66.463  34.612  1.00  0.00           H0.      0
ATOM   2847  OG1 THR A 183      61.877  63.939  34.517  1.00  0.00           O0.      0
ATOM   2848  HG1 THR A 183      60.955  64.193  34.605  1.00  0.00           H0.      0
ATOM   2849  C   THR A 183      63.018  63.627  31.960  1.00  0.00           C0.      0
ATOM   2850  O   THR A 183      64.209  63.419  31.874  1.00  0.00           O0.      0
ATOM   2851  N   GLY A 184      62.120  62.685  31.722  1.00  0.00           N0.      0
ATOM   2852  H   GLY A 184      61.173  63.019  31.828  1.00  0.00           H0.      0
ATOM   2853  CA  GLY A 184      62.573  61.308  31.525  1.00  0.00           C0.      0
ATOM   2854  HA2 GLY A 184      61.725  60.712  31.189  1.00  0.00           H0.      0
ATOM   2855  HA3 GLY A 184      63.328  61.275  30.740  1.00  0.00           H0.      0
ATOM   2856  C   GLY A 184      63.170  60.567  32.725  1.00  0.00           C0.      0
ATOM   2857  O   GLY A 184      63.828  59.548  32.480  1.00  0.00           O0.      0
ATOM   2858  N   CYS A 185      62.938  60.976  34.003  1.00  0.00           N0.      0
ATOM   2859  H   CYS A 185      62.524  61.876  34.198  1.00  0.00           H0.      0
ATOM   2860  CA  CYS A 185      63.366  60.161  35.196  1.00  0.00           C0.      0
ATOM   2861  HA  CYS A 185      63.671  59.199  34.786  1.00  0.00           H0.      0
ATOM   2862  CB  CYS A 185      64.685  60.638  35.766  1.00  0.00           C0.      0
ATOM   2863  HB2 CYS A 185      64.908  59.976  36.603  1.00  0.00           H0.      0
ATOM   2864  HB3 CYS A 185      65.450  60.541  34.996  1.00  0.00           H0.      0
ATOM   2865  SG  CYS A 185      64.696  62.396  36.199  1.00  0.00           S0.      0
ATOM   2866  HG  CYS A 185      65.991  62.380  36.526  1.00  0.00           H0.      0
ATOM   2867  C   CYS A 185      62.262  60.021  36.207  1.00  0.00           C0.      0
ATOM   2868  O   CYS A 185      61.242  60.785  36.085  1.00  0.00           O0.      0
ATOM   2869  N   ALA A 186      62.384  59.024  37.162  1.00  0.00           N0.      0
ATOM   2870  H   ALA A 186      63.281  58.570  37.072  1.00  0.00           H0.      0
ATOM   2871  CA  ALA A 186      61.424  58.955  38.307  1.00  0.00           C0.      0
ATOM   2872  HA  ALA A 186      60.432  58.885  37.861  1.00  0.00           H0.      0
ATOM   2873  CB  ALA A 186      61.614  57.597  39.083  1.00  0.00           C0.      0
ATOM   2874  HB1 ALA A 186      62.665  57.420  39.313  1.00  0.00           H0.      0
ATOM   2875  HB2 ALA A 186      60.924  57.653  39.925  1.00  0.00           H0.      0
ATOM   2876  HB3 ALA A 186      61.368  56.753  38.438  1.00  0.00           H0.      0
ATOM   2877  C   ALA A 186      61.395  60.176  39.267  1.00  0.00           C0.      0
ATOM   2878  O   ALA A 186      62.462  60.722  39.518  1.00  0.00           O0.      0
ATOM   2879  N   PRO A 187      60.298  60.588  39.904  1.00  0.00           N0.      0
ATOM   2880  CD  PRO A 187      58.959  60.089  39.638  1.00  0.00           C0.      0
ATOM   2881  HD2 PRO A 187      58.599  59.494  40.477  1.00  0.00           H0.      0
ATOM   2882  HD3 PRO A 187      58.798  59.445  38.773  1.00  0.00           H0.      0
ATOM   2883  CG  PRO A 187      58.052  61.333  39.784  1.00  0.00           C0.      0
ATOM   2884  HG2 PRO A 187      56.996  61.164  39.995  1.00  0.00           H0.      0
ATOM   2885  HG3 PRO A 187      58.162  61.908  38.865  1.00  0.00           H0.      0
ATOM   2886  CB  PRO A 187      58.679  62.045  40.930  1.00  0.00           C0.      0
ATOM   2887  HB2 PRO A 187      58.298  61.649  41.872  1.00  0.00           H0.      0
ATOM   2888  HB3 PRO A 187      58.420  63.103  40.938  1.00  0.00           H0.      0
ATOM   2889  CA  PRO A 187      60.176  61.803  40.767  1.00  0.00           C0.      0
ATOM   2890  HA  PRO A 187      60.603  62.588  40.144  1.00  0.00           H0.      0
ATOM   2891  C   PRO A 187      60.828  61.622  42.170  1.00  0.00           C0.      0
ATOM   2892  O   PRO A 187      61.183  60.495  42.574  1.00  0.00           O0.      0
ATOM   2893  N   PRO A 188      61.140  62.803  42.840  1.00  0.00           N0.      0
ATOM   2894  CD  PRO A 188      60.824  64.126  42.431  1.00  0.00           C0.      0
ATOM   2895  HD2 PRO A 188      59.860  64.329  41.966  1.00  0.00           H0.      0
ATOM   2896  HD3 PRO A 188      61.566  64.322  41.657  1.00  0.00           H0.      0
ATOM   2897  CG  PRO A 188      61.212  65.034  43.614  1.00  0.00           C0.      0
ATOM   2898  HG2 PRO A 188      60.429  65.364  44.296  1.00  0.00           H0.      0
ATOM   2899  HG3 PRO A 188      61.600  65.973  43.221  1.00  0.00           H0.      0
ATOM   2900  CB  PRO A 188      62.258  64.264  44.373  1.00  0.00           C0.      0
ATOM   2901  HB2 PRO A 188      62.375  64.544  45.420  1.00  0.00           H0.      0
ATOM   2902  HB3 PRO A 188      63.234  64.431  43.917  1.00  0.00           H0.      0
ATOM   2903  CA  PRO A 188      61.830  62.828  44.069  1.00  0.00           C0.      0
ATOM   2904  HA  PRO A 188      62.764  62.275  43.968  1.00  0.00           H0.      0
ATOM   2905  C   PRO A 188      61.093  62.124  45.189  1.00  0.00           C0.      0
ATOM   2906  O   PRO A 188      61.744  61.659  46.133  1.00  0.00           O0.      0
ATOM   2907  N   GLY A 189      59.750  62.148  45.111  1.00  0.00           N0.      0
ATOM   2908  H   GLY A 189      59.376  62.734  44.378  1.00  0.00           H0.      0
ATOM   2909  CA  GLY A 189      58.852  61.731  46.192  1.00  0.00           C0.      0
ATOM   2910  HA2 GLY A 189      59.037  62.347  47.072  1.00  0.00           H0.      0
ATOM   2911  HA3 GLY A 189      57.805  62.014  46.081  1.00  0.00           H0.      0
ATOM   2912  C   GLY A 189      59.005  60.226  46.585  1.00  0.00           C0.      0
ATOM   2913  O   GLY A 189      59.211  59.250  45.828  1.00  0.00           O0.      0
ATOM   2914  N   LYS A 190      58.671  60.039  47.896  1.00  0.00           N0.      0
ATOM   2915  H   LYS A 190      58.378  60.870  48.391  1.00  0.00           H0.      0
ATOM   2916  CA  LYS A 190      58.656  58.848  48.723  1.00  0.00           C0.      0
ATOM   2917  HA  LYS A 190      59.714  58.588  48.699  1.00  0.00           H0.      0
ATOM   2918  CB  LYS A 190      58.208  59.175  50.208  1.00  0.00           C0.      0
ATOM   2919  HB2 LYS A 190      58.916  59.954  50.491  1.00  0.00           H0.      0
ATOM   2920  HB3 LYS A 190      57.229  59.652  50.257  1.00  0.00           H0.      0
ATOM   2921  CG  LYS A 190      58.357  58.105  51.252  1.00  0.00           C0.      0
ATOM   2922  HG2 LYS A 190      57.615  57.336  51.039  1.00  0.00           H0.      0
ATOM   2923  HG3 LYS A 190      59.333  57.647  51.089  1.00  0.00           H0.      0
ATOM   2924  CD  LYS A 190      58.296  58.546  52.706  1.00  0.00           C0.      0
ATOM   2925  HD2 LYS A 190      58.875  57.840  53.302  1.00  0.00           H0.      0
ATOM   2926  HD3 LYS A 190      58.764  59.524  52.821  1.00  0.00           H0.      0
ATOM   2927  CE  LYS A 190      56.716  58.621  53.044  1.00  0.00           C0.      0
ATOM   2928  HE2 LYS A 190      56.305  59.352  52.347  1.00  0.00           H0.      0
ATOM   2929  HE3 LYS A 190      56.171  57.695  52.859  1.00  0.00           H0.      0
ATOM   2930  NZ  LYS A 190      56.453  59.027  54.473  1.00  0.00           N0.      0
ATOM   2931  HZ1 LYS A 190      56.666  58.363  55.204  1.00  0.00           H0.      0
ATOM   2932  HZ2 LYS A 190      56.899  59.896  54.729  1.00  0.00           H0.      0
ATOM   2933  HZ3 LYS A 190      55.475  59.212  54.641  1.00  0.00           H0.      0
ATOM   2934  C   LYS A 190      57.892  57.674  48.074  1.00  0.00           C0.      0
ATOM   2935  O   LYS A 190      56.728  57.801  47.730  1.00  0.00           O0.      0
ATOM   2936  N   ASN A 191      58.519  56.487  48.109  1.00  0.00           N0.      0
ATOM   2937  H   ASN A 191      59.511  56.514  48.299  1.00  0.00           H0.      0
ATOM   2938  CA  ASN A 191      57.938  55.209  47.662  1.00  0.00           C0.      0
ATOM   2939  HA  ASN A 191      57.324  55.367  46.776  1.00  0.00           H0.      0
ATOM   2940  CB  ASN A 191      59.149  54.389  47.248  1.00  0.00           C0.      0
ATOM   2941  HB2 ASN A 191      59.625  54.782  46.350  1.00  0.00           H0.      0
ATOM   2942  HB3 ASN A 191      59.885  54.413  48.051  1.00  0.00           H0.      0
ATOM   2943  CG  ASN A 191      58.924  52.891  46.868  1.00  0.00           C0.      0
ATOM   2944  OD1 ASN A 191      57.878  52.235  47.037  1.00  0.00           O0.      0
ATOM   2945  ND2 ASN A 191      59.968  52.219  46.454  1.00  0.00           N0.      0
ATOM   2946 HD21 ASN A 191      59.828  51.245  46.223  1.00  0.00           H0.      0
ATOM   2947 HD22 ASN A 191      60.936  52.507  46.474  1.00  0.00           H0.      0
ATOM   2948  C   ASN A 191      57.109  54.520  48.826  1.00  0.00           C0.      0
ATOM   2949  O   ASN A 191      57.521  54.511  49.963  1.00  0.00           O0.      0
ATOM   2950  N   ILE A 192      55.991  53.907  48.468  1.00  0.00           N0.      0
ATOM   2951  H   ILE A 192      55.765  53.818  47.488  1.00  0.00           H0.      0
ATOM   2952  CA  ILE A 192      54.881  53.530  49.394  1.00  0.00           C0.      0
ATOM   2953  HA  ILE A 192      55.232  53.630  50.421  1.00  0.00           H0.      0
ATOM   2954  CB  ILE A 192      53.727  54.435  49.253  1.00  0.00           C0.      0
ATOM   2955  HB  ILE A 192      52.832  54.051  49.742  1.00  0.00           H0.      0
ATOM   2956  CG2 ILE A 192      54.087  55.785  49.962  1.00  0.00           C0.      0
ATOM   2957 HG21 ILE A 192      54.505  55.636  50.958  1.00  0.00           H0.      0
ATOM   2958 HG22 ILE A 192      54.949  56.259  49.492  1.00  0.00           H0.      0
ATOM   2959 HG23 ILE A 192      53.186  56.392  50.040  1.00  0.00           H0.      0
ATOM   2960  CG1 ILE A 192      53.390  54.789  47.783  1.00  0.00           C0.      0
ATOM   2961 HG12 ILE A 192      54.254  55.306  47.365  1.00  0.00           H0.      0
ATOM   2962 HG13 ILE A 192      53.226  53.852  47.251  1.00  0.00           H0.      0
ATOM   2963  CD1 ILE A 192      52.149  55.685  47.581  1.00  0.00           C0.      0
ATOM   2964 HD11 ILE A 192      51.360  55.253  48.196  1.00  0.00           H0.      0
ATOM   2965 HD12 ILE A 192      52.267  56.728  47.875  1.00  0.00           H0.      0
ATOM   2966 HD13 ILE A 192      51.936  55.656  46.513  1.00  0.00           H0.      0
ATOM   2967  C   ILE A 192      54.428  52.070  49.360  1.00  0.00           C0.      0
ATOM   2968  O   ILE A 192      54.228  51.457  50.409  1.00  0.00           O0.      0
ATOM   2969  N   TYR A 193      54.373  51.486  48.173  1.00  0.00           N0.      0
ATOM   2970  H   TYR A 193      54.683  52.038  47.387  1.00  0.00           H0.      0
ATOM   2971  CA  TYR A 193      53.909  50.169  47.830  1.00  0.00           C0.      0
ATOM   2972  HA  TYR A 193      53.282  49.775  48.630  1.00  0.00           H0.      0
ATOM   2973  CB  TYR A 193      53.128  50.313  46.544  1.00  0.00           C0.      0
ATOM   2974  HB2 TYR A 193      53.826  50.531  45.735  1.00  0.00           H0.      0
ATOM   2975  HB3 TYR A 193      52.708  49.325  46.354  1.00  0.00           H0.      0
ATOM   2976  CG  TYR A 193      51.818  51.087  46.663  1.00  0.00           C0.      0
ATOM   2977  CD1 TYR A 193      51.331  51.727  45.511  1.00  0.00           C0.      0
ATOM   2978  HD1 TYR A 193      51.776  51.503  44.553  1.00  0.00           H0.      0
ATOM   2979  CE1 TYR A 193      50.180  52.573  45.614  1.00  0.00           C0.      0
ATOM   2980  HE1 TYR A 193      49.784  53.002  44.705  1.00  0.00           H0.      0
ATOM   2981  CZ  TYR A 193      49.579  52.786  46.863  1.00  0.00           C0.      0
ATOM   2982  OH  TYR A 193      48.522  53.653  47.001  1.00  0.00           O0.      0
ATOM   2983  HH  TYR A 193      48.132  53.886  46.155  1.00  0.00           H0.      0
ATOM   2984  CE2 TYR A 193      50.069  52.138  48.053  1.00  0.00           C0.      0
ATOM   2985  HE2 TYR A 193      49.647  52.390  49.014  1.00  0.00           H0.      0
ATOM   2986  CD2 TYR A 193      51.156  51.213  47.919  1.00  0.00           C0.      0
ATOM   2987  HD2 TYR A 193      51.406  50.644  48.803  1.00  0.00           H0.      0
ATOM   2988  C   TYR A 193      55.045  49.109  47.637  1.00  0.00           C0.      0
ATOM   2989  O   TYR A 193      54.852  47.966  48.018  1.00  0.00           O0.      0
ATOM   2990  N   TYR A 194      56.116  49.578  47.064  1.00  0.00           N0.      0
ATOM   2991  H   TYR A 194      56.040  50.565  46.865  1.00  0.00           H0.      0
ATOM   2992  CA  TYR A 194      57.152  48.834  46.343  1.00  0.00           C0.      0
ATOM   2993  HA  TYR A 194      56.873  47.810  46.595  1.00  0.00           H0.      0
ATOM   2994  CB  TYR A 194      57.027  49.052  44.829  1.00  0.00           C0.      0
ATOM   2995  HB2 TYR A 194      57.404  50.058  44.643  1.00  0.00           H0.      0
ATOM   2996  HB3 TYR A 194      57.729  48.437  44.265  1.00  0.00           H0.      0
ATOM   2997  CG  TYR A 194      55.644  48.849  44.299  1.00  0.00           C0.      0
ATOM   2998  CD1 TYR A 194      55.056  49.780  43.363  1.00  0.00           C0.      0
ATOM   2999  HD1 TYR A 194      55.696  50.626  43.161  1.00  0.00           H0.      0
ATOM   3000  CE1 TYR A 194      53.720  49.649  42.985  1.00  0.00           C0.      0
ATOM   3001  HE1 TYR A 194      53.205  50.465  42.501  1.00  0.00           H0.      0
ATOM   3002  CZ  TYR A 194      53.004  48.536  43.473  1.00  0.00           C0.      0
ATOM   3003  OH  TYR A 194      51.682  48.456  43.276  1.00  0.00           O0.      0
ATOM   3004  HH  TYR A 194      51.261  47.804  43.841  1.00  0.00           H0.      0
ATOM   3005  CE2 TYR A 194      53.619  47.575  44.270  1.00  0.00           C0.      0
ATOM   3006  HE2 TYR A 194      52.967  46.817  44.679  1.00  0.00           H0.      0
ATOM   3007  CD2 TYR A 194      54.959  47.672  44.634  1.00  0.00           C0.      0
ATOM   3008  HD2 TYR A 194      55.462  46.950  45.259  1.00  0.00           H0.      0
ATOM   3009  C   TYR A 194      58.535  49.081  47.027  1.00  0.00           C0.      0
ATOM   3010  O   TYR A 194      59.582  49.134  46.368  1.00  0.00           O0.      0
ATOM   3011  N   LYS A 195      58.500  49.289  48.371  1.00  0.00           N0.      0
ATOM   3012  H   LYS A 195      57.520  49.324  48.612  1.00  0.00           H0.      0
ATOM   3013  CA  LYS A 195      59.504  49.936  49.170  1.00  0.00           C0.      0
ATOM   3014  HA  LYS A 195      60.252  50.384  48.515  1.00  0.00           H0.      0
ATOM   3015  CB  LYS A 195      58.824  51.030  50.130  1.00  0.00           C0.      0
ATOM   3016  HB2 LYS A 195      59.583  51.545  50.717  1.00  0.00           H0.      0
ATOM   3017  HB3 LYS A 195      58.362  51.753  49.458  1.00  0.00           H0.      0
ATOM   3018  CG  LYS A 195      57.780  50.446  51.084  1.00  0.00           C0.      0
ATOM   3019  HG2 LYS A 195      56.908  50.163  50.496  1.00  0.00           H0.      0
ATOM   3020  HG3 LYS A 195      58.292  49.608  51.558  1.00  0.00           H0.      0
ATOM   3021  CD  LYS A 195      57.281  51.353  52.226  1.00  0.00           C0.      0
ATOM   3022  HD2 LYS A 195      57.013  52.308  51.774  1.00  0.00           H0.      0
ATOM   3023  HD3 LYS A 195      56.382  51.052  52.764  1.00  0.00           H0.      0
ATOM   3024  CE  LYS A 195      58.425  51.491  53.322  1.00  0.00           C0.      0
ATOM   3025  HE2 LYS A 195      58.986  50.570  53.481  1.00  0.00           H0.      0
ATOM   3026  HE3 LYS A 195      59.104  52.195  52.841  1.00  0.00           H0.      0
ATOM   3027  NZ  LYS A 195      57.934  52.065  54.593  1.00  0.00           N0.      0
ATOM   3028  HZ1 LYS A 195      58.745  52.383  55.103  1.00  0.00           H0.      0
ATOM   3029  HZ2 LYS A 195      57.394  52.895  54.393  1.00  0.00           H0.      0
ATOM   3030  HZ3 LYS A 195      57.452  51.461  55.244  1.00  0.00           H0.      0
ATOM   3031  C   LYS A 195      60.340  48.837  49.896  1.00  0.00           C0.      0
ATOM   3032  O   LYS A 195      60.582  48.706  51.084  1.00  0.00           O0.      0
ATOM   3033  N   SER A 196      60.861  47.939  49.006  1.00  0.00           N0.      0
ATOM   3034  H   SER A 196      60.532  48.073  48.060  1.00  0.00           H0.      0
ATOM   3035  CA  SER A 196      61.907  46.969  49.161  1.00  0.00           C0.      0
ATOM   3036  HA  SER A 196      61.981  46.629  50.193  1.00  0.00           H0.      0
ATOM   3037  CB  SER A 196      61.446  45.694  48.281  1.00  0.00           C0.      0
ATOM   3038  HB2 SER A 196      60.629  45.159  48.766  1.00  0.00           H0.      0
ATOM   3039  HB3 SER A 196      61.073  46.063  47.326  1.00  0.00           H0.      0
ATOM   3040  OG  SER A 196      62.538  44.840  47.944  1.00  0.00           O0.      0
ATOM   3041  HG  SER A 196      62.097  43.991  47.857  1.00  0.00           H0.      0
ATOM   3042  C   SER A 196      63.194  47.545  48.781  1.00  0.00           C0.      0
ATOM   3043  O   SER A 196      63.403  48.142  47.727  1.00  0.00           O0.      0
ATOM   3044  N   ASP A 197      64.251  47.196  49.546  1.00  0.00           N0.      0
ATOM   3045  H   ASP A 197      64.029  47.021  50.516  1.00  0.00           H0.      0
ATOM   3046  CA  ASP A 197      65.679  47.404  49.264  1.00  0.00           C0.      0
ATOM   3047  HA  ASP A 197      65.868  48.459  49.069  1.00  0.00           H0.      0
ATOM   3048  CB  ASP A 197      66.467  46.988  50.456  1.00  0.00           C0.      0
ATOM   3049  HB2 ASP A 197      65.977  47.500  51.285  1.00  0.00           H0.      0
ATOM   3050  HB3 ASP A 197      66.438  45.906  50.587  1.00  0.00           H0.      0
ATOM   3051  CG  ASP A 197      67.996  47.328  50.466  1.00  0.00           C0.      0
ATOM   3052  OD1 ASP A 197      68.400  48.500  50.349  1.00  0.00           O0.      0
ATOM   3053  OD2 ASP A 197      68.796  46.353  50.614  1.00  0.00           O0.      0
ATOM   3054  C   ASP A 197      66.237  46.699  48.005  1.00  0.00           C0.      0
ATOM   3055  O   ASP A 197      67.154  47.236  47.391  1.00  0.00           O0.      0
ATOM   3056  N   LEU A 198      65.586  45.574  47.611  1.00  0.00           N0.      0
ATOM   3057  H   LEU A 198      64.684  45.393  48.028  1.00  0.00           H0.      0
ATOM   3058  CA  LEU A 198      65.958  44.624  46.527  1.00  0.00           C0.      0
ATOM   3059  HA  LEU A 198      67.031  44.435  46.512  1.00  0.00           H0.      0
ATOM   3060  CB  LEU A 198      65.208  43.288  46.654  1.00  0.00           C0.      0
ATOM   3061  HB2 LEU A 198      64.131  43.445  46.599  1.00  0.00           H0.      0
ATOM   3062  HB3 LEU A 198      65.663  42.566  45.974  1.00  0.00           H0.      0
ATOM   3063  CG  LEU A 198      65.471  42.591  48.065  1.00  0.00           C0.      0
ATOM   3064  HG  LEU A 198      65.059  43.172  48.890  1.00  0.00           H0.      0
ATOM   3065  CD1 LEU A 198      64.718  41.292  48.043  1.00  0.00           C0.      0
ATOM   3066 HD11 LEU A 198      64.734  40.879  47.034  1.00  0.00           H0.      0
ATOM   3067 HD12 LEU A 198      65.163  40.603  48.761  1.00  0.00           H0.      0
ATOM   3068 HD13 LEU A 198      63.729  41.488  48.456  1.00  0.00           H0.      0
ATOM   3069  CD2 LEU A 198      66.922  42.180  48.389  1.00  0.00           C0.      0
ATOM   3070 HD21 LEU A 198      67.300  41.734  47.469  1.00  0.00           H0.      0
ATOM   3071 HD22 LEU A 198      67.512  43.082  48.552  1.00  0.00           H0.      0
ATOM   3072 HD23 LEU A 198      66.983  41.631  49.329  1.00  0.00           H0.      0
ATOM   3073  C   LEU A 198      65.545  45.243  45.145  1.00  0.00           C0.      0
ATOM   3074  O   LEU A 198      66.302  45.107  44.124  1.00  0.00           O0.      0
ATOM   3075  N   THR A 199      64.453  46.023  45.123  1.00  0.00           N0.      0
ATOM   3076  H   THR A 199      63.981  46.137  46.008  1.00  0.00           H0.      0
ATOM   3077  CA  THR A 199      63.988  46.751  43.956  1.00  0.00           C0.      0
ATOM   3078  HA  THR A 199      63.857  46.077  43.109  1.00  0.00           H0.      0
ATOM   3079  CB  THR A 199      62.551  47.284  44.299  1.00  0.00           C0.      0
ATOM   3080  HB  THR A 199      62.590  47.979  45.137  1.00  0.00           H0.      0
ATOM   3081  CG2 THR A 199      61.928  48.128  43.188  1.00  0.00           C0.      0
ATOM   3082 HG21 THR A 199      62.453  49.077  43.078  1.00  0.00           H0.      0
ATOM   3083 HG22 THR A 199      62.021  47.627  42.224  1.00  0.00           H0.      0
ATOM   3084 HG23 THR A 199      60.927  48.350  43.560  1.00  0.00           H0.      0
ATOM   3085  OG1 THR A 199      61.530  46.347  44.531  1.00  0.00           O0.      0
ATOM   3086  HG1 THR A 199      61.192  46.641  45.380  1.00  0.00           H0.      0
ATOM   3087  C   THR A 199      64.919  47.932  43.549  1.00  0.00           C0.      0
ATOM   3088  O   THR A 199      65.480  48.531  44.433  1.00  0.00           O0.      0
ATOM   3089  N   LYS A 200      65.208  48.007  42.270  1.00  0.00           N0.      0
ATOM   3090  H   LYS A 200      64.774  47.420  41.572  1.00  0.00           H0.      0
ATOM   3091  CA  LYS A 200      66.153  48.989  41.677  1.00  0.00           C0.      0
ATOM   3092  HA  LYS A 200      66.909  49.454  42.309  1.00  0.00           H0.      0
ATOM   3093  CB  LYS A 200      66.891  48.138  40.554  1.00  0.00           C0.      0
ATOM   3094  HB2 LYS A 200      66.796  47.082  40.807  1.00  0.00           H0.      0
ATOM   3095  HB3 LYS A 200      66.370  48.287  39.608  1.00  0.00           H0.      0
ATOM   3096  CG  LYS A 200      68.389  48.535  40.396  1.00  0.00           C0.      0
ATOM   3097  HG2 LYS A 200      68.362  49.616  40.536  1.00  0.00           H0.      0
ATOM   3098  HG3 LYS A 200      69.068  48.193  41.177  1.00  0.00           H0.      0
ATOM   3099  CD  LYS A 200      68.955  48.131  39.011  1.00  0.00           C0.      0
ATOM   3100  HD2 LYS A 200      68.991  47.043  39.074  1.00  0.00           H0.      0
ATOM   3101  HD3 LYS A 200      68.306  48.323  38.156  1.00  0.00           H0.      0
ATOM   3102  CE  LYS A 200      70.377  48.603  38.891  1.00  0.00           C0.      0
ATOM   3103  HE2 LYS A 200      70.957  48.508  39.809  1.00  0.00           H0.      0
ATOM   3104  HE3 LYS A 200      70.921  47.912  38.247  1.00  0.00           H0.      0
ATOM   3105  NZ  LYS A 200      70.527  49.970  38.382  1.00  0.00           N0.      0
ATOM   3106  HZ1 LYS A 200      69.882  50.648  38.760  1.00  0.00           H0.      0
ATOM   3107  HZ2 LYS A 200      71.458  50.327  38.546  1.00  0.00           H0.      0
ATOM   3108  HZ3 LYS A 200      70.246  49.987  37.412  1.00  0.00           H0.      0
ATOM   3109  C   LYS A 200      65.431  50.240  41.179  1.00  0.00           C0.      0
ATOM   3110  O   LYS A 200      64.184  50.308  41.092  1.00  0.00           O0.      0
ATOM   3111  N   ASP A 201      66.209  51.249  40.734  1.00  0.00           N0.      0
ATOM   3112  H   ASP A 201      67.204  51.134  40.861  1.00  0.00           H0.      0
ATOM   3113  CA  ASP A 201      65.694  52.299  39.859  1.00  0.00           C0.      0
ATOM   3114  HA  ASP A 201      64.985  52.908  40.420  1.00  0.00           H0.      0
ATOM   3115  CB  ASP A 201      66.902  53.232  39.446  1.00  0.00           C0.      0
ATOM   3116  HB2 ASP A 201      66.461  53.964  38.770  1.00  0.00           H0.      0
ATOM   3117  HB3 ASP A 201      67.206  53.794  40.329  1.00  0.00           H0.      0
ATOM   3118  CG  ASP A 201      68.018  52.427  38.764  1.00  0.00           C0.      0
ATOM   3119  OD1 ASP A 201      68.769  51.803  39.514  1.00  0.00           O0.      0
ATOM   3120  OD2 ASP A 201      68.219  52.593  37.545  1.00  0.00           O0.      0
ATOM   3121  C   ASP A 201      64.950  51.867  38.587  1.00  0.00           C0.      0
ATOM   3122  O   ASP A 201      65.273  50.847  38.087  1.00  0.00           O0.      0
ATOM   3123  N   ILE A 202      64.051  52.668  38.024  1.00  0.00           N0.      0
ATOM   3124  H   ILE A 202      63.768  53.503  38.517  1.00  0.00           H0.      0
ATOM   3125  CA  ILE A 202      63.393  52.275  36.777  1.00  0.00           C0.      0
ATOM   3126  HA  ILE A 202      63.455  51.197  36.628  1.00  0.00           H0.      0
ATOM   3127  CB  ILE A 202      61.899  52.542  36.834  1.00  0.00           C0.      0
ATOM   3128  HB  ILE A 202      61.555  52.287  35.832  1.00  0.00           H0.      0
ATOM   3129  CG2 ILE A 202      61.219  51.451  37.638  1.00  0.00           C0.      0
ATOM   3130 HG21 ILE A 202      61.961  51.036  38.320  1.00  0.00           H0.      0
ATOM   3131 HG22 ILE A 202      60.408  51.883  38.225  1.00  0.00           H0.      0
ATOM   3132 HG23 ILE A 202      60.969  50.645  36.948  1.00  0.00           H0.      0
ATOM   3133  CG1 ILE A 202      61.513  53.978  37.077  1.00  0.00           C0.      0
ATOM   3134 HG12 ILE A 202      60.675  54.114  37.762  1.00  0.00           H0.      0
ATOM   3135 HG13 ILE A 202      62.336  54.529  37.532  1.00  0.00           H0.      0
ATOM   3136  CD1 ILE A 202      61.158  54.633  35.721  1.00  0.00           C0.      0
ATOM   3137 HD11 ILE A 202      61.110  55.716  35.839  1.00  0.00           H0.      0
ATOM   3138 HD12 ILE A 202      61.981  54.438  35.033  1.00  0.00           H0.      0
ATOM   3139 HD13 ILE A 202      60.207  54.289  35.313  1.00  0.00           H0.      0
ATOM   3140  C   ILE A 202      64.057  53.039  35.600  1.00  0.00           C0.      0
ATOM   3141  O   ILE A 202      64.819  53.984  35.789  1.00  0.00           O0.      0
ATOM   3142  N   THR A 203      63.654  52.697  34.413  1.00  0.00           N0.      0
ATOM   3143  H   THR A 203      62.992  51.939  34.326  1.00  0.00           H0.      0
ATOM   3144  CA  THR A 203      63.970  53.434  33.140  1.00  0.00           C0.      0
ATOM   3145  HA  THR A 203      64.162  54.458  33.461  1.00  0.00           H0.      0
ATOM   3146  CB  THR A 203      65.196  52.880  32.425  1.00  0.00           C0.      0
ATOM   3147  HB  THR A 203      65.924  52.718  33.220  1.00  0.00           H0.      0
ATOM   3148  CG2 THR A 203      64.882  51.582  31.663  1.00  0.00           C0.      0
ATOM   3149 HG21 THR A 203      64.058  51.767  30.974  1.00  0.00           H0.      0
ATOM   3150 HG22 THR A 203      65.760  51.214  31.133  1.00  0.00           H0.      0
ATOM   3151 HG23 THR A 203      64.578  50.847  32.408  1.00  0.00           H0.      0
ATOM   3152  OG1 THR A 203      65.564  53.925  31.611  1.00  0.00           O0.      0
ATOM   3153  HG1 THR A 203      66.165  54.458  32.137  1.00  0.00           H0.      0
ATOM   3154  C   THR A 203      62.748  53.583  32.244  1.00  0.00           C0.      0
ATOM   3155  O   THR A 203      61.852  52.749  32.198  1.00  0.00           O0.      0
ATOM   3156  N   THR A 204      62.644  54.596  31.346  1.00  0.00           N0.      0
ATOM   3157  H   THR A 204      63.442  55.215  31.352  1.00  0.00           H0.      0
ATOM   3158  CA  THR A 204      61.459  54.995  30.648  1.00  0.00           C0.      0
ATOM   3159  HA  THR A 204      60.723  54.206  30.800  1.00  0.00           H0.      0
ATOM   3160  CB  THR A 204      60.869  56.340  31.144  1.00  0.00           C0.      0
ATOM   3161  HB  THR A 204      60.013  56.526  30.496  1.00  0.00           H0.      0
ATOM   3162  CG2 THR A 204      60.338  56.441  32.613  1.00  0.00           C0.      0
ATOM   3163 HG21 THR A 204      59.251  56.529  32.625  1.00  0.00           H0.      0
ATOM   3164 HG22 THR A 204      60.624  55.478  33.038  1.00  0.00           H0.      0
ATOM   3165 HG23 THR A 204      60.841  57.254  33.136  1.00  0.00           H0.      0
ATOM   3166  OG1 THR A 204      61.761  57.443  30.913  1.00  0.00           O0.      0
ATOM   3167  HG1 THR A 204      62.434  57.495  31.595  1.00  0.00           H0.      0
ATOM   3168  C   THR A 204      61.607  55.070  29.129  1.00  0.00           C0.      0
ATOM   3169  O   THR A 204      62.691  55.319  28.522  1.00  0.00           O0.      0
ATOM   3170  N   SER A 205      60.504  54.927  28.441  1.00  0.00           N0.      0
ATOM   3171  H   SER A 205      59.631  54.852  28.943  1.00  0.00           H0.      0
ATOM   3172  CA  SER A 205      60.343  55.110  26.950  1.00  0.00           C0.      0
ATOM   3173  HA  SER A 205      61.040  55.901  26.671  1.00  0.00           H0.      0
ATOM   3174  CB  SER A 205      60.746  53.861  26.180  1.00  0.00           C0.      0
ATOM   3175  HB2 SER A 205      60.655  54.037  25.108  1.00  0.00           H0.      0
ATOM   3176  HB3 SER A 205      61.799  53.655  26.375  1.00  0.00           H0.      0
ATOM   3177  OG  SER A 205      59.981  52.732  26.597  1.00  0.00           O0.      0
ATOM   3178  HG  SER A 205      60.341  52.386  27.417  1.00  0.00           H0.      0
ATOM   3179  C   SER A 205      58.854  55.559  26.686  1.00  0.00           C0.      0
ATOM   3180  O   SER A 205      57.935  55.365  27.491  1.00  0.00           O0.      0
ATOM   3181  N   VAL A 206      58.671  56.444  25.698  1.00  0.00           N0.      0
ATOM   3182  H   VAL A 206      59.354  56.515  24.957  1.00  0.00           H0.      0
ATOM   3183  CA  VAL A 206      57.547  57.390  25.585  1.00  0.00           C0.      0
ATOM   3184  HA  VAL A 206      56.721  56.997  26.177  1.00  0.00           H0.      0
ATOM   3185  CB  VAL A 206      57.858  58.857  26.036  1.00  0.00           C0.      0
ATOM   3186  HB  VAL A 206      58.563  59.205  25.281  1.00  0.00           H0.      0
ATOM   3187  CG1 VAL A 206      56.633  59.874  25.950  1.00  0.00           C0.      0
ATOM   3188 HG11 VAL A 206      56.913  60.855  26.332  1.00  0.00           H0.      0
ATOM   3189 HG12 VAL A 206      56.276  59.934  24.922  1.00  0.00           H0.      0
ATOM   3190 HG13 VAL A 206      55.784  59.591  26.572  1.00  0.00           H0.      0
ATOM   3191  CG2 VAL A 206      58.504  59.034  27.422  1.00  0.00           C0.      0
ATOM   3192 HG21 VAL A 206      58.851  60.065  27.478  1.00  0.00           H0.      0
ATOM   3193 HG22 VAL A 206      57.822  58.962  28.270  1.00  0.00           H0.      0
ATOM   3194 HG23 VAL A 206      59.353  58.352  27.473  1.00  0.00           H0.      0
ATOM   3195  C   VAL A 206      57.082  57.376  24.147  1.00  0.00           C0.      0
ATOM   3196  O   VAL A 206      57.851  57.736  23.193  1.00  0.00           O0.      0
ATOM   3197  N   LEU A 207      55.778  57.137  23.897  1.00  0.00           N0.      0
ATOM   3198  H   LEU A 207      55.117  57.182  24.660  1.00  0.00           H0.      0
ATOM   3199  CA  LEU A 207      55.143  57.276  22.575  1.00  0.00           C0.      0
ATOM   3200  HA  LEU A 207      55.952  57.364  21.851  1.00  0.00           H0.      0
ATOM   3201  CB  LEU A 207      54.439  55.960  22.180  1.00  0.00           C0.      0
ATOM   3202  HB2 LEU A 207      53.491  55.925  22.717  1.00  0.00           H0.      0
ATOM   3203  HB3 LEU A 207      54.113  56.030  21.142  1.00  0.00           H0.      0
ATOM   3204  CG  LEU A 207      55.122  54.612  22.325  1.00  0.00           C0.      0
ATOM   3205  HG  LEU A 207      55.333  54.527  23.391  1.00  0.00           H0.      0
ATOM   3206  CD1 LEU A 207      54.150  53.441  21.800  1.00  0.00           C0.      0
ATOM   3207 HD11 LEU A 207      54.222  53.437  20.713  1.00  0.00           H0.      0
ATOM   3208 HD12 LEU A 207      54.497  52.535  22.296  1.00  0.00           H0.      0
ATOM   3209 HD13 LEU A 207      53.129  53.641  22.127  1.00  0.00           H0.      0
ATOM   3210  CD2 LEU A 207      56.489  54.489  21.641  1.00  0.00           C0.      0
ATOM   3211 HD21 LEU A 207      56.445  54.927  20.644  1.00  0.00           H0.      0
ATOM   3212 HD22 LEU A 207      57.262  54.935  22.267  1.00  0.00           H0.      0
ATOM   3213 HD23 LEU A 207      56.723  53.430  21.522  1.00  0.00           H0.      0
ATOM   3214  C   LEU A 207      54.193  58.545  22.478  1.00  0.00           C0.      0
ATOM   3215  O   LEU A 207      53.606  58.920  23.447  1.00  0.00           O0.      0
ATOM   3216  N   THR A 208      54.057  59.139  21.318  1.00  0.00           N0.      0
ATOM   3217  H   THR A 208      54.427  58.648  20.517  1.00  0.00           H0.      0
ATOM   3218  CA  THR A 208      53.540  60.548  21.147  1.00  0.00           C0.      0
ATOM   3219  HA  THR A 208      52.753  60.799  21.858  1.00  0.00           H0.      0
ATOM   3220  CB  THR A 208      54.610  61.528  21.614  1.00  0.00           C0.      0
ATOM   3221  HB  THR A 208      54.882  61.316  22.648  1.00  0.00           H0.      0
ATOM   3222  CG2 THR A 208      55.912  61.397  20.745  1.00  0.00           C0.      0
ATOM   3223 HG21 THR A 208      55.694  61.572  19.692  1.00  0.00           H0.      0
ATOM   3224 HG22 THR A 208      56.623  62.089  21.197  1.00  0.00           H0.      0
ATOM   3225 HG23 THR A 208      56.390  60.419  20.675  1.00  0.00           H0.      0
ATOM   3226  OG1 THR A 208      54.298  62.855  21.398  1.00  0.00           O0.      0
ATOM   3227  HG1 THR A 208      54.866  63.387  21.960  1.00  0.00           H0.      0
ATOM   3228  C   THR A 208      53.031  60.797  19.694  1.00  0.00           C0.      0
ATOM   3229  O   THR A 208      53.700  60.350  18.776  1.00  0.00           O0.      0
ATOM   3230  N   VAL A 209      51.924  61.513  19.617  1.00  0.00           N0.      0
ATOM   3231  H   VAL A 209      51.432  61.922  20.399  1.00  0.00           H0.      0
ATOM   3232  CA  VAL A 209      51.226  61.788  18.295  1.00  0.00           C0.      0
ATOM   3233  HA  VAL A 209      51.931  61.793  17.463  1.00  0.00           H0.      0
ATOM   3234  CB  VAL A 209      49.987  60.918  18.069  1.00  0.00           C0.      0
ATOM   3235  HB  VAL A 209      49.278  60.948  18.897  1.00  0.00           H0.      0
ATOM   3236  CG1 VAL A 209      49.322  61.391  16.698  1.00  0.00           C0.      0
ATOM   3237 HG11 VAL A 209      48.926  62.406  16.738  1.00  0.00           H0.      0
ATOM   3238 HG12 VAL A 209      50.022  61.312  15.867  1.00  0.00           H0.      0
ATOM   3239 HG13 VAL A 209      48.433  60.781  16.536  1.00  0.00           H0.      0
ATOM   3240  CG2 VAL A 209      50.530  59.505  17.762  1.00  0.00           C0.      0
ATOM   3241 HG21 VAL A 209      49.699  58.885  17.426  1.00  0.00           H0.      0
ATOM   3242 HG22 VAL A 209      51.281  59.672  16.990  1.00  0.00           H0.      0
ATOM   3243 HG23 VAL A 209      51.021  59.200  18.686  1.00  0.00           H0.      0
ATOM   3244  C   VAL A 209      50.691  63.218  18.253  1.00  0.00           C0.      0
ATOM   3245  O   VAL A 209      50.114  63.675  19.196  1.00  0.00           O0.      0
ATOM   3246  N   ASN A 210      50.943  63.924  17.219  1.00  0.00           N0.      0
ATOM   3247  H   ASN A 210      51.384  63.434  16.454  1.00  0.00           H0.      0
ATOM   3248  CA  ASN A 210      50.765  65.354  17.173  1.00  0.00           C0.      0
ATOM   3249  HA  ASN A 210      51.365  65.697  16.330  1.00  0.00           H0.      0
ATOM   3250  CB  ASN A 210      49.286  65.664  16.794  1.00  0.00           C0.      0
ATOM   3251  HB2 ASN A 210      48.505  65.706  17.553  1.00  0.00           H0.      0
ATOM   3252  HB3 ASN A 210      49.407  66.696  16.465  1.00  0.00           H0.      0
ATOM   3253  CG  ASN A 210      48.771  64.980  15.585  1.00  0.00           C0.      0
ATOM   3254  OD1 ASN A 210      49.423  64.928  14.555  1.00  0.00           O0.      0
ATOM   3255  ND2 ASN A 210      47.585  64.374  15.680  1.00  0.00           N0.      0
ATOM   3256 HD21 ASN A 210      47.280  63.859  14.866  1.00  0.00           H0.      0
ATOM   3257 HD22 ASN A 210      47.066  64.429  16.544  1.00  0.00           H0.      0
ATOM   3258  C   ASN A 210      51.444  66.154  18.371  1.00  0.00           C0.      0
ATOM   3259  O   ASN A 210      50.914  67.103  18.937  1.00  0.00           O0.      0
ATOM   3260  N   ASN A 211      52.588  65.721  18.921  1.00  0.00           N0.      0
ATOM   3261  H   ASN A 211      52.975  64.879  18.520  1.00  0.00           H0.      0
ATOM   3262  CA  ASN A 211      53.482  66.325  19.959  1.00  0.00           C0.      0
ATOM   3263  HA  ASN A 211      54.325  65.639  20.038  1.00  0.00           H0.      0
ATOM   3264  CB  ASN A 211      54.178  67.584  19.403  1.00  0.00           C0.      0
ATOM   3265  HB2 ASN A 211      54.564  67.454  18.392  1.00  0.00           H0.      0
ATOM   3266  HB3 ASN A 211      53.407  68.341  19.257  1.00  0.00           H0.      0
ATOM   3267  CG  ASN A 211      55.298  68.138  20.270  1.00  0.00           C0.      0
ATOM   3268  OD1 ASN A 211      55.757  67.409  21.115  1.00  0.00           O0.      0
ATOM   3269  ND2 ASN A 211      55.663  69.361  20.097  1.00  0.00           N0.      0
ATOM   3270 HD21 ASN A 211      56.371  69.765  20.694  1.00  0.00           H0.      0
ATOM   3271 HD22 ASN A 211      55.226  69.837  19.321  1.00  0.00           H0.      0
ATOM   3272  C   ASN A 211      52.817  66.454  21.345  1.00  0.00           C0.      0
ATOM   3273  O   ASN A 211      53.225  67.341  22.133  1.00  0.00           O0.      0
ATOM   3274  N   LYS A 212      51.936  65.483  21.643  1.00  0.00           N0.      0
ATOM   3275  H   LYS A 212      51.669  64.971  20.814  1.00  0.00           H0.      0
ATOM   3276  CA  LYS A 212      51.484  65.101  23.029  1.00  0.00           C0.      0
ATOM   3277  HA  LYS A 212      52.204  65.543  23.718  1.00  0.00           H0.      0
ATOM   3278  CB  LYS A 212      50.053  65.648  23.295  1.00  0.00           C0.      0
ATOM   3279  HB2 LYS A 212      49.301  65.335  22.570  1.00  0.00           H0.      0
ATOM   3280  HB3 LYS A 212      49.699  65.247  24.245  1.00  0.00           H0.      0
ATOM   3281  CG  LYS A 212      50.035  67.182  23.569  1.00  0.00           C0.      0
ATOM   3282  HG2 LYS A 212      50.564  67.522  24.459  1.00  0.00           H0.      0
ATOM   3283  HG3 LYS A 212      50.494  67.659  22.703  1.00  0.00           H0.      0
ATOM   3284  CD  LYS A 212      48.624  67.698  23.764  1.00  0.00           C0.      0
ATOM   3285  HD2 LYS A 212      47.948  67.280  23.018  1.00  0.00           H0.      0
ATOM   3286  HD3 LYS A 212      48.218  67.302  24.695  1.00  0.00           H0.      0
ATOM   3287  CE  LYS A 212      48.600  69.211  23.722  1.00  0.00           C0.      0
ATOM   3288  HE2 LYS A 212      49.211  69.653  24.508  1.00  0.00           H0.      0
ATOM   3289  HE3 LYS A 212      48.881  69.562  22.729  1.00  0.00           H0.      0
ATOM   3290  NZ  LYS A 212      47.164  69.696  23.774  1.00  0.00           N0.      0
ATOM   3291  HZ1 LYS A 212      47.072  70.701  23.819  1.00  0.00           H0.      0
ATOM   3292  HZ2 LYS A 212      46.764  69.407  22.892  1.00  0.00           H0.      0
ATOM   3293  HZ3 LYS A 212      46.689  69.261  24.552  1.00  0.00           H0.      0
ATOM   3294  C   LYS A 212      51.553  63.634  23.329  1.00  0.00           C0.      0
ATOM   3295  O   LYS A 212      51.105  62.831  22.464  1.00  0.00           O0.      0
ATOM   3296  N   ALA A 213      52.196  63.204  24.427  1.00  0.00           N0.      0
ATOM   3297  H   ALA A 213      52.332  63.898  25.149  1.00  0.00           H0.      0
ATOM   3298  CA  ALA A 213      52.398  61.803  24.717  1.00  0.00           C0.      0
ATOM   3299  HA  ALA A 213      52.839  61.346  23.831  1.00  0.00           H0.      0
ATOM   3300  CB  ALA A 213      53.332  61.542  25.916  1.00  0.00           C0.      0
ATOM   3301  HB1 ALA A 213      54.259  62.063  25.675  1.00  0.00           H0.      0
ATOM   3302  HB2 ALA A 213      52.889  61.958  26.821  1.00  0.00           H0.      0
ATOM   3303  HB3 ALA A 213      53.597  60.495  26.066  1.00  0.00           H0.      0
ATOM   3304  C   ALA A 213      51.027  61.154  24.906  1.00  0.00           C0.      0
ATOM   3305  O   ALA A 213      50.127  61.774  25.418  1.00  0.00           O0.      0
ATOM   3306  N   HIE A 214      50.839  59.850  24.521  1.00  0.00           N0.      0
ATOM   3307  H   HIE A 214      51.591  59.470  23.964  1.00  0.00           H0.      0
ATOM   3308  CA  HIE A 214      49.793  58.954  25.014  1.00  0.00           C0.      0
ATOM   3309  HA  HIE A 214      49.130  59.482  25.700  1.00  0.00           H0.      0
ATOM   3310  CB  HIE A 214      48.890  58.696  23.774  1.00  0.00           C0.      0
ATOM   3311  HB2 HIE A 214      47.965  58.162  23.988  1.00  0.00           H0.      0
ATOM   3312  HB3 HIE A 214      48.644  59.665  23.338  1.00  0.00           H0.      0
ATOM   3313  CG  HIE A 214      49.602  57.925  22.724  1.00  0.00           C0.      0
ATOM   3314  ND1 HIE A 214      49.684  56.537  22.510  1.00  0.00           N0.      0
ATOM   3315  CE1 HIE A 214      50.480  56.269  21.477  1.00  0.00           C0.      0
ATOM   3316  HE1 HIE A 214      50.604  55.264  21.102  1.00  0.00           H0.      0
ATOM   3317  NE2 HIE A 214      50.951  57.444  21.016  1.00  0.00           N0.      0
ATOM   3318  HE2 HIE A 214      51.581  57.451  20.226  1.00  0.00           H0.      0
ATOM   3319  CD2 HIE A 214      50.328  58.499  21.666  1.00  0.00           C0.      0
ATOM   3320  HD2 HIE A 214      50.425  59.568  21.547  1.00  0.00           H0.      0
ATOM   3321  C   HIE A 214      50.202  57.566  25.585  1.00  0.00           C0.      0
ATOM   3322  O   HIE A 214      49.298  56.811  25.995  1.00  0.00           O0.      0
ATOM   3323  N   MET A 215      51.512  57.237  25.533  1.00  0.00           N0.      0
ATOM   3324  H   MET A 215      52.200  57.885  25.176  1.00  0.00           H0.      0
ATOM   3325  CA  MET A 215      52.055  56.062  26.201  1.00  0.00           C0.      0
ATOM   3326  HA  MET A 215      51.388  55.709  26.986  1.00  0.00           H0.      0
ATOM   3327  CB  MET A 215      52.070  54.828  25.228  1.00  0.00           C0.      0
ATOM   3328  HB2 MET A 215      51.082  54.731  24.779  1.00  0.00           H0.      0
ATOM   3329  HB3 MET A 215      52.776  54.950  24.406  1.00  0.00           H0.      0
ATOM   3330  CG  MET A 215      52.307  53.512  25.898  1.00  0.00           C0.      0
ATOM   3331  HG2 MET A 215      53.262  53.595  26.417  1.00  0.00           H0.      0
ATOM   3332  HG3 MET A 215      51.610  53.355  26.721  1.00  0.00           H0.      0
ATOM   3333  SD  MET A 215      52.503  52.027  24.712  1.00  0.00           S0.      0
ATOM   3334  CE  MET A 215      50.928  52.026  23.796  1.00  0.00           C0.      0
ATOM   3335  HE1 MET A 215      50.168  51.743  24.523  1.00  0.00           H0.      0
ATOM   3336  HE2 MET A 215      50.904  53.041  23.402  1.00  0.00           H0.      0
ATOM   3337  HE3 MET A 215      50.972  51.249  23.032  1.00  0.00           H0.      0
ATOM   3338  C   MET A 215      53.406  56.277  26.891  1.00  0.00           C0.      0
ATOM   3339  O   MET A 215      54.333  56.817  26.250  1.00  0.00           O0.      0
ATOM   3340  N   VAL A 216      53.515  55.792  28.130  1.00  0.00           N0.      0
ATOM   3341  H   VAL A 216      52.661  55.381  28.478  1.00  0.00           H0.      0
ATOM   3342  CA  VAL A 216      54.741  55.746  28.900  1.00  0.00           C0.      0
ATOM   3343  HA  VAL A 216      55.503  55.893  28.134  1.00  0.00           H0.      0
ATOM   3344  CB  VAL A 216      54.973  56.929  29.865  1.00  0.00           C0.      0
ATOM   3345  HB  VAL A 216      54.915  57.844  29.276  1.00  0.00           H0.      0
ATOM   3346  CG1 VAL A 216      54.117  57.042  31.210  1.00  0.00           C0.      0
ATOM   3347 HG11 VAL A 216      54.025  56.048  31.646  1.00  0.00           H0.      0
ATOM   3348 HG12 VAL A 216      54.554  57.803  31.858  1.00  0.00           H0.      0
ATOM   3349 HG13 VAL A 216      53.093  57.301  30.942  1.00  0.00           H0.      0
ATOM   3350  CG2 VAL A 216      56.450  56.849  30.248  1.00  0.00           C0.      0
ATOM   3351 HG21 VAL A 216      56.645  56.009  30.915  1.00  0.00           H0.      0
ATOM   3352 HG22 VAL A 216      57.120  56.747  29.394  1.00  0.00           H0.      0
ATOM   3353 HG23 VAL A 216      56.657  57.753  30.822  1.00  0.00           H0.      0
ATOM   3354  C   VAL A 216      54.957  54.322  29.441  1.00  0.00           C0.      0
ATOM   3355  O   VAL A 216      54.186  53.719  30.188  1.00  0.00           O0.      0
ATOM   3356  N   THR A 217      56.107  53.733  29.027  1.00  0.00           N0.      0
ATOM   3357  H   THR A 217      56.615  54.244  28.320  1.00  0.00           H0.      0
ATOM   3358  CA  THR A 217      56.513  52.393  29.283  1.00  0.00           C0.      0
ATOM   3359  HA  THR A 217      55.782  51.699  29.699  1.00  0.00           H0.      0
ATOM   3360  CB  THR A 217      56.999  51.891  27.903  1.00  0.00           C0.      0
ATOM   3361  HB  THR A 217      57.569  52.710  27.463  1.00  0.00           H0.      0
ATOM   3362  CG2 THR A 217      57.854  50.568  27.954  1.00  0.00           C0.      0
ATOM   3363 HG21 THR A 217      58.773  50.912  28.430  1.00  0.00           H0.      0
ATOM   3364 HG22 THR A 217      57.469  49.804  28.629  1.00  0.00           H0.      0
ATOM   3365 HG23 THR A 217      58.082  50.135  26.980  1.00  0.00           H0.      0
ATOM   3366  OG1 THR A 217      55.859  51.656  27.079  1.00  0.00           O0.      0
ATOM   3367  HG1 THR A 217      56.299  51.778  26.234  1.00  0.00           H0.      0
ATOM   3368  C   THR A 217      57.718  52.449  30.267  1.00  0.00           C0.      0
ATOM   3369  O   THR A 217      58.650  53.269  30.148  1.00  0.00           O0.      0
ATOM   3370  N   LEU A 218      57.682  51.521  31.215  1.00  0.00           N0.      0
ATOM   3371  H   LEU A 218      56.984  50.797  31.129  1.00  0.00           H0.      0
ATOM   3372  CA  LEU A 218      58.508  51.462  32.402  1.00  0.00           C0.      0
ATOM   3373  HA  LEU A 218      59.345  52.153  32.306  1.00  0.00           H0.      0
ATOM   3374  CB  LEU A 218      57.811  51.838  33.707  1.00  0.00           C0.      0
ATOM   3375  HB2 LEU A 218      57.042  51.067  33.762  1.00  0.00           H0.      0
ATOM   3376  HB3 LEU A 218      58.544  51.743  34.508  1.00  0.00           H0.      0
ATOM   3377  CG  LEU A 218      57.110  53.202  33.559  1.00  0.00           C0.      0
ATOM   3378  HG  LEU A 218      57.675  53.896  32.936  1.00  0.00           H0.      0
ATOM   3379  CD1 LEU A 218      55.637  53.139  33.103  1.00  0.00           C0.      0
ATOM   3380 HD11 LEU A 218      55.534  52.893  32.046  1.00  0.00           H0.      0
ATOM   3381 HD12 LEU A 218      54.984  52.488  33.685  1.00  0.00           H0.      0
ATOM   3382 HD13 LEU A 218      55.197  54.136  33.109  1.00  0.00           H0.      0
ATOM   3383  CD2 LEU A 218      57.041  53.711  35.004  1.00  0.00           C0.      0
ATOM   3384 HD21 LEU A 218      58.010  53.855  35.482  1.00  0.00           H0.      0
ATOM   3385 HD22 LEU A 218      56.522  54.669  34.970  1.00  0.00           H0.      0
ATOM   3386 HD23 LEU A 218      56.481  53.057  35.672  1.00  0.00           H0.      0
ATOM   3387  C   LEU A 218      59.212  50.066  32.651  1.00  0.00           C0.      0
ATOM   3388  O   LEU A 218      58.549  49.033  32.623  1.00  0.00           O0.      0
ATOM   3389  N   ASP A 219      60.546  50.146  32.615  1.00  0.00           N0.      0
ATOM   3390  H   ASP A 219      61.026  51.029  32.717  1.00  0.00           H0.      0
ATOM   3391  CA  ASP A 219      61.376  48.939  32.720  1.00  0.00           C0.      0
ATOM   3392  HA  ASP A 219      60.709  48.090  32.570  1.00  0.00           H0.      0
ATOM   3393  CB  ASP A 219      62.475  48.939  31.606  1.00  0.00           C0.      0
ATOM   3394  HB2 ASP A 219      62.886  49.944  31.507  1.00  0.00           H0.      0
ATOM   3395  HB3 ASP A 219      63.213  48.179  31.863  1.00  0.00           H0.      0
ATOM   3396  CG  ASP A 219      61.848  48.629  30.279  1.00  0.00           C0.      0
ATOM   3397  OD1 ASP A 219      60.999  47.695  30.210  1.00  0.00           O0.      0
ATOM   3398  OD2 ASP A 219      62.264  49.249  29.269  1.00  0.00           O0.      0
ATOM   3399  C   ASP A 219      61.946  48.766  34.136  1.00  0.00           C0.      0
ATOM   3400  O   ASP A 219      62.550  49.713  34.641  1.00  0.00           O0.      0
ATOM   3401  N   TYR A 220      61.659  47.588  34.806  1.00  0.00           N0.      0
ATOM   3402  H   TYR A 220      61.239  46.903  34.194  1.00  0.00           H0.      0
ATOM   3403  CA  TYR A 220      61.829  47.278  36.216  1.00  0.00           C0.      0
ATOM   3404  HA  TYR A 220      62.263  48.149  36.707  1.00  0.00           H0.      0
ATOM   3405  CB  TYR A 220      60.522  46.968  36.943  1.00  0.00           C0.      0
ATOM   3406  HB2 TYR A 220      60.075  46.087  36.481  1.00  0.00           H0.      0
ATOM   3407  HB3 TYR A 220      60.756  46.622  37.949  1.00  0.00           H0.      0
ATOM   3408  CG  TYR A 220      59.378  47.925  36.927  1.00  0.00           C0.      0
ATOM   3409  CD1 TYR A 220      58.662  48.237  35.712  1.00  0.00           C0.      0
ATOM   3410  HD1 TYR A 220      58.932  47.706  34.811  1.00  0.00           H0.      0
ATOM   3411  CE1 TYR A 220      57.534  49.036  35.737  1.00  0.00           C0.      0
ATOM   3412  HE1 TYR A 220      56.992  49.205  34.818  1.00  0.00           H0.      0
ATOM   3413  CZ  TYR A 220      57.191  49.739  36.907  1.00  0.00           C0.      0
ATOM   3414  OH  TYR A 220      56.167  50.684  36.864  1.00  0.00           O0.      0
ATOM   3415  HH  TYR A 220      55.810  50.835  37.742  1.00  0.00           H0.      0
ATOM   3416  CE2 TYR A 220      57.923  49.452  38.120  1.00  0.00           C0.      0
ATOM   3417  HE2 TYR A 220      57.735  50.124  38.944  1.00  0.00           H0.      0
ATOM   3418  CD2 TYR A 220      58.999  48.558  38.142  1.00  0.00           C0.      0
ATOM   3419  HD2 TYR A 220      59.504  48.405  39.085  1.00  0.00           H0.      0
ATOM   3420  C   TYR A 220      62.839  46.093  36.393  1.00  0.00           C0.      0
ATOM   3421  O   TYR A 220      63.132  45.239  35.518  1.00  0.00           O0.      0
ATOM   3422  N   THR A 221      63.470  46.097  37.575  1.00  0.00           N0.      0
ATOM   3423  H   THR A 221      63.222  46.761  38.294  1.00  0.00           H0.      0
ATOM   3424  CA  THR A 221      64.519  45.169  37.927  1.00  0.00           C0.      0
ATOM   3425  HA  THR A 221      64.350  44.291  37.303  1.00  0.00           H0.      0
ATOM   3426  CB  THR A 221      65.853  45.775  37.473  1.00  0.00           C0.      0
ATOM   3427  HB  THR A 221      66.037  46.724  37.975  1.00  0.00           H0.      0
ATOM   3428  CG2 THR A 221      67.040  44.927  37.793  1.00  0.00           C0.      0
ATOM   3429 HG21 THR A 221      66.993  43.911  37.403  1.00  0.00           H0.      0
ATOM   3430 HG22 THR A 221      67.955  45.260  37.304  1.00  0.00           H0.      0
ATOM   3431 HG23 THR A 221      67.291  44.935  38.854  1.00  0.00           H0.      0
ATOM   3432  OG1 THR A 221      65.881  46.039  36.105  1.00  0.00           O0.      0
ATOM   3433  HG1 THR A 221      65.563  46.938  35.998  1.00  0.00           H0.      0
ATOM   3434  C   THR A 221      64.504  44.874  39.454  1.00  0.00           C0.      0
ATOM   3435  O   THR A 221      64.189  45.757  40.254  1.00  0.00           O0.      0
ATOM   3436  N   VAL A 222      64.943  43.681  39.813  1.00  0.00           N0.      0
ATOM   3437  H   VAL A 222      65.156  43.030  39.071  1.00  0.00           H0.      0
ATOM   3438  CA  VAL A 222      65.011  43.138  41.211  1.00  0.00           C0.      0
ATOM   3439  HA  VAL A 222      65.060  44.001  41.874  1.00  0.00           H0.      0
ATOM   3440  CB  VAL A 222      63.719  42.316  41.599  1.00  0.00           C0.      0
ATOM   3441  HB  VAL A 222      63.608  41.444  40.955  1.00  0.00           H0.      0
ATOM   3442  CG1 VAL A 222      63.789  41.854  43.079  1.00  0.00           C0.      0
ATOM   3443 HG11 VAL A 222      64.558  41.115  43.305  1.00  0.00           H0.      0
ATOM   3444 HG12 VAL A 222      63.880  42.673  43.792  1.00  0.00           H0.      0
ATOM   3445 HG13 VAL A 222      62.872  41.307  43.295  1.00  0.00           H0.      0
ATOM   3446  CG2 VAL A 222      62.446  43.144  41.465  1.00  0.00           C0.      0
ATOM   3447 HG21 VAL A 222      62.390  43.518  40.443  1.00  0.00           H0.      0
ATOM   3448 HG22 VAL A 222      61.585  42.479  41.525  1.00  0.00           H0.      0
ATOM   3449 HG23 VAL A 222      62.403  44.044  42.078  1.00  0.00           H0.      0
ATOM   3450  C   VAL A 222      66.216  42.269  41.395  1.00  0.00           C0.      0
ATOM   3451  O   VAL A 222      66.345  41.318  40.694  1.00  0.00           O0.      0
ATOM   3452  N   GLN A 223      67.068  42.591  42.395  1.00  0.00           N0.      0
ATOM   3453  H   GLN A 223      67.014  43.525  42.775  1.00  0.00           H0.      0
ATOM   3454  CA  GLN A 223      68.260  41.902  42.906  1.00  0.00           C0.      0
ATOM   3455  HA  GLN A 223      68.994  41.721  42.121  1.00  0.00           H0.      0
ATOM   3456  CB  GLN A 223      68.815  42.777  43.967  1.00  0.00           C0.      0
ATOM   3457  HB2 GLN A 223      68.129  42.920  44.802  1.00  0.00           H0.      0
ATOM   3458  HB3 GLN A 223      69.662  42.303  44.463  1.00  0.00           H0.      0
ATOM   3459  CG  GLN A 223      69.443  44.111  43.550  1.00  0.00           C0.      0
ATOM   3460  HG2 GLN A 223      68.790  44.574  42.810  1.00  0.00           H0.      0
ATOM   3461  HG3 GLN A 223      69.587  44.742  44.427  1.00  0.00           H0.      0
ATOM   3462  CD  GLN A 223      70.785  43.799  42.916  1.00  0.00           C0.      0
ATOM   3463  OE1 GLN A 223      70.866  42.900  42.021  1.00  0.00           O0.      0
ATOM   3464  NE2 GLN A 223      71.967  44.268  43.329  1.00  0.00           N0.      0
ATOM   3465 HE21 GLN A 223      72.811  43.980  42.854  1.00  0.00           H0.      0
ATOM   3466 HE22 GLN A 223      71.913  45.028  43.992  1.00  0.00           H0.      0
ATOM   3467  C   GLN A 223      68.010  40.416  43.370  1.00  0.00           C0.      0
ATOM   3468  O   GLN A 223      68.385  40.014  44.501  1.00  0.00           O0.      0
ATOM   3469  N   VAL A 224      67.485  39.593  42.450  1.00  0.00           N0.      0
ATOM   3470  H   VAL A 224      67.234  40.049  41.585  1.00  0.00           H0.      0
ATOM   3471  CA  VAL A 224      67.228  38.071  42.505  1.00  0.00           C0.      0
ATOM   3472  HA  VAL A 224      68.009  37.645  43.134  1.00  0.00           H0.      0
ATOM   3473  CB  VAL A 224      65.826  37.790  43.134  1.00  0.00           C0.      0
ATOM   3474  HB  VAL A 224      65.741  38.233  44.126  1.00  0.00           H0.      0
ATOM   3475  CG1 VAL A 224      64.618  38.180  42.205  1.00  0.00           C0.      0
ATOM   3476 HG11 VAL A 224      64.666  37.592  41.289  1.00  0.00           H0.      0
ATOM   3477 HG12 VAL A 224      63.639  38.009  42.654  1.00  0.00           H0.      0
ATOM   3478 HG13 VAL A 224      64.801  39.227  41.962  1.00  0.00           H0.      0
ATOM   3479  CG2 VAL A 224      65.605  36.279  43.246  1.00  0.00           C0.      0
ATOM   3480 HG21 VAL A 224      64.721  36.169  43.873  1.00  0.00           H0.      0
ATOM   3481 HG22 VAL A 224      65.422  35.773  42.297  1.00  0.00           H0.      0
ATOM   3482 HG23 VAL A 224      66.334  35.742  43.852  1.00  0.00           H0.      0
ATOM   3483  C   VAL A 224      67.465  37.435  41.092  1.00  0.00           C0.      0
ATOM   3484  O   VAL A 224      66.769  37.789  40.156  1.00  0.00           O0.      0
ATOM   3485  N   PRO A 225      68.269  36.340  40.961  1.00  0.00           N0.      0
ATOM   3486  CD  PRO A 225      69.234  35.909  41.990  1.00  0.00           C0.      0
ATOM   3487  HD2 PRO A 225      68.791  35.520  42.907  1.00  0.00           H0.      0
ATOM   3488  HD3 PRO A 225      69.883  36.775  42.115  1.00  0.00           H0.      0
ATOM   3489  CG  PRO A 225      70.082  34.829  41.243  1.00  0.00           C0.      0
ATOM   3490  HG2 PRO A 225      70.388  33.985  41.861  1.00  0.00           H0.      0
ATOM   3491  HG3 PRO A 225      70.924  35.378  40.822  1.00  0.00           H0.      0
ATOM   3492  CB  PRO A 225      69.217  34.303  40.066  1.00  0.00           C0.      0
ATOM   3493  HB2 PRO A 225      68.590  33.553  40.547  1.00  0.00           H0.      0
ATOM   3494  HB3 PRO A 225      69.833  33.868  39.279  1.00  0.00           H0.      0
ATOM   3495  CA  PRO A 225      68.443  35.568  39.722  1.00  0.00           C0.      0
ATOM   3496  HA  PRO A 225      69.043  36.202  39.069  1.00  0.00           H0.      0
ATOM   3497  C   PRO A 225      67.263  35.131  38.999  1.00  0.00           C0.      0
ATOM   3498  O   PRO A 225      66.229  34.822  39.516  1.00  0.00           O0.      0
ATOM   3499  N   GLY A 226      67.432  35.095  37.663  1.00  0.00           N0.      0
ATOM   3500  H   GLY A 226      68.339  35.400  37.338  1.00  0.00           H0.      0
ATOM   3501  CA  GLY A 226      66.333  34.934  36.713  1.00  0.00           C0.      0
ATOM   3502  HA2 GLY A 226      65.643  35.777  36.716  1.00  0.00           H0.      0
ATOM   3503  HA3 GLY A 226      66.847  34.890  35.753  1.00  0.00           H0.      0
ATOM   3504  C   GLY A 226      65.591  33.590  36.920  1.00  0.00           C0.      0
ATOM   3505  O   GLY A 226      66.139  32.538  36.593  1.00  0.00           O0.      0
ATOM   3506  N   ALA A 227      64.381  33.608  37.440  1.00  0.00           N0.      0
ATOM   3507  H   ALA A 227      64.108  34.475  37.880  1.00  0.00           H0.      0
ATOM   3508  CA  ALA A 227      63.727  32.349  37.800  1.00  0.00           C0.      0
ATOM   3509  HA  ALA A 227      62.907  32.608  38.469  1.00  0.00           H0.      0
ATOM   3510  CB  ALA A 227      63.074  31.652  36.574  1.00  0.00           C0.      0
ATOM   3511  HB1 ALA A 227      63.824  31.250  35.894  1.00  0.00           H0.      0
ATOM   3512  HB2 ALA A 227      62.324  30.926  36.888  1.00  0.00           H0.      0
ATOM   3513  HB3 ALA A 227      62.520  32.346  35.941  1.00  0.00           H0.      0
ATOM   3514  C   ALA A 227      64.581  31.450  38.766  1.00  0.00           C0.      0
ATOM   3515  O   ALA A 227      64.335  30.262  38.808  1.00  0.00           O0.      0
ATOM   3516  N   GLY A 228      65.559  31.964  39.416  1.00  0.00           N0.      0
ATOM   3517  H   GLY A 228      65.697  32.963  39.358  1.00  0.00           H0.      0
ATOM   3518  CA  GLY A 228      66.433  31.094  40.292  1.00  0.00           C0.      0
ATOM   3519  HA2 GLY A 228      67.146  31.734  40.812  1.00  0.00           H0.      0
ATOM   3520  HA3 GLY A 228      65.827  30.623  41.065  1.00  0.00           H0.      0
ATOM   3521  C   GLY A 228      67.220  29.972  39.453  1.00  0.00           C0.      0
ATOM   3522  O   GLY A 228      67.906  29.150  40.042  1.00  0.00           O0.      0
ATOM   3523  N   ARG A 229      67.106  30.023  38.111  1.00  0.00           N0.      0
ATOM   3524  H   ARG A 229      66.525  30.768  37.754  1.00  0.00           H0.      0
ATOM   3525  CA  ARG A 229      67.776  29.061  37.195  1.00  0.00           C0.      0
ATOM   3526  HA  ARG A 229      67.515  28.063  37.550  1.00  0.00           H0.      0
ATOM   3527  CB  ARG A 229      67.261  29.357  35.784  1.00  0.00           C0.      0
ATOM   3528  HB2 ARG A 229      67.467  30.338  35.355  1.00  0.00           H0.      0
ATOM   3529  HB3 ARG A 229      67.810  28.730  35.083  1.00  0.00           H0.      0
ATOM   3530  CG  ARG A 229      65.813  29.022  35.666  1.00  0.00           C0.      0
ATOM   3531  HG2 ARG A 229      65.627  27.994  35.980  1.00  0.00           H0.      0
ATOM   3532  HG3 ARG A 229      65.305  29.753  36.294  1.00  0.00           H0.      0
ATOM   3533  CD  ARG A 229      65.208  29.233  34.257  1.00  0.00           C0.      0
ATOM   3534  HD2 ARG A 229      64.146  29.048  34.419  1.00  0.00           H0.      0
ATOM   3535  HD3 ARG A 229      65.342  30.244  33.871  1.00  0.00           H0.      0
ATOM   3536  NE  ARG A 229      65.867  28.361  33.273  1.00  0.00           N0.      0
ATOM   3537  HE  ARG A 229      66.703  27.898  33.598  1.00  0.00           H0.      0
ATOM   3538  CZ  ARG A 229      65.456  28.057  32.085  1.00  0.00           C0.      0
ATOM   3539  NH1 ARG A 229      64.433  28.651  31.540  1.00  0.00           N0.      0
ATOM   3540 HH11 ARG A 229      64.115  29.493  31.998  1.00  0.00           H0.      0
ATOM   3541 HH12 ARG A 229      64.120  28.533  30.587  1.00  0.00           H0.      0
ATOM   3542  NH2 ARG A 229      66.068  27.122  31.332  1.00  0.00           N0.      0
ATOM   3543 HH21 ARG A 229      66.786  26.575  31.785  1.00  0.00           H0.      0
ATOM   3544 HH22 ARG A 229      65.688  26.879  30.428  1.00  0.00           H0.      0
ATOM   3545  C   ARG A 229      69.316  29.076  37.336  1.00  0.00           C0.      0
ATOM   3546  O   ARG A 229      69.950  30.062  37.730  1.00  0.00           O0.      0
ATOM   3547  N   ASP A 230      69.951  27.973  36.956  1.00  0.00           N0.      0
ATOM   3548  H   ASP A 230      69.389  27.167  36.721  1.00  0.00           H0.      0
ATOM   3549  CA  ASP A 230      71.384  27.773  37.101  1.00  0.00           C0.      0
ATOM   3550  HA  ASP A 230      71.746  28.067  38.086  1.00  0.00           H0.      0
ATOM   3551  CB  ASP A 230      71.685  26.283  36.872  1.00  0.00           C0.      0
ATOM   3552  HB2 ASP A 230      71.316  26.010  35.884  1.00  0.00           H0.      0
ATOM   3553  HB3 ASP A 230      72.742  26.178  37.118  1.00  0.00           H0.      0
ATOM   3554  CG  ASP A 230      70.973  25.370  37.849  1.00  0.00           C0.      0
ATOM   3555  OD1 ASP A 230      70.821  25.699  39.037  1.00  0.00           O0.      0
ATOM   3556  OD2 ASP A 230      70.444  24.270  37.454  1.00  0.00           O0.      0
ATOM   3557  C   ASP A 230      72.203  28.687  36.115  1.00  0.00           C0.      0
ATOM   3558  O   ASP A 230      71.812  28.795  34.900  1.00  0.00           O0.      0
ATOM   3559  N   GLY A 231      73.236  29.375  36.494  1.00  0.00           N0.      0
ATOM   3560  H   GLY A 231      73.771  29.071  37.295  1.00  0.00           H0.      0
ATOM   3561  CA  GLY A 231      73.776  30.524  35.776  1.00  0.00           C0.      0
ATOM   3562  HA2 GLY A 231      74.570  31.063  36.293  1.00  0.00           H0.      0
ATOM   3563  HA3 GLY A 231      74.139  30.115  34.833  1.00  0.00           H0.      0
ATOM   3564  C   GLY A 231      72.877  31.679  35.316  1.00  0.00           C0.      0
ATOM   3565  O   GLY A 231      73.388  32.489  34.525  1.00  0.00           O0.      0
ATOM   3566  N   ALA A 232      71.754  31.822  35.865  1.00  0.00           N0.      0
ATOM   3567  H   ALA A 232      71.476  31.187  36.600  1.00  0.00           H0.      0
ATOM   3568  CA  ALA A 232      70.775  32.883  35.502  1.00  0.00           C0.      0
ATOM   3569  HA  ALA A 232      70.722  32.693  34.430  1.00  0.00           H0.      0
ATOM   3570  CB  ALA A 232      69.393  32.783  36.224  1.00  0.00           C0.      0
ATOM   3571  HB1 ALA A 232      68.635  33.494  35.896  1.00  0.00           H0.      0
ATOM   3572  HB2 ALA A 232      68.949  31.817  35.983  1.00  0.00           H0.      0
ATOM   3573  HB3 ALA A 232      69.561  32.869  37.298  1.00  0.00           H0.      0
ATOM   3574  C   ALA A 232      71.396  34.328  35.607  1.00  0.00           C0.      0
ATOM   3575  O   ALA A 232      72.188  34.572  36.481  1.00  0.00           O0.      0
ATOM   3576  N   PRO A 233      70.946  35.316  34.843  1.00  0.00           N0.      0
ATOM   3577  CD  PRO A 233      69.879  35.234  33.848  1.00  0.00           C0.      0
ATOM   3578  HD2 PRO A 233      69.121  34.483  34.068  1.00  0.00           H0.      0
ATOM   3579  HD3 PRO A 233      70.167  35.053  32.812  1.00  0.00           H0.      0
ATOM   3580  CG  PRO A 233      69.222  36.578  33.772  1.00  0.00           C0.      0
ATOM   3581  HG2 PRO A 233      68.547  36.837  34.588  1.00  0.00           H0.      0
ATOM   3582  HG3 PRO A 233      68.621  36.672  32.868  1.00  0.00           H0.      0
ATOM   3583  CB  PRO A 233      70.413  37.564  34.010  1.00  0.00           C0.      0
ATOM   3584  HB2 PRO A 233      70.142  38.511  34.476  1.00  0.00           H0.      0
ATOM   3585  HB3 PRO A 233      70.959  37.881  33.121  1.00  0.00           H0.      0
ATOM   3586  CA  PRO A 233      71.288  36.770  34.987  1.00  0.00           C0.      0
ATOM   3587  HA  PRO A 233      72.332  36.875  34.694  1.00  0.00           H0.      0
ATOM   3588  C   PRO A 233      71.042  37.194  36.422  1.00  0.00           C0.      0
ATOM   3589  O   PRO A 233      69.910  36.917  36.872  1.00  0.00           O0.      0
ATOM   3590  N   GLY A 234      72.009  37.739  37.217  1.00  0.00           N0.      0
ATOM   3591  H   GLY A 234      72.850  38.094  36.785  1.00  0.00           H0.      0
ATOM   3592  CA  GLY A 234      71.838  37.784  38.653  1.00  0.00           C0.      0
ATOM   3593  HA2 GLY A 234      71.610  36.763  38.956  1.00  0.00           H0.      0
ATOM   3594  HA3 GLY A 234      72.757  38.085  39.156  1.00  0.00           H0.      0
ATOM   3595  C   GLY A 234      70.735  38.620  39.251  1.00  0.00           C0.      0
ATOM   3596  O   GLY A 234      70.626  38.955  40.441  1.00  0.00           O0.      0
ATOM   3597  N   PHE A 235      69.896  39.168  38.361  1.00  0.00           N0.      0
ATOM   3598  H   PHE A 235      70.078  38.887  37.408  1.00  0.00           H0.      0
ATOM   3599  CA  PHE A 235      68.883  40.145  38.653  1.00  0.00           C0.      0
ATOM   3600  HA  PHE A 235      68.549  39.845  39.646  1.00  0.00           H0.      0
ATOM   3601  CB  PHE A 235      69.389  41.638  38.735  1.00  0.00           C0.      0
ATOM   3602  HB2 PHE A 235      68.450  42.170  38.886  1.00  0.00           H0.      0
ATOM   3603  HB3 PHE A 235      69.886  41.711  39.703  1.00  0.00           H0.      0
ATOM   3604  CG  PHE A 235      70.296  42.229  37.670  1.00  0.00           C0.      0
ATOM   3605  CD1 PHE A 235      69.833  42.662  36.400  1.00  0.00           C0.      0
ATOM   3606  HD1 PHE A 235      68.790  42.584  36.129  1.00  0.00           H0.      0
ATOM   3607  CE1 PHE A 235      70.784  43.195  35.492  1.00  0.00           C0.      0
ATOM   3608  HE1 PHE A 235      70.402  43.539  34.542  1.00  0.00           H0.      0
ATOM   3609  CZ  PHE A 235      72.112  43.275  35.853  1.00  0.00           C0.      0
ATOM   3610  HZ  PHE A 235      72.858  43.768  35.248  1.00  0.00           H0.      0
ATOM   3611  CE2 PHE A 235      72.535  42.684  37.048  1.00  0.00           C0.      0
ATOM   3612  HE2 PHE A 235      73.582  42.808  37.282  1.00  0.00           H0.      0
ATOM   3613  CD2 PHE A 235      71.627  42.220  37.954  1.00  0.00           C0.      0
ATOM   3614  HD2 PHE A 235      71.899  41.853  38.932  1.00  0.00           H0.      0
ATOM   3615  C   PHE A 235      67.719  39.923  37.700  1.00  0.00           C0.      0
ATOM   3616  O   PHE A 235      67.860  39.952  36.502  1.00  0.00           O0.      0
ATOM   3617  N   SER A 236      66.523  39.750  38.170  1.00  0.00           N0.      0
ATOM   3618  H   SER A 236      66.519  39.588  39.167  1.00  0.00           H0.      0
ATOM   3619  CA  SER A 236      65.266  39.544  37.416  1.00  0.00           C0.      0
ATOM   3620  HA  SER A 236      65.386  38.889  36.553  1.00  0.00           H0.      0
ATOM   3621  CB  SER A 236      64.193  38.907  38.304  1.00  0.00           C0.      0
ATOM   3622  HB2 SER A 236      64.523  38.055  38.898  1.00  0.00           H0.      0
ATOM   3623  HB3 SER A 236      63.963  39.650  39.068  1.00  0.00           H0.      0
ATOM   3624  OG  SER A 236      63.052  38.547  37.621  1.00  0.00           O0.      0
ATOM   3625  HG  SER A 236      62.310  39.124  37.815  1.00  0.00           H0.      0
ATOM   3626  C   SER A 236      64.715  40.840  36.877  1.00  0.00           C0.      0
ATOM   3627  O   SER A 236      64.706  41.792  37.606  1.00  0.00           O0.      0
ATOM   3628  N   LYS A 237      63.960  40.826  35.750  1.00  0.00           N0.      0
ATOM   3629  H   LYS A 237      63.819  39.962  35.246  1.00  0.00           H0.      0
ATOM   3630  CA  LYS A 237      63.336  42.041  35.232  1.00  0.00           C0.      0
ATOM   3631  HA  LYS A 237      63.447  42.862  35.939  1.00  0.00           H0.      0
ATOM   3632  CB  LYS A 237      64.109  42.280  33.943  1.00  0.00           C0.      0
ATOM   3633  HB2 LYS A 237      64.232  41.360  33.372  1.00  0.00           H0.      0
ATOM   3634  HB3 LYS A 237      63.401  42.932  33.432  1.00  0.00           H0.      0
ATOM   3635  CG  LYS A 237      65.412  42.978  34.124  1.00  0.00           C0.      0
ATOM   3636  HG2 LYS A 237      65.138  43.896  34.644  1.00  0.00           H0.      0
ATOM   3637  HG3 LYS A 237      66.157  42.487  34.749  1.00  0.00           H0.      0
ATOM   3638  CD  LYS A 237      66.175  43.231  32.837  1.00  0.00           C0.      0
ATOM   3639  HD2 LYS A 237      66.475  42.242  32.490  1.00  0.00           H0.      0
ATOM   3640  HD3 LYS A 237      65.489  43.654  32.103  1.00  0.00           H0.      0
ATOM   3641  CE  LYS A 237      67.518  43.988  33.081  1.00  0.00           C0.      0
ATOM   3642  HE2 LYS A 237      68.097  43.476  33.849  1.00  0.00           H0.      0
ATOM   3643  HE3 LYS A 237      68.045  44.070  32.130  1.00  0.00           H0.      0
ATOM   3644  NZ  LYS A 237      67.187  45.325  33.548  1.00  0.00           N0.      0
ATOM   3645  HZ1 LYS A 237      67.988  45.823  33.908  1.00  0.00           H0.      0
ATOM   3646  HZ2 LYS A 237      66.805  45.944  32.847  1.00  0.00           H0.      0
ATOM   3647  HZ3 LYS A 237      66.506  45.321  34.294  1.00  0.00           H0.      0
ATOM   3648  C   LYS A 237      61.844  41.935  34.899  1.00  0.00           C0.      0
ATOM   3649  O   LYS A 237      61.296  40.855  34.940  1.00  0.00           O0.      0
ATOM   3650  N   PHE A 238      61.176  43.062  34.696  1.00  0.00           N0.      0
ATOM   3651  H   PHE A 238      61.627  43.934  34.935  1.00  0.00           H0.      0
ATOM   3652  CA  PHE A 238      59.767  43.087  34.174  1.00  0.00           C0.      0
ATOM   3653  HA  PHE A 238      59.646  42.445  33.302  1.00  0.00           H0.      0
ATOM   3654  CB  PHE A 238      58.763  42.657  35.216  1.00  0.00           C0.      0
ATOM   3655  HB2 PHE A 238      57.809  42.677  34.688  1.00  0.00           H0.      0
ATOM   3656  HB3 PHE A 238      58.937  41.618  35.494  1.00  0.00           H0.      0
ATOM   3657  CG  PHE A 238      58.537  43.444  36.467  1.00  0.00           C0.      0
ATOM   3658  CD1 PHE A 238      59.199  43.154  37.636  1.00  0.00           C0.      0
ATOM   3659  HD1 PHE A 238      59.856  42.296  37.658  1.00  0.00           H0.      0
ATOM   3660  CE1 PHE A 238      59.014  43.944  38.807  1.00  0.00           C0.      0
ATOM   3661  HE1 PHE A 238      59.555  43.741  39.720  1.00  0.00           H0.      0
ATOM   3662  CZ  PHE A 238      58.113  44.968  38.758  1.00  0.00           C0.      0
ATOM   3663  HZ  PHE A 238      57.981  45.579  39.638  1.00  0.00           H0.      0
ATOM   3664  CE2 PHE A 238      57.346  45.203  37.601  1.00  0.00           C0.      0
ATOM   3665  HE2 PHE A 238      56.766  46.114  37.601  1.00  0.00           H0.      0
ATOM   3666  CD2 PHE A 238      57.581  44.440  36.442  1.00  0.00           C0.      0
ATOM   3667  HD2 PHE A 238      57.098  44.731  35.520  1.00  0.00           H0.      0
ATOM   3668  C   PHE A 238      59.388  44.458  33.547  1.00  0.00           C0.      0
ATOM   3669  O   PHE A 238      59.970  45.454  33.892  1.00  0.00           O0.      0
ATOM   3670  N   ARG A 239      58.490  44.551  32.569  1.00  0.00           N0.      0
ATOM   3671  H   ARG A 239      57.995  43.685  32.408  1.00  0.00           H0.      0
ATOM   3672  CA  ARG A 239      57.862  45.783  32.093  1.00  0.00           C0.      0
ATOM   3673  HA  ARG A 239      58.548  46.591  32.347  1.00  0.00           H0.      0
ATOM   3674  CB  ARG A 239      57.888  45.677  30.564  1.00  0.00           C0.      0
ATOM   3675  HB2 ARG A 239      58.935  45.511  30.313  1.00  0.00           H0.      0
ATOM   3676  HB3 ARG A 239      57.254  44.879  30.178  1.00  0.00           H0.      0
ATOM   3677  CG  ARG A 239      57.478  47.056  29.859  1.00  0.00           C0.      0
ATOM   3678  HG2 ARG A 239      56.407  47.116  30.053  1.00  0.00           H0.      0
ATOM   3679  HG3 ARG A 239      57.969  47.928  30.291  1.00  0.00           H0.      0
ATOM   3680  CD  ARG A 239      57.862  47.123  28.345  1.00  0.00           C0.      0
ATOM   3681  HD2 ARG A 239      57.610  46.150  27.923  1.00  0.00           H0.      0
ATOM   3682  HD3 ARG A 239      57.219  47.855  27.857  1.00  0.00           H0.      0
ATOM   3683  NE  ARG A 239      59.280  47.451  28.064  1.00  0.00           N0.      0
ATOM   3684  HE  ARG A 239      59.770  47.585  28.937  1.00  0.00           H0.      0
ATOM   3685  CZ  ARG A 239      59.845  47.879  26.939  1.00  0.00           C0.      0
ATOM   3686  NH1 ARG A 239      59.166  47.697  25.816  1.00  0.00           N0.      0
ATOM   3687 HH11 ARG A 239      58.247  47.279  25.824  1.00  0.00           H0.      0
ATOM   3688 HH12 ARG A 239      59.621  47.882  24.933  1.00  0.00           H0.      0
ATOM   3689  NH2 ARG A 239      61.064  48.398  26.888  1.00  0.00           N0.      0
ATOM   3690 HH21 ARG A 239      61.482  48.637  27.776  1.00  0.00           H0.      0
ATOM   3691 HH22 ARG A 239      61.338  48.864  26.034  1.00  0.00           H0.      0
ATOM   3692  C   ARG A 239      56.445  46.038  32.620  1.00  0.00           C0.      0
ATOM   3693  O   ARG A 239      55.747  45.098  32.963  1.00  0.00           O0.      0
ATOM   3694  N   LEU A 240      56.049  47.270  32.888  1.00  0.00           N0.      0
ATOM   3695  H   LEU A 240      56.724  47.984  32.651  1.00  0.00           H0.      0
ATOM   3696  CA  LEU A 240      54.688  47.750  32.720  1.00  0.00           C0.      0
ATOM   3697  HA  LEU A 240      53.969  46.997  32.398  1.00  0.00           H0.      0
ATOM   3698  CB  LEU A 240      54.154  48.235  34.055  1.00  0.00           C0.      0
ATOM   3699  HB2 LEU A 240      54.833  48.970  34.487  1.00  0.00           H0.      0
ATOM   3700  HB3 LEU A 240      53.238  48.762  33.786  1.00  0.00           H0.      0
ATOM   3701  CG  LEU A 240      53.826  47.161  35.131  1.00  0.00           C0.      0
ATOM   3702  HG  LEU A 240      54.742  46.571  35.114  1.00  0.00           H0.      0
ATOM   3703  CD1 LEU A 240      53.751  47.471  36.585  1.00  0.00           C0.      0
ATOM   3704 HD11 LEU A 240      52.746  47.822  36.822  1.00  0.00           H0.      0
ATOM   3705 HD12 LEU A 240      53.884  46.571  37.185  1.00  0.00           H0.      0
ATOM   3706 HD13 LEU A 240      54.574  48.119  36.884  1.00  0.00           H0.      0
ATOM   3707  CD2 LEU A 240      52.647  46.319  34.721  1.00  0.00           C0.      0
ATOM   3708 HD21 LEU A 240      51.756  46.919  34.537  1.00  0.00           H0.      0
ATOM   3709 HD22 LEU A 240      52.935  45.762  33.829  1.00  0.00           H0.      0
ATOM   3710 HD23 LEU A 240      52.474  45.701  35.602  1.00  0.00           H0.      0
ATOM   3711  C   LEU A 240      54.670  48.749  31.576  1.00  0.00           C0.      0
ATOM   3712  O   LEU A 240      55.663  49.475  31.299  1.00  0.00           O0.      0
ATOM   3713  N   SER A 241      53.498  48.868  30.911  1.00  0.00           N0.      0
ATOM   3714  H   SER A 241      52.810  48.162  31.133  1.00  0.00           H0.      0
ATOM   3715  CA  SER A 241      53.265  49.999  30.104  1.00  0.00           C0.      0
ATOM   3716  HA  SER A 241      54.012  50.745  30.374  1.00  0.00           H0.      0
ATOM   3717  CB  SER A 241      53.541  49.665  28.695  1.00  0.00           C0.      0
ATOM   3718  HB2 SER A 241      54.408  49.028  28.522  1.00  0.00           H0.      0
ATOM   3719  HB3 SER A 241      52.699  49.001  28.500  1.00  0.00           H0.      0
ATOM   3720  OG  SER A 241      53.352  50.828  27.775  1.00  0.00           O0.      0
ATOM   3721  HG  SER A 241      54.222  51.181  27.573  1.00  0.00           H0.      0
ATOM   3722  C   SER A 241      51.842  50.670  30.266  1.00  0.00           C0.      0
ATOM   3723  O   SER A 241      50.776  50.080  30.255  1.00  0.00           O0.      0
ATOM   3724  N   TYR A 242      51.843  51.996  30.577  1.00  0.00           N0.      0
ATOM   3725  H   TYR A 242      52.699  52.531  30.540  1.00  0.00           H0.      0
ATOM   3726  CA  TYR A 242      50.687  52.796  30.963  1.00  0.00           C0.      0
ATOM   3727  HA  TYR A 242      49.753  52.240  30.880  1.00  0.00           H0.      0
ATOM   3728  CB  TYR A 242      50.845  53.188  32.477  1.00  0.00           C0.      0
ATOM   3729  HB2 TYR A 242      51.684  53.882  32.530  1.00  0.00           H0.      0
ATOM   3730  HB3 TYR A 242      49.972  53.790  32.728  1.00  0.00           H0.      0
ATOM   3731  CG  TYR A 242      50.959  52.089  33.481  1.00  0.00           C0.      0
ATOM   3732  CD1 TYR A 242      50.347  50.798  33.395  1.00  0.00           C0.      0
ATOM   3733  HD1 TYR A 242      49.819  50.495  32.503  1.00  0.00           H0.      0
ATOM   3734  CE1 TYR A 242      50.377  49.916  34.451  1.00  0.00           C0.      0
ATOM   3735  HE1 TYR A 242      49.762  49.034  34.345  1.00  0.00           H0.      0
ATOM   3736  CZ  TYR A 242      51.026  50.229  35.636  1.00  0.00           C0.      0
ATOM   3737  OH  TYR A 242      50.888  49.419  36.718  1.00  0.00           O0.      0
ATOM   3738  HH  TYR A 242      50.170  48.790  36.613  1.00  0.00           H0.      0
ATOM   3739  CE2 TYR A 242      51.759  51.439  35.727  1.00  0.00           C0.      0
ATOM   3740  HE2 TYR A 242      52.219  51.688  36.672  1.00  0.00           H0.      0
ATOM   3741  CD2 TYR A 242      51.716  52.358  34.661  1.00  0.00           C0.      0
ATOM   3742  HD2 TYR A 242      52.250  53.291  34.761  1.00  0.00           H0.      0
ATOM   3743  C   TYR A 242      50.380  54.100  30.201  1.00  0.00           C0.      0
ATOM   3744  O   TYR A 242      51.297  54.829  29.706  1.00  0.00           O0.      0
ATOM   3745  N   TYR A 243      49.121  54.509  30.256  1.00  0.00           N0.      0
ATOM   3746  H   TYR A 243      48.495  53.929  30.796  1.00  0.00           H0.      0
ATOM   3747  CA  TYR A 243      48.702  55.825  29.747  1.00  0.00           C0.      0
ATOM   3748  HA  TYR A 243      49.178  56.035  28.789  1.00  0.00           H0.      0
ATOM   3749  CB  TYR A 243      47.226  55.732  29.319  1.00  0.00           C0.      0
ATOM   3750  HB2 TYR A 243      47.146  54.902  28.617  1.00  0.00           H0.      0
ATOM   3751  HB3 TYR A 243      46.540  55.478  30.127  1.00  0.00           H0.      0
ATOM   3752  CG  TYR A 243      46.572  56.962  28.703  1.00  0.00           C0.      0
ATOM   3753  CD1 TYR A 243      46.336  57.013  27.269  1.00  0.00           C0.      0
ATOM   3754  HD1 TYR A 243      46.553  56.117  26.706  1.00  0.00           H0.      0
ATOM   3755  CE1 TYR A 243      45.746  58.090  26.546  1.00  0.00           C0.      0
ATOM   3756  HE1 TYR A 243      45.734  58.068  25.466  1.00  0.00           H0.      0
ATOM   3757  CZ  TYR A 243      45.444  59.174  27.420  1.00  0.00           C0.      0
ATOM   3758  OH  TYR A 243      44.995  60.278  26.850  1.00  0.00           O0.      0
ATOM   3759  HH  TYR A 243      45.280  60.368  25.938  1.00  0.00           H0.      0
ATOM   3760  CE2 TYR A 243      45.556  59.154  28.825  1.00  0.00           C0.      0
ATOM   3761  HE2 TYR A 243      45.301  60.038  29.392  1.00  0.00           H0.      0
ATOM   3762  CD2 TYR A 243      46.152  58.048  29.525  1.00  0.00           C0.      0
ATOM   3763  HD2 TYR A 243      46.248  57.990  30.599  1.00  0.00           H0.      0
ATOM   3764  C   TYR A 243      49.114  56.962  30.741  1.00  0.00           C0.      0
ATOM   3765  O   TYR A 243      48.502  57.028  31.810  1.00  0.00           O0.      0
ATOM   3766  N   PRO A 244      50.014  57.946  30.399  1.00  0.00           N0.      0
ATOM   3767  CD  PRO A 244      50.819  58.087  29.168  1.00  0.00           C0.      0
ATOM   3768  HD2 PRO A 244      50.163  58.038  28.298  1.00  0.00           H0.      0
ATOM   3769  HD3 PRO A 244      51.682  57.430  29.060  1.00  0.00           H0.      0
ATOM   3770  CG  PRO A 244      51.524  59.415  29.325  1.00  0.00           C0.      0
ATOM   3771  HG2 PRO A 244      51.115  60.199  28.688  1.00  0.00           H0.      0
ATOM   3772  HG3 PRO A 244      52.591  59.258  29.170  1.00  0.00           H0.      0
ATOM   3773  CB  PRO A 244      51.354  59.776  30.785  1.00  0.00           C0.      0
ATOM   3774  HB2 PRO A 244      51.381  60.862  30.869  1.00  0.00           H0.      0
ATOM   3775  HB3 PRO A 244      52.206  59.349  31.314  1.00  0.00           H0.      0
ATOM   3776  CA  PRO A 244      50.047  59.169  31.283  1.00  0.00           C0.      0
ATOM   3777  HA  PRO A 244      50.130  58.872  32.328  1.00  0.00           H0.      0
ATOM   3778  C   PRO A 244      48.878  60.158  31.086  1.00  0.00           C0.      0
ATOM   3779  O   PRO A 244      48.830  61.034  30.176  1.00  0.00           O0.      0
ATOM   3780  N   HIE A 245      47.897  60.181  31.983  1.00  0.00           N0.      0
ATOM   3781  H   HIE A 245      47.757  59.301  32.458  1.00  0.00           H0.      0
ATOM   3782  CA  HIE A 245      47.027  61.380  32.139  1.00  0.00           C0.      0
ATOM   3783  HA  HIE A 245      46.926  61.839  31.156  1.00  0.00           H0.      0
ATOM   3784  CB  HIE A 245      45.553  60.984  32.475  1.00  0.00           C0.      0
ATOM   3785  HB2 HIE A 245      44.894  61.850  32.533  1.00  0.00           H0.      0
ATOM   3786  HB3 HIE A 245      45.164  60.375  31.658  1.00  0.00           H0.      0
ATOM   3787  CG  HIE A 245      45.447  60.234  33.804  1.00  0.00           C0.      0
ATOM   3788  ND1 HIE A 245      45.423  58.893  33.943  1.00  0.00           N0.      0
ATOM   3789  CE1 HIE A 245      45.432  58.652  35.253  1.00  0.00           C0.      0
ATOM   3790  HE1 HIE A 245      45.359  57.646  35.641  1.00  0.00           H0.      0
ATOM   3791  NE2 HIE A 245      45.454  59.817  35.945  1.00  0.00           N0.      0
ATOM   3792  HE2 HIE A 245      45.612  59.921  36.937  1.00  0.00           H0.      0
ATOM   3793  CD2 HIE A 245      45.489  60.852  35.025  1.00  0.00           C0.      0
ATOM   3794  HD2 HIE A 245      45.644  61.888  35.289  1.00  0.00           H0.      0
ATOM   3795  C   HIE A 245      47.557  62.422  33.134  1.00  0.00           C0.      0
ATOM   3796  O   HIE A 245      48.476  62.160  33.882  1.00  0.00           O0.      0
ATOM   3797  N   CYS A 246      47.051  63.638  33.054  1.00  0.00           N0.      0
ATOM   3798  H   CYS A 246      46.289  63.714  32.395  1.00  0.00           H0.      0
ATOM   3799  CA  CYS A 246      47.265  64.666  34.073  1.00  0.00           C0.      0
ATOM   3800  HA  CYS A 246      48.265  64.571  34.495  1.00  0.00           H0.      0
ATOM   3801  CB  CYS A 246      47.192  66.020  33.404  1.00  0.00           C0.      0
ATOM   3802  HB2 CYS A 246      47.741  66.800  33.931  1.00  0.00           H0.      0
ATOM   3803  HB3 CYS A 246      47.621  65.945  32.405  1.00  0.00           H0.      0
ATOM   3804  SG  CYS A 246      45.457  66.479  33.020  1.00  0.00           S0.      0
ATOM   3805  HG  CYS A 246      45.351  66.046  31.760  1.00  0.00           H0.      0
ATOM   3806  C   CYS A 246      46.240  64.621  35.294  1.00  0.00           C0.      0
ATOM   3807  O   CYS A 246      45.056  64.223  35.155  1.00  0.00           O0.      0
ATOM   3808  N   LEU A 247      46.718  65.087  36.414  1.00  0.00           N0.      0
ATOM   3809  H   LEU A 247      47.678  65.398  36.410  1.00  0.00           H0.      0
ATOM   3810  CA  LEU A 247      45.950  65.205  37.689  1.00  0.00           C0.      0
ATOM   3811  HA  LEU A 247      45.571  64.190  37.807  1.00  0.00           H0.      0
ATOM   3812  CB  LEU A 247      46.983  65.659  38.797  1.00  0.00           C0.      0
ATOM   3813  HB2 LEU A 247      47.657  64.829  39.011  1.00  0.00           H0.      0
ATOM   3814  HB3 LEU A 247      47.594  66.482  38.427  1.00  0.00           H0.      0
ATOM   3815  CG  LEU A 247      46.465  66.120  40.220  1.00  0.00           C0.      0
ATOM   3816  HG  LEU A 247      45.838  67.011  40.195  1.00  0.00           H0.      0
ATOM   3817  CD1 LEU A 247      45.689  64.955  40.953  1.00  0.00           C0.      0
ATOM   3818 HD11 LEU A 247      44.966  64.594  40.221  1.00  0.00           H0.      0
ATOM   3819 HD12 LEU A 247      46.361  64.204  41.367  1.00  0.00           H0.      0
ATOM   3820 HD13 LEU A 247      45.156  65.412  41.786  1.00  0.00           H0.      0
ATOM   3821  CD2 LEU A 247      47.573  66.492  41.107  1.00  0.00           C0.      0
ATOM   3822 HD21 LEU A 247      48.324  65.702  41.093  1.00  0.00           H0.      0
ATOM   3823 HD22 LEU A 247      48.013  67.421  40.746  1.00  0.00           H0.      0
ATOM   3824 HD23 LEU A 247      47.171  66.651  42.107  1.00  0.00           H0.      0
ATOM   3825  C   LEU A 247      44.646  66.088  37.683  1.00  0.00           C0.      0
ATOM   3826  O   LEU A 247      43.671  65.713  38.222  1.00  0.00           O0.      0
ATOM   3827  N   ALA A 248      44.688  67.184  36.899  1.00  0.00           N0.      0
ATOM   3828  H   ALA A 248      45.545  67.454  36.439  1.00  0.00           H0.      0
ATOM   3829  CA  ALA A 248      43.517  67.991  36.495  1.00  0.00           C0.      0
ATOM   3830  HA  ALA A 248      43.208  68.481  37.418  1.00  0.00           H0.      0
ATOM   3831  CB  ALA A 248      43.998  69.115  35.524  1.00  0.00           C0.      0
ATOM   3832  HB1 ALA A 248      43.113  69.709  35.296  1.00  0.00           H0.      0
ATOM   3833  HB2 ALA A 248      44.756  69.736  36.001  1.00  0.00           H0.      0
ATOM   3834  HB3 ALA A 248      44.420  68.647  34.635  1.00  0.00           H0.      0
ATOM   3835  C   ALA A 248      42.367  67.255  35.863  1.00  0.00           C0.      0
ATOM   3836  O   ALA A 248      41.246  67.256  36.362  1.00  0.00           O0.      0
ATOM   3837  N   SER A 249      42.643  66.460  34.756  1.00  0.00           N0.      0
ATOM   3838  H   SER A 249      43.580  66.450  34.381  1.00  0.00           H0.      0
ATOM   3839  CA  SER A 249      41.676  65.429  34.255  1.00  0.00           C0.      0
ATOM   3840  HA  SER A 249      40.744  65.917  33.971  1.00  0.00           H0.      0
ATOM   3841  CB  SER A 249      42.344  64.956  32.970  1.00  0.00           C0.      0
ATOM   3842  HB2 SER A 249      42.566  65.855  32.394  1.00  0.00           H0.      0
ATOM   3843  HB3 SER A 249      43.242  64.406  33.249  1.00  0.00           H0.      0
ATOM   3844  OG  SER A 249      41.577  64.066  32.163  1.00  0.00           O0.      0
ATOM   3845  HG  SER A 249      41.760  63.139  32.334  1.00  0.00           H0.      0
ATOM   3846  C   SER A 249      41.230  64.219  35.149  1.00  0.00           C0.      0
ATOM   3847  O   SER A 249      40.027  63.909  35.115  1.00  0.00           O0.      0
ATOM   3848  N   PHE A 250      42.025  63.615  36.007  1.00  0.00           N0.      0
ATOM   3849  H   PHE A 250      43.021  63.731  35.889  1.00  0.00           H0.      0
ATOM   3850  CA  PHE A 250      41.574  62.625  36.982  1.00  0.00           C0.      0
ATOM   3851  HA  PHE A 250      41.097  61.837  36.400  1.00  0.00           H0.      0
ATOM   3852  CB  PHE A 250      42.833  62.024  37.751  1.00  0.00           C0.      0
ATOM   3853  HB2 PHE A 250      43.666  61.782  37.091  1.00  0.00           H0.      0
ATOM   3854  HB3 PHE A 250      43.189  62.653  38.566  1.00  0.00           H0.      0
ATOM   3855  CG  PHE A 250      42.487  60.751  38.470  1.00  0.00           C0.      0
ATOM   3856  CD1 PHE A 250      41.955  60.837  39.773  1.00  0.00           C0.      0
ATOM   3857  HD1 PHE A 250      41.790  61.818  40.194  1.00  0.00           H0.      0
ATOM   3858  CE1 PHE A 250      41.655  59.709  40.520  1.00  0.00           C0.      0
ATOM   3859  HE1 PHE A 250      41.194  59.704  41.496  1.00  0.00           H0.      0
ATOM   3860  CZ  PHE A 250      41.858  58.423  39.988  1.00  0.00           C0.      0
ATOM   3861  HZ  PHE A 250      41.613  57.531  40.544  1.00  0.00           H0.      0
ATOM   3862  CE2 PHE A 250      42.496  58.345  38.710  1.00  0.00           C0.      0
ATOM   3863  HE2 PHE A 250      42.717  57.387  38.263  1.00  0.00           H0.      0
ATOM   3864  CD2 PHE A 250      42.747  59.480  37.921  1.00  0.00           C0.      0
ATOM   3865  HD2 PHE A 250      43.085  59.324  36.907  1.00  0.00           H0.      0
ATOM   3866  C   PHE A 250      40.626  63.235  37.990  1.00  0.00           C0.      0
ATOM   3867  O   PHE A 250      39.620  62.648  38.318  1.00  0.00           O0.      0
ATOM   3868  N   THR A 251      40.888  64.463  38.395  1.00  0.00           N0.      0
ATOM   3869  H   THR A 251      41.767  64.863  38.100  1.00  0.00           H0.      0
ATOM   3870  CA  THR A 251      39.943  65.222  39.306  1.00  0.00           C0.      0
ATOM   3871  HA  THR A 251      39.635  64.567  40.122  1.00  0.00           H0.      0
ATOM   3872  CB  THR A 251      40.589  66.514  39.732  1.00  0.00           C0.      0
ATOM   3873  HB  THR A 251      40.674  67.233  38.917  1.00  0.00           H0.      0
ATOM   3874  CG2 THR A 251      39.833  67.140  40.915  1.00  0.00           C0.      0
ATOM   3875 HG21 THR A 251      40.544  67.732  41.491  1.00  0.00           H0.      0
ATOM   3876 HG22 THR A 251      39.136  67.917  40.599  1.00  0.00           H0.      0
ATOM   3877 HG23 THR A 251      39.207  66.391  41.399  1.00  0.00           H0.      0
ATOM   3878  OG1 THR A 251      41.896  66.259  40.264  1.00  0.00           O0.      0
ATOM   3879  HG1 THR A 251      42.522  66.152  39.544  1.00  0.00           H0.      0
ATOM   3880  C   THR A 251      38.586  65.641  38.665  1.00  0.00           C0.      0
ATOM   3881  O   THR A 251      37.562  65.639  39.313  1.00  0.00           O0.      0
ATOM   3882  N   GLU A 252      38.585  65.857  37.322  1.00  0.00           N0.      0
ATOM   3883  H   GLU A 252      39.384  65.889  36.705  1.00  0.00           H0.      0
ATOM   3884  CA  GLU A 252      37.288  65.886  36.620  1.00  0.00           C0.      0
ATOM   3885  HA  GLU A 252      36.604  66.533  37.169  1.00  0.00           H0.      0
ATOM   3886  CB  GLU A 252      37.388  66.606  35.277  1.00  0.00           C0.      0
ATOM   3887  HB2 GLU A 252      37.930  67.539  35.434  1.00  0.00           H0.      0
ATOM   3888  HB3 GLU A 252      37.925  65.974  34.570  1.00  0.00           H0.      0
ATOM   3889  CG  GLU A 252      36.031  66.869  34.579  1.00  0.00           C0.      0
ATOM   3890  HG2 GLU A 252      36.124  67.544  33.729  1.00  0.00           H0.      0
ATOM   3891  HG3 GLU A 252      35.814  65.902  34.126  1.00  0.00           H0.      0
ATOM   3892  CD  GLU A 252      34.831  67.385  35.393  1.00  0.00           C0.      0
ATOM   3893  OE1 GLU A 252      33.675  67.207  34.922  1.00  0.00           O0.      0
ATOM   3894  OE2 GLU A 252      35.029  68.086  36.423  1.00  0.00           O0.      0
ATOM   3895  C   GLU A 252      36.562  64.504  36.505  1.00  0.00           C0.      0
ATOM   3896  O   GLU A 252      35.380  64.352  36.658  1.00  0.00           O0.      0
ATOM   3897  N   LEU A 253      37.403  63.515  36.117  1.00  0.00           N0.      0
ATOM   3898  H   LEU A 253      38.327  63.845  35.877  1.00  0.00           H0.      0
ATOM   3899  CA  LEU A 253      37.023  62.124  35.699  1.00  0.00           C0.      0
ATOM   3900  HA  LEU A 253      36.179  62.214  35.016  1.00  0.00           H0.      0
ATOM   3901  CB  LEU A 253      38.256  61.375  35.040  1.00  0.00           C0.      0
ATOM   3902  HB2 LEU A 253      38.500  61.708  34.031  1.00  0.00           H0.      0
ATOM   3903  HB3 LEU A 253      39.141  61.486  35.667  1.00  0.00           H0.      0
ATOM   3904  CG  LEU A 253      38.074  59.915  34.846  1.00  0.00           C0.      0
ATOM   3905  HG  LEU A 253      37.955  59.330  35.758  1.00  0.00           H0.      0
ATOM   3906  CD1 LEU A 253      36.867  59.482  34.012  1.00  0.00           C0.      0
ATOM   3907 HD11 LEU A 253      36.908  58.486  33.571  1.00  0.00           H0.      0
ATOM   3908 HD12 LEU A 253      35.968  59.526  34.626  1.00  0.00           H0.      0
ATOM   3909 HD13 LEU A 253      36.775  60.183  33.182  1.00  0.00           H0.      0
ATOM   3910  CD2 LEU A 253      39.217  59.236  34.207  1.00  0.00           C0.      0
ATOM   3911 HD21 LEU A 253      40.113  59.224  34.828  1.00  0.00           H0.      0
ATOM   3912 HD22 LEU A 253      38.881  58.214  34.034  1.00  0.00           H0.      0
ATOM   3913 HD23 LEU A 253      39.466  59.714  33.259  1.00  0.00           H0.      0
ATOM   3914  C   LEU A 253      36.316  61.411  36.805  1.00  0.00           C0.      0
ATOM   3915  O   LEU A 253      35.111  61.074  36.773  1.00  0.00           O0.      0
ATOM   3916  N   VAL A 254      37.080  61.222  37.931  1.00  0.00           N0.      0
ATOM   3917  H   VAL A 254      37.943  61.748  37.925  1.00  0.00           H0.      0
ATOM   3918  CA  VAL A 254      36.688  60.416  39.072  1.00  0.00           C0.      0
ATOM   3919  HA  VAL A 254      36.471  59.482  38.553  1.00  0.00           H0.      0
ATOM   3920  CB  VAL A 254      37.964  60.162  39.944  1.00  0.00           C0.      0
ATOM   3921  HB  VAL A 254      38.823  59.977  39.299  1.00  0.00           H0.      0
ATOM   3922  CG1 VAL A 254      38.316  61.338  40.885  1.00  0.00           C0.      0
ATOM   3923 HG11 VAL A 254      38.357  62.282  40.342  1.00  0.00           H0.      0
ATOM   3924 HG12 VAL A 254      37.571  61.421  41.675  1.00  0.00           H0.      0
ATOM   3925 HG13 VAL A 254      39.272  61.187  41.387  1.00  0.00           H0.      0
ATOM   3926  CG2 VAL A 254      37.868  58.880  40.744  1.00  0.00           C0.      0
ATOM   3927 HG21 VAL A 254      37.606  57.956  40.228  1.00  0.00           H0.      0
ATOM   3928 HG22 VAL A 254      38.760  58.771  41.361  1.00  0.00           H0.      0
ATOM   3929 HG23 VAL A 254      37.092  59.035  41.494  1.00  0.00           H0.      0
ATOM   3930  C   VAL A 254      35.447  60.831  39.794  1.00  0.00           C0.      0
ATOM   3931  O   VAL A 254      34.634  59.934  40.065  1.00  0.00           O0.      0
ATOM   3932  N   GLN A 255      35.252  62.149  39.972  1.00  0.00           N0.      0
ATOM   3933  H   GLN A 255      35.977  62.782  39.665  1.00  0.00           H0.      0
ATOM   3934  CA  GLN A 255      34.073  62.769  40.567  1.00  0.00           C0.      0
ATOM   3935  HA  GLN A 255      33.900  62.244  41.506  1.00  0.00           H0.      0
ATOM   3936  CB  GLN A 255      34.454  64.187  40.960  1.00  0.00           C0.      0
ATOM   3937  HB2 GLN A 255      35.490  64.409  41.214  1.00  0.00           H0.      0
ATOM   3938  HB3 GLN A 255      34.318  64.858  40.112  1.00  0.00           H0.      0
ATOM   3939  CG  GLN A 255      33.535  64.653  42.153  1.00  0.00           C0.      0
ATOM   3940  HG2 GLN A 255      32.476  64.565  41.911  1.00  0.00           H0.      0
ATOM   3941  HG3 GLN A 255      33.690  64.077  43.065  1.00  0.00           H0.      0
ATOM   3942  CD  GLN A 255      33.790  66.140  42.524  1.00  0.00           C0.      0
ATOM   3943  OE1 GLN A 255      34.711  66.805  42.042  1.00  0.00           O0.      0
ATOM   3944  NE2 GLN A 255      32.992  66.696  43.463  1.00  0.00           N0.      0
ATOM   3945 HE21 GLN A 255      33.353  67.516  43.929  1.00  0.00           H0.      0
ATOM   3946 HE22 GLN A 255      32.281  66.206  43.987  1.00  0.00           H0.      0
ATOM   3947  C   GLN A 255      32.797  62.702  39.692  1.00  0.00           C0.      0
ATOM   3948  O   GLN A 255      31.816  62.077  40.098  1.00  0.00           O0.      0
ATOM   3949  N   GLU A 256      32.873  63.080  38.442  1.00  0.00           N0.      0
ATOM   3950  H   GLU A 256      33.651  63.641  38.127  1.00  0.00           H0.      0
ATOM   3951  CA  GLU A 256      31.745  62.840  37.581  1.00  0.00           C0.      0
ATOM   3952  HA  GLU A 256      30.908  63.336  38.073  1.00  0.00           H0.      0
ATOM   3953  CB  GLU A 256      32.008  63.467  36.218  1.00  0.00           C0.      0
ATOM   3954  HB2 GLU A 256      32.411  64.471  36.349  1.00  0.00           H0.      0
ATOM   3955  HB3 GLU A 256      32.731  62.896  35.635  1.00  0.00           H0.      0
ATOM   3956  CG  GLU A 256      30.799  63.552  35.354  1.00  0.00           C0.      0
ATOM   3957  HG2 GLU A 256      31.153  63.947  34.402  1.00  0.00           H0.      0
ATOM   3958  HG3 GLU A 256      30.543  62.523  35.099  1.00  0.00           H0.      0
ATOM   3959  CD  GLU A 256      29.526  64.316  35.861  1.00  0.00           C0.      0
ATOM   3960  OE1 GLU A 256      29.697  65.167  36.777  1.00  0.00           O0.      0
ATOM   3961  OE2 GLU A 256      28.437  64.098  35.340  1.00  0.00           O0.      0
ATOM   3962  C   GLU A 256      31.343  61.332  37.376  1.00  0.00           C0.      0
ATOM   3963  O   GLU A 256      30.192  60.944  37.521  1.00  0.00           O0.      0
ATOM   3964  N   ALA A 257      32.305  60.436  37.139  1.00  0.00           N0.      0
ATOM   3965  H   ALA A 257      33.248  60.773  37.270  1.00  0.00           H0.      0
ATOM   3966  CA  ALA A 257      32.021  59.041  36.902  1.00  0.00           C0.      0
ATOM   3967  HA  ALA A 257      31.085  58.952  36.350  1.00  0.00           H0.      0
ATOM   3968  CB  ALA A 257      33.222  58.348  36.119  1.00  0.00           C0.      0
ATOM   3969  HB1 ALA A 257      33.093  57.267  36.074  1.00  0.00           H0.      0
ATOM   3970  HB2 ALA A 257      33.320  58.776  35.122  1.00  0.00           H0.      0
ATOM   3971  HB3 ALA A 257      34.173  58.615  36.579  1.00  0.00           H0.      0
ATOM   3972  C   ALA A 257      31.694  58.223  38.210  1.00  0.00           C0.      0
ATOM   3973  O   ALA A 257      30.988  57.185  37.941  1.00  0.00           O0.      0
ATOM   3974  N   PHE A 258      32.107  58.600  39.411  1.00  0.00           N0.      0
ATOM   3975  H   PHE A 258      32.841  59.293  39.457  1.00  0.00           H0.      0
ATOM   3976  CA  PHE A 258      31.637  58.051  40.705  1.00  0.00           C0.      0
ATOM   3977  HA  PHE A 258      31.535  56.966  40.660  1.00  0.00           H0.      0
ATOM   3978  CB  PHE A 258      32.608  58.460  41.889  1.00  0.00           C0.      0
ATOM   3979  HB2 PHE A 258      33.613  58.189  41.564  1.00  0.00           H0.      0
ATOM   3980  HB3 PHE A 258      32.579  59.528  42.106  1.00  0.00           H0.      0
ATOM   3981  CG  PHE A 258      32.337  57.754  43.240  1.00  0.00           C0.      0
ATOM   3982  CD1 PHE A 258      32.550  56.392  43.224  1.00  0.00           C0.      0
ATOM   3983  HD1 PHE A 258      32.868  56.027  42.259  1.00  0.00           H0.      0
ATOM   3984  CE1 PHE A 258      32.468  55.662  44.426  1.00  0.00           C0.      0
ATOM   3985  HE1 PHE A 258      32.719  54.613  44.375  1.00  0.00           H0.      0
ATOM   3986  CZ  PHE A 258      32.220  56.341  45.677  1.00  0.00           C0.      0
ATOM   3987  HZ  PHE A 258      32.092  55.862  46.637  1.00  0.00           H0.      0
ATOM   3988  CE2 PHE A 258      32.109  57.707  45.655  1.00  0.00           C0.      0
ATOM   3989  HE2 PHE A 258      31.960  58.281  46.557  1.00  0.00           H0.      0
ATOM   3990  CD2 PHE A 258      32.180  58.401  44.470  1.00  0.00           C0.      0
ATOM   3991  HD2 PHE A 258      32.099  59.478  44.487  1.00  0.00           H0.      0
ATOM   3992  C   PHE A 258      30.236  58.572  41.033  1.00  0.00           C0.      0
ATOM   3993  O   PHE A 258      29.389  57.736  41.346  1.00  0.00           O0.      0
ATOM   3994  N   GLY A 259      30.046  59.906  40.951  1.00  0.00           N0.      0
ATOM   3995  H   GLY A 259      30.833  60.535  40.877  1.00  0.00           H0.      0
ATOM   3996  CA  GLY A 259      28.770  60.453  41.417  1.00  0.00           C0.      0
ATOM   3997  HA2 GLY A 259      27.891  59.897  41.093  1.00  0.00           H0.      0
ATOM   3998  HA3 GLY A 259      28.810  60.265  42.490  1.00  0.00           H0.      0
ATOM   3999  C   GLY A 259      28.515  61.942  41.149  1.00  0.00           C0.      0
ATOM   4000  O   GLY A 259      27.898  62.555  41.991  1.00  0.00           O0.      0
ATOM   4001  N   GLY A 260      28.841  62.431  39.967  1.00  0.00           N0.      0
ATOM   4002  H   GLY A 260      29.283  61.760  39.355  1.00  0.00           H0.      0
ATOM   4003  CA  GLY A 260      28.446  63.776  39.493  1.00  0.00           C0.      0
ATOM   4004  HA2 GLY A 260      28.615  63.776  38.417  1.00  0.00           H0.      0
ATOM   4005  HA3 GLY A 260      27.408  64.057  39.667  1.00  0.00           H0.      0
ATOM   4006  C   GLY A 260      29.344  64.842  40.255  1.00  0.00           C0.      0
ATOM   4007  O   GLY A 260      30.540  64.885  39.978  1.00  0.00           O0.      0
ATOM   4008  N   ARG A 261      28.818  65.431  41.326  1.00  0.00           N0.      0
ATOM   4009  H   ARG A 261      27.816  65.335  41.420  1.00  0.00           H0.      0
ATOM   4010  CA  ARG A 261      29.317  66.555  42.082  1.00  0.00           C0.      0
ATOM   4011  HA  ARG A 261      30.393  66.502  41.919  1.00  0.00           H0.      0
ATOM   4012  CB  ARG A 261      28.751  67.921  41.705  1.00  0.00           C0.      0
ATOM   4013  HB2 ARG A 261      27.694  67.865  41.964  1.00  0.00           H0.      0
ATOM   4014  HB3 ARG A 261      29.200  68.649  42.380  1.00  0.00           H0.      0
ATOM   4015  CG  ARG A 261      28.935  68.275  40.233  1.00  0.00           C0.      0
ATOM   4016  HG2 ARG A 261      28.533  67.510  39.569  1.00  0.00           H0.      0
ATOM   4017  HG3 ARG A 261      28.323  69.123  39.927  1.00  0.00           H0.      0
ATOM   4018  CD  ARG A 261      30.381  68.525  39.816  1.00  0.00           C0.      0
ATOM   4019  HD2 ARG A 261      30.330  69.550  39.449  1.00  0.00           H0.      0
ATOM   4020  HD3 ARG A 261      31.132  68.523  40.606  1.00  0.00           H0.      0
ATOM   4021  NE  ARG A 261      30.666  67.592  38.735  1.00  0.00           N0.      0
ATOM   4022  HE  ARG A 261      29.978  66.897  38.483  1.00  0.00           H0.      0
ATOM   4023  CZ  ARG A 261      31.637  67.705  37.836  1.00  0.00           C0.      0
ATOM   4024  NH1 ARG A 261      31.624  66.946  36.844  1.00  0.00           N0.      0
ATOM   4025 HH11 ARG A 261      30.872  66.273  36.789  1.00  0.00           H0.      0
ATOM   4026 HH12 ARG A 261      32.295  66.994  36.091  1.00  0.00           H0.      0
ATOM   4027  NH2 ARG A 261      32.654  68.524  37.977  1.00  0.00           N0.      0
ATOM   4028 HH21 ARG A 261      32.769  68.956  38.883  1.00  0.00           H0.      0
ATOM   4029 HH22 ARG A 261      33.352  68.435  37.252  1.00  0.00           H0.      0
ATOM   4030  C   ARG A 261      29.242  66.218  43.569  1.00  0.00           C0.      0
ATOM   4031  O   ARG A 261      29.024  67.124  44.363  1.00  0.00           O0.      0
ATOM   4032  N   CYS A 262      29.399  64.929  43.904  1.00  0.00           N0.      0
ATOM   4033  H   CYS A 262      29.577  64.260  43.168  1.00  0.00           H0.      0
ATOM   4034  CA  CYS A 262      29.518  64.353  45.287  1.00  0.00           C0.      0
ATOM   4035  HA  CYS A 262      28.673  64.678  45.895  1.00  0.00           H0.      0
ATOM   4036  CB  CYS A 262      29.471  62.825  45.184  1.00  0.00           C0.      0
ATOM   4037  HB2 CYS A 262      29.536  62.447  46.204  1.00  0.00           H0.      0
ATOM   4038  HB3 CYS A 262      28.509  62.515  44.776  1.00  0.00           H0.      0
ATOM   4039  SG  CYS A 262      30.895  62.135  44.247  1.00  0.00           S0.      0
ATOM   4040  HG  CYS A 262      31.942  62.671  44.880  1.00  0.00           H0.      0
ATOM   4041  C   CYS A 262      30.829  64.811  45.978  1.00  0.00           C0.      0
ATOM   4042  O   CYS A 262      31.714  65.322  45.362  1.00  0.00           O0.      0
ATOM   4043  N   GLN A 263      30.994  64.629  47.304  1.00  0.00           N0.      0
ATOM   4044  H   GLN A 263      30.252  64.107  47.747  1.00  0.00           H0.      0
ATOM   4045  CA  GLN A 263      32.128  65.047  48.116  1.00  0.00           C0.      0
ATOM   4046  HA  GLN A 263      32.260  66.125  48.022  1.00  0.00           H0.      0
ATOM   4047  CB  GLN A 263      31.876  64.520  49.587  1.00  0.00           C0.      0
ATOM   4048  HB2 GLN A 263      31.612  63.462  49.570  1.00  0.00           H0.      0
ATOM   4049  HB3 GLN A 263      32.806  64.596  50.150  1.00  0.00           H0.      0
ATOM   4050  CG  GLN A 263      30.835  65.328  50.392  1.00  0.00           C0.      0
ATOM   4051  HG2 GLN A 263      29.952  65.431  49.760  1.00  0.00           H0.      0
ATOM   4052  HG3 GLN A 263      30.566  64.799  51.306  1.00  0.00           H0.      0
ATOM   4053  CD  GLN A 263      31.202  66.743  50.750  1.00  0.00           C0.      0
ATOM   4054  OE1 GLN A 263      32.363  67.082  50.994  1.00  0.00           O0.      0
ATOM   4055  NE2 GLN A 263      30.270  67.633  50.786  1.00  0.00           N0.      0
ATOM   4056 HE21 GLN A 263      30.467  68.613  50.935  1.00  0.00           H0.      0
ATOM   4057 HE22 GLN A 263      29.339  67.338  50.528  1.00  0.00           H0.      0
ATOM   4058  C   GLN A 263      33.417  64.349  47.579  1.00  0.00           C0.      0
ATOM   4059  O   GLN A 263      33.431  63.112  47.335  1.00  0.00           O0.      0
ATOM   4060  N   HID A 264      34.492  65.079  47.444  1.00  0.00           N0.      0
ATOM   4061  H   HID A 264      34.501  66.020  47.811  1.00  0.00           H0.      0
ATOM   4062  CA  HID A 264      35.793  64.667  46.950  1.00  0.00           C0.      0
ATOM   4063  HA  HID A 264      35.960  63.603  47.122  1.00  0.00           H0.      0
ATOM   4064  CB  HID A 264      35.745  65.024  45.442  1.00  0.00           C0.      0
ATOM   4065  HB2 HID A 264      35.142  64.333  44.854  1.00  0.00           H0.      0
ATOM   4066  HB3 HID A 264      35.414  66.063  45.442  1.00  0.00           H0.      0
ATOM   4067  CG  HID A 264      37.131  64.926  44.825  1.00  0.00           C0.      0
ATOM   4068  ND1 HID A 264      37.956  65.942  44.580  1.00  0.00           N0.      0
ATOM   4069  HD1 HID A 264      37.954  66.884  44.944  1.00  0.00           H0.      0
ATOM   4070  CE1 HID A 264      39.060  65.466  43.962  1.00  0.00           C0.      0
ATOM   4071  HE1 HID A 264      39.925  66.029  43.645  1.00  0.00           H0.      0
ATOM   4072  NE2 HID A 264      38.935  64.188  43.632  1.00  0.00           N0.      0
ATOM   4073  CD2 HID A 264      37.725  63.830  44.248  1.00  0.00           C0.      0
ATOM   4074  HD2 HID A 264      37.342  62.823  44.169  1.00  0.00           H0.      0
ATOM   4075  C   HID A 264      37.018  65.388  47.654  1.00  0.00           C0.      0
ATOM   4076  O   HID A 264      36.801  66.476  48.098  1.00  0.00           O0.      0
ATOM   4077  N   SER A 265      38.172  64.705  47.640  1.00  0.00           N0.      0
ATOM   4078  H   SER A 265      38.156  63.703  47.511  1.00  0.00           H0.      0
ATOM   4079  CA  SER A 265      39.403  65.239  48.273  1.00  0.00           C0.      0
ATOM   4080  HA  SER A 265      39.547  66.276  47.970  1.00  0.00           H0.      0
ATOM   4081  CB  SER A 265      39.268  65.222  49.862  1.00  0.00           C0.      0
ATOM   4082  HB2 SER A 265      38.407  65.817  50.167  1.00  0.00           H0.      0
ATOM   4083  HB3 SER A 265      39.132  64.155  50.035  1.00  0.00           H0.      0
ATOM   4084  OG  SER A 265      40.467  65.557  50.452  1.00  0.00           O0.      0
ATOM   4085  HG  SER A 265      40.915  64.720  50.593  1.00  0.00           H0.      0
ATOM   4086  C   SER A 265      40.652  64.523  47.663  1.00  0.00           C0.      0
ATOM   4087  O   SER A 265      40.603  63.398  47.107  1.00  0.00           O0.      0
ATOM   4088  N   VAL A 266      41.723  65.307  47.610  1.00  0.00           N0.      0
ATOM   4089  H   VAL A 266      41.713  66.218  48.045  1.00  0.00           H0.      0
ATOM   4090  CA  VAL A 266      42.995  65.011  47.002  1.00  0.00           C0.      0
ATOM   4091  HA  VAL A 266      42.814  63.985  46.682  1.00  0.00           H0.      0
ATOM   4092  CB  VAL A 266      43.186  65.764  45.692  1.00  0.00           C0.      0
ATOM   4093  HB  VAL A 266      42.204  65.883  45.234  1.00  0.00           H0.      0
ATOM   4094  CG1 VAL A 266      43.722  67.239  45.866  1.00  0.00           C0.      0
ATOM   4095 HG11 VAL A 266      43.071  67.898  46.441  1.00  0.00           H0.      0
ATOM   4096 HG12 VAL A 266      44.699  67.186  46.347  1.00  0.00           H0.      0
ATOM   4097 HG13 VAL A 266      43.874  67.782  44.932  1.00  0.00           H0.      0
ATOM   4098  CG2 VAL A 266      44.260  65.125  44.785  1.00  0.00           C0.      0
ATOM   4099 HG21 VAL A 266      45.276  65.295  45.142  1.00  0.00           H0.      0
ATOM   4100 HG22 VAL A 266      44.068  64.052  44.778  1.00  0.00           H0.      0
ATOM   4101 HG23 VAL A 266      44.289  65.553  43.783  1.00  0.00           H0.      0
ATOM   4102  C   VAL A 266      44.201  65.061  47.956  1.00  0.00           C0.      0
ATOM   4103  O   VAL A 266      44.159  65.759  48.986  1.00  0.00           O0.      0
ATOM   4104  N   LEU A 267      45.238  64.265  47.621  1.00  0.00           N0.      0
ATOM   4105  H   LEU A 267      45.153  63.740  46.762  1.00  0.00           H0.      0
ATOM   4106  CA  LEU A 267      46.494  64.167  48.321  1.00  0.00           C0.      0
ATOM   4107  HA  LEU A 267      46.897  65.067  48.785  1.00  0.00           H0.      0
ATOM   4108  CB  LEU A 267      46.359  63.027  49.362  1.00  0.00           C0.      0
ATOM   4109  HB2 LEU A 267      46.109  62.100  48.846  1.00  0.00           H0.      0
ATOM   4110  HB3 LEU A 267      47.368  62.824  49.720  1.00  0.00           H0.      0
ATOM   4111  CG  LEU A 267      45.492  63.275  50.669  1.00  0.00           C0.      0
ATOM   4112  HG  LEU A 267      44.526  63.670  50.356  1.00  0.00           H0.      0
ATOM   4113  CD1 LEU A 267      45.258  61.910  51.321  1.00  0.00           C0.      0
ATOM   4114 HD11 LEU A 267      46.157  61.718  51.906  1.00  0.00           H0.      0
ATOM   4115 HD12 LEU A 267      44.384  62.029  51.961  1.00  0.00           H0.      0
ATOM   4116 HD13 LEU A 267      45.043  61.134  50.587  1.00  0.00           H0.      0
ATOM   4117  CD2 LEU A 267      46.141  64.118  51.656  1.00  0.00           C0.      0
ATOM   4118 HD21 LEU A 267      47.159  63.788  51.863  1.00  0.00           H0.      0
ATOM   4119 HD22 LEU A 267      46.133  65.146  51.295  1.00  0.00           H0.      0
ATOM   4120 HD23 LEU A 267      45.625  64.158  52.615  1.00  0.00           H0.      0
ATOM   4121  C   LEU A 267      47.650  63.807  47.388  1.00  0.00           C0.      0
ATOM   4122  O   LEU A 267      47.525  63.574  46.172  1.00  0.00           O0.      0
ATOM   4123  N   GLY A 268      48.789  63.780  47.953  1.00  0.00           N0.      0
ATOM   4124  H   GLY A 268      48.826  64.009  48.936  1.00  0.00           H0.      0
ATOM   4125  CA  GLY A 268      49.921  63.033  47.388  1.00  0.00           C0.      0
ATOM   4126  HA2 GLY A 268      49.785  62.850  46.322  1.00  0.00           H0.      0
ATOM   4127  HA3 GLY A 268      50.882  63.533  47.510  1.00  0.00           H0.      0
ATOM   4128  C   GLY A 268      50.072  61.646  48.017  1.00  0.00           C0.      0
ATOM   4129  O   GLY A 268      49.126  60.882  48.053  1.00  0.00           O0.      0
ATOM   4130  N   ASP A 269      51.304  61.252  48.374  1.00  0.00           N0.      0
ATOM   4131  H   ASP A 269      52.007  61.971  48.274  1.00  0.00           H0.      0
ATOM   4132  CA  ASP A 269      51.623  60.000  49.045  1.00  0.00           C0.      0
ATOM   4133  HA  ASP A 269      51.010  59.239  48.564  1.00  0.00           H0.      0
ATOM   4134  CB  ASP A 269      53.157  59.768  48.894  1.00  0.00           C0.      0
ATOM   4135  HB2 ASP A 269      53.476  58.922  49.501  1.00  0.00           H0.      0
ATOM   4136  HB3 ASP A 269      53.326  59.461  47.862  1.00  0.00           H0.      0
ATOM   4137  CG  ASP A 269      54.097  61.005  49.250  1.00  0.00           C0.      0
ATOM   4138  OD1 ASP A 269      53.604  61.979  49.850  1.00  0.00           O0.      0
ATOM   4139  OD2 ASP A 269      55.239  61.000  48.802  1.00  0.00           O0.      0
ATOM   4140  C   ASP A 269      51.078  59.968  50.443  1.00  0.00           C0.      0
ATOM   4141  O   ASP A 269      51.833  59.925  51.387  1.00  0.00           O0.      0
ATOM   4142  N   PHE A 270      49.688  59.943  50.641  1.00  0.00           N0.      0
ATOM   4143  H   PHE A 270      49.144  59.958  49.790  1.00  0.00           H0.      0
ATOM   4144  CA  PHE A 270      48.936  60.092  51.869  1.00  0.00           C0.      0
ATOM   4145  HA  PHE A 270      47.883  60.101  51.585  1.00  0.00           H0.      0
ATOM   4146  CB  PHE A 270      49.126  58.807  52.749  1.00  0.00           C0.      0
ATOM   4147  HB2 PHE A 270      50.151  58.790  53.119  1.00  0.00           H0.      0
ATOM   4148  HB3 PHE A 270      48.450  58.967  53.589  1.00  0.00           H0.      0
ATOM   4149  CG  PHE A 270      48.953  57.413  52.142  1.00  0.00           C0.      0
ATOM   4150  CD1 PHE A 270      50.077  56.667  51.733  1.00  0.00           C0.      0
ATOM   4151  HD1 PHE A 270      51.060  57.044  51.977  1.00  0.00           H0.      0
ATOM   4152  CE1 PHE A 270      49.967  55.466  50.987  1.00  0.00           C0.      0
ATOM   4153  HE1 PHE A 270      50.842  54.876  50.758  1.00  0.00           H0.      0
ATOM   4154  CZ  PHE A 270      48.667  55.104  50.598  1.00  0.00           C0.      0
ATOM   4155  HZ  PHE A 270      48.536  54.213  50.003  1.00  0.00           H0.      0
ATOM   4156  CE2 PHE A 270      47.566  55.864  50.946  1.00  0.00           C0.      0
ATOM   4157  HE2 PHE A 270      46.621  55.646  50.470  1.00  0.00           H0.      0
ATOM   4158  CD2 PHE A 270      47.648  56.989  51.798  1.00  0.00           C0.      0
ATOM   4159  HD2 PHE A 270      46.749  57.527  52.057  1.00  0.00           H0.      0
ATOM   4160  C   PHE A 270      49.109  61.489  52.594  1.00  0.00           C0.      0
ATOM   4161  O   PHE A 270      48.180  62.040  53.212  1.00  0.00           O0.      0
ATOM   4162  N   LYS A 271      50.199  62.130  52.362  1.00  0.00           N0.      0
ATOM   4163  H   LYS A 271      50.946  61.621  51.913  1.00  0.00           H0.      0
ATOM   4164  CA  LYS A 271      50.499  63.582  52.765  1.00  0.00           C0.      0
ATOM   4165  HA  LYS A 271      50.073  63.750  53.755  1.00  0.00           H0.      0
ATOM   4166  CB  LYS A 271      51.955  63.762  52.929  1.00  0.00           C0.      0
ATOM   4167  HB2 LYS A 271      52.271  62.948  53.581  1.00  0.00           H0.      0
ATOM   4168  HB3 LYS A 271      52.445  63.733  51.956  1.00  0.00           H0.      0
ATOM   4169  CG  LYS A 271      52.387  65.113  53.586  1.00  0.00           C0.      0
ATOM   4170  HG2 LYS A 271      53.338  65.491  53.210  1.00  0.00           H0.      0
ATOM   4171  HG3 LYS A 271      51.771  65.897  53.147  1.00  0.00           H0.      0
ATOM   4172  CD  LYS A 271      52.135  65.199  55.133  1.00  0.00           C0.      0
ATOM   4173  HD2 LYS A 271      51.139  64.903  55.464  1.00  0.00           H0.      0
ATOM   4174  HD3 LYS A 271      52.897  64.577  55.603  1.00  0.00           H0.      0
ATOM   4175  CE  LYS A 271      52.174  66.630  55.576  1.00  0.00           C0.      0
ATOM   4176  HE2 LYS A 271      53.106  67.114  55.285  1.00  0.00           H0.      0
ATOM   4177  HE3 LYS A 271      51.346  67.194  55.147  1.00  0.00           H0.      0
ATOM   4178  NZ  LYS A 271      52.063  66.682  57.050  1.00  0.00           N0.      0
ATOM   4179  HZ1 LYS A 271      51.667  67.525  57.439  1.00  0.00           H0.      0
ATOM   4180  HZ2 LYS A 271      51.540  65.867  57.337  1.00  0.00           H0.      0
ATOM   4181  HZ3 LYS A 271      52.950  66.499  57.497  1.00  0.00           H0.      0
ATOM   4182  C   LYS A 271      49.832  64.563  51.802  1.00  0.00           C0.      0
ATOM   4183  O   LYS A 271      49.819  64.382  50.550  1.00  0.00           O0.      0
ATOM   4184  N   PRO A 272      49.207  65.683  52.225  1.00  0.00           N0.      0
ATOM   4185  CD  PRO A 272      48.844  66.004  53.609  1.00  0.00           C0.      0
ATOM   4186  HD2 PRO A 272      49.626  66.577  54.107  1.00  0.00           H0.      0
ATOM   4187  HD3 PRO A 272      48.533  65.184  54.255  1.00  0.00           H0.      0
ATOM   4188  CG  PRO A 272      47.691  66.919  53.517  1.00  0.00           C0.      0
ATOM   4189  HG2 PRO A 272      47.451  67.487  54.416  1.00  0.00           H0.      0
ATOM   4190  HG3 PRO A 272      46.843  66.327  53.173  1.00  0.00           H0.      0
ATOM   4191  CB  PRO A 272      48.131  67.788  52.341  1.00  0.00           C0.      0
ATOM   4192  HB2 PRO A 272      48.973  68.406  52.651  1.00  0.00           H0.      0
ATOM   4193  HB3 PRO A 272      47.328  68.396  51.923  1.00  0.00           H0.      0
ATOM   4194  CA  PRO A 272      48.669  66.706  51.399  1.00  0.00           C0.      0
ATOM   4195  HA  PRO A 272      47.812  66.241  50.912  1.00  0.00           H0.      0
ATOM   4196  C   PRO A 272      49.585  67.405  50.417  1.00  0.00           C0.      0
ATOM   4197  O   PRO A 272      50.804  67.662  50.591  1.00  0.00           O0.      0
ATOM   4198  N   TYR A 273      49.031  67.865  49.301  1.00  0.00           N0.      0
ATOM   4199  H   TYR A 273      48.045  67.694  49.165  1.00  0.00           H0.      0
ATOM   4200  CA  TYR A 273      49.622  68.464  48.046  1.00  0.00           C0.      0
ATOM   4201  HA  TYR A 273      50.626  68.821  48.275  1.00  0.00           H0.      0
ATOM   4202  CB  TYR A 273      49.551  67.398  46.982  1.00  0.00           C0.      0
ATOM   4203  HB2 TYR A 273      50.192  66.639  47.430  1.00  0.00           H0.      0
ATOM   4204  HB3 TYR A 273      48.599  66.898  46.805  1.00  0.00           H0.      0
ATOM   4205  CG  TYR A 273      50.041  67.724  45.581  1.00  0.00           C0.      0
ATOM   4206  CD1 TYR A 273      51.389  67.835  45.302  1.00  0.00           C0.      0
ATOM   4207  HD1 TYR A 273      52.103  67.510  46.044  1.00  0.00           H0.      0
ATOM   4208  CE1 TYR A 273      51.869  68.378  44.105  1.00  0.00           C0.      0
ATOM   4209  HE1 TYR A 273      52.921  68.418  43.863  1.00  0.00           H0.      0
ATOM   4210  CZ  TYR A 273      50.927  68.800  43.143  1.00  0.00           C0.      0
ATOM   4211  OH  TYR A 273      51.425  69.189  41.905  1.00  0.00           O0.      0
ATOM   4212  HH  TYR A 273      52.302  68.827  41.761  1.00  0.00           H0.      0
ATOM   4213  CE2 TYR A 273      49.546  68.701  43.340  1.00  0.00           C0.      0
ATOM   4214  HE2 TYR A 273      48.888  68.995  42.536  1.00  0.00           H0.      0
ATOM   4215  CD2 TYR A 273      49.104  68.149  44.590  1.00  0.00           C0.      0
ATOM   4216  HD2 TYR A 273      48.029  68.085  44.678  1.00  0.00           H0.      0
ATOM   4217  C   TYR A 273      48.784  69.781  47.634  1.00  0.00           C0.      0
ATOM   4218  O   TYR A 273      47.627  69.801  47.887  1.00  0.00           O0.      0
ATOM   4219  N   ARG A 274      49.391  70.706  46.934  1.00  0.00           N0.      0
ATOM   4220  H   ARG A 274      50.400  70.707  46.903  1.00  0.00           H0.      0
ATOM   4221  CA  ARG A 274      48.833  71.900  46.192  1.00  0.00           C0.      0
ATOM   4222  HA  ARG A 274      47.982  71.524  45.624  1.00  0.00           H0.      0
ATOM   4223  CB  ARG A 274      48.320  72.977  47.253  1.00  0.00           C0.      0
ATOM   4224  HB2 ARG A 274      47.712  73.751  46.786  1.00  0.00           H0.      0
ATOM   4225  HB3 ARG A 274      47.706  72.508  48.022  1.00  0.00           H0.      0
ATOM   4226  CG  ARG A 274      49.559  73.515  48.072  1.00  0.00           C0.      0
ATOM   4227  HG2 ARG A 274      50.214  72.760  48.507  1.00  0.00           H0.      0
ATOM   4228  HG3 ARG A 274      50.241  74.072  47.429  1.00  0.00           H0.      0
ATOM   4229  CD  ARG A 274      48.942  74.459  49.081  1.00  0.00           C0.      0
ATOM   4230  HD2 ARG A 274      48.452  75.283  48.562  1.00  0.00           H0.      0
ATOM   4231  HD3 ARG A 274      48.131  73.978  49.629  1.00  0.00           H0.      0
ATOM   4232  NE  ARG A 274      49.980  75.113  49.954  1.00  0.00           N0.      0
ATOM   4233  HE  ARG A 274      50.344  74.606  50.748  1.00  0.00           H0.      0
ATOM   4234  CZ  ARG A 274      50.603  76.278  49.829  1.00  0.00           C0.      0
ATOM   4235  NH1 ARG A 274      50.437  76.984  48.725  1.00  0.00           N0.      0
ATOM   4236 HH11 ARG A 274      49.923  76.573  47.960  1.00  0.00           H0.      0
ATOM   4237 HH12 ARG A 274      50.823  77.916  48.663  1.00  0.00           H0.      0
ATOM   4238  NH2 ARG A 274      51.427  76.691  50.674  1.00  0.00           N0.      0
ATOM   4239 HH21 ARG A 274      51.624  76.028  51.410  1.00  0.00           H0.      0
ATOM   4240 HH22 ARG A 274      51.924  77.568  50.609  1.00  0.00           H0.      0
ATOM   4241  C   ARG A 274      49.802  72.548  45.140  1.00  0.00           C0.      0
ATOM   4242  O   ARG A 274      51.030  72.345  45.167  1.00  0.00           O0.      0
ATOM   4243  N   PRO A 275      49.351  73.410  44.287  1.00  0.00           N0.      0
ATOM   4244  CD  PRO A 275      47.891  73.637  44.056  1.00  0.00           C0.      0
ATOM   4245  HD2 PRO A 275      47.515  74.398  44.740  1.00  0.00           H0.      0
ATOM   4246  HD3 PRO A 275      47.306  72.722  43.960  1.00  0.00           H0.      0
ATOM   4247  CG  PRO A 275      47.814  74.214  42.574  1.00  0.00           C0.      0
ATOM   4248  HG2 PRO A 275      47.050  74.980  42.438  1.00  0.00           H0.      0
ATOM   4249  HG3 PRO A 275      47.733  73.400  41.854  1.00  0.00           H0.      0
ATOM   4250  CB  PRO A 275      49.136  75.081  42.602  1.00  0.00           C0.      0
ATOM   4251  HB2 PRO A 275      48.871  75.944  43.213  1.00  0.00           H0.      0
ATOM   4252  HB3 PRO A 275      49.513  75.419  41.637  1.00  0.00           H0.      0
ATOM   4253  CA  PRO A 275      50.137  74.124  43.245  1.00  0.00           C0.      0
ATOM   4254  HA  PRO A 275      50.596  73.471  42.502  1.00  0.00           H0.      0
ATOM   4255  C   PRO A 275      51.262  74.934  43.729  1.00  0.00           C0.      0
ATOM   4256  O   PRO A 275      51.122  75.576  44.766  1.00  0.00           O0.      0
ATOM   4257  N   GLY A 276      52.295  75.122  42.885  1.00  0.00           N0.      0
ATOM   4258  H   GLY A 276      52.453  74.455  42.143  1.00  0.00           H0.      0
ATOM   4259  CA  GLY A 276      53.374  76.056  43.152  1.00  0.00           C0.      0
ATOM   4260  HA2 GLY A 276      54.029  75.972  42.284  1.00  0.00           H0.      0
ATOM   4261  HA3 GLY A 276      53.153  77.123  43.169  1.00  0.00           H0.      0
ATOM   4262  C   GLY A 276      54.179  75.715  44.462  1.00  0.00           C0.      0
ATOM   4263  O   GLY A 276      54.696  76.618  45.126  1.00  0.00           O0.      0
ATOM   4264  N   GLN A 277      54.339  74.394  44.834  1.00  0.00           N0.      0
ATOM   4265  H   GLN A 277      53.901  73.688  44.259  1.00  0.00           H0.      0
ATOM   4266  CA  GLN A 277      55.046  73.906  46.066  1.00  0.00           C0.      0
ATOM   4267  HA  GLN A 277      55.360  74.732  46.704  1.00  0.00           H0.      0
ATOM   4268  CB  GLN A 277      54.074  73.047  46.938  1.00  0.00           C0.      0
ATOM   4269  HB2 GLN A 277      54.470  73.069  47.953  1.00  0.00           H0.      0
ATOM   4270  HB3 GLN A 277      53.159  73.638  46.973  1.00  0.00           H0.      0
ATOM   4271  CG  GLN A 277      53.878  71.596  46.420  1.00  0.00           C0.      0
ATOM   4272  HG2 GLN A 277      53.492  71.551  45.401  1.00  0.00           H0.      0
ATOM   4273  HG3 GLN A 277      54.856  71.155  46.230  1.00  0.00           H0.      0
ATOM   4274  CD  GLN A 277      53.129  70.709  47.409  1.00  0.00           C0.      0
ATOM   4275  OE1 GLN A 277      52.243  71.097  48.130  1.00  0.00           O0.      0
ATOM   4276  NE2 GLN A 277      53.484  69.462  47.405  1.00  0.00           N0.      0
ATOM   4277 HE21 GLN A 277      53.119  68.815  48.090  1.00  0.00           H0.      0
ATOM   4278 HE22 GLN A 277      54.295  69.255  46.840  1.00  0.00           H0.      0
ATOM   4279  C   GLN A 277      56.405  73.348  45.761  1.00  0.00           C0.      0
ATOM   4280  O   GLN A 277      56.760  73.286  44.601  1.00  0.00           O0.      0
ATOM   4281  N   ALA A 278      57.161  73.012  46.817  1.00  0.00           N0.      0
ATOM   4282  H   ALA A 278      56.882  73.262  47.755  1.00  0.00           H0.      0
ATOM   4283  CA  ALA A 278      58.494  72.475  46.773  1.00  0.00           C0.      0
ATOM   4284  HA  ALA A 278      59.186  72.850  46.020  1.00  0.00           H0.      0
ATOM   4285  CB  ALA A 278      59.196  72.752  48.170  1.00  0.00           C0.      0
ATOM   4286  HB1 ALA A 278      58.443  72.626  48.948  1.00  0.00           H0.      0
ATOM   4287  HB2 ALA A 278      59.975  72.021  48.390  1.00  0.00           H0.      0
ATOM   4288  HB3 ALA A 278      59.530  73.789  48.159  1.00  0.00           H0.      0
ATOM   4289  C   ALA A 278      58.530  70.912  46.504  1.00  0.00           C0.      0
ATOM   4290  O   ALA A 278      59.439  70.410  45.802  1.00  0.00           O0.      0
ATOM   4291  N   TYR A 279      57.572  70.221  47.077  1.00  0.00           N0.      0
ATOM   4292  H   TYR A 279      56.948  70.675  47.729  1.00  0.00           H0.      0
ATOM   4293  CA  TYR A 279      57.502  68.761  47.153  1.00  0.00           C0.      0
ATOM   4294  HA  TYR A 279      58.518  68.370  47.201  1.00  0.00           H0.      0
ATOM   4295  CB  TYR A 279      56.761  68.322  48.415  1.00  0.00           C0.      0
ATOM   4296  HB2 TYR A 279      57.060  68.891  49.295  1.00  0.00           H0.      0
ATOM   4297  HB3 TYR A 279      55.697  68.527  48.291  1.00  0.00           H0.      0
ATOM   4298  CG  TYR A 279      56.763  66.806  48.701  1.00  0.00           C0.      0
ATOM   4299  CD1 TYR A 279      55.742  65.921  48.423  1.00  0.00           C0.      0
ATOM   4300  HD1 TYR A 279      54.858  66.292  47.926  1.00  0.00           H0.      0
ATOM   4301  CE1 TYR A 279      55.950  64.526  48.521  1.00  0.00           C0.      0
ATOM   4302  HE1 TYR A 279      55.154  63.828  48.307  1.00  0.00           H0.      0
ATOM   4303  CZ  TYR A 279      57.127  64.046  49.148  1.00  0.00           C0.      0
ATOM   4304  OH  TYR A 279      57.282  62.644  49.263  1.00  0.00           O0.      0
ATOM   4305  HH  TYR A 279      56.460  62.165  49.135  1.00  0.00           H0.      0
ATOM   4306  CE2 TYR A 279      58.182  64.889  49.352  1.00  0.00           C0.      0
ATOM   4307  HE2 TYR A 279      59.172  64.511  49.556  1.00  0.00           H0.      0
ATOM   4308  CD2 TYR A 279      58.031  66.304  49.113  1.00  0.00           C0.      0
ATOM   4309  HD2 TYR A 279      58.822  66.949  49.465  1.00  0.00           H0.      0
ATOM   4310  C   TYR A 279      56.687  68.151  45.942  1.00  0.00           C0.      0
ATOM   4311  O   TYR A 279      55.548  68.557  45.609  1.00  0.00           O0.      0
ATOM   4312  N   VAL A 280      57.264  67.108  45.301  1.00  0.00           N0.      0
ATOM   4313  H   VAL A 280      58.186  66.848  45.619  1.00  0.00           H0.      0
ATOM   4314  CA  VAL A 280      56.628  66.423  44.177  1.00  0.00           C0.      0
ATOM   4315  HA  VAL A 280      55.699  66.952  43.969  1.00  0.00           H0.      0
ATOM   4316  CB  VAL A 280      57.541  66.542  42.854  1.00  0.00           C0.      0
ATOM   4317  HB  VAL A 280      58.580  66.251  43.010  1.00  0.00           H0.      0
ATOM   4318  CG1 VAL A 280      57.122  65.488  41.765  1.00  0.00           C0.      0
ATOM   4319 HG11 VAL A 280      56.408  66.014  41.131  1.00  0.00           H0.      0
ATOM   4320 HG12 VAL A 280      58.002  65.394  41.130  1.00  0.00           H0.      0
ATOM   4321 HG13 VAL A 280      56.819  64.485  42.064  1.00  0.00           H0.      0
ATOM   4322  CG2 VAL A 280      57.599  67.992  42.288  1.00  0.00           C0.      0
ATOM   4323 HG21 VAL A 280      57.835  68.748  43.037  1.00  0.00           H0.      0
ATOM   4324 HG22 VAL A 280      58.367  68.039  41.516  1.00  0.00           H0.      0
ATOM   4325 HG23 VAL A 280      56.661  68.258  41.801  1.00  0.00           H0.      0
ATOM   4326  C   VAL A 280      56.411  64.988  44.633  1.00  0.00           C0.      0
ATOM   4327  O   VAL A 280      57.419  64.258  44.616  1.00  0.00           O0.      0
ATOM   4328  N   PRO A 281      55.200  64.528  44.921  1.00  0.00           N0.      0
ATOM   4329  CD  PRO A 281      53.960  65.350  45.103  1.00  0.00           C0.      0
ATOM   4330  HD2 PRO A 281      53.901  65.905  44.166  1.00  0.00           H0.      0
ATOM   4331  HD3 PRO A 281      54.153  65.805  46.074  1.00  0.00           H0.      0
ATOM   4332  CG  PRO A 281      52.913  64.296  45.221  1.00  0.00           C0.      0
ATOM   4333  HG2 PRO A 281      52.552  64.060  44.221  1.00  0.00           H0.      0
ATOM   4334  HG3 PRO A 281      52.086  64.594  45.865  1.00  0.00           H0.      0
ATOM   4335  CB  PRO A 281      53.520  63.042  45.817  1.00  0.00           C0.      0
ATOM   4336  HB2 PRO A 281      52.882  62.232  45.465  1.00  0.00           H0.      0
ATOM   4337  HB3 PRO A 281      53.509  63.109  46.905  1.00  0.00           H0.      0
ATOM   4338  CA  PRO A 281      54.934  63.167  45.197  1.00  0.00           C0.      0
ATOM   4339  HA  PRO A 281      55.640  62.729  45.903  1.00  0.00           H0.      0
ATOM   4340  C   PRO A 281      55.046  62.273  43.944  1.00  0.00           C0.      0
ATOM   4341  O   PRO A 281      55.053  62.815  42.827  1.00  0.00           O0.      0
ATOM   4342  N   CYS A 282      55.389  61.017  44.090  1.00  0.00           N0.      0
ATOM   4343  H   CYS A 282      55.547  60.695  45.034  1.00  0.00           H0.      0
ATOM   4344  CA  CYS A 282      55.466  60.010  43.029  1.00  0.00           C0.      0
ATOM   4345  HA  CYS A 282      55.945  60.439  42.148  1.00  0.00           H0.      0
ATOM   4346  CB  CYS A 282      56.587  58.984  43.405  1.00  0.00           C0.      0
ATOM   4347  HB2 CYS A 282      57.469  59.502  43.781  1.00  0.00           H0.      0
ATOM   4348  HB3 CYS A 282      56.298  58.306  44.209  1.00  0.00           H0.      0
ATOM   4349  SG  CYS A 282      56.914  57.956  41.935  1.00  0.00           S0.      0
ATOM   4350  HG  CYS A 282      55.737  57.393  41.643  1.00  0.00           H0.      0
ATOM   4351  C   CYS A 282      54.105  59.385  42.526  1.00  0.00           C0.      0
ATOM   4352  O   CYS A 282      53.975  58.856  41.479  1.00  0.00           O0.      0
ATOM   4353  N   TYR A 283      53.098  59.608  43.343  1.00  0.00           N0.      0
ATOM   4354  H   TYR A 283      53.337  60.030  44.229  1.00  0.00           H0.      0
ATOM   4355  CA  TYR A 283      51.728  59.081  43.269  1.00  0.00           C0.      0
ATOM   4356  HA  TYR A 283      51.504  58.806  42.239  1.00  0.00           H0.      0
ATOM   4357  CB  TYR A 283      51.644  57.750  44.027  1.00  0.00           C0.      0
ATOM   4358  HB2 TYR A 283      51.973  58.040  45.024  1.00  0.00           H0.      0
ATOM   4359  HB3 TYR A 283      50.621  57.372  44.027  1.00  0.00           H0.      0
ATOM   4360  CG  TYR A 283      52.461  56.551  43.627  1.00  0.00           C0.      0
ATOM   4361  CD1 TYR A 283      53.691  56.260  44.221  1.00  0.00           C0.      0
ATOM   4362  HD1 TYR A 283      54.027  56.806  45.090  1.00  0.00           H0.      0
ATOM   4363  CE1 TYR A 283      54.548  55.192  43.844  1.00  0.00           C0.      0
ATOM   4364  HE1 TYR A 283      55.529  54.980  44.243  1.00  0.00           H0.      0
ATOM   4365  CZ  TYR A 283      54.037  54.370  42.809  1.00  0.00           C0.      0
ATOM   4366  OH  TYR A 283      54.754  53.335  42.317  1.00  0.00           O0.      0
ATOM   4367  HH  TYR A 283      55.583  53.124  42.752  1.00  0.00           H0.      0
ATOM   4368  CE2 TYR A 283      52.862  54.647  42.159  1.00  0.00           C0.      0
ATOM   4369  HE2 TYR A 283      52.470  53.937  41.446  1.00  0.00           H0.      0
ATOM   4370  CD2 TYR A 283      52.018  55.744  42.626  1.00  0.00           C0.      0
ATOM   4371  HD2 TYR A 283      51.055  55.877  42.156  1.00  0.00           H0.      0
ATOM   4372  C   TYR A 283      50.830  60.183  43.794  1.00  0.00           C0.      0
ATOM   4373  O   TYR A 283      51.202  60.969  44.638  1.00  0.00           O0.      0
ATOM   4374  N   PHE A 284      49.636  60.268  43.247  1.00  0.00           N0.      0
ATOM   4375  H   PHE A 284      49.308  59.633  42.534  1.00  0.00           H0.      0
ATOM   4376  CA  PHE A 284      48.595  61.021  43.899  1.00  0.00           C0.      0
ATOM   4377  HA  PHE A 284      48.992  61.571  44.753  1.00  0.00           H0.      0
ATOM   4378  CB  PHE A 284      48.017  62.069  42.994  1.00  0.00           C0.      0
ATOM   4379  HB2 PHE A 284      47.488  61.648  42.139  1.00  0.00           H0.      0
ATOM   4380  HB3 PHE A 284      47.258  62.564  43.600  1.00  0.00           H0.      0
ATOM   4381  CG  PHE A 284      49.080  63.051  42.479  1.00  0.00           C0.      0
ATOM   4382  CD1 PHE A 284      49.603  62.993  41.160  1.00  0.00           C0.      0
ATOM   4383  HD1 PHE A 284      49.241  62.201  40.520  1.00  0.00           H0.      0
ATOM   4384  CE1 PHE A 284      50.690  63.803  40.724  1.00  0.00           C0.      0
ATOM   4385  HE1 PHE A 284      51.195  63.691  39.776  1.00  0.00           H0.      0
ATOM   4386  CZ  PHE A 284      51.132  64.793  41.587  1.00  0.00           C0.      0
ATOM   4387  HZ  PHE A 284      52.032  65.319  41.304  1.00  0.00           H0.      0
ATOM   4388  CE2 PHE A 284      50.535  64.984  42.812  1.00  0.00           C0.      0
ATOM   4389  HE2 PHE A 284      50.792  65.850  43.403  1.00  0.00           H0.      0
ATOM   4390  CD2 PHE A 284      49.578  64.080  43.317  1.00  0.00           C0.      0
ATOM   4391  HD2 PHE A 284      49.187  64.215  44.315  1.00  0.00           H0.      0
ATOM   4392  C   PHE A 284      47.445  60.156  44.387  1.00  0.00           C0.      0
ATOM   4393  O   PHE A 284      46.980  59.232  43.669  1.00  0.00           O0.      0
ATOM   4394  N   ILE A 285      46.951  60.420  45.602  1.00  0.00           N0.      0
ATOM   4395  H   ILE A 285      47.362  61.246  46.013  1.00  0.00           H0.      0
ATOM   4396  CA  ILE A 285      45.747  59.774  46.181  1.00  0.00           C0.      0
ATOM   4397  HA  ILE A 285      45.460  58.991  45.479  1.00  0.00           H0.      0
ATOM   4398  CB  ILE A 285      46.200  59.020  47.451  1.00  0.00           C0.      0
ATOM   4399  HB  ILE A 285      46.890  59.654  48.008  1.00  0.00           H0.      0
ATOM   4400  CG2 ILE A 285      45.177  58.701  48.623  1.00  0.00           C0.      0
ATOM   4401 HG21 ILE A 285      45.596  57.982  49.326  1.00  0.00           H0.      0
ATOM   4402 HG22 ILE A 285      44.975  59.698  49.015  1.00  0.00           H0.      0
ATOM   4403 HG23 ILE A 285      44.254  58.237  48.276  1.00  0.00           H0.      0
ATOM   4404  CG1 ILE A 285      46.899  57.744  47.073  1.00  0.00           C0.      0
ATOM   4405 HG12 ILE A 285      46.243  56.885  47.217  1.00  0.00           H0.      0
ATOM   4406 HG13 ILE A 285      47.359  57.737  46.085  1.00  0.00           H0.      0
ATOM   4407  CD1 ILE A 285      48.039  57.520  48.049  1.00  0.00           C0.      0
ATOM   4408 HD11 ILE A 285      48.924  58.081  47.750  1.00  0.00           H0.      0
ATOM   4409 HD12 ILE A 285      47.706  57.834  49.039  1.00  0.00           H0.      0
ATOM   4410 HD13 ILE A 285      48.429  56.507  47.951  1.00  0.00           H0.      0
ATOM   4411  C   ILE A 285      44.450  60.581  46.343  1.00  0.00           C0.      0
ATOM   4412  O   ILE A 285      44.509  61.713  46.725  1.00  0.00           O0.      0
ATOM   4413  N   HID A 286      43.279  60.039  45.993  1.00  0.00           N0.      0
ATOM   4414  H   HID A 286      43.308  59.105  45.608  1.00  0.00           H0.      0
ATOM   4415  CA  HID A 286      41.982  60.686  46.087  1.00  0.00           C0.      0
ATOM   4416  HA  HID A 286      42.122  61.681  46.509  1.00  0.00           H0.      0
ATOM   4417  CB  HID A 286      41.362  60.825  44.660  1.00  0.00           C0.      0
ATOM   4418  HB2 HID A 286      41.317  59.825  44.228  1.00  0.00           H0.      0
ATOM   4419  HB3 HID A 286      40.344  61.153  44.867  1.00  0.00           H0.      0
ATOM   4420  CG  HID A 286      42.134  61.763  43.787  1.00  0.00           C0.      0
ATOM   4421  ND1 HID A 286      41.620  62.930  43.337  1.00  0.00           N0.      0
ATOM   4422  HD1 HID A 286      40.656  63.185  43.498  1.00  0.00           H0.      0
ATOM   4423  CE1 HID A 286      42.444  63.449  42.414  1.00  0.00           C0.      0
ATOM   4424  HE1 HID A 286      42.146  64.322  41.852  1.00  0.00           H0.      0
ATOM   4425  NE2 HID A 286      43.442  62.640  42.205  1.00  0.00           N0.      0
ATOM   4426  CD2 HID A 286      43.250  61.544  43.035  1.00  0.00           C0.      0
ATOM   4427  HD2 HID A 286      43.845  60.643  43.035  1.00  0.00           H0.      0
ATOM   4428  C   HID A 286      41.004  59.819  47.033  1.00  0.00           C0.      0
ATOM   4429  O   HID A 286      41.113  58.605  47.109  1.00  0.00           O0.      0
ATOM   4430  N   VAL A 287      40.146  60.585  47.716  1.00  0.00           N0.      0
ATOM   4431  H   VAL A 287      40.112  61.528  47.355  1.00  0.00           H0.      0
ATOM   4432  CA  VAL A 287      39.039  60.235  48.554  1.00  0.00           C0.      0
ATOM   4433  HA  VAL A 287      38.839  59.165  48.496  1.00  0.00           H0.      0
ATOM   4434  CB  VAL A 287      39.229  60.559  50.062  1.00  0.00           C0.      0
ATOM   4435  HB  VAL A 287      39.234  61.643  50.177  1.00  0.00           H0.      0
ATOM   4436  CG1 VAL A 287      38.101  60.095  50.979  1.00  0.00           C0.      0
ATOM   4437 HG11 VAL A 287      37.223  60.738  50.919  1.00  0.00           H0.      0
ATOM   4438 HG12 VAL A 287      37.822  59.048  50.859  1.00  0.00           H0.      0
ATOM   4439 HG13 VAL A 287      38.441  60.145  52.013  1.00  0.00           H0.      0
ATOM   4440  CG2 VAL A 287      40.576  59.973  50.497  1.00  0.00           C0.      0
ATOM   4441 HG21 VAL A 287      41.416  60.269  49.869  1.00  0.00           H0.      0
ATOM   4442 HG22 VAL A 287      40.673  60.191  51.560  1.00  0.00           H0.      0
ATOM   4443 HG23 VAL A 287      40.540  58.905  50.281  1.00  0.00           H0.      0
ATOM   4444  C   VAL A 287      37.676  60.771  48.100  1.00  0.00           C0.      0
ATOM   4445  O   VAL A 287      37.712  61.777  47.366  1.00  0.00           O0.      0
ATOM   4446  N   LEU A 288      36.561  60.155  48.406  1.00  0.00           N0.      0
ATOM   4447  H   LEU A 288      36.639  59.372  49.039  1.00  0.00           H0.      0
ATOM   4448  CA  LEU A 288      35.199  60.609  47.942  1.00  0.00           C0.      0
ATOM   4449  HA  LEU A 288      35.087  61.693  47.957  1.00  0.00           H0.      0
ATOM   4450  CB  LEU A 288      34.799  60.104  46.514  1.00  0.00           C0.      0
ATOM   4451  HB2 LEU A 288      35.002  59.033  46.521  1.00  0.00           H0.      0
ATOM   4452  HB3 LEU A 288      33.740  60.345  46.421  1.00  0.00           H0.      0
ATOM   4453  CG  LEU A 288      35.479  60.831  45.290  1.00  0.00           C0.      0
ATOM   4454  HG  LEU A 288      35.780  61.862  45.475  1.00  0.00           H0.      0
ATOM   4455  CD1 LEU A 288      36.673  60.083  44.674  1.00  0.00           C0.      0
ATOM   4456 HD11 LEU A 288      37.306  59.722  45.484  1.00  0.00           H0.      0
ATOM   4457 HD12 LEU A 288      36.351  59.283  44.008  1.00  0.00           H0.      0
ATOM   4458 HD13 LEU A 288      37.202  60.835  44.088  1.00  0.00           H0.      0
ATOM   4459  CD2 LEU A 288      34.451  61.016  44.201  1.00  0.00           C0.      0
ATOM   4460 HD21 LEU A 288      34.114  60.062  43.794  1.00  0.00           H0.      0
ATOM   4461 HD22 LEU A 288      33.518  61.541  44.406  1.00  0.00           H0.      0
ATOM   4462 HD23 LEU A 288      34.965  61.524  43.386  1.00  0.00           H0.      0
ATOM   4463  C   LEU A 288      34.213  59.941  48.907  1.00  0.00           C0.      0
ATOM   4464  O   LEU A 288      34.448  58.860  49.363  1.00  0.00           O0.      0
ATOM   4465  N   LYS A 289      33.022  60.533  48.993  1.00  0.00           N0.      0
ATOM   4466  H   LYS A 289      32.912  61.418  48.520  1.00  0.00           H0.      0
ATOM   4467  CA  LYS A 289      31.832  59.962  49.586  1.00  0.00           C0.      0
ATOM   4468  HA  LYS A 289      31.917  58.892  49.778  1.00  0.00           H0.      0
ATOM   4469  CB  LYS A 289      31.697  60.594  50.964  1.00  0.00           C0.      0
ATOM   4470  HB2 LYS A 289      32.538  60.403  51.631  1.00  0.00           H0.      0
ATOM   4471  HB3 LYS A 289      31.693  61.673  50.808  1.00  0.00           H0.      0
ATOM   4472  CG  LYS A 289      30.433  60.064  51.677  1.00  0.00           C0.      0
ATOM   4473  HG2 LYS A 289      29.515  60.444  51.229  1.00  0.00           H0.      0
ATOM   4474  HG3 LYS A 289      30.460  58.974  51.676  1.00  0.00           H0.      0
ATOM   4475  CD  LYS A 289      30.384  60.549  53.136  1.00  0.00           C0.      0
ATOM   4476  HD2 LYS A 289      31.225  60.082  53.648  1.00  0.00           H0.      0
ATOM   4477  HD3 LYS A 289      30.531  61.618  53.289  1.00  0.00           H0.      0
ATOM   4478  CE  LYS A 289      29.001  60.281  53.767  1.00  0.00           C0.      0
ATOM   4479  HE2 LYS A 289      28.247  60.724  53.117  1.00  0.00           H0.      0
ATOM   4480  HE3 LYS A 289      28.775  59.217  53.835  1.00  0.00           H0.      0
ATOM   4481  NZ  LYS A 289      28.924  60.849  55.152  1.00  0.00           N0.      0
ATOM   4482  HZ1 LYS A 289      29.248  61.805  55.176  1.00  0.00           H0.      0
ATOM   4483  HZ2 LYS A 289      27.994  60.728  55.527  1.00  0.00           H0.      0
ATOM   4484  HZ3 LYS A 289      29.652  60.485  55.749  1.00  0.00           H0.      0
ATOM   4485  C   LYS A 289      30.592  60.132  48.767  1.00  0.00           C0.      0
ATOM   4486  O   LYS A 289      30.110  61.251  48.502  1.00  0.00           O0.      0
ATOM   4487  N   LYS A 290      29.961  58.993  48.517  1.00  0.00           N0.      0
ATOM   4488  H   LYS A 290      30.288  58.114  48.893  1.00  0.00           H0.      0
ATOM   4489  CA  LYS A 290      28.764  58.883  47.755  1.00  0.00           C0.      0
ATOM   4490  HA  LYS A 290      28.874  59.319  46.762  1.00  0.00           H0.      0
ATOM   4491  CB  LYS A 290      28.415  57.372  47.579  1.00  0.00           C0.      0
ATOM   4492  HB2 LYS A 290      29.274  56.703  47.531  1.00  0.00           H0.      0
ATOM   4493  HB3 LYS A 290      27.862  57.142  48.490  1.00  0.00           H0.      0
ATOM   4494  CG  LYS A 290      27.576  56.973  46.275  1.00  0.00           C0.      0
ATOM   4495  HG2 LYS A 290      26.730  57.634  46.088  1.00  0.00           H0.      0
ATOM   4496  HG3 LYS A 290      28.350  57.040  45.510  1.00  0.00           H0.      0
ATOM   4497  CD  LYS A 290      27.080  55.560  46.415  1.00  0.00           C0.      0
ATOM   4498  HD2 LYS A 290      27.893  54.862  46.615  1.00  0.00           H0.      0
ATOM   4499  HD3 LYS A 290      26.381  55.514  47.250  1.00  0.00           H0.      0
ATOM   4500  CE  LYS A 290      26.246  55.308  45.124  1.00  0.00           C0.      0
ATOM   4501  HE2 LYS A 290      25.411  56.007  45.070  1.00  0.00           H0.      0
ATOM   4502  HE3 LYS A 290      26.774  55.430  44.178  1.00  0.00           H0.      0
ATOM   4503  NZ  LYS A 290      25.768  53.923  45.128  1.00  0.00           N0.      0
ATOM   4504  HZ1 LYS A 290      26.169  53.466  45.934  1.00  0.00           H0.      0
ATOM   4505  HZ2 LYS A 290      24.761  53.854  45.161  1.00  0.00           H0.      0
ATOM   4506  HZ3 LYS A 290      26.045  53.317  44.368  1.00  0.00           H0.      0
ATOM   4507  C   LYS A 290      27.573  59.558  48.371  1.00  0.00           C0.      0
ATOM   4508  O   LYS A 290      27.523  59.738  49.598  1.00  0.00           O0.      0
ATOM   4509  N   THR A 291      26.617  59.790  47.469  1.00  0.00           N0.      0
ATOM   4510  H   THR A 291      26.694  59.319  46.579  1.00  0.00           H0.      0
ATOM   4511  CA  THR A 291      25.334  60.480  47.669  1.00  0.00           C0.      0
ATOM   4512  HA  THR A 291      25.564  61.448  48.115  1.00  0.00           H0.      0
ATOM   4513  CB  THR A 291      24.509  60.492  46.499  1.00  0.00           C0.      0
ATOM   4514  HB  THR A 291      23.447  60.620  46.708  1.00  0.00           H0.      0
ATOM   4515  CG2 THR A 291      24.876  61.585  45.512  1.00  0.00           C0.      0
ATOM   4516 HG21 THR A 291      25.929  61.647  45.236  1.00  0.00           H0.      0
ATOM   4517 HG22 THR A 291      24.186  61.483  44.675  1.00  0.00           H0.      0
ATOM   4518 HG23 THR A 291      24.640  62.563  45.929  1.00  0.00           H0.      0
ATOM   4519  OG1 THR A 291      24.593  59.316  45.753  1.00  0.00           O0.      0
ATOM   4520  HG1 THR A 291      25.172  59.468  45.002  1.00  0.00           H0.      0
ATOM   4521  C   THR A 291      24.573  59.725  48.750  1.00  0.00           C0.      0
ATOM   4522  O   THR A 291      24.627  58.488  48.801  1.00  0.00           O0.      0
ATOM   4523  N   GLY A 292      23.843  60.418  49.593  1.00  0.00           N0.      0
ATOM   4524  H   GLY A 292      23.676  61.398  49.418  1.00  0.00           H0.      0
ATOM   4525  CA  GLY A 292      22.904  59.723  50.458  1.00  0.00           C0.      0
ATOM   4526  HA2 GLY A 292      22.104  59.368  49.808  1.00  0.00           H0.      0
ATOM   4527  HA3 GLY A 292      23.425  58.903  50.952  1.00  0.00           H0.      0
ATOM   4528  C   GLY A 292      22.466  60.722  51.539  1.00  0.00           C0.      0
ATOM   4529  O   GLY A 292      21.449  61.403  51.334  1.00  0.00           O0.      0
ATOM   4530  OXT GLY A 292      23.049  60.709  52.658  1.00  0.00           O0.      0
ATOM   4531  N   ACT A 294      51.425  49.341  39.712  1.00  0.00           N0.      0
ATOM   4532  CA  ACT A 294      52.945  49.558  39.603  1.00  0.00           C0.      0
ATOM   4533  C   ACT A 294      53.448  51.026  39.581  1.00  0.00           C0.      0
ATOM   4534  O   ACT A 294      52.704  51.924  39.348  1.00  0.00           O0.      0
ATOM   4535  CE  ACT A 294      51.166  47.791  39.769  1.00  0.00           C0.      0
ATOM   4536  OXT ACT A 294      54.640  51.149  39.309  1.00  0.00           O0.      0
ATOM   4537  HE1 ACT A 294      51.568  47.369  40.692  1.00  0.00           H0.      0
ATOM   4538  HE2 ACT A 294      50.100  47.560  39.767  1.00  0.00           H0.      0
ATOM   4539  HE3 ACT A 294      51.555  47.285  38.884  1.00  0.00           H0.      0
ATOM   4540  H1  ACT A 294      53.336  49.064  38.713  1.00  0.00           H0.      0
ATOM   4541  H3  ACT A 294      53.293  49.168  40.561  1.00  0.00           H0.      0
ATOM   4542  H01 ACT A 294      50.903  49.696  38.897  1.00  0.00           H0.      0
ATOM   4543  H02 ACT A 294      51.073  49.869  40.523  1.00  0.00           H0.      0
ATOM   4544  CA' SAM A 293      48.374  45.805  44.396  1.00  0.00           C0.      0
ATOM   4545  CB  SAM A 293      48.145  46.132  42.868  1.00  0.00           C0.      0
[truncated: 6,254,513 more chars]
