# Supplementary material for: Computational Investigation of GNMT-Catalyzed Methyl Transfer Reaction: Integrating MD, QM, and ML Approaches
Source: J Comput Chem. Author manuscript; Available in PMC 2026 Jun 29. (PMC13312424; doi:10.1002/jcc.70434)
Supplement: SI-3 [file NIHMS2188582-supplement-SI-3.zip › MD-frame-pdbs/sampling-P2-41122.pdb]

ATOM      1  N   VAL A   1      44.769 110.780 100.694  1.00  0.00           N  
ATOM      2  CA  VAL A   1      44.708 110.805 102.186  1.00  0.00           C  
ATOM      3  C   VAL A   1      45.845 111.483 102.858  1.00  0.00           C  
ATOM      4  O   VAL A   1      47.011 111.136 102.620  1.00  0.00           O  
ATOM      5  CB  VAL A   1      44.595 109.325 102.732  1.00  0.00           C  
ATOM      6  CG1 VAL A   1      44.388 109.175 104.251  1.00  0.00           C  
ATOM      7  CG2 VAL A   1      43.461 108.587 102.141  1.00  0.00           C  
ATOM      8  HA  VAL A   1      43.803 111.316 102.513  1.00  0.00           H  
ATOM      9  HB  VAL A   1      45.507 108.825 102.407  1.00  0.00           H  
ATOM     10 HG11 VAL A   1      44.264 108.131 104.536  1.00  0.00           H  
ATOM     11 HG12 VAL A   1      45.303 109.578 104.685  1.00  0.00           H  
ATOM     12 HG13 VAL A   1      43.606 109.775 104.716  1.00  0.00           H  
ATOM     13 HG21 VAL A   1      42.571 109.214 102.103  1.00  0.00           H  
ATOM     14 HG22 VAL A   1      43.727 108.262 101.135  1.00  0.00           H  
ATOM     15 HG23 VAL A   1      43.238 107.662 102.674  1.00  0.00           H  
ATOM     16  H1  VAL A   1      45.569 110.212 100.452  1.00  0.00           H  
ATOM     17  H2  VAL A   1      44.975 111.729 100.415  1.00  0.00           H  
ATOM     18  H3  VAL A   1      43.903 110.517 100.246  1.00  0.00           H  
ATOM     19  N   ASP A   2      45.482 112.457 103.703  1.00  0.00           N  
ATOM     20  CA  ASP A   2      46.414 113.122 104.644  1.00  0.00           C  
ATOM     21  C   ASP A   2      45.790 113.642 105.977  1.00  0.00           C  
ATOM     22  O   ASP A   2      46.515 113.678 107.006  1.00  0.00           O  
ATOM     23  CB  ASP A   2      47.291 114.152 103.977  1.00  0.00           C  
ATOM     24  CG  ASP A   2      46.581 115.352 103.468  1.00  0.00           C  
ATOM     25  OD1 ASP A   2      46.533 116.385 104.127  1.00  0.00           O  
ATOM     26  OD2 ASP A   2      46.258 115.364 102.260  1.00  0.00           O1-
ATOM     27  H   ASP A   2      44.475 112.515 103.664  1.00  0.00           H  
ATOM     28  HA  ASP A   2      47.038 112.326 105.049  1.00  0.00           H  
ATOM     29  HB2 ASP A   2      48.147 114.390 104.608  1.00  0.00           H  
ATOM     30  HB3 ASP A   2      47.781 113.551 103.210  1.00  0.00           H  
ATOM     31  N   SER A   3      44.487 113.965 106.053  1.00  0.00           N  
ATOM     32  CA  SER A   3      43.828 114.454 107.257  1.00  0.00           C  
ATOM     33  C   SER A   3      42.315 114.549 107.069  1.00  0.00           C  
ATOM     34  O   SER A   3      41.816 115.180 106.140  1.00  0.00           O  
ATOM     35  CB  SER A   3      44.422 115.796 107.584  1.00  0.00           C  
ATOM     36  OG  SER A   3      43.758 116.386 108.637  1.00  0.00           O  
ATOM     37  H   SER A   3      43.872 113.615 105.332  1.00  0.00           H  
ATOM     38  HA  SER A   3      44.007 113.793 108.105  1.00  0.00           H  
ATOM     39  HB2 SER A   3      45.465 115.586 107.824  1.00  0.00           H  
ATOM     40  HB3 SER A   3      44.427 116.538 106.786  1.00  0.00           H  
ATOM     41  HG  SER A   3      44.380 116.975 109.070  1.00  0.00           H  
ATOM     42  N   VAL A   4      41.524 114.115 108.031  1.00  0.00           N  
ATOM     43  CA  VAL A   4      40.110 114.369 108.015  1.00  0.00           C  
ATOM     44  C   VAL A   4      39.753 115.781 108.378  1.00  0.00           C  
ATOM     45  O   VAL A   4      38.763 116.328 107.967  1.00  0.00           O  
ATOM     46  CB  VAL A   4      39.305 113.279 108.783  1.00  0.00           C  
ATOM     47  CG1 VAL A   4      39.510 113.292 110.299  1.00  0.00           C  
ATOM     48  CG2 VAL A   4      37.774 113.189 108.570  1.00  0.00           C  
ATOM     49  H   VAL A   4      42.011 113.626 108.768  1.00  0.00           H  
ATOM     50  HA  VAL A   4      39.751 114.348 106.986  1.00  0.00           H  
ATOM     51  HB  VAL A   4      39.696 112.344 108.379  1.00  0.00           H  
ATOM     52 HG11 VAL A   4      38.877 112.530 110.754  1.00  0.00           H  
ATOM     53 HG12 VAL A   4      40.554 113.083 110.534  1.00  0.00           H  
ATOM     54 HG13 VAL A   4      39.201 114.256 110.704  1.00  0.00           H  
ATOM     55 HG21 VAL A   4      37.562 112.946 107.529  1.00  0.00           H  
ATOM     56 HG22 VAL A   4      37.292 112.362 109.090  1.00  0.00           H  
ATOM     57 HG23 VAL A   4      37.249 114.138 108.683  1.00  0.00           H  
ATOM     58  N   TYR A   5      40.538 116.398 109.276  1.00  0.00           N  
ATOM     59  CA  TYR A   5      40.537 117.799 109.592  1.00  0.00           C  
ATOM     60  C   TYR A   5      40.806 118.761 108.464  1.00  0.00           C  
ATOM     61  O   TYR A   5      40.587 119.948 108.739  1.00  0.00           O  
ATOM     62  CB  TYR A   5      41.478 118.064 110.796  1.00  0.00           C  
ATOM     63  CG  TYR A   5      41.258 117.222 112.096  1.00  0.00           C  
ATOM     64  CD1 TYR A   5      42.104 116.130 112.326  1.00  0.00           C  
ATOM     65  CD2 TYR A   5      40.282 117.543 113.049  1.00  0.00           C  
ATOM     66  CE1 TYR A   5      41.986 115.292 113.473  1.00  0.00           C  
ATOM     67  CE2 TYR A   5      40.189 116.744 114.217  1.00  0.00           C  
ATOM     68  CZ  TYR A   5      40.965 115.611 114.433  1.00  0.00           C  
ATOM     69  OH  TYR A   5      40.764 114.828 115.511  1.00  0.00           O  
ATOM     70  H   TYR A   5      41.308 115.807 109.557  1.00  0.00           H  
ATOM     71  HA  TYR A   5      39.507 118.072 109.820  1.00  0.00           H  
ATOM     72  HB2 TYR A   5      42.510 117.926 110.476  1.00  0.00           H  
ATOM     73  HB3 TYR A   5      41.453 119.127 111.038  1.00  0.00           H  
ATOM     74  HD1 TYR A   5      42.767 115.829 111.528  1.00  0.00           H  
ATOM     75  HD2 TYR A   5      39.582 118.349 112.888  1.00  0.00           H  
ATOM     76  HE1 TYR A   5      42.585 114.395 113.542  1.00  0.00           H  
ATOM     77  HE2 TYR A   5      39.395 116.991 114.905  1.00  0.00           H  
ATOM     78  HH  TYR A   5      40.092 115.142 116.118  1.00  0.00           H  
ATOM     79  N   ARG A   6      41.290 118.336 107.248  1.00  0.00           N  
ATOM     80  CA  ARG A   6      41.300 119.188 106.013  1.00  0.00           C  
ATOM     81  C   ARG A   6      39.865 119.486 105.559  1.00  0.00           C  
ATOM     82  O   ARG A   6      39.639 120.386 104.766  1.00  0.00           O  
ATOM     83  CB  ARG A   6      42.220 118.501 104.942  1.00  0.00           C  
ATOM     84  CG  ARG A   6      42.657 119.391 103.762  1.00  0.00           C  
ATOM     85  CD  ARG A   6      43.149 120.800 104.103  1.00  0.00           C  
ATOM     86  NE  ARG A   6      44.196 120.636 105.122  1.00  0.00           N  
ATOM     87  CZ  ARG A   6      44.414 121.265 106.278  1.00  0.00           C  
ATOM     88  NH1 ARG A   6      45.325 120.918 107.109  1.00  0.00           N1+
ATOM     89  NH2 ARG A   6      43.684 122.278 106.600  1.00  0.00           N  
ATOM     90  H   ARG A   6      41.450 117.351 107.090  1.00  0.00           H  
ATOM     91  HA  ARG A   6      41.772 120.147 106.228  1.00  0.00           H  
ATOM     92  HB2 ARG A   6      43.097 118.108 105.456  1.00  0.00           H  
ATOM     93  HB3 ARG A   6      41.683 117.657 104.506  1.00  0.00           H  
ATOM     94  HG2 ARG A   6      43.430 118.998 103.102  1.00  0.00           H  
ATOM     95  HG3 ARG A   6      41.751 119.456 103.159  1.00  0.00           H  
ATOM     96  HD2 ARG A   6      43.432 121.320 103.187  1.00  0.00           H  
ATOM     97  HD3 ARG A   6      42.323 121.334 104.571  1.00  0.00           H  
ATOM     98  HE  ARG A   6      44.803 119.840 105.002  1.00  0.00           H  
ATOM     99 HH11 ARG A   6      45.886 120.103 106.907  1.00  0.00           H  
ATOM    100 HH12 ARG A   6      45.418 121.460 107.956  1.00  0.00           H  
ATOM    101 HH21 ARG A   6      43.107 122.701 105.887  1.00  0.00           H  
ATOM    102 HH22 ARG A   6      43.908 122.673 107.502  1.00  0.00           H  
ATOM    103  N   THR A   7      38.839 118.779 106.095  1.00  0.00           N  
ATOM    104  CA  THR A   7      37.335 119.178 106.037  1.00  0.00           C  
ATOM    105  C   THR A   7      36.606 119.303 107.385  1.00  0.00           C  
ATOM    106  O   THR A   7      35.870 120.308 107.433  1.00  0.00           O  
ATOM    107  CB  THR A   7      36.613 118.203 105.011  1.00  0.00           C  
ATOM    108  CG2 THR A   7      35.211 118.741 104.590  1.00  0.00           C  
ATOM    109  OG1 THR A   7      37.301 118.129 103.787  1.00  0.00           O  
ATOM    110  H   THR A   7      39.106 117.896 106.506  1.00  0.00           H  
ATOM    111  HA  THR A   7      37.218 120.195 105.661  1.00  0.00           H  
ATOM    112  HB  THR A   7      36.492 117.217 105.461  1.00  0.00           H  
ATOM    113  HG1 THR A   7      38.019 117.511 103.946  1.00  0.00           H  
ATOM    114 HG21 THR A   7      34.927 118.067 103.782  1.00  0.00           H  
ATOM    115 HG22 THR A   7      34.514 118.618 105.418  1.00  0.00           H  
ATOM    116 HG23 THR A   7      35.261 119.756 104.196  1.00  0.00           H  
ATOM    117  N   ARG A   8      36.908 118.518 108.361  1.00  0.00           N  
ATOM    118  CA  ARG A   8      36.311 118.440 109.707  1.00  0.00           C  
ATOM    119  C   ARG A   8      36.822 119.589 110.572  1.00  0.00           C  
ATOM    120  O   ARG A   8      37.998 120.041 110.461  1.00  0.00           O  
ATOM    121  CB  ARG A   8      36.379 117.079 110.371  1.00  0.00           C  
ATOM    122  CG  ARG A   8      35.374 116.010 109.841  1.00  0.00           C  
ATOM    123  CD  ARG A   8      33.851 116.427 110.019  1.00  0.00           C  
ATOM    124  NE  ARG A   8      33.377 117.007 108.761  1.00  0.00           N  
ATOM    125  CZ  ARG A   8      32.752 118.170 108.561  1.00  0.00           C  
ATOM    126  NH1 ARG A   8      32.468 118.507 107.323  1.00  0.00           N1+
ATOM    127  NH2 ARG A   8      32.721 119.088 109.446  1.00  0.00           N  
ATOM    128  H   ARG A   8      37.572 117.762 108.276  1.00  0.00           H  
ATOM    129  HA  ARG A   8      35.226 118.548 109.682  1.00  0.00           H  
ATOM    130  HB2 ARG A   8      37.388 116.676 110.294  1.00  0.00           H  
ATOM    131  HB3 ARG A   8      36.201 117.146 111.444  1.00  0.00           H  
ATOM    132  HG2 ARG A   8      35.616 115.764 108.808  1.00  0.00           H  
ATOM    133  HG3 ARG A   8      35.397 115.132 110.488  1.00  0.00           H  
ATOM    134  HD2 ARG A   8      33.319 115.481 110.117  1.00  0.00           H  
ATOM    135  HD3 ARG A   8      33.684 117.101 110.858  1.00  0.00           H  
ATOM    136  HE  ARG A   8      33.382 116.403 107.951  1.00  0.00           H  
ATOM    137 HH11 ARG A   8      32.798 117.841 106.638  1.00  0.00           H  
ATOM    138 HH12 ARG A   8      31.966 119.371 107.175  1.00  0.00           H  
ATOM    139 HH21 ARG A   8      33.079 118.924 110.375  1.00  0.00           H  
ATOM    140 HH22 ARG A   8      32.625 120.016 109.056  1.00  0.00           H  
ATOM    141  N   SER A   9      36.037 119.927 111.614  1.00  0.00           N  
ATOM    142  CA  SER A   9      36.400 120.908 112.646  1.00  0.00           C  
ATOM    143  C   SER A   9      37.422 120.318 113.620  1.00  0.00           C  
ATOM    144  O   SER A   9      37.178 119.262 114.184  1.00  0.00           O  
ATOM    145  CB  SER A   9      35.181 121.259 113.454  1.00  0.00           C  
ATOM    146  OG  SER A   9      34.166 121.771 112.639  1.00  0.00           O  
ATOM    147  H   SER A   9      35.119 119.509 111.671  1.00  0.00           H  
ATOM    148  HA  SER A   9      36.934 121.711 112.138  1.00  0.00           H  
ATOM    149  HB2 SER A   9      34.808 120.312 113.845  1.00  0.00           H  
ATOM    150  HB3 SER A   9      35.476 122.036 114.159  1.00  0.00           H  
ATOM    151  HG  SER A   9      33.689 121.006 112.310  1.00  0.00           H  
ATOM    152  N   LEU A  10      38.417 121.082 114.048  1.00  0.00           N  
ATOM    153  CA  LEU A  10      39.352 120.877 115.057  1.00  0.00           C  
ATOM    154  C   LEU A  10      38.715 121.209 116.483  1.00  0.00           C  
ATOM    155  O   LEU A  10      37.839 122.135 116.549  1.00  0.00           O  
ATOM    156  CB  LEU A  10      40.571 121.808 114.789  1.00  0.00           C  
ATOM    157  CG  LEU A  10      41.573 121.534 113.638  1.00  0.00           C  
ATOM    158  CD1 LEU A  10      41.078 121.825 112.146  1.00  0.00           C  
ATOM    159  CD2 LEU A  10      42.936 122.237 113.769  1.00  0.00           C  
ATOM    160  H   LEU A  10      38.488 121.998 113.628  1.00  0.00           H  
ATOM    161  HA  LEU A  10      39.682 119.849 114.906  1.00  0.00           H  
ATOM    162  HB2 LEU A  10      40.061 122.750 114.586  1.00  0.00           H  
ATOM    163  HB3 LEU A  10      41.120 121.811 115.731  1.00  0.00           H  
ATOM    164  HG  LEU A  10      41.696 120.452 113.611  1.00  0.00           H  
ATOM    165 HD11 LEU A  10      40.207 121.223 111.881  1.00  0.00           H  
ATOM    166 HD12 LEU A  10      40.796 122.872 112.040  1.00  0.00           H  
ATOM    167 HD13 LEU A  10      41.844 121.594 111.407  1.00  0.00           H  
ATOM    168 HD21 LEU A  10      42.776 123.313 113.693  1.00  0.00           H  
ATOM    169 HD22 LEU A  10      43.448 122.067 114.716  1.00  0.00           H  
ATOM    170 HD23 LEU A  10      43.616 121.968 112.961  1.00  0.00           H  
ATOM    171  N   GLY A  11      38.994 120.421 117.531  1.00  0.00           N  
ATOM    172  CA  GLY A  11      38.509 120.566 118.954  1.00  0.00           C  
ATOM    173  C   GLY A  11      36.930 120.379 119.139  1.00  0.00           C  
ATOM    174  O   GLY A  11      36.558 120.407 120.288  1.00  0.00           O  
ATOM    175  H   GLY A  11      39.575 119.630 117.296  1.00  0.00           H  
ATOM    176  HA2 GLY A  11      38.997 119.762 119.506  1.00  0.00           H  
ATOM    177  HA3 GLY A  11      38.817 121.581 119.207  1.00  0.00           H  
ATOM    178  N   VAL A  12      36.114 120.194 118.117  1.00  0.00           N  
ATOM    179  CA  VAL A  12      34.661 119.962 118.259  1.00  0.00           C  
ATOM    180  C   VAL A  12      34.328 118.456 118.320  1.00  0.00           C  
ATOM    181  O   VAL A  12      35.011 117.653 117.676  1.00  0.00           O  
ATOM    182  CB  VAL A  12      33.825 120.527 117.057  1.00  0.00           C  
ATOM    183  CG1 VAL A  12      32.282 120.282 117.062  1.00  0.00           C  
ATOM    184  CG2 VAL A  12      34.047 122.050 116.992  1.00  0.00           C  
ATOM    185  H   VAL A  12      36.481 120.213 117.177  1.00  0.00           H  
ATOM    186  HA  VAL A  12      34.331 120.398 119.202  1.00  0.00           H  
ATOM    187  HB  VAL A  12      34.159 120.097 116.113  1.00  0.00           H  
ATOM    188 HG11 VAL A  12      32.236 119.193 117.068  1.00  0.00           H  
ATOM    189 HG12 VAL A  12      31.797 120.759 117.913  1.00  0.00           H  
ATOM    190 HG13 VAL A  12      31.754 120.734 116.222  1.00  0.00           H  
ATOM    191 HG21 VAL A  12      33.688 122.545 117.894  1.00  0.00           H  
ATOM    192 HG22 VAL A  12      35.118 122.204 116.863  1.00  0.00           H  
ATOM    193 HG23 VAL A  12      33.515 122.485 116.147  1.00  0.00           H  
ATOM    194  N   ALA A  13      33.405 118.134 119.200  1.00  0.00           N  
ATOM    195  CA  ALA A  13      32.877 116.794 119.574  1.00  0.00           C  
ATOM    196  C   ALA A  13      32.278 116.061 118.387  1.00  0.00           C  
ATOM    197  O   ALA A  13      31.761 116.626 117.367  1.00  0.00           O  
ATOM    198  CB  ALA A  13      31.780 116.968 120.644  1.00  0.00           C  
ATOM    199  H   ALA A  13      33.187 118.887 119.836  1.00  0.00           H  
ATOM    200  HA  ALA A  13      33.683 116.238 120.051  1.00  0.00           H  
ATOM    201  HB1 ALA A  13      31.039 117.713 120.354  1.00  0.00           H  
ATOM    202  HB2 ALA A  13      31.343 116.015 120.940  1.00  0.00           H  
ATOM    203  HB3 ALA A  13      32.301 117.266 121.554  1.00  0.00           H  
ATOM    204  N   ALA A  14      32.443 114.766 118.420  1.00  0.00           N  
ATOM    205  CA  ALA A  14      32.120 113.735 117.419  1.00  0.00           C  
ATOM    206  C   ALA A  14      32.795 113.920 115.985  1.00  0.00           C  
ATOM    207  O   ALA A  14      32.830 112.965 115.185  1.00  0.00           O  
ATOM    208  CB  ALA A  14      30.528 113.704 117.327  1.00  0.00           C  
ATOM    209  H   ALA A  14      33.000 114.373 119.166  1.00  0.00           H  
ATOM    210  HA  ALA A  14      32.456 112.766 117.790  1.00  0.00           H  
ATOM    211  HB1 ALA A  14      30.156 112.732 117.004  1.00  0.00           H  
ATOM    212  HB2 ALA A  14      30.129 113.946 118.312  1.00  0.00           H  
ATOM    213  HB3 ALA A  14      30.232 114.461 116.601  1.00  0.00           H  
ATOM    214  N   GLU A  15      33.237 115.163 115.598  1.00  0.00           N  
ATOM    215  CA  GLU A  15      33.774 115.499 114.237  1.00  0.00           C  
ATOM    216  C   GLU A  15      35.158 114.822 114.076  1.00  0.00           C  
ATOM    217  O   GLU A  15      35.596 114.616 112.968  1.00  0.00           O  
ATOM    218  CB  GLU A  15      33.794 116.993 113.895  1.00  0.00           C  
ATOM    219  CG  GLU A  15      32.530 117.789 113.901  1.00  0.00           C  
ATOM    220  CD  GLU A  15      32.267 118.896 112.849  1.00  0.00           C  
ATOM    221  OE1 GLU A  15      33.253 119.218 112.102  1.00  0.00           O  
ATOM    222  OE2 GLU A  15      31.178 119.557 112.857  1.00  0.00           O1-
ATOM    223  H   GLU A  15      33.001 115.892 116.256  1.00  0.00           H  
ATOM    224  HA  GLU A  15      33.150 115.003 113.494  1.00  0.00           H  
ATOM    225  HB2 GLU A  15      34.365 117.504 114.670  1.00  0.00           H  
ATOM    226  HB3 GLU A  15      34.341 117.052 112.954  1.00  0.00           H  
ATOM    227  HG2 GLU A  15      31.768 117.052 113.642  1.00  0.00           H  
ATOM    228  HG3 GLU A  15      32.452 118.320 114.849  1.00  0.00           H  
ATOM    229  N   GLY A  16      35.876 114.480 115.133  1.00  0.00           N  
ATOM    230  CA  GLY A  16      37.252 114.077 115.141  1.00  0.00           C  
ATOM    231  C   GLY A  16      37.426 112.535 115.257  1.00  0.00           C  
ATOM    232  O   GLY A  16      36.469 111.839 115.608  1.00  0.00           O  
ATOM    233  H   GLY A  16      35.439 114.456 116.043  1.00  0.00           H  
ATOM    234  HA2 GLY A  16      37.731 114.545 114.281  1.00  0.00           H  
ATOM    235  HA3 GLY A  16      37.725 114.498 116.028  1.00  0.00           H  
ATOM    236  N   ILE A  17      38.601 112.028 115.020  1.00  0.00           N  
ATOM    237  CA  ILE A  17      39.194 110.682 115.019  1.00  0.00           C  
ATOM    238  C   ILE A  17      39.249 110.160 116.503  1.00  0.00           C  
ATOM    239  O   ILE A  17      39.908 110.776 117.339  1.00  0.00           O  
ATOM    240  CB  ILE A  17      40.602 110.674 114.417  1.00  0.00           C  
ATOM    241  CG1 ILE A  17      40.842 111.603 113.294  1.00  0.00           C  
ATOM    242  CG2 ILE A  17      41.007 109.194 114.258  1.00  0.00           C  
ATOM    243  CD1 ILE A  17      42.327 111.576 112.832  1.00  0.00           C  
ATOM    244  H   ILE A  17      39.251 112.723 114.686  1.00  0.00           H  
ATOM    245  HA  ILE A  17      38.552 110.065 114.390  1.00  0.00           H  
ATOM    246  HB  ILE A  17      41.270 111.081 115.176  1.00  0.00           H  
ATOM    247 HG12 ILE A  17      40.279 111.415 112.380  1.00  0.00           H  
ATOM    248 HG13 ILE A  17      40.742 112.625 113.660  1.00  0.00           H  
ATOM    249 HG21 ILE A  17      40.821 108.469 115.052  1.00  0.00           H  
ATOM    250 HG22 ILE A  17      40.483 108.872 113.359  1.00  0.00           H  
ATOM    251 HG23 ILE A  17      42.059 109.175 113.975  1.00  0.00           H  
ATOM    252 HD11 ILE A  17      42.389 110.794 112.075  1.00  0.00           H  
ATOM    253 HD12 ILE A  17      42.567 112.537 112.377  1.00  0.00           H  
ATOM    254 HD13 ILE A  17      43.059 111.350 113.607  1.00  0.00           H  
ATOM    255  N   PRO A  18      38.720 109.024 116.813  1.00  0.00           N  
ATOM    256  CA  PRO A  18      38.831 108.403 118.155  1.00  0.00           C  
ATOM    257  C   PRO A  18      40.221 108.118 118.682  1.00  0.00           C  
ATOM    258  O   PRO A  18      41.129 107.703 117.965  1.00  0.00           O  
ATOM    259  CB  PRO A  18      38.028 107.142 118.042  1.00  0.00           C  
ATOM    260  CG  PRO A  18      38.014 106.694 116.500  1.00  0.00           C  
ATOM    261  CD  PRO A  18      38.048 108.120 115.877  1.00  0.00           C  
ATOM    262  HA  PRO A  18      38.316 109.133 118.779  1.00  0.00           H  
ATOM    263  HB2 PRO A  18      38.479 106.319 118.596  1.00  0.00           H  
ATOM    264  HB3 PRO A  18      36.984 107.235 118.341  1.00  0.00           H  
ATOM    265  HG2 PRO A  18      38.940 106.174 116.254  1.00  0.00           H  
ATOM    266  HG3 PRO A  18      37.186 106.074 116.153  1.00  0.00           H  
ATOM    267  HD2 PRO A  18      38.555 107.959 114.925  1.00  0.00           H  
ATOM    268  HD3 PRO A  18      36.998 108.384 115.748  1.00  0.00           H  
ATOM    269  N   ASP A  19      40.493 108.412 119.975  1.00  0.00           N  
ATOM    270  CA  ASP A  19      41.820 108.630 120.627  1.00  0.00           C  
ATOM    271  C   ASP A  19      42.944 107.699 120.268  1.00  0.00           C  
ATOM    272  O   ASP A  19      44.078 108.136 119.990  1.00  0.00           O  
ATOM    273  CB  ASP A  19      41.700 108.916 122.160  1.00  0.00           C  
ATOM    274  CG  ASP A  19      41.134 107.828 123.092  1.00  0.00           C  
ATOM    275  OD1 ASP A  19      41.296 107.931 124.347  1.00  0.00           O  
ATOM    276  OD2 ASP A  19      40.634 106.787 122.659  1.00  0.00           O1-
ATOM    277  H   ASP A  19      39.709 108.685 120.548  1.00  0.00           H  
ATOM    278  HA  ASP A  19      42.175 109.585 120.240  1.00  0.00           H  
ATOM    279  HB2 ASP A  19      42.716 109.228 122.401  1.00  0.00           H  
ATOM    280  HB3 ASP A  19      41.042 109.772 122.304  1.00  0.00           H  
ATOM    281  N   GLN A  20      42.716 106.382 120.506  1.00  0.00           N  
ATOM    282  CA  GLN A  20      43.862 105.432 120.268  1.00  0.00           C  
ATOM    283  C   GLN A  20      44.339 105.403 118.836  1.00  0.00           C  
ATOM    284  O   GLN A  20      45.450 105.012 118.529  1.00  0.00           O  
ATOM    285  CB  GLN A  20      43.428 104.011 120.773  1.00  0.00           C  
ATOM    286  CG  GLN A  20      43.202 103.987 122.302  1.00  0.00           C  
ATOM    287  CD  GLN A  20      42.521 102.698 122.778  1.00  0.00           C  
ATOM    288  NE2 GLN A  20      41.329 102.358 122.356  1.00  0.00           N  
ATOM    289  OE1 GLN A  20      43.077 101.802 123.428  1.00  0.00           O  
ATOM    290  H   GLN A  20      41.956 106.222 121.152  1.00  0.00           H  
ATOM    291  HA  GLN A  20      44.646 105.748 120.957  1.00  0.00           H  
ATOM    292  HB2 GLN A  20      42.487 103.745 120.293  1.00  0.00           H  
ATOM    293  HB3 GLN A  20      44.091 103.245 120.370  1.00  0.00           H  
ATOM    294  HG2 GLN A  20      44.221 103.992 122.690  1.00  0.00           H  
ATOM    295  HG3 GLN A  20      42.619 104.828 122.676  1.00  0.00           H  
ATOM    296 HE21 GLN A  20      40.978 101.446 122.614  1.00  0.00           H  
ATOM    297 HE22 GLN A  20      40.750 102.967 121.796  1.00  0.00           H  
ATOM    298  N   TYR A  21      43.391 105.693 117.828  1.00  0.00           N  
ATOM    299  CA  TYR A  21      43.644 105.698 116.387  1.00  0.00           C  
ATOM    300  C   TYR A  21      44.073 107.088 115.854  1.00  0.00           C  
ATOM    301  O   TYR A  21      44.945 107.159 114.936  1.00  0.00           O  
ATOM    302  CB  TYR A  21      42.300 105.394 115.719  1.00  0.00           C  
ATOM    303  CG  TYR A  21      41.610 104.161 116.095  1.00  0.00           C  
ATOM    304  CD1 TYR A  21      40.824 104.056 117.285  1.00  0.00           C  
ATOM    305  CD2 TYR A  21      41.697 102.982 115.283  1.00  0.00           C  
ATOM    306  CE1 TYR A  21      40.261 102.795 117.700  1.00  0.00           C  
ATOM    307  CE2 TYR A  21      41.208 101.812 115.652  1.00  0.00           C  
ATOM    308  CZ  TYR A  21      40.526 101.687 116.876  1.00  0.00           C  
ATOM    309  OH  TYR A  21      39.998 100.429 117.081  1.00  0.00           O  
ATOM    310  H   TYR A  21      42.424 105.903 118.032  1.00  0.00           H  
ATOM    311  HA  TYR A  21      44.390 104.930 116.179  1.00  0.00           H  
ATOM    312  HB2 TYR A  21      41.654 106.263 115.849  1.00  0.00           H  
ATOM    313  HB3 TYR A  21      42.471 105.390 114.641  1.00  0.00           H  
ATOM    314  HD1 TYR A  21      40.611 104.971 117.819  1.00  0.00           H  
ATOM    315  HD2 TYR A  21      42.296 103.054 114.387  1.00  0.00           H  
ATOM    316  HE1 TYR A  21      39.704 102.629 118.610  1.00  0.00           H  
ATOM    317  HE2 TYR A  21      41.400 100.931 115.059  1.00  0.00           H  
ATOM    318  HH  TYR A  21      40.391  99.776 116.499  1.00  0.00           H  
ATOM    319  N   ALA A  22      43.622 108.163 116.469  1.00  0.00           N  
ATOM    320  CA  ALA A  22      44.279 109.473 116.444  1.00  0.00           C  
ATOM    321  C   ALA A  22      45.801 109.398 116.775  1.00  0.00           C  
ATOM    322  O   ALA A  22      46.684 109.901 116.028  1.00  0.00           O  
ATOM    323  CB  ALA A  22      43.574 110.326 117.404  1.00  0.00           C  
ATOM    324  H   ALA A  22      42.911 108.035 117.174  1.00  0.00           H  
ATOM    325  HA  ALA A  22      44.146 109.910 115.454  1.00  0.00           H  
ATOM    326  HB1 ALA A  22      43.842 111.378 117.315  1.00  0.00           H  
ATOM    327  HB2 ALA A  22      42.488 110.374 117.322  1.00  0.00           H  
ATOM    328  HB3 ALA A  22      43.785 110.137 118.457  1.00  0.00           H  
ATOM    329  N   ASP A  23      46.147 108.786 117.909  1.00  0.00           N  
ATOM    330  CA  ASP A  23      47.565 108.787 118.359  1.00  0.00           C  
ATOM    331  C   ASP A  23      48.440 107.595 117.725  1.00  0.00           C  
ATOM    332  O   ASP A  23      49.613 107.520 118.053  1.00  0.00           O  
ATOM    333  CB  ASP A  23      47.642 108.785 119.897  1.00  0.00           C  
ATOM    334  CG  ASP A  23      47.076 110.043 120.509  1.00  0.00           C  
ATOM    335  OD1 ASP A  23      47.329 110.275 121.716  1.00  0.00           O  
ATOM    336  OD2 ASP A  23      46.487 110.930 119.796  1.00  0.00           O1-
ATOM    337  H   ASP A  23      45.426 108.449 118.531  1.00  0.00           H  
ATOM    338  HA  ASP A  23      48.067 109.687 118.005  1.00  0.00           H  
ATOM    339  HB2 ASP A  23      47.125 107.896 120.257  1.00  0.00           H  
ATOM    340  HB3 ASP A  23      48.702 108.661 120.121  1.00  0.00           H  
ATOM    341  N   GLY A  24      47.805 106.749 116.978  1.00  0.00           N  
ATOM    342  CA  GLY A  24      48.377 105.577 116.300  1.00  0.00           C  
ATOM    343  C   GLY A  24      48.696 104.361 117.179  1.00  0.00           C  
ATOM    344  O   GLY A  24      49.117 103.334 116.694  1.00  0.00           O  
ATOM    345  H   GLY A  24      46.859 106.976 116.707  1.00  0.00           H  
ATOM    346  HA2 GLY A  24      47.759 105.144 115.515  1.00  0.00           H  
ATOM    347  HA3 GLY A  24      49.335 105.898 115.888  1.00  0.00           H  
ATOM    348  N   GLU A  25      48.467 104.486 118.474  1.00  0.00           N  
ATOM    349  CA  GLU A  25      48.620 103.349 119.464  1.00  0.00           C  
ATOM    350  C   GLU A  25      47.790 102.104 119.075  1.00  0.00           C  
ATOM    351  O   GLU A  25      48.266 100.980 119.318  1.00  0.00           O  
ATOM    352  CB  GLU A  25      48.237 103.946 120.861  1.00  0.00           C  
ATOM    353  CG  GLU A  25      49.269 104.976 121.481  1.00  0.00           C  
ATOM    354  CD  GLU A  25      50.694 104.376 121.604  1.00  0.00           C  
ATOM    355  OE1 GLU A  25      51.125 103.688 122.580  1.00  0.00           O  
ATOM    356  OE2 GLU A  25      51.432 104.536 120.563  1.00  0.00           O1-
ATOM    357  H   GLU A  25      48.270 105.440 118.742  1.00  0.00           H  
ATOM    358  HA  GLU A  25      49.693 103.166 119.420  1.00  0.00           H  
ATOM    359  HB2 GLU A  25      47.315 104.492 120.665  1.00  0.00           H  
ATOM    360  HB3 GLU A  25      48.087 103.091 121.520  1.00  0.00           H  
ATOM    361  HG2 GLU A  25      49.425 105.847 120.845  1.00  0.00           H  
ATOM    362  HG3 GLU A  25      48.848 105.215 122.458  1.00  0.00           H  
ATOM    363  N   ALA A  26      46.649 102.334 118.435  1.00  0.00           N  
ATOM    364  CA  ALA A  26      45.847 101.250 117.862  1.00  0.00           C  
ATOM    365  C   ALA A  26      46.520 100.724 116.648  1.00  0.00           C  
ATOM    366  O   ALA A  26      46.617  99.477 116.423  1.00  0.00           O  
ATOM    367  CB  ALA A  26      44.472 101.740 117.512  1.00  0.00           C  
ATOM    368  H   ALA A  26      46.368 103.303 118.480  1.00  0.00           H  
ATOM    369  HA  ALA A  26      45.700 100.543 118.678  1.00  0.00           H  
ATOM    370  HB1 ALA A  26      43.928 101.727 118.456  1.00  0.00           H  
ATOM    371  HB2 ALA A  26      44.552 102.743 117.093  1.00  0.00           H  
ATOM    372  HB3 ALA A  26      43.926 101.111 116.808  1.00  0.00           H  
ATOM    373  N   ALA A  27      46.956 101.657 115.724  1.00  0.00           N  
ATOM    374  CA  ALA A  27      47.239 101.398 114.427  1.00  0.00           C  
ATOM    375  C   ALA A  27      48.475 100.565 114.221  1.00  0.00           C  
ATOM    376  O   ALA A  27      48.413  99.574 113.524  1.00  0.00           O  
ATOM    377  CB  ALA A  27      47.482 102.733 113.652  1.00  0.00           C  
ATOM    378  H   ALA A  27      47.138 102.595 116.052  1.00  0.00           H  
ATOM    379  HA  ALA A  27      46.394 100.823 114.047  1.00  0.00           H  
ATOM    380  HB1 ALA A  27      46.645 103.417 113.789  1.00  0.00           H  
ATOM    381  HB2 ALA A  27      48.424 103.240 113.864  1.00  0.00           H  
ATOM    382  HB3 ALA A  27      47.546 102.539 112.581  1.00  0.00           H  
ATOM    383  N   ARG A  28      49.523 100.822 115.045  1.00  0.00           N  
ATOM    384  CA  ARG A  28      50.816 100.118 115.048  1.00  0.00           C  
ATOM    385  C   ARG A  28      50.809  98.682 115.616  1.00  0.00           C  
ATOM    386  O   ARG A  28      51.745  97.942 115.361  1.00  0.00           O  
ATOM    387  CB  ARG A  28      51.814 101.032 115.857  1.00  0.00           C  
ATOM    388  CG  ARG A  28      51.636 101.010 117.420  1.00  0.00           C  
ATOM    389  CD  ARG A  28      52.692 101.818 118.263  1.00  0.00           C  
ATOM    390  NE  ARG A  28      52.296 101.922 119.664  1.00  0.00           N  
ATOM    391  CZ  ARG A  28      52.385 100.967 120.593  1.00  0.00           C  
ATOM    392  NH1 ARG A  28      52.719  99.752 120.374  1.00  0.00           N1+
ATOM    393  NH2 ARG A  28      51.917 101.237 121.806  1.00  0.00           N  
ATOM    394  H   ARG A  28      49.465 101.699 115.544  1.00  0.00           H  
ATOM    395  HA  ARG A  28      51.100  99.969 114.007  1.00  0.00           H  
ATOM    396  HB2 ARG A  28      52.794 100.646 115.578  1.00  0.00           H  
ATOM    397  HB3 ARG A  28      51.775 102.027 115.412  1.00  0.00           H  
ATOM    398  HG2 ARG A  28      50.623 101.244 117.747  1.00  0.00           H  
ATOM    399  HG3 ARG A  28      51.894 100.043 117.850  1.00  0.00           H  
ATOM    400  HD2 ARG A  28      53.650 101.323 118.104  1.00  0.00           H  
ATOM    401  HD3 ARG A  28      52.710 102.849 117.910  1.00  0.00           H  
ATOM    402  HE  ARG A  28      52.046 102.832 120.023  1.00  0.00           H  
ATOM    403 HH11 ARG A  28      52.928  99.342 119.474  1.00  0.00           H  
ATOM    404 HH12 ARG A  28      52.839  99.192 121.207  1.00  0.00           H  
ATOM    405 HH21 ARG A  28      51.480 102.136 121.952  1.00  0.00           H  
ATOM    406 HH22 ARG A  28      51.681 100.514 122.471  1.00  0.00           H  
ATOM    407  N   VAL A  29      49.722  98.254 116.221  1.00  0.00           N  
ATOM    408  CA  VAL A  29      49.481  96.918 116.734  1.00  0.00           C  
ATOM    409  C   VAL A  29      48.364  96.162 115.921  1.00  0.00           C  
ATOM    410  O   VAL A  29      48.239  94.941 116.178  1.00  0.00           O  
ATOM    411  CB  VAL A  29      49.213  96.814 118.265  1.00  0.00           C  
ATOM    412  CG1 VAL A  29      50.407  97.375 119.045  1.00  0.00           C  
ATOM    413  CG2 VAL A  29      47.935  97.407 118.819  1.00  0.00           C  
ATOM    414  H   VAL A  29      48.939  98.882 116.327  1.00  0.00           H  
ATOM    415  HA  VAL A  29      50.406  96.374 116.544  1.00  0.00           H  
ATOM    416  HB  VAL A  29      49.165  95.743 118.461  1.00  0.00           H  
ATOM    417 HG11 VAL A  29      50.520  96.924 120.032  1.00  0.00           H  
ATOM    418 HG12 VAL A  29      51.364  97.240 118.542  1.00  0.00           H  
ATOM    419 HG13 VAL A  29      50.339  98.459 119.139  1.00  0.00           H  
ATOM    420 HG21 VAL A  29      47.966  97.153 119.878  1.00  0.00           H  
ATOM    421 HG22 VAL A  29      47.925  98.493 118.716  1.00  0.00           H  
ATOM    422 HG23 VAL A  29      47.112  96.828 118.402  1.00  0.00           H  
ATOM    423  N   TRP A  30      47.509  96.799 115.114  1.00  0.00           N  
ATOM    424  CA  TRP A  30      46.296  96.197 114.523  1.00  0.00           C  
ATOM    425  C   TRP A  30      46.406  94.979 113.631  1.00  0.00           C  
ATOM    426  O   TRP A  30      45.517  94.115 113.602  1.00  0.00           O  
ATOM    427  CB  TRP A  30      45.599  97.253 113.729  1.00  0.00           C  
ATOM    428  CG  TRP A  30      44.060  96.954 113.657  1.00  0.00           C  
ATOM    429  CD1 TRP A  30      43.429  96.514 112.585  1.00  0.00           C  
ATOM    430  CD2 TRP A  30      43.113  97.249 114.710  1.00  0.00           C  
ATOM    431  CE2 TRP A  30      41.834  96.871 114.128  1.00  0.00           C  
ATOM    432  CE3 TRP A  30      43.090  97.732 116.020  1.00  0.00           C  
ATOM    433  NE1 TRP A  30      42.062  96.469 112.837  1.00  0.00           N  
ATOM    434  CZ2 TRP A  30      40.606  97.042 114.843  1.00  0.00           C  
ATOM    435  CZ3 TRP A  30      41.916  97.682 116.793  1.00  0.00           C  
ATOM    436  CH2 TRP A  30      40.701  97.346 116.177  1.00  0.00           C  
ATOM    437  H   TRP A  30      47.713  97.786 115.047  1.00  0.00           H  
ATOM    438  HA  TRP A  30      45.621  96.059 115.367  1.00  0.00           H  
ATOM    439  HB2 TRP A  30      45.694  98.194 114.271  1.00  0.00           H  
ATOM    440  HB3 TRP A  30      46.009  97.306 112.720  1.00  0.00           H  
ATOM    441  HD1 TRP A  30      43.785  96.367 111.575  1.00  0.00           H  
ATOM    442  HE1 TRP A  30      41.436  96.060 112.157  1.00  0.00           H  
ATOM    443  HE3 TRP A  30      44.006  98.067 116.485  1.00  0.00           H  
ATOM    444  HZ2 TRP A  30      39.623  96.828 114.450  1.00  0.00           H  
ATOM    445  HZ3 TRP A  30      41.937  97.953 117.838  1.00  0.00           H  
ATOM    446  HH2 TRP A  30      39.832  97.439 116.812  1.00  0.00           H  
ATOM    447  N   GLN A  31      47.476  94.915 112.809  1.00  0.00           N  
ATOM    448  CA  GLN A  31      47.792  93.742 111.999  1.00  0.00           C  
ATOM    449  C   GLN A  31      48.268  92.633 112.937  1.00  0.00           C  
ATOM    450  O   GLN A  31      47.972  91.512 112.522  1.00  0.00           O  
ATOM    451  CB  GLN A  31      48.912  93.993 110.959  1.00  0.00           C  
ATOM    452  CG  GLN A  31      48.769  95.234 110.051  1.00  0.00           C  
ATOM    453  CD  GLN A  31      47.516  95.414 109.328  1.00  0.00           C  
ATOM    454  NE2 GLN A  31      47.568  95.501 108.019  1.00  0.00           N  
ATOM    455  OE1 GLN A  31      46.441  95.373 109.927  1.00  0.00           O  
ATOM    456  H   GLN A  31      48.078  95.725 112.794  1.00  0.00           H  
ATOM    457  HA  GLN A  31      46.943  93.412 111.401  1.00  0.00           H  
ATOM    458  HB2 GLN A  31      49.865  93.982 111.489  1.00  0.00           H  
ATOM    459  HB3 GLN A  31      49.061  93.156 110.275  1.00  0.00           H  
ATOM    460  HG2 GLN A  31      48.843  96.099 110.711  1.00  0.00           H  
ATOM    461  HG3 GLN A  31      49.686  95.293 109.464  1.00  0.00           H  
ATOM    462 HE21 GLN A  31      46.772  95.491 107.398  1.00  0.00           H  
ATOM    463 HE22 GLN A  31      48.501  95.551 107.635  1.00  0.00           H  
ATOM    464  N   LEU A  32      48.812  92.907 114.132  1.00  0.00           N  
ATOM    465  CA  LEU A  32      49.138  91.880 115.128  1.00  0.00           C  
ATOM    466  C   LEU A  32      47.849  91.392 115.820  1.00  0.00           C  
ATOM    467  O   LEU A  32      47.810  90.249 116.202  1.00  0.00           O  
ATOM    468  CB  LEU A  32      50.182  92.282 116.088  1.00  0.00           C  
ATOM    469  CG  LEU A  32      51.533  92.968 115.626  1.00  0.00           C  
ATOM    470  CD1 LEU A  32      52.382  93.106 116.877  1.00  0.00           C  
ATOM    471  CD2 LEU A  32      52.273  92.255 114.460  1.00  0.00           C  
ATOM    472  H   LEU A  32      48.843  93.828 114.545  1.00  0.00           H  
ATOM    473  HA  LEU A  32      49.514  90.997 114.612  1.00  0.00           H  
ATOM    474  HB2 LEU A  32      49.667  93.020 116.702  1.00  0.00           H  
ATOM    475  HB3 LEU A  32      50.389  91.453 116.765  1.00  0.00           H  
ATOM    476  HG  LEU A  32      51.351  93.983 115.268  1.00  0.00           H  
ATOM    477 HD11 LEU A  32      53.297  93.610 116.567  1.00  0.00           H  
ATOM    478 HD12 LEU A  32      51.926  93.704 117.664  1.00  0.00           H  
ATOM    479 HD13 LEU A  32      52.694  92.161 117.325  1.00  0.00           H  
ATOM    480 HD21 LEU A  32      51.709  92.061 113.548  1.00  0.00           H  
ATOM    481 HD22 LEU A  32      53.084  92.883 114.090  1.00  0.00           H  
ATOM    482 HD23 LEU A  32      52.503  91.259 114.836  1.00  0.00           H  
ATOM    483  N   TYR A  33      46.842  92.234 116.045  1.00  0.00           N  
ATOM    484  CA  TYR A  33      45.548  91.978 116.682  1.00  0.00           C  
ATOM    485  C   TYR A  33      44.598  91.092 115.773  1.00  0.00           C  
ATOM    486  O   TYR A  33      43.889  90.182 116.167  1.00  0.00           O  
ATOM    487  CB  TYR A  33      44.952  93.382 117.115  1.00  0.00           C  
ATOM    488  CG  TYR A  33      43.730  93.295 118.029  1.00  0.00           C  
ATOM    489  CD1 TYR A  33      42.586  93.973 117.643  1.00  0.00           C  
ATOM    490  CD2 TYR A  33      43.729  92.472 119.177  1.00  0.00           C  
ATOM    491  CE1 TYR A  33      41.375  93.874 118.406  1.00  0.00           C  
ATOM    492  CE2 TYR A  33      42.600  92.417 119.979  1.00  0.00           C  
ATOM    493  CZ  TYR A  33      41.390  93.060 119.577  1.00  0.00           C  
ATOM    494  OH  TYR A  33      40.230  92.857 120.254  1.00  0.00           O  
ATOM    495  H   TYR A  33      46.973  93.187 115.735  1.00  0.00           H  
ATOM    496  HA  TYR A  33      45.699  91.354 117.563  1.00  0.00           H  
ATOM    497  HB2 TYR A  33      45.718  93.834 117.744  1.00  0.00           H  
ATOM    498  HB3 TYR A  33      44.761  93.984 116.227  1.00  0.00           H  
ATOM    499  HD1 TYR A  33      42.648  94.507 116.707  1.00  0.00           H  
ATOM    500  HD2 TYR A  33      44.631  91.921 119.398  1.00  0.00           H  
ATOM    501  HE1 TYR A  33      40.500  94.403 118.056  1.00  0.00           H  
ATOM    502  HE2 TYR A  33      42.603  91.810 120.871  1.00  0.00           H  
ATOM    503  HH  TYR A  33      39.701  93.624 120.020  1.00  0.00           H  
ATOM    504  N   ILE A  34      44.685  91.340 114.470  1.00  0.00           N  
ATOM    505  CA  ILE A  34      43.992  90.412 113.450  1.00  0.00           C  
ATOM    506  C   ILE A  34      44.812  89.126 113.170  1.00  0.00           C  
ATOM    507  O   ILE A  34      44.273  88.028 113.172  1.00  0.00           O  
ATOM    508  CB  ILE A  34      43.757  91.170 112.123  1.00  0.00           C  
ATOM    509  CG1 ILE A  34      42.559  92.105 112.380  1.00  0.00           C  
ATOM    510  CG2 ILE A  34      43.525  90.425 110.805  1.00  0.00           C  
ATOM    511  CD1 ILE A  34      42.359  93.213 111.320  1.00  0.00           C  
ATOM    512  H   ILE A  34      45.058  92.219 114.141  1.00  0.00           H  
ATOM    513  HA  ILE A  34      43.033  90.084 113.852  1.00  0.00           H  
ATOM    514  HB  ILE A  34      44.618  91.803 111.909  1.00  0.00           H  
ATOM    515 HG12 ILE A  34      41.639  91.527 112.464  1.00  0.00           H  
ATOM    516 HG13 ILE A  34      42.703  92.633 113.323  1.00  0.00           H  
ATOM    517 HG21 ILE A  34      44.360  89.847 110.408  1.00  0.00           H  
ATOM    518 HG22 ILE A  34      42.679  89.744 110.900  1.00  0.00           H  
ATOM    519 HG23 ILE A  34      43.233  91.180 110.076  1.00  0.00           H  
ATOM    520 HD11 ILE A  34      43.298  93.741 111.157  1.00  0.00           H  
ATOM    521 HD12 ILE A  34      42.042  92.718 110.401  1.00  0.00           H  
ATOM    522 HD13 ILE A  34      41.483  93.775 111.644  1.00  0.00           H  
ATOM    523  N   GLY A  35      46.131  89.278 113.086  1.00  0.00           N  
ATOM    524  CA  GLY A  35      47.077  88.148 112.815  1.00  0.00           C  
ATOM    525  C   GLY A  35      46.708  87.563 111.458  1.00  0.00           C  
ATOM    526  O   GLY A  35      46.606  88.283 110.473  1.00  0.00           O  
ATOM    527  H   GLY A  35      46.545  90.192 113.199  1.00  0.00           H  
ATOM    528  HA2 GLY A  35      48.130  88.425 112.764  1.00  0.00           H  
ATOM    529  HA3 GLY A  35      47.042  87.421 113.627  1.00  0.00           H  
ATOM    530  N   ASP A  36      46.399  86.222 111.353  1.00  0.00           N  
ATOM    531  CA  ASP A  36      46.224  85.578 110.037  1.00  0.00           C  
ATOM    532  C   ASP A  36      44.956  86.111 109.264  1.00  0.00           C  
ATOM    533  O   ASP A  36      43.845  85.751 109.568  1.00  0.00           O  
ATOM    534  CB  ASP A  36      46.204  84.067 110.180  1.00  0.00           C  
ATOM    535  CG  ASP A  36      46.083  83.251 108.883  1.00  0.00           C  
ATOM    536  OD1 ASP A  36      46.102  83.771 107.697  1.00  0.00           O  
ATOM    537  OD2 ASP A  36      46.082  82.044 108.988  1.00  0.00           O1-
ATOM    538  H   ASP A  36      46.342  85.633 112.171  1.00  0.00           H  
ATOM    539  HA  ASP A  36      47.031  85.828 109.349  1.00  0.00           H  
ATOM    540  HB2 ASP A  36      47.108  83.824 110.738  1.00  0.00           H  
ATOM    541  HB3 ASP A  36      45.304  83.952 110.783  1.00  0.00           H  
ATOM    542  N   THR A  37      45.117  86.932 108.220  1.00  0.00           N  
ATOM    543  CA  THR A  37      44.020  87.459 107.489  1.00  0.00           C  
ATOM    544  C   THR A  37      43.076  86.416 106.877  1.00  0.00           C  
ATOM    545  O   THR A  37      41.914  86.626 107.068  1.00  0.00           O  
ATOM    546  CB  THR A  37      44.392  88.474 106.436  1.00  0.00           C  
ATOM    547  CG2 THR A  37      45.119  89.663 107.067  1.00  0.00           C  
ATOM    548  OG1 THR A  37      45.264  87.930 105.441  1.00  0.00           O  
ATOM    549  H   THR A  37      46.032  87.326 108.054  1.00  0.00           H  
ATOM    550  HA  THR A  37      43.382  87.974 108.206  1.00  0.00           H  
ATOM    551  HB  THR A  37      43.489  88.849 105.956  1.00  0.00           H  
ATOM    552  HG1 THR A  37      46.065  87.659 105.897  1.00  0.00           H  
ATOM    553 HG21 THR A  37      45.453  90.390 106.326  1.00  0.00           H  
ATOM    554 HG22 THR A  37      44.429  90.178 107.735  1.00  0.00           H  
ATOM    555 HG23 THR A  37      46.003  89.417 107.657  1.00  0.00           H  
ATOM    556  N   ARG A  38      43.571  85.355 106.287  1.00  0.00           N  
ATOM    557  CA  ARG A  38      42.798  84.248 105.780  1.00  0.00           C  
ATOM    558  C   ARG A  38      41.807  83.797 106.802  1.00  0.00           C  
ATOM    559  O   ARG A  38      40.650  83.619 106.469  1.00  0.00           O  
ATOM    560  CB  ARG A  38      43.674  83.034 105.394  1.00  0.00           C  
ATOM    561  CG  ARG A  38      44.875  83.234 104.380  1.00  0.00           C  
ATOM    562  CD  ARG A  38      45.841  82.049 104.363  1.00  0.00           C  
ATOM    563  NE  ARG A  38      46.615  81.956 105.549  1.00  0.00           N  
ATOM    564  CZ  ARG A  38      47.565  81.149 105.862  1.00  0.00           C  
ATOM    565  NH1 ARG A  38      48.030  80.257 105.058  1.00  0.00           N1+
ATOM    566  NH2 ARG A  38      48.006  81.114 107.083  1.00  0.00           N  
ATOM    567  H   ARG A  38      44.570  85.213 106.320  1.00  0.00           H  
ATOM    568  HA  ARG A  38      42.202  84.537 104.915  1.00  0.00           H  
ATOM    569  HB2 ARG A  38      43.993  82.599 106.341  1.00  0.00           H  
ATOM    570  HB3 ARG A  38      43.093  82.336 104.790  1.00  0.00           H  
ATOM    571  HG2 ARG A  38      44.504  83.291 103.356  1.00  0.00           H  
ATOM    572  HG3 ARG A  38      45.428  84.106 104.729  1.00  0.00           H  
ATOM    573  HD2 ARG A  38      45.197  81.172 104.302  1.00  0.00           H  
ATOM    574  HD3 ARG A  38      46.483  82.144 103.487  1.00  0.00           H  
ATOM    575  HE  ARG A  38      46.403  82.604 106.294  1.00  0.00           H  
ATOM    576 HH11 ARG A  38      47.745  80.312 104.092  1.00  0.00           H  
ATOM    577 HH12 ARG A  38      48.634  79.581 105.504  1.00  0.00           H  
ATOM    578 HH21 ARG A  38      47.539  81.718 107.747  1.00  0.00           H  
ATOM    579 HH22 ARG A  38      48.579  80.336 107.376  1.00  0.00           H  
ATOM    580  N   SER A  39      42.284  83.558 107.992  1.00  0.00           N  
ATOM    581  CA  SER A  39      41.488  82.917 109.056  1.00  0.00           C  
ATOM    582  C   SER A  39      40.280  83.686 109.510  1.00  0.00           C  
ATOM    583  O   SER A  39      39.211  83.174 109.794  1.00  0.00           O  
ATOM    584  CB  SER A  39      42.405  82.381 110.106  1.00  0.00           C  
ATOM    585  OG  SER A  39      41.722  81.739 111.170  1.00  0.00           O  
ATOM    586  H   SER A  39      43.223  83.770 108.298  1.00  0.00           H  
ATOM    587  HA  SER A  39      41.160  81.987 108.592  1.00  0.00           H  
ATOM    588  HB2 SER A  39      43.073  81.656 109.640  1.00  0.00           H  
ATOM    589  HB3 SER A  39      42.914  83.196 110.622  1.00  0.00           H  
ATOM    590  HG  SER A  39      41.518  80.825 110.960  1.00  0.00           H  
ATOM    591  N   ARG A  40      40.399  85.048 109.556  1.00  0.00           N  
ATOM    592  CA  ARG A  40      39.301  85.943 109.699  1.00  0.00           C  
ATOM    593  C   ARG A  40      38.313  85.862 108.593  1.00  0.00           C  
ATOM    594  O   ARG A  40      37.160  85.611 108.851  1.00  0.00           O  
ATOM    595  CB  ARG A  40      39.832  87.348 110.024  1.00  0.00           C  
ATOM    596  CG  ARG A  40      38.720  88.404 109.936  1.00  0.00           C  
ATOM    597  CD  ARG A  40      39.303  89.819 110.092  1.00  0.00           C  
ATOM    598  NE  ARG A  40      38.416  90.954 109.786  1.00  0.00           N  
ATOM    599  CZ  ARG A  40      38.176  91.990 110.514  1.00  0.00           C  
ATOM    600  NH1 ARG A  40      38.714  92.191 111.680  1.00  0.00           N1+
ATOM    601  NH2 ARG A  40      37.342  92.898 110.090  1.00  0.00           N  
ATOM    602  H   ARG A  40      41.292  85.486 109.384  1.00  0.00           H  
ATOM    603  HA  ARG A  40      38.756  85.740 110.621  1.00  0.00           H  
ATOM    604  HB2 ARG A  40      40.275  87.357 111.020  1.00  0.00           H  
ATOM    605  HB3 ARG A  40      40.651  87.677 109.384  1.00  0.00           H  
ATOM    606  HG2 ARG A  40      38.306  88.393 108.928  1.00  0.00           H  
ATOM    607  HG3 ARG A  40      37.965  88.276 110.712  1.00  0.00           H  
ATOM    608  HD2 ARG A  40      39.525  89.928 111.154  1.00  0.00           H  
ATOM    609  HD3 ARG A  40      40.156  89.959 109.429  1.00  0.00           H  
ATOM    610  HE  ARG A  40      38.087  90.941 108.831  1.00  0.00           H  
ATOM    611 HH11 ARG A  40      39.208  91.349 111.939  1.00  0.00           H  
ATOM    612 HH12 ARG A  40      38.443  92.916 112.330  1.00  0.00           H  
ATOM    613 HH21 ARG A  40      37.100  92.842 109.112  1.00  0.00           H  
ATOM    614 HH22 ARG A  40      37.324  93.762 110.614  1.00  0.00           H  
ATOM    615  N   THR A  41      38.849  86.140 107.410  1.00  0.00           N  
ATOM    616  CA  THR A  41      38.038  86.317 106.155  1.00  0.00           C  
ATOM    617  C   THR A  41      37.302  85.014 105.769  1.00  0.00           C  
ATOM    618  O   THR A  41      36.115  85.060 105.453  1.00  0.00           O  
ATOM    619  CB  THR A  41      38.936  86.924 105.029  1.00  0.00           C  
ATOM    620  CG2 THR A  41      39.499  88.313 105.359  1.00  0.00           C  
ATOM    621  OG1 THR A  41      39.898  86.006 104.467  1.00  0.00           O  
ATOM    622  H   THR A  41      39.802  86.455 107.516  1.00  0.00           H  
ATOM    623  HA  THR A  41      37.268  87.048 106.399  1.00  0.00           H  
ATOM    624  HB  THR A  41      38.325  87.102 104.143  1.00  0.00           H  
ATOM    625  HG1 THR A  41      40.563  86.474 103.958  1.00  0.00           H  
ATOM    626 HG21 THR A  41      38.779  88.874 105.955  1.00  0.00           H  
ATOM    627 HG22 THR A  41      40.309  88.252 106.085  1.00  0.00           H  
ATOM    628 HG23 THR A  41      39.766  88.846 104.447  1.00  0.00           H  
ATOM    629  N   ALA A  42      37.911  83.832 105.877  1.00  0.00           N  
ATOM    630  CA  ALA A  42      37.375  82.514 105.701  1.00  0.00           C  
ATOM    631  C   ALA A  42      36.128  82.312 106.508  1.00  0.00           C  
ATOM    632  O   ALA A  42      35.421  81.409 106.115  1.00  0.00           O  
ATOM    633  CB  ALA A  42      38.399  81.364 105.988  1.00  0.00           C  
ATOM    634  H   ALA A  42      38.815  83.937 106.314  1.00  0.00           H  
ATOM    635  HA  ALA A  42      37.010  82.364 104.684  1.00  0.00           H  
ATOM    636  HB1 ALA A  42      39.179  81.311 105.229  1.00  0.00           H  
ATOM    637  HB2 ALA A  42      38.856  81.422 106.975  1.00  0.00           H  
ATOM    638  HB3 ALA A  42      37.859  80.419 105.914  1.00  0.00           H  
ATOM    639  N   GLU A  43      35.773  83.096 107.577  1.00  0.00           N  
ATOM    640  CA  GLU A  43      34.560  82.949 108.338  1.00  0.00           C  
ATOM    641  C   GLU A  43      33.304  83.567 107.692  1.00  0.00           C  
ATOM    642  O   GLU A  43      32.289  82.992 107.895  1.00  0.00           O  
ATOM    643  CB  GLU A  43      34.704  83.447 109.723  1.00  0.00           C  
ATOM    644  CG  GLU A  43      35.859  82.847 110.516  1.00  0.00           C  
ATOM    645  CD  GLU A  43      35.532  81.430 111.089  1.00  0.00           C  
ATOM    646  OE1 GLU A  43      36.054  81.059 112.174  1.00  0.00           O  
ATOM    647  OE2 GLU A  43      34.816  80.690 110.414  1.00  0.00           O1-
ATOM    648  H   GLU A  43      36.421  83.778 107.943  1.00  0.00           H  
ATOM    649  HA  GLU A  43      34.346  81.883 108.403  1.00  0.00           H  
ATOM    650  HB2 GLU A  43      34.925  84.512 109.640  1.00  0.00           H  
ATOM    651  HB3 GLU A  43      33.790  83.319 110.304  1.00  0.00           H  
ATOM    652  HG2 GLU A  43      36.763  82.768 109.912  1.00  0.00           H  
ATOM    653  HG3 GLU A  43      36.107  83.604 111.259  1.00  0.00           H  
ATOM    654  N   TYR A  44      33.398  84.661 106.887  1.00  0.00           N  
ATOM    655  CA  TYR A  44      32.192  85.274 106.224  1.00  0.00           C  
ATOM    656  C   TYR A  44      32.431  85.399 104.675  1.00  0.00           C  
ATOM    657  O   TYR A  44      31.532  85.832 104.011  1.00  0.00           O  
ATOM    658  CB  TYR A  44      31.950  86.633 106.996  1.00  0.00           C  
ATOM    659  CG  TYR A  44      33.191  87.506 107.101  1.00  0.00           C  
ATOM    660  CD1 TYR A  44      33.477  88.407 106.051  1.00  0.00           C  
ATOM    661  CD2 TYR A  44      34.072  87.414 108.217  1.00  0.00           C  
ATOM    662  CE1 TYR A  44      34.577  89.293 106.154  1.00  0.00           C  
ATOM    663  CE2 TYR A  44      35.080  88.351 108.335  1.00  0.00           C  
ATOM    664  CZ  TYR A  44      35.378  89.235 107.301  1.00  0.00           C  
ATOM    665  OH  TYR A  44      36.330  90.206 107.496  1.00  0.00           O  
ATOM    666  H   TYR A  44      34.266  85.173 106.818  1.00  0.00           H  
ATOM    667  HA  TYR A  44      31.342  84.599 106.316  1.00  0.00           H  
ATOM    668  HB2 TYR A  44      31.135  87.024 106.386  1.00  0.00           H  
ATOM    669  HB3 TYR A  44      31.523  86.395 107.970  1.00  0.00           H  
ATOM    670  HD1 TYR A  44      32.749  88.452 105.255  1.00  0.00           H  
ATOM    671  HD2 TYR A  44      33.948  86.601 108.917  1.00  0.00           H  
ATOM    672  HE1 TYR A  44      34.713  90.103 105.453  1.00  0.00           H  
ATOM    673  HE2 TYR A  44      35.658  88.445 109.242  1.00  0.00           H  
ATOM    674  HH  TYR A  44      36.178  91.128 107.276  1.00  0.00           H  
ATOM    675  N   LYS A  45      33.644  85.124 104.149  1.00  0.00           N  
ATOM    676  CA  LYS A  45      34.025  85.466 102.779  1.00  0.00           C  
ATOM    677  C   LYS A  45      33.102  84.960 101.662  1.00  0.00           C  
ATOM    678  O   LYS A  45      32.496  85.741 100.873  1.00  0.00           O  
ATOM    679  CB  LYS A  45      35.504  85.075 102.593  1.00  0.00           C  
ATOM    680  CG  LYS A  45      35.883  85.029 101.088  1.00  0.00           C  
ATOM    681  CD  LYS A  45      37.384  84.835 100.960  1.00  0.00           C  
ATOM    682  CE  LYS A  45      37.798  84.491  99.596  1.00  0.00           C  
ATOM    683  NZ  LYS A  45      39.281  84.423  99.540  1.00  0.00           N1+
ATOM    684  H   LYS A  45      34.371  84.774 104.756  1.00  0.00           H  
ATOM    685  HA  LYS A  45      33.943  86.550 102.846  1.00  0.00           H  
ATOM    686  HB2 LYS A  45      36.187  85.823 102.998  1.00  0.00           H  
ATOM    687  HB3 LYS A  45      35.708  84.157 103.144  1.00  0.00           H  
ATOM    688  HG2 LYS A  45      35.336  84.230 100.589  1.00  0.00           H  
ATOM    689  HG3 LYS A  45      35.627  85.910 100.499  1.00  0.00           H  
ATOM    690  HD2 LYS A  45      37.883  85.740 101.308  1.00  0.00           H  
ATOM    691  HD3 LYS A  45      37.653  83.953 101.541  1.00  0.00           H  
ATOM    692  HE2 LYS A  45      37.319  83.579  99.239  1.00  0.00           H  
ATOM    693  HE3 LYS A  45      37.430  85.305  98.971  1.00  0.00           H  
ATOM    694  HZ1 LYS A  45      39.674  84.081 100.406  1.00  0.00           H  
ATOM    695  HZ2 LYS A  45      39.674  83.962  98.732  1.00  0.00           H  
ATOM    696  HZ3 LYS A  45      39.715  85.334  99.485  1.00  0.00           H  
ATOM    697  N   ALA A  46      32.737  83.678 101.685  1.00  0.00           N  
ATOM    698  CA  ALA A  46      31.745  83.109 100.706  1.00  0.00           C  
ATOM    699  C   ALA A  46      30.333  83.488 100.953  1.00  0.00           C  
ATOM    700  O   ALA A  46      29.608  83.699  99.977  1.00  0.00           O  
ATOM    701  CB  ALA A  46      31.795  81.562 100.902  1.00  0.00           C  
ATOM    702  H   ALA A  46      33.168  83.060 102.359  1.00  0.00           H  
ATOM    703  HA  ALA A  46      32.001  83.403  99.688  1.00  0.00           H  
ATOM    704  HB1 ALA A  46      30.967  81.192 100.297  1.00  0.00           H  
ATOM    705  HB2 ALA A  46      32.664  81.169 100.374  1.00  0.00           H  
ATOM    706  HB3 ALA A  46      31.800  81.215 101.935  1.00  0.00           H  
ATOM    707  N   TRP A  47      29.808  83.739 102.178  1.00  0.00           N  
ATOM    708  CA  TRP A  47      28.424  84.295 102.351  1.00  0.00           C  
ATOM    709  C   TRP A  47      28.256  85.799 101.953  1.00  0.00           C  
ATOM    710  O   TRP A  47      27.204  86.135 101.393  1.00  0.00           O  
ATOM    711  CB  TRP A  47      28.060  83.958 103.800  1.00  0.00           C  
ATOM    712  CG  TRP A  47      26.949  84.770 104.342  1.00  0.00           C  
ATOM    713  CD1 TRP A  47      25.636  84.566 104.125  1.00  0.00           C  
ATOM    714  CD2 TRP A  47      27.027  86.097 104.967  1.00  0.00           C  
ATOM    715  CE2 TRP A  47      25.710  86.577 105.084  1.00  0.00           C  
ATOM    716  CE3 TRP A  47      28.094  86.941 105.270  1.00  0.00           C  
ATOM    717  NE1 TRP A  47      24.925  85.603 104.618  1.00  0.00           N  
ATOM    718  CZ2 TRP A  47      25.412  87.857 105.639  1.00  0.00           C  
ATOM    719  CZ3 TRP A  47      27.839  88.193 105.743  1.00  0.00           C  
ATOM    720  CH2 TRP A  47      26.551  88.672 105.975  1.00  0.00           C  
ATOM    721  H   TRP A  47      30.475  83.572 102.919  1.00  0.00           H  
ATOM    722  HA  TRP A  47      27.763  83.706 101.715  1.00  0.00           H  
ATOM    723  HB2 TRP A  47      27.634  82.959 103.885  1.00  0.00           H  
ATOM    724  HB3 TRP A  47      28.923  84.166 104.434  1.00  0.00           H  
ATOM    725  HD1 TRP A  47      25.238  83.683 103.648  1.00  0.00           H  
ATOM    726  HE1 TRP A  47      23.916  85.630 104.583  1.00  0.00           H  
ATOM    727  HE3 TRP A  47      29.106  86.589 105.127  1.00  0.00           H  
ATOM    728  HZ2 TRP A  47      24.412  88.144 105.928  1.00  0.00           H  
ATOM    729  HZ3 TRP A  47      28.672  88.833 105.993  1.00  0.00           H  
ATOM    730  HH2 TRP A  47      26.463  89.704 106.283  1.00  0.00           H  
ATOM    731  N   LEU A  48      29.200  86.683 102.221  1.00  0.00           N  
ATOM    732  CA  LEU A  48      29.190  88.119 101.796  1.00  0.00           C  
ATOM    733  C   LEU A  48      29.492  88.194 100.311  1.00  0.00           C  
ATOM    734  O   LEU A  48      28.922  89.045  99.665  1.00  0.00           O  
ATOM    735  CB  LEU A  48      30.207  88.851 102.676  1.00  0.00           C  
ATOM    736  CG  LEU A  48      30.442  90.293 102.300  1.00  0.00           C  
ATOM    737  CD1 LEU A  48      29.164  91.104 102.638  1.00  0.00           C  
ATOM    738  CD2 LEU A  48      31.513  90.951 103.153  1.00  0.00           C  
ATOM    739  H   LEU A  48      29.998  86.323 102.724  1.00  0.00           H  
ATOM    740  HA  LEU A  48      28.217  88.599 101.900  1.00  0.00           H  
ATOM    741  HB2 LEU A  48      29.813  88.757 103.687  1.00  0.00           H  
ATOM    742  HB3 LEU A  48      31.159  88.355 102.490  1.00  0.00           H  
ATOM    743  HG  LEU A  48      30.675  90.425 101.243  1.00  0.00           H  
ATOM    744 HD11 LEU A  48      29.279  92.135 102.304  1.00  0.00           H  
ATOM    745 HD12 LEU A  48      28.382  90.783 101.950  1.00  0.00           H  
ATOM    746 HD13 LEU A  48      28.797  90.936 103.651  1.00  0.00           H  
ATOM    747 HD21 LEU A  48      31.655  91.971 102.798  1.00  0.00           H  
ATOM    748 HD22 LEU A  48      31.134  90.895 104.174  1.00  0.00           H  
ATOM    749 HD23 LEU A  48      32.414  90.341 103.091  1.00  0.00           H  
ATOM    750  N   LEU A  49      30.326  87.269  99.729  1.00  0.00           N  
ATOM    751  CA  LEU A  49      30.307  87.173  98.209  1.00  0.00           C  
ATOM    752  C   LEU A  49      28.869  86.739  97.738  1.00  0.00           C  
ATOM    753  O   LEU A  49      28.150  87.499  97.113  1.00  0.00           O  
ATOM    754  CB  LEU A  49      31.435  86.311  97.714  1.00  0.00           C  
ATOM    755  CG  LEU A  49      32.873  86.837  97.848  1.00  0.00           C  
ATOM    756  CD1 LEU A  49      33.873  85.717  97.764  1.00  0.00           C  
ATOM    757  CD2 LEU A  49      33.090  87.823  96.728  1.00  0.00           C  
ATOM    758  H   LEU A  49      30.913  86.633 100.251  1.00  0.00           H  
ATOM    759  HA  LEU A  49      30.398  88.212  97.889  1.00  0.00           H  
ATOM    760  HB2 LEU A  49      31.441  85.396  98.308  1.00  0.00           H  
ATOM    761  HB3 LEU A  49      31.225  85.996  96.692  1.00  0.00           H  
ATOM    762  HG  LEU A  49      33.035  87.397  98.769  1.00  0.00           H  
ATOM    763 HD11 LEU A  49      34.817  86.236  97.933  1.00  0.00           H  
ATOM    764 HD12 LEU A  49      33.658  84.935  98.492  1.00  0.00           H  
ATOM    765 HD13 LEU A  49      33.917  85.240  96.785  1.00  0.00           H  
ATOM    766 HD21 LEU A  49      34.015  88.383  96.866  1.00  0.00           H  
ATOM    767 HD22 LEU A  49      33.133  87.258  95.797  1.00  0.00           H  
ATOM    768 HD23 LEU A  49      32.198  88.444  96.645  1.00  0.00           H  
ATOM    769  N   GLY A  50      28.402  85.499  98.137  1.00  0.00           N  
ATOM    770  CA  GLY A  50      26.958  85.094  97.934  1.00  0.00           C  
ATOM    771  C   GLY A  50      25.871  86.150  97.933  1.00  0.00           C  
ATOM    772  O   GLY A  50      25.177  86.356  96.958  1.00  0.00           O  
ATOM    773  H   GLY A  50      29.102  84.842  98.450  1.00  0.00           H  
ATOM    774  HA2 GLY A  50      26.927  84.577  96.975  1.00  0.00           H  
ATOM    775  HA3 GLY A  50      26.716  84.346  98.690  1.00  0.00           H  
ATOM    776  N   LEU A  51      25.745  86.886  99.098  1.00  0.00           N  
ATOM    777  CA  LEU A  51      24.910  88.071  99.346  1.00  0.00           C  
ATOM    778  C   LEU A  51      25.204  89.218  98.346  1.00  0.00           C  
ATOM    779  O   LEU A  51      24.215  89.787  97.866  1.00  0.00           O  
ATOM    780  CB  LEU A  51      25.181  88.432 100.832  1.00  0.00           C  
ATOM    781  CG  LEU A  51      24.467  89.684 101.373  1.00  0.00           C  
ATOM    782  CD1 LEU A  51      22.993  89.491 101.464  1.00  0.00           C  
ATOM    783  CD2 LEU A  51      24.944  90.014 102.768  1.00  0.00           C  
ATOM    784  H   LEU A  51      26.479  86.638  99.748  1.00  0.00           H  
ATOM    785  HA  LEU A  51      23.864  87.764  99.340  1.00  0.00           H  
ATOM    786  HB2 LEU A  51      24.941  87.596 101.488  1.00  0.00           H  
ATOM    787  HB3 LEU A  51      26.263  88.521 100.929  1.00  0.00           H  
ATOM    788  HG  LEU A  51      24.638  90.535 100.713  1.00  0.00           H  
ATOM    789 HD11 LEU A  51      22.690  88.926 102.347  1.00  0.00           H  
ATOM    790 HD12 LEU A  51      22.529  90.475 101.533  1.00  0.00           H  
ATOM    791 HD13 LEU A  51      22.604  88.988 100.580  1.00  0.00           H  
ATOM    792 HD21 LEU A  51      24.370  90.879 103.103  1.00  0.00           H  
ATOM    793 HD22 LEU A  51      24.802  89.175 103.449  1.00  0.00           H  
ATOM    794 HD23 LEU A  51      25.971  90.378 102.766  1.00  0.00           H  
ATOM    795  N   LEU A  52      26.429  89.638  98.012  1.00  0.00           N  
ATOM    796  CA  LEU A  52      26.654  90.743  97.050  1.00  0.00           C  
ATOM    797  C   LEU A  52      26.253  90.284  95.612  1.00  0.00           C  
ATOM    798  O   LEU A  52      25.671  91.006  94.757  1.00  0.00           O  
ATOM    799  CB  LEU A  52      28.092  91.190  97.131  1.00  0.00           C  
ATOM    800  CG  LEU A  52      28.572  91.870  98.431  1.00  0.00           C  
ATOM    801  CD1 LEU A  52      30.114  91.952  98.597  1.00  0.00           C  
ATOM    802  CD2 LEU A  52      28.191  93.304  98.457  1.00  0.00           C  
ATOM    803  H   LEU A  52      27.210  89.189  98.470  1.00  0.00           H  
ATOM    804  HA  LEU A  52      26.050  91.605  97.335  1.00  0.00           H  
ATOM    805  HB2 LEU A  52      28.661  90.270  96.992  1.00  0.00           H  
ATOM    806  HB3 LEU A  52      28.305  91.807  96.260  1.00  0.00           H  
ATOM    807  HG  LEU A  52      28.025  91.473  99.287  1.00  0.00           H  
ATOM    808 HD11 LEU A  52      30.616  92.198  97.661  1.00  0.00           H  
ATOM    809 HD12 LEU A  52      30.446  92.592  99.415  1.00  0.00           H  
ATOM    810 HD13 LEU A  52      30.438  90.990  98.995  1.00  0.00           H  
ATOM    811 HD21 LEU A  52      28.489  93.824  99.368  1.00  0.00           H  
ATOM    812 HD22 LEU A  52      28.719  93.806  97.645  1.00  0.00           H  
ATOM    813 HD23 LEU A  52      27.137  93.532  98.295  1.00  0.00           H  
ATOM    814  N   ARG A  53      26.574  89.048  95.198  1.00  0.00           N  
ATOM    815  CA  ARG A  53      26.319  88.384  93.860  1.00  0.00           C  
ATOM    816  C   ARG A  53      24.837  88.195  93.593  1.00  0.00           C  
ATOM    817  O   ARG A  53      24.298  88.591  92.581  1.00  0.00           O  
ATOM    818  CB  ARG A  53      27.139  87.074  93.722  1.00  0.00           C  
ATOM    819  CG  ARG A  53      28.686  87.212  93.701  1.00  0.00           C  
ATOM    820  CD  ARG A  53      29.317  85.930  93.044  1.00  0.00           C  
ATOM    821  NE  ARG A  53      30.779  85.943  92.879  1.00  0.00           N  
ATOM    822  CZ  ARG A  53      31.593  85.088  93.485  1.00  0.00           C  
ATOM    823  NH1 ARG A  53      31.278  84.221  94.468  1.00  0.00           N1+
ATOM    824  NH2 ARG A  53      32.853  85.062  93.121  1.00  0.00           N  
ATOM    825  H   ARG A  53      26.985  88.523  95.958  1.00  0.00           H  
ATOM    826  HA  ARG A  53      26.704  89.127  93.162  1.00  0.00           H  
ATOM    827  HB2 ARG A  53      26.933  86.422  94.571  1.00  0.00           H  
ATOM    828  HB3 ARG A  53      26.826  86.426  92.903  1.00  0.00           H  
ATOM    829  HG2 ARG A  53      28.786  88.084  93.055  1.00  0.00           H  
ATOM    830  HG3 ARG A  53      29.034  87.446  94.707  1.00  0.00           H  
ATOM    831  HD2 ARG A  53      28.991  85.122  93.699  1.00  0.00           H  
ATOM    832  HD3 ARG A  53      28.854  85.673  92.092  1.00  0.00           H  
ATOM    833  HE  ARG A  53      31.218  86.628  92.280  1.00  0.00           H  
ATOM    834 HH11 ARG A  53      30.302  84.076  94.685  1.00  0.00           H  
ATOM    835 HH12 ARG A  53      32.003  83.572  94.744  1.00  0.00           H  
ATOM    836 HH21 ARG A  53      33.202  85.681  92.403  1.00  0.00           H  
ATOM    837 HH22 ARG A  53      33.409  84.334  93.547  1.00  0.00           H  
ATOM    838  N   GLN A  54      24.113  87.629  94.573  1.00  0.00           N  
ATOM    839  CA  GLN A  54      22.624  87.417  94.482  1.00  0.00           C  
ATOM    840  C   GLN A  54      21.672  88.628  94.689  1.00  0.00           C  
ATOM    841  O   GLN A  54      20.470  88.518  94.579  1.00  0.00           O  
ATOM    842  CB  GLN A  54      22.253  86.327  95.576  1.00  0.00           C  
ATOM    843  CG  GLN A  54      23.027  85.020  95.203  1.00  0.00           C  
ATOM    844  CD  GLN A  54      23.297  84.175  96.490  1.00  0.00           C  
ATOM    845  NE2 GLN A  54      24.129  83.157  96.432  1.00  0.00           N  
ATOM    846  OE1 GLN A  54      22.660  84.314  97.518  1.00  0.00           O  
ATOM    847  H   GLN A  54      24.634  87.299  95.372  1.00  0.00           H  
ATOM    848  HA  GLN A  54      22.326  86.942  93.548  1.00  0.00           H  
ATOM    849  HB2 GLN A  54      22.499  86.699  96.572  1.00  0.00           H  
ATOM    850  HB3 GLN A  54      21.213  86.002  95.550  1.00  0.00           H  
ATOM    851  HG2 GLN A  54      22.544  84.476  94.391  1.00  0.00           H  
ATOM    852  HG3 GLN A  54      24.024  85.252  94.829  1.00  0.00           H  
ATOM    853 HE21 GLN A  54      24.114  82.469  97.170  1.00  0.00           H  
ATOM    854 HE22 GLN A  54      24.730  83.020  95.632  1.00  0.00           H  
ATOM    855  N   HIP A  55      22.426  89.731  94.987  1.00  0.00           N  
ATOM    856  CA  HIP A  55      21.892  91.094  94.958  1.00  0.00           C  
ATOM    857  C   HIP A  55      22.424  92.025  93.898  1.00  0.00           C  
ATOM    858  O   HIP A  55      22.175  93.265  93.969  1.00  0.00           O  
ATOM    859  CB  HIP A  55      22.022  91.637  96.384  1.00  0.00           C  
ATOM    860  CG  HIP A  55      20.995  90.999  97.334  1.00  0.00           C  
ATOM    861  CD2 HIP A  55      21.104  89.979  98.214  1.00  0.00           C  
ATOM    862  ND1 HIP A  55      19.710  91.510  97.507  1.00  0.00           N1+
ATOM    863  CE1 HIP A  55      18.990  90.660  98.220  1.00  0.00           C  
ATOM    864  NE2 HIP A  55      19.843  89.782  98.798  1.00  0.00           N  
ATOM    865  H   HIP A  55      23.420  89.714  95.169  1.00  0.00           H  
ATOM    866  HA  HIP A  55      20.867  90.942  94.620  1.00  0.00           H  
ATOM    867  HB2 HIP A  55      23.021  91.408  96.753  1.00  0.00           H  
ATOM    868  HB3 HIP A  55      21.855  92.713  96.409  1.00  0.00           H  
ATOM    869  HD1 HIP A  55      19.374  92.356  97.072  1.00  0.00           H  
ATOM    870  HD2 HIP A  55      21.966  89.356  98.400  1.00  0.00           H  
ATOM    871  HE1 HIP A  55      17.927  90.778  98.369  1.00  0.00           H  
ATOM    872  HE2 HIP A  55      19.573  89.146  99.534  1.00  0.00           H  
ATOM    873  N   GLY A  56      23.099  91.451  92.975  1.00  0.00           N  
ATOM    874  CA  GLY A  56      23.451  92.071  91.672  1.00  0.00           C  
ATOM    875  C   GLY A  56      24.455  93.287  91.762  1.00  0.00           C  
ATOM    876  O   GLY A  56      24.526  94.027  90.790  1.00  0.00           O  
ATOM    877  H   GLY A  56      23.076  90.446  93.071  1.00  0.00           H  
ATOM    878  HA2 GLY A  56      23.966  91.321  91.071  1.00  0.00           H  
ATOM    879  HA3 GLY A  56      22.641  92.522  91.099  1.00  0.00           H  
ATOM    880  N   CYS A  57      25.137  93.383  92.934  1.00  0.00           N  
ATOM    881  CA  CYS A  57      26.099  94.479  93.318  1.00  0.00           C  
ATOM    882  C   CYS A  57      27.530  94.355  92.665  1.00  0.00           C  
ATOM    883  O   CYS A  57      27.912  93.281  92.146  1.00  0.00           O  
ATOM    884  CB  CYS A  57      26.266  94.472  94.862  1.00  0.00           C  
ATOM    885  SG  CYS A  57      24.680  94.465  95.724  1.00  0.00           S  
ATOM    886  H   CYS A  57      24.996  92.690  93.655  1.00  0.00           H  
ATOM    887  HA  CYS A  57      25.746  95.482  93.074  1.00  0.00           H  
ATOM    888  HB2 CYS A  57      26.826  93.573  95.118  1.00  0.00           H  
ATOM    889  HB3 CYS A  57      26.912  95.273  95.219  1.00  0.00           H  
ATOM    890  HG  CYS A  57      23.865  93.648  95.052  1.00  0.00           H  
ATOM    891  N   HIE A  58      28.225  95.484  92.490  1.00  0.00           N  
ATOM    892  CA  HIE A  58      29.601  95.496  92.076  1.00  0.00           C  
ATOM    893  C   HIE A  58      30.357  96.722  92.496  1.00  0.00           C  
ATOM    894  O   HIE A  58      31.586  96.601  92.763  1.00  0.00           O  
ATOM    895  CB  HIE A  58      29.649  95.362  90.553  1.00  0.00           C  
ATOM    896  CG  HIE A  58      30.973  94.990  90.018  1.00  0.00           C  
ATOM    897  CD2 HIE A  58      31.765  95.785  89.220  1.00  0.00           C  
ATOM    898  ND1 HIE A  58      31.614  93.837  90.405  1.00  0.00           N  
ATOM    899  CE1 HIE A  58      32.843  93.993  89.906  1.00  0.00           C  
ATOM    900  NE2 HIE A  58      32.973  95.152  89.193  1.00  0.00           N  
ATOM    901  H   HIE A  58      27.721  96.359  92.501  1.00  0.00           H  
ATOM    902  HA  HIE A  58      30.092  94.676  92.598  1.00  0.00           H  
ATOM    903  HB2 HIE A  58      28.912  94.634  90.216  1.00  0.00           H  
ATOM    904  HB3 HIE A  58      29.425  96.346  90.141  1.00  0.00           H  
ATOM    905  HD2 HIE A  58      31.496  96.712  88.734  1.00  0.00           H  
ATOM    906  HE1 HIE A  58      33.644  93.308  90.146  1.00  0.00           H  
ATOM    907  HE2 HIE A  58      33.858  95.527  88.883  1.00  0.00           H  
ATOM    908  N   ARG A  59      29.645  97.855  92.710  1.00  0.00           N  
ATOM    909  CA  ARG A  59      30.243  99.139  93.257  1.00  0.00           C  
ATOM    910  C   ARG A  59      29.946  99.158  94.713  1.00  0.00           C  
ATOM    911  O   ARG A  59      28.751  99.226  95.129  1.00  0.00           O  
ATOM    912  CB  ARG A  59      29.722 100.343  92.481  1.00  0.00           C  
ATOM    913  CG  ARG A  59      30.291 101.711  92.935  1.00  0.00           C  
ATOM    914  CD  ARG A  59      29.984 102.875  91.996  1.00  0.00           C  
ATOM    915  NE  ARG A  59      30.922 104.052  92.174  1.00  0.00           N  
ATOM    916  CZ  ARG A  59      30.722 105.315  92.616  1.00  0.00           C  
ATOM    917  NH1 ARG A  59      29.567 105.615  93.204  1.00  0.00           N1+
ATOM    918  NH2 ARG A  59      31.571 106.270  92.538  1.00  0.00           N  
ATOM    919  H   ARG A  59      28.646  97.887  92.556  1.00  0.00           H  
ATOM    920  HA  ARG A  59      31.324  99.077  93.130  1.00  0.00           H  
ATOM    921  HB2 ARG A  59      29.931 100.268  91.414  1.00  0.00           H  
ATOM    922  HB3 ARG A  59      28.656 100.392  92.703  1.00  0.00           H  
ATOM    923  HG2 ARG A  59      29.889 101.897  93.932  1.00  0.00           H  
ATOM    924  HG3 ARG A  59      31.372 101.597  93.020  1.00  0.00           H  
ATOM    925  HD2 ARG A  59      30.270 102.479  91.022  1.00  0.00           H  
ATOM    926  HD3 ARG A  59      28.904 103.007  92.033  1.00  0.00           H  
ATOM    927  HE  ARG A  59      31.839 103.968  91.758  1.00  0.00           H  
ATOM    928 HH11 ARG A  59      28.796 104.982  93.364  1.00  0.00           H  
ATOM    929 HH12 ARG A  59      29.352 106.599  93.273  1.00  0.00           H  
ATOM    930 HH21 ARG A  59      32.453 106.092  92.078  1.00  0.00           H  
ATOM    931 HH22 ARG A  59      31.405 107.201  92.893  1.00  0.00           H  
ATOM    932  N   VAL A  60      30.973  98.952  95.538  1.00  0.00           N  
ATOM    933  CA  VAL A  60      30.775  98.559  96.967  1.00  0.00           C  
ATOM    934  C   VAL A  60      31.638  99.305  97.976  1.00  0.00           C  
ATOM    935  O   VAL A  60      32.837  99.182  98.030  1.00  0.00           O  
ATOM    936  CB  VAL A  60      30.914  97.049  97.162  1.00  0.00           C  
ATOM    937  CG1 VAL A  60      30.833  96.519  98.624  1.00  0.00           C  
ATOM    938  CG2 VAL A  60      29.886  96.303  96.377  1.00  0.00           C  
ATOM    939  H   VAL A  60      31.891  98.876  95.126  1.00  0.00           H  
ATOM    940  HA  VAL A  60      29.742  98.739  97.266  1.00  0.00           H  
ATOM    941  HB  VAL A  60      31.905  96.737  96.833  1.00  0.00           H  
ATOM    942 HG11 VAL A  60      30.009  97.056  99.092  1.00  0.00           H  
ATOM    943 HG12 VAL A  60      30.540  95.485  98.807  1.00  0.00           H  
ATOM    944 HG13 VAL A  60      31.807  96.660  99.091  1.00  0.00           H  
ATOM    945 HG21 VAL A  60      29.997  95.226  96.501  1.00  0.00           H  
ATOM    946 HG22 VAL A  60      28.884  96.514  96.750  1.00  0.00           H  
ATOM    947 HG23 VAL A  60      30.071  96.523  95.326  1.00  0.00           H  
ATOM    948  N   LEU A  61      30.937 100.159  98.816  1.00  0.00           N  
ATOM    949  CA  LEU A  61      31.536 100.854  99.928  1.00  0.00           C  
ATOM    950  C   LEU A  61      31.679  99.888 101.168  1.00  0.00           C  
ATOM    951  O   LEU A  61      30.695  99.561 101.836  1.00  0.00           O  
ATOM    952  CB  LEU A  61      30.610 102.101 100.313  1.00  0.00           C  
ATOM    953  CG  LEU A  61      31.129 102.983 101.379  1.00  0.00           C  
ATOM    954  CD1 LEU A  61      32.289 103.879 100.890  1.00  0.00           C  
ATOM    955  CD2 LEU A  61      30.073 104.019 101.796  1.00  0.00           C  
ATOM    956  H   LEU A  61      29.940 100.037  98.922  1.00  0.00           H  
ATOM    957  HA  LEU A  61      32.525 101.234  99.673  1.00  0.00           H  
ATOM    958  HB2 LEU A  61      30.482 102.843  99.525  1.00  0.00           H  
ATOM    959  HB3 LEU A  61      29.630 101.727 100.609  1.00  0.00           H  
ATOM    960  HG  LEU A  61      31.465 102.420 102.248  1.00  0.00           H  
ATOM    961 HD11 LEU A  61      32.710 104.402 101.750  1.00  0.00           H  
ATOM    962 HD12 LEU A  61      33.136 103.249 100.618  1.00  0.00           H  
ATOM    963 HD13 LEU A  61      32.034 104.584 100.098  1.00  0.00           H  
ATOM    964 HD21 LEU A  61      29.730 104.399 100.833  1.00  0.00           H  
ATOM    965 HD22 LEU A  61      29.165 103.504 102.106  1.00  0.00           H  
ATOM    966 HD23 LEU A  61      30.458 104.809 102.441  1.00  0.00           H  
ATOM    967  N   ASH A  62      32.974  99.736 101.520  1.00  0.00           N  
ATOM    968  CA  ASH A  62      33.299  99.474 102.920  1.00  0.00           C  
ATOM    969  C   ASH A  62      33.509 100.805 103.685  1.00  0.00           C  
ATOM    970  O   ASH A  62      34.541 101.451 103.603  1.00  0.00           O  
ATOM    971  CB  ASH A  62      34.618  98.600 102.963  1.00  0.00           C  
ATOM    972  CG  ASH A  62      34.985  98.168 104.405  1.00  0.00           C  
ATOM    973  OD1 ASH A  62      36.109  97.945 104.854  1.00  0.00           O  
ATOM    974  OD2 ASH A  62      33.929  97.827 105.163  1.00  0.00           O  
ATOM    975  H   ASH A  62      33.775  99.981 100.955  1.00  0.00           H  
ATOM    976  HA  ASH A  62      32.472  98.951 103.401  1.00  0.00           H  
ATOM    977  HB2 ASH A  62      34.415  97.686 102.407  1.00  0.00           H  
ATOM    978  HB3 ASH A  62      35.456  99.088 102.464  1.00  0.00           H  
ATOM    979  HD2 ASH A  62      34.331  97.469 105.958  1.00  0.00           H  
ATOM    980  N   VAL A  63      32.527 101.302 104.395  1.00  0.00           N  
ATOM    981  CA  VAL A  63      32.501 102.603 104.988  1.00  0.00           C  
ATOM    982  C   VAL A  63      33.281 102.632 106.359  1.00  0.00           C  
ATOM    983  O   VAL A  63      33.699 103.707 106.822  1.00  0.00           O  
ATOM    984  CB  VAL A  63      31.113 103.201 105.133  1.00  0.00           C  
ATOM    985  CG1 VAL A  63      30.197 102.464 106.181  1.00  0.00           C  
ATOM    986  CG2 VAL A  63      31.270 104.768 105.243  1.00  0.00           C  
ATOM    987  H   VAL A  63      31.709 100.727 104.541  1.00  0.00           H  
ATOM    988  HA  VAL A  63      33.130 103.329 104.474  1.00  0.00           H  
ATOM    989  HB  VAL A  63      30.584 102.975 104.207  1.00  0.00           H  
ATOM    990 HG11 VAL A  63      29.173 102.828 106.270  1.00  0.00           H  
ATOM    991 HG12 VAL A  63      30.044 101.421 105.902  1.00  0.00           H  
ATOM    992 HG13 VAL A  63      30.595 102.553 107.192  1.00  0.00           H  
ATOM    993 HG21 VAL A  63      31.689 104.967 106.229  1.00  0.00           H  
ATOM    994 HG22 VAL A  63      31.826 105.205 104.413  1.00  0.00           H  
ATOM    995 HG23 VAL A  63      30.252 105.133 105.108  1.00  0.00           H  
ATOM    996  N   ALA A  64      33.583 101.477 106.913  1.00  0.00           N  
ATOM    997  CA  ALA A  64      34.520 101.251 108.052  1.00  0.00           C  
ATOM    998  C   ALA A  64      35.818 100.481 107.844  1.00  0.00           C  
ATOM    999  O   ALA A  64      36.021  99.469 108.514  1.00  0.00           O  
ATOM   1000  CB  ALA A  64      33.614 100.584 109.130  1.00  0.00           C  
ATOM   1001  H   ALA A  64      33.482 100.640 106.356  1.00  0.00           H  
ATOM   1002  HA  ALA A  64      34.929 102.199 108.403  1.00  0.00           H  
ATOM   1003  HB1 ALA A  64      34.298 100.381 109.953  1.00  0.00           H  
ATOM   1004  HB2 ALA A  64      32.905 101.345 109.459  1.00  0.00           H  
ATOM   1005  HB3 ALA A  64      33.197  99.625 108.820  1.00  0.00           H  
ATOM   1006  N   CYS A  65      36.663 101.062 106.924  1.00  0.00           N  
ATOM   1007  CA  CYS A  65      37.923 100.466 106.488  1.00  0.00           C  
ATOM   1008  C   CYS A  65      38.732  99.835 107.529  1.00  0.00           C  
ATOM   1009  O   CYS A  65      39.163  98.664 107.346  1.00  0.00           O  
ATOM   1010  CB  CYS A  65      38.625 101.526 105.676  1.00  0.00           C  
ATOM   1011  SG  CYS A  65      40.113 100.949 104.759  1.00  0.00           S  
ATOM   1012  H   CYS A  65      36.338 101.842 106.371  1.00  0.00           H  
ATOM   1013  HA  CYS A  65      37.659  99.687 105.774  1.00  0.00           H  
ATOM   1014  HB2 CYS A  65      37.962 102.098 105.027  1.00  0.00           H  
ATOM   1015  HB3 CYS A  65      38.977 102.267 106.393  1.00  0.00           H  
ATOM   1016  HG  CYS A  65      40.819 100.910 105.892  1.00  0.00           H  
ATOM   1017  N   GLY A  66      39.214 100.581 108.582  1.00  0.00           N  
ATOM   1018  CA  GLY A  66      40.423 100.192 109.369  1.00  0.00           C  
ATOM   1019  C   GLY A  66      41.689 100.086 108.516  1.00  0.00           C  
ATOM   1020  O   GLY A  66      41.848 100.785 107.539  1.00  0.00           O  
ATOM   1021  H   GLY A  66      38.890 101.537 108.555  1.00  0.00           H  
ATOM   1022  HA2 GLY A  66      40.700 100.992 110.054  1.00  0.00           H  
ATOM   1023  HA3 GLY A  66      40.252  99.278 109.939  1.00  0.00           H  
ATOM   1024  N   THR A  67      42.627  99.147 108.716  1.00  0.00           N  
ATOM   1025  CA  THR A  67      43.801  98.895 107.895  1.00  0.00           C  
ATOM   1026  C   THR A  67      43.426  98.206 106.628  1.00  0.00           C  
ATOM   1027  O   THR A  67      44.275  97.890 105.843  1.00  0.00           O  
ATOM   1028  CB  THR A  67      44.872  98.120 108.699  1.00  0.00           C  
ATOM   1029  CG2 THR A  67      45.348  98.844 109.964  1.00  0.00           C  
ATOM   1030  OG1 THR A  67      44.502  96.849 109.086  1.00  0.00           O  
ATOM   1031  H   THR A  67      42.553  98.507 109.494  1.00  0.00           H  
ATOM   1032  HA  THR A  67      44.135  99.849 107.485  1.00  0.00           H  
ATOM   1033  HB  THR A  67      45.764  97.877 108.121  1.00  0.00           H  
ATOM   1034  HG1 THR A  67      45.320  96.441 109.381  1.00  0.00           H  
ATOM   1035 HG21 THR A  67      44.598  98.736 110.748  1.00  0.00           H  
ATOM   1036 HG22 THR A  67      46.356  98.558 110.264  1.00  0.00           H  
ATOM   1037 HG23 THR A  67      45.268  99.914 109.764  1.00  0.00           H  
ATOM   1038  N   GLY A  68      42.134  97.916 106.377  1.00  0.00           N  
ATOM   1039  CA  GLY A  68      41.707  97.613 105.023  1.00  0.00           C  
ATOM   1040  C   GLY A  68      41.412  96.133 104.684  1.00  0.00           C  
ATOM   1041  O   GLY A  68      41.112  95.829 103.526  1.00  0.00           O  
ATOM   1042  H   GLY A  68      41.467  98.389 106.969  1.00  0.00           H  
ATOM   1043  HA2 GLY A  68      40.797  98.155 104.763  1.00  0.00           H  
ATOM   1044  HA3 GLY A  68      42.451  97.865 104.268  1.00  0.00           H  
ATOM   1045  N   VAL A  69      41.515  95.308 105.676  1.00  0.00           N  
ATOM   1046  CA  VAL A  69      41.383  93.811 105.630  1.00  0.00           C  
ATOM   1047  C   VAL A  69      40.083  93.339 104.883  1.00  0.00           C  
ATOM   1048  O   VAL A  69      40.158  92.433 104.120  1.00  0.00           O  
ATOM   1049  CB  VAL A  69      41.340  93.325 107.108  1.00  0.00           C  
ATOM   1050  CG1 VAL A  69      40.189  93.763 107.955  1.00  0.00           C  
ATOM   1051  CG2 VAL A  69      41.489  91.832 106.994  1.00  0.00           C  
ATOM   1052  H   VAL A  69      41.749  95.741 106.557  1.00  0.00           H  
ATOM   1053  HA  VAL A  69      42.193  93.287 105.122  1.00  0.00           H  
ATOM   1054  HB  VAL A  69      42.190  93.751 107.642  1.00  0.00           H  
ATOM   1055 HG11 VAL A  69      39.934  94.803 107.747  1.00  0.00           H  
ATOM   1056 HG12 VAL A  69      39.401  93.021 107.831  1.00  0.00           H  
ATOM   1057 HG13 VAL A  69      40.480  93.678 109.001  1.00  0.00           H  
ATOM   1058 HG21 VAL A  69      42.352  91.614 106.365  1.00  0.00           H  
ATOM   1059 HG22 VAL A  69      41.738  91.382 107.955  1.00  0.00           H  
ATOM   1060 HG23 VAL A  69      40.666  91.259 106.567  1.00  0.00           H  
ATOM   1061  N   ASP A  70      38.900  93.993 105.246  1.00  0.00           N  
ATOM   1062  CA  ASP A  70      37.655  93.560 104.606  1.00  0.00           C  
ATOM   1063  C   ASP A  70      37.455  94.110 103.190  1.00  0.00           C  
ATOM   1064  O   ASP A  70      36.846  93.479 102.344  1.00  0.00           O  
ATOM   1065  CB  ASP A  70      36.585  94.225 105.424  1.00  0.00           C  
ATOM   1066  CG  ASP A  70      36.627  93.824 106.856  1.00  0.00           C  
ATOM   1067  OD1 ASP A  70      36.241  94.623 107.751  1.00  0.00           O  
ATOM   1068  OD2 ASP A  70      36.917  92.615 107.135  1.00  0.00           O1-
ATOM   1069  H   ASP A  70      38.815  94.685 105.977  1.00  0.00           H  
ATOM   1070  HA  ASP A  70      37.673  92.472 104.543  1.00  0.00           H  
ATOM   1071  HB2 ASP A  70      36.707  95.306 105.369  1.00  0.00           H  
ATOM   1072  HB3 ASP A  70      35.625  94.038 104.942  1.00  0.00           H  
ATOM   1073  N   SER A  71      38.040  95.276 102.821  1.00  0.00           N  
ATOM   1074  CA  SER A  71      38.031  95.854 101.481  1.00  0.00           C  
ATOM   1075  C   SER A  71      38.934  95.027 100.541  1.00  0.00           C  
ATOM   1076  O   SER A  71      38.397  94.526  99.525  1.00  0.00           O  
ATOM   1077  CB  SER A  71      38.528  97.240 101.601  1.00  0.00           C  
ATOM   1078  OG  SER A  71      37.685  98.061 102.420  1.00  0.00           O  
ATOM   1079  H   SER A  71      38.490  95.840 103.527  1.00  0.00           H  
ATOM   1080  HA  SER A  71      37.005  95.868 101.116  1.00  0.00           H  
ATOM   1081  HB2 SER A  71      39.550  97.294 101.976  1.00  0.00           H  
ATOM   1082  HB3 SER A  71      38.523  97.656 100.593  1.00  0.00           H  
ATOM   1083  HG  SER A  71      37.682  97.751 103.328  1.00  0.00           H  
ATOM   1084  N   ILE A  72      40.154  94.666 101.002  1.00  0.00           N  
ATOM   1085  CA  ILE A  72      41.163  93.927 100.282  1.00  0.00           C  
ATOM   1086  C   ILE A  72      40.642  92.561  99.894  1.00  0.00           C  
ATOM   1087  O   ILE A  72      41.092  91.919  98.993  1.00  0.00           O  
ATOM   1088  CB  ILE A  72      42.468  93.744 101.137  1.00  0.00           C  
ATOM   1089  CG1 ILE A  72      43.221  95.052 101.256  1.00  0.00           C  
ATOM   1090  CG2 ILE A  72      43.436  92.630 100.732  1.00  0.00           C  
ATOM   1091  CD1 ILE A  72      44.277  95.081 102.375  1.00  0.00           C  
ATOM   1092  H   ILE A  72      40.474  95.088 101.863  1.00  0.00           H  
ATOM   1093  HA  ILE A  72      41.294  94.488  99.358  1.00  0.00           H  
ATOM   1094  HB  ILE A  72      42.045  93.551 102.123  1.00  0.00           H  
ATOM   1095 HG12 ILE A  72      43.601  95.344 100.278  1.00  0.00           H  
ATOM   1096 HG13 ILE A  72      42.523  95.844 101.528  1.00  0.00           H  
ATOM   1097 HG21 ILE A  72      43.707  92.720  99.680  1.00  0.00           H  
ATOM   1098 HG22 ILE A  72      44.396  92.594 101.248  1.00  0.00           H  
ATOM   1099 HG23 ILE A  72      42.953  91.667 100.892  1.00  0.00           H  
ATOM   1100 HD11 ILE A  72      45.146  94.490 102.086  1.00  0.00           H  
ATOM   1101 HD12 ILE A  72      44.615  96.117 102.416  1.00  0.00           H  
ATOM   1102 HD13 ILE A  72      43.940  94.846 103.384  1.00  0.00           H  
ATOM   1103  N   MET A  73      39.724  91.975 100.709  1.00  0.00           N  
ATOM   1104  CA  MET A  73      39.149  90.652 100.528  1.00  0.00           C  
ATOM   1105  C   MET A  73      38.175  90.620  99.270  1.00  0.00           C  
ATOM   1106  O   MET A  73      37.894  89.572  98.694  1.00  0.00           O  
ATOM   1107  CB  MET A  73      38.257  90.311 101.699  1.00  0.00           C  
ATOM   1108  CG  MET A  73      37.852  88.826 101.783  1.00  0.00           C  
ATOM   1109  SD  MET A  73      36.570  88.521 102.904  1.00  0.00           S  
ATOM   1110  CE  MET A  73      35.096  89.235 102.069  1.00  0.00           C  
ATOM   1111  H   MET A  73      39.378  92.538 101.472  1.00  0.00           H  
ATOM   1112  HA  MET A  73      39.896  89.875 100.359  1.00  0.00           H  
ATOM   1113  HB2 MET A  73      38.838  90.566 102.585  1.00  0.00           H  
ATOM   1114  HB3 MET A  73      37.405  90.991 101.670  1.00  0.00           H  
ATOM   1115  HG2 MET A  73      37.512  88.582 100.777  1.00  0.00           H  
ATOM   1116  HG3 MET A  73      38.754  88.261 102.020  1.00  0.00           H  
ATOM   1117  HE1 MET A  73      35.223  90.318 102.058  1.00  0.00           H  
ATOM   1118  HE2 MET A  73      35.148  88.880 101.040  1.00  0.00           H  
ATOM   1119  HE3 MET A  73      34.231  88.855 102.612  1.00  0.00           H  
ATOM   1120  N   LEU A  74      37.661  91.815  98.977  1.00  0.00           N  
ATOM   1121  CA  LEU A  74      36.721  92.089  97.832  1.00  0.00           C  
ATOM   1122  C   LEU A  74      37.552  92.689  96.674  1.00  0.00           C  
ATOM   1123  O   LEU A  74      37.297  92.371  95.502  1.00  0.00           O  
ATOM   1124  CB  LEU A  74      35.527  92.949  98.293  1.00  0.00           C  
ATOM   1125  CG  LEU A  74      34.621  92.466  99.507  1.00  0.00           C  
ATOM   1126  CD1 LEU A  74      33.693  93.565  99.926  1.00  0.00           C  
ATOM   1127  CD2 LEU A  74      33.855  91.228  99.010  1.00  0.00           C  
ATOM   1128  H   LEU A  74      37.743  92.612  99.592  1.00  0.00           H  
ATOM   1129  HA  LEU A  74      36.250  91.195  97.421  1.00  0.00           H  
ATOM   1130  HB2 LEU A  74      35.941  93.926  98.543  1.00  0.00           H  
ATOM   1131  HB3 LEU A  74      34.869  93.074  97.434  1.00  0.00           H  
ATOM   1132  HG  LEU A  74      35.245  92.093 100.319  1.00  0.00           H  
ATOM   1133 HD11 LEU A  74      34.317  94.398 100.251  1.00  0.00           H  
ATOM   1134 HD12 LEU A  74      33.080  93.882  99.081  1.00  0.00           H  
ATOM   1135 HD13 LEU A  74      33.018  93.205 100.703  1.00  0.00           H  
ATOM   1136 HD21 LEU A  74      33.193  91.403  98.163  1.00  0.00           H  
ATOM   1137 HD22 LEU A  74      34.577  90.447  98.772  1.00  0.00           H  
ATOM   1138 HD23 LEU A  74      33.136  90.815  99.717  1.00  0.00           H  
ATOM   1139  N   VAL A  75      38.588  93.546  96.892  1.00  0.00           N  
ATOM   1140  CA  VAL A  75      39.458  94.116  95.875  1.00  0.00           C  
ATOM   1141  C   VAL A  75      40.256  92.960  95.267  1.00  0.00           C  
ATOM   1142  O   VAL A  75      40.485  92.957  94.065  1.00  0.00           O  
ATOM   1143  CB  VAL A  75      40.494  95.182  96.493  1.00  0.00           C  
ATOM   1144  CG1 VAL A  75      41.542  95.719  95.479  1.00  0.00           C  
ATOM   1145  CG2 VAL A  75      39.708  96.424  97.052  1.00  0.00           C  
ATOM   1146  H   VAL A  75      38.698  93.833  97.855  1.00  0.00           H  
ATOM   1147  HA  VAL A  75      38.931  94.522  95.011  1.00  0.00           H  
ATOM   1148  HB  VAL A  75      41.001  94.676  97.315  1.00  0.00           H  
ATOM   1149 HG11 VAL A  75      42.020  94.849  95.029  1.00  0.00           H  
ATOM   1150 HG12 VAL A  75      40.933  96.233  94.736  1.00  0.00           H  
ATOM   1151 HG13 VAL A  75      42.149  96.465  95.991  1.00  0.00           H  
ATOM   1152 HG21 VAL A  75      40.162  96.632  98.022  1.00  0.00           H  
ATOM   1153 HG22 VAL A  75      39.656  97.266  96.360  1.00  0.00           H  
ATOM   1154 HG23 VAL A  75      38.757  96.021  97.398  1.00  0.00           H  
ATOM   1155  N   GLU A  76      40.647  91.939  95.985  1.00  0.00           N  
ATOM   1156  CA  GLU A  76      41.333  90.760  95.472  1.00  0.00           C  
ATOM   1157  C   GLU A  76      40.386  89.848  94.700  1.00  0.00           C  
ATOM   1158  O   GLU A  76      40.733  89.396  93.666  1.00  0.00           O  
ATOM   1159  CB  GLU A  76      41.904  90.080  96.699  1.00  0.00           C  
ATOM   1160  CG  GLU A  76      42.869  88.908  96.382  1.00  0.00           C  
ATOM   1161  CD  GLU A  76      44.096  89.326  95.660  1.00  0.00           C  
ATOM   1162  OE1 GLU A  76      44.058  89.140  94.410  1.00  0.00           O  
ATOM   1163  OE2 GLU A  76      45.116  89.777  96.236  1.00  0.00           O1-
ATOM   1164  H   GLU A  76      40.331  91.987  96.942  1.00  0.00           H  
ATOM   1165  HA  GLU A  76      42.147  91.025  94.798  1.00  0.00           H  
ATOM   1166  HB2 GLU A  76      42.486  90.858  97.193  1.00  0.00           H  
ATOM   1167  HB3 GLU A  76      41.133  89.621  97.319  1.00  0.00           H  
ATOM   1168  HG2 GLU A  76      43.160  88.447  97.325  1.00  0.00           H  
ATOM   1169  HG3 GLU A  76      42.282  88.126  95.898  1.00  0.00           H  
ATOM   1170  N   GLU A  77      39.188  89.669  95.146  1.00  0.00           N  
ATOM   1171  CA  GLU A  77      38.032  89.093  94.333  1.00  0.00           C  
ATOM   1172  C   GLU A  77      37.418  90.125  93.303  1.00  0.00           C  
ATOM   1173  O   GLU A  77      36.269  90.024  92.866  1.00  0.00           O  
ATOM   1174  CB  GLU A  77      36.948  88.520  95.264  1.00  0.00           C  
ATOM   1175  CG  GLU A  77      37.394  87.151  95.892  1.00  0.00           C  
ATOM   1176  CD  GLU A  77      37.327  85.913  94.918  1.00  0.00           C  
ATOM   1177  OE1 GLU A  77      36.691  86.130  93.808  1.00  0.00           O  
ATOM   1178  OE2 GLU A  77      37.682  84.732  95.310  1.00  0.00           O1-
ATOM   1179  H   GLU A  77      39.010  90.026  96.074  1.00  0.00           H  
ATOM   1180  HA  GLU A  77      38.373  88.345  93.618  1.00  0.00           H  
ATOM   1181  HB2 GLU A  77      36.895  89.208  96.107  1.00  0.00           H  
ATOM   1182  HB3 GLU A  77      35.955  88.419  94.825  1.00  0.00           H  
ATOM   1183  HG2 GLU A  77      38.386  87.164  96.342  1.00  0.00           H  
ATOM   1184  HG3 GLU A  77      36.594  87.055  96.626  1.00  0.00           H  
ATOM   1185  N   GLY A  78      38.206  91.099  92.933  1.00  0.00           N  
ATOM   1186  CA  GLY A  78      37.888  91.774  91.666  1.00  0.00           C  
ATOM   1187  C   GLY A  78      36.831  92.906  91.719  1.00  0.00           C  
ATOM   1188  O   GLY A  78      36.550  93.587  90.734  1.00  0.00           O  
ATOM   1189  H   GLY A  78      39.093  91.269  93.386  1.00  0.00           H  
ATOM   1190  HA2 GLY A  78      38.789  92.163  91.189  1.00  0.00           H  
ATOM   1191  HA3 GLY A  78      37.511  91.021  90.974  1.00  0.00           H  
ATOM   1192  N   PHE A  79      36.260  93.210  92.868  1.00  0.00           N  
ATOM   1193  CA  PHE A  79      35.203  94.196  92.891  1.00  0.00           C  
ATOM   1194  C   PHE A  79      35.599  95.681  92.803  1.00  0.00           C  
ATOM   1195  O   PHE A  79      36.710  96.003  93.163  1.00  0.00           O  
ATOM   1196  CB  PHE A  79      34.443  94.120  94.242  1.00  0.00           C  
ATOM   1197  CG  PHE A  79      33.463  92.986  94.355  1.00  0.00           C  
ATOM   1198  CD1 PHE A  79      32.045  93.218  94.370  1.00  0.00           C  
ATOM   1199  CD2 PHE A  79      33.897  91.663  94.612  1.00  0.00           C  
ATOM   1200  CE1 PHE A  79      31.118  92.144  94.593  1.00  0.00           C  
ATOM   1201  CE2 PHE A  79      32.976  90.603  94.703  1.00  0.00           C  
ATOM   1202  CZ  PHE A  79      31.577  90.849  94.675  1.00  0.00           C  
ATOM   1203  H   PHE A  79      36.510  92.731  93.722  1.00  0.00           H  
ATOM   1204  HA  PHE A  79      34.467  94.012  92.109  1.00  0.00           H  
ATOM   1205  HB2 PHE A  79      35.177  94.059  95.046  1.00  0.00           H  
ATOM   1206  HB3 PHE A  79      33.817  94.993  94.425  1.00  0.00           H  
ATOM   1207  HD1 PHE A  79      31.767  94.260  94.316  1.00  0.00           H  
ATOM   1208  HD2 PHE A  79      34.952  91.435  94.666  1.00  0.00           H  
ATOM   1209  HE1 PHE A  79      30.046  92.261  94.651  1.00  0.00           H  
ATOM   1210  HE2 PHE A  79      33.329  89.583  94.723  1.00  0.00           H  
ATOM   1211  HZ  PHE A  79      30.865  90.077  94.930  1.00  0.00           H  
ATOM   1212  N   SER A  80      34.724  96.546  92.350  1.00  0.00           N  
ATOM   1213  CA  SER A  80      34.982  97.955  92.340  1.00  0.00           C  
ATOM   1214  C   SER A  80      34.721  98.553  93.738  1.00  0.00           C  
ATOM   1215  O   SER A  80      33.597  98.828  94.155  1.00  0.00           O  
ATOM   1216  CB  SER A  80      34.134  98.682  91.234  1.00  0.00           C  
ATOM   1217  OG  SER A  80      34.578  98.191  90.015  1.00  0.00           O  
ATOM   1218  H   SER A  80      33.764  96.266  92.205  1.00  0.00           H  
ATOM   1219  HA  SER A  80      36.024  98.122  92.064  1.00  0.00           H  
ATOM   1220  HB2 SER A  80      33.062  98.524  91.357  1.00  0.00           H  
ATOM   1221  HB3 SER A  80      34.315  99.756  91.282  1.00  0.00           H  
ATOM   1222  HG  SER A  80      34.216  98.666  89.263  1.00  0.00           H  
ATOM   1223  N   VAL A  81      35.807  98.676  94.559  1.00  0.00           N  
ATOM   1224  CA  VAL A  81      35.658  98.961  95.994  1.00  0.00           C  
ATOM   1225  C   VAL A  81      35.988 100.435  96.364  1.00  0.00           C  
ATOM   1226  O   VAL A  81      36.814 101.063  95.690  1.00  0.00           O  
ATOM   1227  CB  VAL A  81      36.364  97.863  96.889  1.00  0.00           C  
ATOM   1228  CG1 VAL A  81      36.074  98.167  98.359  1.00  0.00           C  
ATOM   1229  CG2 VAL A  81      35.973  96.406  96.657  1.00  0.00           C  
ATOM   1230  H   VAL A  81      36.724  98.467  94.191  1.00  0.00           H  
ATOM   1231  HA  VAL A  81      34.614  98.792  96.258  1.00  0.00           H  
ATOM   1232  HB  VAL A  81      37.445  97.902  96.754  1.00  0.00           H  
ATOM   1233 HG11 VAL A  81      36.385  97.388  99.053  1.00  0.00           H  
ATOM   1234 HG12 VAL A  81      36.593  99.075  98.667  1.00  0.00           H  
ATOM   1235 HG13 VAL A  81      34.992  98.268  98.445  1.00  0.00           H  
ATOM   1236 HG21 VAL A  81      34.884  96.401  96.733  1.00  0.00           H  
ATOM   1237 HG22 VAL A  81      36.355  96.124  95.676  1.00  0.00           H  
ATOM   1238 HG23 VAL A  81      36.418  95.755  97.408  1.00  0.00           H  
ATOM   1239  N   THR A  82      35.267 101.029  97.292  1.00  0.00           N  
ATOM   1240  CA  THR A  82      35.607 102.346  97.933  1.00  0.00           C  
ATOM   1241  C   THR A  82      35.722 102.026  99.406  1.00  0.00           C  
ATOM   1242  O   THR A  82      34.927 101.277  99.967  1.00  0.00           O  
ATOM   1243  CB  THR A  82      34.592 103.423  97.667  1.00  0.00           C  
ATOM   1244  CG2 THR A  82      34.894 104.687  98.420  1.00  0.00           C  
ATOM   1245  OG1 THR A  82      34.497 103.723  96.343  1.00  0.00           O  
ATOM   1246  H   THR A  82      34.560 100.470  97.749  1.00  0.00           H  
ATOM   1247  HA  THR A  82      36.599 102.659  97.606  1.00  0.00           H  
ATOM   1248  HB  THR A  82      33.633 102.997  97.958  1.00  0.00           H  
ATOM   1249  HG1 THR A  82      34.092 102.976  95.895  1.00  0.00           H  
ATOM   1250 HG21 THR A  82      35.677 105.250  97.912  1.00  0.00           H  
ATOM   1251 HG22 THR A  82      34.050 105.377  98.414  1.00  0.00           H  
ATOM   1252 HG23 THR A  82      35.157 104.483  99.457  1.00  0.00           H  
ATOM   1253  N   SER A  83      36.695 102.582 100.135  1.00  0.00           N  
ATOM   1254  CA  SER A  83      37.013 102.281 101.526  1.00  0.00           C  
ATOM   1255  C   SER A  83      37.290 103.606 102.298  1.00  0.00           C  
ATOM   1256  O   SER A  83      38.184 104.398 101.969  1.00  0.00           O  
ATOM   1257  CB  SER A  83      38.381 101.476 101.576  1.00  0.00           C  
ATOM   1258  OG  SER A  83      38.298 100.284 100.806  1.00  0.00           O  
ATOM   1259  H   SER A  83      37.334 103.167  99.613  1.00  0.00           H  
ATOM   1260  HA  SER A  83      36.291 101.606 101.986  1.00  0.00           H  
ATOM   1261  HB2 SER A  83      39.226 102.013 101.145  1.00  0.00           H  
ATOM   1262  HB3 SER A  83      38.564 101.108 102.585  1.00  0.00           H  
ATOM   1263  HG  SER A  83      37.886  99.592 101.329  1.00  0.00           H  
ATOM   1264  N   VAL A  84      36.536 103.738 103.363  1.00  0.00           N  
ATOM   1265  CA  VAL A  84      36.569 104.960 104.176  1.00  0.00           C  
ATOM   1266  C   VAL A  84      36.847 104.738 105.668  1.00  0.00           C  
ATOM   1267  O   VAL A  84      36.570 103.676 106.233  1.00  0.00           O  
ATOM   1268  CB  VAL A  84      35.270 105.790 103.864  1.00  0.00           C  
ATOM   1269  CG1 VAL A  84      35.308 107.116 104.598  1.00  0.00           C  
ATOM   1270  CG2 VAL A  84      35.211 106.070 102.428  1.00  0.00           C  
ATOM   1271  H   VAL A  84      35.774 103.083 103.465  1.00  0.00           H  
ATOM   1272  HA  VAL A  84      37.374 105.653 103.931  1.00  0.00           H  
ATOM   1273  HB  VAL A  84      34.336 105.247 104.006  1.00  0.00           H  
ATOM   1274 HG11 VAL A  84      36.265 107.633 104.540  1.00  0.00           H  
ATOM   1275 HG12 VAL A  84      34.634 107.821 104.109  1.00  0.00           H  
ATOM   1276 HG13 VAL A  84      34.989 106.970 105.629  1.00  0.00           H  
ATOM   1277 HG21 VAL A  84      36.020 106.736 102.126  1.00  0.00           H  
ATOM   1278 HG22 VAL A  84      35.240 105.156 101.835  1.00  0.00           H  
ATOM   1279 HG23 VAL A  84      34.232 106.476 102.177  1.00  0.00           H  
ATOM   1280  N   ASP A  85      37.476 105.736 106.303  1.00  0.00           N  
ATOM   1281  CA  ASP A  85      37.887 105.841 107.756  1.00  0.00           C  
ATOM   1282  C   ASP A  85      38.257 107.266 108.197  1.00  0.00           C  
ATOM   1283  O   ASP A  85      38.511 108.130 107.384  1.00  0.00           O  
ATOM   1284  CB  ASP A  85      39.089 104.933 107.992  1.00  0.00           C  
ATOM   1285  CG  ASP A  85      38.879 104.447 109.411  1.00  0.00           C  
ATOM   1286  OD1 ASP A  85      38.504 103.244 109.632  1.00  0.00           O  
ATOM   1287  OD2 ASP A  85      39.128 105.187 110.373  1.00  0.00           O1-
ATOM   1288  H   ASP A  85      37.925 106.420 105.710  1.00  0.00           H  
ATOM   1289  HA  ASP A  85      37.125 105.409 108.404  1.00  0.00           H  
ATOM   1290  HB2 ASP A  85      39.251 104.099 107.308  1.00  0.00           H  
ATOM   1291  HB3 ASP A  85      40.011 105.512 108.030  1.00  0.00           H  
ATOM   1292  N   ALA A  86      38.109 107.601 109.447  1.00  0.00           N  
ATOM   1293  CA  ALA A  86      38.679 108.814 109.992  1.00  0.00           C  
ATOM   1294  C   ALA A  86      40.144 108.794 110.177  1.00  0.00           C  
ATOM   1295  O   ALA A  86      40.823 109.819 110.193  1.00  0.00           O  
ATOM   1296  CB  ALA A  86      37.924 109.202 111.299  1.00  0.00           C  
ATOM   1297  H   ALA A  86      37.775 106.872 110.061  1.00  0.00           H  
ATOM   1298  HA  ALA A  86      38.491 109.664 109.337  1.00  0.00           H  
ATOM   1299  HB1 ALA A  86      36.862 109.319 111.088  1.00  0.00           H  
ATOM   1300  HB2 ALA A  86      38.178 108.584 112.161  1.00  0.00           H  
ATOM   1301  HB3 ALA A  86      38.203 110.223 111.559  1.00  0.00           H  
ATOM   1302  N   SER A  87      40.651 107.605 110.458  1.00  0.00           N  
ATOM   1303  CA  SER A  87      42.067 107.394 110.767  1.00  0.00           C  
ATOM   1304  C   SER A  87      42.963 107.146 109.533  1.00  0.00           C  
ATOM   1305  O   SER A  87      42.998 106.055 108.963  1.00  0.00           O  
ATOM   1306  CB  SER A  87      42.241 106.238 111.787  1.00  0.00           C  
ATOM   1307  OG  SER A  87      43.613 106.015 112.175  1.00  0.00           O  
ATOM   1308  H   SER A  87      40.106 106.754 110.476  1.00  0.00           H  
ATOM   1309  HA  SER A  87      42.535 108.252 111.250  1.00  0.00           H  
ATOM   1310  HB2 SER A  87      41.624 106.385 112.674  1.00  0.00           H  
ATOM   1311  HB3 SER A  87      41.879 105.318 111.329  1.00  0.00           H  
ATOM   1312  HG  SER A  87      44.115 106.830 112.240  1.00  0.00           H  
ATOM   1313  N   ASP A  88      43.727 108.151 109.186  1.00  0.00           N  
ATOM   1314  CA  ASP A  88      44.692 108.156 108.185  1.00  0.00           C  
ATOM   1315  C   ASP A  88      45.852 107.212 108.415  1.00  0.00           C  
ATOM   1316  O   ASP A  88      46.422 106.715 107.439  1.00  0.00           O  
ATOM   1317  CB  ASP A  88      45.227 109.544 107.766  1.00  0.00           C  
ATOM   1318  CG  ASP A  88      45.886 110.179 108.988  1.00  0.00           C  
ATOM   1319  OD1 ASP A  88      45.184 110.798 109.799  1.00  0.00           O  
ATOM   1320  OD2 ASP A  88      47.126 110.063 108.986  1.00  0.00           O1-
ATOM   1321  H   ASP A  88      43.561 109.010 109.691  1.00  0.00           H  
ATOM   1322  HA  ASP A  88      44.159 107.783 107.311  1.00  0.00           H  
ATOM   1323  HB2 ASP A  88      46.022 109.444 107.028  1.00  0.00           H  
ATOM   1324  HB3 ASP A  88      44.508 110.156 107.221  1.00  0.00           H  
ATOM   1325  N   LYS A  89      46.153 106.903 109.679  1.00  0.00           N  
ATOM   1326  CA  LYS A  89      47.161 105.932 110.141  1.00  0.00           C  
ATOM   1327  C   LYS A  89      46.667 104.437 109.957  1.00  0.00           C  
ATOM   1328  O   LYS A  89      47.430 103.516 109.643  1.00  0.00           O  
ATOM   1329  CB  LYS A  89      47.462 106.157 111.646  1.00  0.00           C  
ATOM   1330  CG  LYS A  89      48.214 107.522 111.955  1.00  0.00           C  
ATOM   1331  CD  LYS A  89      48.399 107.632 113.423  1.00  0.00           C  
ATOM   1332  CE  LYS A  89      49.181 108.946 113.710  1.00  0.00           C  
ATOM   1333  NZ  LYS A  89      48.357 110.109 113.874  1.00  0.00           N1+
ATOM   1334  H   LYS A  89      45.521 107.274 110.375  1.00  0.00           H  
ATOM   1335  HA  LYS A  89      48.131 105.966 109.646  1.00  0.00           H  
ATOM   1336  HB2 LYS A  89      46.583 106.061 112.283  1.00  0.00           H  
ATOM   1337  HB3 LYS A  89      48.242 105.445 111.913  1.00  0.00           H  
ATOM   1338  HG2 LYS A  89      49.140 107.654 111.396  1.00  0.00           H  
ATOM   1339  HG3 LYS A  89      47.633 108.353 111.554  1.00  0.00           H  
ATOM   1340  HD2 LYS A  89      47.407 107.634 113.874  1.00  0.00           H  
ATOM   1341  HD3 LYS A  89      48.992 106.749 113.665  1.00  0.00           H  
ATOM   1342  HE2 LYS A  89      49.654 108.679 114.654  1.00  0.00           H  
ATOM   1343  HE3 LYS A  89      50.049 109.068 113.062  1.00  0.00           H  
ATOM   1344  HZ1 LYS A  89      47.620 109.968 114.549  1.00  0.00           H  
ATOM   1345  HZ2 LYS A  89      48.973 110.853 114.169  1.00  0.00           H  
ATOM   1346  HZ3 LYS A  89      47.804 110.315 113.055  1.00  0.00           H  
ATOM   1347  N   MET A  90      45.363 104.198 110.004  1.00  0.00           N  
ATOM   1348  CA  MET A  90      44.755 102.974 109.564  1.00  0.00           C  
ATOM   1349  C   MET A  90      44.717 102.833 107.987  1.00  0.00           C  
ATOM   1350  O   MET A  90      45.200 101.800 107.471  1.00  0.00           O  
ATOM   1351  CB  MET A  90      43.353 102.800 110.067  1.00  0.00           C  
ATOM   1352  CG  MET A  90      43.314 102.833 111.592  1.00  0.00           C  
ATOM   1353  SD  MET A  90      43.856 101.296 112.298  1.00  0.00           S  
ATOM   1354  CE  MET A  90      42.345 100.306 112.404  1.00  0.00           C  
ATOM   1355  H   MET A  90      44.789 104.970 110.310  1.00  0.00           H  
ATOM   1356  HA  MET A  90      45.406 102.180 109.932  1.00  0.00           H  
ATOM   1357  HB2 MET A  90      42.641 103.551 109.728  1.00  0.00           H  
ATOM   1358  HB3 MET A  90      42.939 101.849 109.729  1.00  0.00           H  
ATOM   1359  HG2 MET A  90      43.984 103.573 112.030  1.00  0.00           H  
ATOM   1360  HG3 MET A  90      42.322 103.045 111.993  1.00  0.00           H  
ATOM   1361  HE1 MET A  90      42.104  99.845 111.446  1.00  0.00           H  
ATOM   1362  HE2 MET A  90      42.453  99.470 113.095  1.00  0.00           H  
ATOM   1363  HE3 MET A  90      41.562 100.976 112.761  1.00  0.00           H  
ATOM   1364  N   LEU A  91      44.264 103.885 107.265  1.00  0.00           N  
ATOM   1365  CA  LEU A  91      44.338 103.748 105.768  1.00  0.00           C  
ATOM   1366  C   LEU A  91      45.799 103.616 105.240  1.00  0.00           C  
ATOM   1367  O   LEU A  91      45.923 103.119 104.113  1.00  0.00           O  
ATOM   1368  CB  LEU A  91      43.684 105.040 105.141  1.00  0.00           C  
ATOM   1369  CG  LEU A  91      42.220 105.196 105.577  1.00  0.00           C  
ATOM   1370  CD1 LEU A  91      41.725 106.637 105.614  1.00  0.00           C  
ATOM   1371  CD2 LEU A  91      41.374 104.325 104.705  1.00  0.00           C  
ATOM   1372  H   LEU A  91      44.063 104.718 107.801  1.00  0.00           H  
ATOM   1373  HA  LEU A  91      43.777 102.856 105.493  1.00  0.00           H  
ATOM   1374  HB2 LEU A  91      44.261 105.866 105.559  1.00  0.00           H  
ATOM   1375  HB3 LEU A  91      43.762 104.989 104.056  1.00  0.00           H  
ATOM   1376  HG  LEU A  91      42.156 104.938 106.634  1.00  0.00           H  
ATOM   1377 HD11 LEU A  91      41.734 107.018 104.592  1.00  0.00           H  
ATOM   1378 HD12 LEU A  91      40.723 106.661 106.041  1.00  0.00           H  
ATOM   1379 HD13 LEU A  91      42.340 107.243 106.280  1.00  0.00           H  
ATOM   1380 HD21 LEU A  91      40.405 104.182 105.186  1.00  0.00           H  
ATOM   1381 HD22 LEU A  91      41.183 104.661 103.687  1.00  0.00           H  
ATOM   1382 HD23 LEU A  91      41.830 103.338 104.629  1.00  0.00           H  
ATOM   1383  N   LYS A  92      46.938 104.009 105.911  1.00  0.00           N  
ATOM   1384  CA  LYS A  92      48.348 103.938 105.376  1.00  0.00           C  
ATOM   1385  C   LYS A  92      48.640 102.533 104.807  1.00  0.00           C  
ATOM   1386  O   LYS A  92      49.365 102.424 103.865  1.00  0.00           O  
ATOM   1387  CB  LYS A  92      49.291 104.438 106.481  1.00  0.00           C  
ATOM   1388  CG  LYS A  92      50.670 104.879 105.858  1.00  0.00           C  
ATOM   1389  CD  LYS A  92      51.608 105.360 106.934  1.00  0.00           C  
ATOM   1390  CE  LYS A  92      52.729 106.102 106.141  1.00  0.00           C  
ATOM   1391  NZ  LYS A  92      53.780 106.721 107.004  1.00  0.00           N1+
ATOM   1392  H   LYS A  92      46.767 104.643 106.678  1.00  0.00           H  
ATOM   1393  HA  LYS A  92      48.495 104.670 104.582  1.00  0.00           H  
ATOM   1394  HB2 LYS A  92      48.857 105.307 106.974  1.00  0.00           H  
ATOM   1395  HB3 LYS A  92      49.558 103.631 107.163  1.00  0.00           H  
ATOM   1396  HG2 LYS A  92      51.075 104.068 105.255  1.00  0.00           H  
ATOM   1397  HG3 LYS A  92      50.437 105.735 105.224  1.00  0.00           H  
ATOM   1398  HD2 LYS A  92      51.103 106.016 107.643  1.00  0.00           H  
ATOM   1399  HD3 LYS A  92      51.869 104.541 107.604  1.00  0.00           H  
ATOM   1400  HE2 LYS A  92      53.135 105.405 105.408  1.00  0.00           H  
ATOM   1401  HE3 LYS A  92      52.278 107.007 105.733  1.00  0.00           H  
ATOM   1402  HZ1 LYS A  92      54.247 105.987 107.515  1.00  0.00           H  
ATOM   1403  HZ2 LYS A  92      54.399 107.307 106.462  1.00  0.00           H  
ATOM   1404  HZ3 LYS A  92      53.393 107.242 107.778  1.00  0.00           H  
ATOM   1405  N   TYR A  93      48.143 101.509 105.463  1.00  0.00           N  
ATOM   1406  CA  TYR A  93      48.247 100.149 104.971  1.00  0.00           C  
ATOM   1407  C   TYR A  93      47.491  99.975 103.627  1.00  0.00           C  
ATOM   1408  O   TYR A  93      48.110  99.456 102.700  1.00  0.00           O  
ATOM   1409  CB  TYR A  93      47.674  99.197 106.013  1.00  0.00           C  
ATOM   1410  CG  TYR A  93      48.454  99.030 107.263  1.00  0.00           C  
ATOM   1411  CD1 TYR A  93      49.433  97.999 107.283  1.00  0.00           C  
ATOM   1412  CD2 TYR A  93      48.276  99.850 108.389  1.00  0.00           C  
ATOM   1413  CE1 TYR A  93      50.236  97.893 108.411  1.00  0.00           C  
ATOM   1414  CE2 TYR A  93      49.055  99.692 109.597  1.00  0.00           C  
ATOM   1415  CZ  TYR A  93      50.057  98.717 109.561  1.00  0.00           C  
ATOM   1416  OH  TYR A  93      50.727  98.536 110.737  1.00  0.00           O  
ATOM   1417  H   TYR A  93      47.446 101.725 106.161  1.00  0.00           H  
ATOM   1418  HA  TYR A  93      49.330 100.025 104.931  1.00  0.00           H  
ATOM   1419  HB2 TYR A  93      46.624  99.355 106.259  1.00  0.00           H  
ATOM   1420  HB3 TYR A  93      47.599  98.202 105.575  1.00  0.00           H  
ATOM   1421  HD1 TYR A  93      49.631  97.276 106.506  1.00  0.00           H  
ATOM   1422  HD2 TYR A  93      47.441 100.526 108.279  1.00  0.00           H  
ATOM   1423  HE1 TYR A  93      50.930  97.066 108.441  1.00  0.00           H  
ATOM   1424  HE2 TYR A  93      48.965 100.363 110.439  1.00  0.00           H  
ATOM   1425  HH  TYR A  93      51.064  97.637 110.762  1.00  0.00           H  
ATOM   1426  N   ALA A  94      46.206 100.307 103.489  1.00  0.00           N  
ATOM   1427  CA  ALA A  94      45.412 100.082 102.228  1.00  0.00           C  
ATOM   1428  C   ALA A  94      46.151 100.799 101.074  1.00  0.00           C  
ATOM   1429  O   ALA A  94      46.208 100.175 100.021  1.00  0.00           O  
ATOM   1430  CB  ALA A  94      44.042 100.571 102.502  1.00  0.00           C  
ATOM   1431  H   ALA A  94      45.681 100.779 104.211  1.00  0.00           H  
ATOM   1432  HA  ALA A  94      45.363  99.026 101.967  1.00  0.00           H  
ATOM   1433  HB1 ALA A  94      43.644 100.325 101.518  1.00  0.00           H  
ATOM   1434  HB2 ALA A  94      43.514  99.988 103.258  1.00  0.00           H  
ATOM   1435  HB3 ALA A  94      44.051 101.645 102.689  1.00  0.00           H  
ATOM   1436  N   LEU A  95      46.645 102.048 101.264  1.00  0.00           N  
ATOM   1437  CA  LEU A  95      47.423 102.762 100.208  1.00  0.00           C  
ATOM   1438  C   LEU A  95      48.689 102.021  99.745  1.00  0.00           C  
ATOM   1439  O   LEU A  95      48.912 102.029  98.525  1.00  0.00           O  
ATOM   1440  CB  LEU A  95      47.740 104.148 100.732  1.00  0.00           C  
ATOM   1441  CG  LEU A  95      46.499 105.073 101.076  1.00  0.00           C  
ATOM   1442  CD1 LEU A  95      46.918 106.192 102.112  1.00  0.00           C  
ATOM   1443  CD2 LEU A  95      45.905 105.622  99.800  1.00  0.00           C  
ATOM   1444  H   LEU A  95      46.592 102.575 102.124  1.00  0.00           H  
ATOM   1445  HA  LEU A  95      46.743 102.787  99.356  1.00  0.00           H  
ATOM   1446  HB2 LEU A  95      48.332 103.912 101.617  1.00  0.00           H  
ATOM   1447  HB3 LEU A  95      48.301 104.636  99.935  1.00  0.00           H  
ATOM   1448  HG  LEU A  95      45.792 104.389 101.545  1.00  0.00           H  
ATOM   1449 HD11 LEU A  95      47.505 105.814 102.949  1.00  0.00           H  
ATOM   1450 HD12 LEU A  95      47.482 106.999 101.644  1.00  0.00           H  
ATOM   1451 HD13 LEU A  95      46.031 106.694 102.500  1.00  0.00           H  
ATOM   1452 HD21 LEU A  95      45.668 104.863  99.054  1.00  0.00           H  
ATOM   1453 HD22 LEU A  95      44.995 106.195  99.982  1.00  0.00           H  
ATOM   1454 HD23 LEU A  95      46.613 106.316  99.347  1.00  0.00           H  
ATOM   1455  N   LYS A  96      49.491 101.529 100.703  1.00  0.00           N  
ATOM   1456  CA  LYS A  96      50.627 100.643 100.373  1.00  0.00           C  
ATOM   1457  C   LYS A  96      50.309  99.516  99.470  1.00  0.00           C  
ATOM   1458  O   LYS A  96      51.051  99.320  98.513  1.00  0.00           O  
ATOM   1459  CB  LYS A  96      51.261 100.122 101.602  1.00  0.00           C  
ATOM   1460  CG  LYS A  96      52.713  99.610 101.372  1.00  0.00           C  
ATOM   1461  CD  LYS A  96      53.419  99.309 102.688  1.00  0.00           C  
ATOM   1462  CE  LYS A  96      54.693  98.590 102.285  1.00  0.00           C  
ATOM   1463  NZ  LYS A  96      55.266  97.984 103.453  1.00  0.00           N1+
ATOM   1464  H   LYS A  96      49.250 101.831 101.635  1.00  0.00           H  
ATOM   1465  HA  LYS A  96      51.396 101.273  99.927  1.00  0.00           H  
ATOM   1466  HB2 LYS A  96      51.310 101.041 102.185  1.00  0.00           H  
ATOM   1467  HB3 LYS A  96      50.718  99.313 102.091  1.00  0.00           H  
ATOM   1468  HG2 LYS A  96      52.690  98.706 100.761  1.00  0.00           H  
ATOM   1469  HG3 LYS A  96      53.356 100.335 100.873  1.00  0.00           H  
ATOM   1470  HD2 LYS A  96      53.522 100.241 103.244  1.00  0.00           H  
ATOM   1471  HD3 LYS A  96      52.843  98.689 103.375  1.00  0.00           H  
ATOM   1472  HE2 LYS A  96      54.485  97.796 101.567  1.00  0.00           H  
ATOM   1473  HE3 LYS A  96      55.444  99.239 101.836  1.00  0.00           H  
ATOM   1474  HZ1 LYS A  96      54.691  97.277 103.889  1.00  0.00           H  
ATOM   1475  HZ2 LYS A  96      56.101  97.512 103.135  1.00  0.00           H  
ATOM   1476  HZ3 LYS A  96      55.460  98.736 104.098  1.00  0.00           H  
ATOM   1477  N   GLU A  97      49.183  98.842  99.748  1.00  0.00           N  
ATOM   1478  CA  GLU A  97      48.764  97.737  98.890  1.00  0.00           C  
ATOM   1479  C   GLU A  97      48.314  98.188  97.454  1.00  0.00           C  
ATOM   1480  O   GLU A  97      48.871  97.768  96.453  1.00  0.00           O  
ATOM   1481  CB  GLU A  97      47.746  96.826  99.580  1.00  0.00           C  
ATOM   1482  CG  GLU A  97      47.149  95.666  98.689  1.00  0.00           C  
ATOM   1483  CD  GLU A  97      48.195  94.535  98.659  1.00  0.00           C  
ATOM   1484  OE1 GLU A  97      47.896  93.378  98.244  1.00  0.00           O  
ATOM   1485  OE2 GLU A  97      49.300  94.680  99.169  1.00  0.00           O1-
ATOM   1486  H   GLU A  97      48.647  99.210 100.522  1.00  0.00           H  
ATOM   1487  HA  GLU A  97      49.686  97.166  98.782  1.00  0.00           H  
ATOM   1488  HB2 GLU A  97      48.151  96.386 100.491  1.00  0.00           H  
ATOM   1489  HB3 GLU A  97      46.856  97.387  99.865  1.00  0.00           H  
ATOM   1490  HG2 GLU A  97      46.180  95.399  99.110  1.00  0.00           H  
ATOM   1491  HG3 GLU A  97      46.889  96.025  97.693  1.00  0.00           H  
ATOM   1492  N   ARG A  98      47.368  99.149  97.405  1.00  0.00           N  
ATOM   1493  CA  ARG A  98      46.957  99.768  96.100  1.00  0.00           C  
ATOM   1494  C   ARG A  98      48.120 100.108  95.235  1.00  0.00           C  
ATOM   1495  O   ARG A  98      48.223  99.779  94.064  1.00  0.00           O  
ATOM   1496  CB  ARG A  98      46.124 100.963  96.446  1.00  0.00           C  
ATOM   1497  CG  ARG A  98      45.777 101.699  95.170  1.00  0.00           C  
ATOM   1498  CD  ARG A  98      44.715 102.708  95.298  1.00  0.00           C  
ATOM   1499  NE  ARG A  98      45.104 103.940  96.057  1.00  0.00           N  
ATOM   1500  CZ  ARG A  98      44.403 105.025  96.233  1.00  0.00           C  
ATOM   1501  NH1 ARG A  98      43.108 105.072  96.059  1.00  0.00           N1+
ATOM   1502  NH2 ARG A  98      44.894 106.109  96.731  1.00  0.00           N  
ATOM   1503  H   ARG A  98      46.966  99.494  98.264  1.00  0.00           H  
ATOM   1504  HA  ARG A  98      46.457  99.002  95.507  1.00  0.00           H  
ATOM   1505  HB2 ARG A  98      45.126 100.753  96.829  1.00  0.00           H  
ATOM   1506  HB3 ARG A  98      46.665 101.690  97.051  1.00  0.00           H  
ATOM   1507  HG2 ARG A  98      46.697 102.244  94.959  1.00  0.00           H  
ATOM   1508  HG3 ARG A  98      45.531 100.969  94.398  1.00  0.00           H  
ATOM   1509  HD2 ARG A  98      44.347 103.012  94.318  1.00  0.00           H  
ATOM   1510  HD3 ARG A  98      43.812 102.305  95.755  1.00  0.00           H  
ATOM   1511  HE  ARG A  98      46.085 103.941  96.299  1.00  0.00           H  
ATOM   1512 HH11 ARG A  98      42.664 104.395  95.456  1.00  0.00           H  
ATOM   1513 HH12 ARG A  98      42.585 105.913  96.259  1.00  0.00           H  
ATOM   1514 HH21 ARG A  98      45.865 106.207  96.991  1.00  0.00           H  
ATOM   1515 HH22 ARG A  98      44.340 106.952  96.697  1.00  0.00           H  
ATOM   1516  N   TRP A  99      49.148 100.812  95.784  1.00  0.00           N  
ATOM   1517  CA  TRP A  99      50.352 101.213  95.044  1.00  0.00           C  
ATOM   1518  C   TRP A  99      51.346 100.024  94.753  1.00  0.00           C  
ATOM   1519  O   TRP A  99      52.057  99.996  93.760  1.00  0.00           O  
ATOM   1520  CB  TRP A  99      51.033 102.369  95.794  1.00  0.00           C  
ATOM   1521  CG  TRP A  99      51.994 103.166  94.944  1.00  0.00           C  
ATOM   1522  CD1 TRP A  99      53.236 102.788  94.583  1.00  0.00           C  
ATOM   1523  CD2 TRP A  99      51.709 104.367  94.105  1.00  0.00           C  
ATOM   1524  CE2 TRP A  99      52.914 104.649  93.343  1.00  0.00           C  
ATOM   1525  CE3 TRP A  99      50.666 105.283  93.994  1.00  0.00           C  
ATOM   1526  NE1 TRP A  99      53.738 103.592  93.638  1.00  0.00           N  
ATOM   1527  CZ2 TRP A  99      53.073 105.802  92.647  1.00  0.00           C  
ATOM   1528  CZ3 TRP A  99      50.885 106.481  93.251  1.00  0.00           C  
ATOM   1529  CH2 TRP A  99      52.020 106.736  92.500  1.00  0.00           C  
ATOM   1530  H   TRP A  99      49.157 101.123  96.745  1.00  0.00           H  
ATOM   1531  HA  TRP A  99      50.020 101.568  94.069  1.00  0.00           H  
ATOM   1532  HB2 TRP A  99      50.210 103.064  95.958  1.00  0.00           H  
ATOM   1533  HB3 TRP A  99      51.479 102.026  96.728  1.00  0.00           H  
ATOM   1534  HD1 TRP A  99      53.723 101.906  94.969  1.00  0.00           H  
ATOM   1535  HE1 TRP A  99      54.635 103.425  93.206  1.00  0.00           H  
ATOM   1536  HE3 TRP A  99      49.799 105.106  94.612  1.00  0.00           H  
ATOM   1537  HZ2 TRP A  99      54.019 105.990  92.161  1.00  0.00           H  
ATOM   1538  HZ3 TRP A  99      50.134 107.256  93.304  1.00  0.00           H  
ATOM   1539  HH2 TRP A  99      52.161 107.718  92.073  1.00  0.00           H  
ATOM   1540  N   ASN A 100      51.362  98.971  95.543  1.00  0.00           N  
ATOM   1541  CA  ASN A 100      52.169  97.707  95.318  1.00  0.00           C  
ATOM   1542  C   ASN A 100      51.631  96.852  94.118  1.00  0.00           C  
ATOM   1543  O   ASN A 100      52.408  96.253  93.372  1.00  0.00           O  
ATOM   1544  CB  ASN A 100      52.266  96.797  96.604  1.00  0.00           C  
ATOM   1545  CG  ASN A 100      52.809  95.450  96.231  1.00  0.00           C  
ATOM   1546  ND2 ASN A 100      54.059  95.326  95.772  1.00  0.00           N  
ATOM   1547  OD1 ASN A 100      52.103  94.443  96.316  1.00  0.00           O  
ATOM   1548  H   ASN A 100      50.764  98.943  96.357  1.00  0.00           H  
ATOM   1549  HA  ASN A 100      53.190  98.010  95.089  1.00  0.00           H  
ATOM   1550  HB2 ASN A 100      52.936  97.275  97.318  1.00  0.00           H  
ATOM   1551  HB3 ASN A 100      51.253  96.654  96.979  1.00  0.00           H  
ATOM   1552 HD21 ASN A 100      54.391  94.445  95.409  1.00  0.00           H  
ATOM   1553 HD22 ASN A 100      54.592  96.182  95.702  1.00  0.00           H  
ATOM   1554  N   ARG A 101      50.300  96.699  94.050  1.00  0.00           N  
ATOM   1555  CA  ARG A 101      49.407  95.988  93.166  1.00  0.00           C  
ATOM   1556  C   ARG A 101      48.956  96.699  91.936  1.00  0.00           C  
ATOM   1557  O   ARG A 101      48.050  96.197  91.257  1.00  0.00           O  
ATOM   1558  CB  ARG A 101      48.233  95.456  94.091  1.00  0.00           C  
ATOM   1559  CG  ARG A 101      48.582  94.638  95.359  1.00  0.00           C  
ATOM   1560  CD  ARG A 101      49.314  93.315  95.096  1.00  0.00           C  
ATOM   1561  NE  ARG A 101      48.335  92.497  94.368  1.00  0.00           N  
ATOM   1562  CZ  ARG A 101      47.384  91.726  94.797  1.00  0.00           C  
ATOM   1563  NH1 ARG A 101      46.923  91.818  95.994  1.00  0.00           N1+
ATOM   1564  NH2 ARG A 101      46.777  90.888  93.965  1.00  0.00           N  
ATOM   1565  H   ARG A 101      49.877  97.230  94.797  1.00  0.00           H  
ATOM   1566  HA  ARG A 101      49.911  95.098  92.787  1.00  0.00           H  
ATOM   1567  HB2 ARG A 101      47.758  96.371  94.444  1.00  0.00           H  
ATOM   1568  HB3 ARG A 101      47.442  94.929  93.557  1.00  0.00           H  
ATOM   1569  HG2 ARG A 101      49.195  95.255  96.016  1.00  0.00           H  
ATOM   1570  HG3 ARG A 101      47.698  94.609  95.996  1.00  0.00           H  
ATOM   1571  HD2 ARG A 101      50.135  93.493  94.403  1.00  0.00           H  
ATOM   1572  HD3 ARG A 101      49.549  92.832  96.045  1.00  0.00           H  
ATOM   1573  HE  ARG A 101      48.435  92.444  93.364  1.00  0.00           H  
ATOM   1574 HH11 ARG A 101      47.213  92.603  96.559  1.00  0.00           H  
ATOM   1575 HH12 ARG A 101      46.180  91.208  96.308  1.00  0.00           H  
ATOM   1576 HH21 ARG A 101      47.036  90.936  92.990  1.00  0.00           H  
ATOM   1577 HH22 ARG A 101      45.981  90.299  94.161  1.00  0.00           H  
ATOM   1578  N   ARG A 102      49.394  97.916  91.635  1.00  0.00           N  
ATOM   1579  CA  ARG A 102      49.076  98.766  90.476  1.00  0.00           C  
ATOM   1580  C   ARG A 102      48.564  98.124  89.227  1.00  0.00           C  
ATOM   1581  O   ARG A 102      47.701  98.700  88.549  1.00  0.00           O  
ATOM   1582  CB  ARG A 102      50.231  99.632  90.128  1.00  0.00           C  
ATOM   1583  CG  ARG A 102      50.325 100.889  91.091  1.00  0.00           C  
ATOM   1584  CD  ARG A 102      51.690 101.718  90.949  1.00  0.00           C  
ATOM   1585  NE  ARG A 102      52.849 100.868  91.035  1.00  0.00           N  
ATOM   1586  CZ  ARG A 102      53.851 100.713  90.181  1.00  0.00           C  
ATOM   1587  NH1 ARG A 102      53.885 101.254  89.011  1.00  0.00           N1+
ATOM   1588  NH2 ARG A 102      54.781  99.854  90.414  1.00  0.00           N  
ATOM   1589  H   ARG A 102      50.226  98.167  92.151  1.00  0.00           H  
ATOM   1590  HA  ARG A 102      48.257  99.468  90.627  1.00  0.00           H  
ATOM   1591  HB2 ARG A 102      51.088  98.960  90.168  1.00  0.00           H  
ATOM   1592  HB3 ARG A 102      50.297 100.085  89.139  1.00  0.00           H  
ATOM   1593  HG2 ARG A 102      49.431 101.454  90.826  1.00  0.00           H  
ATOM   1594  HG3 ARG A 102      50.214 100.495  92.101  1.00  0.00           H  
ATOM   1595  HD2 ARG A 102      51.559 102.093  89.934  1.00  0.00           H  
ATOM   1596  HD3 ARG A 102      51.852 102.546  91.638  1.00  0.00           H  
ATOM   1597  HE  ARG A 102      52.911 100.298  91.866  1.00  0.00           H  
ATOM   1598 HH11 ARG A 102      53.221 101.988  88.808  1.00  0.00           H  
ATOM   1599 HH12 ARG A 102      54.572 101.077  88.293  1.00  0.00           H  
ATOM   1600 HH21 ARG A 102      54.782  99.285  91.248  1.00  0.00           H  
ATOM   1601 HH22 ARG A 102      55.563  99.818  89.776  1.00  0.00           H  
ATOM   1602  N   LYS A 103      49.208  97.054  88.809  1.00  0.00           N  
ATOM   1603  CA  LYS A 103      48.966  96.322  87.615  1.00  0.00           C  
ATOM   1604  C   LYS A 103      47.632  95.585  87.565  1.00  0.00           C  
ATOM   1605  O   LYS A 103      46.993  95.510  86.481  1.00  0.00           O  
ATOM   1606  CB  LYS A 103      50.146  95.360  87.453  1.00  0.00           C  
ATOM   1607  CG  LYS A 103      50.229  94.807  85.988  1.00  0.00           C  
ATOM   1608  CD  LYS A 103      51.501  94.082  85.475  1.00  0.00           C  
ATOM   1609  CE  LYS A 103      51.829  92.908  86.462  1.00  0.00           C  
ATOM   1610  NZ  LYS A 103      53.088  92.213  86.166  1.00  0.00           N1+
ATOM   1611  H   LYS A 103      49.904  96.752  89.476  1.00  0.00           H  
ATOM   1612  HA  LYS A 103      49.008  96.971  86.740  1.00  0.00           H  
ATOM   1613  HB2 LYS A 103      51.062  95.932  87.597  1.00  0.00           H  
ATOM   1614  HB3 LYS A 103      50.091  94.505  88.128  1.00  0.00           H  
ATOM   1615  HG2 LYS A 103      49.410  94.094  85.895  1.00  0.00           H  
ATOM   1616  HG3 LYS A 103      50.137  95.626  85.275  1.00  0.00           H  
ATOM   1617  HD2 LYS A 103      51.448  93.719  84.447  1.00  0.00           H  
ATOM   1618  HD3 LYS A 103      52.259  94.862  85.532  1.00  0.00           H  
ATOM   1619  HE2 LYS A 103      51.891  93.408  87.428  1.00  0.00           H  
ATOM   1620  HE3 LYS A 103      51.000  92.200  86.451  1.00  0.00           H  
ATOM   1621  HZ1 LYS A 103      53.161  91.363  86.705  1.00  0.00           H  
ATOM   1622  HZ2 LYS A 103      53.073  91.922  85.199  1.00  0.00           H  
ATOM   1623  HZ3 LYS A 103      53.932  92.768  86.197  1.00  0.00           H  
ATOM   1624  N   GLU A 104      47.109  95.162  88.670  1.00  0.00           N  
ATOM   1625  CA  GLU A 104      45.864  94.371  88.732  1.00  0.00           C  
ATOM   1626  C   GLU A 104      44.704  95.470  88.714  1.00  0.00           C  
ATOM   1627  O   GLU A 104      44.742  96.418  89.545  1.00  0.00           O  
ATOM   1628  CB  GLU A 104      45.761  93.286  89.820  1.00  0.00           C  
ATOM   1629  CG  GLU A 104      46.756  92.115  89.701  1.00  0.00           C  
ATOM   1630  CD  GLU A 104      48.008  92.301  90.492  1.00  0.00           C  
ATOM   1631  OE1 GLU A 104      48.968  92.912  89.966  1.00  0.00           O  
ATOM   1632  OE2 GLU A 104      48.040  91.853  91.688  1.00  0.00           O1-
ATOM   1633  H   GLU A 104      47.530  95.308  89.576  1.00  0.00           H  
ATOM   1634  HA  GLU A 104      45.774  93.809  87.803  1.00  0.00           H  
ATOM   1635  HB2 GLU A 104      45.688  93.772  90.792  1.00  0.00           H  
ATOM   1636  HB3 GLU A 104      44.809  92.771  89.686  1.00  0.00           H  
ATOM   1637  HG2 GLU A 104      46.227  91.224  90.039  1.00  0.00           H  
ATOM   1638  HG3 GLU A 104      47.104  91.951  88.681  1.00  0.00           H  
ATOM   1639  N   PRO A 105      43.758  95.381  87.836  1.00  0.00           N  
ATOM   1640  CA  PRO A 105      42.909  96.509  87.451  1.00  0.00           C  
ATOM   1641  C   PRO A 105      41.850  96.880  88.507  1.00  0.00           C  
ATOM   1642  O   PRO A 105      41.514  98.046  88.598  1.00  0.00           O  
ATOM   1643  CB  PRO A 105      42.143  96.179  86.189  1.00  0.00           C  
ATOM   1644  CG  PRO A 105      42.217  94.630  86.267  1.00  0.00           C  
ATOM   1645  CD  PRO A 105      43.585  94.348  86.871  1.00  0.00           C  
ATOM   1646  HA  PRO A 105      43.548  97.365  87.232  1.00  0.00           H  
ATOM   1647  HB2 PRO A 105      41.097  96.476  86.132  1.00  0.00           H  
ATOM   1648  HB3 PRO A 105      42.639  96.462  85.260  1.00  0.00           H  
ATOM   1649  HG2 PRO A 105      41.420  94.312  86.938  1.00  0.00           H  
ATOM   1650  HG3 PRO A 105      42.025  94.091  85.338  1.00  0.00           H  
ATOM   1651  HD2 PRO A 105      43.568  93.344  87.298  1.00  0.00           H  
ATOM   1652  HD3 PRO A 105      44.297  94.514  86.064  1.00  0.00           H  
ATOM   1653  N   ALA A 106      41.400  95.980  89.322  1.00  0.00           N  
ATOM   1654  CA  ALA A 106      40.573  96.181  90.436  1.00  0.00           C  
ATOM   1655  C   ALA A 106      41.391  96.901  91.592  1.00  0.00           C  
ATOM   1656  O   ALA A 106      40.833  97.771  92.248  1.00  0.00           O  
ATOM   1657  CB  ALA A 106      40.125  94.830  90.957  1.00  0.00           C  
ATOM   1658  H   ALA A 106      41.704  95.025  89.199  1.00  0.00           H  
ATOM   1659  HA  ALA A 106      39.691  96.749  90.136  1.00  0.00           H  
ATOM   1660  HB1 ALA A 106      40.976  94.422  91.502  1.00  0.00           H  
ATOM   1661  HB2 ALA A 106      39.299  94.959  91.656  1.00  0.00           H  
ATOM   1662  HB3 ALA A 106      39.884  94.258  90.061  1.00  0.00           H  
ATOM   1663  N   PHE A 107      42.671  96.647  91.776  1.00  0.00           N  
ATOM   1664  CA  PHE A 107      43.493  97.472  92.671  1.00  0.00           C  
ATOM   1665  C   PHE A 107      43.899  98.800  92.029  1.00  0.00           C  
ATOM   1666  O   PHE A 107      44.016  99.759  92.810  1.00  0.00           O  
ATOM   1667  CB  PHE A 107      44.837  96.762  93.123  1.00  0.00           C  
ATOM   1668  CG  PHE A 107      44.656  95.540  93.974  1.00  0.00           C  
ATOM   1669  CD1 PHE A 107      44.415  94.290  93.343  1.00  0.00           C  
ATOM   1670  CD2 PHE A 107      44.922  95.572  95.388  1.00  0.00           C  
ATOM   1671  CE1 PHE A 107      44.340  93.125  94.102  1.00  0.00           C  
ATOM   1672  CE2 PHE A 107      44.843  94.403  96.128  1.00  0.00           C  
ATOM   1673  CZ  PHE A 107      44.475  93.172  95.520  1.00  0.00           C  
ATOM   1674  H   PHE A 107      43.191  95.942  91.275  1.00  0.00           H  
ATOM   1675  HA  PHE A 107      42.907  97.773  93.538  1.00  0.00           H  
ATOM   1676  HB2 PHE A 107      45.494  96.459  92.307  1.00  0.00           H  
ATOM   1677  HB3 PHE A 107      45.437  97.450  93.718  1.00  0.00           H  
ATOM   1678  HD1 PHE A 107      44.310  94.162  92.276  1.00  0.00           H  
ATOM   1679  HD2 PHE A 107      45.128  96.470  95.951  1.00  0.00           H  
ATOM   1680  HE1 PHE A 107      44.236  92.129  93.698  1.00  0.00           H  
ATOM   1681  HE2 PHE A 107      45.061  94.446  97.185  1.00  0.00           H  
ATOM   1682  HZ  PHE A 107      44.409  92.249  96.077  1.00  0.00           H  
ATOM   1683  N   ASP A 108      43.960  98.963  90.689  1.00  0.00           N  
ATOM   1684  CA  ASP A 108      43.920 100.322  90.087  1.00  0.00           C  
ATOM   1685  C   ASP A 108      42.512 100.989  90.334  1.00  0.00           C  
ATOM   1686  O   ASP A 108      42.492 102.164  90.679  1.00  0.00           O  
ATOM   1687  CB  ASP A 108      44.180 100.178  88.581  1.00  0.00           C  
ATOM   1688  CG  ASP A 108      44.317 101.501  87.893  1.00  0.00           C  
ATOM   1689  OD1 ASP A 108      45.133 102.299  88.349  1.00  0.00           O  
ATOM   1690  OD2 ASP A 108      43.669 101.760  86.881  1.00  0.00           O1-
ATOM   1691  H   ASP A 108      43.930  98.100  90.166  1.00  0.00           H  
ATOM   1692  HA  ASP A 108      44.767 100.882  90.487  1.00  0.00           H  
ATOM   1693  HB2 ASP A 108      45.145  99.680  88.478  1.00  0.00           H  
ATOM   1694  HB3 ASP A 108      43.573  99.383  88.149  1.00  0.00           H  
ATOM   1695  N   LYS A 109      41.418 100.262  90.215  1.00  0.00           N  
ATOM   1696  CA  LYS A 109      40.062 100.744  90.407  1.00  0.00           C  
ATOM   1697  C   LYS A 109      39.777 101.237  91.807  1.00  0.00           C  
ATOM   1698  O   LYS A 109      38.835 102.055  92.025  1.00  0.00           O  
ATOM   1699  CB  LYS A 109      39.130  99.681  89.914  1.00  0.00           C  
ATOM   1700  CG  LYS A 109      37.628  99.981  90.034  1.00  0.00           C  
ATOM   1701  CD  LYS A 109      37.130 101.113  89.128  1.00  0.00           C  
ATOM   1702  CE  LYS A 109      37.228 100.840  87.627  1.00  0.00           C  
ATOM   1703  NZ  LYS A 109      37.173 102.086  86.843  1.00  0.00           N1+
ATOM   1704  H   LYS A 109      41.524  99.312  89.888  1.00  0.00           H  
ATOM   1705  HA  LYS A 109      39.797 101.521  89.690  1.00  0.00           H  
ATOM   1706  HB2 LYS A 109      39.323  99.417  88.874  1.00  0.00           H  
ATOM   1707  HB3 LYS A 109      39.296  98.808  90.545  1.00  0.00           H  
ATOM   1708  HG2 LYS A 109      37.042  99.145  89.652  1.00  0.00           H  
ATOM   1709  HG3 LYS A 109      37.321 100.017  91.079  1.00  0.00           H  
ATOM   1710  HD2 LYS A 109      36.100 101.384  89.359  1.00  0.00           H  
ATOM   1711  HD3 LYS A 109      37.845 101.922  89.284  1.00  0.00           H  
ATOM   1712  HE2 LYS A 109      38.176 100.342  87.427  1.00  0.00           H  
ATOM   1713  HE3 LYS A 109      36.344 100.269  87.345  1.00  0.00           H  
ATOM   1714  HZ1 LYS A 109      36.472 102.695  87.239  1.00  0.00           H  
ATOM   1715  HZ2 LYS A 109      38.101 102.485  86.870  1.00  0.00           H  
ATOM   1716  HZ3 LYS A 109      37.079 101.889  85.856  1.00  0.00           H  
ATOM   1717  N   TRP A 110      40.493 100.721  92.778  1.00  0.00           N  
ATOM   1718  CA  TRP A 110      40.270 100.951  94.185  1.00  0.00           C  
ATOM   1719  C   TRP A 110      40.583 102.430  94.570  1.00  0.00           C  
ATOM   1720  O   TRP A 110      41.689 102.958  94.558  1.00  0.00           O  
ATOM   1721  CB  TRP A 110      41.134  99.920  94.974  1.00  0.00           C  
ATOM   1722  CG  TRP A 110      40.894  99.829  96.478  1.00  0.00           C  
ATOM   1723  CD1 TRP A 110      39.789 100.257  97.152  1.00  0.00           C  
ATOM   1724  CD2 TRP A 110      41.751  99.229  97.511  1.00  0.00           C  
ATOM   1725  CE2 TRP A 110      41.009  99.314  98.762  1.00  0.00           C  
ATOM   1726  CE3 TRP A 110      43.014  98.596  97.611  1.00  0.00           C  
ATOM   1727  NE1 TRP A 110      39.899 100.012  98.474  1.00  0.00           N  
ATOM   1728  CZ2 TRP A 110      41.582  99.009 100.033  1.00  0.00           C  
ATOM   1729  CZ3 TRP A 110      43.591  98.307  98.866  1.00  0.00           C  
ATOM   1730  CH2 TRP A 110      42.832  98.471 100.042  1.00  0.00           C  
ATOM   1731  H   TRP A 110      41.183 100.007  92.587  1.00  0.00           H  
ATOM   1732  HA  TRP A 110      39.219 100.760  94.403  1.00  0.00           H  
ATOM   1733  HB2 TRP A 110      41.002  98.912  94.583  1.00  0.00           H  
ATOM   1734  HB3 TRP A 110      42.171 100.091  94.685  1.00  0.00           H  
ATOM   1735  HD1 TRP A 110      38.856 100.525  96.676  1.00  0.00           H  
ATOM   1736  HE1 TRP A 110      39.205 100.156  99.194  1.00  0.00           H  
ATOM   1737  HE3 TRP A 110      43.479  98.275  96.690  1.00  0.00           H  
ATOM   1738  HZ2 TRP A 110      41.032  99.305 100.915  1.00  0.00           H  
ATOM   1739  HZ3 TRP A 110      44.568  97.866  99.006  1.00  0.00           H  
ATOM   1740  HH2 TRP A 110      43.317  98.267 100.986  1.00  0.00           H  
ATOM   1741  N   VAL A 111      39.521 102.960  95.237  1.00  0.00           N  
ATOM   1742  CA  VAL A 111      39.335 104.270  95.891  1.00  0.00           C  
ATOM   1743  C   VAL A 111      39.428 104.087  97.409  1.00  0.00           C  
ATOM   1744  O   VAL A 111      38.639 103.429  98.137  1.00  0.00           O  
ATOM   1745  CB  VAL A 111      37.945 104.871  95.553  1.00  0.00           C  
ATOM   1746  CG1 VAL A 111      37.761 106.243  96.192  1.00  0.00           C  
ATOM   1747  CG2 VAL A 111      37.883 105.105  94.041  1.00  0.00           C  
ATOM   1748  H   VAL A 111      38.701 102.372  95.280  1.00  0.00           H  
ATOM   1749  HA  VAL A 111      40.134 104.953  95.605  1.00  0.00           H  
ATOM   1750  HB  VAL A 111      37.107 104.223  95.809  1.00  0.00           H  
ATOM   1751 HG11 VAL A 111      38.192 106.358  97.188  1.00  0.00           H  
ATOM   1752 HG12 VAL A 111      38.109 107.025  95.517  1.00  0.00           H  
ATOM   1753 HG13 VAL A 111      36.702 106.492  96.268  1.00  0.00           H  
ATOM   1754 HG21 VAL A 111      37.864 104.110  93.597  1.00  0.00           H  
ATOM   1755 HG22 VAL A 111      36.952 105.611  93.787  1.00  0.00           H  
ATOM   1756 HG23 VAL A 111      38.809 105.595  93.738  1.00  0.00           H  
ATOM   1757  N   ILE A 112      40.405 104.732  97.998  1.00  0.00           N  
ATOM   1758  CA  ILE A 112      40.626 104.928  99.430  1.00  0.00           C  
ATOM   1759  C   ILE A 112      40.566 106.419  99.766  1.00  0.00           C  
ATOM   1760  O   ILE A 112      41.227 107.161  99.103  1.00  0.00           O  
ATOM   1761  CB  ILE A 112      41.966 104.314  99.699  1.00  0.00           C  
ATOM   1762  CG1 ILE A 112      41.999 102.774  99.355  1.00  0.00           C  
ATOM   1763  CG2 ILE A 112      42.427 104.374 101.179  1.00  0.00           C  
ATOM   1764  CD1 ILE A 112      43.390 102.242  99.207  1.00  0.00           C  
ATOM   1765  H   ILE A 112      40.901 105.289  97.318  1.00  0.00           H  
ATOM   1766  HA  ILE A 112      39.837 104.408  99.973  1.00  0.00           H  
ATOM   1767  HB  ILE A 112      42.743 104.827  99.130  1.00  0.00           H  
ATOM   1768 HG12 ILE A 112      41.580 102.231 100.203  1.00  0.00           H  
ATOM   1769 HG13 ILE A 112      41.463 102.580  98.426  1.00  0.00           H  
ATOM   1770 HG21 ILE A 112      43.497 104.193 101.268  1.00  0.00           H  
ATOM   1771 HG22 ILE A 112      42.332 105.399 101.538  1.00  0.00           H  
ATOM   1772 HG23 ILE A 112      41.762 103.701 101.720  1.00  0.00           H  
ATOM   1773 HD11 ILE A 112      43.275 101.166  99.078  1.00  0.00           H  
ATOM   1774 HD12 ILE A 112      43.847 102.677  98.317  1.00  0.00           H  
ATOM   1775 HD13 ILE A 112      43.964 102.429 100.114  1.00  0.00           H  
ATOM   1776  N   GLU A 113      39.843 106.835 100.851  1.00  0.00           N  
ATOM   1777  CA  GLU A 113      39.763 108.244 101.265  1.00  0.00           C  
ATOM   1778  C   GLU A 113      39.594 108.364 102.803  1.00  0.00           C  
ATOM   1779  O   GLU A 113      39.170 107.390 103.410  1.00  0.00           O  
ATOM   1780  CB  GLU A 113      38.501 108.876 100.633  1.00  0.00           C  
ATOM   1781  CG  GLU A 113      38.567 109.109  99.095  1.00  0.00           C  
ATOM   1782  CD  GLU A 113      39.708 109.914  98.491  1.00  0.00           C  
ATOM   1783  OE1 GLU A 113      40.233 110.831  99.151  1.00  0.00           O  
ATOM   1784  OE2 GLU A 113      39.989 109.634  97.304  1.00  0.00           O1-
ATOM   1785  H   GLU A 113      39.467 106.115 101.451  1.00  0.00           H  
ATOM   1786  HA  GLU A 113      40.619 108.768 100.840  1.00  0.00           H  
ATOM   1787  HB2 GLU A 113      37.575 108.345 100.853  1.00  0.00           H  
ATOM   1788  HB3 GLU A 113      38.306 109.888 100.988  1.00  0.00           H  
ATOM   1789  HG2 GLU A 113      38.794 108.149  98.631  1.00  0.00           H  
ATOM   1790  HG3 GLU A 113      37.612 109.522  98.773  1.00  0.00           H  
ATOM   1791  N   GLU A 114      39.869 109.505 103.373  1.00  0.00           N  
ATOM   1792  CA  GLU A 114      39.438 109.838 104.711  1.00  0.00           C  
ATOM   1793  C   GLU A 114      38.128 110.659 104.741  1.00  0.00           C  
ATOM   1794  O   GLU A 114      38.139 111.748 104.123  1.00  0.00           O  
ATOM   1795  CB  GLU A 114      40.638 110.416 105.450  1.00  0.00           C  
ATOM   1796  CG  GLU A 114      41.102 111.886 105.293  1.00  0.00           C  
ATOM   1797  CD  GLU A 114      41.641 112.346 103.913  1.00  0.00           C  
ATOM   1798  OE1 GLU A 114      41.032 112.170 102.815  1.00  0.00           O  
ATOM   1799  OE2 GLU A 114      42.775 112.885 103.876  1.00  0.00           O1-
ATOM   1800  H   GLU A 114      40.255 110.225 102.779  1.00  0.00           H  
ATOM   1801  HA  GLU A 114      39.116 108.868 105.088  1.00  0.00           H  
ATOM   1802  HB2 GLU A 114      40.377 110.339 106.506  1.00  0.00           H  
ATOM   1803  HB3 GLU A 114      41.497 109.764 105.289  1.00  0.00           H  
ATOM   1804  HG2 GLU A 114      40.240 112.510 105.527  1.00  0.00           H  
ATOM   1805  HG3 GLU A 114      41.855 112.026 106.069  1.00  0.00           H  
ATOM   1806  N   ALA A 115      37.147 110.316 105.526  1.00  0.00           N  
ATOM   1807  CA  ALA A 115      35.905 111.081 105.778  1.00  0.00           C  
ATOM   1808  C   ALA A 115      35.114 110.492 106.946  1.00  0.00           C  
ATOM   1809  O   ALA A 115      34.910 109.269 107.063  1.00  0.00           O  
ATOM   1810  CB  ALA A 115      35.048 111.130 104.535  1.00  0.00           C  
ATOM   1811  H   ALA A 115      37.373 109.466 106.023  1.00  0.00           H  
ATOM   1812  HA  ALA A 115      36.233 112.086 106.046  1.00  0.00           H  
ATOM   1813  HB1 ALA A 115      35.617 111.732 103.825  1.00  0.00           H  
ATOM   1814  HB2 ALA A 115      34.821 110.124 104.180  1.00  0.00           H  
ATOM   1815  HB3 ALA A 115      34.119 111.655 104.759  1.00  0.00           H  
ATOM   1816  N   ASN A 116      34.534 111.376 107.761  1.00  0.00           N  
ATOM   1817  CA  ASN A 116      33.783 111.007 108.982  1.00  0.00           C  
ATOM   1818  C   ASN A 116      32.385 110.548 108.660  1.00  0.00           C  
ATOM   1819  O   ASN A 116      31.707 111.176 107.868  1.00  0.00           O  
ATOM   1820  CB  ASN A 116      33.801 112.242 109.893  1.00  0.00           C  
ATOM   1821  CG  ASN A 116      33.266 111.941 111.303  1.00  0.00           C  
ATOM   1822  ND2 ASN A 116      33.891 112.442 112.306  1.00  0.00           N  
ATOM   1823  OD1 ASN A 116      32.207 111.421 111.458  1.00  0.00           O  
ATOM   1824  H   ASN A 116      34.680 112.335 107.479  1.00  0.00           H  
ATOM   1825  HA  ASN A 116      34.350 110.215 109.471  1.00  0.00           H  
ATOM   1826  HB2 ASN A 116      34.849 112.542 109.917  1.00  0.00           H  
ATOM   1827  HB3 ASN A 116      33.264 113.080 109.448  1.00  0.00           H  
ATOM   1828 HD21 ASN A 116      33.549 112.382 113.254  1.00  0.00           H  
ATOM   1829 HD22 ASN A 116      34.654 113.087 112.150  1.00  0.00           H  
ATOM   1830  N   TRP A 117      31.935 109.375 109.138  1.00  0.00           N  
ATOM   1831  CA  TRP A 117      30.523 108.892 108.967  1.00  0.00           C  
ATOM   1832  C   TRP A 117      29.440 109.950 109.186  1.00  0.00           C  
ATOM   1833  O   TRP A 117      28.315 109.871 108.678  1.00  0.00           O  
ATOM   1834  CB  TRP A 117      30.382 107.725 109.989  1.00  0.00           C  
ATOM   1835  CG  TRP A 117      31.288 106.490 109.864  1.00  0.00           C  
ATOM   1836  CD1 TRP A 117      31.950 106.037 108.782  1.00  0.00           C  
ATOM   1837  CD2 TRP A 117      31.588 105.527 110.922  1.00  0.00           C  
ATOM   1838  CE2 TRP A 117      32.590 104.604 110.419  1.00  0.00           C  
ATOM   1839  CE3 TRP A 117      31.213 105.462 112.300  1.00  0.00           C  
ATOM   1840  NE1 TRP A 117      32.694 104.906 109.084  1.00  0.00           N  
ATOM   1841  CZ2 TRP A 117      33.171 103.558 111.202  1.00  0.00           C  
ATOM   1842  CZ3 TRP A 117      31.864 104.454 113.098  1.00  0.00           C  
ATOM   1843  CH2 TRP A 117      32.749 103.475 112.544  1.00  0.00           C  
ATOM   1844  H   TRP A 117      32.531 108.901 109.802  1.00  0.00           H  
ATOM   1845  HA  TRP A 117      30.419 108.548 107.938  1.00  0.00           H  
ATOM   1846  HB2 TRP A 117      30.499 108.132 110.993  1.00  0.00           H  
ATOM   1847  HB3 TRP A 117      29.355 107.382 109.866  1.00  0.00           H  
ATOM   1848  HD1 TRP A 117      31.943 106.517 107.814  1.00  0.00           H  
ATOM   1849  HE1 TRP A 117      33.246 104.381 108.421  1.00  0.00           H  
ATOM   1850  HE3 TRP A 117      30.680 106.308 112.711  1.00  0.00           H  
ATOM   1851  HZ2 TRP A 117      33.950 102.901 110.847  1.00  0.00           H  
ATOM   1852  HZ3 TRP A 117      31.547 104.297 114.118  1.00  0.00           H  
ATOM   1853  HH2 TRP A 117      33.217 102.746 113.189  1.00  0.00           H  
ATOM   1854  N   LEU A 118      29.646 110.967 110.090  1.00  0.00           N  
ATOM   1855  CA  LEU A 118      28.571 111.990 110.429  1.00  0.00           C  
ATOM   1856  C   LEU A 118      28.316 112.947 109.224  1.00  0.00           C  
ATOM   1857  O   LEU A 118      27.341 113.721 109.164  1.00  0.00           O  
ATOM   1858  CB  LEU A 118      29.013 112.749 111.730  1.00  0.00           C  
ATOM   1859  CG  LEU A 118      28.569 112.082 113.046  1.00  0.00           C  
ATOM   1860  CD1 LEU A 118      29.236 110.685 113.198  1.00  0.00           C  
ATOM   1861  CD2 LEU A 118      28.778 113.031 114.169  1.00  0.00           C  
ATOM   1862  H   LEU A 118      30.536 110.958 110.567  1.00  0.00           H  
ATOM   1863  HA  LEU A 118      27.613 111.484 110.545  1.00  0.00           H  
ATOM   1864  HB2 LEU A 118      30.083 112.955 111.724  1.00  0.00           H  
ATOM   1865  HB3 LEU A 118      28.558 113.738 111.789  1.00  0.00           H  
ATOM   1866  HG  LEU A 118      27.500 111.870 113.054  1.00  0.00           H  
ATOM   1867 HD11 LEU A 118      28.982 109.995 112.394  1.00  0.00           H  
ATOM   1868 HD12 LEU A 118      30.307 110.884 113.209  1.00  0.00           H  
ATOM   1869 HD13 LEU A 118      28.962 110.247 114.158  1.00  0.00           H  
ATOM   1870 HD21 LEU A 118      28.900 112.415 115.061  1.00  0.00           H  
ATOM   1871 HD22 LEU A 118      29.669 113.654 114.088  1.00  0.00           H  
ATOM   1872 HD23 LEU A 118      27.896 113.636 114.378  1.00  0.00           H  
ATOM   1873  N   THR A 119      29.180 112.989 108.228  1.00  0.00           N  
ATOM   1874  CA  THR A 119      29.349 114.178 107.359  1.00  0.00           C  
ATOM   1875  C   THR A 119      29.713 113.789 105.889  1.00  0.00           C  
ATOM   1876  O   THR A 119      29.887 114.670 105.044  1.00  0.00           O  
ATOM   1877  CB  THR A 119      30.336 115.100 107.992  1.00  0.00           C  
ATOM   1878  CG2 THR A 119      30.020 115.665 109.405  1.00  0.00           C  
ATOM   1879  OG1 THR A 119      31.656 114.473 108.049  1.00  0.00           O  
ATOM   1880  H   THR A 119      29.972 112.362 108.233  1.00  0.00           H  
ATOM   1881  HA  THR A 119      28.459 114.789 107.207  1.00  0.00           H  
ATOM   1882  HB  THR A 119      30.481 115.910 107.278  1.00  0.00           H  
ATOM   1883  HG1 THR A 119      32.071 114.644 107.200  1.00  0.00           H  
ATOM   1884 HG21 THR A 119      30.848 116.318 109.683  1.00  0.00           H  
ATOM   1885 HG22 THR A 119      29.064 116.183 109.469  1.00  0.00           H  
ATOM   1886 HG23 THR A 119      29.963 114.873 110.151  1.00  0.00           H  
ATOM   1887  N   LEU A 120      29.808 112.469 105.647  1.00  0.00           N  
ATOM   1888  CA  LEU A 120      29.984 111.875 104.312  1.00  0.00           C  
ATOM   1889  C   LEU A 120      29.080 112.526 103.230  1.00  0.00           C  
ATOM   1890  O   LEU A 120      29.528 112.822 102.106  1.00  0.00           O  
ATOM   1891  CB  LEU A 120      29.651 110.386 104.328  1.00  0.00           C  
ATOM   1892  CG  LEU A 120      30.520 109.487 105.276  1.00  0.00           C  
ATOM   1893  CD1 LEU A 120      30.169 108.030 105.034  1.00  0.00           C  
ATOM   1894  CD2 LEU A 120      32.072 109.440 105.040  1.00  0.00           C  
ATOM   1895  H   LEU A 120      29.662 111.871 106.448  1.00  0.00           H  
ATOM   1896  HA  LEU A 120      31.009 111.986 103.960  1.00  0.00           H  
ATOM   1897  HB2 LEU A 120      28.601 110.348 104.617  1.00  0.00           H  
ATOM   1898  HB3 LEU A 120      29.802 109.961 103.336  1.00  0.00           H  
ATOM   1899  HG  LEU A 120      30.282 109.709 106.316  1.00  0.00           H  
ATOM   1900 HD11 LEU A 120      29.122 107.860 104.778  1.00  0.00           H  
ATOM   1901 HD12 LEU A 120      30.660 107.676 104.128  1.00  0.00           H  
ATOM   1902 HD13 LEU A 120      30.479 107.366 105.841  1.00  0.00           H  
ATOM   1903 HD21 LEU A 120      32.271 109.334 103.974  1.00  0.00           H  
ATOM   1904 HD22 LEU A 120      32.474 110.420 105.300  1.00  0.00           H  
ATOM   1905 HD23 LEU A 120      32.612 108.667 105.586  1.00  0.00           H  
ATOM   1906  N   ASP A 121      27.830 112.875 103.532  1.00  0.00           N  
ATOM   1907  CA  ASP A 121      26.849 113.271 102.545  1.00  0.00           C  
ATOM   1908  C   ASP A 121      27.199 114.576 101.766  1.00  0.00           C  
ATOM   1909  O   ASP A 121      26.797 114.784 100.620  1.00  0.00           O  
ATOM   1910  CB  ASP A 121      25.440 113.389 103.176  1.00  0.00           C  
ATOM   1911  CG  ASP A 121      24.328 113.656 102.057  1.00  0.00           C  
ATOM   1912  OD1 ASP A 121      24.341 112.997 100.980  1.00  0.00           O  
ATOM   1913  OD2 ASP A 121      23.359 114.341 102.500  1.00  0.00           O1-
ATOM   1914  H   ASP A 121      27.409 112.655 104.424  1.00  0.00           H  
ATOM   1915  HA  ASP A 121      26.695 112.534 101.757  1.00  0.00           H  
ATOM   1916  HB2 ASP A 121      25.173 112.446 103.653  1.00  0.00           H  
ATOM   1917  HB3 ASP A 121      25.459 114.213 103.891  1.00  0.00           H  
ATOM   1918  N   LYS A 122      27.863 115.496 102.473  1.00  0.00           N  
ATOM   1919  CA  LYS A 122      28.552 116.645 101.830  1.00  0.00           C  
ATOM   1920  C   LYS A 122      30.043 116.265 101.555  1.00  0.00           C  
ATOM   1921  O   LYS A 122      30.434 116.421 100.462  1.00  0.00           O  
ATOM   1922  CB  LYS A 122      28.498 117.960 102.672  1.00  0.00           C  
ATOM   1923  CG  LYS A 122      27.142 118.648 102.641  1.00  0.00           C  
ATOM   1924  CD  LYS A 122      27.118 119.898 103.475  1.00  0.00           C  
ATOM   1925  CE  LYS A 122      25.954 120.726 103.083  1.00  0.00           C  
ATOM   1926  NZ  LYS A 122      26.126 121.924 103.933  1.00  0.00           N1+
ATOM   1927  H   LYS A 122      28.175 115.255 103.402  1.00  0.00           H  
ATOM   1928  HA  LYS A 122      28.053 116.869 100.888  1.00  0.00           H  
ATOM   1929  HB2 LYS A 122      28.809 117.779 103.701  1.00  0.00           H  
ATOM   1930  HB3 LYS A 122      29.188 118.632 102.160  1.00  0.00           H  
ATOM   1931  HG2 LYS A 122      26.722 118.950 101.682  1.00  0.00           H  
ATOM   1932  HG3 LYS A 122      26.385 117.933 102.964  1.00  0.00           H  
ATOM   1933  HD2 LYS A 122      27.205 119.731 104.548  1.00  0.00           H  
ATOM   1934  HD3 LYS A 122      27.979 120.527 103.247  1.00  0.00           H  
ATOM   1935  HE2 LYS A 122      25.947 120.984 102.024  1.00  0.00           H  
ATOM   1936  HE3 LYS A 122      25.014 120.309 103.445  1.00  0.00           H  
ATOM   1937  HZ1 LYS A 122      25.403 122.586 103.690  1.00  0.00           H  
ATOM   1938  HZ2 LYS A 122      26.054 121.693 104.914  1.00  0.00           H  
ATOM   1939  HZ3 LYS A 122      27.064 122.293 103.871  1.00  0.00           H  
ATOM   1940  N   ASP A 123      30.815 115.691 102.533  1.00  0.00           N  
ATOM   1941  CA  ASP A 123      32.271 115.549 102.394  1.00  0.00           C  
ATOM   1942  C   ASP A 123      32.689 114.631 101.250  1.00  0.00           C  
ATOM   1943  O   ASP A 123      33.706 114.964 100.670  1.00  0.00           O  
ATOM   1944  CB  ASP A 123      32.855 115.210 103.812  1.00  0.00           C  
ATOM   1945  CG  ASP A 123      32.687 116.350 104.851  1.00  0.00           C  
ATOM   1946  OD1 ASP A 123      33.097 116.146 106.012  1.00  0.00           O  
ATOM   1947  OD2 ASP A 123      32.113 117.402 104.525  1.00  0.00           O1-
ATOM   1948  H   ASP A 123      30.364 115.393 103.385  1.00  0.00           H  
ATOM   1949  HA  ASP A 123      32.626 116.545 102.131  1.00  0.00           H  
ATOM   1950  HB2 ASP A 123      32.282 114.374 104.213  1.00  0.00           H  
ATOM   1951  HB3 ASP A 123      33.896 114.884 103.797  1.00  0.00           H  
ATOM   1952  N   VAL A 124      31.964 113.582 100.913  1.00  0.00           N  
ATOM   1953  CA  VAL A 124      32.192 112.527  99.915  1.00  0.00           C  
ATOM   1954  C   VAL A 124      31.382 112.683  98.668  1.00  0.00           C  
ATOM   1955  O   VAL A 124      30.125 112.673  98.789  1.00  0.00           O  
ATOM   1956  CB  VAL A 124      32.022 111.109 100.485  1.00  0.00           C  
ATOM   1957  CG1 VAL A 124      32.141 109.966  99.493  1.00  0.00           C  
ATOM   1958  CG2 VAL A 124      33.088 110.931 101.606  1.00  0.00           C  
ATOM   1959  H   VAL A 124      31.094 113.422 101.401  1.00  0.00           H  
ATOM   1960  HA  VAL A 124      33.244 112.698  99.684  1.00  0.00           H  
ATOM   1961  HB  VAL A 124      30.999 111.052 100.854  1.00  0.00           H  
ATOM   1962 HG11 VAL A 124      31.980 108.990  99.950  1.00  0.00           H  
ATOM   1963 HG12 VAL A 124      31.335 110.112  98.774  1.00  0.00           H  
ATOM   1964 HG13 VAL A 124      33.121 109.907  99.020  1.00  0.00           H  
ATOM   1965 HG21 VAL A 124      33.061 109.875 101.876  1.00  0.00           H  
ATOM   1966 HG22 VAL A 124      34.059 111.227 101.210  1.00  0.00           H  
ATOM   1967 HG23 VAL A 124      32.908 111.567 102.473  1.00  0.00           H  
ATOM   1968  N   PRO A 125      31.959 112.886  97.463  1.00  0.00           N  
ATOM   1969  CA  PRO A 125      31.158 113.116  96.283  1.00  0.00           C  
ATOM   1970  C   PRO A 125      30.935 111.851  95.539  1.00  0.00           C  
ATOM   1971  O   PRO A 125      31.476 111.596  94.484  1.00  0.00           O  
ATOM   1972  CB  PRO A 125      31.922 114.195  95.493  1.00  0.00           C  
ATOM   1973  CG  PRO A 125      33.338 113.778  95.826  1.00  0.00           C  
ATOM   1974  CD  PRO A 125      33.319 113.269  97.245  1.00  0.00           C  
ATOM   1975  HA  PRO A 125      30.222 113.569  96.612  1.00  0.00           H  
ATOM   1976  HB2 PRO A 125      31.726 114.225  94.422  1.00  0.00           H  
ATOM   1977  HB3 PRO A 125      31.749 115.148  95.993  1.00  0.00           H  
ATOM   1978  HG2 PRO A 125      33.719 112.972  95.199  1.00  0.00           H  
ATOM   1979  HG3 PRO A 125      34.056 114.594  95.755  1.00  0.00           H  
ATOM   1980  HD2 PRO A 125      34.084 112.523  97.458  1.00  0.00           H  
ATOM   1981  HD3 PRO A 125      33.452 114.097  97.941  1.00  0.00           H  
ATOM   1982  N   ALA A 126      30.148 111.061  96.146  1.00  0.00           N  
ATOM   1983  CA  ALA A 126      29.743 109.747  95.645  1.00  0.00           C  
ATOM   1984  C   ALA A 126      29.044 109.705  94.263  1.00  0.00           C  
ATOM   1985  O   ALA A 126      28.819 108.574  93.730  1.00  0.00           O  
ATOM   1986  CB  ALA A 126      28.800 109.095  96.717  1.00  0.00           C  
ATOM   1987  H   ALA A 126      29.784 111.408  97.021  1.00  0.00           H  
ATOM   1988  HA  ALA A 126      30.623 109.114  95.538  1.00  0.00           H  
ATOM   1989  HB1 ALA A 126      29.226 109.002  97.715  1.00  0.00           H  
ATOM   1990  HB2 ALA A 126      27.949 109.776  96.708  1.00  0.00           H  
ATOM   1991  HB3 ALA A 126      28.402 108.123  96.425  1.00  0.00           H  
ATOM   1992  N   GLY A 127      28.517 110.794  93.761  1.00  0.00           N  
ATOM   1993  CA  GLY A 127      27.776 110.882  92.439  1.00  0.00           C  
ATOM   1994  C   GLY A 127      26.316 110.495  92.716  1.00  0.00           C  
ATOM   1995  O   GLY A 127      25.520 111.354  93.265  1.00  0.00           O  
ATOM   1996  H   GLY A 127      28.635 111.636  94.308  1.00  0.00           H  
ATOM   1997  HA2 GLY A 127      27.777 111.947  92.209  1.00  0.00           H  
ATOM   1998  HA3 GLY A 127      28.284 110.245  91.715  1.00  0.00           H  
ATOM   1999  N   ASP A 128      25.985 109.185  92.547  1.00  0.00           N  
ATOM   2000  CA  ASP A 128      24.791 108.487  93.121  1.00  0.00           C  
ATOM   2001  C   ASP A 128      24.951 107.241  94.017  1.00  0.00           C  
ATOM   2002  O   ASP A 128      24.043 106.429  94.237  1.00  0.00           O  
ATOM   2003  CB  ASP A 128      23.786 108.140  91.962  1.00  0.00           C  
ATOM   2004  CG  ASP A 128      24.230 106.970  91.135  1.00  0.00           C  
ATOM   2005  OD1 ASP A 128      23.331 106.376  90.516  1.00  0.00           O  
ATOM   2006  OD2 ASP A 128      25.424 106.609  91.106  1.00  0.00           O1-
ATOM   2007  H   ASP A 128      26.654 108.597  92.069  1.00  0.00           H  
ATOM   2008  HA  ASP A 128      24.183 109.185  93.697  1.00  0.00           H  
ATOM   2009  HB2 ASP A 128      22.867 107.869  92.482  1.00  0.00           H  
ATOM   2010  HB3 ASP A 128      23.525 109.054  91.429  1.00  0.00           H  
ATOM   2011  N   GLY A 129      26.161 107.036  94.538  1.00  0.00           N  
ATOM   2012  CA  GLY A 129      26.345 105.967  95.557  1.00  0.00           C  
ATOM   2013  C   GLY A 129      26.548 104.475  95.120  1.00  0.00           C  
ATOM   2014  O   GLY A 129      27.262 104.217  94.145  1.00  0.00           O  
ATOM   2015  H   GLY A 129      26.882 107.742  94.580  1.00  0.00           H  
ATOM   2016  HA2 GLY A 129      27.212 106.264  96.148  1.00  0.00           H  
ATOM   2017  HA3 GLY A 129      25.537 106.027  96.285  1.00  0.00           H  
ATOM   2018  N   PHE A 130      26.041 103.531  95.968  1.00  0.00           N  
ATOM   2019  CA  PHE A 130      26.640 102.178  96.185  1.00  0.00           C  
ATOM   2020  C   PHE A 130      25.528 101.107  96.285  1.00  0.00           C  
ATOM   2021  O   PHE A 130      24.480 101.319  96.862  1.00  0.00           O  
ATOM   2022  CB  PHE A 130      27.587 102.132  97.376  1.00  0.00           C  
ATOM   2023  CG  PHE A 130      28.751 103.164  97.308  1.00  0.00           C  
ATOM   2024  CD1 PHE A 130      28.613 104.496  97.761  1.00  0.00           C  
ATOM   2025  CD2 PHE A 130      29.897 102.906  96.542  1.00  0.00           C  
ATOM   2026  CE1 PHE A 130      29.684 105.431  97.740  1.00  0.00           C  
ATOM   2027  CE2 PHE A 130      30.842 103.879  96.289  1.00  0.00           C  
ATOM   2028  CZ  PHE A 130      30.755 105.140  96.917  1.00  0.00           C  
ATOM   2029  H   PHE A 130      25.340 103.800  96.644  1.00  0.00           H  
ATOM   2030  HA  PHE A 130      27.328 102.021  95.355  1.00  0.00           H  
ATOM   2031  HB2 PHE A 130      27.039 102.363  98.289  1.00  0.00           H  
ATOM   2032  HB3 PHE A 130      27.908 101.129  97.660  1.00  0.00           H  
ATOM   2033  HD1 PHE A 130      27.618 104.751  98.096  1.00  0.00           H  
ATOM   2034  HD2 PHE A 130      30.087 101.963  96.050  1.00  0.00           H  
ATOM   2035  HE1 PHE A 130      29.520 106.406  98.173  1.00  0.00           H  
ATOM   2036  HE2 PHE A 130      31.632 103.643  95.590  1.00  0.00           H  
ATOM   2037  HZ  PHE A 130      31.549 105.821  96.645  1.00  0.00           H  
ATOM   2038  N   ASP A 131      25.892  99.986  95.694  1.00  0.00           N  
ATOM   2039  CA  ASP A 131      25.090  98.819  95.670  1.00  0.00           C  
ATOM   2040  C   ASP A 131      25.090  98.223  97.044  1.00  0.00           C  
ATOM   2041  O   ASP A 131      24.072  97.689  97.402  1.00  0.00           O  
ATOM   2042  CB  ASP A 131      25.655  97.834  94.583  1.00  0.00           C  
ATOM   2043  CG  ASP A 131      25.882  98.416  93.263  1.00  0.00           C  
ATOM   2044  OD1 ASP A 131      25.170  99.363  92.901  1.00  0.00           O  
ATOM   2045  OD2 ASP A 131      26.684  97.928  92.528  1.00  0.00           O1-
ATOM   2046  H   ASP A 131      26.835  99.868  95.352  1.00  0.00           H  
ATOM   2047  HA  ASP A 131      24.127  99.221  95.352  1.00  0.00           H  
ATOM   2048  HB2 ASP A 131      26.627  97.468  94.913  1.00  0.00           H  
ATOM   2049  HB3 ASP A 131      24.930  97.025  94.492  1.00  0.00           H  
ATOM   2050  N   ALA A 132      26.256  98.278  97.756  1.00  0.00           N  
ATOM   2051  CA  ALA A 132      26.336  97.789  99.079  1.00  0.00           C  
ATOM   2052  C   ALA A 132      27.187  98.684  99.983  1.00  0.00           C  
ATOM   2053  O   ALA A 132      28.190  99.233  99.544  1.00  0.00           O  
ATOM   2054  CB  ALA A 132      26.783  96.317  99.132  1.00  0.00           C  
ATOM   2055  H   ALA A 132      27.052  98.786  97.397  1.00  0.00           H  
ATOM   2056  HA  ALA A 132      25.350  97.893  99.533  1.00  0.00           H  
ATOM   2057  HB1 ALA A 132      27.132  95.966 100.103  1.00  0.00           H  
ATOM   2058  HB2 ALA A 132      25.995  95.643  98.793  1.00  0.00           H  
ATOM   2059  HB3 ALA A 132      27.658  96.159  98.501  1.00  0.00           H  
ATOM   2060  N   VAL A 133      26.805  98.692 101.297  1.00  0.00           N  
ATOM   2061  CA  VAL A 133      27.365  99.407 102.331  1.00  0.00           C  
ATOM   2062  C   VAL A 133      27.708  98.528 103.532  1.00  0.00           C  
ATOM   2063  O   VAL A 133      26.840  97.850 104.089  1.00  0.00           O  
ATOM   2064  CB  VAL A 133      26.621 100.739 102.654  1.00  0.00           C  
ATOM   2065  CG1 VAL A 133      27.236 101.535 103.838  1.00  0.00           C  
ATOM   2066  CG2 VAL A 133      26.654 101.698 101.494  1.00  0.00           C  
ATOM   2067  H   VAL A 133      25.906  98.270 101.483  1.00  0.00           H  
ATOM   2068  HA  VAL A 133      28.350  99.707 101.971  1.00  0.00           H  
ATOM   2069  HB  VAL A 133      25.576 100.482 102.829  1.00  0.00           H  
ATOM   2070 HG11 VAL A 133      28.318 101.431 103.767  1.00  0.00           H  
ATOM   2071 HG12 VAL A 133      26.949 102.584 103.748  1.00  0.00           H  
ATOM   2072 HG13 VAL A 133      26.801 101.022 104.696  1.00  0.00           H  
ATOM   2073 HG21 VAL A 133      26.189 101.289 100.598  1.00  0.00           H  
ATOM   2074 HG22 VAL A 133      26.052 102.543 101.826  1.00  0.00           H  
ATOM   2075 HG23 VAL A 133      27.650 102.104 101.313  1.00  0.00           H  
ATOM   2076  N   ILE A 134      28.992  98.480 103.888  1.00  0.00           N  
ATOM   2077  CA  ILE A 134      29.519  97.480 104.866  1.00  0.00           C  
ATOM   2078  C   ILE A 134      30.201  98.151 106.027  1.00  0.00           C  
ATOM   2079  O   ILE A 134      31.213  98.767 105.843  1.00  0.00           O  
ATOM   2080  CB  ILE A 134      30.524  96.492 104.217  1.00  0.00           C  
ATOM   2081  CG1 ILE A 134      29.838  95.617 103.212  1.00  0.00           C  
ATOM   2082  CG2 ILE A 134      31.026  95.575 105.266  1.00  0.00           C  
ATOM   2083  CD1 ILE A 134      30.057  96.042 101.811  1.00  0.00           C  
ATOM   2084  H   ILE A 134      29.683  99.041 103.409  1.00  0.00           H  
ATOM   2085  HA  ILE A 134      28.771  96.834 105.326  1.00  0.00           H  
ATOM   2086  HB  ILE A 134      31.299  97.136 103.800  1.00  0.00           H  
ATOM   2087 HG12 ILE A 134      30.196  94.590 103.274  1.00  0.00           H  
ATOM   2088 HG13 ILE A 134      28.789  95.565 103.503  1.00  0.00           H  
ATOM   2089 HG21 ILE A 134      31.753  94.890 104.832  1.00  0.00           H  
ATOM   2090 HG22 ILE A 134      31.638  95.984 106.070  1.00  0.00           H  
ATOM   2091 HG23 ILE A 134      30.186  94.988 105.639  1.00  0.00           H  
ATOM   2092 HD11 ILE A 134      29.954  97.118 101.673  1.00  0.00           H  
ATOM   2093 HD12 ILE A 134      31.045  95.718 101.485  1.00  0.00           H  
ATOM   2094 HD13 ILE A 134      29.281  95.521 101.251  1.00  0.00           H  
ATOM   2095  N   CYS A 135      29.661  97.832 107.231  1.00  0.00           N  
ATOM   2096  CA  CYS A 135      30.236  98.364 108.490  1.00  0.00           C  
ATOM   2097  C   CYS A 135      30.892  97.294 109.384  1.00  0.00           C  
ATOM   2098  O   CYS A 135      31.095  97.482 110.587  1.00  0.00           O  
ATOM   2099  CB  CYS A 135      29.058  98.937 109.229  1.00  0.00           C  
ATOM   2100  SG  CYS A 135      28.320 100.258 108.197  1.00  0.00           S  
ATOM   2101  H   CYS A 135      28.837  97.249 107.264  1.00  0.00           H  
ATOM   2102  HA  CYS A 135      30.986  99.079 108.154  1.00  0.00           H  
ATOM   2103  HB2 CYS A 135      28.283  98.184 109.379  1.00  0.00           H  
ATOM   2104  HB3 CYS A 135      29.356  99.403 110.168  1.00  0.00           H  
ATOM   2105  HG  CYS A 135      29.238 101.220 108.338  1.00  0.00           H  
ATOM   2106  N   LEU A 136      31.205  96.134 108.902  1.00  0.00           N  
ATOM   2107  CA  LEU A 136      31.759  95.056 109.724  1.00  0.00           C  
ATOM   2108  C   LEU A 136      32.933  95.396 110.620  1.00  0.00           C  
ATOM   2109  O   LEU A 136      33.889  95.981 110.173  1.00  0.00           O  
ATOM   2110  CB  LEU A 136      31.912  93.831 108.815  1.00  0.00           C  
ATOM   2111  CG  LEU A 136      30.588  93.208 108.188  1.00  0.00           C  
ATOM   2112  CD1 LEU A 136      30.879  91.849 107.455  1.00  0.00           C  
ATOM   2113  CD2 LEU A 136      29.560  93.034 109.280  1.00  0.00           C  
ATOM   2114  H   LEU A 136      31.037  95.943 107.924  1.00  0.00           H  
ATOM   2115  HA  LEU A 136      30.873  94.957 110.351  1.00  0.00           H  
ATOM   2116  HB2 LEU A 136      32.675  94.000 108.055  1.00  0.00           H  
ATOM   2117  HB3 LEU A 136      32.297  93.025 109.439  1.00  0.00           H  
ATOM   2118  HG  LEU A 136      30.145  93.871 107.444  1.00  0.00           H  
ATOM   2119 HD11 LEU A 136      31.511  92.119 106.610  1.00  0.00           H  
ATOM   2120 HD12 LEU A 136      31.541  91.187 108.013  1.00  0.00           H  
ATOM   2121 HD13 LEU A 136      29.963  91.356 107.128  1.00  0.00           H  
ATOM   2122 HD21 LEU A 136      29.051  93.923 109.651  1.00  0.00           H  
ATOM   2123 HD22 LEU A 136      28.766  92.584 108.685  1.00  0.00           H  
ATOM   2124 HD23 LEU A 136      29.925  92.288 109.988  1.00  0.00           H  
ATOM   2125  N   GLY A 137      32.942  94.867 111.912  1.00  0.00           N  
ATOM   2126  CA  GLY A 137      34.031  95.137 112.980  1.00  0.00           C  
ATOM   2127  C   GLY A 137      33.575  95.472 114.379  1.00  0.00           C  
ATOM   2128  O   GLY A 137      34.307  95.777 115.311  1.00  0.00           O  
ATOM   2129  H   GLY A 137      32.149  94.293 112.163  1.00  0.00           H  
ATOM   2130  HA2 GLY A 137      34.546  94.176 112.994  1.00  0.00           H  
ATOM   2131  HA3 GLY A 137      34.755  95.873 112.629  1.00  0.00           H  
ATOM   2132  N   ASN A 138      32.265  95.420 114.447  1.00  0.00           N  
ATOM   2133  CA  ASN A 138      31.429  96.143 115.377  1.00  0.00           C  
ATOM   2134  C   ASN A 138      31.785  97.663 115.357  1.00  0.00           C  
ATOM   2135  O   ASN A 138      32.041  98.319 116.403  1.00  0.00           O  
ATOM   2136  CB  ASN A 138      31.415  95.490 116.787  1.00  0.00           C  
ATOM   2137  CG  ASN A 138      30.520  96.146 117.833  1.00  0.00           C  
ATOM   2138  ND2 ASN A 138      31.023  96.214 119.010  1.00  0.00           N  
ATOM   2139  OD1 ASN A 138      29.314  96.202 117.666  1.00  0.00           O  
ATOM   2140  H   ASN A 138      31.774  94.963 113.692  1.00  0.00           H  
ATOM   2141  HA  ASN A 138      30.376  96.007 115.131  1.00  0.00           H  
ATOM   2142  HB2 ASN A 138      31.104  94.449 116.701  1.00  0.00           H  
ATOM   2143  HB3 ASN A 138      32.451  95.605 117.107  1.00  0.00           H  
ATOM   2144 HD21 ASN A 138      30.378  96.368 119.772  1.00  0.00           H  
ATOM   2145 HD22 ASN A 138      31.990  95.964 119.153  1.00  0.00           H  
ATOM   2146  N   SER A 139      31.902  98.252 114.137  1.00  0.00           N  
ATOM   2147  CA  SER A 139      32.369  99.627 113.817  1.00  0.00           C  
ATOM   2148  C   SER A 139      31.360 100.671 114.372  1.00  0.00           C  
ATOM   2149  O   SER A 139      31.744 101.706 114.939  1.00  0.00           O  
ATOM   2150  CB  SER A 139      32.424  99.745 112.325  1.00  0.00           C  
ATOM   2151  OG  SER A 139      33.214  98.741 111.817  1.00  0.00           O  
ATOM   2152  H   SER A 139      31.482  97.782 113.347  1.00  0.00           H  
ATOM   2153  HA  SER A 139      33.318  99.683 114.350  1.00  0.00           H  
ATOM   2154  HB2 SER A 139      31.414  99.694 111.917  1.00  0.00           H  
ATOM   2155  HB3 SER A 139      32.835 100.671 111.922  1.00  0.00           H  
ATOM   2156  HG  SER A 139      32.664  98.005 111.536  1.00  0.00           H  
ATOM   2157  N   PHE A 140      30.109 100.433 114.140  1.00  0.00           N  
ATOM   2158  CA  PHE A 140      28.978 101.327 114.602  1.00  0.00           C  
ATOM   2159  C   PHE A 140      28.786 101.583 116.093  1.00  0.00           C  
ATOM   2160  O   PHE A 140      28.042 102.453 116.517  1.00  0.00           O  
ATOM   2161  CB  PHE A 140      27.660 100.954 113.862  1.00  0.00           C  
ATOM   2162  CG  PHE A 140      26.574 102.023 113.833  1.00  0.00           C  
ATOM   2163  CD1 PHE A 140      25.220 101.565 114.089  1.00  0.00           C  
ATOM   2164  CD2 PHE A 140      26.766 103.361 113.509  1.00  0.00           C  
ATOM   2165  CE1 PHE A 140      24.167 102.428 114.024  1.00  0.00           C  
ATOM   2166  CE2 PHE A 140      25.677 104.253 113.442  1.00  0.00           C  
ATOM   2167  CZ  PHE A 140      24.390 103.772 113.747  1.00  0.00           C  
ATOM   2168  H   PHE A 140      29.888  99.537 113.731  1.00  0.00           H  
ATOM   2169  HA  PHE A 140      29.179 102.302 114.160  1.00  0.00           H  
ATOM   2170  HB2 PHE A 140      27.853 100.694 112.821  1.00  0.00           H  
ATOM   2171  HB3 PHE A 140      27.292 100.079 114.399  1.00  0.00           H  
ATOM   2172  HD1 PHE A 140      25.074 100.522 114.326  1.00  0.00           H  
ATOM   2173  HD2 PHE A 140      27.744 103.801 113.391  1.00  0.00           H  
ATOM   2174  HE1 PHE A 140      23.147 102.116 114.196  1.00  0.00           H  
ATOM   2175  HE2 PHE A 140      25.868 105.296 113.237  1.00  0.00           H  
ATOM   2176  HZ  PHE A 140      23.543 104.430 113.622  1.00  0.00           H  
ATOM   2177  N   ALA A 141      29.570 100.854 116.935  1.00  0.00           N  
ATOM   2178  CA  ALA A 141      29.616 101.090 118.401  1.00  0.00           C  
ATOM   2179  C   ALA A 141      30.581 102.164 118.829  1.00  0.00           C  
ATOM   2180  O   ALA A 141      30.703 102.495 119.996  1.00  0.00           O  
ATOM   2181  CB  ALA A 141      29.911  99.778 119.074  1.00  0.00           C  
ATOM   2182  H   ALA A 141      30.183 100.222 116.442  1.00  0.00           H  
ATOM   2183  HA  ALA A 141      28.641 101.433 118.746  1.00  0.00           H  
ATOM   2184  HB1 ALA A 141      30.941  99.559 118.789  1.00  0.00           H  
ATOM   2185  HB2 ALA A 141      29.906  99.744 120.162  1.00  0.00           H  
ATOM   2186  HB3 ALA A 141      29.308  99.017 118.578  1.00  0.00           H  
ATOM   2187  N   HID A 142      31.292 102.772 117.892  1.00  0.00           N  
ATOM   2188  CA  HID A 142      32.221 103.867 118.316  1.00  0.00           C  
ATOM   2189  C   HID A 142      31.495 105.235 118.523  1.00  0.00           C  
ATOM   2190  O   HID A 142      32.063 106.215 119.057  1.00  0.00           O  
ATOM   2191  CB  HID A 142      33.345 103.947 117.313  1.00  0.00           C  
ATOM   2192  CG  HID A 142      34.371 102.890 117.422  1.00  0.00           C  
ATOM   2193  CD2 HID A 142      34.537 101.787 116.643  1.00  0.00           C  
ATOM   2194  ND1 HID A 142      35.131 102.761 118.529  1.00  0.00           N  
ATOM   2195  CE1 HID A 142      35.723 101.545 118.447  1.00  0.00           C  
ATOM   2196  NE2 HID A 142      35.462 100.959 117.247  1.00  0.00           N  
ATOM   2197  H   HID A 142      31.278 102.456 116.932  1.00  0.00           H  
ATOM   2198  HA  HID A 142      32.643 103.522 119.260  1.00  0.00           H  
ATOM   2199  HB2 HID A 142      32.905 104.107 116.328  1.00  0.00           H  
ATOM   2200  HB3 HID A 142      33.913 104.851 117.535  1.00  0.00           H  
ATOM   2201  HD1 HID A 142      35.238 103.492 119.217  1.00  0.00           H  
ATOM   2202  HD2 HID A 142      34.010 101.537 115.733  1.00  0.00           H  
ATOM   2203  HE1 HID A 142      36.501 101.229 119.126  1.00  0.00           H  
ATOM   2204  N   LEU A 143      30.247 105.460 118.061  1.00  0.00           N  
ATOM   2205  CA  LEU A 143      29.636 106.786 118.124  1.00  0.00           C  
ATOM   2206  C   LEU A 143      29.262 107.146 119.587  1.00  0.00           C  
ATOM   2207  O   LEU A 143      29.117 106.223 120.416  1.00  0.00           O  
ATOM   2208  CB  LEU A 143      28.462 106.941 117.169  1.00  0.00           C  
ATOM   2209  CG  LEU A 143      28.970 106.929 115.676  1.00  0.00           C  
ATOM   2210  CD1 LEU A 143      27.825 107.202 114.700  1.00  0.00           C  
ATOM   2211  CD2 LEU A 143      30.117 107.785 115.314  1.00  0.00           C  
ATOM   2212  H   LEU A 143      29.782 104.718 117.559  1.00  0.00           H  
ATOM   2213  HA  LEU A 143      30.363 107.570 117.913  1.00  0.00           H  
ATOM   2214  HB2 LEU A 143      27.685 106.190 117.308  1.00  0.00           H  
ATOM   2215  HB3 LEU A 143      27.970 107.882 117.418  1.00  0.00           H  
ATOM   2216  HG  LEU A 143      29.267 105.909 115.431  1.00  0.00           H  
ATOM   2217 HD11 LEU A 143      27.344 108.142 114.970  1.00  0.00           H  
ATOM   2218 HD12 LEU A 143      28.107 107.120 113.650  1.00  0.00           H  
ATOM   2219 HD13 LEU A 143      27.095 106.416 114.887  1.00  0.00           H  
ATOM   2220 HD21 LEU A 143      29.889 108.802 115.634  1.00  0.00           H  
ATOM   2221 HD22 LEU A 143      31.023 107.538 115.869  1.00  0.00           H  
ATOM   2222 HD23 LEU A 143      30.271 107.677 114.240  1.00  0.00           H  
ATOM   2223  N   PRO A 144      29.109 108.442 120.007  1.00  0.00           N  
ATOM   2224  CA  PRO A 144      28.800 108.843 121.390  1.00  0.00           C  
ATOM   2225  C   PRO A 144      27.437 108.348 121.953  1.00  0.00           C  
ATOM   2226  O   PRO A 144      26.409 108.936 121.627  1.00  0.00           O  
ATOM   2227  CB  PRO A 144      28.817 110.455 121.386  1.00  0.00           C  
ATOM   2228  CG  PRO A 144      29.548 110.779 120.085  1.00  0.00           C  
ATOM   2229  CD  PRO A 144      29.370 109.588 119.224  1.00  0.00           C  
ATOM   2230  HA  PRO A 144      29.646 108.554 122.013  1.00  0.00           H  
ATOM   2231  HB2 PRO A 144      27.817 110.882 121.318  1.00  0.00           H  
ATOM   2232  HB3 PRO A 144      29.301 110.738 122.320  1.00  0.00           H  
ATOM   2233  HG2 PRO A 144      29.113 111.732 119.782  1.00  0.00           H  
ATOM   2234  HG3 PRO A 144      30.584 110.913 120.393  1.00  0.00           H  
ATOM   2235  HD2 PRO A 144      28.498 109.841 118.621  1.00  0.00           H  
ATOM   2236  HD3 PRO A 144      30.187 109.444 118.518  1.00  0.00           H  
ATOM   2237  N   ASP A 145      27.440 107.360 122.880  1.00  0.00           N  
ATOM   2238  CA  ASP A 145      26.198 106.719 123.265  1.00  0.00           C  
ATOM   2239  C   ASP A 145      25.693 107.185 124.674  1.00  0.00           C  
ATOM   2240  O   ASP A 145      24.523 106.904 125.011  1.00  0.00           O  
ATOM   2241  CB  ASP A 145      26.391 105.162 123.332  1.00  0.00           C  
ATOM   2242  CG  ASP A 145      27.665 104.685 124.062  1.00  0.00           C  
ATOM   2243  OD1 ASP A 145      28.101 105.364 125.008  1.00  0.00           O  
ATOM   2244  OD2 ASP A 145      28.277 103.722 123.644  1.00  0.00           O1-
ATOM   2245  H   ASP A 145      28.336 106.952 123.102  1.00  0.00           H  
ATOM   2246  HA  ASP A 145      25.332 106.785 122.607  1.00  0.00           H  
ATOM   2247  HB2 ASP A 145      25.467 104.784 123.770  1.00  0.00           H  
ATOM   2248  HB3 ASP A 145      26.578 104.874 122.297  1.00  0.00           H  
ATOM   2249  N   SER A 146      26.486 107.812 125.531  1.00  0.00           N  
ATOM   2250  CA  SER A 146      26.208 107.969 126.938  1.00  0.00           C  
ATOM   2251  C   SER A 146      25.932 109.427 127.266  1.00  0.00           C  
ATOM   2252  O   SER A 146      25.490 109.701 128.370  1.00  0.00           O  
ATOM   2253  CB  SER A 146      27.452 107.401 127.624  1.00  0.00           C  
ATOM   2254  OG  SER A 146      27.679 106.027 127.524  1.00  0.00           O  
ATOM   2255  H   SER A 146      27.459 107.769 125.261  1.00  0.00           H  
ATOM   2256  HA  SER A 146      25.328 107.467 127.339  1.00  0.00           H  
ATOM   2257  HB2 SER A 146      28.283 107.829 127.063  1.00  0.00           H  
ATOM   2258  HB3 SER A 146      27.378 107.685 128.674  1.00  0.00           H  
ATOM   2259  HG  SER A 146      28.002 105.865 126.635  1.00  0.00           H  
ATOM   2260  N   LYS A 147      26.211 110.329 126.377  1.00  0.00           N  
ATOM   2261  CA  LYS A 147      26.058 111.795 126.596  1.00  0.00           C  
ATOM   2262  C   LYS A 147      24.440 112.257 126.560  1.00  0.00           C  
ATOM   2263  O   LYS A 147      24.173 113.446 126.765  1.00  0.00           O  
ATOM   2264  CB  LYS A 147      26.820 112.490 125.416  1.00  0.00           C  
ATOM   2265  CG  LYS A 147      26.230 112.252 124.038  1.00  0.00           C  
ATOM   2266  CD  LYS A 147      25.336 113.378 123.523  1.00  0.00           C  
ATOM   2267  CE  LYS A 147      24.822 112.819 122.192  1.00  0.00           C  
ATOM   2268  NZ  LYS A 147      23.629 113.578 121.761  1.00  0.00           N1+
ATOM   2269  H   LYS A 147      26.545 110.032 125.472  1.00  0.00           H  
ATOM   2270  HA  LYS A 147      26.450 112.067 127.577  1.00  0.00           H  
ATOM   2271  HB2 LYS A 147      26.921 113.567 125.561  1.00  0.00           H  
ATOM   2272  HB3 LYS A 147      27.847 112.127 125.440  1.00  0.00           H  
ATOM   2273  HG2 LYS A 147      27.046 112.071 123.337  1.00  0.00           H  
ATOM   2274  HG3 LYS A 147      25.702 111.300 124.062  1.00  0.00           H  
ATOM   2275  HD2 LYS A 147      24.468 113.498 124.172  1.00  0.00           H  
ATOM   2276  HD3 LYS A 147      25.929 114.290 123.444  1.00  0.00           H  
ATOM   2277  HE2 LYS A 147      25.662 113.042 121.535  1.00  0.00           H  
ATOM   2278  HE3 LYS A 147      24.792 111.743 122.365  1.00  0.00           H  
ATOM   2279  HZ1 LYS A 147      23.775 114.576 121.718  1.00  0.00           H  
ATOM   2280  HZ2 LYS A 147      23.318 113.286 120.845  1.00  0.00           H  
ATOM   2281  HZ3 LYS A 147      22.847 113.451 122.388  1.00  0.00           H  
ATOM   2282  N   GLY A 148      23.549 111.351 126.327  1.00  0.00           N  
ATOM   2283  CA  GLY A 148      22.070 111.669 126.181  1.00  0.00           C  
ATOM   2284  C   GLY A 148      21.650 111.759 124.770  1.00  0.00           C  
ATOM   2285  O   GLY A 148      22.028 112.723 124.087  1.00  0.00           O  
ATOM   2286  H   GLY A 148      23.889 110.406 126.221  1.00  0.00           H  
ATOM   2287  HA2 GLY A 148      21.470 110.816 126.499  1.00  0.00           H  
ATOM   2288  HA3 GLY A 148      21.805 112.559 126.752  1.00  0.00           H  
ATOM   2289  N   ASP A 149      20.698 110.892 124.332  1.00  0.00           N  
ATOM   2290  CA  ASP A 149      20.163 110.745 122.910  1.00  0.00           C  
ATOM   2291  C   ASP A 149      21.212 110.257 121.825  1.00  0.00           C  
ATOM   2292  O   ASP A 149      22.308 110.817 121.762  1.00  0.00           O  
ATOM   2293  CB  ASP A 149      19.404 112.009 122.514  1.00  0.00           C  
ATOM   2294  CG  ASP A 149      18.790 111.885 121.138  1.00  0.00           C  
ATOM   2295  OD1 ASP A 149      18.556 110.702 120.704  1.00  0.00           O  
ATOM   2296  OD2 ASP A 149      18.490 112.939 120.474  1.00  0.00           O1-
ATOM   2297  H   ASP A 149      20.571 110.157 125.014  1.00  0.00           H  
ATOM   2298  HA  ASP A 149      19.370 109.999 122.962  1.00  0.00           H  
ATOM   2299  HB2 ASP A 149      18.622 112.147 123.261  1.00  0.00           H  
ATOM   2300  HB3 ASP A 149      20.118 112.832 122.552  1.00  0.00           H  
ATOM   2301  N   GLN A 150      20.909 109.258 121.063  1.00  0.00           N  
ATOM   2302  CA  GLN A 150      21.658 108.666 119.915  1.00  0.00           C  
ATOM   2303  C   GLN A 150      21.572 109.483 118.577  1.00  0.00           C  
ATOM   2304  O   GLN A 150      21.126 108.972 117.577  1.00  0.00           O  
ATOM   2305  CB  GLN A 150      21.313 107.189 119.714  1.00  0.00           C  
ATOM   2306  CG  GLN A 150      21.644 106.254 120.933  1.00  0.00           C  
ATOM   2307  CD  GLN A 150      21.694 104.806 120.538  1.00  0.00           C  
ATOM   2308  NE2 GLN A 150      22.678 104.403 119.681  1.00  0.00           N  
ATOM   2309  OE1 GLN A 150      20.854 103.950 120.890  1.00  0.00           O  
ATOM   2310  H   GLN A 150      19.987 108.855 121.154  1.00  0.00           H  
ATOM   2311  HA  GLN A 150      22.697 108.669 120.245  1.00  0.00           H  
ATOM   2312  HB2 GLN A 150      20.244 107.160 119.501  1.00  0.00           H  
ATOM   2313  HB3 GLN A 150      21.846 106.790 118.850  1.00  0.00           H  
ATOM   2314  HG2 GLN A 150      22.662 106.402 121.293  1.00  0.00           H  
ATOM   2315  HG3 GLN A 150      20.906 106.395 121.722  1.00  0.00           H  
ATOM   2316 HE21 GLN A 150      22.745 103.401 119.571  1.00  0.00           H  
ATOM   2317 HE22 GLN A 150      23.417 105.028 119.393  1.00  0.00           H  
ATOM   2318  N   SER A 151      21.828 110.769 118.675  1.00  0.00           N  
ATOM   2319  CA  SER A 151      21.621 111.678 117.533  1.00  0.00           C  
ATOM   2320  C   SER A 151      22.658 111.638 116.487  1.00  0.00           C  
ATOM   2321  O   SER A 151      22.321 111.839 115.319  1.00  0.00           O  
ATOM   2322  CB  SER A 151      21.589 113.136 118.012  1.00  0.00           C  
ATOM   2323  OG  SER A 151      22.551 113.535 119.040  1.00  0.00           O  
ATOM   2324  H   SER A 151      22.004 111.141 119.597  1.00  0.00           H  
ATOM   2325  HA  SER A 151      20.689 111.499 116.996  1.00  0.00           H  
ATOM   2326  HB2 SER A 151      21.837 113.766 117.158  1.00  0.00           H  
ATOM   2327  HB3 SER A 151      20.581 113.396 118.335  1.00  0.00           H  
ATOM   2328  HG  SER A 151      23.256 113.986 118.571  1.00  0.00           H  
ATOM   2329  N   GLU A 152      23.899 111.430 116.882  1.00  0.00           N  
ATOM   2330  CA  GLU A 152      24.945 111.145 115.938  1.00  0.00           C  
ATOM   2331  C   GLU A 152      24.761 109.796 115.230  1.00  0.00           C  
ATOM   2332  O   GLU A 152      25.157 109.760 114.075  1.00  0.00           O  
ATOM   2333  CB  GLU A 152      26.327 111.213 116.607  1.00  0.00           C  
ATOM   2334  CG  GLU A 152      26.868 112.462 117.215  1.00  0.00           C  
ATOM   2335  CD  GLU A 152      25.907 113.166 118.172  1.00  0.00           C  
ATOM   2336  OE1 GLU A 152      25.818 112.815 119.359  1.00  0.00           O  
ATOM   2337  OE2 GLU A 152      25.470 114.353 117.907  1.00  0.00           O1-
ATOM   2338  H   GLU A 152      24.111 111.306 117.862  1.00  0.00           H  
ATOM   2339  HA  GLU A 152      24.913 111.939 115.191  1.00  0.00           H  
ATOM   2340  HB2 GLU A 152      26.291 110.502 117.432  1.00  0.00           H  
ATOM   2341  HB3 GLU A 152      27.151 110.839 116.000  1.00  0.00           H  
ATOM   2342  HG2 GLU A 152      27.686 112.129 117.854  1.00  0.00           H  
ATOM   2343  HG3 GLU A 152      27.198 113.185 116.469  1.00  0.00           H  
ATOM   2344  N   HIE A 153      24.341 108.733 115.913  1.00  0.00           N  
ATOM   2345  CA  HIE A 153      24.011 107.502 115.256  1.00  0.00           C  
ATOM   2346  C   HIE A 153      22.931 107.698 114.215  1.00  0.00           C  
ATOM   2347  O   HIE A 153      23.107 107.357 113.041  1.00  0.00           O  
ATOM   2348  CB  HIE A 153      23.672 106.345 116.157  1.00  0.00           C  
ATOM   2349  CG  HIE A 153      24.757 105.868 117.073  1.00  0.00           C  
ATOM   2350  CD2 HIE A 153      25.264 104.627 117.133  1.00  0.00           C  
ATOM   2351  ND1 HIE A 153      25.055 106.494 118.287  1.00  0.00           N  
ATOM   2352  CE1 HIE A 153      25.685 105.598 119.053  1.00  0.00           C  
ATOM   2353  NE2 HIE A 153      25.836 104.445 118.417  1.00  0.00           N  
ATOM   2354  H   HIE A 153      24.174 108.811 116.905  1.00  0.00           H  
ATOM   2355  HA  HIE A 153      24.895 107.170 114.713  1.00  0.00           H  
ATOM   2356  HB2 HIE A 153      22.754 106.495 116.724  1.00  0.00           H  
ATOM   2357  HB3 HIE A 153      23.529 105.459 115.540  1.00  0.00           H  
ATOM   2358  HD2 HIE A 153      25.098 103.876 116.374  1.00  0.00           H  
ATOM   2359  HE1 HIE A 153      26.171 105.815 119.994  1.00  0.00           H  
ATOM   2360  HE2 HIE A 153      26.159 103.591 118.849  1.00  0.00           H  
ATOM   2361  N   ARG A 154      21.747 108.275 114.608  1.00  0.00           N  
ATOM   2362  CA  ARG A 154      20.726 108.560 113.547  1.00  0.00           C  
ATOM   2363  C   ARG A 154      21.256 109.328 112.402  1.00  0.00           C  
ATOM   2364  O   ARG A 154      21.009 109.031 111.233  1.00  0.00           O  
ATOM   2365  CB  ARG A 154      19.365 109.110 114.038  1.00  0.00           C  
ATOM   2366  CG  ARG A 154      18.574 108.338 115.043  1.00  0.00           C  
ATOM   2367  CD  ARG A 154      17.289 109.000 115.395  1.00  0.00           C  
ATOM   2368  NE  ARG A 154      17.470 110.255 116.086  1.00  0.00           N  
ATOM   2369  CZ  ARG A 154      17.850 110.424 117.345  1.00  0.00           C  
ATOM   2370  NH1 ARG A 154      18.095 111.623 117.821  1.00  0.00           N1+
ATOM   2371  NH2 ARG A 154      17.924 109.499 118.240  1.00  0.00           N  
ATOM   2372  H   ARG A 154      21.595 108.400 115.599  1.00  0.00           H  
ATOM   2373  HA  ARG A 154      20.532 107.552 113.178  1.00  0.00           H  
ATOM   2374  HB2 ARG A 154      19.587 110.144 114.301  1.00  0.00           H  
ATOM   2375  HB3 ARG A 154      18.788 109.325 113.138  1.00  0.00           H  
ATOM   2376  HG2 ARG A 154      18.323 107.369 114.611  1.00  0.00           H  
ATOM   2377  HG3 ARG A 154      19.125 108.165 115.967  1.00  0.00           H  
ATOM   2378  HD2 ARG A 154      16.676 109.102 114.500  1.00  0.00           H  
ATOM   2379  HD3 ARG A 154      16.649 108.430 116.069  1.00  0.00           H  
ATOM   2380  HE  ARG A 154      17.513 111.142 115.604  1.00  0.00           H  
ATOM   2381 HH11 ARG A 154      18.004 112.512 117.351  1.00  0.00           H  
ATOM   2382 HH12 ARG A 154      18.355 111.646 118.796  1.00  0.00           H  
ATOM   2383 HH21 ARG A 154      17.543 108.569 118.150  1.00  0.00           H  
ATOM   2384 HH22 ARG A 154      18.252 109.808 119.144  1.00  0.00           H  
ATOM   2385  N   LEU A 155      21.964 110.392 112.653  1.00  0.00           N  
ATOM   2386  CA  LEU A 155      22.616 111.264 111.618  1.00  0.00           C  
ATOM   2387  C   LEU A 155      23.626 110.440 110.694  1.00  0.00           C  
ATOM   2388  O   LEU A 155      23.619 110.543 109.458  1.00  0.00           O  
ATOM   2389  CB  LEU A 155      23.351 112.421 112.317  1.00  0.00           C  
ATOM   2390  CG  LEU A 155      24.308 113.198 111.461  1.00  0.00           C  
ATOM   2391  CD1 LEU A 155      23.622 113.941 110.285  1.00  0.00           C  
ATOM   2392  CD2 LEU A 155      24.899 114.319 112.357  1.00  0.00           C  
ATOM   2393  H   LEU A 155      21.942 110.736 113.603  1.00  0.00           H  
ATOM   2394  HA  LEU A 155      21.869 111.655 110.926  1.00  0.00           H  
ATOM   2395  HB2 LEU A 155      22.561 113.038 112.744  1.00  0.00           H  
ATOM   2396  HB3 LEU A 155      23.910 112.053 113.177  1.00  0.00           H  
ATOM   2397  HG  LEU A 155      25.079 112.603 110.970  1.00  0.00           H  
ATOM   2398 HD11 LEU A 155      24.410 114.390 109.679  1.00  0.00           H  
ATOM   2399 HD12 LEU A 155      23.080 113.225 109.667  1.00  0.00           H  
ATOM   2400 HD13 LEU A 155      22.956 114.691 110.711  1.00  0.00           H  
ATOM   2401 HD21 LEU A 155      25.305 113.906 113.279  1.00  0.00           H  
ATOM   2402 HD22 LEU A 155      25.571 114.980 111.810  1.00  0.00           H  
ATOM   2403 HD23 LEU A 155      24.004 114.883 112.625  1.00  0.00           H  
ATOM   2404  N   ALA A 156      24.443 109.543 111.266  1.00  0.00           N  
ATOM   2405  CA  ALA A 156      25.327 108.653 110.619  1.00  0.00           C  
ATOM   2406  C   ALA A 156      24.518 107.617 109.796  1.00  0.00           C  
ATOM   2407  O   ALA A 156      25.008 107.367 108.680  1.00  0.00           O  
ATOM   2408  CB  ALA A 156      26.279 107.984 111.657  1.00  0.00           C  
ATOM   2409  H   ALA A 156      24.479 109.554 112.276  1.00  0.00           H  
ATOM   2410  HA  ALA A 156      25.959 109.214 109.930  1.00  0.00           H  
ATOM   2411  HB1 ALA A 156      25.690 107.842 112.563  1.00  0.00           H  
ATOM   2412  HB2 ALA A 156      26.705 107.065 111.254  1.00  0.00           H  
ATOM   2413  HB3 ALA A 156      27.102 108.658 111.896  1.00  0.00           H  
ATOM   2414  N   LEU A 157      23.393 107.085 110.229  1.00  0.00           N  
ATOM   2415  CA  LEU A 157      22.589 106.273 109.310  1.00  0.00           C  
ATOM   2416  C   LEU A 157      21.964 107.112 108.122  1.00  0.00           C  
ATOM   2417  O   LEU A 157      21.772 106.521 107.059  1.00  0.00           O  
ATOM   2418  CB  LEU A 157      21.565 105.553 110.115  1.00  0.00           C  
ATOM   2419  CG  LEU A 157      22.103 104.470 111.071  1.00  0.00           C  
ATOM   2420  CD1 LEU A 157      21.062 104.350 112.174  1.00  0.00           C  
ATOM   2421  CD2 LEU A 157      22.384 103.155 110.306  1.00  0.00           C  
ATOM   2422  H   LEU A 157      23.090 107.242 111.179  1.00  0.00           H  
ATOM   2423  HA  LEU A 157      23.246 105.498 108.916  1.00  0.00           H  
ATOM   2424  HB2 LEU A 157      21.080 106.383 110.628  1.00  0.00           H  
ATOM   2425  HB3 LEU A 157      20.758 105.159 109.499  1.00  0.00           H  
ATOM   2426  HG  LEU A 157      23.066 104.765 111.489  1.00  0.00           H  
ATOM   2427 HD11 LEU A 157      20.811 105.301 112.644  1.00  0.00           H  
ATOM   2428 HD12 LEU A 157      20.148 104.037 111.669  1.00  0.00           H  
ATOM   2429 HD13 LEU A 157      21.214 103.612 112.961  1.00  0.00           H  
ATOM   2430 HD21 LEU A 157      23.145 103.428 109.575  1.00  0.00           H  
ATOM   2431 HD22 LEU A 157      22.696 102.357 110.980  1.00  0.00           H  
ATOM   2432 HD23 LEU A 157      21.466 102.887 109.784  1.00  0.00           H  
ATOM   2433  N   LYS A 158      21.528 108.357 108.328  1.00  0.00           N  
ATOM   2434  CA  LYS A 158      21.168 109.265 107.243  1.00  0.00           C  
ATOM   2435  C   LYS A 158      22.207 109.434 106.149  1.00  0.00           C  
ATOM   2436  O   LYS A 158      21.864 109.395 104.961  1.00  0.00           O  
ATOM   2437  CB  LYS A 158      20.519 110.545 107.916  1.00  0.00           C  
ATOM   2438  CG  LYS A 158      20.024 111.519 106.843  1.00  0.00           C  
ATOM   2439  CD  LYS A 158      19.426 112.787 107.430  1.00  0.00           C  
ATOM   2440  CE  LYS A 158      18.704 113.527 106.319  1.00  0.00           C  
ATOM   2441  NZ  LYS A 158      17.404 113.072 105.959  1.00  0.00           N1+
ATOM   2442  H   LYS A 158      21.579 108.776 109.245  1.00  0.00           H  
ATOM   2443  HA  LYS A 158      20.353 108.664 106.837  1.00  0.00           H  
ATOM   2444  HB2 LYS A 158      19.750 110.191 108.602  1.00  0.00           H  
ATOM   2445  HB3 LYS A 158      21.273 111.127 108.448  1.00  0.00           H  
ATOM   2446  HG2 LYS A 158      20.909 111.818 106.282  1.00  0.00           H  
ATOM   2447  HG3 LYS A 158      19.391 110.851 106.260  1.00  0.00           H  
ATOM   2448  HD2 LYS A 158      18.756 112.537 108.253  1.00  0.00           H  
ATOM   2449  HD3 LYS A 158      20.262 113.338 107.863  1.00  0.00           H  
ATOM   2450  HE2 LYS A 158      18.627 114.571 106.623  1.00  0.00           H  
ATOM   2451  HE3 LYS A 158      19.318 113.620 105.422  1.00  0.00           H  
ATOM   2452  HZ1 LYS A 158      16.684 113.368 106.604  1.00  0.00           H  
ATOM   2453  HZ2 LYS A 158      17.089 113.473 105.087  1.00  0.00           H  
ATOM   2454  HZ3 LYS A 158      17.380 112.065 105.897  1.00  0.00           H  
ATOM   2455  N   ASN A 159      23.446 109.581 106.589  1.00  0.00           N  
ATOM   2456  CA  ASN A 159      24.598 109.606 105.706  1.00  0.00           C  
ATOM   2457  C   ASN A 159      24.754 108.363 104.824  1.00  0.00           C  
ATOM   2458  O   ASN A 159      24.601 108.429 103.606  1.00  0.00           O  
ATOM   2459  CB  ASN A 159      25.931 109.827 106.416  1.00  0.00           C  
ATOM   2460  CG  ASN A 159      26.178 111.257 106.884  1.00  0.00           C  
ATOM   2461  ND2 ASN A 159      25.668 111.556 108.093  1.00  0.00           N  
ATOM   2462  OD1 ASN A 159      26.741 112.089 106.201  1.00  0.00           O  
ATOM   2463  H   ASN A 159      23.618 109.628 107.583  1.00  0.00           H  
ATOM   2464  HA  ASN A 159      24.543 110.471 105.046  1.00  0.00           H  
ATOM   2465  HB2 ASN A 159      25.967 109.302 107.370  1.00  0.00           H  
ATOM   2466  HB3 ASN A 159      26.739 109.536 105.744  1.00  0.00           H  
ATOM   2467 HD21 ASN A 159      25.721 112.503 108.441  1.00  0.00           H  
ATOM   2468 HD22 ASN A 159      25.140 110.839 108.569  1.00  0.00           H  
ATOM   2469  N   ILE A 160      24.854 107.219 105.556  1.00  0.00           N  
ATOM   2470  CA  ILE A 160      24.932 105.852 105.044  1.00  0.00           C  
ATOM   2471  C   ILE A 160      23.693 105.571 104.129  1.00  0.00           C  
ATOM   2472  O   ILE A 160      23.929 105.074 103.055  1.00  0.00           O  
ATOM   2473  CB  ILE A 160      25.092 104.883 106.304  1.00  0.00           C  
ATOM   2474  CG1 ILE A 160      26.609 104.828 106.548  1.00  0.00           C  
ATOM   2475  CG2 ILE A 160      24.542 103.486 105.982  1.00  0.00           C  
ATOM   2476  CD1 ILE A 160      26.861 104.203 107.922  1.00  0.00           C  
ATOM   2477  H   ILE A 160      24.927 107.353 106.554  1.00  0.00           H  
ATOM   2478  HA  ILE A 160      25.819 105.645 104.445  1.00  0.00           H  
ATOM   2479  HB  ILE A 160      24.568 105.364 107.130  1.00  0.00           H  
ATOM   2480 HG12 ILE A 160      27.080 104.240 105.761  1.00  0.00           H  
ATOM   2481 HG13 ILE A 160      27.010 105.838 106.636  1.00  0.00           H  
ATOM   2482 HG21 ILE A 160      24.465 102.833 106.851  1.00  0.00           H  
ATOM   2483 HG22 ILE A 160      23.483 103.632 105.770  1.00  0.00           H  
ATOM   2484 HG23 ILE A 160      25.016 102.861 105.224  1.00  0.00           H  
ATOM   2485 HD11 ILE A 160      26.671 103.132 107.848  1.00  0.00           H  
ATOM   2486 HD12 ILE A 160      27.822 104.623 108.220  1.00  0.00           H  
ATOM   2487 HD13 ILE A 160      26.141 104.643 108.611  1.00  0.00           H  
ATOM   2488  N   ALA A 161      22.440 105.989 104.443  1.00  0.00           N  
ATOM   2489  CA  ALA A 161      21.318 105.758 103.522  1.00  0.00           C  
ATOM   2490  C   ALA A 161      21.360 106.660 102.268  1.00  0.00           C  
ATOM   2491  O   ALA A 161      21.018 106.205 101.167  1.00  0.00           O  
ATOM   2492  CB  ALA A 161      19.946 106.012 104.209  1.00  0.00           C  
ATOM   2493  H   ALA A 161      22.233 106.083 105.427  1.00  0.00           H  
ATOM   2494  HA  ALA A 161      21.285 104.676 103.395  1.00  0.00           H  
ATOM   2495  HB1 ALA A 161      19.149 105.743 103.516  1.00  0.00           H  
ATOM   2496  HB2 ALA A 161      19.873 105.351 105.072  1.00  0.00           H  
ATOM   2497  HB3 ALA A 161      20.024 107.058 104.507  1.00  0.00           H  
ATOM   2498  N   SER A 162      21.917 107.861 102.341  1.00  0.00           N  
ATOM   2499  CA  SER A 162      22.372 108.667 101.111  1.00  0.00           C  
ATOM   2500  C   SER A 162      23.484 107.961 100.342  1.00  0.00           C  
ATOM   2501  O   SER A 162      23.491 108.007  99.087  1.00  0.00           O  
ATOM   2502  CB  SER A 162      22.727 110.109 101.536  1.00  0.00           C  
ATOM   2503  OG  SER A 162      23.155 110.784 100.396  1.00  0.00           O  
ATOM   2504  H   SER A 162      22.150 108.128 103.287  1.00  0.00           H  
ATOM   2505  HA  SER A 162      21.549 108.668 100.398  1.00  0.00           H  
ATOM   2506  HB2 SER A 162      21.773 110.481 101.911  1.00  0.00           H  
ATOM   2507  HB3 SER A 162      23.500 110.092 102.304  1.00  0.00           H  
ATOM   2508  HG  SER A 162      23.482 111.606 100.768  1.00  0.00           H  
ATOM   2509  N   MET A 163      24.377 107.166 100.975  1.00  0.00           N  
ATOM   2510  CA  MET A 163      25.328 106.331 100.167  1.00  0.00           C  
ATOM   2511  C   MET A 163      24.722 105.121  99.561  1.00  0.00           C  
ATOM   2512  O   MET A 163      25.281 104.667  98.533  1.00  0.00           O  
ATOM   2513  CB  MET A 163      26.562 105.796 101.088  1.00  0.00           C  
ATOM   2514  CG  MET A 163      27.378 106.905 101.805  1.00  0.00           C  
ATOM   2515  SD  MET A 163      28.430 107.823 100.653  1.00  0.00           S  
ATOM   2516  CE  MET A 163      27.639 109.498 100.671  1.00  0.00           C  
ATOM   2517  H   MET A 163      24.413 107.061 101.979  1.00  0.00           H  
ATOM   2518  HA  MET A 163      25.745 106.880  99.323  1.00  0.00           H  
ATOM   2519  HB2 MET A 163      26.109 105.124 101.816  1.00  0.00           H  
ATOM   2520  HB3 MET A 163      27.273 105.180 100.537  1.00  0.00           H  
ATOM   2521  HG2 MET A 163      26.712 107.514 102.416  1.00  0.00           H  
ATOM   2522  HG3 MET A 163      28.040 106.349 102.469  1.00  0.00           H  
ATOM   2523  HE1 MET A 163      27.430 109.902 101.660  1.00  0.00           H  
ATOM   2524  HE2 MET A 163      28.297 110.199 100.158  1.00  0.00           H  
ATOM   2525  HE3 MET A 163      26.641 109.354 100.258  1.00  0.00           H  
ATOM   2526  N   VAL A 164      23.693 104.543 100.199  1.00  0.00           N  
ATOM   2527  CA  VAL A 164      23.064 103.361  99.682  1.00  0.00           C  
ATOM   2528  C   VAL A 164      22.090 103.776  98.495  1.00  0.00           C  
ATOM   2529  O   VAL A 164      21.308 104.728  98.533  1.00  0.00           O  
ATOM   2530  CB  VAL A 164      22.194 102.560 100.713  1.00  0.00           C  
ATOM   2531  CG1 VAL A 164      21.694 101.234 100.146  1.00  0.00           C  
ATOM   2532  CG2 VAL A 164      23.043 102.115 101.906  1.00  0.00           C  
ATOM   2533  H   VAL A 164      23.482 104.857 101.135  1.00  0.00           H  
ATOM   2534  HA  VAL A 164      23.805 102.660  99.299  1.00  0.00           H  
ATOM   2535  HB  VAL A 164      21.288 103.071 101.041  1.00  0.00           H  
ATOM   2536 HG11 VAL A 164      20.910 101.400  99.407  1.00  0.00           H  
ATOM   2537 HG12 VAL A 164      22.531 100.766  99.628  1.00  0.00           H  
ATOM   2538 HG13 VAL A 164      21.291 100.635 100.963  1.00  0.00           H  
ATOM   2539 HG21 VAL A 164      23.530 102.910 102.469  1.00  0.00           H  
ATOM   2540 HG22 VAL A 164      22.559 101.546 102.699  1.00  0.00           H  
ATOM   2541 HG23 VAL A 164      23.840 101.474 101.529  1.00  0.00           H  
ATOM   2542  N   ARG A 165      22.251 103.034  97.325  1.00  0.00           N  
ATOM   2543  CA  ARG A 165      21.357 103.060  96.105  1.00  0.00           C  
ATOM   2544  C   ARG A 165      19.901 102.620  96.433  1.00  0.00           C  
ATOM   2545  O   ARG A 165      19.698 101.752  97.318  1.00  0.00           O  
ATOM   2546  CB  ARG A 165      21.993 102.412  94.855  1.00  0.00           C  
ATOM   2547  CG  ARG A 165      22.889 103.420  94.121  1.00  0.00           C  
ATOM   2548  CD  ARG A 165      23.766 102.642  93.085  1.00  0.00           C  
ATOM   2549  NE  ARG A 165      24.570 103.473  92.234  1.00  0.00           N  
ATOM   2550  CZ  ARG A 165      25.646 103.126  91.591  1.00  0.00           C  
ATOM   2551  NH1 ARG A 165      26.299 104.005  90.939  1.00  0.00           N1+
ATOM   2552  NH2 ARG A 165      26.071 101.906  91.507  1.00  0.00           N  
ATOM   2553  H   ARG A 165      22.888 102.251  97.356  1.00  0.00           H  
ATOM   2554  HA  ARG A 165      21.242 104.120  95.876  1.00  0.00           H  
ATOM   2555  HB2 ARG A 165      22.551 101.515  95.127  1.00  0.00           H  
ATOM   2556  HB3 ARG A 165      21.154 102.123  94.223  1.00  0.00           H  
ATOM   2557  HG2 ARG A 165      22.265 104.044  93.482  1.00  0.00           H  
ATOM   2558  HG3 ARG A 165      23.555 104.004  94.755  1.00  0.00           H  
ATOM   2559  HD2 ARG A 165      24.288 101.813  93.564  1.00  0.00           H  
ATOM   2560  HD3 ARG A 165      23.083 102.151  92.393  1.00  0.00           H  
ATOM   2561  HE  ARG A 165      24.311 104.449  92.253  1.00  0.00           H  
ATOM   2562 HH11 ARG A 165      25.997 104.961  91.065  1.00  0.00           H  
ATOM   2563 HH12 ARG A 165      26.921 103.734  90.192  1.00  0.00           H  
ATOM   2564 HH21 ARG A 165      25.691 101.163  92.077  1.00  0.00           H  
ATOM   2565 HH22 ARG A 165      26.720 101.671  90.771  1.00  0.00           H  
ATOM   2566  N   PRO A 166      18.945 103.018  95.603  1.00  0.00           N  
ATOM   2567  CA  PRO A 166      17.636 102.347  95.545  1.00  0.00           C  
ATOM   2568  C   PRO A 166      17.732 100.866  95.260  1.00  0.00           C  
ATOM   2569  O   PRO A 166      18.542 100.457  94.444  1.00  0.00           O  
ATOM   2570  CB  PRO A 166      16.864 103.093  94.434  1.00  0.00           C  
ATOM   2571  CG  PRO A 166      17.964 103.563  93.533  1.00  0.00           C  
ATOM   2572  CD  PRO A 166      19.090 103.876  94.425  1.00  0.00           C  
ATOM   2573  HA  PRO A 166      17.117 102.507  96.491  1.00  0.00           H  
ATOM   2574  HB2 PRO A 166      16.117 102.452  93.969  1.00  0.00           H  
ATOM   2575  HB3 PRO A 166      16.411 103.945  94.943  1.00  0.00           H  
ATOM   2576  HG2 PRO A 166      18.199 102.834  92.758  1.00  0.00           H  
ATOM   2577  HG3 PRO A 166      17.637 104.484  93.051  1.00  0.00           H  
ATOM   2578  HD2 PRO A 166      20.046 103.837  93.900  1.00  0.00           H  
ATOM   2579  HD3 PRO A 166      18.919 104.881  94.811  1.00  0.00           H  
ATOM   2580  N   GLY A 167      16.964  99.995  95.969  1.00  0.00           N  
ATOM   2581  CA  GLY A 167      17.188  98.531  96.064  1.00  0.00           C  
ATOM   2582  C   GLY A 167      18.461  97.928  96.712  1.00  0.00           C  
ATOM   2583  O   GLY A 167      18.605  96.747  96.854  1.00  0.00           O  
ATOM   2584  H   GLY A 167      16.414 100.360  96.733  1.00  0.00           H  
ATOM   2585  HA2 GLY A 167      16.303  98.148  96.572  1.00  0.00           H  
ATOM   2586  HA3 GLY A 167      17.111  98.214  95.023  1.00  0.00           H  
ATOM   2587  N   GLY A 168      19.363  98.838  97.151  1.00  0.00           N  
ATOM   2588  CA  GLY A 168      20.690  98.566  97.788  1.00  0.00           C  
ATOM   2589  C   GLY A 168      20.747  97.939  99.212  1.00  0.00           C  
ATOM   2590  O   GLY A 168      19.765  97.953  99.916  1.00  0.00           O  
ATOM   2591  H   GLY A 168      19.053  99.798  97.190  1.00  0.00           H  
ATOM   2592  HA2 GLY A 168      21.331  97.973  97.138  1.00  0.00           H  
ATOM   2593  HA3 GLY A 168      21.213  99.519  97.868  1.00  0.00           H  
ATOM   2594  N   LEU A 169      21.836  97.315  99.547  1.00  0.00           N  
ATOM   2595  CA  LEU A 169      22.061  96.619 100.821  1.00  0.00           C  
ATOM   2596  C   LEU A 169      22.809  97.468 101.937  1.00  0.00           C  
ATOM   2597  O   LEU A 169      23.633  98.254 101.595  1.00  0.00           O  
ATOM   2598  CB  LEU A 169      22.854  95.357 100.449  1.00  0.00           C  
ATOM   2599  CG  LEU A 169      22.004  94.286  99.742  1.00  0.00           C  
ATOM   2600  CD1 LEU A 169      22.967  93.153  99.367  1.00  0.00           C  
ATOM   2601  CD2 LEU A 169      20.897  93.730 100.572  1.00  0.00           C  
ATOM   2602  H   LEU A 169      22.573  97.286  98.857  1.00  0.00           H  
ATOM   2603  HA  LEU A 169      21.110  96.390 101.301  1.00  0.00           H  
ATOM   2604  HB2 LEU A 169      23.710  95.673  99.852  1.00  0.00           H  
ATOM   2605  HB3 LEU A 169      23.233  94.950 101.388  1.00  0.00           H  
ATOM   2606  HG  LEU A 169      21.662  94.659  98.776  1.00  0.00           H  
ATOM   2607 HD11 LEU A 169      23.448  92.738 100.253  1.00  0.00           H  
ATOM   2608 HD12 LEU A 169      22.390  92.261  99.121  1.00  0.00           H  
ATOM   2609 HD13 LEU A 169      23.739  93.462  98.662  1.00  0.00           H  
ATOM   2610 HD21 LEU A 169      20.560  92.767 100.188  1.00  0.00           H  
ATOM   2611 HD22 LEU A 169      21.260  93.538 101.581  1.00  0.00           H  
ATOM   2612 HD23 LEU A 169      20.092  94.446 100.739  1.00  0.00           H  
ATOM   2613  N   LEU A 170      22.538  97.009 103.152  1.00  0.00           N  
ATOM   2614  CA  LEU A 170      23.355  97.458 104.288  1.00  0.00           C  
ATOM   2615  C   LEU A 170      23.641  96.207 105.110  1.00  0.00           C  
ATOM   2616  O   LEU A 170      22.694  95.531 105.530  1.00  0.00           O  
ATOM   2617  CB  LEU A 170      22.379  98.429 105.091  1.00  0.00           C  
ATOM   2618  CG  LEU A 170      22.999  98.784 106.437  1.00  0.00           C  
ATOM   2619  CD1 LEU A 170      24.355  99.449 106.570  1.00  0.00           C  
ATOM   2620  CD2 LEU A 170      21.920  99.615 107.138  1.00  0.00           C  
ATOM   2621  H   LEU A 170      21.749  96.390 103.276  1.00  0.00           H  
ATOM   2622  HA  LEU A 170      24.249  97.989 103.962  1.00  0.00           H  
ATOM   2623  HB2 LEU A 170      22.247  99.337 104.503  1.00  0.00           H  
ATOM   2624  HB3 LEU A 170      21.367  98.046 105.218  1.00  0.00           H  
ATOM   2625  HG  LEU A 170      23.114  97.841 106.974  1.00  0.00           H  
ATOM   2626 HD11 LEU A 170      24.557  99.523 107.639  1.00  0.00           H  
ATOM   2627 HD12 LEU A 170      25.176  98.904 106.105  1.00  0.00           H  
ATOM   2628 HD13 LEU A 170      24.308 100.369 105.988  1.00  0.00           H  
ATOM   2629 HD21 LEU A 170      21.060  99.002 107.409  1.00  0.00           H  
ATOM   2630 HD22 LEU A 170      22.250  99.908 108.134  1.00  0.00           H  
ATOM   2631 HD23 LEU A 170      21.599 100.482 106.559  1.00  0.00           H  
ATOM   2632  N   VAL A 171      24.913  95.997 105.458  1.00  0.00           N  
ATOM   2633  CA  VAL A 171      25.379  94.889 106.274  1.00  0.00           C  
ATOM   2634  C   VAL A 171      26.215  95.399 107.442  1.00  0.00           C  
ATOM   2635  O   VAL A 171      27.228  96.063 107.253  1.00  0.00           O  
ATOM   2636  CB  VAL A 171      26.109  93.892 105.393  1.00  0.00           C  
ATOM   2637  CG1 VAL A 171      26.206  92.507 106.080  1.00  0.00           C  
ATOM   2638  CG2 VAL A 171      25.417  93.633 104.054  1.00  0.00           C  
ATOM   2639  H   VAL A 171      25.534  96.612 104.950  1.00  0.00           H  
ATOM   2640  HA  VAL A 171      24.500  94.432 106.727  1.00  0.00           H  
ATOM   2641  HB  VAL A 171      27.157  94.128 105.210  1.00  0.00           H  
ATOM   2642 HG11 VAL A 171      26.871  91.887 105.479  1.00  0.00           H  
ATOM   2643 HG12 VAL A 171      26.696  92.682 107.038  1.00  0.00           H  
ATOM   2644 HG13 VAL A 171      25.228  92.082 106.299  1.00  0.00           H  
ATOM   2645 HG21 VAL A 171      25.863  92.744 103.611  1.00  0.00           H  
ATOM   2646 HG22 VAL A 171      24.370  93.347 104.150  1.00  0.00           H  
ATOM   2647 HG23 VAL A 171      25.565  94.449 103.347  1.00  0.00           H  
ATOM   2648  N   ILE A 172      25.724  95.226 108.668  1.00  0.00           N  
ATOM   2649  CA  ILE A 172      26.050  96.048 109.857  1.00  0.00           C  
ATOM   2650  C   ILE A 172      25.785  95.215 111.135  1.00  0.00           C  
ATOM   2651  O   ILE A 172      24.889  94.338 111.236  1.00  0.00           O  
ATOM   2652  CB  ILE A 172      25.282  97.380 109.833  1.00  0.00           C  
ATOM   2653  CG1 ILE A 172      25.604  98.323 110.913  1.00  0.00           C  
ATOM   2654  CG2 ILE A 172      23.792  97.031 109.796  1.00  0.00           C  
ATOM   2655  CD1 ILE A 172      25.098  99.764 110.922  1.00  0.00           C  
ATOM   2656  H   ILE A 172      24.923  94.609 108.686  1.00  0.00           H  
ATOM   2657  HA  ILE A 172      27.111  96.301 109.848  1.00  0.00           H  
ATOM   2658  HB  ILE A 172      25.488  97.917 108.907  1.00  0.00           H  
ATOM   2659 HG12 ILE A 172      25.366  97.889 111.884  1.00  0.00           H  
ATOM   2660 HG13 ILE A 172      26.687  98.444 110.941  1.00  0.00           H  
ATOM   2661 HG21 ILE A 172      23.471  96.401 110.625  1.00  0.00           H  
ATOM   2662 HG22 ILE A 172      23.185  97.931 109.896  1.00  0.00           H  
ATOM   2663 HG23 ILE A 172      23.603  96.551 108.836  1.00  0.00           H  
ATOM   2664 HD11 ILE A 172      24.106  99.825 111.371  1.00  0.00           H  
ATOM   2665 HD12 ILE A 172      25.609 100.445 111.602  1.00  0.00           H  
ATOM   2666 HD13 ILE A 172      25.016 100.289 109.970  1.00  0.00           H  
ATOM   2667  N   ASP A 173      26.629  95.331 112.131  1.00  0.00           N  
ATOM   2668  CA  ASP A 173      26.833  94.353 113.204  1.00  0.00           C  
ATOM   2669  C   ASP A 173      26.865  94.925 114.629  1.00  0.00           C  
ATOM   2670  O   ASP A 173      27.395  96.072 114.770  1.00  0.00           O  
ATOM   2671  CB  ASP A 173      28.063  93.509 112.944  1.00  0.00           C  
ATOM   2672  CG  ASP A 173      29.434  94.173 112.662  1.00  0.00           C  
ATOM   2673  OD1 ASP A 173      30.492  93.561 112.717  1.00  0.00           O  
ATOM   2674  OD2 ASP A 173      29.396  95.401 112.574  1.00  0.00           O1-
ATOM   2675  H   ASP A 173      27.328  96.057 112.060  1.00  0.00           H  
ATOM   2676  HA  ASP A 173      25.999  93.656 113.296  1.00  0.00           H  
ATOM   2677  HB2 ASP A 173      28.206  92.768 113.731  1.00  0.00           H  
ATOM   2678  HB3 ASP A 173      27.846  93.030 111.990  1.00  0.00           H  
ATOM   2679  N   HIE A 174      26.367  94.228 115.587  1.00  0.00           N  
ATOM   2680  CA  HIE A 174      26.395  94.581 117.027  1.00  0.00           C  
ATOM   2681  C   HIE A 174      26.782  93.428 117.958  1.00  0.00           C  
ATOM   2682  O   HIE A 174      26.789  92.239 117.489  1.00  0.00           O  
ATOM   2683  CB  HIE A 174      24.997  95.251 117.314  1.00  0.00           C  
ATOM   2684  CG  HIE A 174      24.889  95.767 118.724  1.00  0.00           C  
ATOM   2685  CD2 HIE A 174      23.965  95.289 119.619  1.00  0.00           C  
ATOM   2686  ND1 HIE A 174      25.567  96.824 119.246  1.00  0.00           N  
ATOM   2687  CE1 HIE A 174      25.088  96.917 120.511  1.00  0.00           C  
ATOM   2688  NE2 HIE A 174      24.119  96.076 120.776  1.00  0.00           N  
ATOM   2689  H   HIE A 174      26.051  93.294 115.364  1.00  0.00           H  
ATOM   2690  HA  HIE A 174      27.202  95.281 117.242  1.00  0.00           H  
ATOM   2691  HB2 HIE A 174      24.980  96.130 116.670  1.00  0.00           H  
ATOM   2692  HB3 HIE A 174      24.191  94.560 117.068  1.00  0.00           H  
ATOM   2693  HD2 HIE A 174      23.113  94.652 119.431  1.00  0.00           H  
ATOM   2694  HE1 HIE A 174      25.420  97.665 121.216  1.00  0.00           H  
ATOM   2695  HE2 HIE A 174      23.570  96.068 121.623  1.00  0.00           H  
ATOM   2696  N   ARG A 175      27.142  93.661 119.195  1.00  0.00           N  
ATOM   2697  CA  ARG A 175      27.589  92.586 120.085  1.00  0.00           C  
ATOM   2698  C   ARG A 175      26.483  91.937 120.901  1.00  0.00           C  
ATOM   2699  O   ARG A 175      25.540  92.595 121.356  1.00  0.00           O  
ATOM   2700  CB  ARG A 175      28.688  93.121 121.060  1.00  0.00           C  
ATOM   2701  CG  ARG A 175      30.138  93.089 120.548  1.00  0.00           C  
ATOM   2702  CD  ARG A 175      31.170  93.538 121.588  1.00  0.00           C  
ATOM   2703  NE  ARG A 175      32.586  93.188 121.278  1.00  0.00           N  
ATOM   2704  CZ  ARG A 175      33.334  92.356 121.938  1.00  0.00           C  
ATOM   2705  NH1 ARG A 175      32.874  91.630 122.935  1.00  0.00           N1+
ATOM   2706  NH2 ARG A 175      34.647  92.294 121.746  1.00  0.00           N  
ATOM   2707  H   ARG A 175      27.126  94.636 119.455  1.00  0.00           H  
ATOM   2708  HA  ARG A 175      28.047  91.807 119.475  1.00  0.00           H  
ATOM   2709  HB2 ARG A 175      28.575  94.167 121.343  1.00  0.00           H  
ATOM   2710  HB3 ARG A 175      28.619  92.458 121.922  1.00  0.00           H  
ATOM   2711  HG2 ARG A 175      30.400  92.067 120.274  1.00  0.00           H  
ATOM   2712  HG3 ARG A 175      30.293  93.756 119.700  1.00  0.00           H  
ATOM   2713  HD2 ARG A 175      31.070  94.619 121.492  1.00  0.00           H  
ATOM   2714  HD3 ARG A 175      30.819  93.192 122.560  1.00  0.00           H  
ATOM   2715  HE  ARG A 175      33.014  93.905 120.711  1.00  0.00           H  
ATOM   2716 HH11 ARG A 175      31.921  91.391 123.171  1.00  0.00           H  
ATOM   2717 HH12 ARG A 175      33.588  91.107 123.422  1.00  0.00           H  
ATOM   2718 HH21 ARG A 175      35.083  92.701 120.930  1.00  0.00           H  
ATOM   2719 HH22 ARG A 175      35.243  91.674 122.275  1.00  0.00           H  
ATOM   2720  N   ASN A 176      26.559  90.629 121.118  1.00  0.00           N  
ATOM   2721  CA  ASN A 176      25.809  89.932 122.174  1.00  0.00           C  
ATOM   2722  C   ASN A 176      26.245  90.323 123.574  1.00  0.00           C  
ATOM   2723  O   ASN A 176      27.326  89.884 124.021  1.00  0.00           O  
ATOM   2724  CB  ASN A 176      25.910  88.443 121.954  1.00  0.00           C  
ATOM   2725  CG  ASN A 176      25.122  87.668 122.956  1.00  0.00           C  
ATOM   2726  ND2 ASN A 176      25.536  86.482 123.214  1.00  0.00           N  
ATOM   2727  OD1 ASN A 176      24.154  88.127 123.562  1.00  0.00           O  
ATOM   2728  H   ASN A 176      27.308  90.109 120.685  1.00  0.00           H  
ATOM   2729  HA  ASN A 176      24.776  90.278 122.110  1.00  0.00           H  
ATOM   2730  HB2 ASN A 176      25.690  88.160 120.924  1.00  0.00           H  
ATOM   2731  HB3 ASN A 176      26.987  88.303 122.043  1.00  0.00           H  
ATOM   2732 HD21 ASN A 176      24.982  85.905 123.831  1.00  0.00           H  
ATOM   2733 HD22 ASN A 176      26.398  86.107 122.844  1.00  0.00           H  
ATOM   2734  N   TYR A 177      25.428  91.203 124.239  1.00  0.00           N  
ATOM   2735  CA  TYR A 177      25.692  91.690 125.603  1.00  0.00           C  
ATOM   2736  C   TYR A 177      25.035  90.787 126.614  1.00  0.00           C  
ATOM   2737  O   TYR A 177      25.565  90.711 127.681  1.00  0.00           O  
ATOM   2738  CB  TYR A 177      25.127  93.128 125.737  1.00  0.00           C  
ATOM   2739  CG  TYR A 177      26.218  94.151 125.200  1.00  0.00           C  
ATOM   2740  CD1 TYR A 177      27.386  94.379 126.013  1.00  0.00           C  
ATOM   2741  CD2 TYR A 177      26.040  94.809 123.974  1.00  0.00           C  
ATOM   2742  CE1 TYR A 177      28.416  95.173 125.485  1.00  0.00           C  
ATOM   2743  CE2 TYR A 177      26.999  95.709 123.594  1.00  0.00           C  
ATOM   2744  CZ  TYR A 177      28.247  95.782 124.211  1.00  0.00           C  
ATOM   2745  OH  TYR A 177      29.172  96.768 123.820  1.00  0.00           O  
ATOM   2746  H   TYR A 177      24.607  91.469 123.715  1.00  0.00           H  
ATOM   2747  HA  TYR A 177      26.766  91.689 125.792  1.00  0.00           H  
ATOM   2748  HB2 TYR A 177      24.157  93.237 125.252  1.00  0.00           H  
ATOM   2749  HB3 TYR A 177      24.898  93.308 126.788  1.00  0.00           H  
ATOM   2750  HD1 TYR A 177      27.547  93.882 126.959  1.00  0.00           H  
ATOM   2751  HD2 TYR A 177      25.091  94.758 123.460  1.00  0.00           H  
ATOM   2752  HE1 TYR A 177      29.379  95.327 125.949  1.00  0.00           H  
ATOM   2753  HE2 TYR A 177      26.924  96.336 122.717  1.00  0.00           H  
ATOM   2754  HH  TYR A 177      29.144  96.985 122.885  1.00  0.00           H  
ATOM   2755  N   ASP A 178      24.094  90.012 126.259  1.00  0.00           N  
ATOM   2756  CA  ASP A 178      23.352  89.184 127.234  1.00  0.00           C  
ATOM   2757  C   ASP A 178      24.246  88.096 127.868  1.00  0.00           C  
ATOM   2758  O   ASP A 178      24.134  87.823 129.079  1.00  0.00           O  
ATOM   2759  CB  ASP A 178      22.071  88.588 126.638  1.00  0.00           C  
ATOM   2760  CG  ASP A 178      20.994  89.619 126.276  1.00  0.00           C  
ATOM   2761  OD1 ASP A 178      20.346  89.421 125.179  1.00  0.00           O  
ATOM   2762  OD2 ASP A 178      20.740  90.512 127.066  1.00  0.00           O1-
ATOM   2763  H   ASP A 178      23.705  90.199 125.347  1.00  0.00           H  
ATOM   2764  HA  ASP A 178      22.979  89.832 128.027  1.00  0.00           H  
ATOM   2765  HB2 ASP A 178      22.413  88.092 125.729  1.00  0.00           H  
ATOM   2766  HB3 ASP A 178      21.746  87.718 127.209  1.00  0.00           H  
ATOM   2767  N   TYR A 179      25.232  87.522 127.113  1.00  0.00           N  
ATOM   2768  CA  TYR A 179      26.237  86.675 127.798  1.00  0.00           C  
ATOM   2769  C   TYR A 179      27.173  87.382 128.746  1.00  0.00           C  
ATOM   2770  O   TYR A 179      27.368  86.894 129.852  1.00  0.00           O  
ATOM   2771  CB  TYR A 179      26.975  85.989 126.687  1.00  0.00           C  
ATOM   2772  CG  TYR A 179      28.027  84.893 127.238  1.00  0.00           C  
ATOM   2773  CD1 TYR A 179      29.315  85.126 127.771  1.00  0.00           C  
ATOM   2774  CD2 TYR A 179      27.609  83.582 127.315  1.00  0.00           C  
ATOM   2775  CE1 TYR A 179      30.115  84.075 128.235  1.00  0.00           C  
ATOM   2776  CE2 TYR A 179      28.365  82.413 127.792  1.00  0.00           C  
ATOM   2777  CZ  TYR A 179      29.634  82.721 128.188  1.00  0.00           C  
ATOM   2778  OH  TYR A 179      30.342  81.650 128.585  1.00  0.00           O  
ATOM   2779  H   TYR A 179      25.124  87.664 126.119  1.00  0.00           H  
ATOM   2780  HA  TYR A 179      25.653  85.941 128.354  1.00  0.00           H  
ATOM   2781  HB2 TYR A 179      26.271  85.474 126.035  1.00  0.00           H  
ATOM   2782  HB3 TYR A 179      27.638  86.653 126.132  1.00  0.00           H  
ATOM   2783  HD1 TYR A 179      29.715  86.127 127.831  1.00  0.00           H  
ATOM   2784  HD2 TYR A 179      26.590  83.413 126.997  1.00  0.00           H  
ATOM   2785  HE1 TYR A 179      31.052  84.284 128.729  1.00  0.00           H  
ATOM   2786  HE2 TYR A 179      27.856  81.463 127.849  1.00  0.00           H  
ATOM   2787  HH  TYR A 179      29.908  80.795 128.531  1.00  0.00           H  
ATOM   2788  N   ILE A 180      27.524  88.604 128.374  1.00  0.00           N  
ATOM   2789  CA  ILE A 180      28.342  89.510 129.172  1.00  0.00           C  
ATOM   2790  C   ILE A 180      27.626  89.879 130.481  1.00  0.00           C  
ATOM   2791  O   ILE A 180      28.185  89.683 131.567  1.00  0.00           O  
ATOM   2792  CB  ILE A 180      28.672  90.831 128.390  1.00  0.00           C  
ATOM   2793  CG1 ILE A 180      29.547  90.504 127.184  1.00  0.00           C  
ATOM   2794  CG2 ILE A 180      29.446  91.800 129.304  1.00  0.00           C  
ATOM   2795  CD1 ILE A 180      30.140  91.632 126.289  1.00  0.00           C  
ATOM   2796  H   ILE A 180      27.063  88.947 127.543  1.00  0.00           H  
ATOM   2797  HA  ILE A 180      29.295  89.021 129.371  1.00  0.00           H  
ATOM   2798  HB  ILE A 180      27.815  91.407 128.041  1.00  0.00           H  
ATOM   2799 HG12 ILE A 180      30.432  90.028 127.608  1.00  0.00           H  
ATOM   2800 HG13 ILE A 180      28.912  89.846 126.593  1.00  0.00           H  
ATOM   2801 HG21 ILE A 180      29.656  92.746 128.806  1.00  0.00           H  
ATOM   2802 HG22 ILE A 180      28.905  92.117 130.196  1.00  0.00           H  
ATOM   2803 HG23 ILE A 180      30.449  91.433 129.524  1.00  0.00           H  
ATOM   2804 HD11 ILE A 180      30.909  92.193 126.820  1.00  0.00           H  
ATOM   2805 HD12 ILE A 180      30.791  91.224 125.515  1.00  0.00           H  
ATOM   2806 HD13 ILE A 180      29.423  92.373 125.935  1.00  0.00           H  
ATOM   2807  N   LEU A 181      26.369  90.452 130.389  1.00  0.00           N  
ATOM   2808  CA  LEU A 181      25.536  90.827 131.544  1.00  0.00           C  
ATOM   2809  C   LEU A 181      25.189  89.719 132.578  1.00  0.00           C  
ATOM   2810  O   LEU A 181      24.991  90.048 133.719  1.00  0.00           O  
ATOM   2811  CB  LEU A 181      24.181  91.414 131.060  1.00  0.00           C  
ATOM   2812  CG  LEU A 181      24.365  92.684 130.249  1.00  0.00           C  
ATOM   2813  CD1 LEU A 181      23.043  93.121 129.495  1.00  0.00           C  
ATOM   2814  CD2 LEU A 181      24.986  93.845 130.991  1.00  0.00           C  
ATOM   2815  H   LEU A 181      26.035  90.806 129.503  1.00  0.00           H  
ATOM   2816  HA  LEU A 181      25.992  91.623 132.134  1.00  0.00           H  
ATOM   2817  HB2 LEU A 181      23.570  90.758 130.439  1.00  0.00           H  
ATOM   2818  HB3 LEU A 181      23.534  91.648 131.905  1.00  0.00           H  
ATOM   2819  HG  LEU A 181      24.989  92.530 129.370  1.00  0.00           H  
ATOM   2820 HD11 LEU A 181      22.367  93.533 130.245  1.00  0.00           H  
ATOM   2821 HD12 LEU A 181      23.171  93.896 128.740  1.00  0.00           H  
ATOM   2822 HD13 LEU A 181      22.572  92.238 129.064  1.00  0.00           H  
ATOM   2823 HD21 LEU A 181      25.992  93.602 131.332  1.00  0.00           H  
ATOM   2824 HD22 LEU A 181      25.032  94.752 130.387  1.00  0.00           H  
ATOM   2825 HD23 LEU A 181      24.354  94.152 131.825  1.00  0.00           H  
ATOM   2826  N   SER A 182      25.177  88.455 132.175  1.00  0.00           N  
ATOM   2827  CA  SER A 182      25.068  87.301 133.052  1.00  0.00           C  
ATOM   2828  C   SER A 182      26.438  87.037 133.672  1.00  0.00           C  
ATOM   2829  O   SER A 182      26.442  87.143 134.946  1.00  0.00           O  
ATOM   2830  CB  SER A 182      24.503  86.188 132.214  1.00  0.00           C  
ATOM   2831  OG  SER A 182      24.694  84.898 132.830  1.00  0.00           O  
ATOM   2832  H   SER A 182      25.196  88.364 131.169  1.00  0.00           H  
ATOM   2833  HA  SER A 182      24.370  87.497 133.867  1.00  0.00           H  
ATOM   2834  HB2 SER A 182      23.456  86.418 132.018  1.00  0.00           H  
ATOM   2835  HB3 SER A 182      25.074  86.211 131.286  1.00  0.00           H  
ATOM   2836  HG  SER A 182      24.209  84.221 132.353  1.00  0.00           H  
ATOM   2837  N   THR A 183      27.430  86.822 132.879  1.00  0.00           N  
ATOM   2838  CA  THR A 183      28.700  86.153 133.312  1.00  0.00           C  
ATOM   2839  C   THR A 183      29.706  87.037 133.959  1.00  0.00           C  
ATOM   2840  O   THR A 183      30.464  86.640 134.842  1.00  0.00           O  
ATOM   2841  CB  THR A 183      29.319  85.306 132.202  1.00  0.00           C  
ATOM   2842  CG2 THR A 183      28.296  84.276 131.659  1.00  0.00           C  
ATOM   2843  OG1 THR A 183      29.857  86.015 131.184  1.00  0.00           O  
ATOM   2844  H   THR A 183      27.179  86.644 131.917  1.00  0.00           H  
ATOM   2845  HA  THR A 183      28.363  85.518 134.131  1.00  0.00           H  
ATOM   2846  HB  THR A 183      30.058  84.729 132.759  1.00  0.00           H  
ATOM   2847  HG1 THR A 183      29.159  86.276 130.579  1.00  0.00           H  
ATOM   2848 HG21 THR A 183      27.761  83.909 132.534  1.00  0.00           H  
ATOM   2849 HG22 THR A 183      27.638  84.626 130.862  1.00  0.00           H  
ATOM   2850 HG23 THR A 183      28.857  83.370 131.432  1.00  0.00           H  
ATOM   2851  N   GLY A 184      29.811  88.243 133.454  1.00  0.00           N  
ATOM   2852  CA  GLY A 184      30.953  89.144 133.851  1.00  0.00           C  
ATOM   2853  C   GLY A 184      32.361  88.708 133.314  1.00  0.00           C  
ATOM   2854  O   GLY A 184      33.410  89.207 133.736  1.00  0.00           O  
ATOM   2855  H   GLY A 184      29.032  88.537 132.881  1.00  0.00           H  
ATOM   2856  HA2 GLY A 184      30.809  90.164 133.498  1.00  0.00           H  
ATOM   2857  HA3 GLY A 184      30.930  89.154 134.940  1.00  0.00           H  
ATOM   2858  N   CYS A 185      32.385  87.886 132.273  1.00  0.00           N  
ATOM   2859  CA  CYS A 185      33.483  87.172 131.604  1.00  0.00           C  
ATOM   2860  C   CYS A 185      33.399  87.358 130.067  1.00  0.00           C  
ATOM   2861  O   CYS A 185      32.364  87.630 129.512  1.00  0.00           O  
ATOM   2862  CB  CYS A 185      33.360  85.712 132.082  1.00  0.00           C  
ATOM   2863  SG  CYS A 185      34.957  84.934 131.643  1.00  0.00           S  
ATOM   2864  H   CYS A 185      31.499  87.638 131.855  1.00  0.00           H  
ATOM   2865  HA  CYS A 185      34.380  87.697 131.933  1.00  0.00           H  
ATOM   2866  HB2 CYS A 185      33.244  85.646 133.163  1.00  0.00           H  
ATOM   2867  HB3 CYS A 185      32.536  85.196 131.590  1.00  0.00           H  
ATOM   2868  HG  CYS A 185      34.716  84.570 130.380  1.00  0.00           H  
ATOM   2869  N   ALA A 186      34.524  87.121 129.359  1.00  0.00           N  
ATOM   2870  CA  ALA A 186      34.490  87.102 127.913  1.00  0.00           C  
ATOM   2871  C   ALA A 186      33.764  85.803 127.313  1.00  0.00           C  
ATOM   2872  O   ALA A 186      33.651  84.789 128.030  1.00  0.00           O  
ATOM   2873  CB  ALA A 186      35.949  87.099 127.444  1.00  0.00           C  
ATOM   2874  H   ALA A 186      35.408  86.893 129.791  1.00  0.00           H  
ATOM   2875  HA  ALA A 186      33.968  88.020 127.638  1.00  0.00           H  
ATOM   2876  HB1 ALA A 186      36.573  87.982 127.586  1.00  0.00           H  
ATOM   2877  HB2 ALA A 186      36.536  86.503 128.141  1.00  0.00           H  
ATOM   2878  HB3 ALA A 186      35.983  86.682 126.437  1.00  0.00           H  
ATOM   2879  N   PRO A 187      33.279  85.938 126.050  1.00  0.00           N  
ATOM   2880  CA  PRO A 187      32.696  84.863 125.278  1.00  0.00           C  
ATOM   2881  C   PRO A 187      33.611  83.649 125.133  1.00  0.00           C  
ATOM   2882  O   PRO A 187      34.801  83.933 125.021  1.00  0.00           O  
ATOM   2883  CB  PRO A 187      32.276  85.531 123.944  1.00  0.00           C  
ATOM   2884  CG  PRO A 187      32.332  87.057 124.103  1.00  0.00           C  
ATOM   2885  CD  PRO A 187      33.325  87.163 125.275  1.00  0.00           C  
ATOM   2886  HA  PRO A 187      31.780  84.482 125.729  1.00  0.00           H  
ATOM   2887  HB2 PRO A 187      33.001  85.238 123.186  1.00  0.00           H  
ATOM   2888  HB3 PRO A 187      31.276  85.265 123.601  1.00  0.00           H  
ATOM   2889  HG2 PRO A 187      32.557  87.402 123.093  1.00  0.00           H  
ATOM   2890  HG3 PRO A 187      31.314  87.346 124.365  1.00  0.00           H  
ATOM   2891  HD2 PRO A 187      34.266  87.209 124.726  1.00  0.00           H  
ATOM   2892  HD3 PRO A 187      33.128  88.103 125.790  1.00  0.00           H  
ATOM   2893  N   PRO A 188      33.126  82.425 124.894  1.00  0.00           N  
ATOM   2894  CA  PRO A 188      33.941  81.254 124.774  1.00  0.00           C  
ATOM   2895  C   PRO A 188      34.717  81.141 123.386  1.00  0.00           C  
ATOM   2896  O   PRO A 188      34.056  81.208 122.362  1.00  0.00           O  
ATOM   2897  CB  PRO A 188      32.967  80.040 124.951  1.00  0.00           C  
ATOM   2898  CG  PRO A 188      31.595  80.581 124.575  1.00  0.00           C  
ATOM   2899  CD  PRO A 188      31.674  82.079 124.875  1.00  0.00           C  
ATOM   2900  HA  PRO A 188      34.582  81.361 125.650  1.00  0.00           H  
ATOM   2901  HB2 PRO A 188      33.227  79.198 124.311  1.00  0.00           H  
ATOM   2902  HB3 PRO A 188      32.874  79.691 125.980  1.00  0.00           H  
ATOM   2903  HG2 PRO A 188      31.337  80.484 123.520  1.00  0.00           H  
ATOM   2904  HG3 PRO A 188      30.757  80.101 125.079  1.00  0.00           H  
ATOM   2905  HD2 PRO A 188      31.161  82.635 124.091  1.00  0.00           H  
ATOM   2906  HD3 PRO A 188      31.203  82.292 125.834  1.00  0.00           H  
ATOM   2907  N   GLY A 189      36.012  80.826 123.446  1.00  0.00           N  
ATOM   2908  CA  GLY A 189      36.913  80.728 122.294  1.00  0.00           C  
ATOM   2909  C   GLY A 189      37.772  82.028 122.015  1.00  0.00           C  
ATOM   2910  O   GLY A 189      37.943  82.980 122.785  1.00  0.00           O  
ATOM   2911  H   GLY A 189      36.401  80.900 124.376  1.00  0.00           H  
ATOM   2912  HA2 GLY A 189      37.642  79.937 122.474  1.00  0.00           H  
ATOM   2913  HA3 GLY A 189      36.265  80.459 121.460  1.00  0.00           H  
ATOM   2914  N   LYS A 190      38.235  82.065 120.734  1.00  0.00           N  
ATOM   2915  CA  LYS A 190      38.789  83.239 120.077  1.00  0.00           C  
ATOM   2916  C   LYS A 190      37.690  83.969 119.306  1.00  0.00           C  
ATOM   2917  O   LYS A 190      36.727  83.404 118.840  1.00  0.00           O  
ATOM   2918  CB  LYS A 190      39.897  82.751 119.039  1.00  0.00           C  
ATOM   2919  CG  LYS A 190      41.248  82.529 119.656  1.00  0.00           C  
ATOM   2920  CD  LYS A 190      42.238  82.277 118.534  1.00  0.00           C  
ATOM   2921  CE  LYS A 190      43.663  82.224 119.072  1.00  0.00           C  
ATOM   2922  NZ  LYS A 190      44.659  82.398 117.985  1.00  0.00           N1+
ATOM   2923  H   LYS A 190      38.226  81.229 120.167  1.00  0.00           H  
ATOM   2924  HA  LYS A 190      39.265  83.899 120.802  1.00  0.00           H  
ATOM   2925  HB2 LYS A 190      39.489  81.887 118.514  1.00  0.00           H  
ATOM   2926  HB3 LYS A 190      40.049  83.563 118.328  1.00  0.00           H  
ATOM   2927  HG2 LYS A 190      41.640  83.428 120.132  1.00  0.00           H  
ATOM   2928  HG3 LYS A 190      41.248  81.746 120.415  1.00  0.00           H  
ATOM   2929  HD2 LYS A 190      42.044  81.366 117.968  1.00  0.00           H  
ATOM   2930  HD3 LYS A 190      42.143  83.062 117.784  1.00  0.00           H  
ATOM   2931  HE2 LYS A 190      43.808  82.933 119.888  1.00  0.00           H  
ATOM   2932  HE3 LYS A 190      43.831  81.210 119.436  1.00  0.00           H  
ATOM   2933  HZ1 LYS A 190      44.529  83.242 117.448  1.00  0.00           H  
ATOM   2934  HZ2 LYS A 190      45.585  82.523 118.369  1.00  0.00           H  
ATOM   2935  HZ3 LYS A 190      44.482  81.605 117.384  1.00  0.00           H  
ATOM   2936  N   ASN A 191      37.911  85.262 119.250  1.00  0.00           N  
ATOM   2937  CA  ASN A 191      37.038  86.256 118.601  1.00  0.00           C  
ATOM   2938  C   ASN A 191      37.307  86.258 117.091  1.00  0.00           C  
ATOM   2939  O   ASN A 191      38.406  86.517 116.659  1.00  0.00           O  
ATOM   2940  CB  ASN A 191      37.413  87.656 119.251  1.00  0.00           C  
ATOM   2941  CG  ASN A 191      36.494  88.693 118.597  1.00  0.00           C  
ATOM   2942  ND2 ASN A 191      35.628  89.339 119.297  1.00  0.00           N  
ATOM   2943  OD1 ASN A 191      36.579  88.857 117.392  1.00  0.00           O  
ATOM   2944  H   ASN A 191      38.811  85.587 119.576  1.00  0.00           H  
ATOM   2945  HA  ASN A 191      36.022  86.016 118.912  1.00  0.00           H  
ATOM   2946  HB2 ASN A 191      37.231  87.584 120.323  1.00  0.00           H  
ATOM   2947  HB3 ASN A 191      38.435  87.960 119.022  1.00  0.00           H  
ATOM   2948 HD21 ASN A 191      35.186  90.140 118.871  1.00  0.00           H  
ATOM   2949 HD22 ASN A 191      35.484  89.229 120.291  1.00  0.00           H  
ATOM   2950  N   ILE A 192      36.264  85.998 116.355  1.00  0.00           N  
ATOM   2951  CA  ILE A 192      36.067  85.805 114.907  1.00  0.00           C  
ATOM   2952  C   ILE A 192      36.836  86.923 114.092  1.00  0.00           C  
ATOM   2953  O   ILE A 192      37.584  86.519 113.180  1.00  0.00           O  
ATOM   2954  CB  ILE A 192      34.579  85.729 114.542  1.00  0.00           C  
ATOM   2955  CG1 ILE A 192      34.373  85.375 113.132  1.00  0.00           C  
ATOM   2956  CG2 ILE A 192      33.783  86.929 114.931  1.00  0.00           C  
ATOM   2957  CD1 ILE A 192      33.040  84.608 112.890  1.00  0.00           C  
ATOM   2958  H   ILE A 192      35.375  86.008 116.836  1.00  0.00           H  
ATOM   2959  HA  ILE A 192      36.455  84.799 114.746  1.00  0.00           H  
ATOM   2960  HB  ILE A 192      34.099  84.934 115.113  1.00  0.00           H  
ATOM   2961 HG12 ILE A 192      34.400  86.239 112.467  1.00  0.00           H  
ATOM   2962 HG13 ILE A 192      35.229  84.845 112.716  1.00  0.00           H  
ATOM   2963 HG21 ILE A 192      34.016  87.682 114.178  1.00  0.00           H  
ATOM   2964 HG22 ILE A 192      32.710  86.738 114.922  1.00  0.00           H  
ATOM   2965 HG23 ILE A 192      34.063  87.225 115.942  1.00  0.00           H  
ATOM   2966 HD11 ILE A 192      32.621  84.756 111.895  1.00  0.00           H  
ATOM   2967 HD12 ILE A 192      33.071  83.552 113.152  1.00  0.00           H  
ATOM   2968 HD13 ILE A 192      32.268  85.151 113.436  1.00  0.00           H  
ATOM   2969  N   TYR A 193      36.781  88.140 114.480  1.00  0.00           N  
ATOM   2970  CA  TYR A 193      37.487  89.268 113.824  1.00  0.00           C  
ATOM   2971  C   TYR A 193      38.920  89.538 114.302  1.00  0.00           C  
ATOM   2972  O   TYR A 193      39.651  90.235 113.594  1.00  0.00           O  
ATOM   2973  CB  TYR A 193      36.653  90.501 114.081  1.00  0.00           C  
ATOM   2974  CG  TYR A 193      35.257  90.549 113.411  1.00  0.00           C  
ATOM   2975  CD1 TYR A 193      34.244  91.229 114.116  1.00  0.00           C  
ATOM   2976  CD2 TYR A 193      34.985  89.980 112.126  1.00  0.00           C  
ATOM   2977  CE1 TYR A 193      32.973  91.510 113.565  1.00  0.00           C  
ATOM   2978  CE2 TYR A 193      33.711  90.212 111.651  1.00  0.00           C  
ATOM   2979  CZ  TYR A 193      32.731  90.951 112.318  1.00  0.00           C  
ATOM   2980  OH  TYR A 193      31.581  91.306 111.664  1.00  0.00           O  
ATOM   2981  H   TYR A 193      36.337  88.284 115.376  1.00  0.00           H  
ATOM   2982  HA  TYR A 193      37.681  89.040 112.776  1.00  0.00           H  
ATOM   2983  HB2 TYR A 193      36.553  90.592 115.162  1.00  0.00           H  
ATOM   2984  HB3 TYR A 193      37.256  91.375 113.831  1.00  0.00           H  
ATOM   2985  HD1 TYR A 193      34.506  91.723 115.040  1.00  0.00           H  
ATOM   2986  HD2 TYR A 193      35.792  89.553 111.549  1.00  0.00           H  
ATOM   2987  HE1 TYR A 193      32.244  92.144 114.048  1.00  0.00           H  
ATOM   2988  HE2 TYR A 193      33.538  89.939 110.621  1.00  0.00           H  
ATOM   2989  HH  TYR A 193      31.160  91.963 112.223  1.00  0.00           H  
ATOM   2990  N   TYR A 194      39.223  89.009 115.487  1.00  0.00           N  
ATOM   2991  CA  TYR A 194      40.468  89.406 116.161  1.00  0.00           C  
ATOM   2992  C   TYR A 194      41.359  88.330 116.729  1.00  0.00           C  
ATOM   2993  O   TYR A 194      41.521  88.066 117.896  1.00  0.00           O  
ATOM   2994  CB  TYR A 194      40.300  90.598 117.095  1.00  0.00           C  
ATOM   2995  CG  TYR A 194      39.550  91.815 116.545  1.00  0.00           C  
ATOM   2996  CD1 TYR A 194      38.332  92.230 117.110  1.00  0.00           C  
ATOM   2997  CD2 TYR A 194      40.039  92.422 115.355  1.00  0.00           C  
ATOM   2998  CE1 TYR A 194      37.602  93.256 116.465  1.00  0.00           C  
ATOM   2999  CE2 TYR A 194      39.429  93.605 114.909  1.00  0.00           C  
ATOM   3000  CZ  TYR A 194      38.128  94.011 115.421  1.00  0.00           C  
ATOM   3001  OH  TYR A 194      37.417  94.899 114.684  1.00  0.00           O  
ATOM   3002  H   TYR A 194      38.505  88.440 115.912  1.00  0.00           H  
ATOM   3003  HA  TYR A 194      41.079  89.865 115.385  1.00  0.00           H  
ATOM   3004  HB2 TYR A 194      39.614  90.171 117.827  1.00  0.00           H  
ATOM   3005  HB3 TYR A 194      41.248  90.908 117.533  1.00  0.00           H  
ATOM   3006  HD1 TYR A 194      37.926  91.721 117.971  1.00  0.00           H  
ATOM   3007  HD2 TYR A 194      40.967  92.202 114.848  1.00  0.00           H  
ATOM   3008  HE1 TYR A 194      36.705  93.553 116.987  1.00  0.00           H  
ATOM   3009  HE2 TYR A 194      39.824  94.043 114.004  1.00  0.00           H  
ATOM   3010  HH  TYR A 194      37.518  94.794 113.735  1.00  0.00           H  
ATOM   3011  N   LYS A 195      41.760  87.372 115.807  1.00  0.00           N  
ATOM   3012  CA  LYS A 195      42.269  86.039 116.113  1.00  0.00           C  
ATOM   3013  C   LYS A 195      43.672  85.870 116.700  1.00  0.00           C  
ATOM   3014  O   LYS A 195      44.270  84.793 116.636  1.00  0.00           O  
ATOM   3015  CB  LYS A 195      42.094  85.190 114.839  1.00  0.00           C  
ATOM   3016  CG  LYS A 195      40.582  85.223 114.443  1.00  0.00           C  
ATOM   3017  CD  LYS A 195      40.442  83.985 113.550  1.00  0.00           C  
ATOM   3018  CE  LYS A 195      38.958  83.678 113.182  1.00  0.00           C  
ATOM   3019  NZ  LYS A 195      38.877  82.400 112.411  1.00  0.00           N1+
ATOM   3020  H   LYS A 195      41.366  87.469 114.883  1.00  0.00           H  
ATOM   3021  HA  LYS A 195      41.609  85.649 116.887  1.00  0.00           H  
ATOM   3022  HB2 LYS A 195      42.700  85.558 114.011  1.00  0.00           H  
ATOM   3023  HB3 LYS A 195      42.426  84.179 115.075  1.00  0.00           H  
ATOM   3024  HG2 LYS A 195      39.978  85.086 115.341  1.00  0.00           H  
ATOM   3025  HG3 LYS A 195      40.431  86.171 113.928  1.00  0.00           H  
ATOM   3026  HD2 LYS A 195      41.071  84.163 112.678  1.00  0.00           H  
ATOM   3027  HD3 LYS A 195      40.795  83.124 114.119  1.00  0.00           H  
ATOM   3028  HE2 LYS A 195      38.369  83.597 114.096  1.00  0.00           H  
ATOM   3029  HE3 LYS A 195      38.597  84.552 112.640  1.00  0.00           H  
ATOM   3030  HZ1 LYS A 195      37.954  82.039 112.608  1.00  0.00           H  
ATOM   3031  HZ2 LYS A 195      39.085  82.547 111.433  1.00  0.00           H  
ATOM   3032  HZ3 LYS A 195      39.436  81.636 112.759  1.00  0.00           H  
ATOM   3033  N   SER A 196      44.192  86.898 117.195  1.00  0.00           N  
ATOM   3034  CA  SER A 196      45.635  87.027 117.613  1.00  0.00           C  
ATOM   3035  C   SER A 196      46.104  85.904 118.600  1.00  0.00           C  
ATOM   3036  O   SER A 196      45.447  85.501 119.570  1.00  0.00           O  
ATOM   3037  CB  SER A 196      45.943  88.422 118.186  1.00  0.00           C  
ATOM   3038  OG  SER A 196      47.252  88.409 118.572  1.00  0.00           O  
ATOM   3039  H   SER A 196      43.634  87.739 117.182  1.00  0.00           H  
ATOM   3040  HA  SER A 196      46.260  87.031 116.720  1.00  0.00           H  
ATOM   3041  HB2 SER A 196      45.781  89.071 117.325  1.00  0.00           H  
ATOM   3042  HB3 SER A 196      45.243  88.612 118.999  1.00  0.00           H  
ATOM   3043  HG  SER A 196      47.772  88.809 117.871  1.00  0.00           H  
ATOM   3044  N   ASP A 197      47.338  85.359 118.408  1.00  0.00           N  
ATOM   3045  CA  ASP A 197      48.201  84.651 119.320  1.00  0.00           C  
ATOM   3046  C   ASP A 197      48.982  85.655 120.122  1.00  0.00           C  
ATOM   3047  O   ASP A 197      49.307  85.396 121.270  1.00  0.00           O  
ATOM   3048  CB  ASP A 197      49.183  83.765 118.608  1.00  0.00           C  
ATOM   3049  CG  ASP A 197      48.507  82.738 117.655  1.00  0.00           C  
ATOM   3050  OD1 ASP A 197      49.178  82.305 116.674  1.00  0.00           O  
ATOM   3051  OD2 ASP A 197      47.312  82.411 117.896  1.00  0.00           O1-
ATOM   3052  H   ASP A 197      47.667  85.554 117.473  1.00  0.00           H  
ATOM   3053  HA  ASP A 197      47.733  83.969 120.031  1.00  0.00           H  
ATOM   3054  HB2 ASP A 197      49.866  84.405 118.051  1.00  0.00           H  
ATOM   3055  HB3 ASP A 197      49.742  83.197 119.352  1.00  0.00           H  
ATOM   3056  N   LEU A 198      49.277  86.900 119.708  1.00  0.00           N  
ATOM   3057  CA  LEU A 198      50.118  87.883 120.379  1.00  0.00           C  
ATOM   3058  C   LEU A 198      49.427  88.674 121.523  1.00  0.00           C  
ATOM   3059  O   LEU A 198      50.043  89.471 122.211  1.00  0.00           O  
ATOM   3060  CB  LEU A 198      50.842  88.832 119.387  1.00  0.00           C  
ATOM   3061  CG  LEU A 198      52.119  88.249 118.692  1.00  0.00           C  
ATOM   3062  CD1 LEU A 198      52.541  89.208 117.652  1.00  0.00           C  
ATOM   3063  CD2 LEU A 198      53.334  87.961 119.569  1.00  0.00           C  
ATOM   3064  H   LEU A 198      48.813  87.105 118.836  1.00  0.00           H  
ATOM   3065  HA  LEU A 198      50.884  87.380 120.971  1.00  0.00           H  
ATOM   3066  HB2 LEU A 198      50.127  89.130 118.619  1.00  0.00           H  
ATOM   3067  HB3 LEU A 198      51.108  89.781 119.853  1.00  0.00           H  
ATOM   3068  HG  LEU A 198      51.765  87.380 118.136  1.00  0.00           H  
ATOM   3069 HD11 LEU A 198      52.983  90.158 117.953  1.00  0.00           H  
ATOM   3070 HD12 LEU A 198      53.444  88.796 117.203  1.00  0.00           H  
ATOM   3071 HD13 LEU A 198      51.766  89.359 116.901  1.00  0.00           H  
ATOM   3072 HD21 LEU A 198      53.012  87.295 120.369  1.00  0.00           H  
ATOM   3073 HD22 LEU A 198      54.137  87.432 119.054  1.00  0.00           H  
ATOM   3074 HD23 LEU A 198      53.653  88.891 120.040  1.00  0.00           H  
ATOM   3075  N   THR A 199      48.134  88.413 121.765  1.00  0.00           N  
ATOM   3076  CA  THR A 199      47.349  89.130 122.818  1.00  0.00           C  
ATOM   3077  C   THR A 199      47.315  88.186 124.055  1.00  0.00           C  
ATOM   3078  O   THR A 199      47.489  86.950 123.941  1.00  0.00           O  
ATOM   3079  CB  THR A 199      45.870  89.347 122.503  1.00  0.00           C  
ATOM   3080  CG2 THR A 199      45.718  90.437 121.446  1.00  0.00           C  
ATOM   3081  OG1 THR A 199      45.254  88.261 121.982  1.00  0.00           O  
ATOM   3082  H   THR A 199      47.664  87.904 121.029  1.00  0.00           H  
ATOM   3083  HA  THR A 199      47.701  90.129 123.073  1.00  0.00           H  
ATOM   3084  HB  THR A 199      45.352  89.765 123.366  1.00  0.00           H  
ATOM   3085  HG1 THR A 199      45.032  87.592 122.633  1.00  0.00           H  
ATOM   3086 HG21 THR A 199      46.226  90.105 120.541  1.00  0.00           H  
ATOM   3087 HG22 THR A 199      44.665  90.537 121.184  1.00  0.00           H  
ATOM   3088 HG23 THR A 199      46.030  91.391 121.871  1.00  0.00           H  
ATOM   3089  N   LYS A 200      47.161  88.829 125.205  1.00  0.00           N  
ATOM   3090  CA  LYS A 200      46.865  88.225 126.538  1.00  0.00           C  
ATOM   3091  C   LYS A 200      46.072  89.108 127.456  1.00  0.00           C  
ATOM   3092  O   LYS A 200      45.890  90.324 127.226  1.00  0.00           O  
ATOM   3093  CB  LYS A 200      48.134  87.745 127.223  1.00  0.00           C  
ATOM   3094  CG  LYS A 200      49.145  88.765 127.780  1.00  0.00           C  
ATOM   3095  CD  LYS A 200      50.251  88.150 128.739  1.00  0.00           C  
ATOM   3096  CE  LYS A 200      51.230  89.140 129.475  1.00  0.00           C  
ATOM   3097  NZ  LYS A 200      52.178  88.600 130.394  1.00  0.00           N1+
ATOM   3098  H   LYS A 200      47.279  89.831 125.166  1.00  0.00           H  
ATOM   3099  HA  LYS A 200      46.267  87.319 126.433  1.00  0.00           H  
ATOM   3100  HB2 LYS A 200      47.866  87.084 128.047  1.00  0.00           H  
ATOM   3101  HB3 LYS A 200      48.689  87.137 126.509  1.00  0.00           H  
ATOM   3102  HG2 LYS A 200      49.606  89.272 126.933  1.00  0.00           H  
ATOM   3103  HG3 LYS A 200      48.554  89.438 128.402  1.00  0.00           H  
ATOM   3104  HD2 LYS A 200      49.855  87.451 129.474  1.00  0.00           H  
ATOM   3105  HD3 LYS A 200      50.859  87.534 128.076  1.00  0.00           H  
ATOM   3106  HE2 LYS A 200      51.642  89.771 128.687  1.00  0.00           H  
ATOM   3107  HE3 LYS A 200      50.571  89.785 130.056  1.00  0.00           H  
ATOM   3108  HZ1 LYS A 200      52.592  89.368 130.904  1.00  0.00           H  
ATOM   3109  HZ2 LYS A 200      51.703  88.098 131.131  1.00  0.00           H  
ATOM   3110  HZ3 LYS A 200      52.874  88.031 129.934  1.00  0.00           H  
ATOM   3111  N   ASP A 201      45.579  88.553 128.623  1.00  0.00           N  
ATOM   3112  CA  ASP A 201      44.875  89.189 129.788  1.00  0.00           C  
ATOM   3113  C   ASP A 201      43.631  89.943 129.368  1.00  0.00           C  
ATOM   3114  O   ASP A 201      43.237  90.989 129.947  1.00  0.00           O  
ATOM   3115  CB  ASP A 201      45.855  89.946 130.737  1.00  0.00           C  
ATOM   3116  CG  ASP A 201      47.102  89.196 131.115  1.00  0.00           C  
ATOM   3117  OD1 ASP A 201      48.041  89.870 131.656  1.00  0.00           O  
ATOM   3118  OD2 ASP A 201      47.121  87.965 131.044  1.00  0.00           O1-
ATOM   3119  H   ASP A 201      45.905  87.624 128.848  1.00  0.00           H  
ATOM   3120  HA  ASP A 201      44.523  88.397 130.450  1.00  0.00           H  
ATOM   3121  HB2 ASP A 201      46.132  90.831 130.166  1.00  0.00           H  
ATOM   3122  HB3 ASP A 201      45.222  90.226 131.579  1.00  0.00           H  
ATOM   3123  N   ILE A 202      42.916  89.420 128.374  1.00  0.00           N  
ATOM   3124  CA  ILE A 202      41.731  90.023 127.823  1.00  0.00           C  
ATOM   3125  C   ILE A 202      40.576  90.201 128.879  1.00  0.00           C  
ATOM   3126  O   ILE A 202      39.851  89.222 129.089  1.00  0.00           O  
ATOM   3127  CB  ILE A 202      41.208  89.395 126.478  1.00  0.00           C  
ATOM   3128  CG1 ILE A 202      42.357  89.261 125.337  1.00  0.00           C  
ATOM   3129  CG2 ILE A 202      40.087  90.357 126.018  1.00  0.00           C  
ATOM   3130  CD1 ILE A 202      41.833  88.712 123.964  1.00  0.00           C  
ATOM   3131  H   ILE A 202      43.323  88.653 127.859  1.00  0.00           H  
ATOM   3132  HA  ILE A 202      41.995  91.000 127.418  1.00  0.00           H  
ATOM   3133  HB  ILE A 202      40.789  88.414 126.701  1.00  0.00           H  
ATOM   3134 HG12 ILE A 202      42.810  90.250 125.270  1.00  0.00           H  
ATOM   3135 HG13 ILE A 202      43.143  88.623 125.742  1.00  0.00           H  
ATOM   3136 HG21 ILE A 202      39.332  90.579 126.773  1.00  0.00           H  
ATOM   3137 HG22 ILE A 202      40.504  91.347 125.838  1.00  0.00           H  
ATOM   3138 HG23 ILE A 202      39.560  89.936 125.162  1.00  0.00           H  
ATOM   3139 HD11 ILE A 202      42.624  88.596 123.223  1.00  0.00           H  
ATOM   3140 HD12 ILE A 202      41.453  87.717 124.194  1.00  0.00           H  
ATOM   3141 HD13 ILE A 202      41.022  89.313 123.552  1.00  0.00           H  
ATOM   3142  N   THR A 203      40.337  91.340 129.558  1.00  0.00           N  
ATOM   3143  CA  THR A 203      39.667  91.424 130.907  1.00  0.00           C  
ATOM   3144  C   THR A 203      38.376  92.127 130.620  1.00  0.00           C  
ATOM   3145  O   THR A 203      38.371  93.215 130.071  1.00  0.00           O  
ATOM   3146  CB  THR A 203      40.479  92.127 131.944  1.00  0.00           C  
ATOM   3147  CG2 THR A 203      39.658  92.269 133.280  1.00  0.00           C  
ATOM   3148  OG1 THR A 203      41.733  91.453 132.190  1.00  0.00           O  
ATOM   3149  H   THR A 203      40.901  92.131 129.281  1.00  0.00           H  
ATOM   3150  HA  THR A 203      39.455  90.410 131.246  1.00  0.00           H  
ATOM   3151  HB  THR A 203      40.744  93.139 131.640  1.00  0.00           H  
ATOM   3152  HG1 THR A 203      42.195  91.360 131.353  1.00  0.00           H  
ATOM   3153 HG21 THR A 203      39.471  91.272 133.678  1.00  0.00           H  
ATOM   3154 HG22 THR A 203      40.327  92.732 134.006  1.00  0.00           H  
ATOM   3155 HG23 THR A 203      38.835  92.959 133.095  1.00  0.00           H  
ATOM   3156  N   THR A 204      37.264  91.585 131.072  1.00  0.00           N  
ATOM   3157  CA  THR A 204      35.903  92.133 131.007  1.00  0.00           C  
ATOM   3158  C   THR A 204      35.344  92.785 132.257  1.00  0.00           C  
ATOM   3159  O   THR A 204      35.593  92.331 133.397  1.00  0.00           O  
ATOM   3160  CB  THR A 204      34.960  90.929 130.782  1.00  0.00           C  
ATOM   3161  CG2 THR A 204      33.417  91.229 130.737  1.00  0.00           C  
ATOM   3162  OG1 THR A 204      35.186  90.372 129.499  1.00  0.00           O  
ATOM   3163  H   THR A 204      37.386  90.665 131.470  1.00  0.00           H  
ATOM   3164  HA  THR A 204      35.715  92.786 130.153  1.00  0.00           H  
ATOM   3165  HB  THR A 204      35.145  90.190 131.560  1.00  0.00           H  
ATOM   3166  HG1 THR A 204      35.858  89.691 129.574  1.00  0.00           H  
ATOM   3167 HG21 THR A 204      33.244  92.018 130.005  1.00  0.00           H  
ATOM   3168 HG22 THR A 204      32.936  90.286 130.479  1.00  0.00           H  
ATOM   3169 HG23 THR A 204      33.011  91.615 131.671  1.00  0.00           H  
ATOM   3170  N   SER A 205      34.617  93.931 132.139  1.00  0.00           N  
ATOM   3171  CA  SER A 205      34.198  94.692 133.338  1.00  0.00           C  
ATOM   3172  C   SER A 205      32.864  95.326 133.101  1.00  0.00           C  
ATOM   3173  O   SER A 205      32.521  95.826 132.030  1.00  0.00           O  
ATOM   3174  CB  SER A 205      35.083  95.845 133.707  1.00  0.00           C  
ATOM   3175  OG  SER A 205      36.227  95.340 134.336  1.00  0.00           O  
ATOM   3176  H   SER A 205      34.493  94.285 131.201  1.00  0.00           H  
ATOM   3177  HA  SER A 205      34.118  94.040 134.207  1.00  0.00           H  
ATOM   3178  HB2 SER A 205      35.342  96.488 132.865  1.00  0.00           H  
ATOM   3179  HB3 SER A 205      34.580  96.521 134.398  1.00  0.00           H  
ATOM   3180  HG  SER A 205      36.877  95.178 133.649  1.00  0.00           H  
ATOM   3181  N   VAL A 206      31.946  95.201 134.023  1.00  0.00           N  
ATOM   3182  CA  VAL A 206      30.557  95.651 133.845  1.00  0.00           C  
ATOM   3183  C   VAL A 206      30.092  96.537 135.021  1.00  0.00           C  
ATOM   3184  O   VAL A 206      29.961  96.011 136.108  1.00  0.00           O  
ATOM   3185  CB  VAL A 206      29.583  94.461 133.651  1.00  0.00           C  
ATOM   3186  CG1 VAL A 206      28.209  94.898 133.191  1.00  0.00           C  
ATOM   3187  CG2 VAL A 206      30.020  93.361 132.686  1.00  0.00           C  
ATOM   3188  H   VAL A 206      32.091  94.632 134.845  1.00  0.00           H  
ATOM   3189  HA  VAL A 206      30.500  96.267 132.947  1.00  0.00           H  
ATOM   3190  HB  VAL A 206      29.402  93.985 134.615  1.00  0.00           H  
ATOM   3191 HG11 VAL A 206      28.269  95.345 132.199  1.00  0.00           H  
ATOM   3192 HG12 VAL A 206      27.573  94.033 132.998  1.00  0.00           H  
ATOM   3193 HG13 VAL A 206      27.789  95.650 133.858  1.00  0.00           H  
ATOM   3194 HG21 VAL A 206      29.227  92.614 132.722  1.00  0.00           H  
ATOM   3195 HG22 VAL A 206      30.186  93.701 131.665  1.00  0.00           H  
ATOM   3196 HG23 VAL A 206      30.860  92.927 133.229  1.00  0.00           H  
ATOM   3197  N   LEU A 207      29.718  97.782 134.779  1.00  0.00           N  
ATOM   3198  CA  LEU A 207      29.462  98.759 135.866  1.00  0.00           C  
ATOM   3199  C   LEU A 207      27.972  99.070 136.051  1.00  0.00           C  
ATOM   3200  O   LEU A 207      27.260  99.274 135.090  1.00  0.00           O  
ATOM   3201  CB  LEU A 207      30.248 100.080 135.538  1.00  0.00           C  
ATOM   3202  CG  LEU A 207      31.767 100.175 135.739  1.00  0.00           C  
ATOM   3203  CD1 LEU A 207      32.203  99.630 137.053  1.00  0.00           C  
ATOM   3204  CD2 LEU A 207      32.637  99.460 134.611  1.00  0.00           C  
ATOM   3205  H   LEU A 207      29.826  98.191 133.862  1.00  0.00           H  
ATOM   3206  HA  LEU A 207      29.828  98.382 136.821  1.00  0.00           H  
ATOM   3207  HB2 LEU A 207      30.094 100.231 134.469  1.00  0.00           H  
ATOM   3208  HB3 LEU A 207      29.786 100.894 136.097  1.00  0.00           H  
ATOM   3209  HG  LEU A 207      31.999 101.237 135.815  1.00  0.00           H  
ATOM   3210 HD11 LEU A 207      32.096  98.546 137.080  1.00  0.00           H  
ATOM   3211 HD12 LEU A 207      33.259  99.619 137.327  1.00  0.00           H  
ATOM   3212 HD13 LEU A 207      31.625 100.086 137.856  1.00  0.00           H  
ATOM   3213 HD21 LEU A 207      32.338  98.433 134.397  1.00  0.00           H  
ATOM   3214 HD22 LEU A 207      32.322  99.792 133.622  1.00  0.00           H  
ATOM   3215 HD23 LEU A 207      33.705  99.547 134.815  1.00  0.00           H  
ATOM   3216  N   THR A 208      27.509  99.294 137.249  1.00  0.00           N  
ATOM   3217  CA  THR A 208      26.113  99.440 137.552  1.00  0.00           C  
ATOM   3218  C   THR A 208      25.905 100.672 138.474  1.00  0.00           C  
ATOM   3219  O   THR A 208      26.661 100.935 139.324  1.00  0.00           O  
ATOM   3220  CB  THR A 208      25.541  98.146 138.140  1.00  0.00           C  
ATOM   3221  CG2 THR A 208      24.072  98.185 138.538  1.00  0.00           C  
ATOM   3222  OG1 THR A 208      25.714  97.037 137.205  1.00  0.00           O  
ATOM   3223  H   THR A 208      28.093  99.313 138.072  1.00  0.00           H  
ATOM   3224  HA  THR A 208      25.608  99.517 136.589  1.00  0.00           H  
ATOM   3225  HB  THR A 208      26.178  97.946 139.002  1.00  0.00           H  
ATOM   3226  HG1 THR A 208      26.630  96.754 137.159  1.00  0.00           H  
ATOM   3227 HG21 THR A 208      23.459  98.697 137.796  1.00  0.00           H  
ATOM   3228 HG22 THR A 208      23.759  97.146 138.641  1.00  0.00           H  
ATOM   3229 HG23 THR A 208      23.871  98.672 139.493  1.00  0.00           H  
ATOM   3230  N   VAL A 209      24.709 101.331 138.239  1.00  0.00           N  
ATOM   3231  CA  VAL A 209      24.144 102.320 139.111  1.00  0.00           C  
ATOM   3232  C   VAL A 209      22.654 102.134 138.989  1.00  0.00           C  
ATOM   3233  O   VAL A 209      22.078 101.486 138.084  1.00  0.00           O  
ATOM   3234  CB  VAL A 209      24.694 103.749 138.739  1.00  0.00           C  
ATOM   3235  CG1 VAL A 209      24.423 104.149 137.249  1.00  0.00           C  
ATOM   3236  CG2 VAL A 209      24.023 104.794 139.615  1.00  0.00           C  
ATOM   3237  H   VAL A 209      24.301 101.159 137.331  1.00  0.00           H  
ATOM   3238  HA  VAL A 209      24.429 102.115 140.143  1.00  0.00           H  
ATOM   3239  HB  VAL A 209      25.775 103.816 138.869  1.00  0.00           H  
ATOM   3240 HG11 VAL A 209      23.348 104.280 137.126  1.00  0.00           H  
ATOM   3241 HG12 VAL A 209      24.906 105.102 137.031  1.00  0.00           H  
ATOM   3242 HG13 VAL A 209      24.743 103.454 136.473  1.00  0.00           H  
ATOM   3243 HG21 VAL A 209      24.142 104.750 140.698  1.00  0.00           H  
ATOM   3244 HG22 VAL A 209      24.407 105.763 139.296  1.00  0.00           H  
ATOM   3245 HG23 VAL A 209      22.965 104.795 139.355  1.00  0.00           H  
ATOM   3246  N   ASN A 210      21.833 102.528 140.010  1.00  0.00           N  
ATOM   3247  CA  ASN A 210      20.380 102.298 140.041  1.00  0.00           C  
ATOM   3248  C   ASN A 210      19.843 100.887 139.956  1.00  0.00           C  
ATOM   3249  O   ASN A 210      18.730 100.635 139.502  1.00  0.00           O  
ATOM   3250  CB  ASN A 210      19.649 103.410 139.288  1.00  0.00           C  
ATOM   3251  CG  ASN A 210      19.924 104.795 139.870  1.00  0.00           C  
ATOM   3252  ND2 ASN A 210      20.375 105.718 139.023  1.00  0.00           N  
ATOM   3253  OD1 ASN A 210      19.680 105.123 141.046  1.00  0.00           O  
ATOM   3254  H   ASN A 210      22.237 103.145 140.700  1.00  0.00           H  
ATOM   3255  HA  ASN A 210      20.127 102.552 141.069  1.00  0.00           H  
ATOM   3256  HB2 ASN A 210      19.844 103.318 138.219  1.00  0.00           H  
ATOM   3257  HB3 ASN A 210      18.569 103.313 139.397  1.00  0.00           H  
ATOM   3258 HD21 ASN A 210      20.850 106.500 139.452  1.00  0.00           H  
ATOM   3259 HD22 ASN A 210      20.585 105.427 138.079  1.00  0.00           H  
ATOM   3260  N   ASN A 211      20.720  99.842 140.231  1.00  0.00           N  
ATOM   3261  CA  ASN A 211      20.454  98.410 139.939  1.00  0.00           C  
ATOM   3262  C   ASN A 211      20.234  98.002 138.426  1.00  0.00           C  
ATOM   3263  O   ASN A 211      19.505  97.076 138.154  1.00  0.00           O  
ATOM   3264  CB  ASN A 211      19.343  97.978 141.011  1.00  0.00           C  
ATOM   3265  CG  ASN A 211      19.940  97.556 142.360  1.00  0.00           C  
ATOM   3266  ND2 ASN A 211      19.464  98.030 143.483  1.00  0.00           N  
ATOM   3267  OD1 ASN A 211      20.809  96.687 142.480  1.00  0.00           O  
ATOM   3268  H   ASN A 211      21.651 100.154 140.467  1.00  0.00           H  
ATOM   3269  HA  ASN A 211      21.281  97.751 140.202  1.00  0.00           H  
ATOM   3270  HB2 ASN A 211      18.489  98.643 141.138  1.00  0.00           H  
ATOM   3271  HB3 ASN A 211      18.998  96.998 140.678  1.00  0.00           H  
ATOM   3272 HD21 ASN A 211      19.628  97.566 144.366  1.00  0.00           H  
ATOM   3273 HD22 ASN A 211      18.648  98.624 143.431  1.00  0.00           H  
ATOM   3274  N   LYS A 212      20.847  98.710 137.491  1.00  0.00           N  
ATOM   3275  CA  LYS A 212      20.922  98.347 136.074  1.00  0.00           C  
ATOM   3276  C   LYS A 212      22.231  98.807 135.421  1.00  0.00           C  
ATOM   3277  O   LYS A 212      22.716  99.888 135.773  1.00  0.00           O  
ATOM   3278  CB  LYS A 212      19.643  98.783 135.351  1.00  0.00           C  
ATOM   3279  CG  LYS A 212      19.265 100.254 135.496  1.00  0.00           C  
ATOM   3280  CD  LYS A 212      18.048 100.730 134.738  1.00  0.00           C  
ATOM   3281  CE  LYS A 212      17.679 102.178 134.622  1.00  0.00           C  
ATOM   3282  NZ  LYS A 212      16.333 102.368 133.998  1.00  0.00           N1+
ATOM   3283  H   LYS A 212      21.280  99.598 137.704  1.00  0.00           H  
ATOM   3284  HA  LYS A 212      20.860  97.261 136.016  1.00  0.00           H  
ATOM   3285  HB2 LYS A 212      19.833  98.601 134.294  1.00  0.00           H  
ATOM   3286  HB3 LYS A 212      18.799  98.202 135.725  1.00  0.00           H  
ATOM   3287  HG2 LYS A 212      19.028 100.571 136.512  1.00  0.00           H  
ATOM   3288  HG3 LYS A 212      20.036 100.902 135.079  1.00  0.00           H  
ATOM   3289  HD2 LYS A 212      18.154 100.355 133.720  1.00  0.00           H  
ATOM   3290  HD3 LYS A 212      17.173 100.282 135.211  1.00  0.00           H  
ATOM   3291  HE2 LYS A 212      17.707 102.610 135.622  1.00  0.00           H  
ATOM   3292  HE3 LYS A 212      18.371 102.772 134.025  1.00  0.00           H  
ATOM   3293  HZ1 LYS A 212      16.003 103.298 133.786  1.00  0.00           H  
ATOM   3294  HZ2 LYS A 212      16.353 102.084 133.028  1.00  0.00           H  
ATOM   3295  HZ3 LYS A 212      15.559 101.822 134.351  1.00  0.00           H  
ATOM   3296  N   ALA A 213      22.917  98.099 134.573  1.00  0.00           N  
ATOM   3297  CA  ALA A 213      24.227  98.320 134.047  1.00  0.00           C  
ATOM   3298  C   ALA A 213      24.420  99.508 133.144  1.00  0.00           C  
ATOM   3299  O   ALA A 213      23.558  99.652 132.251  1.00  0.00           O  
ATOM   3300  CB  ALA A 213      25.045  97.110 133.595  1.00  0.00           C  
ATOM   3301  H   ALA A 213      22.481  97.203 134.411  1.00  0.00           H  
ATOM   3302  HA  ALA A 213      24.708  98.738 134.931  1.00  0.00           H  
ATOM   3303  HB1 ALA A 213      24.608  96.729 132.670  1.00  0.00           H  
ATOM   3304  HB2 ALA A 213      26.079  97.393 133.397  1.00  0.00           H  
ATOM   3305  HB3 ALA A 213      25.002  96.262 134.278  1.00  0.00           H  
ATOM   3306  N   HIE A 214      25.381 100.424 133.307  1.00  0.00           N  
ATOM   3307  CA  HIE A 214      25.522 101.634 132.531  1.00  0.00           C  
ATOM   3308  C   HIE A 214      26.709 101.632 131.520  1.00  0.00           C  
ATOM   3309  O   HIE A 214      26.618 102.255 130.495  1.00  0.00           O  
ATOM   3310  CB  HIE A 214      25.588 102.841 133.519  1.00  0.00           C  
ATOM   3311  CG  HIE A 214      26.859 102.969 134.362  1.00  0.00           C  
ATOM   3312  CD2 HIE A 214      27.889 103.762 134.003  1.00  0.00           C  
ATOM   3313  ND1 HIE A 214      27.042 102.418 135.587  1.00  0.00           N  
ATOM   3314  CE1 HIE A 214      28.159 102.933 136.015  1.00  0.00           C  
ATOM   3315  NE2 HIE A 214      28.831 103.644 135.035  1.00  0.00           N  
ATOM   3316  H   HIE A 214      26.086 100.340 134.025  1.00  0.00           H  
ATOM   3317  HA  HIE A 214      24.565 101.808 132.039  1.00  0.00           H  
ATOM   3318  HB2 HIE A 214      25.406 103.715 132.893  1.00  0.00           H  
ATOM   3319  HB3 HIE A 214      24.651 102.883 134.075  1.00  0.00           H  
ATOM   3320  HD2 HIE A 214      27.961 104.302 133.072  1.00  0.00           H  
ATOM   3321  HE1 HIE A 214      28.571 102.712 136.987  1.00  0.00           H  
ATOM   3322  HE2 HIE A 214      29.734 104.095 135.082  1.00  0.00           H  
ATOM   3323  N   MET A 215      27.758 100.797 131.766  1.00  0.00           N  
ATOM   3324  CA  MET A 215      28.893 100.712 130.866  1.00  0.00           C  
ATOM   3325  C   MET A 215      29.438  99.313 130.924  1.00  0.00           C  
ATOM   3326  O   MET A 215      29.793  98.881 132.002  1.00  0.00           O  
ATOM   3327  CB  MET A 215      29.998 101.721 131.300  1.00  0.00           C  
ATOM   3328  CG  MET A 215      31.189 101.693 130.357  1.00  0.00           C  
ATOM   3329  SD  MET A 215      32.603 102.947 130.639  1.00  0.00           S  
ATOM   3330  CE  MET A 215      32.930 102.460 132.384  1.00  0.00           C  
ATOM   3331  H   MET A 215      27.682 100.190 132.570  1.00  0.00           H  
ATOM   3332  HA  MET A 215      28.516 100.905 129.862  1.00  0.00           H  
ATOM   3333  HB2 MET A 215      29.685 102.765 131.300  1.00  0.00           H  
ATOM   3334  HB3 MET A 215      30.378 101.401 132.270  1.00  0.00           H  
ATOM   3335  HG2 MET A 215      31.631 100.713 130.185  1.00  0.00           H  
ATOM   3336  HG3 MET A 215      30.871 101.793 129.320  1.00  0.00           H  
ATOM   3337  HE1 MET A 215      33.973 102.654 132.638  1.00  0.00           H  
ATOM   3338  HE2 MET A 215      32.281 102.836 133.175  1.00  0.00           H  
ATOM   3339  HE3 MET A 215      32.913 101.375 132.480  1.00  0.00           H  
ATOM   3340  N   VAL A 216      29.635  98.748 129.802  1.00  0.00           N  
ATOM   3341  CA  VAL A 216      30.659  97.684 129.728  1.00  0.00           C  
ATOM   3342  C   VAL A 216      31.984  98.239 129.353  1.00  0.00           C  
ATOM   3343  O   VAL A 216      32.051  99.160 128.544  1.00  0.00           O  
ATOM   3344  CB  VAL A 216      30.252  96.508 128.716  1.00  0.00           C  
ATOM   3345  CG1 VAL A 216      31.413  95.486 128.563  1.00  0.00           C  
ATOM   3346  CG2 VAL A 216      28.973  95.843 129.208  1.00  0.00           C  
ATOM   3347  H   VAL A 216      29.376  99.324 129.014  1.00  0.00           H  
ATOM   3348  HA  VAL A 216      30.769  97.257 130.725  1.00  0.00           H  
ATOM   3349  HB  VAL A 216      29.987  96.961 127.762  1.00  0.00           H  
ATOM   3350 HG11 VAL A 216      31.864  95.139 129.492  1.00  0.00           H  
ATOM   3351 HG12 VAL A 216      31.038  94.591 128.066  1.00  0.00           H  
ATOM   3352 HG13 VAL A 216      32.297  95.863 128.048  1.00  0.00           H  
ATOM   3353 HG21 VAL A 216      28.455  95.219 128.480  1.00  0.00           H  
ATOM   3354 HG22 VAL A 216      29.266  95.065 129.912  1.00  0.00           H  
ATOM   3355 HG23 VAL A 216      28.363  96.544 129.778  1.00  0.00           H  
ATOM   3356  N   THR A 217      33.131  97.749 129.915  1.00  0.00           N  
ATOM   3357  CA  THR A 217      34.464  98.219 129.523  1.00  0.00           C  
ATOM   3358  C   THR A 217      35.470  97.063 129.515  1.00  0.00           C  
ATOM   3359  O   THR A 217      35.362  96.114 130.292  1.00  0.00           O  
ATOM   3360  CB  THR A 217      34.947  99.378 130.412  1.00  0.00           C  
ATOM   3361  CG2 THR A 217      35.104  98.935 131.897  1.00  0.00           C  
ATOM   3362  OG1 THR A 217      36.115  99.950 130.038  1.00  0.00           O  
ATOM   3363  H   THR A 217      33.103  97.025 130.618  1.00  0.00           H  
ATOM   3364  HA  THR A 217      34.424  98.749 128.572  1.00  0.00           H  
ATOM   3365  HB  THR A 217      34.237 100.201 130.501  1.00  0.00           H  
ATOM   3366  HG1 THR A 217      35.951 100.476 129.252  1.00  0.00           H  
ATOM   3367 HG21 THR A 217      35.049  99.841 132.500  1.00  0.00           H  
ATOM   3368 HG22 THR A 217      34.234  98.327 132.143  1.00  0.00           H  
ATOM   3369 HG23 THR A 217      36.059  98.456 132.118  1.00  0.00           H  
ATOM   3370  N   LEU A 218      36.404  97.162 128.592  1.00  0.00           N  
ATOM   3371  CA  LEU A 218      37.263  96.003 128.298  1.00  0.00           C  
ATOM   3372  C   LEU A 218      38.767  96.380 128.263  1.00  0.00           C  
ATOM   3373  O   LEU A 218      39.029  97.461 127.630  1.00  0.00           O  
ATOM   3374  CB  LEU A 218      36.797  95.497 126.915  1.00  0.00           C  
ATOM   3375  CG  LEU A 218      35.425  94.861 126.695  1.00  0.00           C  
ATOM   3376  CD1 LEU A 218      35.322  94.273 125.280  1.00  0.00           C  
ATOM   3377  CD2 LEU A 218      35.122  93.845 127.758  1.00  0.00           C  
ATOM   3378  H   LEU A 218      36.455  97.948 127.959  1.00  0.00           H  
ATOM   3379  HA  LEU A 218      37.053  95.189 128.992  1.00  0.00           H  
ATOM   3380  HB2 LEU A 218      36.908  96.459 126.413  1.00  0.00           H  
ATOM   3381  HB3 LEU A 218      37.603  94.878 126.521  1.00  0.00           H  
ATOM   3382  HG  LEU A 218      34.688  95.661 126.778  1.00  0.00           H  
ATOM   3383 HD11 LEU A 218      35.459  95.094 124.578  1.00  0.00           H  
ATOM   3384 HD12 LEU A 218      36.051  93.510 125.009  1.00  0.00           H  
ATOM   3385 HD13 LEU A 218      34.378  93.768 125.075  1.00  0.00           H  
ATOM   3386 HD21 LEU A 218      34.389  93.137 127.370  1.00  0.00           H  
ATOM   3387 HD22 LEU A 218      35.912  93.126 127.975  1.00  0.00           H  
ATOM   3388 HD23 LEU A 218      34.664  94.355 128.606  1.00  0.00           H  
ATOM   3389  N   ASP A 219      39.724  95.509 128.626  1.00  0.00           N  
ATOM   3390  CA  ASP A 219      41.148  95.789 128.665  1.00  0.00           C  
ATOM   3391  C   ASP A 219      41.960  94.578 128.099  1.00  0.00           C  
ATOM   3392  O   ASP A 219      41.648  93.449 128.382  1.00  0.00           O  
ATOM   3393  CB  ASP A 219      41.513  96.062 130.154  1.00  0.00           C  
ATOM   3394  CG  ASP A 219      42.997  96.087 130.374  1.00  0.00           C  
ATOM   3395  OD1 ASP A 219      43.641  97.197 130.380  1.00  0.00           O  
ATOM   3396  OD2 ASP A 219      43.632  95.038 130.760  1.00  0.00           O1-
ATOM   3397  H   ASP A 219      39.400  94.589 128.885  1.00  0.00           H  
ATOM   3398  HA  ASP A 219      41.387  96.640 128.028  1.00  0.00           H  
ATOM   3399  HB2 ASP A 219      41.105  97.054 130.346  1.00  0.00           H  
ATOM   3400  HB3 ASP A 219      41.073  95.301 130.798  1.00  0.00           H  
ATOM   3401  N   TYR A 220      43.041  94.956 127.439  1.00  0.00           N  
ATOM   3402  CA  TYR A 220      43.823  94.069 126.534  1.00  0.00           C  
ATOM   3403  C   TYR A 220      45.326  94.353 126.646  1.00  0.00           C  
ATOM   3404  O   TYR A 220      45.706  95.504 126.905  1.00  0.00           O  
ATOM   3405  CB  TYR A 220      43.353  94.281 124.997  1.00  0.00           C  
ATOM   3406  CG  TYR A 220      41.863  94.093 124.615  1.00  0.00           C  
ATOM   3407  CD1 TYR A 220      40.974  95.144 124.749  1.00  0.00           C  
ATOM   3408  CD2 TYR A 220      41.455  92.892 124.056  1.00  0.00           C  
ATOM   3409  CE1 TYR A 220      39.641  95.024 124.264  1.00  0.00           C  
ATOM   3410  CE2 TYR A 220      40.118  92.754 123.620  1.00  0.00           C  
ATOM   3411  CZ  TYR A 220      39.206  93.770 123.766  1.00  0.00           C  
ATOM   3412  OH  TYR A 220      38.049  93.594 123.059  1.00  0.00           O  
ATOM   3413  H   TYR A 220      43.277  95.938 127.402  1.00  0.00           H  
ATOM   3414  HA  TYR A 220      43.628  93.023 126.770  1.00  0.00           H  
ATOM   3415  HB2 TYR A 220      43.757  95.217 124.611  1.00  0.00           H  
ATOM   3416  HB3 TYR A 220      43.855  93.483 124.450  1.00  0.00           H  
ATOM   3417  HD1 TYR A 220      41.310  96.124 125.056  1.00  0.00           H  
ATOM   3418  HD2 TYR A 220      42.162  92.091 123.898  1.00  0.00           H  
ATOM   3419  HE1 TYR A 220      38.881  95.760 124.482  1.00  0.00           H  
ATOM   3420  HE2 TYR A 220      39.852  91.891 123.028  1.00  0.00           H  
ATOM   3421  HH  TYR A 220      37.956  92.657 122.872  1.00  0.00           H  
ATOM   3422  N   THR A 221      46.158  93.369 126.420  1.00  0.00           N  
ATOM   3423  CA  THR A 221      47.625  93.407 126.410  1.00  0.00           C  
ATOM   3424  C   THR A 221      48.045  92.729 125.147  1.00  0.00           C  
ATOM   3425  O   THR A 221      47.533  91.695 124.778  1.00  0.00           O  
ATOM   3426  CB  THR A 221      48.203  92.668 127.489  1.00  0.00           C  
ATOM   3427  CG2 THR A 221      49.819  92.598 127.439  1.00  0.00           C  
ATOM   3428  OG1 THR A 221      47.902  93.172 128.738  1.00  0.00           O  
ATOM   3429  H   THR A 221      45.787  92.454 126.206  1.00  0.00           H  
ATOM   3430  HA  THR A 221      47.914  94.441 126.596  1.00  0.00           H  
ATOM   3431  HB  THR A 221      47.736  91.683 127.523  1.00  0.00           H  
ATOM   3432  HG1 THR A 221      46.979  92.990 128.935  1.00  0.00           H  
ATOM   3433 HG21 THR A 221      50.184  92.168 128.372  1.00  0.00           H  
ATOM   3434 HG22 THR A 221      50.198  91.811 126.788  1.00  0.00           H  
ATOM   3435 HG23 THR A 221      50.224  93.596 127.272  1.00  0.00           H  
ATOM   3436  N   VAL A 222      48.942  93.382 124.379  1.00  0.00           N  
ATOM   3437  CA  VAL A 222      49.628  92.842 123.215  1.00  0.00           C  
ATOM   3438  C   VAL A 222      51.106  92.638 123.640  1.00  0.00           C  
ATOM   3439  O   VAL A 222      51.796  93.506 124.171  1.00  0.00           O  
ATOM   3440  CB  VAL A 222      49.371  93.612 121.866  1.00  0.00           C  
ATOM   3441  CG1 VAL A 222      49.734  92.692 120.675  1.00  0.00           C  
ATOM   3442  CG2 VAL A 222      47.992  94.195 121.700  1.00  0.00           C  
ATOM   3443  H   VAL A 222      49.271  94.233 124.812  1.00  0.00           H  
ATOM   3444  HA  VAL A 222      49.274  91.821 123.072  1.00  0.00           H  
ATOM   3445  HB  VAL A 222      49.996  94.504 121.836  1.00  0.00           H  
ATOM   3446 HG11 VAL A 222      49.333  93.191 119.794  1.00  0.00           H  
ATOM   3447 HG12 VAL A 222      50.779  92.378 120.646  1.00  0.00           H  
ATOM   3448 HG13 VAL A 222      49.044  91.850 120.723  1.00  0.00           H  
ATOM   3449 HG21 VAL A 222      47.959  94.844 120.825  1.00  0.00           H  
ATOM   3450 HG22 VAL A 222      47.303  93.359 121.583  1.00  0.00           H  
ATOM   3451 HG23 VAL A 222      47.741  94.879 122.510  1.00  0.00           H  
ATOM   3452  N   GLN A 223      51.740  91.577 123.252  1.00  0.00           N  
ATOM   3453  CA  GLN A 223      53.137  91.122 123.572  1.00  0.00           C  
ATOM   3454  C   GLN A 223      54.100  91.827 122.616  1.00  0.00           C  
ATOM   3455  O   GLN A 223      54.906  91.219 121.989  1.00  0.00           O  
ATOM   3456  CB  GLN A 223      53.148  89.559 123.559  1.00  0.00           C  
ATOM   3457  CG  GLN A 223      52.176  88.930 124.607  1.00  0.00           C  
ATOM   3458  CD  GLN A 223      52.877  88.906 125.944  1.00  0.00           C  
ATOM   3459  NE2 GLN A 223      53.001  87.671 126.464  1.00  0.00           N  
ATOM   3460  OE1 GLN A 223      53.351  89.833 126.519  1.00  0.00           O  
ATOM   3461  H   GLN A 223      51.206  90.889 122.741  1.00  0.00           H  
ATOM   3462  HA  GLN A 223      53.374  91.471 124.577  1.00  0.00           H  
ATOM   3463  HB2 GLN A 223      52.772  89.232 122.589  1.00  0.00           H  
ATOM   3464  HB3 GLN A 223      54.124  89.079 123.633  1.00  0.00           H  
ATOM   3465  HG2 GLN A 223      51.220  89.444 124.712  1.00  0.00           H  
ATOM   3466  HG3 GLN A 223      51.953  87.905 124.313  1.00  0.00           H  
ATOM   3467 HE21 GLN A 223      53.470  87.605 127.356  1.00  0.00           H  
ATOM   3468 HE22 GLN A 223      52.579  86.850 126.056  1.00  0.00           H  
ATOM   3469  N   VAL A 224      54.009  93.126 122.438  1.00  0.00           N  
ATOM   3470  CA  VAL A 224      54.787  93.901 121.407  1.00  0.00           C  
ATOM   3471  C   VAL A 224      55.258  95.209 122.018  1.00  0.00           C  
ATOM   3472  O   VAL A 224      54.524  95.841 122.811  1.00  0.00           O  
ATOM   3473  CB  VAL A 224      53.932  93.977 120.097  1.00  0.00           C  
ATOM   3474  CG1 VAL A 224      52.682  94.819 120.328  1.00  0.00           C  
ATOM   3475  CG2 VAL A 224      54.638  94.686 118.979  1.00  0.00           C  
ATOM   3476  H   VAL A 224      53.297  93.584 122.989  1.00  0.00           H  
ATOM   3477  HA  VAL A 224      55.648  93.263 121.212  1.00  0.00           H  
ATOM   3478  HB  VAL A 224      53.630  92.969 119.812  1.00  0.00           H  
ATOM   3479 HG11 VAL A 224      52.155  94.677 119.385  1.00  0.00           H  
ATOM   3480 HG12 VAL A 224      52.150  94.499 121.225  1.00  0.00           H  
ATOM   3481 HG13 VAL A 224      52.967  95.855 120.507  1.00  0.00           H  
ATOM   3482 HG21 VAL A 224      55.558  94.209 118.640  1.00  0.00           H  
ATOM   3483 HG22 VAL A 224      53.980  94.989 118.163  1.00  0.00           H  
ATOM   3484 HG23 VAL A 224      54.900  95.678 119.346  1.00  0.00           H  
ATOM   3485  N   PRO A 225      56.437  95.762 121.595  1.00  0.00           N  
ATOM   3486  CA  PRO A 225      56.962  97.003 122.151  1.00  0.00           C  
ATOM   3487  C   PRO A 225      56.206  98.212 121.584  1.00  0.00           C  
ATOM   3488  O   PRO A 225      55.532  98.096 120.576  1.00  0.00           O  
ATOM   3489  CB  PRO A 225      58.438  97.048 121.793  1.00  0.00           C  
ATOM   3490  CG  PRO A 225      58.820  95.635 121.525  1.00  0.00           C  
ATOM   3491  CD  PRO A 225      57.524  95.090 120.867  1.00  0.00           C  
ATOM   3492  HA  PRO A 225      56.893  96.916 123.235  1.00  0.00           H  
ATOM   3493  HB2 PRO A 225      58.607  97.643 120.896  1.00  0.00           H  
ATOM   3494  HB3 PRO A 225      58.890  97.506 122.672  1.00  0.00           H  
ATOM   3495  HG2 PRO A 225      59.584  95.547 120.754  1.00  0.00           H  
ATOM   3496  HG3 PRO A 225      59.029  95.099 122.451  1.00  0.00           H  
ATOM   3497  HD2 PRO A 225      57.480  95.184 119.782  1.00  0.00           H  
ATOM   3498  HD3 PRO A 225      57.501  94.022 121.085  1.00  0.00           H  
ATOM   3499  N   GLY A 226      56.456  99.361 122.187  1.00  0.00           N  
ATOM   3500  CA  GLY A 226      56.141 100.707 121.716  1.00  0.00           C  
ATOM   3501  C   GLY A 226      57.013 101.075 120.491  1.00  0.00           C  
ATOM   3502  O   GLY A 226      56.499 101.766 119.625  1.00  0.00           O  
ATOM   3503  H   GLY A 226      57.130  99.406 122.938  1.00  0.00           H  
ATOM   3504  HA2 GLY A 226      55.100 100.755 121.401  1.00  0.00           H  
ATOM   3505  HA3 GLY A 226      56.284 101.422 122.528  1.00  0.00           H  
ATOM   3506  N   ALA A 227      58.262 100.650 120.418  1.00  0.00           N  
ATOM   3507  CA  ALA A 227      59.223 100.981 119.306  1.00  0.00           C  
ATOM   3508  C   ALA A 227      59.037 100.089 118.099  1.00  0.00           C  
ATOM   3509  O   ALA A 227      58.887  98.870 118.196  1.00  0.00           O  
ATOM   3510  CB  ALA A 227      60.583 100.868 119.848  1.00  0.00           C  
ATOM   3511  H   ALA A 227      58.710 100.203 121.204  1.00  0.00           H  
ATOM   3512  HA  ALA A 227      59.210 102.031 119.012  1.00  0.00           H  
ATOM   3513  HB1 ALA A 227      60.768  99.860 120.221  1.00  0.00           H  
ATOM   3514  HB2 ALA A 227      61.385 101.157 119.170  1.00  0.00           H  
ATOM   3515  HB3 ALA A 227      60.619 101.512 120.726  1.00  0.00           H  
ATOM   3516  N   GLY A 228      59.146 100.571 116.834  1.00  0.00           N  
ATOM   3517  CA  GLY A 228      58.851  99.731 115.620  1.00  0.00           C  
ATOM   3518  C   GLY A 228      60.004  98.780 115.260  1.00  0.00           C  
ATOM   3519  O   GLY A 228      61.087  99.253 114.950  1.00  0.00           O  
ATOM   3520  H   GLY A 228      59.285 101.565 116.721  1.00  0.00           H  
ATOM   3521  HA2 GLY A 228      57.952  99.164 115.860  1.00  0.00           H  
ATOM   3522  HA3 GLY A 228      58.742 100.402 114.767  1.00  0.00           H  
ATOM   3523  N   ARG A 229      59.686  97.484 115.328  1.00  0.00           N  
ATOM   3524  CA  ARG A 229      60.569  96.351 115.029  1.00  0.00           C  
ATOM   3525  C   ARG A 229      59.762  95.099 114.905  1.00  0.00           C  
ATOM   3526  O   ARG A 229      58.640  95.021 115.428  1.00  0.00           O  
ATOM   3527  CB  ARG A 229      61.760  96.244 116.021  1.00  0.00           C  
ATOM   3528  CG  ARG A 229      61.402  96.445 117.520  1.00  0.00           C  
ATOM   3529  CD  ARG A 229      62.626  96.206 118.440  1.00  0.00           C  
ATOM   3530  NE  ARG A 229      63.276  97.524 118.674  1.00  0.00           N  
ATOM   3531  CZ  ARG A 229      64.291  97.906 119.432  1.00  0.00           C  
ATOM   3532  NH1 ARG A 229      64.838  97.094 120.346  1.00  0.00           N1+
ATOM   3533  NH2 ARG A 229      64.828  99.045 119.162  1.00  0.00           N  
ATOM   3534  H   ARG A 229      58.721  97.214 115.449  1.00  0.00           H  
ATOM   3535  HA  ARG A 229      61.052  96.560 114.075  1.00  0.00           H  
ATOM   3536  HB2 ARG A 229      62.303  95.301 115.959  1.00  0.00           H  
ATOM   3537  HB3 ARG A 229      62.508  96.964 115.689  1.00  0.00           H  
ATOM   3538  HG2 ARG A 229      60.968  97.426 117.711  1.00  0.00           H  
ATOM   3539  HG3 ARG A 229      60.628  95.759 117.864  1.00  0.00           H  
ATOM   3540  HD2 ARG A 229      62.371  95.842 119.435  1.00  0.00           H  
ATOM   3541  HD3 ARG A 229      63.395  95.583 117.983  1.00  0.00           H  
ATOM   3542  HE  ARG A 229      63.000  98.288 118.073  1.00  0.00           H  
ATOM   3543 HH11 ARG A 229      64.354  96.243 120.595  1.00  0.00           H  
ATOM   3544 HH12 ARG A 229      65.482  97.483 121.020  1.00  0.00           H  
ATOM   3545 HH21 ARG A 229      64.422  99.614 118.433  1.00  0.00           H  
ATOM   3546 HH22 ARG A 229      65.721  99.303 119.555  1.00  0.00           H  
ATOM   3547  N   ASP A 230      60.223  94.165 114.097  1.00  0.00           N  
ATOM   3548  CA  ASP A 230      59.595  92.845 113.929  1.00  0.00           C  
ATOM   3549  C   ASP A 230      60.192  91.816 114.858  1.00  0.00           C  
ATOM   3550  O   ASP A 230      61.463  91.845 115.138  1.00  0.00           O  
ATOM   3551  CB  ASP A 230      59.795  92.476 112.428  1.00  0.00           C  
ATOM   3552  CG  ASP A 230      59.140  93.378 111.395  1.00  0.00           C  
ATOM   3553  OD1 ASP A 230      59.699  93.549 110.302  1.00  0.00           O  
ATOM   3554  OD2 ASP A 230      58.044  93.838 111.728  1.00  0.00           O1-
ATOM   3555  H   ASP A 230      61.079  94.343 113.592  1.00  0.00           H  
ATOM   3556  HA  ASP A 230      58.535  92.953 114.158  1.00  0.00           H  
ATOM   3557  HB2 ASP A 230      60.867  92.359 112.275  1.00  0.00           H  
ATOM   3558  HB3 ASP A 230      59.261  91.545 112.237  1.00  0.00           H  
ATOM   3559  N   GLY A 231      59.409  90.802 115.302  1.00  0.00           N  
ATOM   3560  CA  GLY A 231      59.818  89.576 116.024  1.00  0.00           C  
ATOM   3561  C   GLY A 231      60.171  89.775 117.524  1.00  0.00           C  
ATOM   3562  O   GLY A 231      60.811  88.886 118.067  1.00  0.00           O  
ATOM   3563  H   GLY A 231      58.428  90.974 115.141  1.00  0.00           H  
ATOM   3564  HA2 GLY A 231      59.062  88.790 116.022  1.00  0.00           H  
ATOM   3565  HA3 GLY A 231      60.718  89.217 115.527  1.00  0.00           H  
ATOM   3566  N   ALA A 232      59.856  90.900 118.169  1.00  0.00           N  
ATOM   3567  CA  ALA A 232      60.266  91.275 119.517  1.00  0.00           C  
ATOM   3568  C   ALA A 232      59.074  91.150 120.585  1.00  0.00           C  
ATOM   3569  O   ALA A 232      57.980  91.722 120.318  1.00  0.00           O  
ATOM   3570  CB  ALA A 232      60.789  92.757 119.402  1.00  0.00           C  
ATOM   3571  H   ALA A 232      59.437  91.610 117.586  1.00  0.00           H  
ATOM   3572  HA  ALA A 232      61.163  90.691 119.725  1.00  0.00           H  
ATOM   3573  HB1 ALA A 232      59.956  93.412 119.147  1.00  0.00           H  
ATOM   3574  HB2 ALA A 232      61.128  93.040 120.399  1.00  0.00           H  
ATOM   3575  HB3 ALA A 232      61.631  92.710 118.712  1.00  0.00           H  
ATOM   3576  N   PRO A 233      59.288  90.474 121.724  1.00  0.00           N  
ATOM   3577  CA  PRO A 233      58.312  90.421 122.884  1.00  0.00           C  
ATOM   3578  C   PRO A 233      58.347  91.779 123.645  1.00  0.00           C  
ATOM   3579  O   PRO A 233      59.410  92.375 123.806  1.00  0.00           O  
ATOM   3580  CB  PRO A 233      59.011  89.367 123.774  1.00  0.00           C  
ATOM   3581  CG  PRO A 233      60.507  89.392 123.518  1.00  0.00           C  
ATOM   3582  CD  PRO A 233      60.582  89.947 122.127  1.00  0.00           C  
ATOM   3583  HA  PRO A 233      57.341  90.101 122.504  1.00  0.00           H  
ATOM   3584  HB2 PRO A 233      58.841  89.648 124.814  1.00  0.00           H  
ATOM   3585  HB3 PRO A 233      58.548  88.410 123.530  1.00  0.00           H  
ATOM   3586  HG2 PRO A 233      60.957  90.074 124.239  1.00  0.00           H  
ATOM   3587  HG3 PRO A 233      61.034  88.454 123.687  1.00  0.00           H  
ATOM   3588  HD2 PRO A 233      61.378  90.689 122.060  1.00  0.00           H  
ATOM   3589  HD3 PRO A 233      60.748  89.082 121.485  1.00  0.00           H  
ATOM   3590  N   GLY A 234      57.170  92.204 124.078  1.00  0.00           N  
ATOM   3591  CA  GLY A 234      57.022  93.503 124.783  1.00  0.00           C  
ATOM   3592  C   GLY A 234      55.769  93.658 125.616  1.00  0.00           C  
ATOM   3593  O   GLY A 234      55.362  92.613 126.120  1.00  0.00           O  
ATOM   3594  H   GLY A 234      56.348  91.618 124.040  1.00  0.00           H  
ATOM   3595  HA2 GLY A 234      57.896  93.766 125.378  1.00  0.00           H  
ATOM   3596  HA3 GLY A 234      56.858  94.293 124.049  1.00  0.00           H  
ATOM   3597  N   PHE A 235      55.060  94.879 125.661  1.00  0.00           N  
ATOM   3598  CA  PHE A 235      53.890  95.114 126.627  1.00  0.00           C  
ATOM   3599  C   PHE A 235      52.757  96.077 126.301  1.00  0.00           C  
ATOM   3600  O   PHE A 235      52.159  96.715 127.202  1.00  0.00           O  
ATOM   3601  CB  PHE A 235      54.477  95.353 128.014  1.00  0.00           C  
ATOM   3602  CG  PHE A 235      53.680  95.305 129.248  1.00  0.00           C  
ATOM   3603  CD1 PHE A 235      52.456  94.571 129.305  1.00  0.00           C  
ATOM   3604  CD2 PHE A 235      54.151  95.917 130.458  1.00  0.00           C  
ATOM   3605  CE1 PHE A 235      51.652  94.588 130.418  1.00  0.00           C  
ATOM   3606  CE2 PHE A 235      53.425  95.834 131.632  1.00  0.00           C  
ATOM   3607  CZ  PHE A 235      52.156  95.152 131.597  1.00  0.00           C  
ATOM   3608  H   PHE A 235      55.272  95.647 125.040  1.00  0.00           H  
ATOM   3609  HA  PHE A 235      53.384  94.147 126.633  1.00  0.00           H  
ATOM   3610  HB2 PHE A 235      55.355  94.733 128.196  1.00  0.00           H  
ATOM   3611  HB3 PHE A 235      55.037  96.288 128.002  1.00  0.00           H  
ATOM   3612  HD1 PHE A 235      52.073  94.046 128.442  1.00  0.00           H  
ATOM   3613  HD2 PHE A 235      55.094  96.445 130.457  1.00  0.00           H  
ATOM   3614  HE1 PHE A 235      50.766  93.972 130.474  1.00  0.00           H  
ATOM   3615  HE2 PHE A 235      53.757  96.357 132.517  1.00  0.00           H  
ATOM   3616  HZ  PHE A 235      51.631  95.053 132.536  1.00  0.00           H  
ATOM   3617  N   SER A 236      52.577  96.295 124.993  1.00  0.00           N  
ATOM   3618  CA  SER A 236      51.531  97.155 124.481  1.00  0.00           C  
ATOM   3619  C   SER A 236      50.103  96.914 124.978  1.00  0.00           C  
ATOM   3620  O   SER A 236      49.609  95.796 125.143  1.00  0.00           O  
ATOM   3621  CB  SER A 236      51.554  97.178 122.946  1.00  0.00           C  
ATOM   3622  OG  SER A 236      52.747  97.884 122.533  1.00  0.00           O  
ATOM   3623  H   SER A 236      52.966  95.603 124.368  1.00  0.00           H  
ATOM   3624  HA  SER A 236      51.776  98.110 124.944  1.00  0.00           H  
ATOM   3625  HB2 SER A 236      51.609  96.161 122.559  1.00  0.00           H  
ATOM   3626  HB3 SER A 236      50.680  97.665 122.514  1.00  0.00           H  
ATOM   3627  HG  SER A 236      53.460  97.460 123.015  1.00  0.00           H  
ATOM   3628  N   LYS A 237      49.441  98.073 125.149  1.00  0.00           N  
ATOM   3629  CA  LYS A 237      48.056  98.127 125.671  1.00  0.00           C  
ATOM   3630  C   LYS A 237      46.988  98.591 124.751  1.00  0.00           C  
ATOM   3631  O   LYS A 237      47.215  99.334 123.815  1.00  0.00           O  
ATOM   3632  CB  LYS A 237      48.154  98.854 127.112  1.00  0.00           C  
ATOM   3633  CG  LYS A 237      48.901  98.244 128.277  1.00  0.00           C  
ATOM   3634  CD  LYS A 237      48.250  96.996 128.871  1.00  0.00           C  
ATOM   3635  CE  LYS A 237      46.916  97.363 129.424  1.00  0.00           C  
ATOM   3636  NZ  LYS A 237      46.143  96.160 129.793  1.00  0.00           N1+
ATOM   3637  H   LYS A 237      49.818  98.955 124.833  1.00  0.00           H  
ATOM   3638  HA  LYS A 237      47.699  97.124 125.902  1.00  0.00           H  
ATOM   3639  HB2 LYS A 237      48.782  99.711 126.867  1.00  0.00           H  
ATOM   3640  HB3 LYS A 237      47.236  99.357 127.416  1.00  0.00           H  
ATOM   3641  HG2 LYS A 237      49.935  98.043 127.999  1.00  0.00           H  
ATOM   3642  HG3 LYS A 237      49.095  99.001 129.037  1.00  0.00           H  
ATOM   3643  HD2 LYS A 237      48.238  96.293 128.037  1.00  0.00           H  
ATOM   3644  HD3 LYS A 237      48.819  96.656 129.735  1.00  0.00           H  
ATOM   3645  HE2 LYS A 237      47.131  98.017 130.270  1.00  0.00           H  
ATOM   3646  HE3 LYS A 237      46.366  97.886 128.641  1.00  0.00           H  
ATOM   3647  HZ1 LYS A 237      46.594  95.811 130.626  1.00  0.00           H  
ATOM   3648  HZ2 LYS A 237      45.215  96.504 129.995  1.00  0.00           H  
ATOM   3649  HZ3 LYS A 237      46.104  95.444 129.081  1.00  0.00           H  
ATOM   3650  N   PHE A 238      45.776  98.147 124.986  1.00  0.00           N  
ATOM   3651  CA  PHE A 238      44.496  98.609 124.385  1.00  0.00           C  
ATOM   3652  C   PHE A 238      43.323  98.583 125.466  1.00  0.00           C  
ATOM   3653  O   PHE A 238      43.278  97.814 126.423  1.00  0.00           O  
ATOM   3654  CB  PHE A 238      44.230  97.860 123.076  1.00  0.00           C  
ATOM   3655  CG  PHE A 238      43.014  98.203 122.162  1.00  0.00           C  
ATOM   3656  CD1 PHE A 238      41.845  97.361 122.049  1.00  0.00           C  
ATOM   3657  CD2 PHE A 238      43.101  99.359 121.383  1.00  0.00           C  
ATOM   3658  CE1 PHE A 238      40.839  97.713 121.176  1.00  0.00           C  
ATOM   3659  CE2 PHE A 238      42.080  99.698 120.529  1.00  0.00           C  
ATOM   3660  CZ  PHE A 238      40.897  98.937 120.500  1.00  0.00           C  
ATOM   3661  H   PHE A 238      45.787  97.554 125.803  1.00  0.00           H  
ATOM   3662  HA  PHE A 238      44.656  99.666 124.173  1.00  0.00           H  
ATOM   3663  HB2 PHE A 238      45.146  98.052 122.515  1.00  0.00           H  
ATOM   3664  HB3 PHE A 238      44.098  96.818 123.367  1.00  0.00           H  
ATOM   3665  HD1 PHE A 238      41.780  96.388 122.510  1.00  0.00           H  
ATOM   3666  HD2 PHE A 238      43.973  99.988 121.490  1.00  0.00           H  
ATOM   3667  HE1 PHE A 238      40.046  97.019 120.941  1.00  0.00           H  
ATOM   3668  HE2 PHE A 238      42.096 100.594 119.928  1.00  0.00           H  
ATOM   3669  HZ  PHE A 238      40.050  99.280 119.925  1.00  0.00           H  
ATOM   3670  N   ARG A 239      42.273  99.317 125.184  1.00  0.00           N  
ATOM   3671  CA  ARG A 239      40.976  99.305 125.869  1.00  0.00           C  
ATOM   3672  C   ARG A 239      39.749  99.862 125.039  1.00  0.00           C  
ATOM   3673  O   ARG A 239      39.880 100.572 124.049  1.00  0.00           O  
ATOM   3674  CB  ARG A 239      41.015 100.052 127.250  1.00  0.00           C  
ATOM   3675  CG  ARG A 239      41.647 101.407 127.251  1.00  0.00           C  
ATOM   3676  CD  ARG A 239      41.154 102.496 126.351  1.00  0.00           C  
ATOM   3677  NE  ARG A 239      41.926 103.748 126.430  1.00  0.00           N  
ATOM   3678  CZ  ARG A 239      41.656 104.782 125.694  1.00  0.00           C  
ATOM   3679  NH1 ARG A 239      40.805 104.885 124.772  1.00  0.00           N1+
ATOM   3680  NH2 ARG A 239      42.363 105.841 125.874  1.00  0.00           N  
ATOM   3681  H   ARG A 239      42.331  99.945 124.395  1.00  0.00           H  
ATOM   3682  HA  ARG A 239      40.700  98.254 125.953  1.00  0.00           H  
ATOM   3683  HB2 ARG A 239      40.014 100.234 127.642  1.00  0.00           H  
ATOM   3684  HB3 ARG A 239      41.651  99.481 127.928  1.00  0.00           H  
ATOM   3685  HG2 ARG A 239      41.701 101.833 128.253  1.00  0.00           H  
ATOM   3686  HG3 ARG A 239      42.710 101.261 127.059  1.00  0.00           H  
ATOM   3687  HD2 ARG A 239      41.200 102.169 125.311  1.00  0.00           H  
ATOM   3688  HD3 ARG A 239      40.133 102.717 126.659  1.00  0.00           H  
ATOM   3689  HE  ARG A 239      42.821 103.814 126.894  1.00  0.00           H  
ATOM   3690 HH11 ARG A 239      40.263 104.052 124.598  1.00  0.00           H  
ATOM   3691 HH12 ARG A 239      40.735 105.720 124.208  1.00  0.00           H  
ATOM   3692 HH21 ARG A 239      43.181 105.778 126.463  1.00  0.00           H  
ATOM   3693 HH22 ARG A 239      42.175 106.689 125.359  1.00  0.00           H  
ATOM   3694  N   LEU A 240      38.588  99.437 125.541  1.00  0.00           N  
ATOM   3695  CA  LEU A 240      37.266  99.750 124.941  1.00  0.00           C  
ATOM   3696  C   LEU A 240      36.196 100.052 125.995  1.00  0.00           C  
ATOM   3697  O   LEU A 240      36.141  99.448 127.026  1.00  0.00           O  
ATOM   3698  CB  LEU A 240      36.846  98.728 123.921  1.00  0.00           C  
ATOM   3699  CG  LEU A 240      37.558  98.622 122.586  1.00  0.00           C  
ATOM   3700  CD1 LEU A 240      37.373  97.249 121.949  1.00  0.00           C  
ATOM   3701  CD2 LEU A 240      37.164  99.704 121.650  1.00  0.00           C  
ATOM   3702  H   LEU A 240      38.683  98.759 126.284  1.00  0.00           H  
ATOM   3703  HA  LEU A 240      37.356 100.644 124.325  1.00  0.00           H  
ATOM   3704  HB2 LEU A 240      36.850  97.751 124.403  1.00  0.00           H  
ATOM   3705  HB3 LEU A 240      35.819  98.958 123.640  1.00  0.00           H  
ATOM   3706  HG  LEU A 240      38.618  98.783 122.784  1.00  0.00           H  
ATOM   3707 HD11 LEU A 240      37.808  96.439 122.534  1.00  0.00           H  
ATOM   3708 HD12 LEU A 240      36.308  97.104 121.770  1.00  0.00           H  
ATOM   3709 HD13 LEU A 240      37.891  97.242 120.989  1.00  0.00           H  
ATOM   3710 HD21 LEU A 240      37.790  99.667 120.759  1.00  0.00           H  
ATOM   3711 HD22 LEU A 240      36.101  99.503 121.512  1.00  0.00           H  
ATOM   3712 HD23 LEU A 240      37.243 100.681 122.128  1.00  0.00           H  
ATOM   3713  N   SER A 241      35.270 100.917 125.664  1.00  0.00           N  
ATOM   3714  CA  SER A 241      34.100 101.204 126.425  1.00  0.00           C  
ATOM   3715  C   SER A 241      32.856 101.483 125.690  1.00  0.00           C  
ATOM   3716  O   SER A 241      32.899 102.177 124.682  1.00  0.00           O  
ATOM   3717  CB  SER A 241      34.379 102.343 127.470  1.00  0.00           C  
ATOM   3718  OG  SER A 241      35.476 102.086 128.317  1.00  0.00           O  
ATOM   3719  H   SER A 241      35.341 101.320 124.741  1.00  0.00           H  
ATOM   3720  HA  SER A 241      33.808 100.280 126.924  1.00  0.00           H  
ATOM   3721  HB2 SER A 241      34.549 103.291 126.960  1.00  0.00           H  
ATOM   3722  HB3 SER A 241      33.498 102.504 128.091  1.00  0.00           H  
ATOM   3723  HG  SER A 241      36.227 102.597 128.004  1.00  0.00           H  
ATOM   3724  N   TYR A 242      31.746 100.972 126.222  1.00  0.00           N  
ATOM   3725  CA  TYR A 242      30.491 101.015 125.487  1.00  0.00           C  
ATOM   3726  C   TYR A 242      29.305 101.069 126.458  1.00  0.00           C  
ATOM   3727  O   TYR A 242      29.382 100.568 127.567  1.00  0.00           O  
ATOM   3728  CB  TYR A 242      30.306  99.750 124.564  1.00  0.00           C  
ATOM   3729  CG  TYR A 242      31.473  99.328 123.672  1.00  0.00           C  
ATOM   3730  CD1 TYR A 242      31.766 100.101 122.564  1.00  0.00           C  
ATOM   3731  CD2 TYR A 242      32.047  98.048 123.805  1.00  0.00           C  
ATOM   3732  CE1 TYR A 242      32.721  99.700 121.612  1.00  0.00           C  
ATOM   3733  CE2 TYR A 242      32.939  97.572 122.844  1.00  0.00           C  
ATOM   3734  CZ  TYR A 242      33.380  98.436 121.792  1.00  0.00           C  
ATOM   3735  OH  TYR A 242      34.152  97.996 120.730  1.00  0.00           O  
ATOM   3736  H   TYR A 242      31.756 100.563 127.146  1.00  0.00           H  
ATOM   3737  HA  TYR A 242      30.423 101.876 124.822  1.00  0.00           H  
ATOM   3738  HB2 TYR A 242      29.964  98.924 125.187  1.00  0.00           H  
ATOM   3739  HB3 TYR A 242      29.465  99.837 123.876  1.00  0.00           H  
ATOM   3740  HD1 TYR A 242      31.290 101.066 122.472  1.00  0.00           H  
ATOM   3741  HD2 TYR A 242      31.912  97.384 124.646  1.00  0.00           H  
ATOM   3742  HE1 TYR A 242      32.928 100.326 120.756  1.00  0.00           H  
ATOM   3743  HE2 TYR A 242      33.306  96.557 122.844  1.00  0.00           H  
ATOM   3744  HH  TYR A 242      33.850  98.398 119.912  1.00  0.00           H  
ATOM   3745  N   TYR A 243      28.173 101.522 125.983  1.00  0.00           N  
ATOM   3746  CA  TYR A 243      26.894 101.269 126.664  1.00  0.00           C  
ATOM   3747  C   TYR A 243      26.402  99.839 126.206  1.00  0.00           C  
ATOM   3748  O   TYR A 243      26.575  99.499 125.029  1.00  0.00           O  
ATOM   3749  CB  TYR A 243      25.778 102.421 126.369  1.00  0.00           C  
ATOM   3750  CG  TYR A 243      24.363 102.139 126.995  1.00  0.00           C  
ATOM   3751  CD1 TYR A 243      24.099 102.647 128.251  1.00  0.00           C  
ATOM   3752  CD2 TYR A 243      23.412 101.342 126.351  1.00  0.00           C  
ATOM   3753  CE1 TYR A 243      22.919 102.300 128.920  1.00  0.00           C  
ATOM   3754  CE2 TYR A 243      22.294 100.815 127.100  1.00  0.00           C  
ATOM   3755  CZ  TYR A 243      22.048 101.296 128.391  1.00  0.00           C  
ATOM   3756  OH  TYR A 243      21.009 100.785 129.077  1.00  0.00           O  
ATOM   3757  H   TYR A 243      28.135 101.728 124.996  1.00  0.00           H  
ATOM   3758  HA  TYR A 243      27.046 101.299 127.742  1.00  0.00           H  
ATOM   3759  HB2 TYR A 243      26.230 103.290 126.846  1.00  0.00           H  
ATOM   3760  HB3 TYR A 243      25.609 102.493 125.294  1.00  0.00           H  
ATOM   3761  HD1 TYR A 243      24.901 103.212 128.702  1.00  0.00           H  
ATOM   3762  HD2 TYR A 243      23.592 100.912 125.378  1.00  0.00           H  
ATOM   3763  HE1 TYR A 243      22.739 102.632 129.932  1.00  0.00           H  
ATOM   3764  HE2 TYR A 243      21.550 100.133 126.717  1.00  0.00           H  
ATOM   3765  HH  TYR A 243      20.859  99.848 128.931  1.00  0.00           H  
ATOM   3766  N   PRO A 244      25.667  99.083 127.044  1.00  0.00           N  
ATOM   3767  CA  PRO A 244      25.280  97.729 126.743  1.00  0.00           C  
ATOM   3768  C   PRO A 244      23.825  97.805 126.122  1.00  0.00           C  
ATOM   3769  O   PRO A 244      22.846  97.602 126.861  1.00  0.00           O  
ATOM   3770  CB  PRO A 244      25.349  96.958 128.101  1.00  0.00           C  
ATOM   3771  CG  PRO A 244      24.784  98.032 129.081  1.00  0.00           C  
ATOM   3772  CD  PRO A 244      25.501  99.201 128.502  1.00  0.00           C  
ATOM   3773  HA  PRO A 244      25.814  97.268 125.912  1.00  0.00           H  
ATOM   3774  HB2 PRO A 244      24.745  96.077 128.314  1.00  0.00           H  
ATOM   3775  HB3 PRO A 244      26.382  96.707 128.341  1.00  0.00           H  
ATOM   3776  HG2 PRO A 244      23.696  98.063 129.033  1.00  0.00           H  
ATOM   3777  HG3 PRO A 244      25.041  97.903 130.133  1.00  0.00           H  
ATOM   3778  HD2 PRO A 244      25.007 100.116 128.828  1.00  0.00           H  
ATOM   3779  HD3 PRO A 244      26.517  99.204 128.898  1.00  0.00           H  
ATOM   3780  N   HIE A 245      23.718  98.212 124.812  1.00  0.00           N  
ATOM   3781  CA  HIE A 245      22.504  98.026 124.021  1.00  0.00           C  
ATOM   3782  C   HIE A 245      22.048  96.520 123.785  1.00  0.00           C  
ATOM   3783  O   HIE A 245      22.815  95.750 123.327  1.00  0.00           O  
ATOM   3784  CB  HIE A 245      22.601  98.886 122.745  1.00  0.00           C  
ATOM   3785  CG  HIE A 245      23.220 100.289 122.800  1.00  0.00           C  
ATOM   3786  CD2 HIE A 245      22.550 101.465 122.847  1.00  0.00           C  
ATOM   3787  ND1 HIE A 245      24.586 100.590 122.628  1.00  0.00           N  
ATOM   3788  CE1 HIE A 245      24.683 101.935 122.733  1.00  0.00           C  
ATOM   3789  NE2 HIE A 245      23.462 102.475 122.909  1.00  0.00           N  
ATOM   3790  H   HIE A 245      24.563  98.366 124.279  1.00  0.00           H  
ATOM   3791  HA  HIE A 245      21.721  98.525 124.591  1.00  0.00           H  
ATOM   3792  HB2 HIE A 245      23.109  98.213 122.055  1.00  0.00           H  
ATOM   3793  HB3 HIE A 245      21.564  99.146 122.526  1.00  0.00           H  
ATOM   3794  HD2 HIE A 245      21.483 101.625 122.783  1.00  0.00           H  
ATOM   3795  HE1 HIE A 245      25.537 102.571 122.554  1.00  0.00           H  
ATOM   3796  HE2 HIE A 245      23.324 103.416 123.251  1.00  0.00           H  
ATOM   3797  N   CYS A 246      20.786  96.255 124.116  1.00  0.00           N  
ATOM   3798  CA  CYS A 246      20.211  95.000 123.723  1.00  0.00           C  
ATOM   3799  C   CYS A 246      19.943  94.794 122.230  1.00  0.00           C  
ATOM   3800  O   CYS A 246      19.835  95.781 121.484  1.00  0.00           O  
ATOM   3801  CB  CYS A 246      19.025  94.739 124.578  1.00  0.00           C  
ATOM   3802  SG  CYS A 246      17.724  95.978 124.287  1.00  0.00           S  
ATOM   3803  H   CYS A 246      20.139  96.990 124.362  1.00  0.00           H  
ATOM   3804  HA  CYS A 246      20.865  94.172 123.996  1.00  0.00           H  
ATOM   3805  HB2 CYS A 246      18.545  93.793 124.329  1.00  0.00           H  
ATOM   3806  HB3 CYS A 246      19.393  94.879 125.594  1.00  0.00           H  
ATOM   3807  HG  CYS A 246      18.362  96.917 124.990  1.00  0.00           H  
ATOM   3808  N   LEU A 247      19.700  93.572 121.785  1.00  0.00           N  
ATOM   3809  CA  LEU A 247      19.310  93.267 120.381  1.00  0.00           C  
ATOM   3810  C   LEU A 247      18.061  93.941 119.909  1.00  0.00           C  
ATOM   3811  O   LEU A 247      18.070  94.467 118.792  1.00  0.00           O  
ATOM   3812  CB  LEU A 247      19.202  91.687 120.196  1.00  0.00           C  
ATOM   3813  CG  LEU A 247      18.921  91.244 118.718  1.00  0.00           C  
ATOM   3814  CD1 LEU A 247      20.164  91.618 117.779  1.00  0.00           C  
ATOM   3815  CD2 LEU A 247      18.774  89.729 118.536  1.00  0.00           C  
ATOM   3816  H   LEU A 247      19.889  92.769 122.368  1.00  0.00           H  
ATOM   3817  HA  LEU A 247      20.122  93.660 119.768  1.00  0.00           H  
ATOM   3818  HB2 LEU A 247      20.203  91.339 120.452  1.00  0.00           H  
ATOM   3819  HB3 LEU A 247      18.407  91.296 120.831  1.00  0.00           H  
ATOM   3820  HG  LEU A 247      18.007  91.736 118.385  1.00  0.00           H  
ATOM   3821 HD11 LEU A 247      20.194  92.706 117.860  1.00  0.00           H  
ATOM   3822 HD12 LEU A 247      21.059  91.229 118.266  1.00  0.00           H  
ATOM   3823 HD13 LEU A 247      20.029  91.256 116.759  1.00  0.00           H  
ATOM   3824 HD21 LEU A 247      19.653  89.203 118.911  1.00  0.00           H  
ATOM   3825 HD22 LEU A 247      17.898  89.311 119.030  1.00  0.00           H  
ATOM   3826 HD23 LEU A 247      18.657  89.552 117.467  1.00  0.00           H  
ATOM   3827  N   ALA A 248      16.972  93.879 120.680  1.00  0.00           N  
ATOM   3828  CA  ALA A 248      15.735  94.669 120.510  1.00  0.00           C  
ATOM   3829  C   ALA A 248      15.998  96.207 120.183  1.00  0.00           C  
ATOM   3830  O   ALA A 248      15.788  96.643 119.074  1.00  0.00           O  
ATOM   3831  CB  ALA A 248      14.795  94.454 121.708  1.00  0.00           C  
ATOM   3832  H   ALA A 248      16.958  93.232 121.456  1.00  0.00           H  
ATOM   3833  HA  ALA A 248      15.218  94.340 119.608  1.00  0.00           H  
ATOM   3834  HB1 ALA A 248      14.000  95.200 121.716  1.00  0.00           H  
ATOM   3835  HB2 ALA A 248      14.346  93.461 121.756  1.00  0.00           H  
ATOM   3836  HB3 ALA A 248      15.388  94.668 122.598  1.00  0.00           H  
ATOM   3837  N   SER A 249      16.689  96.884 121.095  1.00  0.00           N  
ATOM   3838  CA  SER A 249      17.101  98.310 120.802  1.00  0.00           C  
ATOM   3839  C   SER A 249      17.948  98.518 119.575  1.00  0.00           C  
ATOM   3840  O   SER A 249      17.588  99.465 118.893  1.00  0.00           O  
ATOM   3841  CB  SER A 249      17.783  98.714 122.010  1.00  0.00           C  
ATOM   3842  OG  SER A 249      18.149 100.094 121.896  1.00  0.00           O  
ATOM   3843  H   SER A 249      17.123  96.354 121.837  1.00  0.00           H  
ATOM   3844  HA  SER A 249      16.206  98.913 120.643  1.00  0.00           H  
ATOM   3845  HB2 SER A 249      17.105  98.698 122.864  1.00  0.00           H  
ATOM   3846  HB3 SER A 249      18.649  98.059 122.105  1.00  0.00           H  
ATOM   3847  HG  SER A 249      19.077 100.097 121.650  1.00  0.00           H  
ATOM   3848  N   PHE A 250      18.827  97.636 119.220  1.00  0.00           N  
ATOM   3849  CA  PHE A 250      19.578  97.769 118.033  1.00  0.00           C  
ATOM   3850  C   PHE A 250      18.828  97.509 116.751  1.00  0.00           C  
ATOM   3851  O   PHE A 250      18.982  98.258 115.790  1.00  0.00           O  
ATOM   3852  CB  PHE A 250      20.762  96.799 118.064  1.00  0.00           C  
ATOM   3853  CG  PHE A 250      21.749  97.021 116.947  1.00  0.00           C  
ATOM   3854  CD1 PHE A 250      21.723  96.181 115.812  1.00  0.00           C  
ATOM   3855  CD2 PHE A 250      22.647  98.079 116.995  1.00  0.00           C  
ATOM   3856  CE1 PHE A 250      22.689  96.396 114.724  1.00  0.00           C  
ATOM   3857  CE2 PHE A 250      23.474  98.387 115.935  1.00  0.00           C  
ATOM   3858  CZ  PHE A 250      23.531  97.561 114.826  1.00  0.00           C  
ATOM   3859  H   PHE A 250      19.002  96.823 119.794  1.00  0.00           H  
ATOM   3860  HA  PHE A 250      19.894  98.812 118.016  1.00  0.00           H  
ATOM   3861  HB2 PHE A 250      21.283  96.823 119.020  1.00  0.00           H  
ATOM   3862  HB3 PHE A 250      20.373  95.785 117.963  1.00  0.00           H  
ATOM   3863  HD1 PHE A 250      20.941  95.446 115.686  1.00  0.00           H  
ATOM   3864  HD2 PHE A 250      22.559  98.761 117.828  1.00  0.00           H  
ATOM   3865  HE1 PHE A 250      22.818  95.770 113.853  1.00  0.00           H  
ATOM   3866  HE2 PHE A 250      23.977  99.341 115.997  1.00  0.00           H  
ATOM   3867  HZ  PHE A 250      24.073  97.803 113.924  1.00  0.00           H  
ATOM   3868  N   THR A 251      18.031  96.424 116.740  1.00  0.00           N  
ATOM   3869  CA  THR A 251      17.203  96.147 115.528  1.00  0.00           C  
ATOM   3870  C   THR A 251      16.085  97.150 115.370  1.00  0.00           C  
ATOM   3871  O   THR A 251      15.773  97.389 114.265  1.00  0.00           O  
ATOM   3872  CB  THR A 251      16.463  94.748 115.564  1.00  0.00           C  
ATOM   3873  CG2 THR A 251      17.275  93.495 115.308  1.00  0.00           C  
ATOM   3874  OG1 THR A 251      15.975  94.528 116.892  1.00  0.00           O  
ATOM   3875  H   THR A 251      17.977  95.848 117.567  1.00  0.00           H  
ATOM   3876  HA  THR A 251      17.792  96.175 114.612  1.00  0.00           H  
ATOM   3877  HB  THR A 251      15.617  94.641 114.886  1.00  0.00           H  
ATOM   3878  HG1 THR A 251      16.787  94.410 117.392  1.00  0.00           H  
ATOM   3879 HG21 THR A 251      17.634  93.431 114.279  1.00  0.00           H  
ATOM   3880 HG22 THR A 251      18.207  93.565 115.868  1.00  0.00           H  
ATOM   3881 HG23 THR A 251      16.858  92.553 115.663  1.00  0.00           H  
ATOM   3882  N   GLU A 252      15.641  97.795 116.420  1.00  0.00           N  
ATOM   3883  CA  GLU A 252      14.633  98.886 116.338  1.00  0.00           C  
ATOM   3884  C   GLU A 252      15.412 100.076 115.777  1.00  0.00           C  
ATOM   3885  O   GLU A 252      14.899 100.833 114.954  1.00  0.00           O  
ATOM   3886  CB  GLU A 252      14.131  99.236 117.779  1.00  0.00           C  
ATOM   3887  CG  GLU A 252      13.076 100.367 117.738  1.00  0.00           C  
ATOM   3888  CD  GLU A 252      11.706  99.965 117.112  1.00  0.00           C  
ATOM   3889  OE1 GLU A 252      11.373  98.750 116.999  1.00  0.00           O  
ATOM   3890  OE2 GLU A 252      10.846 100.751 116.671  1.00  0.00           O1-
ATOM   3891  H   GLU A 252      15.900  97.560 117.369  1.00  0.00           H  
ATOM   3892  HA  GLU A 252      13.773  98.656 115.709  1.00  0.00           H  
ATOM   3893  HB2 GLU A 252      13.932  98.353 118.385  1.00  0.00           H  
ATOM   3894  HB3 GLU A 252      14.930  99.697 118.361  1.00  0.00           H  
ATOM   3895  HG2 GLU A 252      13.046 100.741 118.761  1.00  0.00           H  
ATOM   3896  HG3 GLU A 252      13.419 101.144 117.055  1.00  0.00           H  
ATOM   3897  N   LEU A 253      16.615 100.362 116.244  1.00  0.00           N  
ATOM   3898  CA  LEU A 253      17.404 101.571 115.985  1.00  0.00           C  
ATOM   3899  C   LEU A 253      17.957 101.728 114.579  1.00  0.00           C  
ATOM   3900  O   LEU A 253      17.691 102.771 113.934  1.00  0.00           O  
ATOM   3901  CB  LEU A 253      18.508 101.709 117.024  1.00  0.00           C  
ATOM   3902  CG  LEU A 253      19.527 102.876 116.643  1.00  0.00           C  
ATOM   3903  CD1 LEU A 253      18.990 104.300 116.632  1.00  0.00           C  
ATOM   3904  CD2 LEU A 253      20.701 102.779 117.487  1.00  0.00           C  
ATOM   3905  H   LEU A 253      16.872  99.740 116.999  1.00  0.00           H  
ATOM   3906  HA  LEU A 253      16.812 102.484 116.043  1.00  0.00           H  
ATOM   3907  HB2 LEU A 253      18.078 102.018 117.976  1.00  0.00           H  
ATOM   3908  HB3 LEU A 253      19.014 100.743 117.048  1.00  0.00           H  
ATOM   3909  HG  LEU A 253      20.048 102.752 115.693  1.00  0.00           H  
ATOM   3910 HD11 LEU A 253      18.777 104.627 117.651  1.00  0.00           H  
ATOM   3911 HD12 LEU A 253      19.686 105.010 116.184  1.00  0.00           H  
ATOM   3912 HD13 LEU A 253      18.072 104.361 116.049  1.00  0.00           H  
ATOM   3913 HD21 LEU A 253      21.427 103.525 117.164  1.00  0.00           H  
ATOM   3914 HD22 LEU A 253      20.403 102.874 118.531  1.00  0.00           H  
ATOM   3915 HD23 LEU A 253      21.278 101.857 117.411  1.00  0.00           H  
ATOM   3916  N   VAL A 254      18.622 100.692 114.102  1.00  0.00           N  
ATOM   3917  CA  VAL A 254      19.093 100.585 112.696  1.00  0.00           C  
ATOM   3918  C   VAL A 254      17.907 100.639 111.740  1.00  0.00           C  
ATOM   3919  O   VAL A 254      17.915 101.343 110.788  1.00  0.00           O  
ATOM   3920  CB  VAL A 254      19.823  99.273 112.391  1.00  0.00           C  
ATOM   3921  CG1 VAL A 254      20.169  99.099 110.861  1.00  0.00           C  
ATOM   3922  CG2 VAL A 254      21.119  99.199 113.269  1.00  0.00           C  
ATOM   3923  H   VAL A 254      18.715  99.828 114.618  1.00  0.00           H  
ATOM   3924  HA  VAL A 254      19.788 101.408 112.531  1.00  0.00           H  
ATOM   3925  HB  VAL A 254      19.093  98.507 112.650  1.00  0.00           H  
ATOM   3926 HG11 VAL A 254      20.681  98.148 110.716  1.00  0.00           H  
ATOM   3927 HG12 VAL A 254      19.310  98.883 110.226  1.00  0.00           H  
ATOM   3928 HG13 VAL A 254      20.840  99.863 110.469  1.00  0.00           H  
ATOM   3929 HG21 VAL A 254      21.834  99.941 112.915  1.00  0.00           H  
ATOM   3930 HG22 VAL A 254      20.961  99.370 114.333  1.00  0.00           H  
ATOM   3931 HG23 VAL A 254      21.690  98.281 113.132  1.00  0.00           H  
ATOM   3932  N   GLN A 255      16.842  99.915 112.027  1.00  0.00           N  
ATOM   3933  CA  GLN A 255      15.676  99.788 111.152  1.00  0.00           C  
ATOM   3934  C   GLN A 255      14.911 101.130 111.055  1.00  0.00           C  
ATOM   3935  O   GLN A 255      14.590 101.539 109.927  1.00  0.00           O  
ATOM   3936  CB  GLN A 255      14.896  98.639 111.754  1.00  0.00           C  
ATOM   3937  CG  GLN A 255      13.867  98.186 110.791  1.00  0.00           C  
ATOM   3938  CD  GLN A 255      13.084  96.950 111.328  1.00  0.00           C  
ATOM   3939  NE2 GLN A 255      12.030  97.038 112.032  1.00  0.00           N  
ATOM   3940  OE1 GLN A 255      13.483  95.805 111.126  1.00  0.00           O  
ATOM   3941  H   GLN A 255      17.013  99.260 112.776  1.00  0.00           H  
ATOM   3942  HA  GLN A 255      16.074  99.547 110.166  1.00  0.00           H  
ATOM   3943  HB2 GLN A 255      15.552  97.787 111.925  1.00  0.00           H  
ATOM   3944  HB3 GLN A 255      14.427  98.938 112.692  1.00  0.00           H  
ATOM   3945  HG2 GLN A 255      13.096  98.945 110.660  1.00  0.00           H  
ATOM   3946  HG3 GLN A 255      14.193  98.048 109.760  1.00  0.00           H  
ATOM   3947 HE21 GLN A 255      11.636  96.216 112.468  1.00  0.00           H  
ATOM   3948 HE22 GLN A 255      11.649  97.960 112.194  1.00  0.00           H  
ATOM   3949  N   GLU A 256      14.529 101.750 112.174  1.00  0.00           N  
ATOM   3950  CA  GLU A 256      13.650 102.957 112.118  1.00  0.00           C  
ATOM   3951  C   GLU A 256      14.310 104.315 111.865  1.00  0.00           C  
ATOM   3952  O   GLU A 256      13.630 105.262 111.601  1.00  0.00           O  
ATOM   3953  CB  GLU A 256      12.781 102.978 113.419  1.00  0.00           C  
ATOM   3954  CG  GLU A 256      11.722 101.856 113.625  1.00  0.00           C  
ATOM   3955  CD  GLU A 256      11.194 101.119 112.428  1.00  0.00           C  
ATOM   3956  OE1 GLU A 256      11.042  99.846 112.478  1.00  0.00           O  
ATOM   3957  OE2 GLU A 256      10.901 101.698 111.331  1.00  0.00           O1-
ATOM   3958  H   GLU A 256      14.765 101.372 113.080  1.00  0.00           H  
ATOM   3959  HA  GLU A 256      13.026 102.885 111.227  1.00  0.00           H  
ATOM   3960  HB2 GLU A 256      13.475 102.961 114.260  1.00  0.00           H  
ATOM   3961  HB3 GLU A 256      12.210 103.907 113.395  1.00  0.00           H  
ATOM   3962  HG2 GLU A 256      12.306 101.055 114.080  1.00  0.00           H  
ATOM   3963  HG3 GLU A 256      10.847 102.199 114.175  1.00  0.00           H  
ATOM   3964  N   ALA A 257      15.641 104.334 111.937  1.00  0.00           N  
ATOM   3965  CA  ALA A 257      16.521 105.385 111.317  1.00  0.00           C  
ATOM   3966  C   ALA A 257      16.938 105.123 109.909  1.00  0.00           C  
ATOM   3967  O   ALA A 257      17.050 106.074 109.180  1.00  0.00           O  
ATOM   3968  CB  ALA A 257      17.662 105.781 112.219  1.00  0.00           C  
ATOM   3969  H   ALA A 257      16.117 103.612 112.459  1.00  0.00           H  
ATOM   3970  HA  ALA A 257      15.973 106.321 111.211  1.00  0.00           H  
ATOM   3971  HB1 ALA A 257      18.353 104.988 112.508  1.00  0.00           H  
ATOM   3972  HB2 ALA A 257      18.303 106.454 111.650  1.00  0.00           H  
ATOM   3973  HB3 ALA A 257      17.211 106.221 113.109  1.00  0.00           H  
ATOM   3974  N   PHE A 258      17.115 103.845 109.459  1.00  0.00           N  
ATOM   3975  CA  PHE A 258      17.392 103.622 108.001  1.00  0.00           C  
ATOM   3976  C   PHE A 258      16.148 103.812 107.067  1.00  0.00           C  
ATOM   3977  O   PHE A 258      16.298 104.246 105.945  1.00  0.00           O  
ATOM   3978  CB  PHE A 258      18.039 102.240 107.808  1.00  0.00           C  
ATOM   3979  CG  PHE A 258      18.426 101.898 106.427  1.00  0.00           C  
ATOM   3980  CD1 PHE A 258      19.504 102.522 105.811  1.00  0.00           C  
ATOM   3981  CD2 PHE A 258      17.844 100.860 105.691  1.00  0.00           C  
ATOM   3982  CE1 PHE A 258      19.968 102.227 104.514  1.00  0.00           C  
ATOM   3983  CE2 PHE A 258      18.271 100.444 104.391  1.00  0.00           C  
ATOM   3984  CZ  PHE A 258      19.323 101.172 103.809  1.00  0.00           C  
ATOM   3985  H   PHE A 258      17.136 103.092 110.132  1.00  0.00           H  
ATOM   3986  HA  PHE A 258      18.076 104.410 107.687  1.00  0.00           H  
ATOM   3987  HB2 PHE A 258      18.866 102.176 108.513  1.00  0.00           H  
ATOM   3988  HB3 PHE A 258      17.331 101.493 108.167  1.00  0.00           H  
ATOM   3989  HD1 PHE A 258      20.080 103.265 106.343  1.00  0.00           H  
ATOM   3990  HD2 PHE A 258      17.042 100.292 106.140  1.00  0.00           H  
ATOM   3991  HE1 PHE A 258      20.860 102.708 104.143  1.00  0.00           H  
ATOM   3992  HE2 PHE A 258      17.701  99.696 103.859  1.00  0.00           H  
ATOM   3993  HZ  PHE A 258      19.601 100.947 102.790  1.00  0.00           H  
ATOM   3994  N   GLY A 259      14.987 103.432 107.634  1.00  0.00           N  
ATOM   3995  CA  GLY A 259      13.659 103.984 107.157  1.00  0.00           C  
ATOM   3996  C   GLY A 259      13.140 103.567 105.789  1.00  0.00           C  
ATOM   3997  O   GLY A 259      13.648 102.561 105.214  1.00  0.00           O  
ATOM   3998  H   GLY A 259      14.904 102.967 108.527  1.00  0.00           H  
ATOM   3999  HA2 GLY A 259      12.880 103.696 107.863  1.00  0.00           H  
ATOM   4000  HA3 GLY A 259      13.583 105.070 107.132  1.00  0.00           H  
ATOM   4001  N   GLY A 260      11.955 104.078 105.335  1.00  0.00           N  
ATOM   4002  CA  GLY A 260      11.304 103.668 104.056  1.00  0.00           C  
ATOM   4003  C   GLY A 260      10.452 102.416 104.266  1.00  0.00           C  
ATOM   4004  O   GLY A 260       9.995 101.789 103.323  1.00  0.00           O  
ATOM   4005  H   GLY A 260      11.465 104.755 105.902  1.00  0.00           H  
ATOM   4006  HA2 GLY A 260      10.507 104.388 103.874  1.00  0.00           H  
ATOM   4007  HA3 GLY A 260      11.934 103.667 103.167  1.00  0.00           H  
ATOM   4008  N   ARG A 261      10.188 102.079 105.570  1.00  0.00           N  
ATOM   4009  CA  ARG A 261       9.493 100.883 106.046  1.00  0.00           C  
ATOM   4010  C   ARG A 261      10.331  99.639 105.725  1.00  0.00           C  
ATOM   4011  O   ARG A 261       9.810  98.713 105.079  1.00  0.00           O  
ATOM   4012  CB  ARG A 261       7.984 100.904 105.620  1.00  0.00           C  
ATOM   4013  CG  ARG A 261       6.977  99.911 106.373  1.00  0.00           C  
ATOM   4014  CD  ARG A 261       6.911 100.043 107.906  1.00  0.00           C  
ATOM   4015  NE  ARG A 261       8.116  99.408 108.465  1.00  0.00           N  
ATOM   4016  CZ  ARG A 261       8.820  99.860 109.479  1.00  0.00           C  
ATOM   4017  NH1 ARG A 261       9.911  99.344 109.873  1.00  0.00           N1+
ATOM   4018  NH2 ARG A 261       8.463 100.906 110.158  1.00  0.00           N  
ATOM   4019  H   ARG A 261      10.455 102.797 106.228  1.00  0.00           H  
ATOM   4020  HA  ARG A 261       9.491 100.924 107.135  1.00  0.00           H  
ATOM   4021  HB2 ARG A 261       7.477 101.865 105.713  1.00  0.00           H  
ATOM   4022  HB3 ARG A 261       7.897 100.629 104.569  1.00  0.00           H  
ATOM   4023  HG2 ARG A 261       5.953 100.050 106.027  1.00  0.00           H  
ATOM   4024  HG3 ARG A 261       7.198  98.856 106.214  1.00  0.00           H  
ATOM   4025  HD2 ARG A 261       6.765 101.061 108.266  1.00  0.00           H  
ATOM   4026  HD3 ARG A 261       6.092  99.402 108.232  1.00  0.00           H  
ATOM   4027  HE  ARG A 261       8.288  98.476 108.117  1.00  0.00           H  
ATOM   4028 HH11 ARG A 261      10.397  98.559 109.465  1.00  0.00           H  
ATOM   4029 HH12 ARG A 261      10.209  99.791 110.729  1.00  0.00           H  
ATOM   4030 HH21 ARG A 261       7.539 101.290 110.020  1.00  0.00           H  
ATOM   4031 HH22 ARG A 261       8.978 101.323 110.921  1.00  0.00           H  
ATOM   4032  N   CYS A 262      11.635  99.673 105.999  1.00  0.00           N  
ATOM   4033  CA  CYS A 262      12.459  98.437 106.017  1.00  0.00           C  
ATOM   4034  C   CYS A 262      12.203  97.502 107.176  1.00  0.00           C  
ATOM   4035  O   CYS A 262      11.578  97.822 108.195  1.00  0.00           O  
ATOM   4036  CB  CYS A 262      13.945  98.786 105.675  1.00  0.00           C  
ATOM   4037  SG  CYS A 262      14.586  99.951 106.952  1.00  0.00           S  
ATOM   4038  H   CYS A 262      11.945 100.510 106.472  1.00  0.00           H  
ATOM   4039  HA  CYS A 262      12.176  97.876 105.127  1.00  0.00           H  
ATOM   4040  HB2 CYS A 262      14.525  97.872 105.809  1.00  0.00           H  
ATOM   4041  HB3 CYS A 262      13.975  99.054 104.618  1.00  0.00           H  
ATOM   4042  HG  CYS A 262      13.777 100.979 106.677  1.00  0.00           H  
ATOM   4043  N   GLN A 263      12.711  96.249 107.078  1.00  0.00           N  
ATOM   4044  CA  GLN A 263      12.655  95.114 107.996  1.00  0.00           C  
ATOM   4045  C   GLN A 263      14.048  94.389 108.068  1.00  0.00           C  
ATOM   4046  O   GLN A 263      14.648  93.980 107.021  1.00  0.00           O  
ATOM   4047  CB  GLN A 263      11.550  94.155 107.634  1.00  0.00           C  
ATOM   4048  CG  GLN A 263      11.316  93.168 108.719  1.00  0.00           C  
ATOM   4049  CD  GLN A 263       9.986  92.454 108.544  1.00  0.00           C  
ATOM   4050  NE2 GLN A 263       9.219  92.254 109.559  1.00  0.00           N  
ATOM   4051  OE1 GLN A 263       9.570  92.156 107.410  1.00  0.00           O  
ATOM   4052  H   GLN A 263      13.236  96.158 106.220  1.00  0.00           H  
ATOM   4053  HA  GLN A 263      12.483  95.406 109.032  1.00  0.00           H  
ATOM   4054  HB2 GLN A 263      10.618  94.714 107.555  1.00  0.00           H  
ATOM   4055  HB3 GLN A 263      11.731  93.694 106.662  1.00  0.00           H  
ATOM   4056  HG2 GLN A 263      12.146  92.476 108.863  1.00  0.00           H  
ATOM   4057  HG3 GLN A 263      11.456  93.653 109.685  1.00  0.00           H  
ATOM   4058 HE21 GLN A 263       8.379  91.734 109.351  1.00  0.00           H  
ATOM   4059 HE22 GLN A 263       9.740  92.218 110.424  1.00  0.00           H  
ATOM   4060  N   HID A 264      14.458  93.961 109.261  1.00  0.00           N  
ATOM   4061  CA  HID A 264      15.810  93.438 109.614  1.00  0.00           C  
ATOM   4062  C   HID A 264      15.874  91.890 109.384  1.00  0.00           C  
ATOM   4063  O   HID A 264      14.943  91.097 109.478  1.00  0.00           O  
ATOM   4064  CB  HID A 264      16.313  93.750 111.076  1.00  0.00           C  
ATOM   4065  CG  HID A 264      15.548  93.043 112.138  1.00  0.00           C  
ATOM   4066  CD2 HID A 264      15.817  92.034 113.026  1.00  0.00           C  
ATOM   4067  ND1 HID A 264      14.285  93.392 112.477  1.00  0.00           N  
ATOM   4068  CE1 HID A 264      13.783  92.633 113.418  1.00  0.00           C  
ATOM   4069  NE2 HID A 264      14.677  91.741 113.775  1.00  0.00           N  
ATOM   4070  H   HID A 264      13.892  94.216 110.056  1.00  0.00           H  
ATOM   4071  HA  HID A 264      16.482  93.922 108.907  1.00  0.00           H  
ATOM   4072  HB2 HID A 264      17.319  93.361 111.236  1.00  0.00           H  
ATOM   4073  HB3 HID A 264      16.266  94.832 111.192  1.00  0.00           H  
ATOM   4074  HD1 HID A 264      13.782  94.146 112.034  1.00  0.00           H  
ATOM   4075  HD2 HID A 264      16.699  91.420 113.134  1.00  0.00           H  
ATOM   4076  HE1 HID A 264      12.743  92.724 113.693  1.00  0.00           H  
ATOM   4077  N   SER A 265      17.076  91.359 109.185  1.00  0.00           N  
ATOM   4078  CA  SER A 265      17.482  89.929 109.208  1.00  0.00           C  
ATOM   4079  C   SER A 265      18.647  89.903 110.196  1.00  0.00           C  
ATOM   4080  O   SER A 265      19.373  90.930 110.231  1.00  0.00           O  
ATOM   4081  CB  SER A 265      18.022  89.363 107.836  1.00  0.00           C  
ATOM   4082  OG  SER A 265      17.112  89.493 106.814  1.00  0.00           O  
ATOM   4083  H   SER A 265      17.850  91.985 109.011  1.00  0.00           H  
ATOM   4084  HA  SER A 265      16.734  89.220 109.565  1.00  0.00           H  
ATOM   4085  HB2 SER A 265      18.927  89.921 107.591  1.00  0.00           H  
ATOM   4086  HB3 SER A 265      18.302  88.330 108.036  1.00  0.00           H  
ATOM   4087  HG  SER A 265      16.269  89.141 107.109  1.00  0.00           H  
ATOM   4088  N   VAL A 266      18.868  88.857 110.964  1.00  0.00           N  
ATOM   4089  CA  VAL A 266      19.962  88.834 111.894  1.00  0.00           C  
ATOM   4090  C   VAL A 266      20.568  87.436 111.842  1.00  0.00           C  
ATOM   4091  O   VAL A 266      19.911  86.429 111.592  1.00  0.00           O  
ATOM   4092  CB  VAL A 266      19.421  89.219 113.322  1.00  0.00           C  
ATOM   4093  CG1 VAL A 266      18.389  88.193 113.831  1.00  0.00           C  
ATOM   4094  CG2 VAL A 266      20.581  89.211 114.374  1.00  0.00           C  
ATOM   4095  H   VAL A 266      18.348  87.997 110.865  1.00  0.00           H  
ATOM   4096  HA  VAL A 266      20.702  89.564 111.567  1.00  0.00           H  
ATOM   4097  HB  VAL A 266      19.031  90.233 113.236  1.00  0.00           H  
ATOM   4098 HG11 VAL A 266      17.576  88.085 113.112  1.00  0.00           H  
ATOM   4099 HG12 VAL A 266      18.842  87.212 113.977  1.00  0.00           H  
ATOM   4100 HG13 VAL A 266      17.962  88.476 114.793  1.00  0.00           H  
ATOM   4101 HG21 VAL A 266      21.338  89.952 114.122  1.00  0.00           H  
ATOM   4102 HG22 VAL A 266      20.159  89.521 115.330  1.00  0.00           H  
ATOM   4103 HG23 VAL A 266      21.053  88.240 114.516  1.00  0.00           H  
ATOM   4104  N   LEU A 267      21.891  87.382 112.109  1.00  0.00           N  
ATOM   4105  CA  LEU A 267      22.706  86.139 112.195  1.00  0.00           C  
ATOM   4106  C   LEU A 267      23.600  86.155 113.495  1.00  0.00           C  
ATOM   4107  O   LEU A 267      24.150  87.263 113.690  1.00  0.00           O  
ATOM   4108  CB  LEU A 267      23.658  85.984 110.981  1.00  0.00           C  
ATOM   4109  CG  LEU A 267      22.923  85.860 109.624  1.00  0.00           C  
ATOM   4110  CD1 LEU A 267      23.821  85.880 108.411  1.00  0.00           C  
ATOM   4111  CD2 LEU A 267      22.110  84.537 109.571  1.00  0.00           C  
ATOM   4112  H   LEU A 267      22.469  88.210 112.158  1.00  0.00           H  
ATOM   4113  HA  LEU A 267      22.068  85.256 112.236  1.00  0.00           H  
ATOM   4114  HB2 LEU A 267      24.421  86.762 110.935  1.00  0.00           H  
ATOM   4115  HB3 LEU A 267      24.103  85.000 111.125  1.00  0.00           H  
ATOM   4116  HG  LEU A 267      22.235  86.697 109.503  1.00  0.00           H  
ATOM   4117 HD11 LEU A 267      24.300  86.858 108.365  1.00  0.00           H  
ATOM   4118 HD12 LEU A 267      24.584  85.104 108.347  1.00  0.00           H  
ATOM   4119 HD13 LEU A 267      23.227  85.827 107.500  1.00  0.00           H  
ATOM   4120 HD21 LEU A 267      21.563  84.493 108.630  1.00  0.00           H  
ATOM   4121 HD22 LEU A 267      22.802  83.695 109.568  1.00  0.00           H  
ATOM   4122 HD23 LEU A 267      21.359  84.538 110.362  1.00  0.00           H  
ATOM   4123  N   GLY A 268      23.799  85.095 114.244  1.00  0.00           N  
ATOM   4124  CA  GLY A 268      24.849  85.051 115.246  1.00  0.00           C  
ATOM   4125  C   GLY A 268      26.103  84.350 114.697  1.00  0.00           C  
ATOM   4126  O   GLY A 268      26.092  83.206 114.255  1.00  0.00           O  
ATOM   4127  H   GLY A 268      23.560  84.168 113.923  1.00  0.00           H  
ATOM   4128  HA2 GLY A 268      25.117  86.071 115.521  1.00  0.00           H  
ATOM   4129  HA3 GLY A 268      24.420  84.462 116.057  1.00  0.00           H  
ATOM   4130  N   ASP A 269      27.172  85.143 114.584  1.00  0.00           N  
ATOM   4131  CA  ASP A 269      28.426  84.759 114.024  1.00  0.00           C  
ATOM   4132  C   ASP A 269      28.284  84.205 112.679  1.00  0.00           C  
ATOM   4133  O   ASP A 269      28.896  83.255 112.238  1.00  0.00           O  
ATOM   4134  CB  ASP A 269      29.333  83.972 115.001  1.00  0.00           C  
ATOM   4135  CG  ASP A 269      29.708  84.636 116.313  1.00  0.00           C  
ATOM   4136  OD1 ASP A 269      30.280  83.956 117.204  1.00  0.00           O  
ATOM   4137  OD2 ASP A 269      29.328  85.784 116.640  1.00  0.00           O1-
ATOM   4138  H   ASP A 269      27.252  86.070 114.977  1.00  0.00           H  
ATOM   4139  HA  ASP A 269      28.944  85.710 113.904  1.00  0.00           H  
ATOM   4140  HB2 ASP A 269      28.945  82.967 115.163  1.00  0.00           H  
ATOM   4141  HB3 ASP A 269      30.247  83.836 114.424  1.00  0.00           H  
ATOM   4142  N   PHE A 270      27.427  84.857 111.856  1.00  0.00           N  
ATOM   4143  CA  PHE A 270      27.113  84.361 110.493  1.00  0.00           C  
ATOM   4144  C   PHE A 270      26.339  82.994 110.250  1.00  0.00           C  
ATOM   4145  O   PHE A 270      26.050  82.590 109.098  1.00  0.00           O  
ATOM   4146  CB  PHE A 270      28.366  84.549 109.534  1.00  0.00           C  
ATOM   4147  CG  PHE A 270      29.071  85.886 109.691  1.00  0.00           C  
ATOM   4148  CD1 PHE A 270      30.265  86.013 110.480  1.00  0.00           C  
ATOM   4149  CD2 PHE A 270      28.602  87.037 108.995  1.00  0.00           C  
ATOM   4150  CE1 PHE A 270      30.925  87.245 110.624  1.00  0.00           C  
ATOM   4151  CE2 PHE A 270      29.292  88.254 109.098  1.00  0.00           C  
ATOM   4152  CZ  PHE A 270      30.491  88.346 109.875  1.00  0.00           C  
ATOM   4153  H   PHE A 270      26.859  85.537 112.340  1.00  0.00           H  
ATOM   4154  HA  PHE A 270      26.415  85.079 110.061  1.00  0.00           H  
ATOM   4155  HB2 PHE A 270      29.043  83.703 109.650  1.00  0.00           H  
ATOM   4156  HB3 PHE A 270      28.095  84.541 108.478  1.00  0.00           H  
ATOM   4157  HD1 PHE A 270      30.660  85.182 111.046  1.00  0.00           H  
ATOM   4158  HD2 PHE A 270      27.745  87.023 108.338  1.00  0.00           H  
ATOM   4159  HE1 PHE A 270      31.846  87.301 111.184  1.00  0.00           H  
ATOM   4160  HE2 PHE A 270      28.973  89.057 108.451  1.00  0.00           H  
ATOM   4161  HZ  PHE A 270      31.061  89.260 109.796  1.00  0.00           H  
ATOM   4162  N   LYS A 271      25.833  82.463 111.350  1.00  0.00           N  
ATOM   4163  CA  LYS A 271      24.828  81.398 111.390  1.00  0.00           C  
ATOM   4164  C   LYS A 271      23.479  81.932 111.749  1.00  0.00           C  
ATOM   4165  O   LYS A 271      23.453  82.904 112.461  1.00  0.00           O  
ATOM   4166  CB  LYS A 271      25.179  80.394 112.528  1.00  0.00           C  
ATOM   4167  CG  LYS A 271      26.558  79.811 112.199  1.00  0.00           C  
ATOM   4168  CD  LYS A 271      27.124  78.689 113.196  1.00  0.00           C  
ATOM   4169  CE  LYS A 271      28.142  79.179 114.299  1.00  0.00           C  
ATOM   4170  NZ  LYS A 271      28.711  77.990 114.995  1.00  0.00           N1+
ATOM   4171  H   LYS A 271      26.124  82.921 112.201  1.00  0.00           H  
ATOM   4172  HA  LYS A 271      24.813  80.894 110.424  1.00  0.00           H  
ATOM   4173  HB2 LYS A 271      25.154  80.873 113.507  1.00  0.00           H  
ATOM   4174  HB3 LYS A 271      24.435  79.598 112.569  1.00  0.00           H  
ATOM   4175  HG2 LYS A 271      26.541  79.305 111.233  1.00  0.00           H  
ATOM   4176  HG3 LYS A 271      27.322  80.585 112.126  1.00  0.00           H  
ATOM   4177  HD2 LYS A 271      26.253  78.296 113.720  1.00  0.00           H  
ATOM   4178  HD3 LYS A 271      27.604  77.886 112.636  1.00  0.00           H  
ATOM   4179  HE2 LYS A 271      28.855  79.792 113.748  1.00  0.00           H  
ATOM   4180  HE3 LYS A 271      27.590  79.859 114.949  1.00  0.00           H  
ATOM   4181  HZ1 LYS A 271      29.292  77.384 114.435  1.00  0.00           H  
ATOM   4182  HZ2 LYS A 271      29.272  78.317 115.769  1.00  0.00           H  
ATOM   4183  HZ3 LYS A 271      27.979  77.419 115.392  1.00  0.00           H  
ATOM   4184  N   PRO A 272      22.282  81.289 111.425  1.00  0.00           N  
ATOM   4185  CA  PRO A 272      20.972  81.602 112.041  1.00  0.00           C  
ATOM   4186  C   PRO A 272      21.007  81.295 113.522  1.00  0.00           C  
ATOM   4187  O   PRO A 272      21.486  80.212 113.973  1.00  0.00           O  
ATOM   4188  CB  PRO A 272      20.015  80.612 111.363  1.00  0.00           C  
ATOM   4189  CG  PRO A 272      20.669  80.320 110.009  1.00  0.00           C  
ATOM   4190  CD  PRO A 272      22.152  80.331 110.255  1.00  0.00           C  
ATOM   4191  HA  PRO A 272      20.708  82.638 111.826  1.00  0.00           H  
ATOM   4192  HB2 PRO A 272      19.986  79.698 111.954  1.00  0.00           H  
ATOM   4193  HB3 PRO A 272      18.986  80.931 111.193  1.00  0.00           H  
ATOM   4194  HG2 PRO A 272      20.370  79.368 109.570  1.00  0.00           H  
ATOM   4195  HG3 PRO A 272      20.456  81.036 109.214  1.00  0.00           H  
ATOM   4196  HD2 PRO A 272      22.389  79.342 110.648  1.00  0.00           H  
ATOM   4197  HD3 PRO A 272      22.705  80.643 109.369  1.00  0.00           H  
ATOM   4198  N   TYR A 273      20.361  82.117 114.296  1.00  0.00           N  
ATOM   4199  CA  TYR A 273      20.291  82.126 115.742  1.00  0.00           C  
ATOM   4200  C   TYR A 273      19.102  81.416 116.148  1.00  0.00           C  
ATOM   4201  O   TYR A 273      18.004  81.503 115.579  1.00  0.00           O  
ATOM   4202  CB  TYR A 273      20.349  83.591 116.209  1.00  0.00           C  
ATOM   4203  CG  TYR A 273      20.212  83.835 117.685  1.00  0.00           C  
ATOM   4204  CD1 TYR A 273      21.310  83.691 118.596  1.00  0.00           C  
ATOM   4205  CD2 TYR A 273      18.992  84.481 118.202  1.00  0.00           C  
ATOM   4206  CE1 TYR A 273      21.137  83.855 119.929  1.00  0.00           C  
ATOM   4207  CE2 TYR A 273      18.817  84.570 119.571  1.00  0.00           C  
ATOM   4208  CZ  TYR A 273      19.850  84.215 120.436  1.00  0.00           C  
ATOM   4209  OH  TYR A 273      19.702  84.193 121.778  1.00  0.00           O  
ATOM   4210  H   TYR A 273      19.787  82.731 113.736  1.00  0.00           H  
ATOM   4211  HA  TYR A 273      21.151  81.646 116.209  1.00  0.00           H  
ATOM   4212  HB2 TYR A 273      21.221  84.085 115.780  1.00  0.00           H  
ATOM   4213  HB3 TYR A 273      19.560  84.104 115.660  1.00  0.00           H  
ATOM   4214  HD1 TYR A 273      22.266  83.408 118.178  1.00  0.00           H  
ATOM   4215  HD2 TYR A 273      18.125  84.720 117.603  1.00  0.00           H  
ATOM   4216  HE1 TYR A 273      21.957  83.699 120.615  1.00  0.00           H  
ATOM   4217  HE2 TYR A 273      17.897  84.975 119.967  1.00  0.00           H  
ATOM   4218  HH  TYR A 273      18.827  84.350 122.140  1.00  0.00           H  
ATOM   4219  N   ARG A 274      19.233  80.792 117.296  1.00  0.00           N  
ATOM   4220  CA  ARG A 274      18.087  80.280 118.121  1.00  0.00           C  
ATOM   4221  C   ARG A 274      18.394  80.551 119.626  1.00  0.00           C  
ATOM   4222  O   ARG A 274      19.455  80.181 120.102  1.00  0.00           O  
ATOM   4223  CB  ARG A 274      17.884  78.776 117.809  1.00  0.00           C  
ATOM   4224  CG  ARG A 274      16.685  78.235 118.583  1.00  0.00           C  
ATOM   4225  CD  ARG A 274      16.081  76.976 118.081  1.00  0.00           C  
ATOM   4226  NE  ARG A 274      15.060  76.491 119.009  1.00  0.00           N  
ATOM   4227  CZ  ARG A 274      14.590  75.300 119.014  1.00  0.00           C  
ATOM   4228  NH1 ARG A 274      14.804  74.463 118.048  1.00  0.00           N1+
ATOM   4229  NH2 ARG A 274      13.963  74.820 120.059  1.00  0.00           N  
ATOM   4230  H   ARG A 274      20.170  80.776 117.676  1.00  0.00           H  
ATOM   4231  HA  ARG A 274      17.138  80.696 117.782  1.00  0.00           H  
ATOM   4232  HB2 ARG A 274      17.667  78.722 116.742  1.00  0.00           H  
ATOM   4233  HB3 ARG A 274      18.772  78.218 118.103  1.00  0.00           H  
ATOM   4234  HG2 ARG A 274      17.056  78.028 119.587  1.00  0.00           H  
ATOM   4235  HG3 ARG A 274      15.955  79.040 118.672  1.00  0.00           H  
ATOM   4236  HD2 ARG A 274      15.718  77.214 117.081  1.00  0.00           H  
ATOM   4237  HD3 ARG A 274      16.871  76.244 117.912  1.00  0.00           H  
ATOM   4238  HE  ARG A 274      14.869  77.046 119.831  1.00  0.00           H  
ATOM   4239 HH11 ARG A 274      15.318  74.814 117.253  1.00  0.00           H  
ATOM   4240 HH12 ARG A 274      14.417  73.544 118.208  1.00  0.00           H  
ATOM   4241 HH21 ARG A 274      13.903  75.283 120.954  1.00  0.00           H  
ATOM   4242 HH22 ARG A 274      13.516  73.921 119.942  1.00  0.00           H  
ATOM   4243  N   PRO A 275      17.538  81.193 120.396  1.00  0.00           N  
ATOM   4244  CA  PRO A 275      17.530  81.228 121.873  1.00  0.00           C  
ATOM   4245  C   PRO A 275      17.547  79.827 122.496  1.00  0.00           C  
ATOM   4246  O   PRO A 275      16.742  78.949 122.188  1.00  0.00           O  
ATOM   4247  CB  PRO A 275      16.081  81.868 122.225  1.00  0.00           C  
ATOM   4248  CG  PRO A 275      15.751  82.714 121.002  1.00  0.00           C  
ATOM   4249  CD  PRO A 275      16.376  81.913 119.897  1.00  0.00           C  
ATOM   4250  HA  PRO A 275      18.285  81.894 122.289  1.00  0.00           H  
ATOM   4251  HB2 PRO A 275      15.354  81.081 122.430  1.00  0.00           H  
ATOM   4252  HB3 PRO A 275      16.198  82.397 123.172  1.00  0.00           H  
ATOM   4253  HG2 PRO A 275      14.687  82.908 120.864  1.00  0.00           H  
ATOM   4254  HG3 PRO A 275      16.282  83.666 120.992  1.00  0.00           H  
ATOM   4255  HD2 PRO A 275      15.671  81.202 119.468  1.00  0.00           H  
ATOM   4256  HD3 PRO A 275      16.693  82.572 119.089  1.00  0.00           H  
ATOM   4257  N   GLY A 276      18.521  79.547 123.338  1.00  0.00           N  
ATOM   4258  CA  GLY A 276      18.829  78.186 123.892  1.00  0.00           C  
ATOM   4259  C   GLY A 276      19.698  77.302 123.006  1.00  0.00           C  
ATOM   4260  O   GLY A 276      19.906  76.130 123.248  1.00  0.00           O  
ATOM   4261  H   GLY A 276      19.206  80.283 123.438  1.00  0.00           H  
ATOM   4262  HA2 GLY A 276      19.311  78.257 124.868  1.00  0.00           H  
ATOM   4263  HA3 GLY A 276      17.915  77.644 124.133  1.00  0.00           H  
ATOM   4264  N   GLN A 277      20.259  77.859 121.937  1.00  0.00           N  
ATOM   4265  CA  GLN A 277      21.236  77.093 121.161  1.00  0.00           C  
ATOM   4266  C   GLN A 277      22.598  76.930 121.947  1.00  0.00           C  
ATOM   4267  O   GLN A 277      22.929  77.737 122.821  1.00  0.00           O  
ATOM   4268  CB  GLN A 277      21.476  77.853 119.791  1.00  0.00           C  
ATOM   4269  CG  GLN A 277      22.328  79.128 119.866  1.00  0.00           C  
ATOM   4270  CD  GLN A 277      22.691  79.738 118.495  1.00  0.00           C  
ATOM   4271  NE2 GLN A 277      23.751  80.520 118.439  1.00  0.00           N  
ATOM   4272  OE1 GLN A 277      22.073  79.498 117.431  1.00  0.00           O  
ATOM   4273  H   GLN A 277      20.001  78.794 121.656  1.00  0.00           H  
ATOM   4274  HA  GLN A 277      20.854  76.101 120.918  1.00  0.00           H  
ATOM   4275  HB2 GLN A 277      21.840  77.073 119.123  1.00  0.00           H  
ATOM   4276  HB3 GLN A 277      20.546  78.181 119.327  1.00  0.00           H  
ATOM   4277  HG2 GLN A 277      21.896  79.883 120.522  1.00  0.00           H  
ATOM   4278  HG3 GLN A 277      23.306  78.884 120.279  1.00  0.00           H  
ATOM   4279 HE21 GLN A 277      23.896  80.872 117.504  1.00  0.00           H  
ATOM   4280 HE22 GLN A 277      24.442  80.380 119.162  1.00  0.00           H  
ATOM   4281  N   ALA A 278      23.393  75.901 121.603  1.00  0.00           N  
ATOM   4282  CA  ALA A 278      24.522  75.566 122.472  1.00  0.00           C  
ATOM   4283  C   ALA A 278      25.643  76.584 122.131  1.00  0.00           C  
ATOM   4284  O   ALA A 278      26.380  77.078 123.026  1.00  0.00           O  
ATOM   4285  CB  ALA A 278      25.024  74.156 122.315  1.00  0.00           C  
ATOM   4286  H   ALA A 278      23.055  75.206 120.952  1.00  0.00           H  
ATOM   4287  HA  ALA A 278      24.133  75.670 123.486  1.00  0.00           H  
ATOM   4288  HB1 ALA A 278      25.489  74.016 121.339  1.00  0.00           H  
ATOM   4289  HB2 ALA A 278      25.756  73.921 123.088  1.00  0.00           H  
ATOM   4290  HB3 ALA A 278      24.180  73.469 122.378  1.00  0.00           H  
ATOM   4291  N   TYR A 279      25.897  76.858 120.820  1.00  0.00           N  
ATOM   4292  CA  TYR A 279      26.927  77.765 120.331  1.00  0.00           C  
ATOM   4293  C   TYR A 279      26.620  79.236 120.810  1.00  0.00           C  
ATOM   4294  O   TYR A 279      25.587  79.801 120.523  1.00  0.00           O  
ATOM   4295  CB  TYR A 279      27.048  77.715 118.825  1.00  0.00           C  
ATOM   4296  CG  TYR A 279      28.155  78.657 118.288  1.00  0.00           C  
ATOM   4297  CD1 TYR A 279      27.703  79.921 117.856  1.00  0.00           C  
ATOM   4298  CD2 TYR A 279      29.495  78.307 118.061  1.00  0.00           C  
ATOM   4299  CE1 TYR A 279      28.583  80.859 117.270  1.00  0.00           C  
ATOM   4300  CE2 TYR A 279      30.326  79.228 117.460  1.00  0.00           C  
ATOM   4301  CZ  TYR A 279      29.959  80.578 117.150  1.00  0.00           C  
ATOM   4302  OH  TYR A 279      30.924  81.481 116.735  1.00  0.00           O  
ATOM   4303  H   TYR A 279      25.359  76.422 120.084  1.00  0.00           H  
ATOM   4304  HA  TYR A 279      27.887  77.451 120.740  1.00  0.00           H  
ATOM   4305  HB2 TYR A 279      27.219  76.672 118.560  1.00  0.00           H  
ATOM   4306  HB3 TYR A 279      26.102  78.064 118.408  1.00  0.00           H  
ATOM   4307  HD1 TYR A 279      26.644  80.111 117.941  1.00  0.00           H  
ATOM   4308  HD2 TYR A 279      29.797  77.297 118.297  1.00  0.00           H  
ATOM   4309  HE1 TYR A 279      28.246  81.846 116.985  1.00  0.00           H  
ATOM   4310  HE2 TYR A 279      31.372  79.000 117.320  1.00  0.00           H  
ATOM   4311  HH  TYR A 279      30.702  82.401 116.899  1.00  0.00           H  
ATOM   4312  N   VAL A 280      27.431  79.887 121.652  1.00  0.00           N  
ATOM   4313  CA  VAL A 280      27.289  81.308 122.057  1.00  0.00           C  
ATOM   4314  C   VAL A 280      27.735  82.231 120.924  1.00  0.00           C  
ATOM   4315  O   VAL A 280      28.879  82.011 120.501  1.00  0.00           O  
ATOM   4316  CB  VAL A 280      28.087  81.757 123.350  1.00  0.00           C  
ATOM   4317  CG1 VAL A 280      28.129  83.307 123.658  1.00  0.00           C  
ATOM   4318  CG2 VAL A 280      27.697  80.923 124.612  1.00  0.00           C  
ATOM   4319  H   VAL A 280      28.128  79.360 122.157  1.00  0.00           H  
ATOM   4320  HA  VAL A 280      26.231  81.412 122.300  1.00  0.00           H  
ATOM   4321  HB  VAL A 280      29.094  81.372 123.197  1.00  0.00           H  
ATOM   4322 HG11 VAL A 280      27.107  83.630 123.859  1.00  0.00           H  
ATOM   4323 HG12 VAL A 280      28.750  83.497 124.533  1.00  0.00           H  
ATOM   4324 HG13 VAL A 280      28.466  83.910 122.815  1.00  0.00           H  
ATOM   4325 HG21 VAL A 280      28.461  80.907 125.390  1.00  0.00           H  
ATOM   4326 HG22 VAL A 280      26.724  81.188 125.024  1.00  0.00           H  
ATOM   4327 HG23 VAL A 280      27.637  79.879 124.303  1.00  0.00           H  
ATOM   4328  N   PRO A 281      26.856  83.166 120.460  1.00  0.00           N  
ATOM   4329  CA  PRO A 281      27.256  84.215 119.539  1.00  0.00           C  
ATOM   4330  C   PRO A 281      28.123  85.269 120.208  1.00  0.00           C  
ATOM   4331  O   PRO A 281      27.861  85.671 121.331  1.00  0.00           O  
ATOM   4332  CB  PRO A 281      25.970  84.736 118.974  1.00  0.00           C  
ATOM   4333  CG  PRO A 281      24.984  84.593 120.106  1.00  0.00           C  
ATOM   4334  CD  PRO A 281      25.445  83.330 120.832  1.00  0.00           C  
ATOM   4335  HA  PRO A 281      27.820  83.810 118.698  1.00  0.00           H  
ATOM   4336  HB2 PRO A 281      26.128  85.757 118.626  1.00  0.00           H  
ATOM   4337  HB3 PRO A 281      25.688  84.151 118.097  1.00  0.00           H  
ATOM   4338  HG2 PRO A 281      25.074  85.507 120.694  1.00  0.00           H  
ATOM   4339  HG3 PRO A 281      23.936  84.515 119.816  1.00  0.00           H  
ATOM   4340  HD2 PRO A 281      25.357  83.598 121.886  1.00  0.00           H  
ATOM   4341  HD3 PRO A 281      24.828  82.460 120.609  1.00  0.00           H  
ATOM   4342  N   CYS A 282      29.136  85.829 119.476  1.00  0.00           N  
ATOM   4343  CA  CYS A 282      29.917  87.110 119.784  1.00  0.00           C  
ATOM   4344  C   CYS A 282      29.230  88.345 119.269  1.00  0.00           C  
ATOM   4345  O   CYS A 282      29.057  89.337 119.979  1.00  0.00           O  
ATOM   4346  CB  CYS A 282      31.360  86.940 119.295  1.00  0.00           C  
ATOM   4347  SG  CYS A 282      32.307  88.333 119.942  1.00  0.00           S  
ATOM   4348  H   CYS A 282      29.256  85.489 118.532  1.00  0.00           H  
ATOM   4349  HA  CYS A 282      29.966  87.249 120.863  1.00  0.00           H  
ATOM   4350  HB2 CYS A 282      31.848  86.010 119.587  1.00  0.00           H  
ATOM   4351  HB3 CYS A 282      31.308  86.810 118.213  1.00  0.00           H  
ATOM   4352  HG  CYS A 282      32.124  89.304 119.043  1.00  0.00           H  
ATOM   4353  N   TYR A 283      28.878  88.281 117.991  1.00  0.00           N  
ATOM   4354  CA  TYR A 283      28.313  89.447 117.206  1.00  0.00           C  
ATOM   4355  C   TYR A 283      26.977  88.996 116.546  1.00  0.00           C  
ATOM   4356  O   TYR A 283      26.839  87.872 116.017  1.00  0.00           O  
ATOM   4357  CB  TYR A 283      29.376  89.992 116.231  1.00  0.00           C  
ATOM   4358  CG  TYR A 283      30.688  90.366 116.869  1.00  0.00           C  
ATOM   4359  CD1 TYR A 283      31.778  89.504 116.838  1.00  0.00           C  
ATOM   4360  CD2 TYR A 283      30.824  91.653 117.461  1.00  0.00           C  
ATOM   4361  CE1 TYR A 283      33.018  90.009 117.223  1.00  0.00           C  
ATOM   4362  CE2 TYR A 283      32.099  92.116 117.858  1.00  0.00           C  
ATOM   4363  CZ  TYR A 283      33.195  91.268 117.872  1.00  0.00           C  
ATOM   4364  OH  TYR A 283      34.418  91.734 118.351  1.00  0.00           O  
ATOM   4365  H   TYR A 283      29.132  87.406 117.555  1.00  0.00           H  
ATOM   4366  HA  TYR A 283      28.000  90.240 117.886  1.00  0.00           H  
ATOM   4367  HB2 TYR A 283      29.513  89.175 115.522  1.00  0.00           H  
ATOM   4368  HB3 TYR A 283      28.866  90.733 115.616  1.00  0.00           H  
ATOM   4369  HD1 TYR A 283      31.614  88.472 116.567  1.00  0.00           H  
ATOM   4370  HD2 TYR A 283      29.917  92.231 117.558  1.00  0.00           H  
ATOM   4371  HE1 TYR A 283      33.875  89.364 117.091  1.00  0.00           H  
ATOM   4372  HE2 TYR A 283      32.153  93.054 118.392  1.00  0.00           H  
ATOM   4373  HH  TYR A 283      34.407  92.685 118.485  1.00  0.00           H  
ATOM   4374  N   PHE A 284      25.933  89.863 116.602  1.00  0.00           N  
ATOM   4375  CA  PHE A 284      24.716  89.811 115.922  1.00  0.00           C  
ATOM   4376  C   PHE A 284      25.022  90.650 114.676  1.00  0.00           C  
ATOM   4377  O   PHE A 284      25.172  91.842 114.701  1.00  0.00           O  
ATOM   4378  CB  PHE A 284      23.524  90.371 116.667  1.00  0.00           C  
ATOM   4379  CG  PHE A 284      23.112  89.363 117.721  1.00  0.00           C  
ATOM   4380  CD1 PHE A 284      23.379  89.651 119.080  1.00  0.00           C  
ATOM   4381  CD2 PHE A 284      22.700  88.028 117.348  1.00  0.00           C  
ATOM   4382  CE1 PHE A 284      22.972  88.805 120.049  1.00  0.00           C  
ATOM   4383  CE2 PHE A 284      22.444  87.103 118.339  1.00  0.00           C  
ATOM   4384  CZ  PHE A 284      22.501  87.494 119.678  1.00  0.00           C  
ATOM   4385  H   PHE A 284      26.170  90.761 117.001  1.00  0.00           H  
ATOM   4386  HA  PHE A 284      24.467  88.782 115.665  1.00  0.00           H  
ATOM   4387  HB2 PHE A 284      23.676  91.367 117.085  1.00  0.00           H  
ATOM   4388  HB3 PHE A 284      22.696  90.499 115.969  1.00  0.00           H  
ATOM   4389  HD1 PHE A 284      23.802  90.590 119.406  1.00  0.00           H  
ATOM   4390  HD2 PHE A 284      22.655  87.799 116.294  1.00  0.00           H  
ATOM   4391  HE1 PHE A 284      23.106  89.134 121.070  1.00  0.00           H  
ATOM   4392  HE2 PHE A 284      22.200  86.130 117.938  1.00  0.00           H  
ATOM   4393  HZ  PHE A 284      22.370  86.713 120.412  1.00  0.00           H  
ATOM   4394  N   ILE A 285      25.092  89.999 113.558  1.00  0.00           N  
ATOM   4395  CA  ILE A 285      25.373  90.628 112.232  1.00  0.00           C  
ATOM   4396  C   ILE A 285      24.011  90.718 111.537  1.00  0.00           C  
ATOM   4397  O   ILE A 285      23.222  89.817 111.431  1.00  0.00           O  
ATOM   4398  CB  ILE A 285      26.372  89.857 111.340  1.00  0.00           C  
ATOM   4399  CG1 ILE A 285      27.709  89.645 112.117  1.00  0.00           C  
ATOM   4400  CG2 ILE A 285      26.615  90.570 110.011  1.00  0.00           C  
ATOM   4401  CD1 ILE A 285      27.800  88.106 112.361  1.00  0.00           C  
ATOM   4402  H   ILE A 285      24.715  89.062 113.590  1.00  0.00           H  
ATOM   4403  HA  ILE A 285      25.717  91.648 112.402  1.00  0.00           H  
ATOM   4404  HB  ILE A 285      25.860  88.922 111.112  1.00  0.00           H  
ATOM   4405 HG12 ILE A 285      28.570  89.965 111.529  1.00  0.00           H  
ATOM   4406 HG13 ILE A 285      27.759  90.263 113.014  1.00  0.00           H  
ATOM   4407 HG21 ILE A 285      25.765  90.851 109.390  1.00  0.00           H  
ATOM   4408 HG22 ILE A 285      27.258  91.449 110.041  1.00  0.00           H  
ATOM   4409 HG23 ILE A 285      27.224  89.884 109.422  1.00  0.00           H  
ATOM   4410 HD11 ILE A 285      27.044  87.677 113.018  1.00  0.00           H  
ATOM   4411 HD12 ILE A 285      27.931  87.576 111.418  1.00  0.00           H  
ATOM   4412 HD13 ILE A 285      28.735  87.866 112.868  1.00  0.00           H  
ATOM   4413  N   HID A 286      23.728  91.915 110.939  1.00  0.00           N  
ATOM   4414  CA  HID A 286      22.449  92.271 110.295  1.00  0.00           C  
ATOM   4415  C   HID A 286      22.559  92.463 108.781  1.00  0.00           C  
ATOM   4416  O   HID A 286      23.573  93.057 108.367  1.00  0.00           O  
ATOM   4417  CB  HID A 286      21.801  93.501 110.986  1.00  0.00           C  
ATOM   4418  CG  HID A 286      21.618  93.391 112.498  1.00  0.00           C  
ATOM   4419  CD2 HID A 286      20.433  93.175 113.188  1.00  0.00           C  
ATOM   4420  ND1 HID A 286      22.630  93.310 113.396  1.00  0.00           N  
ATOM   4421  CE1 HID A 286      22.077  93.205 114.623  1.00  0.00           C  
ATOM   4422  NE2 HID A 286      20.692  93.170 114.526  1.00  0.00           N  
ATOM   4423  H   HID A 286      24.268  92.766 111.007  1.00  0.00           H  
ATOM   4424  HA  HID A 286      21.746  91.451 110.449  1.00  0.00           H  
ATOM   4425  HB2 HID A 286      22.401  94.398 110.836  1.00  0.00           H  
ATOM   4426  HB3 HID A 286      20.875  93.695 110.445  1.00  0.00           H  
ATOM   4427  HD1 HID A 286      23.609  93.240 113.155  1.00  0.00           H  
ATOM   4428  HD2 HID A 286      19.458  93.249 112.730  1.00  0.00           H  
ATOM   4429  HE1 HID A 286      22.660  93.218 115.532  1.00  0.00           H  
ATOM   4430  N   VAL A 287      21.461  92.102 108.071  1.00  0.00           N  
ATOM   4431  CA  VAL A 287      21.281  92.639 106.718  1.00  0.00           C  
ATOM   4432  C   VAL A 287      19.955  93.485 106.724  1.00  0.00           C  
ATOM   4433  O   VAL A 287      18.998  93.038 107.386  1.00  0.00           O  
ATOM   4434  CB  VAL A 287      21.316  91.596 105.577  1.00  0.00           C  
ATOM   4435  CG1 VAL A 287      21.312  92.335 104.185  1.00  0.00           C  
ATOM   4436  CG2 VAL A 287      22.439  90.534 105.679  1.00  0.00           C  
ATOM   4437  H   VAL A 287      20.674  91.776 108.614  1.00  0.00           H  
ATOM   4438  HA  VAL A 287      22.085  93.328 106.455  1.00  0.00           H  
ATOM   4439  HB  VAL A 287      20.404  91.017 105.724  1.00  0.00           H  
ATOM   4440 HG11 VAL A 287      21.601  91.631 103.404  1.00  0.00           H  
ATOM   4441 HG12 VAL A 287      20.299  92.614 103.896  1.00  0.00           H  
ATOM   4442 HG13 VAL A 287      22.023  93.160 104.156  1.00  0.00           H  
ATOM   4443 HG21 VAL A 287      22.585  90.333 106.741  1.00  0.00           H  
ATOM   4444 HG22 VAL A 287      22.366  89.626 105.081  1.00  0.00           H  
ATOM   4445 HG23 VAL A 287      23.328  90.978 105.233  1.00  0.00           H  
ATOM   4446  N   LEU A 288      19.928  94.595 106.003  1.00  0.00           N  
ATOM   4447  CA  LEU A 288      18.759  95.397 105.676  1.00  0.00           C  
ATOM   4448  C   LEU A 288      18.868  95.767 104.162  1.00  0.00           C  
ATOM   4449  O   LEU A 288      19.965  95.705 103.605  1.00  0.00           O  
ATOM   4450  CB  LEU A 288      18.656  96.642 106.590  1.00  0.00           C  
ATOM   4451  CG  LEU A 288      17.888  96.287 107.937  1.00  0.00           C  
ATOM   4452  CD1 LEU A 288      18.918  96.149 109.062  1.00  0.00           C  
ATOM   4453  CD2 LEU A 288      16.841  97.314 108.306  1.00  0.00           C  
ATOM   4454  H   LEU A 288      20.821  94.957 105.702  1.00  0.00           H  
ATOM   4455  HA  LEU A 288      17.799  94.904 105.826  1.00  0.00           H  
ATOM   4456  HB2 LEU A 288      19.662  96.994 106.815  1.00  0.00           H  
ATOM   4457  HB3 LEU A 288      18.069  97.443 106.143  1.00  0.00           H  
ATOM   4458  HG  LEU A 288      17.445  95.292 107.907  1.00  0.00           H  
ATOM   4459 HD11 LEU A 288      19.379  97.135 109.126  1.00  0.00           H  
ATOM   4460 HD12 LEU A 288      18.378  95.968 109.991  1.00  0.00           H  
ATOM   4461 HD13 LEU A 288      19.624  95.320 109.015  1.00  0.00           H  
ATOM   4462 HD21 LEU A 288      17.287  98.309 108.300  1.00  0.00           H  
ATOM   4463 HD22 LEU A 288      15.964  97.383 107.662  1.00  0.00           H  
ATOM   4464 HD23 LEU A 288      16.401  97.140 109.287  1.00  0.00           H  
ATOM   4465  N   LYS A 289      17.782  96.198 103.499  1.00  0.00           N  
ATOM   4466  CA  LYS A 289      17.730  96.578 102.084  1.00  0.00           C  
ATOM   4467  C   LYS A 289      16.897  97.893 101.950  1.00  0.00           C  
ATOM   4468  O   LYS A 289      15.746  97.866 102.363  1.00  0.00           O  
ATOM   4469  CB  LYS A 289      17.093  95.422 101.304  1.00  0.00           C  
ATOM   4470  CG  LYS A 289      16.987  95.708  99.800  1.00  0.00           C  
ATOM   4471  CD  LYS A 289      16.090  94.632  99.084  1.00  0.00           C  
ATOM   4472  CE  LYS A 289      15.969  95.160  97.609  1.00  0.00           C  
ATOM   4473  NZ  LYS A 289      15.187  94.149  96.803  1.00  0.00           N1+
ATOM   4474  H   LYS A 289      16.851  96.105 103.876  1.00  0.00           H  
ATOM   4475  HA  LYS A 289      18.734  96.771 101.706  1.00  0.00           H  
ATOM   4476  HB2 LYS A 289      17.809  94.620 101.483  1.00  0.00           H  
ATOM   4477  HB3 LYS A 289      16.141  95.062 101.696  1.00  0.00           H  
ATOM   4478  HG2 LYS A 289      16.648  96.706  99.521  1.00  0.00           H  
ATOM   4479  HG3 LYS A 289      17.984  95.568  99.383  1.00  0.00           H  
ATOM   4480  HD2 LYS A 289      16.510  93.627  99.142  1.00  0.00           H  
ATOM   4481  HD3 LYS A 289      15.096  94.506  99.515  1.00  0.00           H  
ATOM   4482  HE2 LYS A 289      15.524  96.153  97.536  1.00  0.00           H  
ATOM   4483  HE3 LYS A 289      16.970  95.328  97.214  1.00  0.00           H  
ATOM   4484  HZ1 LYS A 289      15.782  93.336  96.727  1.00  0.00           H  
ATOM   4485  HZ2 LYS A 289      14.353  93.792  97.247  1.00  0.00           H  
ATOM   4486  HZ3 LYS A 289      15.006  94.469  95.863  1.00  0.00           H  
ATOM   4487  N   LYS A 290      17.421  98.879 101.230  1.00  0.00           N  
ATOM   4488  CA  LYS A 290      16.697 100.027 100.868  1.00  0.00           C  
ATOM   4489  C   LYS A 290      15.530  99.803  99.854  1.00  0.00           C  
ATOM   4490  O   LYS A 290      15.510  98.905  99.097  1.00  0.00           O  
ATOM   4491  CB  LYS A 290      17.638 101.163 100.331  1.00  0.00           C  
ATOM   4492  CG  LYS A 290      17.181 102.613 100.697  1.00  0.00           C  
ATOM   4493  CD  LYS A 290      18.120 103.565  99.919  1.00  0.00           C  
ATOM   4494  CE  LYS A 290      17.941 105.100 100.223  1.00  0.00           C  
ATOM   4495  NZ  LYS A 290      18.778 105.881  99.352  1.00  0.00           N1+
ATOM   4496  H   LYS A 290      18.372  98.773 100.907  1.00  0.00           H  
ATOM   4497  HA  LYS A 290      16.348 100.476 101.797  1.00  0.00           H  
ATOM   4498  HB2 LYS A 290      18.658 101.005 100.680  1.00  0.00           H  
ATOM   4499  HB3 LYS A 290      17.664 101.101  99.243  1.00  0.00           H  
ATOM   4500  HG2 LYS A 290      16.171 102.930 100.438  1.00  0.00           H  
ATOM   4501  HG3 LYS A 290      17.395 102.728 101.760  1.00  0.00           H  
ATOM   4502  HD2 LYS A 290      19.167 103.268  99.972  1.00  0.00           H  
ATOM   4503  HD3 LYS A 290      18.061 103.421  98.841  1.00  0.00           H  
ATOM   4504  HE2 LYS A 290      16.897 105.351 100.036  1.00  0.00           H  
ATOM   4505  HE3 LYS A 290      18.233 105.370 101.238  1.00  0.00           H  
ATOM   4506  HZ1 LYS A 290      18.804 106.831  99.692  1.00  0.00           H  
ATOM   4507  HZ2 LYS A 290      19.738 105.567  99.320  1.00  0.00           H  
ATOM   4508  HZ3 LYS A 290      18.425 105.838  98.407  1.00  0.00           H  
ATOM   4509  N   THR A 291      14.527 100.651  99.918  1.00  0.00           N  
ATOM   4510  CA  THR A 291      13.436 100.708  98.911  1.00  0.00           C  
ATOM   4511  C   THR A 291      13.834 100.903  97.401  1.00  0.00           C  
ATOM   4512  O   THR A 291      14.655 101.665  97.007  1.00  0.00           O  
ATOM   4513  CB  THR A 291      12.317 101.577  99.376  1.00  0.00           C  
ATOM   4514  CG2 THR A 291      12.533 103.077  99.365  1.00  0.00           C  
ATOM   4515  OG1 THR A 291      11.170 101.342  98.589  1.00  0.00           O  
ATOM   4516  H   THR A 291      14.457 101.293 100.695  1.00  0.00           H  
ATOM   4517  HA  THR A 291      13.051  99.689  98.956  1.00  0.00           H  
ATOM   4518  HB  THR A 291      12.170 101.349 100.432  1.00  0.00           H  
ATOM   4519  HG1 THR A 291      10.631 100.631  98.943  1.00  0.00           H  
ATOM   4520 HG21 THR A 291      12.774 103.391  98.350  1.00  0.00           H  
ATOM   4521 HG22 THR A 291      11.568 103.451  99.709  1.00  0.00           H  
ATOM   4522 HG23 THR A 291      13.267 103.402 100.102  1.00  0.00           H  
ATOM   4523  N   GLY A 292      13.181 100.034  96.582  1.00  0.00           N  
ATOM   4524  CA  GLY A 292      13.472  99.832  95.170  1.00  0.00           C  
ATOM   4525  C   GLY A 292      12.567  98.693  94.677  1.00  0.00           C  
ATOM   4526  O   GLY A 292      11.402  98.946  94.321  1.00  0.00           O  
ATOM   4527  OXT GLY A 292      13.031  97.589  94.443  1.00  0.00           O1-
ATOM   4528  H   GLY A 292      12.661  99.297  97.036  1.00  0.00           H  
ATOM   4529  HA2 GLY A 292      13.196 100.769  94.685  1.00  0.00           H  
ATOM   4530  HA3 GLY A 292      14.500  99.519  94.993  1.00  0.00           H  
ATOM   4531  N   ACT A 294      35.357  96.933 117.607  1.00  0.00           N  
ATOM   4532  CA  ACT A 294      35.825  96.246 118.881  1.00  0.00           C  
ATOM   4533  C   ACT A 294      34.925  95.101 119.539  1.00  0.00           C  
ATOM   4534  O   ACT A 294      33.721  95.144 119.616  1.00  0.00           O  
ATOM   4535  CE  ACT A 294      36.437  97.975 117.073  1.00  0.00           C  
ATOM   4536  OXT ACT A 294      35.425  94.042 119.821  1.00  0.00           O1-
ATOM   4537  HE1 ACT A 294      37.419  97.570 116.825  1.00  0.00           H  
ATOM   4538  HE2 ACT A 294      36.107  98.318 116.091  1.00  0.00           H  
ATOM   4539  HE3 ACT A 294      36.621  98.765 117.803  1.00  0.00           H  
ATOM   4540  H1  ACT A 294      35.908  97.066 119.597  1.00  0.00           H  
ATOM   4541  H3  ACT A 294      36.731  95.718 118.585  1.00  0.00           H  
ATOM   4542  H01 ACT A 294      34.551  97.517 117.874  1.00  0.00           H  
ATOM   4543  H02 ACT A 294      35.083  96.257 116.880  1.00  0.00           H  
ATOM   4544  CA' SAM A 293      37.947  97.112 110.362  1.00  0.00           C  
ATOM   4545  CB  SAM A 293      37.960  98.412 111.183  1.00  0.00           C  
ATOM   4546  CG  SAM A 293      36.932  98.394 112.366  1.00  0.00           C  
ATOM   4547  SD  SAM A 293      37.532  99.449 113.779  1.00  0.00           S  
ATOM   4548  C5' SAM A 293      36.541 100.904 113.605  1.00  0.00           C  
ATOM   4549  C4' SAM A 293      37.110 102.007 112.619  1.00  0.00           C  
ATOM   4550  O4' SAM A 293      36.148 103.031 112.758  1.00  0.00           O  
ATOM   4551  C3' SAM A 293      38.407 102.668 113.150  1.00  0.00           C  
ATOM   4552  O3' SAM A 293      39.437 102.574 112.125  1.00  0.00           O  
ATOM   4553  C2' SAM A 293      38.015 104.146 113.436  1.00  0.00           C  
ATOM   4554  O2' SAM A 293      39.166 104.947 113.141  1.00  0.00           O  
ATOM   4555  C1' SAM A 293      36.798 104.306 112.572  1.00  0.00           C  
ATOM   4556  OXT SAM A 293      37.545  95.198 111.719  1.00  0.00           O  
ATOM   4557  N1  SAM A 293      33.940 108.271 110.991  1.00  0.00           N  
ATOM   4558  C2  SAM A 293      34.745 107.479 110.307  1.00  0.00           C  
ATOM   4559  N3  SAM A 293      35.470 106.436 110.751  1.00  0.00           N  
ATOM   4560  C4  SAM A 293      35.319 106.211 112.080  1.00  0.00           C  
ATOM   4561  C5  SAM A 293      34.508 106.965 112.877  1.00  0.00           C  
ATOM   4562  C6  SAM A 293      33.819 107.992 112.241  1.00  0.00           C  
ATOM   4563  N6  SAM A 293      33.054 108.902 112.888  1.00  0.00           N  
ATOM   4564  N7  SAM A 293      34.513 106.647 114.162  1.00  0.00           N  
ATOM   4565  C8  SAM A 293      35.313 105.560 114.186  1.00  0.00           C  
ATOM   4566  N9  SAM A 293      35.918 105.387 112.990  1.00  0.00           N  
ATOM   4567  C'  SAM A 293      38.434  95.915 111.256  1.00  0.00           C  
ATOM   4568  N'  SAM A 293      36.606  96.844 109.657  1.00  0.00           N  
ATOM   4569  O'  SAM A 293      39.621  95.675 111.248  1.00  0.00           O  
ATOM   4570 HN61 SAM A 293      33.139 109.011 113.891  1.00  0.00           H  
ATOM   4571 HN62 SAM A 293      32.654 109.622 112.300  1.00  0.00           H  
ATOM   4572  HA  SAM A 293      38.667  97.262 109.557  1.00  0.00           H  
ATOM   4573  HB1 SAM A 293      37.746  99.227 110.479  1.00  0.00           H  
ATOM   4574  HB2 SAM A 293      38.918  98.750 111.596  1.00  0.00           H  
ATOM   4575  HG1 SAM A 293      36.767  97.391 112.778  1.00  0.00           H  
ATOM   4576  HG2 SAM A 293      35.971  98.794 112.021  1.00  0.00           H  
ATOM   4577 HO2' SAM A 293      39.254 104.882 112.174  1.00  0.00           H  
ATOM   4578 HO3' SAM A 293      39.030 102.877 111.295  1.00  0.00           H  
ATOM   4579  H01 SAM A 293      35.646 105.112 115.112  1.00  0.00           H  
ATOM   4580  H02 SAM A 293      37.171 101.611 111.598  1.00  0.00           H  
ATOM   4581  H03 SAM A 293      38.667 102.186 114.101  1.00  0.00           H  
ATOM   4582  H04 SAM A 293      37.776 104.270 114.499  1.00  0.00           H  
ATOM   4583  H05 SAM A 293      37.092 104.426 111.522  1.00  0.00           H  
ATOM   4584  H06 SAM A 293      34.684 107.651 109.234  1.00  0.00           H  
ATOM   4585  H07 SAM A 293      35.843  96.854 110.349  1.00  0.00           H  
ATOM   4586  H08 SAM A 293      36.537  95.973 109.111  1.00  0.00           H  
ATOM   4587  H09 SAM A 293      36.444  97.615 108.993  1.00  0.00           H  
ATOM   4588 H5'1 SAM A 293      36.255 101.374 114.554  1.00  0.00           H  
ATOM   4589 H5'2 SAM A 293      35.572 100.513 113.274  1.00  0.00           H  
END
