# Supplementary material for: Computational Investigation of GNMT-Catalyzed Methyl Transfer Reaction: Integrating MD, QM, and ML Approaches
Source: J Comput Chem. Author manuscript; Available in PMC 2026 Jun 29. (PMC13312424; doi:10.1002/jcc.70434)
Supplement: SI-3 [file NIHMS2188582-supplement-SI-3.zip › MD-frame-pdbs/sampling-P1-52143.pdb]

ATOM      1  N   VAL A   1      37.869 121.576 118.533  1.00  0.00           N  
ATOM      2  CA  VAL A   1      37.395 122.944 118.159  1.00  0.00           C  
ATOM      3  C   VAL A   1      36.231 122.707 117.236  1.00  0.00           C  
ATOM      4  O   VAL A   1      36.366 122.092 116.179  1.00  0.00           O  
ATOM      5  CB  VAL A   1      38.400 123.853 117.359  1.00  0.00           C  
ATOM      6  CG1 VAL A   1      37.745 125.223 117.115  1.00  0.00           C  
ATOM      7  CG2 VAL A   1      39.713 123.986 118.110  1.00  0.00           C  
ATOM      8  HA  VAL A   1      37.089 123.541 119.018  1.00  0.00           H  
ATOM      9  HB  VAL A   1      38.632 123.352 116.419  1.00  0.00           H  
ATOM     10 HG11 VAL A   1      38.503 125.970 116.875  1.00  0.00           H  
ATOM     11 HG12 VAL A   1      36.956 125.200 116.364  1.00  0.00           H  
ATOM     12 HG13 VAL A   1      37.171 125.453 118.013  1.00  0.00           H  
ATOM     13 HG21 VAL A   1      40.259 124.673 117.465  1.00  0.00           H  
ATOM     14 HG22 VAL A   1      39.643 124.326 119.144  1.00  0.00           H  
ATOM     15 HG23 VAL A   1      40.231 123.028 118.140  1.00  0.00           H  
ATOM     16  H1  VAL A   1      37.996 120.903 117.791  1.00  0.00           H  
ATOM     17  H2  VAL A   1      37.256 121.103 119.181  1.00  0.00           H  
ATOM     18  H3  VAL A   1      38.785 121.590 118.960  1.00  0.00           H  
ATOM     19  N   ASP A   2      34.999 123.205 117.587  1.00  0.00           N  
ATOM     20  CA  ASP A   2      33.780 122.996 116.822  1.00  0.00           C  
ATOM     21  C   ASP A   2      33.891 123.499 115.401  1.00  0.00           C  
ATOM     22  O   ASP A   2      34.104 124.672 115.131  1.00  0.00           O  
ATOM     23  CB  ASP A   2      32.600 123.736 117.545  1.00  0.00           C  
ATOM     24  CG  ASP A   2      32.345 123.489 119.005  1.00  0.00           C  
ATOM     25  OD1 ASP A   2      31.464 124.159 119.635  1.00  0.00           O  
ATOM     26  OD2 ASP A   2      32.838 122.418 119.565  1.00  0.00           O1-
ATOM     27  H   ASP A   2      34.963 123.755 118.434  1.00  0.00           H  
ATOM     28  HA  ASP A   2      33.588 121.924 116.865  1.00  0.00           H  
ATOM     29  HB2 ASP A   2      32.649 124.817 117.409  1.00  0.00           H  
ATOM     30  HB3 ASP A   2      31.700 123.350 117.067  1.00  0.00           H  
ATOM     31  N   SER A   3      33.680 122.567 114.474  1.00  0.00           N  
ATOM     32  CA  SER A   3      33.620 122.828 113.039  1.00  0.00           C  
ATOM     33  C   SER A   3      32.735 121.770 112.372  1.00  0.00           C  
ATOM     34  O   SER A   3      33.140 120.563 112.410  1.00  0.00           O  
ATOM     35  CB  SER A   3      35.001 122.661 112.429  1.00  0.00           C  
ATOM     36  OG  SER A   3      35.016 122.891 111.021  1.00  0.00           O  
ATOM     37  H   SER A   3      33.269 121.688 114.756  1.00  0.00           H  
ATOM     38  HA  SER A   3      33.247 123.817 112.771  1.00  0.00           H  
ATOM     39  HB2 SER A   3      35.660 123.364 112.937  1.00  0.00           H  
ATOM     40  HB3 SER A   3      35.394 121.665 112.636  1.00  0.00           H  
ATOM     41  HG  SER A   3      35.357 122.055 110.696  1.00  0.00           H  
ATOM     42  N   VAL A   4      31.578 122.094 111.651  1.00  0.00           N  
ATOM     43  CA  VAL A   4      30.541 121.238 111.140  1.00  0.00           C  
ATOM     44  C   VAL A   4      29.769 120.450 112.266  1.00  0.00           C  
ATOM     45  O   VAL A   4      28.541 120.548 112.308  1.00  0.00           O  
ATOM     46  CB  VAL A   4      31.092 120.317 109.955  1.00  0.00           C  
ATOM     47  CG1 VAL A   4      29.882 119.636 109.271  1.00  0.00           C  
ATOM     48  CG2 VAL A   4      31.970 121.031 108.968  1.00  0.00           C  
ATOM     49  H   VAL A   4      31.246 123.046 111.684  1.00  0.00           H  
ATOM     50  HA  VAL A   4      29.923 121.975 110.626  1.00  0.00           H  
ATOM     51  HB  VAL A   4      31.710 119.539 110.402  1.00  0.00           H  
ATOM     52 HG11 VAL A   4      30.254 119.140 108.374  1.00  0.00           H  
ATOM     53 HG12 VAL A   4      29.405 118.952 109.972  1.00  0.00           H  
ATOM     54 HG13 VAL A   4      29.210 120.440 108.969  1.00  0.00           H  
ATOM     55 HG21 VAL A   4      32.267 120.273 108.242  1.00  0.00           H  
ATOM     56 HG22 VAL A   4      31.448 121.901 108.570  1.00  0.00           H  
ATOM     57 HG23 VAL A   4      32.906 121.344 109.431  1.00  0.00           H  
ATOM     58  N   TYR A   5      30.436 119.686 113.158  1.00  0.00           N  
ATOM     59  CA  TYR A   5      29.891 119.277 114.428  1.00  0.00           C  
ATOM     60  C   TYR A   5      30.661 119.776 115.712  1.00  0.00           C  
ATOM     61  O   TYR A   5      31.832 120.096 115.541  1.00  0.00           O  
ATOM     62  CB  TYR A   5      29.759 117.766 114.527  1.00  0.00           C  
ATOM     63  CG  TYR A   5      30.881 116.988 114.066  1.00  0.00           C  
ATOM     64  CD1 TYR A   5      31.700 116.269 114.947  1.00  0.00           C  
ATOM     65  CD2 TYR A   5      31.186 116.882 112.660  1.00  0.00           C  
ATOM     66  CE1 TYR A   5      32.717 115.456 114.486  1.00  0.00           C  
ATOM     67  CE2 TYR A   5      32.297 116.077 112.186  1.00  0.00           C  
ATOM     68  CZ  TYR A   5      33.034 115.350 113.145  1.00  0.00           C  
ATOM     69  OH  TYR A   5      34.064 114.466 112.804  1.00  0.00           O  
ATOM     70  H   TYR A   5      31.434 119.590 113.051  1.00  0.00           H  
ATOM     71  HA  TYR A   5      28.893 119.678 114.600  1.00  0.00           H  
ATOM     72  HB2 TYR A   5      29.622 117.545 115.585  1.00  0.00           H  
ATOM     73  HB3 TYR A   5      28.916 117.548 113.871  1.00  0.00           H  
ATOM     74  HD1 TYR A   5      31.682 116.309 116.027  1.00  0.00           H  
ATOM     75  HD2 TYR A   5      30.551 117.426 111.977  1.00  0.00           H  
ATOM     76  HE1 TYR A   5      33.261 114.877 115.219  1.00  0.00           H  
ATOM     77  HE2 TYR A   5      32.397 115.936 111.119  1.00  0.00           H  
ATOM     78  HH  TYR A   5      34.270 114.539 111.869  1.00  0.00           H  
ATOM     79  N   ARG A   6      30.118 119.702 116.922  1.00  0.00           N  
ATOM     80  CA  ARG A   6      30.751 119.925 118.192  1.00  0.00           C  
ATOM     81  C   ARG A   6      32.010 119.111 118.396  1.00  0.00           C  
ATOM     82  O   ARG A   6      32.171 118.014 117.962  1.00  0.00           O  
ATOM     83  CB  ARG A   6      29.711 119.783 119.361  1.00  0.00           C  
ATOM     84  CG  ARG A   6      30.201 120.397 120.723  1.00  0.00           C  
ATOM     85  CD  ARG A   6      29.338 120.419 121.953  1.00  0.00           C  
ATOM     86  NE  ARG A   6      28.796 119.117 122.263  1.00  0.00           N  
ATOM     87  CZ  ARG A   6      27.802 118.873 123.129  1.00  0.00           C  
ATOM     88  NH1 ARG A   6      27.391 117.672 123.403  1.00  0.00           N1+
ATOM     89  NH2 ARG A   6      27.235 119.928 123.742  1.00  0.00           N  
ATOM     90  H   ARG A   6      29.283 119.140 117.009  1.00  0.00           H  
ATOM     91  HA  ARG A   6      31.017 120.982 118.176  1.00  0.00           H  
ATOM     92  HB2 ARG A   6      28.760 120.249 119.107  1.00  0.00           H  
ATOM     93  HB3 ARG A   6      29.437 118.730 119.428  1.00  0.00           H  
ATOM     94  HG2 ARG A   6      31.055 119.745 120.909  1.00  0.00           H  
ATOM     95  HG3 ARG A   6      30.478 121.445 120.614  1.00  0.00           H  
ATOM     96  HD2 ARG A   6      29.781 120.931 122.806  1.00  0.00           H  
ATOM     97  HD3 ARG A   6      28.479 121.016 121.649  1.00  0.00           H  
ATOM     98  HE  ARG A   6      29.360 118.349 121.926  1.00  0.00           H  
ATOM     99 HH11 ARG A   6      27.985 116.996 122.945  1.00  0.00           H  
ATOM    100 HH12 ARG A   6      26.602 117.538 124.019  1.00  0.00           H  
ATOM    101 HH21 ARG A   6      27.666 120.833 123.626  1.00  0.00           H  
ATOM    102 HH22 ARG A   6      26.726 119.859 124.611  1.00  0.00           H  
ATOM    103  N   THR A   7      33.000 119.687 119.218  1.00  0.00           N  
ATOM    104  CA  THR A   7      34.169 118.962 119.677  1.00  0.00           C  
ATOM    105  C   THR A   7      33.655 117.689 120.407  1.00  0.00           C  
ATOM    106  O   THR A   7      32.722 117.763 121.210  1.00  0.00           O  
ATOM    107  CB  THR A   7      35.188 119.817 120.539  1.00  0.00           C  
ATOM    108  CG2 THR A   7      36.400 119.011 120.833  1.00  0.00           C  
ATOM    109  OG1 THR A   7      35.601 120.878 119.809  1.00  0.00           O  
ATOM    110  H   THR A   7      32.946 120.695 119.211  1.00  0.00           H  
ATOM    111  HA  THR A   7      34.663 118.705 118.739  1.00  0.00           H  
ATOM    112  HB  THR A   7      34.718 120.184 121.453  1.00  0.00           H  
ATOM    113  HG1 THR A   7      34.854 121.460 119.971  1.00  0.00           H  
ATOM    114 HG21 THR A   7      36.118 118.047 121.254  1.00  0.00           H  
ATOM    115 HG22 THR A   7      36.965 118.795 119.926  1.00  0.00           H  
ATOM    116 HG23 THR A   7      37.061 119.579 121.487  1.00  0.00           H  
ATOM    117  N   ARG A   8      34.288 116.516 120.180  1.00  0.00           N  
ATOM    118  CA  ARG A   8      33.958 115.164 120.519  1.00  0.00           C  
ATOM    119  C   ARG A   8      35.139 114.397 121.192  1.00  0.00           C  
ATOM    120  O   ARG A   8      34.819 113.367 121.809  1.00  0.00           O  
ATOM    121  CB  ARG A   8      33.279 114.369 119.359  1.00  0.00           C  
ATOM    122  CG  ARG A   8      31.743 114.447 119.522  1.00  0.00           C  
ATOM    123  CD  ARG A   8      30.929 114.015 118.261  1.00  0.00           C  
ATOM    124  NE  ARG A   8      29.511 114.266 118.478  1.00  0.00           N  
ATOM    125  CZ  ARG A   8      28.875 115.412 118.525  1.00  0.00           C  
ATOM    126  NH1 ARG A   8      27.610 115.411 118.665  1.00  0.00           N1+
ATOM    127  NH2 ARG A   8      29.454 116.513 118.298  1.00  0.00           N  
ATOM    128  H   ARG A   8      35.174 116.615 119.705  1.00  0.00           H  
ATOM    129  HA  ARG A   8      33.274 115.175 121.368  1.00  0.00           H  
ATOM    130  HB2 ARG A   8      33.465 114.698 118.336  1.00  0.00           H  
ATOM    131  HB3 ARG A   8      33.576 113.323 119.416  1.00  0.00           H  
ATOM    132  HG2 ARG A   8      31.546 113.800 120.377  1.00  0.00           H  
ATOM    133  HG3 ARG A   8      31.533 115.428 119.947  1.00  0.00           H  
ATOM    134  HD2 ARG A   8      31.297 114.602 117.421  1.00  0.00           H  
ATOM    135  HD3 ARG A   8      31.065 112.959 118.025  1.00  0.00           H  
ATOM    136  HE  ARG A   8      29.007 113.421 118.711  1.00  0.00           H  
ATOM    137 HH11 ARG A   8      27.208 114.496 118.807  1.00  0.00           H  
ATOM    138 HH12 ARG A   8      27.258 116.306 118.977  1.00  0.00           H  
ATOM    139 HH21 ARG A   8      30.455 116.483 118.172  1.00  0.00           H  
ATOM    140 HH22 ARG A   8      28.850 117.297 118.097  1.00  0.00           H  
ATOM    141  N   SER A   9      36.409 114.849 121.091  1.00  0.00           N  
ATOM    142  CA  SER A   9      37.440 114.099 121.763  1.00  0.00           C  
ATOM    143  C   SER A   9      37.350 114.152 123.361  1.00  0.00           C  
ATOM    144  O   SER A   9      37.396 115.171 123.948  1.00  0.00           O  
ATOM    145  CB  SER A   9      38.750 114.753 121.431  1.00  0.00           C  
ATOM    146  OG  SER A   9      39.114 114.598 120.093  1.00  0.00           O  
ATOM    147  H   SER A   9      36.594 115.534 120.372  1.00  0.00           H  
ATOM    148  HA  SER A   9      37.455 113.041 121.500  1.00  0.00           H  
ATOM    149  HB2 SER A   9      38.632 115.806 121.685  1.00  0.00           H  
ATOM    150  HB3 SER A   9      39.534 114.278 122.021  1.00  0.00           H  
ATOM    151  HG  SER A   9      39.626 113.792 119.991  1.00  0.00           H  
ATOM    152  N   LEU A  10      37.128 112.973 124.002  1.00  0.00           N  
ATOM    153  CA  LEU A  10      36.864 112.740 125.452  1.00  0.00           C  
ATOM    154  C   LEU A  10      37.993 113.417 126.362  1.00  0.00           C  
ATOM    155  O   LEU A  10      37.789 113.680 127.520  1.00  0.00           O  
ATOM    156  CB  LEU A  10      36.686 111.201 125.714  1.00  0.00           C  
ATOM    157  CG  LEU A  10      36.191 110.822 127.169  1.00  0.00           C  
ATOM    158  CD1 LEU A  10      34.679 111.057 127.314  1.00  0.00           C  
ATOM    159  CD2 LEU A  10      36.522 109.357 127.561  1.00  0.00           C  
ATOM    160  H   LEU A  10      36.896 112.172 123.430  1.00  0.00           H  
ATOM    161  HA  LEU A  10      35.962 113.278 125.747  1.00  0.00           H  
ATOM    162  HB2 LEU A  10      35.938 110.907 124.978  1.00  0.00           H  
ATOM    163  HB3 LEU A  10      37.589 110.622 125.520  1.00  0.00           H  
ATOM    164  HG  LEU A  10      36.749 111.450 127.863  1.00  0.00           H  
ATOM    165 HD11 LEU A  10      34.410 112.113 127.265  1.00  0.00           H  
ATOM    166 HD12 LEU A  10      34.212 110.502 126.499  1.00  0.00           H  
ATOM    167 HD13 LEU A  10      34.342 110.684 128.281  1.00  0.00           H  
ATOM    168 HD21 LEU A  10      35.920 108.566 127.112  1.00  0.00           H  
ATOM    169 HD22 LEU A  10      37.560 109.100 127.352  1.00  0.00           H  
ATOM    170 HD23 LEU A  10      36.420 109.271 128.643  1.00  0.00           H  
ATOM    171  N   GLY A  11      39.161 113.755 125.869  1.00  0.00           N  
ATOM    172  CA  GLY A  11      40.210 114.404 126.700  1.00  0.00           C  
ATOM    173  C   GLY A  11      40.215 115.904 126.569  1.00  0.00           C  
ATOM    174  O   GLY A  11      41.134 116.509 127.134  1.00  0.00           O  
ATOM    175  H   GLY A  11      39.329 113.582 124.888  1.00  0.00           H  
ATOM    176  HA2 GLY A  11      40.081 114.166 127.756  1.00  0.00           H  
ATOM    177  HA3 GLY A  11      41.170 114.026 126.348  1.00  0.00           H  
ATOM    178  N   VAL A  12      39.197 116.540 125.905  1.00  0.00           N  
ATOM    179  CA  VAL A  12      38.931 117.976 125.954  1.00  0.00           C  
ATOM    180  C   VAL A  12      37.420 118.291 125.980  1.00  0.00           C  
ATOM    181  O   VAL A  12      36.967 119.244 126.611  1.00  0.00           O  
ATOM    182  CB  VAL A  12      39.666 118.771 124.882  1.00  0.00           C  
ATOM    183  CG1 VAL A  12      38.968 118.817 123.581  1.00  0.00           C  
ATOM    184  CG2 VAL A  12      39.776 120.235 125.309  1.00  0.00           C  
ATOM    185  H   VAL A  12      38.589 115.861 125.473  1.00  0.00           H  
ATOM    186  HA  VAL A  12      39.314 118.419 126.873  1.00  0.00           H  
ATOM    187  HB  VAL A  12      40.677 118.395 124.726  1.00  0.00           H  
ATOM    188 HG11 VAL A  12      38.117 119.491 123.682  1.00  0.00           H  
ATOM    189 HG12 VAL A  12      39.609 119.243 122.810  1.00  0.00           H  
ATOM    190 HG13 VAL A  12      38.718 117.774 123.387  1.00  0.00           H  
ATOM    191 HG21 VAL A  12      39.906 120.952 124.499  1.00  0.00           H  
ATOM    192 HG22 VAL A  12      38.861 120.536 125.821  1.00  0.00           H  
ATOM    193 HG23 VAL A  12      40.517 120.427 126.085  1.00  0.00           H  
ATOM    194  N   ALA A  13      36.596 117.538 125.255  1.00  0.00           N  
ATOM    195  CA  ALA A  13      35.140 117.621 125.221  1.00  0.00           C  
ATOM    196  C   ALA A  13      34.530 117.062 126.521  1.00  0.00           C  
ATOM    197  O   ALA A  13      35.016 116.166 127.154  1.00  0.00           O  
ATOM    198  CB  ALA A  13      34.549 116.933 124.007  1.00  0.00           C  
ATOM    199  H   ALA A  13      36.997 116.909 124.574  1.00  0.00           H  
ATOM    200  HA  ALA A  13      34.873 118.673 125.132  1.00  0.00           H  
ATOM    201  HB1 ALA A  13      34.810 115.876 123.959  1.00  0.00           H  
ATOM    202  HB2 ALA A  13      33.460 116.925 124.045  1.00  0.00           H  
ATOM    203  HB3 ALA A  13      34.888 117.441 123.104  1.00  0.00           H  
ATOM    204  N   ALA A  14      33.371 117.621 126.858  1.00  0.00           N  
ATOM    205  CA  ALA A  14      32.503 117.269 127.995  1.00  0.00           C  
ATOM    206  C   ALA A  14      31.681 115.987 127.852  1.00  0.00           C  
ATOM    207  O   ALA A  14      31.689 115.159 128.724  1.00  0.00           O  
ATOM    208  CB  ALA A  14      31.513 118.425 128.208  1.00  0.00           C  
ATOM    209  H   ALA A  14      33.076 118.431 126.333  1.00  0.00           H  
ATOM    210  HA  ALA A  14      33.175 117.147 128.843  1.00  0.00           H  
ATOM    211  HB1 ALA A  14      30.933 118.231 129.111  1.00  0.00           H  
ATOM    212  HB2 ALA A  14      32.173 119.240 128.504  1.00  0.00           H  
ATOM    213  HB3 ALA A  14      30.818 118.603 127.386  1.00  0.00           H  
ATOM    214  N   GLU A  15      31.083 115.729 126.704  1.00  0.00           N  
ATOM    215  CA  GLU A  15      30.423 114.560 126.197  1.00  0.00           C  
ATOM    216  C   GLU A  15      30.947 114.116 124.853  1.00  0.00           C  
ATOM    217  O   GLU A  15      31.116 115.011 124.026  1.00  0.00           O  
ATOM    218  CB  GLU A  15      28.902 114.831 126.207  1.00  0.00           C  
ATOM    219  CG  GLU A  15      28.416 115.304 127.524  1.00  0.00           C  
ATOM    220  CD  GLU A  15      27.043 115.878 127.357  1.00  0.00           C  
ATOM    221  OE1 GLU A  15      26.779 116.983 127.908  1.00  0.00           O  
ATOM    222  OE2 GLU A  15      26.109 115.241 126.876  1.00  0.00           O1-
ATOM    223  H   GLU A  15      31.213 116.418 125.976  1.00  0.00           H  
ATOM    224  HA  GLU A  15      30.657 113.819 126.961  1.00  0.00           H  
ATOM    225  HB2 GLU A  15      28.672 115.496 125.374  1.00  0.00           H  
ATOM    226  HB3 GLU A  15      28.405 113.874 126.042  1.00  0.00           H  
ATOM    227  HG2 GLU A  15      28.402 114.495 128.255  1.00  0.00           H  
ATOM    228  HG3 GLU A  15      28.999 116.102 127.983  1.00  0.00           H  
ATOM    229  N   GLY A  16      31.272 112.800 124.701  1.00  0.00           N  
ATOM    230  CA  GLY A  16      32.006 112.325 123.526  1.00  0.00           C  
ATOM    231  C   GLY A  16      32.833 111.055 123.703  1.00  0.00           C  
ATOM    232  O   GLY A  16      32.414 110.156 124.481  1.00  0.00           O  
ATOM    233  H   GLY A  16      31.051 112.094 125.388  1.00  0.00           H  
ATOM    234  HA2 GLY A  16      31.179 112.137 122.841  1.00  0.00           H  
ATOM    235  HA3 GLY A  16      32.713 113.126 123.310  1.00  0.00           H  
ATOM    236  N   ILE A  17      33.906 110.877 122.946  1.00  0.00           N  
ATOM    237  CA  ILE A  17      34.481 109.572 122.613  1.00  0.00           C  
ATOM    238  C   ILE A  17      36.058 109.781 122.680  1.00  0.00           C  
ATOM    239  O   ILE A  17      36.563 110.695 122.011  1.00  0.00           O  
ATOM    240  CB  ILE A  17      33.940 109.017 121.336  1.00  0.00           C  
ATOM    241  CG1 ILE A  17      34.451 107.625 120.858  1.00  0.00           C  
ATOM    242  CG2 ILE A  17      33.720 109.972 120.179  1.00  0.00           C  
ATOM    243  CD1 ILE A  17      33.907 106.372 121.588  1.00  0.00           C  
ATOM    244  H   ILE A  17      34.099 111.646 122.319  1.00  0.00           H  
ATOM    245  HA  ILE A  17      34.210 108.817 123.352  1.00  0.00           H  
ATOM    246  HB  ILE A  17      32.899 108.804 121.577  1.00  0.00           H  
ATOM    247 HG12 ILE A  17      34.138 107.416 119.835  1.00  0.00           H  
ATOM    248 HG13 ILE A  17      35.536 107.675 120.942  1.00  0.00           H  
ATOM    249 HG21 ILE A  17      33.254 109.492 119.318  1.00  0.00           H  
ATOM    250 HG22 ILE A  17      33.169 110.853 120.508  1.00  0.00           H  
ATOM    251 HG23 ILE A  17      34.651 110.395 119.805  1.00  0.00           H  
ATOM    252 HD11 ILE A  17      33.741 106.468 122.661  1.00  0.00           H  
ATOM    253 HD12 ILE A  17      32.954 106.158 121.103  1.00  0.00           H  
ATOM    254 HD13 ILE A  17      34.376 105.401 121.427  1.00  0.00           H  
ATOM    255  N   PRO A  18      36.802 108.906 123.318  1.00  0.00           N  
ATOM    256  CA  PRO A  18      38.243 108.987 123.238  1.00  0.00           C  
ATOM    257  C   PRO A  18      38.906 108.654 121.895  1.00  0.00           C  
ATOM    258  O   PRO A  18      38.436 107.833 121.076  1.00  0.00           O  
ATOM    259  CB  PRO A  18      38.733 107.990 124.321  1.00  0.00           C  
ATOM    260  CG  PRO A  18      37.610 106.976 124.445  1.00  0.00           C  
ATOM    261  CD  PRO A  18      36.331 107.768 124.116  1.00  0.00           C  
ATOM    262  HA  PRO A  18      38.574 109.981 123.538  1.00  0.00           H  
ATOM    263  HB2 PRO A  18      39.705 107.527 124.150  1.00  0.00           H  
ATOM    264  HB3 PRO A  18      38.852 108.430 125.311  1.00  0.00           H  
ATOM    265  HG2 PRO A  18      37.659 106.219 123.662  1.00  0.00           H  
ATOM    266  HG3 PRO A  18      37.677 106.611 125.470  1.00  0.00           H  
ATOM    267  HD2 PRO A  18      35.596 107.189 123.556  1.00  0.00           H  
ATOM    268  HD3 PRO A  18      35.891 108.061 125.068  1.00  0.00           H  
ATOM    269  N   ASP A  19      40.082 109.261 121.759  1.00  0.00           N  
ATOM    270  CA  ASP A  19      41.027 109.252 120.635  1.00  0.00           C  
ATOM    271  C   ASP A  19      41.750 107.906 120.620  1.00  0.00           C  
ATOM    272  O   ASP A  19      42.953 107.773 120.433  1.00  0.00           O  
ATOM    273  CB  ASP A  19      42.047 110.454 120.848  1.00  0.00           C  
ATOM    274  CG  ASP A  19      41.363 111.839 120.723  1.00  0.00           C  
ATOM    275  OD1 ASP A  19      40.300 112.085 120.107  1.00  0.00           O  
ATOM    276  OD2 ASP A  19      42.082 112.722 121.274  1.00  0.00           O1-
ATOM    277  H   ASP A  19      40.359 109.778 122.581  1.00  0.00           H  
ATOM    278  HA  ASP A  19      40.491 109.265 119.685  1.00  0.00           H  
ATOM    279  HB2 ASP A  19      42.351 110.326 121.887  1.00  0.00           H  
ATOM    280  HB3 ASP A  19      42.842 110.538 120.108  1.00  0.00           H  
ATOM    281  N   GLN A  20      40.996 106.820 120.732  1.00  0.00           N  
ATOM    282  CA  GLN A  20      41.530 105.488 121.065  1.00  0.00           C  
ATOM    283  C   GLN A  20      42.204 104.916 119.789  1.00  0.00           C  
ATOM    284  O   GLN A  20      43.044 104.041 119.927  1.00  0.00           O  
ATOM    285  CB  GLN A  20      40.395 104.613 121.473  1.00  0.00           C  
ATOM    286  CG  GLN A  20      39.217 104.537 120.420  1.00  0.00           C  
ATOM    287  CD  GLN A  20      37.973 104.085 121.167  1.00  0.00           C  
ATOM    288  NE2 GLN A  20      36.827 104.179 120.566  1.00  0.00           N  
ATOM    289  OE1 GLN A  20      37.978 103.549 122.237  1.00  0.00           O  
ATOM    290  H   GLN A  20      40.019 106.883 120.982  1.00  0.00           H  
ATOM    291  HA  GLN A  20      42.262 105.347 121.860  1.00  0.00           H  
ATOM    292  HB2 GLN A  20      40.758 103.612 121.705  1.00  0.00           H  
ATOM    293  HB3 GLN A  20      40.049 105.055 122.408  1.00  0.00           H  
ATOM    294  HG2 GLN A  20      38.986 105.532 120.039  1.00  0.00           H  
ATOM    295  HG3 GLN A  20      39.403 103.880 119.570  1.00  0.00           H  
ATOM    296 HE21 GLN A  20      36.035 103.884 121.120  1.00  0.00           H  
ATOM    297 HE22 GLN A  20      36.898 104.543 119.627  1.00  0.00           H  
ATOM    298  N   TYR A  21      41.887 105.361 118.547  1.00  0.00           N  
ATOM    299  CA  TYR A  21      42.745 105.204 117.405  1.00  0.00           C  
ATOM    300  C   TYR A  21      43.681 106.369 116.992  1.00  0.00           C  
ATOM    301  O   TYR A  21      44.842 106.177 116.600  1.00  0.00           O  
ATOM    302  CB  TYR A  21      41.813 104.785 116.263  1.00  0.00           C  
ATOM    303  CG  TYR A  21      41.018 103.424 116.256  1.00  0.00           C  
ATOM    304  CD1 TYR A  21      39.636 103.546 116.664  1.00  0.00           C  
ATOM    305  CD2 TYR A  21      41.558 102.147 116.035  1.00  0.00           C  
ATOM    306  CE1 TYR A  21      38.855 102.389 116.861  1.00  0.00           C  
ATOM    307  CE2 TYR A  21      40.753 100.987 116.251  1.00  0.00           C  
ATOM    308  CZ  TYR A  21      39.391 101.086 116.623  1.00  0.00           C  
ATOM    309  OH  TYR A  21      38.646  99.924 116.706  1.00  0.00           O  
ATOM    310  H   TYR A  21      41.156 106.048 118.430  1.00  0.00           H  
ATOM    311  HA  TYR A  21      43.410 104.347 117.513  1.00  0.00           H  
ATOM    312  HB2 TYR A  21      41.058 105.557 116.108  1.00  0.00           H  
ATOM    313  HB3 TYR A  21      42.435 104.777 115.369  1.00  0.00           H  
ATOM    314  HD1 TYR A  21      39.232 104.537 116.814  1.00  0.00           H  
ATOM    315  HD2 TYR A  21      42.591 102.035 115.744  1.00  0.00           H  
ATOM    316  HE1 TYR A  21      37.831 102.505 117.182  1.00  0.00           H  
ATOM    317  HE2 TYR A  21      41.070 100.021 115.887  1.00  0.00           H  
ATOM    318  HH  TYR A  21      37.776 100.042 117.093  1.00  0.00           H  
ATOM    319  N   ALA A  22      43.218 107.533 117.243  1.00  0.00           N  
ATOM    320  CA  ALA A  22      43.990 108.710 116.830  1.00  0.00           C  
ATOM    321  C   ALA A  22      45.268 109.059 117.733  1.00  0.00           C  
ATOM    322  O   ALA A  22      46.119 109.801 117.317  1.00  0.00           O  
ATOM    323  CB  ALA A  22      43.018 109.871 116.545  1.00  0.00           C  
ATOM    324  H   ALA A  22      42.219 107.647 117.331  1.00  0.00           H  
ATOM    325  HA  ALA A  22      44.362 108.409 115.850  1.00  0.00           H  
ATOM    326  HB1 ALA A  22      42.766 110.437 117.441  1.00  0.00           H  
ATOM    327  HB2 ALA A  22      43.596 110.460 115.833  1.00  0.00           H  
ATOM    328  HB3 ALA A  22      42.112 109.613 115.996  1.00  0.00           H  
ATOM    329  N   ASP A  23      45.307 108.409 118.916  1.00  0.00           N  
ATOM    330  CA  ASP A  23      46.300 108.682 119.945  1.00  0.00           C  
ATOM    331  C   ASP A  23      46.588 107.399 120.752  1.00  0.00           C  
ATOM    332  O   ASP A  23      47.799 107.093 121.026  1.00  0.00           O  
ATOM    333  CB  ASP A  23      45.724 109.824 120.808  1.00  0.00           C  
ATOM    334  CG  ASP A  23      46.654 110.487 121.792  1.00  0.00           C  
ATOM    335  OD1 ASP A  23      46.715 110.057 122.960  1.00  0.00           O  
ATOM    336  OD2 ASP A  23      47.338 111.476 121.350  1.00  0.00           O1-
ATOM    337  H   ASP A  23      44.446 107.967 119.203  1.00  0.00           H  
ATOM    338  HA  ASP A  23      47.270 108.954 119.529  1.00  0.00           H  
ATOM    339  HB2 ASP A  23      45.396 110.647 120.175  1.00  0.00           H  
ATOM    340  HB3 ASP A  23      44.785 109.505 121.261  1.00  0.00           H  
ATOM    341  N   GLY A  24      45.559 106.617 120.996  1.00  0.00           N  
ATOM    342  CA  GLY A  24      45.585 105.260 121.703  1.00  0.00           C  
ATOM    343  C   GLY A  24      46.311 104.161 120.892  1.00  0.00           C  
ATOM    344  O   GLY A  24      46.282 104.166 119.655  1.00  0.00           O  
ATOM    345  H   GLY A  24      44.662 106.992 120.721  1.00  0.00           H  
ATOM    346  HA2 GLY A  24      45.941 105.473 122.711  1.00  0.00           H  
ATOM    347  HA3 GLY A  24      44.584 104.848 121.830  1.00  0.00           H  
ATOM    348  N   GLU A  25      46.990 103.266 121.561  1.00  0.00           N  
ATOM    349  CA  GLU A  25      47.924 102.211 121.082  1.00  0.00           C  
ATOM    350  C   GLU A  25      47.340 101.172 120.065  1.00  0.00           C  
ATOM    351  O   GLU A  25      48.132 100.530 119.338  1.00  0.00           O  
ATOM    352  CB  GLU A  25      48.514 101.477 122.248  1.00  0.00           C  
ATOM    353  CG  GLU A  25      49.441 102.355 123.154  1.00  0.00           C  
ATOM    354  CD  GLU A  25      48.803 102.961 124.386  1.00  0.00           C  
ATOM    355  OE1 GLU A  25      47.818 103.688 124.250  1.00  0.00           O  
ATOM    356  OE2 GLU A  25      49.377 102.797 125.487  1.00  0.00           O1-
ATOM    357  H   GLU A  25      46.914 103.478 122.545  1.00  0.00           H  
ATOM    358  HA  GLU A  25      48.781 102.687 120.606  1.00  0.00           H  
ATOM    359  HB2 GLU A  25      47.748 101.043 122.892  1.00  0.00           H  
ATOM    360  HB3 GLU A  25      49.003 100.566 121.906  1.00  0.00           H  
ATOM    361  HG2 GLU A  25      50.184 101.640 123.507  1.00  0.00           H  
ATOM    362  HG3 GLU A  25      49.848 103.162 122.545  1.00  0.00           H  
ATOM    363  N   ALA A  26      46.006 101.168 119.939  1.00  0.00           N  
ATOM    364  CA  ALA A  26      45.388 100.089 119.122  1.00  0.00           C  
ATOM    365  C   ALA A  26      45.886 100.042 117.676  1.00  0.00           C  
ATOM    366  O   ALA A  26      46.316  99.026 117.085  1.00  0.00           O  
ATOM    367  CB  ALA A  26      43.897 100.171 119.197  1.00  0.00           C  
ATOM    368  H   ALA A  26      45.405 101.617 120.617  1.00  0.00           H  
ATOM    369  HA  ALA A  26      45.600  99.105 119.542  1.00  0.00           H  
ATOM    370  HB1 ALA A  26      43.440 101.147 119.040  1.00  0.00           H  
ATOM    371  HB2 ALA A  26      43.511  99.475 118.451  1.00  0.00           H  
ATOM    372  HB3 ALA A  26      43.509  99.941 120.190  1.00  0.00           H  
ATOM    373  N   ALA A  27      45.873 101.220 117.022  1.00  0.00           N  
ATOM    374  CA  ALA A  27      46.192 101.395 115.616  1.00  0.00           C  
ATOM    375  C   ALA A  27      47.665 101.072 115.221  1.00  0.00           C  
ATOM    376  O   ALA A  27      47.946 100.902 114.033  1.00  0.00           O  
ATOM    377  CB  ALA A  27      46.042 102.915 115.396  1.00  0.00           C  
ATOM    378  H   ALA A  27      45.548 102.048 117.501  1.00  0.00           H  
ATOM    379  HA  ALA A  27      45.560 100.738 115.019  1.00  0.00           H  
ATOM    380  HB1 ALA A  27      46.124 102.910 114.309  1.00  0.00           H  
ATOM    381  HB2 ALA A  27      45.021 103.182 115.666  1.00  0.00           H  
ATOM    382  HB3 ALA A  27      46.801 103.594 115.786  1.00  0.00           H  
ATOM    383  N   ARG A  28      48.624 101.078 116.203  1.00  0.00           N  
ATOM    384  CA  ARG A  28      50.020 100.650 116.015  1.00  0.00           C  
ATOM    385  C   ARG A  28      50.149  99.182 116.075  1.00  0.00           C  
ATOM    386  O   ARG A  28      50.864  98.682 115.272  1.00  0.00           O  
ATOM    387  CB  ARG A  28      50.832 101.292 117.102  1.00  0.00           C  
ATOM    388  CG  ARG A  28      52.333 101.370 116.764  1.00  0.00           C  
ATOM    389  CD  ARG A  28      53.266 102.011 117.729  1.00  0.00           C  
ATOM    390  NE  ARG A  28      54.651 101.627 117.687  1.00  0.00           N  
ATOM    391  CZ  ARG A  28      55.580 101.757 118.590  1.00  0.00           C  
ATOM    392  NH1 ARG A  28      55.374 102.574 119.618  1.00  0.00           N1+
ATOM    393  NH2 ARG A  28      56.663 101.063 118.594  1.00  0.00           N  
ATOM    394  H   ARG A  28      48.326 101.394 117.114  1.00  0.00           H  
ATOM    395  HA  ARG A  28      50.428 101.062 115.093  1.00  0.00           H  
ATOM    396  HB2 ARG A  28      50.530 102.334 117.205  1.00  0.00           H  
ATOM    397  HB3 ARG A  28      50.667 100.694 117.999  1.00  0.00           H  
ATOM    398  HG2 ARG A  28      52.823 100.418 116.556  1.00  0.00           H  
ATOM    399  HG3 ARG A  28      52.382 102.009 115.883  1.00  0.00           H  
ATOM    400  HD2 ARG A  28      53.195 103.097 117.653  1.00  0.00           H  
ATOM    401  HD3 ARG A  28      52.859 101.951 118.738  1.00  0.00           H  
ATOM    402  HE  ARG A  28      55.012 101.300 116.802  1.00  0.00           H  
ATOM    403 HH11 ARG A  28      54.498 103.076 119.574  1.00  0.00           H  
ATOM    404 HH12 ARG A  28      56.141 102.815 120.228  1.00  0.00           H  
ATOM    405 HH21 ARG A  28      56.770 100.401 117.841  1.00  0.00           H  
ATOM    406 HH22 ARG A  28      57.400 101.164 119.277  1.00  0.00           H  
ATOM    407  N   VAL A  29      49.441  98.495 116.972  1.00  0.00           N  
ATOM    408  CA  VAL A  29      49.440  97.062 117.173  1.00  0.00           C  
ATOM    409  C   VAL A  29      48.382  96.220 116.474  1.00  0.00           C  
ATOM    410  O   VAL A  29      48.260  95.005 116.673  1.00  0.00           O  
ATOM    411  CB  VAL A  29      49.421  96.814 118.707  1.00  0.00           C  
ATOM    412  CG1 VAL A  29      50.682  97.407 119.483  1.00  0.00           C  
ATOM    413  CG2 VAL A  29      48.058  97.163 119.429  1.00  0.00           C  
ATOM    414  H   VAL A  29      48.744  99.037 117.463  1.00  0.00           H  
ATOM    415  HA  VAL A  29      50.381  96.689 116.768  1.00  0.00           H  
ATOM    416  HB  VAL A  29      49.560  95.733 118.734  1.00  0.00           H  
ATOM    417 HG11 VAL A  29      51.543  97.045 118.920  1.00  0.00           H  
ATOM    418 HG12 VAL A  29      50.707  98.496 119.505  1.00  0.00           H  
ATOM    419 HG13 VAL A  29      50.766  97.200 120.550  1.00  0.00           H  
ATOM    420 HG21 VAL A  29      47.378  96.342 119.207  1.00  0.00           H  
ATOM    421 HG22 VAL A  29      48.076  97.180 120.519  1.00  0.00           H  
ATOM    422 HG23 VAL A  29      47.759  98.134 119.032  1.00  0.00           H  
ATOM    423  N   TRP A  30      47.623  96.833 115.532  1.00  0.00           N  
ATOM    424  CA  TRP A  30      46.406  96.256 115.043  1.00  0.00           C  
ATOM    425  C   TRP A  30      46.615  94.963 114.295  1.00  0.00           C  
ATOM    426  O   TRP A  30      45.946  93.931 114.646  1.00  0.00           O  
ATOM    427  CB  TRP A  30      45.660  97.312 114.188  1.00  0.00           C  
ATOM    428  CG  TRP A  30      44.189  96.943 114.110  1.00  0.00           C  
ATOM    429  CD1 TRP A  30      43.528  96.627 112.969  1.00  0.00           C  
ATOM    430  CD2 TRP A  30      43.193  96.969 115.213  1.00  0.00           C  
ATOM    431  CE2 TRP A  30      41.961  96.681 114.599  1.00  0.00           C  
ATOM    432  CE3 TRP A  30      43.180  97.172 116.560  1.00  0.00           C  
ATOM    433  NE1 TRP A  30      42.176  96.451 113.266  1.00  0.00           N  
ATOM    434  CZ2 TRP A  30      40.764  96.645 115.322  1.00  0.00           C  
ATOM    435  CZ3 TRP A  30      42.034  97.005 117.359  1.00  0.00           C  
ATOM    436  CH2 TRP A  30      40.815  96.762 116.722  1.00  0.00           C  
ATOM    437  H   TRP A  30      47.907  97.752 115.224  1.00  0.00           H  
ATOM    438  HA  TRP A  30      45.674  96.066 115.828  1.00  0.00           H  
ATOM    439  HB2 TRP A  30      45.751  98.321 114.593  1.00  0.00           H  
ATOM    440  HB3 TRP A  30      45.982  97.268 113.148  1.00  0.00           H  
ATOM    441  HD1 TRP A  30      44.010  96.473 112.014  1.00  0.00           H  
ATOM    442  HE1 TRP A  30      41.454  96.360 112.567  1.00  0.00           H  
ATOM    443  HE3 TRP A  30      44.125  97.387 117.036  1.00  0.00           H  
ATOM    444  HZ2 TRP A  30      39.829  96.490 114.803  1.00  0.00           H  
ATOM    445  HZ3 TRP A  30      42.030  97.195 118.422  1.00  0.00           H  
ATOM    446  HH2 TRP A  30      39.915  96.728 117.317  1.00  0.00           H  
ATOM    447  N   GLN A  31      47.549  94.872 113.331  1.00  0.00           N  
ATOM    448  CA  GLN A  31      47.790  93.646 112.494  1.00  0.00           C  
ATOM    449  C   GLN A  31      48.125  92.340 113.261  1.00  0.00           C  
ATOM    450  O   GLN A  31      47.872  91.270 112.765  1.00  0.00           O  
ATOM    451  CB  GLN A  31      48.920  94.016 111.454  1.00  0.00           C  
ATOM    452  CG  GLN A  31      48.734  95.229 110.575  1.00  0.00           C  
ATOM    453  CD  GLN A  31      47.336  95.179 109.839  1.00  0.00           C  
ATOM    454  NE2 GLN A  31      47.342  94.679 108.622  1.00  0.00           N  
ATOM    455  OE1 GLN A  31      46.230  95.320 110.305  1.00  0.00           O  
ATOM    456  H   GLN A  31      48.237  95.589 113.155  1.00  0.00           H  
ATOM    457  HA  GLN A  31      46.860  93.405 111.980  1.00  0.00           H  
ATOM    458  HB2 GLN A  31      49.832  94.027 112.051  1.00  0.00           H  
ATOM    459  HB3 GLN A  31      48.994  93.193 110.745  1.00  0.00           H  
ATOM    460  HG2 GLN A  31      48.694  96.203 111.060  1.00  0.00           H  
ATOM    461  HG3 GLN A  31      49.557  95.365 109.872  1.00  0.00           H  
ATOM    462 HE21 GLN A  31      46.514  94.682 108.043  1.00  0.00           H  
ATOM    463 HE22 GLN A  31      48.214  94.287 108.296  1.00  0.00           H  
ATOM    464  N   LEU A  32      48.631  92.581 114.465  1.00  0.00           N  
ATOM    465  CA  LEU A  32      48.965  91.596 115.525  1.00  0.00           C  
ATOM    466  C   LEU A  32      47.736  91.165 116.323  1.00  0.00           C  
ATOM    467  O   LEU A  32      47.579  89.977 116.563  1.00  0.00           O  
ATOM    468  CB  LEU A  32      50.032  92.219 116.392  1.00  0.00           C  
ATOM    469  CG  LEU A  32      51.233  92.740 115.609  1.00  0.00           C  
ATOM    470  CD1 LEU A  32      52.177  93.348 116.692  1.00  0.00           C  
ATOM    471  CD2 LEU A  32      52.031  91.615 114.972  1.00  0.00           C  
ATOM    472  H   LEU A  32      48.740  93.560 114.683  1.00  0.00           H  
ATOM    473  HA  LEU A  32      49.343  90.712 115.010  1.00  0.00           H  
ATOM    474  HB2 LEU A  32      49.622  92.979 117.058  1.00  0.00           H  
ATOM    475  HB3 LEU A  32      50.366  91.407 117.041  1.00  0.00           H  
ATOM    476  HG  LEU A  32      50.944  93.515 114.899  1.00  0.00           H  
ATOM    477 HD11 LEU A  32      51.650  94.227 117.063  1.00  0.00           H  
ATOM    478 HD12 LEU A  32      52.352  92.682 117.537  1.00  0.00           H  
ATOM    479 HD13 LEU A  32      52.986  93.834 116.147  1.00  0.00           H  
ATOM    480 HD21 LEU A  32      51.486  91.208 114.120  1.00  0.00           H  
ATOM    481 HD22 LEU A  32      52.998  91.981 114.626  1.00  0.00           H  
ATOM    482 HD23 LEU A  32      52.376  90.845 115.662  1.00  0.00           H  
ATOM    483  N   TYR A  33      46.886  92.119 116.643  1.00  0.00           N  
ATOM    484  CA  TYR A  33      45.469  91.853 117.140  1.00  0.00           C  
ATOM    485  C   TYR A  33      44.536  91.182 116.118  1.00  0.00           C  
ATOM    486  O   TYR A  33      43.978  90.178 116.559  1.00  0.00           O  
ATOM    487  CB  TYR A  33      44.802  93.152 117.616  1.00  0.00           C  
ATOM    488  CG  TYR A  33      43.415  93.033 118.291  1.00  0.00           C  
ATOM    489  CD1 TYR A  33      42.314  93.827 117.815  1.00  0.00           C  
ATOM    490  CD2 TYR A  33      43.257  92.136 119.322  1.00  0.00           C  
ATOM    491  CE1 TYR A  33      41.045  93.741 118.496  1.00  0.00           C  
ATOM    492  CE2 TYR A  33      41.900  91.984 119.824  1.00  0.00           C  
ATOM    493  CZ  TYR A  33      40.832  92.787 119.468  1.00  0.00           C  
ATOM    494  OH  TYR A  33      39.590  92.615 119.970  1.00  0.00           O  
ATOM    495  H   TYR A  33      47.160  93.066 116.427  1.00  0.00           H  
ATOM    496  HA  TYR A  33      45.511  91.205 118.015  1.00  0.00           H  
ATOM    497  HB2 TYR A  33      45.405  93.724 118.320  1.00  0.00           H  
ATOM    498  HB3 TYR A  33      44.608  93.879 116.828  1.00  0.00           H  
ATOM    499  HD1 TYR A  33      42.300  94.406 116.904  1.00  0.00           H  
ATOM    500  HD2 TYR A  33      44.054  91.591 119.804  1.00  0.00           H  
ATOM    501  HE1 TYR A  33      40.135  94.113 118.046  1.00  0.00           H  
ATOM    502  HE2 TYR A  33      41.719  91.259 120.603  1.00  0.00           H  
ATOM    503  HH  TYR A  33      38.909  93.074 119.472  1.00  0.00           H  
ATOM    504  N   ILE A  34      44.579  91.503 114.787  1.00  0.00           N  
ATOM    505  CA  ILE A  34      43.866  90.747 113.801  1.00  0.00           C  
ATOM    506  C   ILE A  34      44.435  89.330 113.747  1.00  0.00           C  
ATOM    507  O   ILE A  34      43.679  88.381 113.583  1.00  0.00           O  
ATOM    508  CB  ILE A  34      43.880  91.414 112.423  1.00  0.00           C  
ATOM    509  CG1 ILE A  34      42.973  92.644 112.411  1.00  0.00           C  
ATOM    510  CG2 ILE A  34      43.629  90.445 111.200  1.00  0.00           C  
ATOM    511  CD1 ILE A  34      42.927  93.535 111.085  1.00  0.00           C  
ATOM    512  H   ILE A  34      45.012  92.377 114.526  1.00  0.00           H  
ATOM    513  HA  ILE A  34      42.826  90.621 114.096  1.00  0.00           H  
ATOM    514  HB  ILE A  34      44.873  91.830 112.251  1.00  0.00           H  
ATOM    515 HG12 ILE A  34      41.936  92.329 112.527  1.00  0.00           H  
ATOM    516 HG13 ILE A  34      43.076  93.347 113.237  1.00  0.00           H  
ATOM    517 HG21 ILE A  34      44.605  89.983 111.047  1.00  0.00           H  
ATOM    518 HG22 ILE A  34      42.965  89.627 111.479  1.00  0.00           H  
ATOM    519 HG23 ILE A  34      43.296  90.927 110.282  1.00  0.00           H  
ATOM    520 HD11 ILE A  34      42.746  92.795 110.305  1.00  0.00           H  
ATOM    521 HD12 ILE A  34      42.021  94.138 111.062  1.00  0.00           H  
ATOM    522 HD13 ILE A  34      43.838  94.110 110.921  1.00  0.00           H  
ATOM    523  N   GLY A  35      45.776  89.128 113.813  1.00  0.00           N  
ATOM    524  CA  GLY A  35      46.561  87.919 113.702  1.00  0.00           C  
ATOM    525  C   GLY A  35      46.788  87.467 112.299  1.00  0.00           C  
ATOM    526  O   GLY A  35      47.228  88.325 111.490  1.00  0.00           O  
ATOM    527  H   GLY A  35      46.350  89.897 114.123  1.00  0.00           H  
ATOM    528  HA2 GLY A  35      47.512  87.922 114.235  1.00  0.00           H  
ATOM    529  HA3 GLY A  35      45.919  87.150 114.133  1.00  0.00           H  
ATOM    530  N   ASP A  36      46.583  86.156 111.907  1.00  0.00           N  
ATOM    531  CA  ASP A  36      46.637  85.714 110.496  1.00  0.00           C  
ATOM    532  C   ASP A  36      45.406  86.259 109.726  1.00  0.00           C  
ATOM    533  O   ASP A  36      44.267  86.056 110.206  1.00  0.00           O  
ATOM    534  CB  ASP A  36      46.702  84.153 110.518  1.00  0.00           C  
ATOM    535  CG  ASP A  36      46.604  83.538 109.127  1.00  0.00           C  
ATOM    536  OD1 ASP A  36      46.216  82.387 109.054  1.00  0.00           O  
ATOM    537  OD2 ASP A  36      47.045  84.124 108.151  1.00  0.00           O1-
ATOM    538  H   ASP A  36      46.476  85.487 112.656  1.00  0.00           H  
ATOM    539  HA  ASP A  36      47.616  85.991 110.104  1.00  0.00           H  
ATOM    540  HB2 ASP A  36      47.687  83.809 110.830  1.00  0.00           H  
ATOM    541  HB3 ASP A  36      45.904  83.771 111.154  1.00  0.00           H  
ATOM    542  N   THR A  37      45.522  86.725 108.484  1.00  0.00           N  
ATOM    543  CA  THR A  37      44.449  87.203 107.663  1.00  0.00           C  
ATOM    544  C   THR A  37      43.629  86.051 107.018  1.00  0.00           C  
ATOM    545  O   THR A  37      42.471  86.178 106.693  1.00  0.00           O  
ATOM    546  CB  THR A  37      44.970  88.154 106.536  1.00  0.00           C  
ATOM    547  CG2 THR A  37      45.671  89.424 107.081  1.00  0.00           C  
ATOM    548  OG1 THR A  37      45.928  87.547 105.686  1.00  0.00           O  
ATOM    549  H   THR A  37      46.483  86.825 108.191  1.00  0.00           H  
ATOM    550  HA  THR A  37      43.728  87.752 108.269  1.00  0.00           H  
ATOM    551  HB  THR A  37      44.067  88.431 105.991  1.00  0.00           H  
ATOM    552  HG1 THR A  37      45.466  87.151 104.944  1.00  0.00           H  
ATOM    553 HG21 THR A  37      45.208  89.773 108.005  1.00  0.00           H  
ATOM    554 HG22 THR A  37      46.669  89.189 107.451  1.00  0.00           H  
ATOM    555 HG23 THR A  37      45.719  90.177 106.295  1.00  0.00           H  
ATOM    556  N   ARG A  38      44.317  84.831 106.851  1.00  0.00           N  
ATOM    557  CA  ARG A  38      43.751  83.656 106.171  1.00  0.00           C  
ATOM    558  C   ARG A  38      42.702  83.079 107.156  1.00  0.00           C  
ATOM    559  O   ARG A  38      41.605  82.595 106.816  1.00  0.00           O  
ATOM    560  CB  ARG A  38      44.862  82.584 105.875  1.00  0.00           C  
ATOM    561  CG  ARG A  38      45.697  83.076 104.665  1.00  0.00           C  
ATOM    562  CD  ARG A  38      47.018  82.472 104.489  1.00  0.00           C  
ATOM    563  NE  ARG A  38      47.989  83.052 105.432  1.00  0.00           N  
ATOM    564  CZ  ARG A  38      49.224  82.751 105.621  1.00  0.00           C  
ATOM    565  NH1 ARG A  38      49.942  82.072 104.798  1.00  0.00           N1+
ATOM    566  NH2 ARG A  38      49.751  83.092 106.757  1.00  0.00           N  
ATOM    567  H   ARG A  38      45.251  84.794 107.234  1.00  0.00           H  
ATOM    568  HA  ARG A  38      43.223  83.891 105.246  1.00  0.00           H  
ATOM    569  HB2 ARG A  38      45.600  82.490 106.673  1.00  0.00           H  
ATOM    570  HB3 ARG A  38      44.501  81.600 105.576  1.00  0.00           H  
ATOM    571  HG2 ARG A  38      45.047  82.949 103.800  1.00  0.00           H  
ATOM    572  HG3 ARG A  38      45.926  84.141 104.684  1.00  0.00           H  
ATOM    573  HD2 ARG A  38      46.839  81.421 104.721  1.00  0.00           H  
ATOM    574  HD3 ARG A  38      47.258  82.698 103.450  1.00  0.00           H  
ATOM    575  HE  ARG A  38      47.540  83.543 106.192  1.00  0.00           H  
ATOM    576 HH11 ARG A  38      49.575  81.913 103.870  1.00  0.00           H  
ATOM    577 HH12 ARG A  38      50.944  82.023 104.913  1.00  0.00           H  
ATOM    578 HH21 ARG A  38      49.039  83.429 107.388  1.00  0.00           H  
ATOM    579 HH22 ARG A  38      50.697  82.797 106.952  1.00  0.00           H  
ATOM    580  N   SER A  39      42.938  83.191 108.417  1.00  0.00           N  
ATOM    581  CA  SER A  39      42.182  82.648 109.588  1.00  0.00           C  
ATOM    582  C   SER A  39      40.784  83.281 109.668  1.00  0.00           C  
ATOM    583  O   SER A  39      39.771  82.580 109.783  1.00  0.00           O  
ATOM    584  CB  SER A  39      42.949  82.892 110.839  1.00  0.00           C  
ATOM    585  OG  SER A  39      42.556  82.058 111.932  1.00  0.00           O  
ATOM    586  H   SER A  39      43.837  83.584 108.656  1.00  0.00           H  
ATOM    587  HA  SER A  39      42.029  81.569 109.539  1.00  0.00           H  
ATOM    588  HB2 SER A  39      44.007  82.686 110.676  1.00  0.00           H  
ATOM    589  HB3 SER A  39      42.980  83.969 110.999  1.00  0.00           H  
ATOM    590  HG  SER A  39      42.762  81.155 111.681  1.00  0.00           H  
ATOM    591  N   ARG A  40      40.662  84.581 109.454  1.00  0.00           N  
ATOM    592  CA  ARG A  40      39.424  85.388 109.358  1.00  0.00           C  
ATOM    593  C   ARG A  40      38.767  85.442 108.008  1.00  0.00           C  
ATOM    594  O   ARG A  40      37.581  85.661 107.891  1.00  0.00           O  
ATOM    595  CB  ARG A  40      39.655  86.789 109.873  1.00  0.00           C  
ATOM    596  CG  ARG A  40      40.750  87.577 109.116  1.00  0.00           C  
ATOM    597  CD  ARG A  40      40.795  88.995 109.544  1.00  0.00           C  
ATOM    598  NE  ARG A  40      39.612  89.738 109.034  1.00  0.00           N  
ATOM    599  CZ  ARG A  40      39.025  90.771 109.521  1.00  0.00           C  
ATOM    600  NH1 ARG A  40      39.424  91.346 110.532  1.00  0.00           N1+
ATOM    601  NH2 ARG A  40      38.017  91.318 108.837  1.00  0.00           N  
ATOM    602  H   ARG A  40      41.504  85.132 109.541  1.00  0.00           H  
ATOM    603  HA  ARG A  40      38.660  85.003 110.035  1.00  0.00           H  
ATOM    604  HB2 ARG A  40      38.661  87.235 109.866  1.00  0.00           H  
ATOM    605  HB3 ARG A  40      40.013  86.592 110.884  1.00  0.00           H  
ATOM    606  HG2 ARG A  40      41.684  87.068 109.347  1.00  0.00           H  
ATOM    607  HG3 ARG A  40      40.580  87.434 108.048  1.00  0.00           H  
ATOM    608  HD2 ARG A  40      40.753  89.003 110.634  1.00  0.00           H  
ATOM    609  HD3 ARG A  40      41.774  89.335 109.205  1.00  0.00           H  
ATOM    610  HE  ARG A  40      39.206  89.397 108.175  1.00  0.00           H  
ATOM    611 HH11 ARG A  40      40.068  90.838 111.122  1.00  0.00           H  
ATOM    612 HH12 ARG A  40      38.906  92.176 110.777  1.00  0.00           H  
ATOM    613 HH21 ARG A  40      37.566  90.717 108.162  1.00  0.00           H  
ATOM    614 HH22 ARG A  40      37.660  92.175 109.235  1.00  0.00           H  
ATOM    615  N   THR A  41      39.522  85.238 106.986  1.00  0.00           N  
ATOM    616  CA  THR A  41      38.961  85.250 105.635  1.00  0.00           C  
ATOM    617  C   THR A  41      37.918  84.160 105.342  1.00  0.00           C  
ATOM    618  O   THR A  41      36.761  84.299 104.885  1.00  0.00           O  
ATOM    619  CB  THR A  41      40.097  85.265 104.554  1.00  0.00           C  
ATOM    620  CG2 THR A  41      39.429  85.236 103.160  1.00  0.00           C  
ATOM    621  OG1 THR A  41      40.846  86.408 104.575  1.00  0.00           O  
ATOM    622  H   THR A  41      40.485  84.948 107.081  1.00  0.00           H  
ATOM    623  HA  THR A  41      38.435  86.187 105.457  1.00  0.00           H  
ATOM    624  HB  THR A  41      40.828  84.470 104.704  1.00  0.00           H  
ATOM    625  HG1 THR A  41      41.514  86.404 105.265  1.00  0.00           H  
ATOM    626 HG21 THR A  41      38.514  85.827 103.175  1.00  0.00           H  
ATOM    627 HG22 THR A  41      40.054  85.721 102.410  1.00  0.00           H  
ATOM    628 HG23 THR A  41      39.269  84.213 102.817  1.00  0.00           H  
ATOM    629  N   ALA A  42      38.324  82.962 105.655  1.00  0.00           N  
ATOM    630  CA  ALA A  42      37.528  81.778 105.436  1.00  0.00           C  
ATOM    631  C   ALA A  42      36.218  81.650 106.335  1.00  0.00           C  
ATOM    632  O   ALA A  42      35.205  81.009 106.003  1.00  0.00           O  
ATOM    633  CB  ALA A  42      38.444  80.551 105.639  1.00  0.00           C  
ATOM    634  H   ALA A  42      39.267  82.801 105.979  1.00  0.00           H  
ATOM    635  HA  ALA A  42      37.264  81.823 104.379  1.00  0.00           H  
ATOM    636  HB1 ALA A  42      38.638  80.523 106.711  1.00  0.00           H  
ATOM    637  HB2 ALA A  42      37.797  79.732 105.323  1.00  0.00           H  
ATOM    638  HB3 ALA A  42      39.349  80.523 105.032  1.00  0.00           H  
ATOM    639  N   GLU A  43      36.163  82.464 107.415  1.00  0.00           N  
ATOM    640  CA  GLU A  43      34.983  82.469 108.331  1.00  0.00           C  
ATOM    641  C   GLU A  43      33.731  82.897 107.648  1.00  0.00           C  
ATOM    642  O   GLU A  43      32.648  82.395 108.042  1.00  0.00           O  
ATOM    643  CB  GLU A  43      35.340  83.384 109.521  1.00  0.00           C  
ATOM    644  CG  GLU A  43      36.280  82.656 110.471  1.00  0.00           C  
ATOM    645  CD  GLU A  43      35.606  81.714 111.468  1.00  0.00           C  
ATOM    646  OE1 GLU A  43      34.596  81.115 111.142  1.00  0.00           O  
ATOM    647  OE2 GLU A  43      36.187  81.448 112.563  1.00  0.00           O1-
ATOM    648  H   GLU A  43      37.007  82.957 107.665  1.00  0.00           H  
ATOM    649  HA  GLU A  43      34.726  81.463 108.663  1.00  0.00           H  
ATOM    650  HB2 GLU A  43      35.829  84.303 109.198  1.00  0.00           H  
ATOM    651  HB3 GLU A  43      34.423  83.680 110.030  1.00  0.00           H  
ATOM    652  HG2 GLU A  43      37.082  82.150 109.934  1.00  0.00           H  
ATOM    653  HG3 GLU A  43      36.680  83.481 111.061  1.00  0.00           H  
ATOM    654  N   TYR A  44      33.810  83.938 106.789  1.00  0.00           N  
ATOM    655  CA  TYR A  44      32.597  84.592 106.204  1.00  0.00           C  
ATOM    656  C   TYR A  44      32.675  84.830 104.647  1.00  0.00           C  
ATOM    657  O   TYR A  44      31.659  85.207 104.089  1.00  0.00           O  
ATOM    658  CB  TYR A  44      32.162  85.813 106.997  1.00  0.00           C  
ATOM    659  CG  TYR A  44      33.198  86.976 106.967  1.00  0.00           C  
ATOM    660  CD1 TYR A  44      34.245  86.967 107.841  1.00  0.00           C  
ATOM    661  CD2 TYR A  44      33.021  88.006 106.082  1.00  0.00           C  
ATOM    662  CE1 TYR A  44      35.169  88.006 107.841  1.00  0.00           C  
ATOM    663  CE2 TYR A  44      33.867  89.096 106.101  1.00  0.00           C  
ATOM    664  CZ  TYR A  44      34.915  89.108 106.995  1.00  0.00           C  
ATOM    665  OH  TYR A  44      35.848  90.107 106.973  1.00  0.00           O  
ATOM    666  H   TYR A  44      34.707  84.398 106.749  1.00  0.00           H  
ATOM    667  HA  TYR A  44      31.728  83.934 106.228  1.00  0.00           H  
ATOM    668  HB2 TYR A  44      31.146  86.064 106.691  1.00  0.00           H  
ATOM    669  HB3 TYR A  44      32.150  85.414 108.012  1.00  0.00           H  
ATOM    670  HD1 TYR A  44      34.405  86.127 108.501  1.00  0.00           H  
ATOM    671  HD2 TYR A  44      32.139  88.094 105.466  1.00  0.00           H  
ATOM    672  HE1 TYR A  44      36.078  87.929 108.420  1.00  0.00           H  
ATOM    673  HE2 TYR A  44      33.811  89.959 105.453  1.00  0.00           H  
ATOM    674  HH  TYR A  44      35.460  90.937 107.259  1.00  0.00           H  
ATOM    675  N   LYS A  45      33.848  84.744 104.053  1.00  0.00           N  
ATOM    676  CA  LYS A  45      34.026  85.070 102.624  1.00  0.00           C  
ATOM    677  C   LYS A  45      32.946  84.509 101.679  1.00  0.00           C  
ATOM    678  O   LYS A  45      32.264  85.291 101.012  1.00  0.00           O  
ATOM    679  CB  LYS A  45      35.480  84.646 102.149  1.00  0.00           C  
ATOM    680  CG  LYS A  45      35.819  84.748 100.649  1.00  0.00           C  
ATOM    681  CD  LYS A  45      37.280  85.097 100.425  1.00  0.00           C  
ATOM    682  CE  LYS A  45      37.642  85.227  98.911  1.00  0.00           C  
ATOM    683  NZ  LYS A  45      39.125  85.289  98.823  1.00  0.00           N1+
ATOM    684  H   LYS A  45      34.660  84.537 104.617  1.00  0.00           H  
ATOM    685  HA  LYS A  45      33.921  86.151 102.713  1.00  0.00           H  
ATOM    686  HB2 LYS A  45      36.282  85.223 102.609  1.00  0.00           H  
ATOM    687  HB3 LYS A  45      35.686  83.620 102.456  1.00  0.00           H  
ATOM    688  HG2 LYS A  45      35.482  83.842 100.145  1.00  0.00           H  
ATOM    689  HG3 LYS A  45      35.136  85.507 100.266  1.00  0.00           H  
ATOM    690  HD2 LYS A  45      37.490  85.995 101.006  1.00  0.00           H  
ATOM    691  HD3 LYS A  45      37.861  84.281 100.855  1.00  0.00           H  
ATOM    692  HE2 LYS A  45      37.240  84.351  98.404  1.00  0.00           H  
ATOM    693  HE3 LYS A  45      37.228  86.128  98.458  1.00  0.00           H  
ATOM    694  HZ1 LYS A  45      39.413  85.017  97.894  1.00  0.00           H  
ATOM    695  HZ2 LYS A  45      39.516  86.194  99.040  1.00  0.00           H  
ATOM    696  HZ3 LYS A  45      39.529  84.638  99.481  1.00  0.00           H  
ATOM    697  N   ALA A  46      32.668  83.175 101.580  1.00  0.00           N  
ATOM    698  CA  ALA A  46      31.741  82.524 100.676  1.00  0.00           C  
ATOM    699  C   ALA A  46      30.284  82.945 100.942  1.00  0.00           C  
ATOM    700  O   ALA A  46      29.492  82.929  99.972  1.00  0.00           O  
ATOM    701  CB  ALA A  46      32.031  81.021 100.661  1.00  0.00           C  
ATOM    702  H   ALA A  46      33.020  82.523 102.266  1.00  0.00           H  
ATOM    703  HA  ALA A  46      31.973  82.881  99.673  1.00  0.00           H  
ATOM    704  HB1 ALA A  46      31.858  80.467 101.583  1.00  0.00           H  
ATOM    705  HB2 ALA A  46      31.449  80.530  99.881  1.00  0.00           H  
ATOM    706  HB3 ALA A  46      33.060  80.812 100.372  1.00  0.00           H  
ATOM    707  N   TRP A  47      29.812  83.265 102.185  1.00  0.00           N  
ATOM    708  CA  TRP A  47      28.504  83.789 102.451  1.00  0.00           C  
ATOM    709  C   TRP A  47      28.378  85.256 101.794  1.00  0.00           C  
ATOM    710  O   TRP A  47      27.379  85.508 101.168  1.00  0.00           O  
ATOM    711  CB  TRP A  47      28.239  83.781 103.958  1.00  0.00           C  
ATOM    712  CG  TRP A  47      27.015  84.538 104.388  1.00  0.00           C  
ATOM    713  CD1 TRP A  47      25.720  84.057 104.252  1.00  0.00           C  
ATOM    714  CD2 TRP A  47      26.904  85.853 105.012  1.00  0.00           C  
ATOM    715  CE2 TRP A  47      25.476  86.104 105.286  1.00  0.00           C  
ATOM    716  CE3 TRP A  47      27.771  86.920 105.330  1.00  0.00           C  
ATOM    717  NE1 TRP A  47      24.886  84.967 104.835  1.00  0.00           N  
ATOM    718  CZ2 TRP A  47      25.048  87.343 105.805  1.00  0.00           C  
ATOM    719  CZ3 TRP A  47      27.314  88.190 105.844  1.00  0.00           C  
ATOM    720  CH2 TRP A  47      25.945  88.304 106.106  1.00  0.00           C  
ATOM    721  H   TRP A  47      30.463  83.129 102.945  1.00  0.00           H  
ATOM    722  HA  TRP A  47      27.786  83.193 101.889  1.00  0.00           H  
ATOM    723  HB2 TRP A  47      28.018  82.752 104.246  1.00  0.00           H  
ATOM    724  HB3 TRP A  47      29.084  84.109 104.562  1.00  0.00           H  
ATOM    725  HD1 TRP A  47      25.451  83.080 103.878  1.00  0.00           H  
ATOM    726  HE1 TRP A  47      23.886  84.830 104.873  1.00  0.00           H  
ATOM    727  HE3 TRP A  47      28.829  86.831 105.128  1.00  0.00           H  
ATOM    728  HZ2 TRP A  47      23.975  87.437 105.865  1.00  0.00           H  
ATOM    729  HZ3 TRP A  47      28.030  88.979 106.016  1.00  0.00           H  
ATOM    730  HH2 TRP A  47      25.510  89.216 106.489  1.00  0.00           H  
ATOM    731  N   LEU A  48      29.416  86.074 101.974  1.00  0.00           N  
ATOM    732  CA  LEU A  48      29.328  87.538 101.626  1.00  0.00           C  
ATOM    733  C   LEU A  48      29.334  87.711 100.128  1.00  0.00           C  
ATOM    734  O   LEU A  48      28.591  88.615  99.621  1.00  0.00           O  
ATOM    735  CB  LEU A  48      30.566  88.264 102.290  1.00  0.00           C  
ATOM    736  CG  LEU A  48      30.386  89.800 102.232  1.00  0.00           C  
ATOM    737  CD1 LEU A  48      29.467  90.351 103.397  1.00  0.00           C  
ATOM    738  CD2 LEU A  48      31.751  90.499 102.138  1.00  0.00           C  
ATOM    739  H   LEU A  48      30.208  85.830 102.552  1.00  0.00           H  
ATOM    740  HA  LEU A  48      28.344  87.830 101.994  1.00  0.00           H  
ATOM    741  HB2 LEU A  48      30.768  87.999 103.328  1.00  0.00           H  
ATOM    742  HB3 LEU A  48      31.456  87.918 101.765  1.00  0.00           H  
ATOM    743  HG  LEU A  48      29.892  90.032 101.289  1.00  0.00           H  
ATOM    744 HD11 LEU A  48      29.964  90.233 104.360  1.00  0.00           H  
ATOM    745 HD12 LEU A  48      29.247  91.388 103.146  1.00  0.00           H  
ATOM    746 HD13 LEU A  48      28.522  89.812 103.345  1.00  0.00           H  
ATOM    747 HD21 LEU A  48      31.689  91.463 101.634  1.00  0.00           H  
ATOM    748 HD22 LEU A  48      32.219  90.625 103.114  1.00  0.00           H  
ATOM    749 HD23 LEU A  48      32.503  89.971 101.552  1.00  0.00           H  
ATOM    750  N   LEU A  49      30.053  86.922  99.368  1.00  0.00           N  
ATOM    751  CA  LEU A  49      30.062  87.057  97.959  1.00  0.00           C  
ATOM    752  C   LEU A  49      28.780  86.526  97.322  1.00  0.00           C  
ATOM    753  O   LEU A  49      28.282  87.044  96.348  1.00  0.00           O  
ATOM    754  CB  LEU A  49      31.325  86.342  97.508  1.00  0.00           C  
ATOM    755  CG  LEU A  49      32.619  86.970  98.038  1.00  0.00           C  
ATOM    756  CD1 LEU A  49      33.869  86.110  97.766  1.00  0.00           C  
ATOM    757  CD2 LEU A  49      32.955  88.303  97.500  1.00  0.00           C  
ATOM    758  H   LEU A  49      30.662  86.277  99.849  1.00  0.00           H  
ATOM    759  HA  LEU A  49      30.081  88.134  97.789  1.00  0.00           H  
ATOM    760  HB2 LEU A  49      31.313  85.317  97.878  1.00  0.00           H  
ATOM    761  HB3 LEU A  49      31.413  86.198  96.431  1.00  0.00           H  
ATOM    762  HG  LEU A  49      32.448  87.061  99.110  1.00  0.00           H  
ATOM    763 HD11 LEU A  49      34.743  86.552  98.245  1.00  0.00           H  
ATOM    764 HD12 LEU A  49      33.609  85.124  98.151  1.00  0.00           H  
ATOM    765 HD13 LEU A  49      33.996  86.009  96.688  1.00  0.00           H  
ATOM    766 HD21 LEU A  49      32.238  88.998  97.939  1.00  0.00           H  
ATOM    767 HD22 LEU A  49      33.810  88.738  98.016  1.00  0.00           H  
ATOM    768 HD23 LEU A  49      32.906  88.322  96.411  1.00  0.00           H  
ATOM    769  N   GLY A  50      28.280  85.454  98.009  1.00  0.00           N  
ATOM    770  CA  GLY A  50      27.044  84.746  97.732  1.00  0.00           C  
ATOM    771  C   GLY A  50      25.895  85.842  97.816  1.00  0.00           C  
ATOM    772  O   GLY A  50      25.280  85.984  96.759  1.00  0.00           O  
ATOM    773  H   GLY A  50      28.972  85.021  98.603  1.00  0.00           H  
ATOM    774  HA2 GLY A  50      27.062  84.421  96.692  1.00  0.00           H  
ATOM    775  HA3 GLY A  50      26.911  83.965  98.480  1.00  0.00           H  
ATOM    776  N   LEU A  51      25.662  86.537  98.897  1.00  0.00           N  
ATOM    777  CA  LEU A  51      24.697  87.665  98.924  1.00  0.00           C  
ATOM    778  C   LEU A  51      24.916  88.847  97.926  1.00  0.00           C  
ATOM    779  O   LEU A  51      24.043  89.420  97.436  1.00  0.00           O  
ATOM    780  CB  LEU A  51      24.578  88.112 100.384  1.00  0.00           C  
ATOM    781  CG  LEU A  51      25.694  88.770 101.141  1.00  0.00           C  
ATOM    782  CD1 LEU A  51      25.629  90.291 100.987  1.00  0.00           C  
ATOM    783  CD2 LEU A  51      25.545  88.393 102.592  1.00  0.00           C  
ATOM    784  H   LEU A  51      26.345  86.551  99.641  1.00  0.00           H  
ATOM    785  HA  LEU A  51      23.698  87.339  98.636  1.00  0.00           H  
ATOM    786  HB2 LEU A  51      23.662  88.690 100.504  1.00  0.00           H  
ATOM    787  HB3 LEU A  51      24.270  87.219 100.929  1.00  0.00           H  
ATOM    788  HG  LEU A  51      26.581  88.372 100.648  1.00  0.00           H  
ATOM    789 HD11 LEU A  51      26.585  90.693 101.319  1.00  0.00           H  
ATOM    790 HD12 LEU A  51      25.547  90.580  99.939  1.00  0.00           H  
ATOM    791 HD13 LEU A  51      24.787  90.742 101.513  1.00  0.00           H  
ATOM    792 HD21 LEU A  51      26.458  88.797 103.031  1.00  0.00           H  
ATOM    793 HD22 LEU A  51      24.635  88.852 102.979  1.00  0.00           H  
ATOM    794 HD23 LEU A  51      25.607  87.317 102.753  1.00  0.00           H  
ATOM    795  N   LEU A  52      26.164  89.311  97.782  1.00  0.00           N  
ATOM    796  CA  LEU A  52      26.530  90.416  96.842  1.00  0.00           C  
ATOM    797  C   LEU A  52      26.227  90.080  95.389  1.00  0.00           C  
ATOM    798  O   LEU A  52      25.447  90.794  94.779  1.00  0.00           O  
ATOM    799  CB  LEU A  52      28.000  90.713  97.065  1.00  0.00           C  
ATOM    800  CG  LEU A  52      28.430  91.486  98.267  1.00  0.00           C  
ATOM    801  CD1 LEU A  52      29.952  91.463  98.316  1.00  0.00           C  
ATOM    802  CD2 LEU A  52      28.015  92.958  98.345  1.00  0.00           C  
ATOM    803  H   LEU A  52      26.864  88.981  98.431  1.00  0.00           H  
ATOM    804  HA  LEU A  52      25.991  91.320  97.123  1.00  0.00           H  
ATOM    805  HB2 LEU A  52      28.645  89.838  97.159  1.00  0.00           H  
ATOM    806  HB3 LEU A  52      28.332  91.201  96.149  1.00  0.00           H  
ATOM    807  HG  LEU A  52      28.034  91.105  99.209  1.00  0.00           H  
ATOM    808 HD11 LEU A  52      30.372  92.069  99.119  1.00  0.00           H  
ATOM    809 HD12 LEU A  52      30.280  90.456  98.574  1.00  0.00           H  
ATOM    810 HD13 LEU A  52      30.306  91.709  97.315  1.00  0.00           H  
ATOM    811 HD21 LEU A  52      26.934  92.984  98.204  1.00  0.00           H  
ATOM    812 HD22 LEU A  52      28.098  93.419  99.329  1.00  0.00           H  
ATOM    813 HD23 LEU A  52      28.523  93.600  97.625  1.00  0.00           H  
ATOM    814  N   ARG A  53      26.738  88.940  94.897  1.00  0.00           N  
ATOM    815  CA  ARG A  53      26.476  88.435  93.542  1.00  0.00           C  
ATOM    816  C   ARG A  53      25.004  87.892  93.365  1.00  0.00           C  
ATOM    817  O   ARG A  53      24.429  88.162  92.346  1.00  0.00           O  
ATOM    818  CB  ARG A  53      27.450  87.285  93.226  1.00  0.00           C  
ATOM    819  CG  ARG A  53      28.931  87.718  93.193  1.00  0.00           C  
ATOM    820  CD  ARG A  53      30.007  86.578  93.238  1.00  0.00           C  
ATOM    821  NE  ARG A  53      31.320  87.178  93.010  1.00  0.00           N  
ATOM    822  CZ  ARG A  53      32.538  86.758  93.325  1.00  0.00           C  
ATOM    823  NH1 ARG A  53      32.727  85.561  93.790  1.00  0.00           N1+
ATOM    824  NH2 ARG A  53      33.642  87.424  93.104  1.00  0.00           N  
ATOM    825  H   ARG A  53      27.409  88.420  95.445  1.00  0.00           H  
ATOM    826  HA  ARG A  53      26.605  89.218  92.795  1.00  0.00           H  
ATOM    827  HB2 ARG A  53      27.363  86.574  94.047  1.00  0.00           H  
ATOM    828  HB3 ARG A  53      27.170  86.735  92.327  1.00  0.00           H  
ATOM    829  HG2 ARG A  53      29.057  88.351  92.313  1.00  0.00           H  
ATOM    830  HG3 ARG A  53      29.237  88.253  94.092  1.00  0.00           H  
ATOM    831  HD2 ARG A  53      29.923  86.023  94.174  1.00  0.00           H  
ATOM    832  HD3 ARG A  53      29.781  85.889  92.424  1.00  0.00           H  
ATOM    833  HE  ARG A  53      31.320  88.039  92.480  1.00  0.00           H  
ATOM    834 HH11 ARG A  53      31.949  84.963  94.032  1.00  0.00           H  
ATOM    835 HH12 ARG A  53      33.675  85.297  94.015  1.00  0.00           H  
ATOM    836 HH21 ARG A  53      33.566  88.329  92.663  1.00  0.00           H  
ATOM    837 HH22 ARG A  53      34.492  87.031  93.484  1.00  0.00           H  
ATOM    838  N   GLN A  54      24.347  87.356  94.402  1.00  0.00           N  
ATOM    839  CA  GLN A  54      22.869  87.298  94.427  1.00  0.00           C  
ATOM    840  C   GLN A  54      22.157  88.721  94.083  1.00  0.00           C  
ATOM    841  O   GLN A  54      21.319  88.790  93.147  1.00  0.00           O  
ATOM    842  CB  GLN A  54      22.359  86.592  95.728  1.00  0.00           C  
ATOM    843  CG  GLN A  54      22.506  85.144  95.635  1.00  0.00           C  
ATOM    844  CD  GLN A  54      22.252  84.362  96.957  1.00  0.00           C  
ATOM    845  NE2 GLN A  54      21.212  84.545  97.660  1.00  0.00           N  
ATOM    846  OE1 GLN A  54      23.092  83.604  97.283  1.00  0.00           O  
ATOM    847  H   GLN A  54      24.772  87.020  95.254  1.00  0.00           H  
ATOM    848  HA  GLN A  54      22.515  86.700  93.587  1.00  0.00           H  
ATOM    849  HB2 GLN A  54      22.970  86.938  96.560  1.00  0.00           H  
ATOM    850  HB3 GLN A  54      21.312  86.858  95.881  1.00  0.00           H  
ATOM    851  HG2 GLN A  54      21.865  84.907  94.784  1.00  0.00           H  
ATOM    852  HG3 GLN A  54      23.519  84.919  95.302  1.00  0.00           H  
ATOM    853 HE21 GLN A  54      20.841  83.751  98.161  1.00  0.00           H  
ATOM    854 HE22 GLN A  54      20.580  85.217  97.248  1.00  0.00           H  
ATOM    855  N   HIP A  55      22.451  89.751  94.896  1.00  0.00           N  
ATOM    856  CA  HIP A  55      21.930  91.139  94.661  1.00  0.00           C  
ATOM    857  C   HIP A  55      22.524  91.863  93.470  1.00  0.00           C  
ATOM    858  O   HIP A  55      22.031  92.888  93.047  1.00  0.00           O  
ATOM    859  CB  HIP A  55      21.924  91.865  95.990  1.00  0.00           C  
ATOM    860  CG  HIP A  55      21.010  91.253  97.016  1.00  0.00           C  
ATOM    861  CD2 HIP A  55      21.345  90.736  98.259  1.00  0.00           C  
ATOM    862  ND1 HIP A  55      19.607  90.988  96.814  1.00  0.00           N1+
ATOM    863  CE1 HIP A  55      19.156  90.378  97.898  1.00  0.00           C  
ATOM    864  NE2 HIP A  55      20.142  90.215  98.771  1.00  0.00           N  
ATOM    865  H   HIP A  55      23.100  89.610  95.657  1.00  0.00           H  
ATOM    866  HA  HIP A  55      20.889  91.027  94.357  1.00  0.00           H  
ATOM    867  HB2 HIP A  55      22.921  91.909  96.429  1.00  0.00           H  
ATOM    868  HB3 HIP A  55      21.555  92.875  95.805  1.00  0.00           H  
ATOM    869  HD1 HIP A  55      19.025  91.177  96.009  1.00  0.00           H  
ATOM    870  HD2 HIP A  55      22.309  90.765  98.747  1.00  0.00           H  
ATOM    871  HE1 HIP A  55      18.131  90.119  98.120  1.00  0.00           H  
ATOM    872  HE2 HIP A  55      20.085  89.893  99.726  1.00  0.00           H  
ATOM    873  N   GLY A  56      23.490  91.293  92.729  1.00  0.00           N  
ATOM    874  CA  GLY A  56      24.058  91.854  91.509  1.00  0.00           C  
ATOM    875  C   GLY A  56      24.982  93.039  91.647  1.00  0.00           C  
ATOM    876  O   GLY A  56      25.192  93.793  90.688  1.00  0.00           O  
ATOM    877  H   GLY A  56      23.821  90.388  93.032  1.00  0.00           H  
ATOM    878  HA2 GLY A  56      24.541  90.978  91.076  1.00  0.00           H  
ATOM    879  HA3 GLY A  56      23.234  92.112  90.844  1.00  0.00           H  
ATOM    880  N   CYS A  57      25.459  93.214  92.878  1.00  0.00           N  
ATOM    881  CA  CYS A  57      26.284  94.334  93.304  1.00  0.00           C  
ATOM    882  C   CYS A  57      27.655  94.520  92.624  1.00  0.00           C  
ATOM    883  O   CYS A  57      28.335  93.488  92.342  1.00  0.00           O  
ATOM    884  CB  CYS A  57      26.410  94.272  94.825  1.00  0.00           C  
ATOM    885  SG  CYS A  57      25.021  93.738  95.882  1.00  0.00           S  
ATOM    886  H   CYS A  57      25.223  92.525  93.577  1.00  0.00           H  
ATOM    887  HA  CYS A  57      25.712  95.202  92.979  1.00  0.00           H  
ATOM    888  HB2 CYS A  57      27.126  93.452  94.851  1.00  0.00           H  
ATOM    889  HB3 CYS A  57      26.883  95.191  95.174  1.00  0.00           H  
ATOM    890  HG  CYS A  57      24.080  94.359  95.164  1.00  0.00           H  
ATOM    891  N   HIE A  58      28.162  95.763  92.339  1.00  0.00           N  
ATOM    892  CA  HIE A  58      29.504  96.003  91.963  1.00  0.00           C  
ATOM    893  C   HIE A  58      30.116  97.257  92.489  1.00  0.00           C  
ATOM    894  O   HIE A  58      31.249  97.238  92.839  1.00  0.00           O  
ATOM    895  CB  HIE A  58      29.598  96.047  90.423  1.00  0.00           C  
ATOM    896  CG  HIE A  58      31.105  95.912  89.945  1.00  0.00           C  
ATOM    897  CD2 HIE A  58      31.738  96.875  89.199  1.00  0.00           C  
ATOM    898  ND1 HIE A  58      31.824  94.731  89.873  1.00  0.00           N  
ATOM    899  CE1 HIE A  58      32.939  94.988  89.137  1.00  0.00           C  
ATOM    900  NE2 HIE A  58      32.881  96.305  88.765  1.00  0.00           N  
ATOM    901  H   HIE A  58      27.548  96.558  92.449  1.00  0.00           H  
ATOM    902  HA  HIE A  58      30.161  95.195  92.285  1.00  0.00           H  
ATOM    903  HB2 HIE A  58      28.972  95.299  89.936  1.00  0.00           H  
ATOM    904  HB3 HIE A  58      29.241  97.034  90.126  1.00  0.00           H  
ATOM    905  HD2 HIE A  58      31.374  97.850  88.906  1.00  0.00           H  
ATOM    906  HE1 HIE A  58      33.756  94.330  88.882  1.00  0.00           H  
ATOM    907  HE2 HIE A  58      33.601  96.691  88.170  1.00  0.00           H  
ATOM    908  N   ARG A  59      29.333  98.346  92.699  1.00  0.00           N  
ATOM    909  CA  ARG A  59      29.818  99.543  93.315  1.00  0.00           C  
ATOM    910  C   ARG A  59      29.600  99.476  94.839  1.00  0.00           C  
ATOM    911  O   ARG A  59      28.437  99.711  95.331  1.00  0.00           O  
ATOM    912  CB  ARG A  59      29.296 100.892  92.703  1.00  0.00           C  
ATOM    913  CG  ARG A  59      30.164 102.128  93.226  1.00  0.00           C  
ATOM    914  CD  ARG A  59      29.371 103.422  93.106  1.00  0.00           C  
ATOM    915  NE  ARG A  59      30.356 104.603  93.204  1.00  0.00           N  
ATOM    916  CZ  ARG A  59      30.160 105.650  93.989  1.00  0.00           C  
ATOM    917  NH1 ARG A  59      29.039 105.835  94.646  1.00  0.00           N1+
ATOM    918  NH2 ARG A  59      31.126 106.469  94.093  1.00  0.00           N  
ATOM    919  H   ARG A  59      28.352  98.278  92.470  1.00  0.00           H  
ATOM    920  HA  ARG A  59      30.894  99.552  93.136  1.00  0.00           H  
ATOM    921  HB2 ARG A  59      29.340 100.974  91.617  1.00  0.00           H  
ATOM    922  HB3 ARG A  59      28.252 101.005  92.992  1.00  0.00           H  
ATOM    923  HG2 ARG A  59      30.621 102.002  94.207  1.00  0.00           H  
ATOM    924  HG3 ARG A  59      31.030 102.118  92.563  1.00  0.00           H  
ATOM    925  HD2 ARG A  59      28.875 103.456  92.136  1.00  0.00           H  
ATOM    926  HD3 ARG A  59      28.598 103.474  93.873  1.00  0.00           H  
ATOM    927  HE  ARG A  59      31.056 104.602  92.476  1.00  0.00           H  
ATOM    928 HH11 ARG A  59      28.304 105.146  94.590  1.00  0.00           H  
ATOM    929 HH12 ARG A  59      28.938 106.674  95.199  1.00  0.00           H  
ATOM    930 HH21 ARG A  59      31.958 106.450  93.520  1.00  0.00           H  
ATOM    931 HH22 ARG A  59      31.034 107.269  94.704  1.00  0.00           H  
ATOM    932  N   VAL A  60      30.694  99.091  95.568  1.00  0.00           N  
ATOM    933  CA  VAL A  60      30.631  98.585  96.950  1.00  0.00           C  
ATOM    934  C   VAL A  60      31.503  99.492  97.807  1.00  0.00           C  
ATOM    935  O   VAL A  60      32.609  99.752  97.418  1.00  0.00           O  
ATOM    936  CB  VAL A  60      30.924  97.087  97.107  1.00  0.00           C  
ATOM    937  CG1 VAL A  60      30.968  96.561  98.571  1.00  0.00           C  
ATOM    938  CG2 VAL A  60      30.005  96.238  96.273  1.00  0.00           C  
ATOM    939  H   VAL A  60      31.603  99.003  95.138  1.00  0.00           H  
ATOM    940  HA  VAL A  60      29.583  98.767  97.194  1.00  0.00           H  
ATOM    941  HB  VAL A  60      31.916  97.036  96.659  1.00  0.00           H  
ATOM    942 HG11 VAL A  60      31.168  95.508  98.766  1.00  0.00           H  
ATOM    943 HG12 VAL A  60      31.672  97.108  99.198  1.00  0.00           H  
ATOM    944 HG13 VAL A  60      29.977  96.600  99.022  1.00  0.00           H  
ATOM    945 HG21 VAL A  60      28.990  96.606  96.423  1.00  0.00           H  
ATOM    946 HG22 VAL A  60      30.295  96.329  95.226  1.00  0.00           H  
ATOM    947 HG23 VAL A  60      30.068  95.180  96.529  1.00  0.00           H  
ATOM    948  N   LEU A  61      30.801  99.987  98.864  1.00  0.00           N  
ATOM    949  CA  LEU A  61      31.503 100.690  99.961  1.00  0.00           C  
ATOM    950  C   LEU A  61      31.820  99.794 101.180  1.00  0.00           C  
ATOM    951  O   LEU A  61      31.050  99.042 101.666  1.00  0.00           O  
ATOM    952  CB  LEU A  61      30.590 101.795 100.409  1.00  0.00           C  
ATOM    953  CG  LEU A  61      30.923 102.658 101.571  1.00  0.00           C  
ATOM    954  CD1 LEU A  61      32.306 103.379 101.394  1.00  0.00           C  
ATOM    955  CD2 LEU A  61      29.792 103.571 101.970  1.00  0.00           C  
ATOM    956  H   LEU A  61      29.812  99.852  99.014  1.00  0.00           H  
ATOM    957  HA  LEU A  61      32.404 101.122  99.526  1.00  0.00           H  
ATOM    958  HB2 LEU A  61      30.528 102.510  99.588  1.00  0.00           H  
ATOM    959  HB3 LEU A  61      29.621 101.315 100.549  1.00  0.00           H  
ATOM    960  HG  LEU A  61      30.985 101.975 102.418  1.00  0.00           H  
ATOM    961 HD11 LEU A  61      33.039 102.596 101.195  1.00  0.00           H  
ATOM    962 HD12 LEU A  61      32.381 104.120 100.599  1.00  0.00           H  
ATOM    963 HD13 LEU A  61      32.615 103.897 102.302  1.00  0.00           H  
ATOM    964 HD21 LEU A  61      28.997 102.951 102.384  1.00  0.00           H  
ATOM    965 HD22 LEU A  61      30.106 104.110 102.864  1.00  0.00           H  
ATOM    966 HD23 LEU A  61      29.362 104.271 101.254  1.00  0.00           H  
ATOM    967  N   ASH A  62      33.053  99.945 101.637  1.00  0.00           N  
ATOM    968  CA  ASH A  62      33.436  99.449 102.959  1.00  0.00           C  
ATOM    969  C   ASH A  62      33.546 100.733 103.913  1.00  0.00           C  
ATOM    970  O   ASH A  62      34.556 101.392 103.939  1.00  0.00           O  
ATOM    971  CB  ASH A  62      34.747  98.628 102.934  1.00  0.00           C  
ATOM    972  CG  ASH A  62      35.203  98.140 104.260  1.00  0.00           C  
ATOM    973  OD1 ASH A  62      34.515  98.308 105.238  1.00  0.00           O  
ATOM    974  OD2 ASH A  62      36.361  97.451 104.332  1.00  0.00           O  
ATOM    975  H   ASH A  62      33.690 100.536 101.124  1.00  0.00           H  
ATOM    976  HA  ASH A  62      32.598  98.819 103.257  1.00  0.00           H  
ATOM    977  HB2 ASH A  62      34.792  97.907 102.118  1.00  0.00           H  
ATOM    978  HB3 ASH A  62      35.484  99.388 102.670  1.00  0.00           H  
ATOM    979  HD2 ASH A  62      36.417  97.085 105.218  1.00  0.00           H  
ATOM    980  N   VAL A  63      32.502 100.942 104.708  1.00  0.00           N  
ATOM    981  CA  VAL A  63      32.266 102.053 105.565  1.00  0.00           C  
ATOM    982  C   VAL A  63      32.881 101.909 107.009  1.00  0.00           C  
ATOM    983  O   VAL A  63      32.896 102.943 107.694  1.00  0.00           O  
ATOM    984  CB  VAL A  63      30.798 102.525 105.601  1.00  0.00           C  
ATOM    985  CG1 VAL A  63      29.993 101.849 106.745  1.00  0.00           C  
ATOM    986  CG2 VAL A  63      30.719 104.033 105.746  1.00  0.00           C  
ATOM    987  H   VAL A  63      31.791 100.226 104.732  1.00  0.00           H  
ATOM    988  HA  VAL A  63      32.812 102.904 105.158  1.00  0.00           H  
ATOM    989  HB  VAL A  63      30.284 102.247 104.680  1.00  0.00           H  
ATOM    990 HG11 VAL A  63      30.093 100.777 106.576  1.00  0.00           H  
ATOM    991 HG12 VAL A  63      30.500 102.083 107.680  1.00  0.00           H  
ATOM    992 HG13 VAL A  63      28.960 102.176 106.867  1.00  0.00           H  
ATOM    993 HG21 VAL A  63      29.659 104.242 105.890  1.00  0.00           H  
ATOM    994 HG22 VAL A  63      31.167 104.467 106.640  1.00  0.00           H  
ATOM    995 HG23 VAL A  63      31.149 104.576 104.904  1.00  0.00           H  
ATOM    996  N   ALA A  64      33.434 100.800 107.351  1.00  0.00           N  
ATOM    997  CA  ALA A  64      34.188 100.472 108.596  1.00  0.00           C  
ATOM    998  C   ALA A  64      35.583  99.914 108.233  1.00  0.00           C  
ATOM    999  O   ALA A  64      35.904  98.770 108.581  1.00  0.00           O  
ATOM   1000  CB  ALA A  64      33.393  99.607 109.553  1.00  0.00           C  
ATOM   1001  H   ALA A  64      33.259 100.058 106.687  1.00  0.00           H  
ATOM   1002  HA  ALA A  64      34.401 101.416 109.095  1.00  0.00           H  
ATOM   1003  HB1 ALA A  64      34.012  99.421 110.429  1.00  0.00           H  
ATOM   1004  HB2 ALA A  64      32.447 100.073 109.831  1.00  0.00           H  
ATOM   1005  HB3 ALA A  64      33.011  98.689 109.105  1.00  0.00           H  
ATOM   1006  N   CYS A  65      36.321 100.646 107.414  1.00  0.00           N  
ATOM   1007  CA  CYS A  65      37.573 100.106 106.788  1.00  0.00           C  
ATOM   1008  C   CYS A  65      38.707  99.677 107.800  1.00  0.00           C  
ATOM   1009  O   CYS A  65      39.257  98.591 107.648  1.00  0.00           O  
ATOM   1010  CB  CYS A  65      38.030 101.109 105.810  1.00  0.00           C  
ATOM   1011  SG  CYS A  65      39.822 100.877 105.191  1.00  0.00           S  
ATOM   1012  H   CYS A  65      36.034 101.540 107.041  1.00  0.00           H  
ATOM   1013  HA  CYS A  65      37.341  99.194 106.237  1.00  0.00           H  
ATOM   1014  HB2 CYS A  65      37.261 101.095 105.039  1.00  0.00           H  
ATOM   1015  HB3 CYS A  65      37.999 102.141 106.161  1.00  0.00           H  
ATOM   1016  HG  CYS A  65      40.506 101.353 106.235  1.00  0.00           H  
ATOM   1017  N   GLY A  66      39.154 100.463 108.772  1.00  0.00           N  
ATOM   1018  CA  GLY A  66      40.353 100.166 109.566  1.00  0.00           C  
ATOM   1019  C   GLY A  66      41.678 100.157 108.730  1.00  0.00           C  
ATOM   1020  O   GLY A  66      41.994 101.048 107.982  1.00  0.00           O  
ATOM   1021  H   GLY A  66      38.789 101.403 108.831  1.00  0.00           H  
ATOM   1022  HA2 GLY A  66      40.548 100.973 110.273  1.00  0.00           H  
ATOM   1023  HA3 GLY A  66      40.168  99.270 110.159  1.00  0.00           H  
ATOM   1024  N   THR A  67      42.357  99.027 108.847  1.00  0.00           N  
ATOM   1025  CA  THR A  67      43.612  98.624 108.118  1.00  0.00           C  
ATOM   1026  C   THR A  67      43.402  98.082 106.702  1.00  0.00           C  
ATOM   1027  O   THR A  67      44.308  97.594 106.076  1.00  0.00           O  
ATOM   1028  CB  THR A  67      44.615  97.884 109.037  1.00  0.00           C  
ATOM   1029  CG2 THR A  67      44.693  98.518 110.439  1.00  0.00           C  
ATOM   1030  OG1 THR A  67      44.177  96.581 109.135  1.00  0.00           O  
ATOM   1031  H   THR A  67      41.910  98.297 109.382  1.00  0.00           H  
ATOM   1032  HA  THR A  67      44.089  99.591 107.957  1.00  0.00           H  
ATOM   1033  HB  THR A  67      45.618  98.062 108.650  1.00  0.00           H  
ATOM   1034  HG1 THR A  67      44.872  96.101 109.593  1.00  0.00           H  
ATOM   1035 HG21 THR A  67      43.751  98.386 110.971  1.00  0.00           H  
ATOM   1036 HG22 THR A  67      45.640  98.353 110.952  1.00  0.00           H  
ATOM   1037 HG23 THR A  67      44.583  99.597 110.327  1.00  0.00           H  
ATOM   1038  N   GLY A  68      42.177  98.280 106.190  1.00  0.00           N  
ATOM   1039  CA  GLY A  68      41.698  97.928 104.855  1.00  0.00           C  
ATOM   1040  C   GLY A  68      41.574  96.412 104.618  1.00  0.00           C  
ATOM   1041  O   GLY A  68      41.149  96.071 103.534  1.00  0.00           O  
ATOM   1042  H   GLY A  68      41.492  98.731 106.779  1.00  0.00           H  
ATOM   1043  HA2 GLY A  68      40.748  98.446 104.722  1.00  0.00           H  
ATOM   1044  HA3 GLY A  68      42.428  98.366 104.173  1.00  0.00           H  
ATOM   1045  N   VAL A  69      41.861  95.530 105.522  1.00  0.00           N  
ATOM   1046  CA  VAL A  69      41.907  94.027 105.272  1.00  0.00           C  
ATOM   1047  C   VAL A  69      40.684  93.413 104.554  1.00  0.00           C  
ATOM   1048  O   VAL A  69      40.881  92.577 103.656  1.00  0.00           O  
ATOM   1049  CB  VAL A  69      42.301  93.256 106.587  1.00  0.00           C  
ATOM   1050  CG1 VAL A  69      42.542  91.771 106.422  1.00  0.00           C  
ATOM   1051  CG2 VAL A  69      43.582  93.808 107.219  1.00  0.00           C  
ATOM   1052  H   VAL A  69      42.124  95.849 106.444  1.00  0.00           H  
ATOM   1053  HA  VAL A  69      42.770  93.929 104.614  1.00  0.00           H  
ATOM   1054  HB  VAL A  69      41.448  93.337 107.261  1.00  0.00           H  
ATOM   1055 HG11 VAL A  69      43.499  91.831 105.903  1.00  0.00           H  
ATOM   1056 HG12 VAL A  69      42.612  91.272 107.389  1.00  0.00           H  
ATOM   1057 HG13 VAL A  69      41.842  91.294 105.736  1.00  0.00           H  
ATOM   1058 HG21 VAL A  69      43.878  93.288 108.130  1.00  0.00           H  
ATOM   1059 HG22 VAL A  69      44.379  93.609 106.503  1.00  0.00           H  
ATOM   1060 HG23 VAL A  69      43.578  94.885 107.385  1.00  0.00           H  
ATOM   1061  N   ASP A  70      39.512  93.906 104.823  1.00  0.00           N  
ATOM   1062  CA  ASP A  70      38.237  93.513 104.220  1.00  0.00           C  
ATOM   1063  C   ASP A  70      37.848  94.326 102.998  1.00  0.00           C  
ATOM   1064  O   ASP A  70      37.135  93.773 102.145  1.00  0.00           O  
ATOM   1065  CB  ASP A  70      37.080  93.383 105.346  1.00  0.00           C  
ATOM   1066  CG  ASP A  70      36.730  94.688 106.091  1.00  0.00           C  
ATOM   1067  OD1 ASP A  70      35.617  94.719 106.708  1.00  0.00           O  
ATOM   1068  OD2 ASP A  70      37.475  95.644 106.033  1.00  0.00           O1-
ATOM   1069  H   ASP A  70      39.538  94.552 105.600  1.00  0.00           H  
ATOM   1070  HA  ASP A  70      38.364  92.490 103.864  1.00  0.00           H  
ATOM   1071  HB2 ASP A  70      36.166  93.083 104.831  1.00  0.00           H  
ATOM   1072  HB3 ASP A  70      37.400  92.666 106.102  1.00  0.00           H  
ATOM   1073  N   SER A  71      38.337  95.513 102.829  1.00  0.00           N  
ATOM   1074  CA  SER A  71      38.290  96.141 101.524  1.00  0.00           C  
ATOM   1075  C   SER A  71      39.139  95.375 100.516  1.00  0.00           C  
ATOM   1076  O   SER A  71      38.754  95.021  99.441  1.00  0.00           O  
ATOM   1077  CB  SER A  71      38.976  97.498 101.653  1.00  0.00           C  
ATOM   1078  OG  SER A  71      38.043  98.359 102.440  1.00  0.00           O  
ATOM   1079  H   SER A  71      39.015  95.843 103.502  1.00  0.00           H  
ATOM   1080  HA  SER A  71      37.324  96.158 101.021  1.00  0.00           H  
ATOM   1081  HB2 SER A  71      39.849  97.419 102.302  1.00  0.00           H  
ATOM   1082  HB3 SER A  71      39.183  97.844 100.640  1.00  0.00           H  
ATOM   1083  HG  SER A  71      37.686  97.708 103.049  1.00  0.00           H  
ATOM   1084  N   ILE A  72      40.301  94.939 100.937  1.00  0.00           N  
ATOM   1085  CA  ILE A  72      41.289  94.182 100.175  1.00  0.00           C  
ATOM   1086  C   ILE A  72      40.691  92.835  99.642  1.00  0.00           C  
ATOM   1087  O   ILE A  72      40.987  92.414  98.535  1.00  0.00           O  
ATOM   1088  CB  ILE A  72      42.633  93.932 100.837  1.00  0.00           C  
ATOM   1089  CG1 ILE A  72      43.500  95.194 100.961  1.00  0.00           C  
ATOM   1090  CG2 ILE A  72      43.496  92.975  99.921  1.00  0.00           C  
ATOM   1091  CD1 ILE A  72      44.431  95.261 102.173  1.00  0.00           C  
ATOM   1092  H   ILE A  72      40.626  95.175 101.864  1.00  0.00           H  
ATOM   1093  HA  ILE A  72      41.385  94.689  99.214  1.00  0.00           H  
ATOM   1094  HB  ILE A  72      42.461  93.569 101.850  1.00  0.00           H  
ATOM   1095 HG12 ILE A  72      44.074  95.440 100.067  1.00  0.00           H  
ATOM   1096 HG13 ILE A  72      42.809  96.004 101.192  1.00  0.00           H  
ATOM   1097 HG21 ILE A  72      43.068  91.974  99.969  1.00  0.00           H  
ATOM   1098 HG22 ILE A  72      43.572  93.253  98.869  1.00  0.00           H  
ATOM   1099 HG23 ILE A  72      44.484  92.862 100.369  1.00  0.00           H  
ATOM   1100 HD11 ILE A  72      44.876  96.250 102.288  1.00  0.00           H  
ATOM   1101 HD12 ILE A  72      43.787  95.159 103.046  1.00  0.00           H  
ATOM   1102 HD13 ILE A  72      45.235  94.525 102.145  1.00  0.00           H  
ATOM   1103  N   MET A  73      39.834  92.178 100.448  1.00  0.00           N  
ATOM   1104  CA  MET A  73      39.134  90.949 100.062  1.00  0.00           C  
ATOM   1105  C   MET A  73      38.176  91.138  98.814  1.00  0.00           C  
ATOM   1106  O   MET A  73      38.064  90.220  98.020  1.00  0.00           O  
ATOM   1107  CB  MET A  73      38.338  90.418 101.344  1.00  0.00           C  
ATOM   1108  CG  MET A  73      37.811  89.018 101.204  1.00  0.00           C  
ATOM   1109  SD  MET A  73      36.215  88.589 101.888  1.00  0.00           S  
ATOM   1110  CE  MET A  73      36.454  88.793 103.638  1.00  0.00           C  
ATOM   1111  H   MET A  73      39.521  92.459 101.366  1.00  0.00           H  
ATOM   1112  HA  MET A  73      39.807  90.136  99.792  1.00  0.00           H  
ATOM   1113  HB2 MET A  73      38.989  90.481 102.217  1.00  0.00           H  
ATOM   1114  HB3 MET A  73      37.540  91.153 101.451  1.00  0.00           H  
ATOM   1115  HG2 MET A  73      37.850  88.732 100.153  1.00  0.00           H  
ATOM   1116  HG3 MET A  73      38.532  88.381 101.716  1.00  0.00           H  
ATOM   1117  HE1 MET A  73      37.354  88.463 104.157  1.00  0.00           H  
ATOM   1118  HE2 MET A  73      36.265  89.847 103.840  1.00  0.00           H  
ATOM   1119  HE3 MET A  73      35.682  88.277 104.212  1.00  0.00           H  
ATOM   1120  N   LEU A  74      37.498  92.272  98.824  1.00  0.00           N  
ATOM   1121  CA  LEU A  74      36.546  92.697  97.749  1.00  0.00           C  
ATOM   1122  C   LEU A  74      37.291  93.331  96.494  1.00  0.00           C  
ATOM   1123  O   LEU A  74      36.807  93.345  95.428  1.00  0.00           O  
ATOM   1124  CB  LEU A  74      35.472  93.636  98.311  1.00  0.00           C  
ATOM   1125  CG  LEU A  74      34.492  92.932  99.304  1.00  0.00           C  
ATOM   1126  CD1 LEU A  74      33.251  93.815  99.190  1.00  0.00           C  
ATOM   1127  CD2 LEU A  74      33.941  91.484  98.940  1.00  0.00           C  
ATOM   1128  H   LEU A  74      37.805  92.950  99.505  1.00  0.00           H  
ATOM   1129  HA  LEU A  74      36.067  91.820  97.312  1.00  0.00           H  
ATOM   1130  HB2 LEU A  74      35.895  94.541  98.747  1.00  0.00           H  
ATOM   1131  HB3 LEU A  74      34.941  94.021  97.440  1.00  0.00           H  
ATOM   1132  HG  LEU A  74      34.907  93.027 100.307  1.00  0.00           H  
ATOM   1133 HD11 LEU A  74      32.728  93.806  98.234  1.00  0.00           H  
ATOM   1134 HD12 LEU A  74      32.456  93.551  99.887  1.00  0.00           H  
ATOM   1135 HD13 LEU A  74      33.579  94.818  99.466  1.00  0.00           H  
ATOM   1136 HD21 LEU A  74      33.703  91.326  97.888  1.00  0.00           H  
ATOM   1137 HD22 LEU A  74      34.755  90.828  99.247  1.00  0.00           H  
ATOM   1138 HD23 LEU A  74      33.129  91.327  99.651  1.00  0.00           H  
ATOM   1139  N   VAL A  75      38.484  93.849  96.645  1.00  0.00           N  
ATOM   1140  CA  VAL A  75      39.395  94.295  95.561  1.00  0.00           C  
ATOM   1141  C   VAL A  75      39.930  93.037  94.859  1.00  0.00           C  
ATOM   1142  O   VAL A  75      39.977  93.014  93.666  1.00  0.00           O  
ATOM   1143  CB  VAL A  75      40.407  95.324  95.999  1.00  0.00           C  
ATOM   1144  CG1 VAL A  75      41.485  95.716  95.012  1.00  0.00           C  
ATOM   1145  CG2 VAL A  75      39.813  96.581  96.625  1.00  0.00           C  
ATOM   1146  H   VAL A  75      38.810  93.915  97.598  1.00  0.00           H  
ATOM   1147  HA  VAL A  75      38.702  94.703  94.826  1.00  0.00           H  
ATOM   1148  HB  VAL A  75      40.957  94.900  96.840  1.00  0.00           H  
ATOM   1149 HG11 VAL A  75      42.218  96.365  95.489  1.00  0.00           H  
ATOM   1150 HG12 VAL A  75      41.901  94.842  94.511  1.00  0.00           H  
ATOM   1151 HG13 VAL A  75      41.088  96.309  94.187  1.00  0.00           H  
ATOM   1152 HG21 VAL A  75      40.531  97.236  97.118  1.00  0.00           H  
ATOM   1153 HG22 VAL A  75      39.187  97.169  95.953  1.00  0.00           H  
ATOM   1154 HG23 VAL A  75      39.099  96.234  97.373  1.00  0.00           H  
ATOM   1155  N   GLU A  76      40.424  92.017  95.626  1.00  0.00           N  
ATOM   1156  CA  GLU A  76      41.032  90.818  95.053  1.00  0.00           C  
ATOM   1157  C   GLU A  76      39.968  89.933  94.420  1.00  0.00           C  
ATOM   1158  O   GLU A  76      40.253  89.337  93.382  1.00  0.00           O  
ATOM   1159  CB  GLU A  76      41.703  90.208  96.289  1.00  0.00           C  
ATOM   1160  CG  GLU A  76      42.306  88.802  96.089  1.00  0.00           C  
ATOM   1161  CD  GLU A  76      43.694  88.848  95.375  1.00  0.00           C  
ATOM   1162  OE1 GLU A  76      44.560  88.294  96.100  1.00  0.00           O  
ATOM   1163  OE2 GLU A  76      43.823  89.061  94.162  1.00  0.00           O1-
ATOM   1164  H   GLU A  76      40.411  92.224  96.614  1.00  0.00           H  
ATOM   1165  HA  GLU A  76      41.793  91.075  94.316  1.00  0.00           H  
ATOM   1166  HB2 GLU A  76      42.482  90.871  96.667  1.00  0.00           H  
ATOM   1167  HB3 GLU A  76      40.917  90.065  97.031  1.00  0.00           H  
ATOM   1168  HG2 GLU A  76      42.469  88.522  97.130  1.00  0.00           H  
ATOM   1169  HG3 GLU A  76      41.601  88.110  95.629  1.00  0.00           H  
ATOM   1170  N   GLU A  77      38.724  89.961  94.927  1.00  0.00           N  
ATOM   1171  CA  GLU A  77      37.504  89.432  94.240  1.00  0.00           C  
ATOM   1172  C   GLU A  77      36.862  90.435  93.272  1.00  0.00           C  
ATOM   1173  O   GLU A  77      35.794  90.192  92.760  1.00  0.00           O  
ATOM   1174  CB  GLU A  77      36.542  89.115  95.402  1.00  0.00           C  
ATOM   1175  CG  GLU A  77      36.956  87.828  96.206  1.00  0.00           C  
ATOM   1176  CD  GLU A  77      36.692  86.576  95.357  1.00  0.00           C  
ATOM   1177  OE1 GLU A  77      35.930  86.575  94.346  1.00  0.00           O  
ATOM   1178  OE2 GLU A  77      37.375  85.535  95.486  1.00  0.00           O1-
ATOM   1179  H   GLU A  77      38.608  90.474  95.790  1.00  0.00           H  
ATOM   1180  HA  GLU A  77      37.728  88.481  93.757  1.00  0.00           H  
ATOM   1181  HB2 GLU A  77      36.500  89.944  96.110  1.00  0.00           H  
ATOM   1182  HB3 GLU A  77      35.506  88.964  95.100  1.00  0.00           H  
ATOM   1183  HG2 GLU A  77      38.027  87.872  96.406  1.00  0.00           H  
ATOM   1184  HG3 GLU A  77      36.467  87.752  97.178  1.00  0.00           H  
ATOM   1185  N   GLY A  78      37.507  91.614  93.011  1.00  0.00           N  
ATOM   1186  CA  GLY A  78      37.295  92.412  91.833  1.00  0.00           C  
ATOM   1187  C   GLY A  78      36.073  93.286  91.753  1.00  0.00           C  
ATOM   1188  O   GLY A  78      35.621  93.471  90.609  1.00  0.00           O  
ATOM   1189  H   GLY A  78      38.310  91.840  93.581  1.00  0.00           H  
ATOM   1190  HA2 GLY A  78      38.077  93.168  91.753  1.00  0.00           H  
ATOM   1191  HA3 GLY A  78      37.352  91.814  90.924  1.00  0.00           H  
ATOM   1192  N   PHE A  79      35.459  93.620  92.800  1.00  0.00           N  
ATOM   1193  CA  PHE A  79      34.424  94.624  92.849  1.00  0.00           C  
ATOM   1194  C   PHE A  79      34.894  96.094  92.525  1.00  0.00           C  
ATOM   1195  O   PHE A  79      36.113  96.418  92.574  1.00  0.00           O  
ATOM   1196  CB  PHE A  79      33.673  94.619  94.170  1.00  0.00           C  
ATOM   1197  CG  PHE A  79      32.892  93.321  94.397  1.00  0.00           C  
ATOM   1198  CD1 PHE A  79      33.548  92.099  94.620  1.00  0.00           C  
ATOM   1199  CD2 PHE A  79      31.478  93.366  94.337  1.00  0.00           C  
ATOM   1200  CE1 PHE A  79      32.820  90.880  94.794  1.00  0.00           C  
ATOM   1201  CE2 PHE A  79      30.732  92.195  94.553  1.00  0.00           C  
ATOM   1202  CZ  PHE A  79      31.414  90.988  94.902  1.00  0.00           C  
ATOM   1203  H   PHE A  79      35.767  93.384  93.732  1.00  0.00           H  
ATOM   1204  HA  PHE A  79      33.684  94.434  92.070  1.00  0.00           H  
ATOM   1205  HB2 PHE A  79      34.377  94.619  95.003  1.00  0.00           H  
ATOM   1206  HB3 PHE A  79      32.939  95.424  94.153  1.00  0.00           H  
ATOM   1207  HD1 PHE A  79      34.629  92.090  94.586  1.00  0.00           H  
ATOM   1208  HD2 PHE A  79      31.056  94.351  94.202  1.00  0.00           H  
ATOM   1209  HE1 PHE A  79      33.301  89.926  94.952  1.00  0.00           H  
ATOM   1210  HE2 PHE A  79      29.661  92.212  94.416  1.00  0.00           H  
ATOM   1211  HZ  PHE A  79      30.913  90.062  95.143  1.00  0.00           H  
ATOM   1212  N   SER A  80      33.985  96.957  92.275  1.00  0.00           N  
ATOM   1213  CA  SER A  80      34.198  98.394  92.357  1.00  0.00           C  
ATOM   1214  C   SER A  80      34.197  98.986  93.808  1.00  0.00           C  
ATOM   1215  O   SER A  80      33.216  99.547  94.279  1.00  0.00           O  
ATOM   1216  CB  SER A  80      33.322  99.201  91.399  1.00  0.00           C  
ATOM   1217  OG  SER A  80      33.486 100.587  91.392  1.00  0.00           O  
ATOM   1218  H   SER A  80      33.064  96.752  91.916  1.00  0.00           H  
ATOM   1219  HA  SER A  80      35.227  98.584  92.055  1.00  0.00           H  
ATOM   1220  HB2 SER A  80      33.565  98.789  90.420  1.00  0.00           H  
ATOM   1221  HB3 SER A  80      32.268  99.143  91.670  1.00  0.00           H  
ATOM   1222  HG  SER A  80      32.657 100.903  91.023  1.00  0.00           H  
ATOM   1223  N   VAL A  81      35.240  98.767  94.573  1.00  0.00           N  
ATOM   1224  CA  VAL A  81      35.412  99.085  95.974  1.00  0.00           C  
ATOM   1225  C   VAL A  81      35.817 100.509  96.168  1.00  0.00           C  
ATOM   1226  O   VAL A  81      36.879 100.967  95.672  1.00  0.00           O  
ATOM   1227  CB  VAL A  81      36.520  98.156  96.597  1.00  0.00           C  
ATOM   1228  CG1 VAL A  81      36.480  98.351  98.162  1.00  0.00           C  
ATOM   1229  CG2 VAL A  81      36.235  96.670  96.317  1.00  0.00           C  
ATOM   1230  H   VAL A  81      35.900  98.147  94.125  1.00  0.00           H  
ATOM   1231  HA  VAL A  81      34.455  99.002  96.491  1.00  0.00           H  
ATOM   1232  HB  VAL A  81      37.435  98.451  96.083  1.00  0.00           H  
ATOM   1233 HG11 VAL A  81      36.997  97.582  98.734  1.00  0.00           H  
ATOM   1234 HG12 VAL A  81      36.876  99.351  98.341  1.00  0.00           H  
ATOM   1235 HG13 VAL A  81      35.438  98.380  98.480  1.00  0.00           H  
ATOM   1236 HG21 VAL A  81      36.862  96.157  97.047  1.00  0.00           H  
ATOM   1237 HG22 VAL A  81      35.204  96.416  96.557  1.00  0.00           H  
ATOM   1238 HG23 VAL A  81      36.741  96.349  95.406  1.00  0.00           H  
ATOM   1239  N   THR A  82      35.106 101.293  97.023  1.00  0.00           N  
ATOM   1240  CA  THR A  82      35.607 102.399  97.818  1.00  0.00           C  
ATOM   1241  C   THR A  82      35.664 102.035  99.292  1.00  0.00           C  
ATOM   1242  O   THR A  82      34.824 101.265  99.831  1.00  0.00           O  
ATOM   1243  CB  THR A  82      34.586 103.628  97.722  1.00  0.00           C  
ATOM   1244  CG2 THR A  82      35.036 104.901  98.443  1.00  0.00           C  
ATOM   1245  OG1 THR A  82      34.282 104.019  96.367  1.00  0.00           O  
ATOM   1246  H   THR A  82      34.248 100.863  97.336  1.00  0.00           H  
ATOM   1247  HA  THR A  82      36.560 102.704  97.387  1.00  0.00           H  
ATOM   1248  HB  THR A  82      33.625 103.332  98.142  1.00  0.00           H  
ATOM   1249  HG1 THR A  82      34.021 103.246  95.860  1.00  0.00           H  
ATOM   1250 HG21 THR A  82      35.189 104.638  99.489  1.00  0.00           H  
ATOM   1251 HG22 THR A  82      35.880 105.373  97.938  1.00  0.00           H  
ATOM   1252 HG23 THR A  82      34.212 105.596  98.596  1.00  0.00           H  
ATOM   1253  N   SER A  83      36.673 102.534 100.013  1.00  0.00           N  
ATOM   1254  CA  SER A  83      36.877 102.326 101.484  1.00  0.00           C  
ATOM   1255  C   SER A  83      36.789 103.682 102.242  1.00  0.00           C  
ATOM   1256  O   SER A  83      37.182 104.734 101.737  1.00  0.00           O  
ATOM   1257  CB  SER A  83      38.218 101.775 101.853  1.00  0.00           C  
ATOM   1258  OG  SER A  83      38.444 100.610 101.017  1.00  0.00           O  
ATOM   1259  H   SER A  83      37.364 103.054  99.492  1.00  0.00           H  
ATOM   1260  HA  SER A  83      36.076 101.689 101.857  1.00  0.00           H  
ATOM   1261  HB2 SER A  83      38.937 102.524 101.520  1.00  0.00           H  
ATOM   1262  HB3 SER A  83      38.250 101.523 102.912  1.00  0.00           H  
ATOM   1263  HG  SER A  83      38.197  99.800 101.468  1.00  0.00           H  
ATOM   1264  N   VAL A  84      36.287 103.676 103.511  1.00  0.00           N  
ATOM   1265  CA  VAL A  84      36.128 104.850 104.365  1.00  0.00           C  
ATOM   1266  C   VAL A  84      36.374 104.444 105.802  1.00  0.00           C  
ATOM   1267  O   VAL A  84      35.986 103.367 106.263  1.00  0.00           O  
ATOM   1268  CB  VAL A  84      34.688 105.464 104.152  1.00  0.00           C  
ATOM   1269  CG1 VAL A  84      33.972 106.044 105.361  1.00  0.00           C  
ATOM   1270  CG2 VAL A  84      34.779 106.646 103.186  1.00  0.00           C  
ATOM   1271  H   VAL A  84      35.943 102.832 103.947  1.00  0.00           H  
ATOM   1272  HA  VAL A  84      36.921 105.506 104.007  1.00  0.00           H  
ATOM   1273  HB  VAL A  84      34.018 104.686 103.785  1.00  0.00           H  
ATOM   1274 HG11 VAL A  84      33.783 105.311 106.145  1.00  0.00           H  
ATOM   1275 HG12 VAL A  84      34.607 106.760 105.881  1.00  0.00           H  
ATOM   1276 HG13 VAL A  84      33.018 106.509 105.112  1.00  0.00           H  
ATOM   1277 HG21 VAL A  84      35.404 106.421 102.322  1.00  0.00           H  
ATOM   1278 HG22 VAL A  84      33.762 106.776 102.820  1.00  0.00           H  
ATOM   1279 HG23 VAL A  84      35.082 107.605 103.605  1.00  0.00           H  
ATOM   1280  N   ASP A  85      37.067 105.411 106.468  1.00  0.00           N  
ATOM   1281  CA  ASP A  85      37.510 105.497 107.850  1.00  0.00           C  
ATOM   1282  C   ASP A  85      37.742 106.947 108.334  1.00  0.00           C  
ATOM   1283  O   ASP A  85      38.072 107.783 107.529  1.00  0.00           O  
ATOM   1284  CB  ASP A  85      38.693 104.635 108.188  1.00  0.00           C  
ATOM   1285  CG  ASP A  85      38.726 104.179 109.589  1.00  0.00           C  
ATOM   1286  OD1 ASP A  85      38.675 102.945 109.899  1.00  0.00           O  
ATOM   1287  OD2 ASP A  85      38.967 105.028 110.526  1.00  0.00           O1-
ATOM   1288  H   ASP A  85      37.180 106.251 105.917  1.00  0.00           H  
ATOM   1289  HA  ASP A  85      36.639 105.174 108.421  1.00  0.00           H  
ATOM   1290  HB2 ASP A  85      38.822 103.730 107.595  1.00  0.00           H  
ATOM   1291  HB3 ASP A  85      39.586 105.235 108.014  1.00  0.00           H  
ATOM   1292  N   ALA A  86      37.596 107.245 109.658  1.00  0.00           N  
ATOM   1293  CA  ALA A  86      37.952 108.497 110.254  1.00  0.00           C  
ATOM   1294  C   ALA A  86      39.294 108.620 111.088  1.00  0.00           C  
ATOM   1295  O   ALA A  86      39.579 109.718 111.621  1.00  0.00           O  
ATOM   1296  CB  ALA A  86      36.790 108.906 111.184  1.00  0.00           C  
ATOM   1297  H   ALA A  86      37.363 106.458 110.247  1.00  0.00           H  
ATOM   1298  HA  ALA A  86      38.193 109.315 109.574  1.00  0.00           H  
ATOM   1299  HB1 ALA A  86      36.680 108.341 112.109  1.00  0.00           H  
ATOM   1300  HB2 ALA A  86      36.868 109.959 111.455  1.00  0.00           H  
ATOM   1301  HB3 ALA A  86      35.848 108.776 110.651  1.00  0.00           H  
ATOM   1302  N   SER A  87      40.032 107.578 111.289  1.00  0.00           N  
ATOM   1303  CA  SER A  87      41.408 107.592 111.736  1.00  0.00           C  
ATOM   1304  C   SER A  87      42.350 107.315 110.586  1.00  0.00           C  
ATOM   1305  O   SER A  87      42.464 106.228 110.095  1.00  0.00           O  
ATOM   1306  CB  SER A  87      41.674 106.519 112.823  1.00  0.00           C  
ATOM   1307  OG  SER A  87      43.038 106.360 113.212  1.00  0.00           O  
ATOM   1308  H   SER A  87      39.722 106.658 111.014  1.00  0.00           H  
ATOM   1309  HA  SER A  87      41.651 108.541 112.213  1.00  0.00           H  
ATOM   1310  HB2 SER A  87      41.028 106.815 113.650  1.00  0.00           H  
ATOM   1311  HB3 SER A  87      41.428 105.526 112.448  1.00  0.00           H  
ATOM   1312  HG  SER A  87      43.323 107.272 113.303  1.00  0.00           H  
ATOM   1313  N   ASP A  88      43.153 108.308 110.236  1.00  0.00           N  
ATOM   1314  CA  ASP A  88      44.133 108.255 109.098  1.00  0.00           C  
ATOM   1315  C   ASP A  88      45.317 107.322 109.438  1.00  0.00           C  
ATOM   1316  O   ASP A  88      45.888 106.679 108.573  1.00  0.00           O  
ATOM   1317  CB  ASP A  88      44.520 109.684 108.739  1.00  0.00           C  
ATOM   1318  CG  ASP A  88      45.048 110.562 109.940  1.00  0.00           C  
ATOM   1319  OD1 ASP A  88      45.427 111.710 109.722  1.00  0.00           O  
ATOM   1320  OD2 ASP A  88      45.143 110.131 111.111  1.00  0.00           O1-
ATOM   1321  H   ASP A  88      43.138 109.205 110.700  1.00  0.00           H  
ATOM   1322  HA  ASP A  88      43.594 107.896 108.220  1.00  0.00           H  
ATOM   1323  HB2 ASP A  88      45.285 109.822 107.973  1.00  0.00           H  
ATOM   1324  HB3 ASP A  88      43.650 110.172 108.299  1.00  0.00           H  
ATOM   1325  N   LYS A  89      45.593 107.220 110.738  1.00  0.00           N  
ATOM   1326  CA  LYS A  89      46.413 106.231 111.368  1.00  0.00           C  
ATOM   1327  C   LYS A  89      46.039 104.774 111.077  1.00  0.00           C  
ATOM   1328  O   LYS A  89      46.839 103.922 111.336  1.00  0.00           O  
ATOM   1329  CB  LYS A  89      46.634 106.464 112.876  1.00  0.00           C  
ATOM   1330  CG  LYS A  89      47.286 107.837 113.020  1.00  0.00           C  
ATOM   1331  CD  LYS A  89      47.457 108.208 114.524  1.00  0.00           C  
ATOM   1332  CE  LYS A  89      48.419 109.424 114.665  1.00  0.00           C  
ATOM   1333  NZ  LYS A  89      48.728 109.767 116.085  1.00  0.00           N1+
ATOM   1334  H   LYS A  89      45.115 107.909 111.302  1.00  0.00           H  
ATOM   1335  HA  LYS A  89      47.390 106.195 110.885  1.00  0.00           H  
ATOM   1336  HB2 LYS A  89      45.688 106.554 113.409  1.00  0.00           H  
ATOM   1337  HB3 LYS A  89      47.343 105.754 113.303  1.00  0.00           H  
ATOM   1338  HG2 LYS A  89      48.271 107.665 112.587  1.00  0.00           H  
ATOM   1339  HG3 LYS A  89      46.720 108.645 112.555  1.00  0.00           H  
ATOM   1340  HD2 LYS A  89      46.546 108.431 115.080  1.00  0.00           H  
ATOM   1341  HD3 LYS A  89      47.960 107.374 115.015  1.00  0.00           H  
ATOM   1342  HE2 LYS A  89      49.349 109.183 114.149  1.00  0.00           H  
ATOM   1343  HE3 LYS A  89      47.964 110.269 114.149  1.00  0.00           H  
ATOM   1344  HZ1 LYS A  89      49.198 110.647 116.239  1.00  0.00           H  
ATOM   1345  HZ2 LYS A  89      47.861 109.757 116.604  1.00  0.00           H  
ATOM   1346  HZ3 LYS A  89      49.318 109.038 116.458  1.00  0.00           H  
ATOM   1347  N   MET A  90      44.823 104.536 110.656  1.00  0.00           N  
ATOM   1348  CA  MET A  90      44.300 103.266 110.162  1.00  0.00           C  
ATOM   1349  C   MET A  90      44.358 103.075 108.600  1.00  0.00           C  
ATOM   1350  O   MET A  90      44.909 102.107 108.108  1.00  0.00           O  
ATOM   1351  CB  MET A  90      42.945 102.913 110.759  1.00  0.00           C  
ATOM   1352  CG  MET A  90      43.016 102.856 112.324  1.00  0.00           C  
ATOM   1353  SD  MET A  90      43.791 101.331 113.003  1.00  0.00           S  
ATOM   1354  CE  MET A  90      42.262 100.318 112.904  1.00  0.00           C  
ATOM   1355  H   MET A  90      44.163 105.282 110.814  1.00  0.00           H  
ATOM   1356  HA  MET A  90      44.881 102.476 110.637  1.00  0.00           H  
ATOM   1357  HB2 MET A  90      42.154 103.570 110.399  1.00  0.00           H  
ATOM   1358  HB3 MET A  90      42.672 101.921 110.398  1.00  0.00           H  
ATOM   1359  HG2 MET A  90      43.517 103.725 112.750  1.00  0.00           H  
ATOM   1360  HG3 MET A  90      42.040 102.712 112.788  1.00  0.00           H  
ATOM   1361  HE1 MET A  90      42.386  99.241 113.022  1.00  0.00           H  
ATOM   1362  HE2 MET A  90      41.630 100.562 113.758  1.00  0.00           H  
ATOM   1363  HE3 MET A  90      41.761 100.568 111.968  1.00  0.00           H  
ATOM   1364  N   LEU A  91      44.002 104.153 107.908  1.00  0.00           N  
ATOM   1365  CA  LEU A  91      43.952 104.081 106.410  1.00  0.00           C  
ATOM   1366  C   LEU A  91      45.335 103.842 105.809  1.00  0.00           C  
ATOM   1367  O   LEU A  91      45.455 103.153 104.790  1.00  0.00           O  
ATOM   1368  CB  LEU A  91      43.334 105.430 105.919  1.00  0.00           C  
ATOM   1369  CG  LEU A  91      41.805 105.658 106.055  1.00  0.00           C  
ATOM   1370  CD1 LEU A  91      41.379 106.985 105.403  1.00  0.00           C  
ATOM   1371  CD2 LEU A  91      40.952 104.439 105.644  1.00  0.00           C  
ATOM   1372  H   LEU A  91      43.615 104.958 108.379  1.00  0.00           H  
ATOM   1373  HA  LEU A  91      43.326 103.209 106.221  1.00  0.00           H  
ATOM   1374  HB2 LEU A  91      43.928 106.146 106.487  1.00  0.00           H  
ATOM   1375  HB3 LEU A  91      43.603 105.601 104.877  1.00  0.00           H  
ATOM   1376  HG  LEU A  91      41.702 105.702 107.139  1.00  0.00           H  
ATOM   1377 HD11 LEU A  91      40.330 107.096 105.675  1.00  0.00           H  
ATOM   1378 HD12 LEU A  91      41.947 107.800 105.849  1.00  0.00           H  
ATOM   1379 HD13 LEU A  91      41.469 106.915 104.318  1.00  0.00           H  
ATOM   1380 HD21 LEU A  91      41.191 104.065 104.648  1.00  0.00           H  
ATOM   1381 HD22 LEU A  91      40.973 103.539 106.259  1.00  0.00           H  
ATOM   1382 HD23 LEU A  91      39.939 104.840 105.595  1.00  0.00           H  
ATOM   1383  N   LYS A  92      46.406 104.321 106.466  1.00  0.00           N  
ATOM   1384  CA  LYS A  92      47.840 104.204 106.076  1.00  0.00           C  
ATOM   1385  C   LYS A  92      48.221 102.749 105.627  1.00  0.00           C  
ATOM   1386  O   LYS A  92      48.880 102.540 104.588  1.00  0.00           O  
ATOM   1387  CB  LYS A  92      48.935 104.756 106.957  1.00  0.00           C  
ATOM   1388  CG  LYS A  92      48.718 104.458 108.457  1.00  0.00           C  
ATOM   1389  CD  LYS A  92      50.082 104.719 109.162  1.00  0.00           C  
ATOM   1390  CE  LYS A  92      50.061 104.192 110.590  1.00  0.00           C  
ATOM   1391  NZ  LYS A  92      51.243 104.756 111.256  1.00  0.00           N1+
ATOM   1392  H   LYS A  92      46.237 104.917 107.263  1.00  0.00           H  
ATOM   1393  HA  LYS A  92      47.954 104.749 105.138  1.00  0.00           H  
ATOM   1394  HB2 LYS A  92      49.891 104.398 106.577  1.00  0.00           H  
ATOM   1395  HB3 LYS A  92      48.877 105.844 106.908  1.00  0.00           H  
ATOM   1396  HG2 LYS A  92      47.950 105.134 108.832  1.00  0.00           H  
ATOM   1397  HG3 LYS A  92      48.528 103.394 108.599  1.00  0.00           H  
ATOM   1398  HD2 LYS A  92      50.840 104.107 108.676  1.00  0.00           H  
ATOM   1399  HD3 LYS A  92      50.364 105.772 109.126  1.00  0.00           H  
ATOM   1400  HE2 LYS A  92      49.215 104.520 111.193  1.00  0.00           H  
ATOM   1401  HE3 LYS A  92      50.075 103.103 110.617  1.00  0.00           H  
ATOM   1402  HZ1 LYS A  92      51.512 104.109 111.983  1.00  0.00           H  
ATOM   1403  HZ2 LYS A  92      52.108 104.810 110.737  1.00  0.00           H  
ATOM   1404  HZ3 LYS A  92      50.939 105.642 111.634  1.00  0.00           H  
ATOM   1405  N   TYR A  93      47.677 101.769 106.320  1.00  0.00           N  
ATOM   1406  CA  TYR A  93      48.001 100.309 105.997  1.00  0.00           C  
ATOM   1407  C   TYR A  93      47.295  99.859 104.721  1.00  0.00           C  
ATOM   1408  O   TYR A  93      47.713  98.917 104.053  1.00  0.00           O  
ATOM   1409  CB  TYR A  93      47.506  99.462 107.185  1.00  0.00           C  
ATOM   1410  CG  TYR A  93      48.146  99.636 108.570  1.00  0.00           C  
ATOM   1411  CD1 TYR A  93      47.419 100.292 109.619  1.00  0.00           C  
ATOM   1412  CD2 TYR A  93      49.293  98.922 108.927  1.00  0.00           C  
ATOM   1413  CE1 TYR A  93      47.796 100.266 110.942  1.00  0.00           C  
ATOM   1414  CE2 TYR A  93      49.675  98.865 110.271  1.00  0.00           C  
ATOM   1415  CZ  TYR A  93      48.961  99.514 111.327  1.00  0.00           C  
ATOM   1416  OH  TYR A  93      49.333  99.372 112.635  1.00  0.00           O  
ATOM   1417  H   TYR A  93      47.016 101.887 107.074  1.00  0.00           H  
ATOM   1418  HA  TYR A  93      49.047 100.027 105.871  1.00  0.00           H  
ATOM   1419  HB2 TYR A  93      46.426  99.574 107.277  1.00  0.00           H  
ATOM   1420  HB3 TYR A  93      47.741  98.437 106.898  1.00  0.00           H  
ATOM   1421  HD1 TYR A  93      46.563 100.879 109.323  1.00  0.00           H  
ATOM   1422  HD2 TYR A  93      49.877  98.347 108.224  1.00  0.00           H  
ATOM   1423  HE1 TYR A  93      47.233 100.886 111.623  1.00  0.00           H  
ATOM   1424  HE2 TYR A  93      50.507  98.224 110.521  1.00  0.00           H  
ATOM   1425  HH  TYR A  93      48.855  99.899 113.279  1.00  0.00           H  
ATOM   1426  N   ALA A  94      46.089 100.400 104.536  1.00  0.00           N  
ATOM   1427  CA  ALA A  94      45.175 100.085 103.406  1.00  0.00           C  
ATOM   1428  C   ALA A  94      45.567 100.876 102.147  1.00  0.00           C  
ATOM   1429  O   ALA A  94      45.526 100.294 101.096  1.00  0.00           O  
ATOM   1430  CB  ALA A  94      43.752 100.490 103.903  1.00  0.00           C  
ATOM   1431  H   ALA A  94      45.741 101.190 105.060  1.00  0.00           H  
ATOM   1432  HA  ALA A  94      45.165  99.016 103.193  1.00  0.00           H  
ATOM   1433  HB1 ALA A  94      43.042 100.173 103.139  1.00  0.00           H  
ATOM   1434  HB2 ALA A  94      43.535  99.975 104.838  1.00  0.00           H  
ATOM   1435  HB3 ALA A  94      43.583 101.554 104.070  1.00  0.00           H  
ATOM   1436  N   LEU A  95      46.084 102.093 102.318  1.00  0.00           N  
ATOM   1437  CA  LEU A  95      46.780 102.819 101.255  1.00  0.00           C  
ATOM   1438  C   LEU A  95      48.072 102.064 100.754  1.00  0.00           C  
ATOM   1439  O   LEU A  95      48.155 101.877  99.535  1.00  0.00           O  
ATOM   1440  CB  LEU A  95      47.021 104.286 101.565  1.00  0.00           C  
ATOM   1441  CG  LEU A  95      45.696 105.120 101.791  1.00  0.00           C  
ATOM   1442  CD1 LEU A  95      46.042 106.110 102.867  1.00  0.00           C  
ATOM   1443  CD2 LEU A  95      45.158 105.805 100.568  1.00  0.00           C  
ATOM   1444  H   LEU A  95      46.043 102.526 103.230  1.00  0.00           H  
ATOM   1445  HA  LEU A  95      46.075 102.897 100.427  1.00  0.00           H  
ATOM   1446  HB2 LEU A  95      47.706 104.328 102.412  1.00  0.00           H  
ATOM   1447  HB3 LEU A  95      47.531 104.802 100.751  1.00  0.00           H  
ATOM   1448  HG  LEU A  95      44.920 104.524 102.272  1.00  0.00           H  
ATOM   1449 HD11 LEU A  95      45.137 106.589 103.241  1.00  0.00           H  
ATOM   1450 HD12 LEU A  95      46.693 105.737 103.657  1.00  0.00           H  
ATOM   1451 HD13 LEU A  95      46.694 106.833 102.377  1.00  0.00           H  
ATOM   1452 HD21 LEU A  95      45.470 105.275  99.669  1.00  0.00           H  
ATOM   1453 HD22 LEU A  95      44.077 105.890 100.671  1.00  0.00           H  
ATOM   1454 HD23 LEU A  95      45.563 106.815 100.499  1.00  0.00           H  
ATOM   1455  N   LYS A  96      48.864 101.577 101.701  1.00  0.00           N  
ATOM   1456  CA  LYS A  96      50.015 100.813 101.263  1.00  0.00           C  
ATOM   1457  C   LYS A  96      49.675  99.536 100.563  1.00  0.00           C  
ATOM   1458  O   LYS A  96      50.418  99.190  99.630  1.00  0.00           O  
ATOM   1459  CB  LYS A  96      50.858 100.399 102.435  1.00  0.00           C  
ATOM   1460  CG  LYS A  96      52.342 100.198 102.104  1.00  0.00           C  
ATOM   1461  CD  LYS A  96      53.190  99.605 103.254  1.00  0.00           C  
ATOM   1462  CE  LYS A  96      54.624  99.401 103.002  1.00  0.00           C  
ATOM   1463  NZ  LYS A  96      55.431 100.558 103.421  1.00  0.00           N1+
ATOM   1464  H   LYS A  96      48.737 101.758 102.686  1.00  0.00           H  
ATOM   1465  HA  LYS A  96      50.624 101.395 100.571  1.00  0.00           H  
ATOM   1466  HB2 LYS A  96      50.728 101.203 103.159  1.00  0.00           H  
ATOM   1467  HB3 LYS A  96      50.421  99.519 102.906  1.00  0.00           H  
ATOM   1468  HG2 LYS A  96      52.452  99.553 101.232  1.00  0.00           H  
ATOM   1469  HG3 LYS A  96      52.678 101.147 101.686  1.00  0.00           H  
ATOM   1470  HD2 LYS A  96      52.941 100.144 104.169  1.00  0.00           H  
ATOM   1471  HD3 LYS A  96      52.658  98.664 103.389  1.00  0.00           H  
ATOM   1472  HE2 LYS A  96      55.028  98.565 103.574  1.00  0.00           H  
ATOM   1473  HE3 LYS A  96      54.672  99.207 101.930  1.00  0.00           H  
ATOM   1474  HZ1 LYS A  96      56.422 100.540 103.229  1.00  0.00           H  
ATOM   1475  HZ2 LYS A  96      55.086 101.453 103.102  1.00  0.00           H  
ATOM   1476  HZ3 LYS A  96      55.296 100.724 104.408  1.00  0.00           H  
ATOM   1477  N   GLU A  97      48.622  98.784 101.013  1.00  0.00           N  
ATOM   1478  CA  GLU A  97      48.302  97.538 100.310  1.00  0.00           C  
ATOM   1479  C   GLU A  97      47.556  97.820  98.929  1.00  0.00           C  
ATOM   1480  O   GLU A  97      47.536  96.927  98.069  1.00  0.00           O  
ATOM   1481  CB  GLU A  97      47.434  96.670 101.310  1.00  0.00           C  
ATOM   1482  CG  GLU A  97      48.297  96.129 102.476  1.00  0.00           C  
ATOM   1483  CD  GLU A  97      49.209  94.977 102.067  1.00  0.00           C  
ATOM   1484  OE1 GLU A  97      49.512  94.092 102.839  1.00  0.00           O  
ATOM   1485  OE2 GLU A  97      49.650  94.933 100.853  1.00  0.00           O1-
ATOM   1486  H   GLU A  97      48.109  98.960 101.865  1.00  0.00           H  
ATOM   1487  HA  GLU A  97      49.279  97.069 100.194  1.00  0.00           H  
ATOM   1488  HB2 GLU A  97      46.707  97.389 101.687  1.00  0.00           H  
ATOM   1489  HB3 GLU A  97      46.904  95.896 100.754  1.00  0.00           H  
ATOM   1490  HG2 GLU A  97      49.011  96.938 102.628  1.00  0.00           H  
ATOM   1491  HG3 GLU A  97      47.773  95.883 103.399  1.00  0.00           H  
ATOM   1492  N   ARG A  98      46.955  99.003  98.744  1.00  0.00           N  
ATOM   1493  CA  ARG A  98      46.646  99.520  97.461  1.00  0.00           C  
ATOM   1494  C   ARG A  98      47.924  99.661  96.595  1.00  0.00           C  
ATOM   1495  O   ARG A  98      47.915  99.234  95.479  1.00  0.00           O  
ATOM   1496  CB  ARG A  98      45.792 100.789  97.552  1.00  0.00           C  
ATOM   1497  CG  ARG A  98      45.086 100.996  96.152  1.00  0.00           C  
ATOM   1498  CD  ARG A  98      44.221 102.248  96.109  1.00  0.00           C  
ATOM   1499  NE  ARG A  98      45.064 103.432  96.042  1.00  0.00           N  
ATOM   1500  CZ  ARG A  98      44.657 104.715  96.128  1.00  0.00           C  
ATOM   1501  NH1 ARG A  98      43.414 105.029  96.074  1.00  0.00           N1+
ATOM   1502  NH2 ARG A  98      45.524 105.673  96.296  1.00  0.00           N  
ATOM   1503  H   ARG A  98      46.891  99.679  99.491  1.00  0.00           H  
ATOM   1504  HA  ARG A  98      46.018  98.760  96.997  1.00  0.00           H  
ATOM   1505  HB2 ARG A  98      44.992 100.637  98.277  1.00  0.00           H  
ATOM   1506  HB3 ARG A  98      46.319 101.711  97.798  1.00  0.00           H  
ATOM   1507  HG2 ARG A  98      45.819 100.951  95.346  1.00  0.00           H  
ATOM   1508  HG3 ARG A  98      44.392 100.178  95.966  1.00  0.00           H  
ATOM   1509  HD2 ARG A  98      43.556 102.244  95.245  1.00  0.00           H  
ATOM   1510  HD3 ARG A  98      43.672 102.202  97.050  1.00  0.00           H  
ATOM   1511  HE  ARG A  98      46.057 103.413  96.229  1.00  0.00           H  
ATOM   1512 HH11 ARG A  98      42.785 104.263  95.883  1.00  0.00           H  
ATOM   1513 HH12 ARG A  98      43.145 105.987  96.248  1.00  0.00           H  
ATOM   1514 HH21 ARG A  98      46.502 105.427  96.337  1.00  0.00           H  
ATOM   1515 HH22 ARG A  98      45.167 106.615  96.244  1.00  0.00           H  
ATOM   1516  N   TRP A  99      48.909 100.261  97.120  1.00  0.00           N  
ATOM   1517  CA  TRP A  99      50.140 100.673  96.417  1.00  0.00           C  
ATOM   1518  C   TRP A  99      51.087  99.496  96.005  1.00  0.00           C  
ATOM   1519  O   TRP A  99      51.667  99.515  94.955  1.00  0.00           O  
ATOM   1520  CB  TRP A  99      50.795 101.747  97.346  1.00  0.00           C  
ATOM   1521  CG  TRP A  99      52.115 102.313  96.902  1.00  0.00           C  
ATOM   1522  CD1 TRP A  99      52.308 103.520  96.373  1.00  0.00           C  
ATOM   1523  CD2 TRP A  99      53.425 101.721  96.967  1.00  0.00           C  
ATOM   1524  CE2 TRP A  99      54.398 102.660  96.468  1.00  0.00           C  
ATOM   1525  CE3 TRP A  99      53.952 100.561  97.574  1.00  0.00           C  
ATOM   1526  NE1 TRP A  99      53.628 103.738  96.139  1.00  0.00           N  
ATOM   1527  CZ2 TRP A  99      55.833 102.400  96.574  1.00  0.00           C  
ATOM   1528  CZ3 TRP A  99      55.305 100.388  97.821  1.00  0.00           C  
ATOM   1529  CH2 TRP A  99      56.260 101.343  97.363  1.00  0.00           C  
ATOM   1530  H   TRP A  99      48.708 100.683  98.016  1.00  0.00           H  
ATOM   1531  HA  TRP A  99      49.889 101.192  95.492  1.00  0.00           H  
ATOM   1532  HB2 TRP A  99      50.100 102.585  97.397  1.00  0.00           H  
ATOM   1533  HB3 TRP A  99      51.072 101.405  98.344  1.00  0.00           H  
ATOM   1534  HD1 TRP A  99      51.513 104.184  96.069  1.00  0.00           H  
ATOM   1535  HE1 TRP A  99      54.001 104.560  95.685  1.00  0.00           H  
ATOM   1536  HE3 TRP A  99      53.264  99.920  98.103  1.00  0.00           H  
ATOM   1537  HZ2 TRP A  99      56.516 103.156  96.214  1.00  0.00           H  
ATOM   1538  HZ3 TRP A  99      55.512  99.710  98.636  1.00  0.00           H  
ATOM   1539  HH2 TRP A  99      57.323 101.331  97.562  1.00  0.00           H  
ATOM   1540  N   ASN A 100      51.155  98.480  96.886  1.00  0.00           N  
ATOM   1541  CA  ASN A 100      51.786  97.202  96.658  1.00  0.00           C  
ATOM   1542  C   ASN A 100      51.303  96.332  95.368  1.00  0.00           C  
ATOM   1543  O   ASN A 100      51.910  95.435  94.779  1.00  0.00           O  
ATOM   1544  CB  ASN A 100      51.476  96.442  97.926  1.00  0.00           C  
ATOM   1545  CG  ASN A 100      52.340  96.717  99.156  1.00  0.00           C  
ATOM   1546  ND2 ASN A 100      51.980  96.219 100.316  1.00  0.00           N  
ATOM   1547  OD1 ASN A 100      53.304  97.425  99.075  1.00  0.00           O  
ATOM   1548  H   ASN A 100      50.768  98.781  97.768  1.00  0.00           H  
ATOM   1549  HA  ASN A 100      52.855  97.413  96.616  1.00  0.00           H  
ATOM   1550  HB2 ASN A 100      50.437  96.533  98.245  1.00  0.00           H  
ATOM   1551  HB3 ASN A 100      51.674  95.398  97.687  1.00  0.00           H  
ATOM   1552 HD21 ASN A 100      52.506  96.482 101.137  1.00  0.00           H  
ATOM   1553 HD22 ASN A 100      51.153  95.655 100.444  1.00  0.00           H  
ATOM   1554  N   ARG A 101      50.049  96.626  94.921  1.00  0.00           N  
ATOM   1555  CA  ARG A 101      49.291  95.911  93.829  1.00  0.00           C  
ATOM   1556  C   ARG A 101      48.612  96.774  92.793  1.00  0.00           C  
ATOM   1557  O   ARG A 101      47.844  96.233  91.943  1.00  0.00           O  
ATOM   1558  CB  ARG A 101      48.325  94.914  94.486  1.00  0.00           C  
ATOM   1559  CG  ARG A 101      49.065  93.771  95.177  1.00  0.00           C  
ATOM   1560  CD  ARG A 101      48.156  92.715  95.769  1.00  0.00           C  
ATOM   1561  NE  ARG A 101      47.552  91.890  94.753  1.00  0.00           N  
ATOM   1562  CZ  ARG A 101      46.762  90.877  94.914  1.00  0.00           C  
ATOM   1563  NH1 ARG A 101      46.555  90.390  96.089  1.00  0.00           N1+
ATOM   1564  NH2 ARG A 101      46.084  90.349  93.935  1.00  0.00           N  
ATOM   1565  H   ARG A 101      49.583  97.386  95.395  1.00  0.00           H  
ATOM   1566  HA  ARG A 101      49.966  95.297  93.233  1.00  0.00           H  
ATOM   1567  HB2 ARG A 101      47.639  95.441  95.150  1.00  0.00           H  
ATOM   1568  HB3 ARG A 101      47.723  94.427  93.720  1.00  0.00           H  
ATOM   1569  HG2 ARG A 101      49.798  93.362  94.483  1.00  0.00           H  
ATOM   1570  HG3 ARG A 101      49.599  94.288  95.975  1.00  0.00           H  
ATOM   1571  HD2 ARG A 101      48.687  92.071  96.470  1.00  0.00           H  
ATOM   1572  HD3 ARG A 101      47.358  93.210  96.325  1.00  0.00           H  
ATOM   1573  HE  ARG A 101      47.798  92.119  93.800  1.00  0.00           H  
ATOM   1574 HH11 ARG A 101      46.962  90.828  96.903  1.00  0.00           H  
ATOM   1575 HH12 ARG A 101      46.054  89.525  96.231  1.00  0.00           H  
ATOM   1576 HH21 ARG A 101      46.238  90.760  93.026  1.00  0.00           H  
ATOM   1577 HH22 ARG A 101      45.350  89.669  94.067  1.00  0.00           H  
ATOM   1578  N   ARG A 102      49.037  98.083  92.757  1.00  0.00           N  
ATOM   1579  CA  ARG A 102      48.461  99.103  91.847  1.00  0.00           C  
ATOM   1580  C   ARG A 102      48.578  98.775  90.348  1.00  0.00           C  
ATOM   1581  O   ARG A 102      47.899  99.468  89.564  1.00  0.00           O  
ATOM   1582  CB  ARG A 102      49.052 100.480  92.174  1.00  0.00           C  
ATOM   1583  CG  ARG A 102      48.127 101.643  91.956  1.00  0.00           C  
ATOM   1584  CD  ARG A 102      47.090 101.708  93.124  1.00  0.00           C  
ATOM   1585  NE  ARG A 102      46.020 102.629  92.802  1.00  0.00           N  
ATOM   1586  CZ  ARG A 102      46.046 103.914  92.894  1.00  0.00           C  
ATOM   1587  NH1 ARG A 102      47.155 104.554  93.108  1.00  0.00           N1+
ATOM   1588  NH2 ARG A 102      45.032 104.636  92.562  1.00  0.00           N  
ATOM   1589  H   ARG A 102      49.795  98.331  93.375  1.00  0.00           H  
ATOM   1590  HA  ARG A 102      47.377  99.124  91.955  1.00  0.00           H  
ATOM   1591  HB2 ARG A 102      49.424 100.530  93.198  1.00  0.00           H  
ATOM   1592  HB3 ARG A 102      49.917 100.663  91.539  1.00  0.00           H  
ATOM   1593  HG2 ARG A 102      48.720 102.550  91.842  1.00  0.00           H  
ATOM   1594  HG3 ARG A 102      47.660 101.405  91.001  1.00  0.00           H  
ATOM   1595  HD2 ARG A 102      46.679 100.733  93.385  1.00  0.00           H  
ATOM   1596  HD3 ARG A 102      47.613 102.000  94.035  1.00  0.00           H  
ATOM   1597  HE  ARG A 102      45.169 102.112  92.639  1.00  0.00           H  
ATOM   1598 HH11 ARG A 102      48.031 104.071  93.251  1.00  0.00           H  
ATOM   1599 HH12 ARG A 102      47.121 105.560  93.208  1.00  0.00           H  
ATOM   1600 HH21 ARG A 102      44.370 104.104  92.016  1.00  0.00           H  
ATOM   1601 HH22 ARG A 102      45.118 105.604  92.285  1.00  0.00           H  
ATOM   1602  N   LYS A 103      49.296  97.747  89.920  1.00  0.00           N  
ATOM   1603  CA  LYS A 103      49.426  97.182  88.538  1.00  0.00           C  
ATOM   1604  C   LYS A 103      48.172  96.410  88.209  1.00  0.00           C  
ATOM   1605  O   LYS A 103      47.725  96.468  87.049  1.00  0.00           O  
ATOM   1606  CB  LYS A 103      50.652  96.276  88.311  1.00  0.00           C  
ATOM   1607  CG  LYS A 103      51.937  97.133  88.305  1.00  0.00           C  
ATOM   1608  CD  LYS A 103      53.065  96.377  87.718  1.00  0.00           C  
ATOM   1609  CE  LYS A 103      54.339  97.189  87.551  1.00  0.00           C  
ATOM   1610  NZ  LYS A 103      55.540  96.361  87.332  1.00  0.00           N1+
ATOM   1611  H   LYS A 103      49.915  97.300  90.581  1.00  0.00           H  
ATOM   1612  HA  LYS A 103      49.451  97.990  87.807  1.00  0.00           H  
ATOM   1613  HB2 LYS A 103      50.660  95.536  89.111  1.00  0.00           H  
ATOM   1614  HB3 LYS A 103      50.558  95.731  87.371  1.00  0.00           H  
ATOM   1615  HG2 LYS A 103      51.954  98.116  87.833  1.00  0.00           H  
ATOM   1616  HG3 LYS A 103      52.227  97.366  89.329  1.00  0.00           H  
ATOM   1617  HD2 LYS A 103      53.330  95.554  88.384  1.00  0.00           H  
ATOM   1618  HD3 LYS A 103      52.885  96.078  86.686  1.00  0.00           H  
ATOM   1619  HE2 LYS A 103      54.332  97.941  86.760  1.00  0.00           H  
ATOM   1620  HE3 LYS A 103      54.523  97.755  88.464  1.00  0.00           H  
ATOM   1621  HZ1 LYS A 103      55.676  95.593  87.972  1.00  0.00           H  
ATOM   1622  HZ2 LYS A 103      55.735  96.048  86.391  1.00  0.00           H  
ATOM   1623  HZ3 LYS A 103      56.311  97.004  87.443  1.00  0.00           H  
ATOM   1624  N   GLU A 104      47.505  95.857  89.196  1.00  0.00           N  
ATOM   1625  CA  GLU A 104      46.309  95.062  88.956  1.00  0.00           C  
ATOM   1626  C   GLU A 104      45.124  95.941  88.919  1.00  0.00           C  
ATOM   1627  O   GLU A 104      45.012  96.760  89.879  1.00  0.00           O  
ATOM   1628  CB  GLU A 104      46.251  94.053  90.069  1.00  0.00           C  
ATOM   1629  CG  GLU A 104      47.284  92.911  89.988  1.00  0.00           C  
ATOM   1630  CD  GLU A 104      47.177  91.945  91.153  1.00  0.00           C  
ATOM   1631  OE1 GLU A 104      46.047  91.439  91.374  1.00  0.00           O  
ATOM   1632  OE2 GLU A 104      48.094  91.856  91.959  1.00  0.00           O1-
ATOM   1633  H   GLU A 104      47.840  96.041  90.131  1.00  0.00           H  
ATOM   1634  HA  GLU A 104      46.423  94.490  88.035  1.00  0.00           H  
ATOM   1635  HB2 GLU A 104      46.286  94.522  91.053  1.00  0.00           H  
ATOM   1636  HB3 GLU A 104      45.289  93.552  89.959  1.00  0.00           H  
ATOM   1637  HG2 GLU A 104      47.006  92.429  89.050  1.00  0.00           H  
ATOM   1638  HG3 GLU A 104      48.261  93.390  89.926  1.00  0.00           H  
ATOM   1639  N   PRO A 105      44.128  95.779  88.090  1.00  0.00           N  
ATOM   1640  CA  PRO A 105      43.174  96.834  87.662  1.00  0.00           C  
ATOM   1641  C   PRO A 105      42.150  97.233  88.728  1.00  0.00           C  
ATOM   1642  O   PRO A 105      41.741  98.434  88.865  1.00  0.00           O  
ATOM   1643  CB  PRO A 105      42.704  96.302  86.322  1.00  0.00           C  
ATOM   1644  CG  PRO A 105      42.812  94.783  86.390  1.00  0.00           C  
ATOM   1645  CD  PRO A 105      44.128  94.640  87.233  1.00  0.00           C  
ATOM   1646  HA  PRO A 105      43.755  97.719  87.403  1.00  0.00           H  
ATOM   1647  HB2 PRO A 105      41.703  96.708  86.180  1.00  0.00           H  
ATOM   1648  HB3 PRO A 105      43.325  96.629  85.488  1.00  0.00           H  
ATOM   1649  HG2 PRO A 105      41.985  94.401  86.990  1.00  0.00           H  
ATOM   1650  HG3 PRO A 105      42.758  94.260  85.435  1.00  0.00           H  
ATOM   1651  HD2 PRO A 105      44.209  93.696  87.773  1.00  0.00           H  
ATOM   1652  HD3 PRO A 105      44.924  94.698  86.491  1.00  0.00           H  
ATOM   1653  N   ALA A 106      41.850  96.325  89.661  1.00  0.00           N  
ATOM   1654  CA  ALA A 106      40.921  96.550  90.728  1.00  0.00           C  
ATOM   1655  C   ALA A 106      41.570  97.595  91.679  1.00  0.00           C  
ATOM   1656  O   ALA A 106      40.953  98.593  92.112  1.00  0.00           O  
ATOM   1657  CB  ALA A 106      40.433  95.229  91.369  1.00  0.00           C  
ATOM   1658  H   ALA A 106      42.203  95.383  89.574  1.00  0.00           H  
ATOM   1659  HA  ALA A 106      40.073  97.068  90.279  1.00  0.00           H  
ATOM   1660  HB1 ALA A 106      41.203  94.865  92.048  1.00  0.00           H  
ATOM   1661  HB2 ALA A 106      39.558  95.467  91.974  1.00  0.00           H  
ATOM   1662  HB3 ALA A 106      40.155  94.554  90.559  1.00  0.00           H  
ATOM   1663  N   PHE A 107      42.880  97.420  91.960  1.00  0.00           N  
ATOM   1664  CA  PHE A 107      43.532  98.279  92.938  1.00  0.00           C  
ATOM   1665  C   PHE A 107      43.815  99.720  92.449  1.00  0.00           C  
ATOM   1666  O   PHE A 107      43.807 100.691  93.252  1.00  0.00           O  
ATOM   1667  CB  PHE A 107      44.885  97.626  93.447  1.00  0.00           C  
ATOM   1668  CG  PHE A 107      44.813  96.294  94.152  1.00  0.00           C  
ATOM   1669  CD1 PHE A 107      44.499  95.176  93.327  1.00  0.00           C  
ATOM   1670  CD2 PHE A 107      44.863  96.187  95.573  1.00  0.00           C  
ATOM   1671  CE1 PHE A 107      44.504  93.902  93.880  1.00  0.00           C  
ATOM   1672  CE2 PHE A 107      44.853  94.899  96.153  1.00  0.00           C  
ATOM   1673  CZ  PHE A 107      44.677  93.768  95.293  1.00  0.00           C  
ATOM   1674  H   PHE A 107      43.336  96.677  91.451  1.00  0.00           H  
ATOM   1675  HA  PHE A 107      42.895  98.326  93.821  1.00  0.00           H  
ATOM   1676  HB2 PHE A 107      45.602  97.528  92.632  1.00  0.00           H  
ATOM   1677  HB3 PHE A 107      45.265  98.347  94.170  1.00  0.00           H  
ATOM   1678  HD1 PHE A 107      44.478  95.214  92.248  1.00  0.00           H  
ATOM   1679  HD2 PHE A 107      45.119  97.071  96.138  1.00  0.00           H  
ATOM   1680  HE1 PHE A 107      44.321  93.036  93.262  1.00  0.00           H  
ATOM   1681  HE2 PHE A 107      45.140  94.775  97.186  1.00  0.00           H  
ATOM   1682  HZ  PHE A 107      44.488  92.787  95.702  1.00  0.00           H  
ATOM   1683  N   ASP A 108      44.031  99.895  91.075  1.00  0.00           N  
ATOM   1684  CA  ASP A 108      44.090 101.197  90.398  1.00  0.00           C  
ATOM   1685  C   ASP A 108      42.805 102.046  90.658  1.00  0.00           C  
ATOM   1686  O   ASP A 108      42.826 103.118  91.173  1.00  0.00           O  
ATOM   1687  CB  ASP A 108      44.365 100.969  88.898  1.00  0.00           C  
ATOM   1688  CG  ASP A 108      44.376 102.232  88.065  1.00  0.00           C  
ATOM   1689  OD1 ASP A 108      44.933 103.263  88.456  1.00  0.00           O  
ATOM   1690  OD2 ASP A 108      43.806 102.102  86.923  1.00  0.00           O1-
ATOM   1691  H   ASP A 108      43.934  99.040  90.546  1.00  0.00           H  
ATOM   1692  HA  ASP A 108      44.957 101.758  90.744  1.00  0.00           H  
ATOM   1693  HB2 ASP A 108      45.303 100.424  88.791  1.00  0.00           H  
ATOM   1694  HB3 ASP A 108      43.625 100.257  88.530  1.00  0.00           H  
ATOM   1695  N   LYS A 109      41.653 101.393  90.368  1.00  0.00           N  
ATOM   1696  CA  LYS A 109      40.209 101.832  90.465  1.00  0.00           C  
ATOM   1697  C   LYS A 109      39.803 102.138  91.960  1.00  0.00           C  
ATOM   1698  O   LYS A 109      38.921 102.968  92.127  1.00  0.00           O  
ATOM   1699  CB  LYS A 109      39.277 100.738  89.838  1.00  0.00           C  
ATOM   1700  CG  LYS A 109      38.054 101.418  89.113  1.00  0.00           C  
ATOM   1701  CD  LYS A 109      36.976 100.407  88.572  1.00  0.00           C  
ATOM   1702  CE  LYS A 109      37.546  99.619  87.448  1.00  0.00           C  
ATOM   1703  NZ  LYS A 109      36.570  98.960  86.603  1.00  0.00           N1+
ATOM   1704  H   LYS A 109      41.819 100.453  90.039  1.00  0.00           H  
ATOM   1705  HA  LYS A 109      40.083 102.758  89.903  1.00  0.00           H  
ATOM   1706  HB2 LYS A 109      39.740 100.263  88.972  1.00  0.00           H  
ATOM   1707  HB3 LYS A 109      39.017  99.922  90.513  1.00  0.00           H  
ATOM   1708  HG2 LYS A 109      37.565 102.074  89.833  1.00  0.00           H  
ATOM   1709  HG3 LYS A 109      38.387 102.005  88.258  1.00  0.00           H  
ATOM   1710  HD2 LYS A 109      36.593  99.751  89.354  1.00  0.00           H  
ATOM   1711  HD3 LYS A 109      36.151 100.995  88.170  1.00  0.00           H  
ATOM   1712  HE2 LYS A 109      37.879 100.497  86.895  1.00  0.00           H  
ATOM   1713  HE3 LYS A 109      38.428  99.026  87.691  1.00  0.00           H  
ATOM   1714  HZ1 LYS A 109      35.815  98.441  87.028  1.00  0.00           H  
ATOM   1715  HZ2 LYS A 109      35.976  99.655  86.174  1.00  0.00           H  
ATOM   1716  HZ3 LYS A 109      37.060  98.386  85.932  1.00  0.00           H  
ATOM   1717  N   TRP A 110      40.431 101.376  92.932  1.00  0.00           N  
ATOM   1718  CA  TRP A 110      40.166 101.402  94.389  1.00  0.00           C  
ATOM   1719  C   TRP A 110      40.266 102.828  94.936  1.00  0.00           C  
ATOM   1720  O   TRP A 110      41.353 103.343  95.027  1.00  0.00           O  
ATOM   1721  CB  TRP A 110      40.967 100.307  95.090  1.00  0.00           C  
ATOM   1722  CG  TRP A 110      40.796 100.099  96.568  1.00  0.00           C  
ATOM   1723  CD1 TRP A 110      39.804 100.588  97.339  1.00  0.00           C  
ATOM   1724  CD2 TRP A 110      41.707  99.444  97.490  1.00  0.00           C  
ATOM   1725  CE2 TRP A 110      41.182  99.554  98.795  1.00  0.00           C  
ATOM   1726  CE3 TRP A 110      42.859  98.654  97.403  1.00  0.00           C  
ATOM   1727  NE1 TRP A 110      40.108 100.321  98.669  1.00  0.00           N  
ATOM   1728  CZ2 TRP A 110      41.812  99.015  99.947  1.00  0.00           C  
ATOM   1729  CZ3 TRP A 110      43.467  98.165  98.527  1.00  0.00           C  
ATOM   1730  CH2 TRP A 110      43.076  98.454  99.806  1.00  0.00           C  
ATOM   1731  H   TRP A 110      41.012 100.610  92.625  1.00  0.00           H  
ATOM   1732  HA  TRP A 110      39.128 101.077  94.469  1.00  0.00           H  
ATOM   1733  HB2 TRP A 110      40.717  99.344  94.645  1.00  0.00           H  
ATOM   1734  HB3 TRP A 110      42.047 100.437  95.013  1.00  0.00           H  
ATOM   1735  HD1 TRP A 110      38.975 101.214  97.045  1.00  0.00           H  
ATOM   1736  HE1 TRP A 110      39.397 100.332  99.386  1.00  0.00           H  
ATOM   1737  HE3 TRP A 110      43.236  98.252  96.475  1.00  0.00           H  
ATOM   1738  HZ2 TRP A 110      41.416  99.196 100.936  1.00  0.00           H  
ATOM   1739  HZ3 TRP A 110      44.371  97.608  98.329  1.00  0.00           H  
ATOM   1740  HH2 TRP A 110      43.689  98.037 100.591  1.00  0.00           H  
ATOM   1741  N   VAL A 111      39.192 103.446  95.398  1.00  0.00           N  
ATOM   1742  CA  VAL A 111      39.184 104.716  96.125  1.00  0.00           C  
ATOM   1743  C   VAL A 111      39.267 104.538  97.645  1.00  0.00           C  
ATOM   1744  O   VAL A 111      38.655 103.648  98.127  1.00  0.00           O  
ATOM   1745  CB  VAL A 111      38.016 105.659  95.663  1.00  0.00           C  
ATOM   1746  CG1 VAL A 111      38.126 107.010  96.295  1.00  0.00           C  
ATOM   1747  CG2 VAL A 111      37.790 105.594  94.210  1.00  0.00           C  
ATOM   1748  H   VAL A 111      38.285 103.038  95.221  1.00  0.00           H  
ATOM   1749  HA  VAL A 111      40.116 105.189  95.818  1.00  0.00           H  
ATOM   1750  HB  VAL A 111      37.090 105.187  95.990  1.00  0.00           H  
ATOM   1751 HG11 VAL A 111      37.967 106.887  97.366  1.00  0.00           H  
ATOM   1752 HG12 VAL A 111      39.103 107.440  96.074  1.00  0.00           H  
ATOM   1753 HG13 VAL A 111      37.399 107.696  95.862  1.00  0.00           H  
ATOM   1754 HG21 VAL A 111      37.489 104.585  93.930  1.00  0.00           H  
ATOM   1755 HG22 VAL A 111      37.073 106.359  93.912  1.00  0.00           H  
ATOM   1756 HG23 VAL A 111      38.593 105.909  93.543  1.00  0.00           H  
ATOM   1757  N   ILE A 112      39.958 105.402  98.436  1.00  0.00           N  
ATOM   1758  CA  ILE A 112      40.063 105.351  99.879  1.00  0.00           C  
ATOM   1759  C   ILE A 112      39.894 106.824 100.359  1.00  0.00           C  
ATOM   1760  O   ILE A 112      40.734 107.665  99.934  1.00  0.00           O  
ATOM   1761  CB  ILE A 112      41.411 104.675 100.398  1.00  0.00           C  
ATOM   1762  CG1 ILE A 112      41.480 103.123  99.956  1.00  0.00           C  
ATOM   1763  CG2 ILE A 112      41.534 104.805 101.948  1.00  0.00           C  
ATOM   1764  CD1 ILE A 112      42.808 102.477 100.169  1.00  0.00           C  
ATOM   1765  H   ILE A 112      40.319 106.164  97.879  1.00  0.00           H  
ATOM   1766  HA  ILE A 112      39.212 104.767 100.230  1.00  0.00           H  
ATOM   1767  HB  ILE A 112      42.247 105.139  99.876  1.00  0.00           H  
ATOM   1768 HG12 ILE A 112      40.789 102.527 100.551  1.00  0.00           H  
ATOM   1769 HG13 ILE A 112      41.137 102.975  98.933  1.00  0.00           H  
ATOM   1770 HG21 ILE A 112      41.027 103.996 102.474  1.00  0.00           H  
ATOM   1771 HG22 ILE A 112      42.593 104.766 102.204  1.00  0.00           H  
ATOM   1772 HG23 ILE A 112      41.249 105.811 102.257  1.00  0.00           H  
ATOM   1773 HD11 ILE A 112      42.707 101.473  99.756  1.00  0.00           H  
ATOM   1774 HD12 ILE A 112      43.554 103.096  99.671  1.00  0.00           H  
ATOM   1775 HD13 ILE A 112      42.932 102.344 101.243  1.00  0.00           H  
ATOM   1776  N   GLU A 113      38.879 107.161 101.197  1.00  0.00           N  
ATOM   1777  CA  GLU A 113      38.670 108.580 101.777  1.00  0.00           C  
ATOM   1778  C   GLU A 113      38.656 108.594 103.320  1.00  0.00           C  
ATOM   1779  O   GLU A 113      38.059 107.776 103.981  1.00  0.00           O  
ATOM   1780  CB  GLU A 113      37.365 109.226 101.162  1.00  0.00           C  
ATOM   1781  CG  GLU A 113      37.125 110.716 101.289  1.00  0.00           C  
ATOM   1782  CD  GLU A 113      38.426 111.566 100.918  1.00  0.00           C  
ATOM   1783  OE1 GLU A 113      39.457 111.452 101.596  1.00  0.00           O  
ATOM   1784  OE2 GLU A 113      38.417 112.231  99.886  1.00  0.00           O1-
ATOM   1785  H   GLU A 113      38.245 106.430 101.482  1.00  0.00           H  
ATOM   1786  HA  GLU A 113      39.512 109.168 101.412  1.00  0.00           H  
ATOM   1787  HB2 GLU A 113      37.290 108.969 100.106  1.00  0.00           H  
ATOM   1788  HB3 GLU A 113      36.529 108.737 101.662  1.00  0.00           H  
ATOM   1789  HG2 GLU A 113      36.275 110.974 100.658  1.00  0.00           H  
ATOM   1790  HG3 GLU A 113      36.847 111.026 102.297  1.00  0.00           H  
ATOM   1791  N   GLU A 114      39.141 109.676 103.889  1.00  0.00           N  
ATOM   1792  CA  GLU A 114      38.851 110.201 105.228  1.00  0.00           C  
ATOM   1793  C   GLU A 114      37.435 110.805 105.501  1.00  0.00           C  
ATOM   1794  O   GLU A 114      37.132 111.873 105.036  1.00  0.00           O  
ATOM   1795  CB  GLU A 114      39.921 111.261 105.574  1.00  0.00           C  
ATOM   1796  CG  GLU A 114      40.053 111.380 107.123  1.00  0.00           C  
ATOM   1797  CD  GLU A 114      40.890 112.510 107.603  1.00  0.00           C  
ATOM   1798  OE1 GLU A 114      40.695 113.660 107.066  1.00  0.00           O  
ATOM   1799  OE2 GLU A 114      41.699 112.388 108.520  1.00  0.00           O1-
ATOM   1800  H   GLU A 114      39.602 110.276 103.218  1.00  0.00           H  
ATOM   1801  HA  GLU A 114      38.917 109.368 105.928  1.00  0.00           H  
ATOM   1802  HB2 GLU A 114      40.907 110.893 105.295  1.00  0.00           H  
ATOM   1803  HB3 GLU A 114      39.629 112.128 104.980  1.00  0.00           H  
ATOM   1804  HG2 GLU A 114      39.084 111.538 107.598  1.00  0.00           H  
ATOM   1805  HG3 GLU A 114      40.494 110.402 107.315  1.00  0.00           H  
ATOM   1806  N   ALA A 115      36.594 110.161 106.302  1.00  0.00           N  
ATOM   1807  CA  ALA A 115      35.298 110.549 106.503  1.00  0.00           C  
ATOM   1808  C   ALA A 115      34.720 109.921 107.845  1.00  0.00           C  
ATOM   1809  O   ALA A 115      34.932 108.727 108.110  1.00  0.00           O  
ATOM   1810  CB  ALA A 115      34.433 109.987 105.377  1.00  0.00           C  
ATOM   1811  H   ALA A 115      36.936 109.301 106.705  1.00  0.00           H  
ATOM   1812  HA  ALA A 115      35.116 111.612 106.656  1.00  0.00           H  
ATOM   1813  HB1 ALA A 115      33.386 110.096 105.661  1.00  0.00           H  
ATOM   1814  HB2 ALA A 115      34.756 110.401 104.422  1.00  0.00           H  
ATOM   1815  HB3 ALA A 115      34.493 108.926 105.132  1.00  0.00           H  
ATOM   1816  N   ASN A 116      34.079 110.699 108.702  1.00  0.00           N  
ATOM   1817  CA  ASN A 116      33.289 110.295 109.833  1.00  0.00           C  
ATOM   1818  C   ASN A 116      31.843 109.873 109.437  1.00  0.00           C  
ATOM   1819  O   ASN A 116      31.198 110.677 108.792  1.00  0.00           O  
ATOM   1820  CB  ASN A 116      33.266 111.490 110.832  1.00  0.00           C  
ATOM   1821  CG  ASN A 116      32.703 111.161 112.224  1.00  0.00           C  
ATOM   1822  ND2 ASN A 116      33.072 111.916 113.277  1.00  0.00           N  
ATOM   1823  OD1 ASN A 116      32.067 110.132 112.434  1.00  0.00           O  
ATOM   1824  H   ASN A 116      33.798 111.584 108.306  1.00  0.00           H  
ATOM   1825  HA  ASN A 116      33.790 109.478 110.352  1.00  0.00           H  
ATOM   1826  HB2 ASN A 116      34.289 111.864 110.787  1.00  0.00           H  
ATOM   1827  HB3 ASN A 116      32.657 112.327 110.492  1.00  0.00           H  
ATOM   1828 HD21 ASN A 116      32.829 111.496 114.163  1.00  0.00           H  
ATOM   1829 HD22 ASN A 116      33.548 112.788 113.097  1.00  0.00           H  
ATOM   1830  N   TRP A 117      31.238 108.805 110.024  1.00  0.00           N  
ATOM   1831  CA  TRP A 117      29.838 108.404 109.919  1.00  0.00           C  
ATOM   1832  C   TRP A 117      28.787 109.541 110.219  1.00  0.00           C  
ATOM   1833  O   TRP A 117      27.712 109.605 109.709  1.00  0.00           O  
ATOM   1834  CB  TRP A 117      29.631 107.265 110.816  1.00  0.00           C  
ATOM   1835  CG  TRP A 117      30.508 106.060 110.616  1.00  0.00           C  
ATOM   1836  CD1 TRP A 117      30.905 105.550 109.409  1.00  0.00           C  
ATOM   1837  CD2 TRP A 117      30.916 105.062 111.600  1.00  0.00           C  
ATOM   1838  CE2 TRP A 117      31.721 104.070 110.989  1.00  0.00           C  
ATOM   1839  CE3 TRP A 117      30.701 104.965 112.987  1.00  0.00           C  
ATOM   1840  NE1 TRP A 117      31.667 104.453 109.638  1.00  0.00           N  
ATOM   1841  CZ2 TRP A 117      32.354 103.074 111.664  1.00  0.00           C  
ATOM   1842  CZ3 TRP A 117      31.391 103.964 113.724  1.00  0.00           C  
ATOM   1843  CH2 TRP A 117      32.148 102.971 113.053  1.00  0.00           C  
ATOM   1844  H   TRP A 117      31.787 108.342 110.735  1.00  0.00           H  
ATOM   1845  HA  TRP A 117      29.554 108.098 108.911  1.00  0.00           H  
ATOM   1846  HB2 TRP A 117      29.776 107.640 111.828  1.00  0.00           H  
ATOM   1847  HB3 TRP A 117      28.596 106.926 110.764  1.00  0.00           H  
ATOM   1848  HD1 TRP A 117      30.702 105.989 108.443  1.00  0.00           H  
ATOM   1849  HE1 TRP A 117      32.060 103.931 108.868  1.00  0.00           H  
ATOM   1850  HE3 TRP A 117      30.081 105.722 113.442  1.00  0.00           H  
ATOM   1851  HZ2 TRP A 117      32.865 102.256 111.181  1.00  0.00           H  
ATOM   1852  HZ3 TRP A 117      31.285 103.896 114.796  1.00  0.00           H  
ATOM   1853  HH2 TRP A 117      32.637 102.235 113.674  1.00  0.00           H  
ATOM   1854  N   LEU A 118      29.133 110.487 111.083  1.00  0.00           N  
ATOM   1855  CA  LEU A 118      28.474 111.757 111.350  1.00  0.00           C  
ATOM   1856  C   LEU A 118      28.281 112.590 110.028  1.00  0.00           C  
ATOM   1857  O   LEU A 118      27.144 113.126 109.857  1.00  0.00           O  
ATOM   1858  CB  LEU A 118      29.248 112.666 112.340  1.00  0.00           C  
ATOM   1859  CG  LEU A 118      29.285 112.075 113.770  1.00  0.00           C  
ATOM   1860  CD1 LEU A 118      29.536 113.240 114.636  1.00  0.00           C  
ATOM   1861  CD2 LEU A 118      28.092 111.152 114.204  1.00  0.00           C  
ATOM   1862  H   LEU A 118      30.036 110.320 111.504  1.00  0.00           H  
ATOM   1863  HA  LEU A 118      27.445 111.700 111.710  1.00  0.00           H  
ATOM   1864  HB2 LEU A 118      30.307 112.748 112.094  1.00  0.00           H  
ATOM   1865  HB3 LEU A 118      28.801 113.660 112.364  1.00  0.00           H  
ATOM   1866  HG  LEU A 118      30.191 111.470 113.804  1.00  0.00           H  
ATOM   1867 HD11 LEU A 118      28.662 113.889 114.592  1.00  0.00           H  
ATOM   1868 HD12 LEU A 118      29.656 112.972 115.686  1.00  0.00           H  
ATOM   1869 HD13 LEU A 118      30.451 113.673 114.233  1.00  0.00           H  
ATOM   1870 HD21 LEU A 118      27.937 110.309 113.531  1.00  0.00           H  
ATOM   1871 HD22 LEU A 118      28.265 110.708 115.184  1.00  0.00           H  
ATOM   1872 HD23 LEU A 118      27.280 111.877 114.239  1.00  0.00           H  
ATOM   1873  N   THR A 119      29.290 112.751 109.227  1.00  0.00           N  
ATOM   1874  CA  THR A 119      29.303 113.678 108.093  1.00  0.00           C  
ATOM   1875  C   THR A 119      29.607 113.080 106.676  1.00  0.00           C  
ATOM   1876  O   THR A 119      30.254 113.715 105.847  1.00  0.00           O  
ATOM   1877  CB  THR A 119      30.128 114.912 108.396  1.00  0.00           C  
ATOM   1878  CG2 THR A 119      29.680 115.626 109.684  1.00  0.00           C  
ATOM   1879  OG1 THR A 119      31.436 114.605 108.565  1.00  0.00           O  
ATOM   1880  H   THR A 119      30.208 112.409 109.473  1.00  0.00           H  
ATOM   1881  HA  THR A 119      28.320 114.120 107.928  1.00  0.00           H  
ATOM   1882  HB  THR A 119      30.064 115.727 107.676  1.00  0.00           H  
ATOM   1883  HG1 THR A 119      31.795 114.254 107.747  1.00  0.00           H  
ATOM   1884 HG21 THR A 119      28.591 115.599 109.735  1.00  0.00           H  
ATOM   1885 HG22 THR A 119      30.135 115.065 110.502  1.00  0.00           H  
ATOM   1886 HG23 THR A 119      29.888 116.695 109.728  1.00  0.00           H  
ATOM   1887  N   LEU A 120      29.085 111.836 106.398  1.00  0.00           N  
ATOM   1888  CA  LEU A 120      29.416 111.192 105.122  1.00  0.00           C  
ATOM   1889  C   LEU A 120      28.977 111.988 103.892  1.00  0.00           C  
ATOM   1890  O   LEU A 120      29.527 111.843 102.805  1.00  0.00           O  
ATOM   1891  CB  LEU A 120      28.888 109.778 105.143  1.00  0.00           C  
ATOM   1892  CG  LEU A 120      29.278 108.860 106.378  1.00  0.00           C  
ATOM   1893  CD1 LEU A 120      28.337 107.671 106.352  1.00  0.00           C  
ATOM   1894  CD2 LEU A 120      30.753 108.527 106.298  1.00  0.00           C  
ATOM   1895  H   LEU A 120      28.502 111.381 107.088  1.00  0.00           H  
ATOM   1896  HA  LEU A 120      30.503 111.117 105.105  1.00  0.00           H  
ATOM   1897  HB2 LEU A 120      27.802 109.795 105.063  1.00  0.00           H  
ATOM   1898  HB3 LEU A 120      29.230 109.321 104.214  1.00  0.00           H  
ATOM   1899  HG  LEU A 120      29.230 109.416 107.313  1.00  0.00           H  
ATOM   1900 HD11 LEU A 120      27.321 108.056 106.429  1.00  0.00           H  
ATOM   1901 HD12 LEU A 120      28.674 107.084 105.497  1.00  0.00           H  
ATOM   1902 HD13 LEU A 120      28.523 107.048 107.228  1.00  0.00           H  
ATOM   1903 HD21 LEU A 120      31.445 109.361 106.418  1.00  0.00           H  
ATOM   1904 HD22 LEU A 120      30.920 107.905 107.177  1.00  0.00           H  
ATOM   1905 HD23 LEU A 120      30.947 108.032 105.346  1.00  0.00           H  
ATOM   1906  N   ASP A 121      27.908 112.727 104.074  1.00  0.00           N  
ATOM   1907  CA  ASP A 121      27.317 113.569 103.025  1.00  0.00           C  
ATOM   1908  C   ASP A 121      28.391 114.601 102.563  1.00  0.00           C  
ATOM   1909  O   ASP A 121      28.766 114.704 101.398  1.00  0.00           O  
ATOM   1910  CB  ASP A 121      25.920 114.242 103.445  1.00  0.00           C  
ATOM   1911  CG  ASP A 121      25.820 114.883 104.841  1.00  0.00           C  
ATOM   1912  OD1 ASP A 121      26.723 114.617 105.684  1.00  0.00           O  
ATOM   1913  OD2 ASP A 121      24.940 115.728 104.977  1.00  0.00           O1-
ATOM   1914  H   ASP A 121      27.474 112.770 104.985  1.00  0.00           H  
ATOM   1915  HA  ASP A 121      27.078 112.796 102.295  1.00  0.00           H  
ATOM   1916  HB2 ASP A 121      25.769 115.083 102.768  1.00  0.00           H  
ATOM   1917  HB3 ASP A 121      25.219 113.408 103.399  1.00  0.00           H  
ATOM   1918  N   LYS A 122      29.019 115.290 103.499  1.00  0.00           N  
ATOM   1919  CA  LYS A 122      30.097 116.273 103.234  1.00  0.00           C  
ATOM   1920  C   LYS A 122      31.549 115.666 103.094  1.00  0.00           C  
ATOM   1921  O   LYS A 122      32.381 116.222 102.363  1.00  0.00           O  
ATOM   1922  CB  LYS A 122      30.060 117.318 104.369  1.00  0.00           C  
ATOM   1923  CG  LYS A 122      28.677 117.998 104.324  1.00  0.00           C  
ATOM   1924  CD  LYS A 122      28.398 119.158 105.253  1.00  0.00           C  
ATOM   1925  CE  LYS A 122      26.884 119.581 105.216  1.00  0.00           C  
ATOM   1926  NZ  LYS A 122      25.994 118.534 105.747  1.00  0.00           N1+
ATOM   1927  H   LYS A 122      28.839 115.102 104.474  1.00  0.00           H  
ATOM   1928  HA  LYS A 122      29.784 116.871 102.379  1.00  0.00           H  
ATOM   1929  HB2 LYS A 122      30.275 116.938 105.367  1.00  0.00           H  
ATOM   1930  HB3 LYS A 122      30.811 118.086 104.184  1.00  0.00           H  
ATOM   1931  HG2 LYS A 122      28.518 118.412 103.329  1.00  0.00           H  
ATOM   1932  HG3 LYS A 122      27.956 117.262 104.681  1.00  0.00           H  
ATOM   1933  HD2 LYS A 122      28.642 118.975 106.300  1.00  0.00           H  
ATOM   1934  HD3 LYS A 122      28.979 120.010 104.898  1.00  0.00           H  
ATOM   1935  HE2 LYS A 122      26.806 120.452 105.868  1.00  0.00           H  
ATOM   1936  HE3 LYS A 122      26.561 119.713 104.184  1.00  0.00           H  
ATOM   1937  HZ1 LYS A 122      25.122 118.923 106.075  1.00  0.00           H  
ATOM   1938  HZ2 LYS A 122      25.790 117.882 105.003  1.00  0.00           H  
ATOM   1939  HZ3 LYS A 122      26.371 117.988 106.508  1.00  0.00           H  
ATOM   1940  N   ASP A 123      31.861 114.558 103.665  1.00  0.00           N  
ATOM   1941  CA  ASP A 123      33.234 113.976 103.584  1.00  0.00           C  
ATOM   1942  C   ASP A 123      33.621 113.204 102.330  1.00  0.00           C  
ATOM   1943  O   ASP A 123      34.788 113.093 101.952  1.00  0.00           O  
ATOM   1944  CB  ASP A 123      33.396 113.107 104.835  1.00  0.00           C  
ATOM   1945  CG  ASP A 123      33.550 113.891 106.193  1.00  0.00           C  
ATOM   1946  OD1 ASP A 123      33.679 113.198 107.189  1.00  0.00           O  
ATOM   1947  OD2 ASP A 123      33.702 115.151 106.189  1.00  0.00           O1-
ATOM   1948  H   ASP A 123      31.290 114.185 104.411  1.00  0.00           H  
ATOM   1949  HA  ASP A 123      33.972 114.778 103.631  1.00  0.00           H  
ATOM   1950  HB2 ASP A 123      32.630 112.335 104.910  1.00  0.00           H  
ATOM   1951  HB3 ASP A 123      34.367 112.632 104.694  1.00  0.00           H  
ATOM   1952  N   VAL A 124      32.667 112.500 101.794  1.00  0.00           N  
ATOM   1953  CA  VAL A 124      32.907 111.522 100.690  1.00  0.00           C  
ATOM   1954  C   VAL A 124      32.661 112.370  99.383  1.00  0.00           C  
ATOM   1955  O   VAL A 124      31.936 113.387  99.434  1.00  0.00           O  
ATOM   1956  CB  VAL A 124      31.978 110.292 100.751  1.00  0.00           C  
ATOM   1957  CG1 VAL A 124      32.064 109.253  99.616  1.00  0.00           C  
ATOM   1958  CG2 VAL A 124      32.055 109.607 102.127  1.00  0.00           C  
ATOM   1959  H   VAL A 124      31.742 112.574 102.191  1.00  0.00           H  
ATOM   1960  HA  VAL A 124      33.928 111.140 100.725  1.00  0.00           H  
ATOM   1961  HB  VAL A 124      30.930 110.580 100.662  1.00  0.00           H  
ATOM   1962 HG11 VAL A 124      31.761 109.666  98.655  1.00  0.00           H  
ATOM   1963 HG12 VAL A 124      32.960 108.650  99.765  1.00  0.00           H  
ATOM   1964 HG13 VAL A 124      31.196 108.596  99.667  1.00  0.00           H  
ATOM   1965 HG21 VAL A 124      31.303 108.822 102.045  1.00  0.00           H  
ATOM   1966 HG22 VAL A 124      33.044 109.236 102.395  1.00  0.00           H  
ATOM   1967 HG23 VAL A 124      31.796 110.360 102.871  1.00  0.00           H  
ATOM   1968  N   PRO A 125      33.379 112.140  98.267  1.00  0.00           N  
ATOM   1969  CA  PRO A 125      33.167 112.819  96.983  1.00  0.00           C  
ATOM   1970  C   PRO A 125      31.870 112.418  96.309  1.00  0.00           C  
ATOM   1971  O   PRO A 125      31.212 111.476  96.734  1.00  0.00           O  
ATOM   1972  CB  PRO A 125      34.307 112.299  96.098  1.00  0.00           C  
ATOM   1973  CG  PRO A 125      34.696 110.931  96.764  1.00  0.00           C  
ATOM   1974  CD  PRO A 125      34.486 111.178  98.224  1.00  0.00           C  
ATOM   1975  HA  PRO A 125      33.276 113.892  97.135  1.00  0.00           H  
ATOM   1976  HB2 PRO A 125      33.988 112.174  95.063  1.00  0.00           H  
ATOM   1977  HB3 PRO A 125      35.110 113.037  96.098  1.00  0.00           H  
ATOM   1978  HG2 PRO A 125      34.010 110.147  96.447  1.00  0.00           H  
ATOM   1979  HG3 PRO A 125      35.714 110.665  96.477  1.00  0.00           H  
ATOM   1980  HD2 PRO A 125      34.284 110.287  98.819  1.00  0.00           H  
ATOM   1981  HD3 PRO A 125      35.303 111.767  98.639  1.00  0.00           H  
ATOM   1982  N   ALA A 126      31.468 113.147  95.273  1.00  0.00           N  
ATOM   1983  CA  ALA A 126      30.105 113.055  94.645  1.00  0.00           C  
ATOM   1984  C   ALA A 126      29.889 111.602  94.097  1.00  0.00           C  
ATOM   1985  O   ALA A 126      30.848 110.920  93.681  1.00  0.00           O  
ATOM   1986  CB  ALA A 126      29.953 114.218  93.611  1.00  0.00           C  
ATOM   1987  H   ALA A 126      31.951 114.016  95.095  1.00  0.00           H  
ATOM   1988  HA  ALA A 126      29.359 113.235  95.419  1.00  0.00           H  
ATOM   1989  HB1 ALA A 126      29.055 114.017  93.027  1.00  0.00           H  
ATOM   1990  HB2 ALA A 126      29.909 115.196  94.090  1.00  0.00           H  
ATOM   1991  HB3 ALA A 126      30.796 114.265  92.920  1.00  0.00           H  
ATOM   1992  N   GLY A 127      28.669 111.143  94.136  1.00  0.00           N  
ATOM   1993  CA  GLY A 127      28.178 109.955  93.452  1.00  0.00           C  
ATOM   1994  C   GLY A 127      26.715 109.576  93.744  1.00  0.00           C  
ATOM   1995  O   GLY A 127      26.117 109.951  94.756  1.00  0.00           O  
ATOM   1996  H   GLY A 127      27.969 111.750  94.537  1.00  0.00           H  
ATOM   1997  HA2 GLY A 127      28.272 110.162  92.386  1.00  0.00           H  
ATOM   1998  HA3 GLY A 127      28.959 109.224  93.659  1.00  0.00           H  
ATOM   1999  N   ASP A 128      26.066 108.852  92.836  1.00  0.00           N  
ATOM   2000  CA  ASP A 128      24.682 108.418  92.885  1.00  0.00           C  
ATOM   2001  C   ASP A 128      24.522 107.008  93.597  1.00  0.00           C  
ATOM   2002  O   ASP A 128      23.943 106.044  93.039  1.00  0.00           O  
ATOM   2003  CB  ASP A 128      24.184 108.297  91.438  1.00  0.00           C  
ATOM   2004  CG  ASP A 128      24.898 107.243  90.546  1.00  0.00           C  
ATOM   2005  OD1 ASP A 128      24.460 106.984  89.435  1.00  0.00           O  
ATOM   2006  OD2 ASP A 128      25.898 106.591  90.926  1.00  0.00           O1-
ATOM   2007  H   ASP A 128      26.672 108.401  92.165  1.00  0.00           H  
ATOM   2008  HA  ASP A 128      24.025 109.133  93.380  1.00  0.00           H  
ATOM   2009  HB2 ASP A 128      23.116 108.082  91.386  1.00  0.00           H  
ATOM   2010  HB3 ASP A 128      24.216 109.287  90.981  1.00  0.00           H  
ATOM   2011  N   GLY A 129      25.056 106.898  94.862  1.00  0.00           N  
ATOM   2012  CA  GLY A 129      25.070 105.763  95.760  1.00  0.00           C  
ATOM   2013  C   GLY A 129      25.972 104.553  95.524  1.00  0.00           C  
ATOM   2014  O   GLY A 129      26.805 104.429  94.602  1.00  0.00           O  
ATOM   2015  H   GLY A 129      25.481 107.747  95.208  1.00  0.00           H  
ATOM   2016  HA2 GLY A 129      25.416 106.329  96.625  1.00  0.00           H  
ATOM   2017  HA3 GLY A 129      24.023 105.468  95.827  1.00  0.00           H  
ATOM   2018  N   PHE A 130      25.811 103.598  96.418  1.00  0.00           N  
ATOM   2019  CA  PHE A 130      26.398 102.249  96.506  1.00  0.00           C  
ATOM   2020  C   PHE A 130      25.250 101.224  96.471  1.00  0.00           C  
ATOM   2021  O   PHE A 130      24.128 101.384  96.910  1.00  0.00           O  
ATOM   2022  CB  PHE A 130      27.480 102.180  97.629  1.00  0.00           C  
ATOM   2023  CG  PHE A 130      28.709 103.005  97.463  1.00  0.00           C  
ATOM   2024  CD1 PHE A 130      28.677 104.344  97.968  1.00  0.00           C  
ATOM   2025  CD2 PHE A 130      29.896 102.501  96.884  1.00  0.00           C  
ATOM   2026  CE1 PHE A 130      29.774 105.185  97.802  1.00  0.00           C  
ATOM   2027  CE2 PHE A 130      30.971 103.377  96.713  1.00  0.00           C  
ATOM   2028  CZ  PHE A 130      30.872 104.720  97.103  1.00  0.00           C  
ATOM   2029  H   PHE A 130      25.402 103.908  97.288  1.00  0.00           H  
ATOM   2030  HA  PHE A 130      26.987 102.165  95.592  1.00  0.00           H  
ATOM   2031  HB2 PHE A 130      27.041 102.425  98.596  1.00  0.00           H  
ATOM   2032  HB3 PHE A 130      27.809 101.154  97.463  1.00  0.00           H  
ATOM   2033  HD1 PHE A 130      27.731 104.778  98.255  1.00  0.00           H  
ATOM   2034  HD2 PHE A 130      30.056 101.469  96.606  1.00  0.00           H  
ATOM   2035  HE1 PHE A 130      29.784 106.215  98.123  1.00  0.00           H  
ATOM   2036  HE2 PHE A 130      31.852 103.014  96.203  1.00  0.00           H  
ATOM   2037  HZ  PHE A 130      31.719 105.371  96.946  1.00  0.00           H  
ATOM   2038  N   ASP A 131      25.659 100.132  95.845  1.00  0.00           N  
ATOM   2039  CA  ASP A 131      24.802  98.934  95.572  1.00  0.00           C  
ATOM   2040  C   ASP A 131      24.692  98.083  96.859  1.00  0.00           C  
ATOM   2041  O   ASP A 131      23.626  97.526  97.120  1.00  0.00           O  
ATOM   2042  CB  ASP A 131      25.452  97.998  94.549  1.00  0.00           C  
ATOM   2043  CG  ASP A 131      25.333  98.381  93.102  1.00  0.00           C  
ATOM   2044  OD1 ASP A 131      24.538  99.335  92.758  1.00  0.00           O  
ATOM   2045  OD2 ASP A 131      26.165  97.856  92.269  1.00  0.00           O1-
ATOM   2046  H   ASP A 131      26.646 100.022  95.662  1.00  0.00           H  
ATOM   2047  HA  ASP A 131      23.812  99.255  95.246  1.00  0.00           H  
ATOM   2048  HB2 ASP A 131      26.500  97.804  94.779  1.00  0.00           H  
ATOM   2049  HB3 ASP A 131      25.033  96.996  94.634  1.00  0.00           H  
ATOM   2050  N   ALA A 132      25.764  98.019  97.634  1.00  0.00           N  
ATOM   2051  CA  ALA A 132      25.836  97.675  98.984  1.00  0.00           C  
ATOM   2052  C   ALA A 132      27.088  98.248  99.795  1.00  0.00           C  
ATOM   2053  O   ALA A 132      28.065  98.717  99.249  1.00  0.00           O  
ATOM   2054  CB  ALA A 132      25.720  96.128  99.045  1.00  0.00           C  
ATOM   2055  H   ALA A 132      26.479  98.658  97.315  1.00  0.00           H  
ATOM   2056  HA  ALA A 132      24.904  98.068  99.392  1.00  0.00           H  
ATOM   2057  HB1 ALA A 132      25.851  95.793 100.074  1.00  0.00           H  
ATOM   2058  HB2 ALA A 132      24.745  95.765  98.719  1.00  0.00           H  
ATOM   2059  HB3 ALA A 132      26.447  95.629  98.406  1.00  0.00           H  
ATOM   2060  N   VAL A 133      26.825  98.242 101.133  1.00  0.00           N  
ATOM   2061  CA  VAL A 133      27.709  98.976 102.153  1.00  0.00           C  
ATOM   2062  C   VAL A 133      28.089  97.845 103.119  1.00  0.00           C  
ATOM   2063  O   VAL A 133      27.286  96.992 103.626  1.00  0.00           O  
ATOM   2064  CB  VAL A 133      26.944 100.201 102.644  1.00  0.00           C  
ATOM   2065  CG1 VAL A 133      27.769 100.717 103.815  1.00  0.00           C  
ATOM   2066  CG2 VAL A 133      26.747 101.262 101.626  1.00  0.00           C  
ATOM   2067  H   VAL A 133      25.897  98.044 101.480  1.00  0.00           H  
ATOM   2068  HA  VAL A 133      28.622  99.241 101.621  1.00  0.00           H  
ATOM   2069  HB  VAL A 133      25.975  99.890 103.035  1.00  0.00           H  
ATOM   2070 HG11 VAL A 133      27.568 101.748 104.107  1.00  0.00           H  
ATOM   2071 HG12 VAL A 133      27.711 100.057 104.680  1.00  0.00           H  
ATOM   2072 HG13 VAL A 133      28.852 100.748 103.695  1.00  0.00           H  
ATOM   2073 HG21 VAL A 133      27.633 101.796 101.284  1.00  0.00           H  
ATOM   2074 HG22 VAL A 133      26.220 100.835 100.773  1.00  0.00           H  
ATOM   2075 HG23 VAL A 133      26.118 101.983 102.149  1.00  0.00           H  
ATOM   2076  N   ILE A 134      29.390  97.737 103.401  1.00  0.00           N  
ATOM   2077  CA  ILE A 134      30.018  96.797 104.272  1.00  0.00           C  
ATOM   2078  C   ILE A 134      30.479  97.455 105.560  1.00  0.00           C  
ATOM   2079  O   ILE A 134      31.160  98.432 105.465  1.00  0.00           O  
ATOM   2080  CB  ILE A 134      31.188  95.936 103.699  1.00  0.00           C  
ATOM   2081  CG1 ILE A 134      30.904  95.280 102.345  1.00  0.00           C  
ATOM   2082  CG2 ILE A 134      31.736  95.012 104.740  1.00  0.00           C  
ATOM   2083  CD1 ILE A 134      30.057  94.054 102.434  1.00  0.00           C  
ATOM   2084  H   ILE A 134      30.025  98.268 102.823  1.00  0.00           H  
ATOM   2085  HA  ILE A 134      29.202  96.155 104.604  1.00  0.00           H  
ATOM   2086  HB  ILE A 134      31.988  96.642 103.480  1.00  0.00           H  
ATOM   2087 HG12 ILE A 134      30.327  95.906 101.664  1.00  0.00           H  
ATOM   2088 HG13 ILE A 134      31.866  94.931 101.967  1.00  0.00           H  
ATOM   2089 HG21 ILE A 134      30.939  94.502 105.281  1.00  0.00           H  
ATOM   2090 HG22 ILE A 134      32.232  94.250 104.139  1.00  0.00           H  
ATOM   2091 HG23 ILE A 134      32.454  95.547 105.362  1.00  0.00           H  
ATOM   2092 HD11 ILE A 134      30.174  93.609 101.446  1.00  0.00           H  
ATOM   2093 HD12 ILE A 134      30.082  93.341 103.258  1.00  0.00           H  
ATOM   2094 HD13 ILE A 134      29.096  94.568 102.435  1.00  0.00           H  
ATOM   2095  N   CYS A 135      30.044  96.971 106.720  1.00  0.00           N  
ATOM   2096  CA  CYS A 135      30.282  97.656 108.049  1.00  0.00           C  
ATOM   2097  C   CYS A 135      30.473  96.748 109.233  1.00  0.00           C  
ATOM   2098  O   CYS A 135      29.713  96.723 110.212  1.00  0.00           O  
ATOM   2099  CB  CYS A 135      29.030  98.512 108.331  1.00  0.00           C  
ATOM   2100  SG  CYS A 135      29.317  99.746 109.716  1.00  0.00           S  
ATOM   2101  H   CYS A 135      29.291  96.300 106.654  1.00  0.00           H  
ATOM   2102  HA  CYS A 135      31.129  98.304 107.826  1.00  0.00           H  
ATOM   2103  HB2 CYS A 135      28.694  98.994 107.413  1.00  0.00           H  
ATOM   2104  HB3 CYS A 135      28.237  97.827 108.630  1.00  0.00           H  
ATOM   2105  HG  CYS A 135      29.379  98.779 110.635  1.00  0.00           H  
ATOM   2106  N   LEU A 136      31.455  95.873 109.012  1.00  0.00           N  
ATOM   2107  CA  LEU A 136      31.789  94.705 109.877  1.00  0.00           C  
ATOM   2108  C   LEU A 136      32.968  94.933 110.845  1.00  0.00           C  
ATOM   2109  O   LEU A 136      33.752  95.893 110.842  1.00  0.00           O  
ATOM   2110  CB  LEU A 136      31.956  93.458 108.906  1.00  0.00           C  
ATOM   2111  CG  LEU A 136      30.709  93.130 108.042  1.00  0.00           C  
ATOM   2112  CD1 LEU A 136      31.135  92.107 106.962  1.00  0.00           C  
ATOM   2113  CD2 LEU A 136      29.626  92.587 108.901  1.00  0.00           C  
ATOM   2114  H   LEU A 136      31.972  96.020 108.157  1.00  0.00           H  
ATOM   2115  HA  LEU A 136      30.943  94.481 110.530  1.00  0.00           H  
ATOM   2116  HB2 LEU A 136      32.697  93.838 108.203  1.00  0.00           H  
ATOM   2117  HB3 LEU A 136      32.261  92.510 109.348  1.00  0.00           H  
ATOM   2118  HG  LEU A 136      30.302  94.011 107.544  1.00  0.00           H  
ATOM   2119 HD11 LEU A 136      31.986  92.453 106.375  1.00  0.00           H  
ATOM   2120 HD12 LEU A 136      31.416  91.147 107.394  1.00  0.00           H  
ATOM   2121 HD13 LEU A 136      30.229  91.930 106.382  1.00  0.00           H  
ATOM   2122 HD21 LEU A 136      29.278  93.349 109.598  1.00  0.00           H  
ATOM   2123 HD22 LEU A 136      28.879  92.187 108.214  1.00  0.00           H  
ATOM   2124 HD23 LEU A 136      29.934  91.675 109.412  1.00  0.00           H  
ATOM   2125  N   GLY A 137      33.224  93.995 111.769  1.00  0.00           N  
ATOM   2126  CA  GLY A 137      34.355  93.960 112.721  1.00  0.00           C  
ATOM   2127  C   GLY A 137      33.938  94.231 114.162  1.00  0.00           C  
ATOM   2128  O   GLY A 137      34.782  94.422 115.043  1.00  0.00           O  
ATOM   2129  H   GLY A 137      32.640  93.171 111.783  1.00  0.00           H  
ATOM   2130  HA2 GLY A 137      34.697  92.926 112.711  1.00  0.00           H  
ATOM   2131  HA3 GLY A 137      35.210  94.598 112.498  1.00  0.00           H  
ATOM   2132  N   ASN A 138      32.640  94.429 114.475  1.00  0.00           N  
ATOM   2133  CA  ASN A 138      32.010  95.101 115.660  1.00  0.00           C  
ATOM   2134  C   ASN A 138      32.620  96.521 115.703  1.00  0.00           C  
ATOM   2135  O   ASN A 138      33.398  96.899 116.653  1.00  0.00           O  
ATOM   2136  CB  ASN A 138      32.196  94.242 116.957  1.00  0.00           C  
ATOM   2137  CG  ASN A 138      31.721  95.016 118.154  1.00  0.00           C  
ATOM   2138  ND2 ASN A 138      32.525  95.257 119.104  1.00  0.00           N  
ATOM   2139  OD1 ASN A 138      30.545  95.331 118.272  1.00  0.00           O  
ATOM   2140  H   ASN A 138      32.074  94.342 113.643  1.00  0.00           H  
ATOM   2141  HA  ASN A 138      30.976  95.284 115.368  1.00  0.00           H  
ATOM   2142  HB2 ASN A 138      31.809  93.228 116.851  1.00  0.00           H  
ATOM   2143  HB3 ASN A 138      33.242  94.040 117.187  1.00  0.00           H  
ATOM   2144 HD21 ASN A 138      32.138  95.723 119.912  1.00  0.00           H  
ATOM   2145 HD22 ASN A 138      33.528  95.135 119.126  1.00  0.00           H  
ATOM   2146  N   SER A 139      32.391  97.275 114.603  1.00  0.00           N  
ATOM   2147  CA  SER A 139      32.906  98.628 114.464  1.00  0.00           C  
ATOM   2148  C   SER A 139      31.907  99.709 114.876  1.00  0.00           C  
ATOM   2149  O   SER A 139      32.316 100.710 115.512  1.00  0.00           O  
ATOM   2150  CB  SER A 139      33.269  98.915 113.014  1.00  0.00           C  
ATOM   2151  OG  SER A 139      34.290  97.967 112.537  1.00  0.00           O  
ATOM   2152  H   SER A 139      31.938  96.893 113.786  1.00  0.00           H  
ATOM   2153  HA  SER A 139      33.817  98.701 115.057  1.00  0.00           H  
ATOM   2154  HB2 SER A 139      32.365  98.817 112.411  1.00  0.00           H  
ATOM   2155  HB3 SER A 139      33.673  99.923 112.923  1.00  0.00           H  
ATOM   2156  HG  SER A 139      33.984  97.512 111.750  1.00  0.00           H  
ATOM   2157  N   PHE A 140      30.570  99.532 114.535  1.00  0.00           N  
ATOM   2158  CA  PHE A 140      29.511 100.488 114.807  1.00  0.00           C  
ATOM   2159  C   PHE A 140      29.280 100.783 116.287  1.00  0.00           C  
ATOM   2160  O   PHE A 140      28.656 101.741 116.647  1.00  0.00           O  
ATOM   2161  CB  PHE A 140      28.316  99.959 113.992  1.00  0.00           C  
ATOM   2162  CG  PHE A 140      27.136 100.951 114.004  1.00  0.00           C  
ATOM   2163  CD1 PHE A 140      27.157 102.087 113.174  1.00  0.00           C  
ATOM   2164  CD2 PHE A 140      26.018 100.838 114.839  1.00  0.00           C  
ATOM   2165  CE1 PHE A 140      26.138 103.066 113.173  1.00  0.00           C  
ATOM   2166  CE2 PHE A 140      25.052 101.849 114.869  1.00  0.00           C  
ATOM   2167  CZ  PHE A 140      25.066 102.933 114.032  1.00  0.00           C  
ATOM   2168  H   PHE A 140      30.324  98.677 114.057  1.00  0.00           H  
ATOM   2169  HA  PHE A 140      29.791 101.419 114.314  1.00  0.00           H  
ATOM   2170  HB2 PHE A 140      28.654  99.829 112.963  1.00  0.00           H  
ATOM   2171  HB3 PHE A 140      27.885  99.026 114.353  1.00  0.00           H  
ATOM   2172  HD1 PHE A 140      28.006 102.209 112.517  1.00  0.00           H  
ATOM   2173  HD2 PHE A 140      26.035 100.053 115.580  1.00  0.00           H  
ATOM   2174  HE1 PHE A 140      26.173 103.998 112.627  1.00  0.00           H  
ATOM   2175  HE2 PHE A 140      24.198 101.821 115.529  1.00  0.00           H  
ATOM   2176  HZ  PHE A 140      24.260 103.651 114.084  1.00  0.00           H  
ATOM   2177  N   ALA A 141      29.957 100.003 117.121  1.00  0.00           N  
ATOM   2178  CA  ALA A 141      30.108 100.263 118.511  1.00  0.00           C  
ATOM   2179  C   ALA A 141      30.906 101.555 118.974  1.00  0.00           C  
ATOM   2180  O   ALA A 141      30.736 102.065 120.046  1.00  0.00           O  
ATOM   2181  CB  ALA A 141      30.813  99.007 119.047  1.00  0.00           C  
ATOM   2182  H   ALA A 141      30.368  99.131 116.822  1.00  0.00           H  
ATOM   2183  HA  ALA A 141      29.114 100.304 118.958  1.00  0.00           H  
ATOM   2184  HB1 ALA A 141      30.688  98.944 120.128  1.00  0.00           H  
ATOM   2185  HB2 ALA A 141      30.242  98.142 118.708  1.00  0.00           H  
ATOM   2186  HB3 ALA A 141      31.831  99.057 118.661  1.00  0.00           H  
ATOM   2187  N   HID A 142      31.755 102.033 118.078  1.00  0.00           N  
ATOM   2188  CA  HID A 142      32.606 103.256 118.309  1.00  0.00           C  
ATOM   2189  C   HID A 142      31.953 104.701 118.243  1.00  0.00           C  
ATOM   2190  O   HID A 142      32.584 105.689 117.878  1.00  0.00           O  
ATOM   2191  CB  HID A 142      33.902 103.216 117.512  1.00  0.00           C  
ATOM   2192  CG  HID A 142      34.905 102.050 117.863  1.00  0.00           C  
ATOM   2193  CD2 HID A 142      35.333 101.118 116.979  1.00  0.00           C  
ATOM   2194  ND1 HID A 142      35.523 101.727 119.059  1.00  0.00           N  
ATOM   2195  CE1 HID A 142      36.147 100.554 118.970  1.00  0.00           C  
ATOM   2196  NE2 HID A 142      36.105 100.183 117.663  1.00  0.00           N  
ATOM   2197  H   HID A 142      31.939 101.514 117.231  1.00  0.00           H  
ATOM   2198  HA  HID A 142      32.874 103.224 119.365  1.00  0.00           H  
ATOM   2199  HB2 HID A 142      33.683 103.129 116.447  1.00  0.00           H  
ATOM   2200  HB3 HID A 142      34.454 104.119 117.776  1.00  0.00           H  
ATOM   2201  HD1 HID A 142      35.310 102.210 119.921  1.00  0.00           H  
ATOM   2202  HD2 HID A 142      34.926 101.041 115.981  1.00  0.00           H  
ATOM   2203  HE1 HID A 142      36.439  99.888 119.770  1.00  0.00           H  
ATOM   2204  N   LEU A 143      30.719 104.837 118.665  1.00  0.00           N  
ATOM   2205  CA  LEU A 143      29.992 106.107 118.954  1.00  0.00           C  
ATOM   2206  C   LEU A 143      29.541 106.280 120.445  1.00  0.00           C  
ATOM   2207  O   LEU A 143      28.963 105.368 121.098  1.00  0.00           O  
ATOM   2208  CB  LEU A 143      28.909 106.190 117.849  1.00  0.00           C  
ATOM   2209  CG  LEU A 143      29.381 106.133 116.387  1.00  0.00           C  
ATOM   2210  CD1 LEU A 143      28.059 106.312 115.569  1.00  0.00           C  
ATOM   2211  CD2 LEU A 143      30.091 107.462 116.208  1.00  0.00           C  
ATOM   2212  H   LEU A 143      30.205 104.036 119.005  1.00  0.00           H  
ATOM   2213  HA  LEU A 143      30.792 106.807 118.711  1.00  0.00           H  
ATOM   2214  HB2 LEU A 143      28.325 105.269 117.871  1.00  0.00           H  
ATOM   2215  HB3 LEU A 143      28.361 107.112 118.046  1.00  0.00           H  
ATOM   2216  HG  LEU A 143      30.077 105.358 116.064  1.00  0.00           H  
ATOM   2217 HD11 LEU A 143      27.622 107.284 115.800  1.00  0.00           H  
ATOM   2218 HD12 LEU A 143      28.243 106.209 114.499  1.00  0.00           H  
ATOM   2219 HD13 LEU A 143      27.400 105.528 115.939  1.00  0.00           H  
ATOM   2220 HD21 LEU A 143      30.340 107.583 115.154  1.00  0.00           H  
ATOM   2221 HD22 LEU A 143      29.466 108.311 116.485  1.00  0.00           H  
ATOM   2222 HD23 LEU A 143      31.025 107.518 116.768  1.00  0.00           H  
ATOM   2223  N   PRO A 144      29.649 107.550 120.879  1.00  0.00           N  
ATOM   2224  CA  PRO A 144      29.394 107.881 122.274  1.00  0.00           C  
ATOM   2225  C   PRO A 144      27.961 107.821 122.675  1.00  0.00           C  
ATOM   2226  O   PRO A 144      27.063 107.946 121.854  1.00  0.00           O  
ATOM   2227  CB  PRO A 144      29.851 109.356 122.425  1.00  0.00           C  
ATOM   2228  CG  PRO A 144      29.809 109.853 121.016  1.00  0.00           C  
ATOM   2229  CD  PRO A 144      30.065 108.683 120.169  1.00  0.00           C  
ATOM   2230  HA  PRO A 144      29.962 107.286 122.990  1.00  0.00           H  
ATOM   2231  HB2 PRO A 144      29.223 109.988 123.053  1.00  0.00           H  
ATOM   2232  HB3 PRO A 144      30.935 109.348 122.539  1.00  0.00           H  
ATOM   2233  HG2 PRO A 144      28.876 110.379 120.812  1.00  0.00           H  
ATOM   2234  HG3 PRO A 144      30.565 110.582 120.724  1.00  0.00           H  
ATOM   2235  HD2 PRO A 144      29.412 108.750 119.298  1.00  0.00           H  
ATOM   2236  HD3 PRO A 144      31.090 108.579 119.812  1.00  0.00           H  
ATOM   2237  N   ASP A 145      27.719 107.664 123.984  1.00  0.00           N  
ATOM   2238  CA  ASP A 145      26.421 107.781 124.544  1.00  0.00           C  
ATOM   2239  C   ASP A 145      25.894 109.233 124.664  1.00  0.00           C  
ATOM   2240  O   ASP A 145      26.644 110.217 124.779  1.00  0.00           O  
ATOM   2241  CB  ASP A 145      26.490 107.039 125.893  1.00  0.00           C  
ATOM   2242  CG  ASP A 145      27.085 107.895 127.080  1.00  0.00           C  
ATOM   2243  OD1 ASP A 145      28.245 108.286 126.947  1.00  0.00           O  
ATOM   2244  OD2 ASP A 145      26.403 108.161 128.106  1.00  0.00           O1-
ATOM   2245  H   ASP A 145      28.528 107.619 124.588  1.00  0.00           H  
ATOM   2246  HA  ASP A 145      25.766 107.227 123.870  1.00  0.00           H  
ATOM   2247  HB2 ASP A 145      25.476 106.741 126.157  1.00  0.00           H  
ATOM   2248  HB3 ASP A 145      27.082 106.123 125.899  1.00  0.00           H  
ATOM   2249  N   SER A 146      24.571 109.367 124.595  1.00  0.00           N  
ATOM   2250  CA  SER A 146      23.881 110.600 124.924  1.00  0.00           C  
ATOM   2251  C   SER A 146      23.145 110.486 126.269  1.00  0.00           C  
ATOM   2252  O   SER A 146      21.971 110.199 126.230  1.00  0.00           O  
ATOM   2253  CB  SER A 146      22.943 110.990 123.779  1.00  0.00           C  
ATOM   2254  OG  SER A 146      23.716 111.131 122.563  1.00  0.00           O  
ATOM   2255  H   SER A 146      23.968 108.619 124.280  1.00  0.00           H  
ATOM   2256  HA  SER A 146      24.607 111.412 124.972  1.00  0.00           H  
ATOM   2257  HB2 SER A 146      22.300 110.130 123.594  1.00  0.00           H  
ATOM   2258  HB3 SER A 146      22.431 111.913 124.052  1.00  0.00           H  
ATOM   2259  HG  SER A 146      24.144 110.315 122.293  1.00  0.00           H  
ATOM   2260  N   LYS A 147      23.844 110.641 127.403  1.00  0.00           N  
ATOM   2261  CA  LYS A 147      23.364 110.343 128.784  1.00  0.00           C  
ATOM   2262  C   LYS A 147      22.613 109.040 128.903  1.00  0.00           C  
ATOM   2263  O   LYS A 147      21.534 109.034 129.526  1.00  0.00           O  
ATOM   2264  CB  LYS A 147      22.598 111.556 129.306  1.00  0.00           C  
ATOM   2265  CG  LYS A 147      23.402 112.828 129.090  1.00  0.00           C  
ATOM   2266  CD  LYS A 147      22.673 114.071 129.749  1.00  0.00           C  
ATOM   2267  CE  LYS A 147      23.643 115.282 129.777  1.00  0.00           C  
ATOM   2268  NZ  LYS A 147      23.906 115.869 128.451  1.00  0.00           N1+
ATOM   2269  H   LYS A 147      24.808 110.936 127.345  1.00  0.00           H  
ATOM   2270  HA  LYS A 147      24.251 110.262 129.412  1.00  0.00           H  
ATOM   2271  HB2 LYS A 147      21.619 111.638 128.837  1.00  0.00           H  
ATOM   2272  HB3 LYS A 147      22.514 111.369 130.376  1.00  0.00           H  
ATOM   2273  HG2 LYS A 147      24.372 112.772 129.584  1.00  0.00           H  
ATOM   2274  HG3 LYS A 147      23.590 112.946 128.023  1.00  0.00           H  
ATOM   2275  HD2 LYS A 147      21.726 114.144 129.214  1.00  0.00           H  
ATOM   2276  HD3 LYS A 147      22.381 113.843 130.774  1.00  0.00           H  
ATOM   2277  HE2 LYS A 147      23.159 116.070 130.355  1.00  0.00           H  
ATOM   2278  HE3 LYS A 147      24.622 114.983 130.153  1.00  0.00           H  
ATOM   2279  HZ1 LYS A 147      24.610 115.342 127.956  1.00  0.00           H  
ATOM   2280  HZ2 LYS A 147      23.036 115.933 127.940  1.00  0.00           H  
ATOM   2281  HZ3 LYS A 147      24.305 116.788 128.580  1.00  0.00           H  
ATOM   2282  N   GLY A 148      23.277 108.000 128.331  1.00  0.00           N  
ATOM   2283  CA  GLY A 148      22.740 106.660 128.191  1.00  0.00           C  
ATOM   2284  C   GLY A 148      22.087 106.347 126.789  1.00  0.00           C  
ATOM   2285  O   GLY A 148      22.043 105.187 126.395  1.00  0.00           O  
ATOM   2286  H   GLY A 148      24.211 108.161 127.984  1.00  0.00           H  
ATOM   2287  HA2 GLY A 148      23.584 105.986 128.338  1.00  0.00           H  
ATOM   2288  HA3 GLY A 148      21.964 106.412 128.915  1.00  0.00           H  
ATOM   2289  N   ASP A 149      21.538 107.322 126.043  1.00  0.00           N  
ATOM   2290  CA  ASP A 149      20.715 107.109 124.794  1.00  0.00           C  
ATOM   2291  C   ASP A 149      21.545 107.009 123.508  1.00  0.00           C  
ATOM   2292  O   ASP A 149      22.644 107.578 123.471  1.00  0.00           O  
ATOM   2293  CB  ASP A 149      19.524 108.091 124.747  1.00  0.00           C  
ATOM   2294  CG  ASP A 149      18.387 107.752 123.780  1.00  0.00           C  
ATOM   2295  OD1 ASP A 149      17.564 108.677 123.484  1.00  0.00           O  
ATOM   2296  OD2 ASP A 149      18.310 106.623 123.214  1.00  0.00           O1-
ATOM   2297  H   ASP A 149      21.661 108.279 126.340  1.00  0.00           H  
ATOM   2298  HA  ASP A 149      20.245 106.126 124.829  1.00  0.00           H  
ATOM   2299  HB2 ASP A 149      19.147 108.129 125.769  1.00  0.00           H  
ATOM   2300  HB3 ASP A 149      19.902 109.032 124.346  1.00  0.00           H  
ATOM   2301  N   GLN A 150      20.965 106.465 122.414  1.00  0.00           N  
ATOM   2302  CA  GLN A 150      21.700 106.206 121.157  1.00  0.00           C  
ATOM   2303  C   GLN A 150      21.567 107.316 120.074  1.00  0.00           C  
ATOM   2304  O   GLN A 150      21.460 107.012 118.876  1.00  0.00           O  
ATOM   2305  CB  GLN A 150      21.307 104.796 120.777  1.00  0.00           C  
ATOM   2306  CG  GLN A 150      19.883 104.459 120.489  1.00  0.00           C  
ATOM   2307  CD  GLN A 150      19.590 102.981 120.138  1.00  0.00           C  
ATOM   2308  NE2 GLN A 150      18.521 102.766 119.424  1.00  0.00           N  
ATOM   2309  OE1 GLN A 150      20.326 102.090 120.428  1.00  0.00           O  
ATOM   2310  H   GLN A 150      20.012 106.172 122.574  1.00  0.00           H  
ATOM   2311  HA  GLN A 150      22.740 106.075 121.451  1.00  0.00           H  
ATOM   2312  HB2 GLN A 150      21.905 104.330 119.995  1.00  0.00           H  
ATOM   2313  HB3 GLN A 150      21.657 104.160 121.591  1.00  0.00           H  
ATOM   2314  HG2 GLN A 150      19.309 104.697 121.384  1.00  0.00           H  
ATOM   2315  HG3 GLN A 150      19.520 104.988 119.608  1.00  0.00           H  
ATOM   2316 HE21 GLN A 150      18.285 101.789 119.333  1.00  0.00           H  
ATOM   2317 HE22 GLN A 150      17.816 103.474 119.275  1.00  0.00           H  
ATOM   2318  N   SER A 151      21.622 108.630 120.512  1.00  0.00           N  
ATOM   2319  CA  SER A 151      21.347 109.757 119.575  1.00  0.00           C  
ATOM   2320  C   SER A 151      22.388 110.120 118.532  1.00  0.00           C  
ATOM   2321  O   SER A 151      22.059 110.521 117.409  1.00  0.00           O  
ATOM   2322  CB  SER A 151      20.923 110.952 120.433  1.00  0.00           C  
ATOM   2323  OG  SER A 151      19.764 110.547 121.140  1.00  0.00           O  
ATOM   2324  H   SER A 151      21.618 108.878 121.491  1.00  0.00           H  
ATOM   2325  HA  SER A 151      20.519 109.486 118.920  1.00  0.00           H  
ATOM   2326  HB2 SER A 151      21.742 111.325 121.046  1.00  0.00           H  
ATOM   2327  HB3 SER A 151      20.580 111.760 119.787  1.00  0.00           H  
ATOM   2328  HG  SER A 151      19.273 111.341 121.365  1.00  0.00           H  
ATOM   2329  N   GLU A 152      23.661 109.797 118.859  1.00  0.00           N  
ATOM   2330  CA  GLU A 152      24.849 109.912 118.040  1.00  0.00           C  
ATOM   2331  C   GLU A 152      24.900 108.724 116.967  1.00  0.00           C  
ATOM   2332  O   GLU A 152      25.122 108.865 115.753  1.00  0.00           O  
ATOM   2333  CB  GLU A 152      26.084 109.963 118.926  1.00  0.00           C  
ATOM   2334  CG  GLU A 152      25.972 111.073 120.051  1.00  0.00           C  
ATOM   2335  CD  GLU A 152      26.449 112.445 119.638  1.00  0.00           C  
ATOM   2336  OE1 GLU A 152      25.658 113.390 119.468  1.00  0.00           O  
ATOM   2337  OE2 GLU A 152      27.691 112.540 119.468  1.00  0.00           O1-
ATOM   2338  H   GLU A 152      23.770 109.446 119.800  1.00  0.00           H  
ATOM   2339  HA  GLU A 152      24.750 110.867 117.523  1.00  0.00           H  
ATOM   2340  HB2 GLU A 152      26.172 108.956 119.334  1.00  0.00           H  
ATOM   2341  HB3 GLU A 152      26.920 110.171 118.260  1.00  0.00           H  
ATOM   2342  HG2 GLU A 152      24.974 111.114 120.489  1.00  0.00           H  
ATOM   2343  HG3 GLU A 152      26.669 110.666 120.784  1.00  0.00           H  
ATOM   2344  N   HIE A 153      24.509 107.533 117.393  1.00  0.00           N  
ATOM   2345  CA  HIE A 153      24.207 106.413 116.578  1.00  0.00           C  
ATOM   2346  C   HIE A 153      23.067 106.577 115.585  1.00  0.00           C  
ATOM   2347  O   HIE A 153      23.188 106.137 114.454  1.00  0.00           O  
ATOM   2348  CB  HIE A 153      23.844 105.262 117.509  1.00  0.00           C  
ATOM   2349  CG  HIE A 153      24.721 105.087 118.655  1.00  0.00           C  
ATOM   2350  CD2 HIE A 153      25.888 104.375 118.733  1.00  0.00           C  
ATOM   2351  ND1 HIE A 153      24.583 105.737 119.890  1.00  0.00           N  
ATOM   2352  CE1 HIE A 153      25.700 105.506 120.608  1.00  0.00           C  
ATOM   2353  NE2 HIE A 153      26.466 104.592 119.951  1.00  0.00           N  
ATOM   2354  H   HIE A 153      24.232 107.308 118.337  1.00  0.00           H  
ATOM   2355  HA  HIE A 153      25.100 106.146 116.013  1.00  0.00           H  
ATOM   2356  HB2 HIE A 153      22.792 105.261 117.793  1.00  0.00           H  
ATOM   2357  HB3 HIE A 153      23.846 104.319 116.962  1.00  0.00           H  
ATOM   2358  HD2 HIE A 153      26.308 103.688 118.014  1.00  0.00           H  
ATOM   2359  HE1 HIE A 153      25.971 105.827 121.603  1.00  0.00           H  
ATOM   2360  HE2 HIE A 153      27.258 104.144 120.387  1.00  0.00           H  
ATOM   2361  N   ARG A 154      21.958 107.237 116.006  1.00  0.00           N  
ATOM   2362  CA  ARG A 154      20.793 107.432 115.097  1.00  0.00           C  
ATOM   2363  C   ARG A 154      21.212 108.354 113.919  1.00  0.00           C  
ATOM   2364  O   ARG A 154      20.580 108.259 112.848  1.00  0.00           O  
ATOM   2365  CB  ARG A 154      19.689 108.184 115.822  1.00  0.00           C  
ATOM   2366  CG  ARG A 154      18.888 107.275 116.661  1.00  0.00           C  
ATOM   2367  CD  ARG A 154      17.837 108.044 117.499  1.00  0.00           C  
ATOM   2368  NE  ARG A 154      17.346 107.214 118.675  1.00  0.00           N  
ATOM   2369  CZ  ARG A 154      17.559 107.224 119.975  1.00  0.00           C  
ATOM   2370  NH1 ARG A 154      17.088 106.362 120.821  1.00  0.00           N1+
ATOM   2371  NH2 ARG A 154      18.323 108.125 120.433  1.00  0.00           N  
ATOM   2372  H   ARG A 154      21.887 107.475 116.985  1.00  0.00           H  
ATOM   2373  HA  ARG A 154      20.419 106.480 114.718  1.00  0.00           H  
ATOM   2374  HB2 ARG A 154      20.071 108.984 116.457  1.00  0.00           H  
ATOM   2375  HB3 ARG A 154      19.046 108.644 115.071  1.00  0.00           H  
ATOM   2376  HG2 ARG A 154      18.402 106.533 116.028  1.00  0.00           H  
ATOM   2377  HG3 ARG A 154      19.562 106.774 117.356  1.00  0.00           H  
ATOM   2378  HD2 ARG A 154      18.247 108.970 117.901  1.00  0.00           H  
ATOM   2379  HD3 ARG A 154      17.048 108.415 116.846  1.00  0.00           H  
ATOM   2380  HE  ARG A 154      16.693 106.535 118.309  1.00  0.00           H  
ATOM   2381 HH11 ARG A 154      16.653 105.536 120.438  1.00  0.00           H  
ATOM   2382 HH12 ARG A 154      17.150 106.515 121.817  1.00  0.00           H  
ATOM   2383 HH21 ARG A 154      18.641 108.893 119.858  1.00  0.00           H  
ATOM   2384 HH22 ARG A 154      18.386 108.089 121.440  1.00  0.00           H  
ATOM   2385  N   LEU A 155      22.154 109.278 114.117  1.00  0.00           N  
ATOM   2386  CA  LEU A 155      22.645 110.301 113.127  1.00  0.00           C  
ATOM   2387  C   LEU A 155      23.623 109.655 112.132  1.00  0.00           C  
ATOM   2388  O   LEU A 155      23.514 109.791 110.924  1.00  0.00           O  
ATOM   2389  CB  LEU A 155      23.389 111.317 114.044  1.00  0.00           C  
ATOM   2390  CG  LEU A 155      24.278 112.325 113.366  1.00  0.00           C  
ATOM   2391  CD1 LEU A 155      23.610 113.020 112.084  1.00  0.00           C  
ATOM   2392  CD2 LEU A 155      24.672 113.372 114.377  1.00  0.00           C  
ATOM   2393  H   LEU A 155      22.439 109.207 115.083  1.00  0.00           H  
ATOM   2394  HA  LEU A 155      21.826 110.797 112.608  1.00  0.00           H  
ATOM   2395  HB2 LEU A 155      22.599 111.857 114.567  1.00  0.00           H  
ATOM   2396  HB3 LEU A 155      24.035 110.831 114.776  1.00  0.00           H  
ATOM   2397  HG  LEU A 155      25.128 111.714 113.064  1.00  0.00           H  
ATOM   2398 HD11 LEU A 155      23.470 112.191 111.390  1.00  0.00           H  
ATOM   2399 HD12 LEU A 155      22.646 113.493 112.267  1.00  0.00           H  
ATOM   2400 HD13 LEU A 155      24.309 113.792 111.762  1.00  0.00           H  
ATOM   2401 HD21 LEU A 155      25.444 114.022 113.968  1.00  0.00           H  
ATOM   2402 HD22 LEU A 155      23.762 113.899 114.665  1.00  0.00           H  
ATOM   2403 HD23 LEU A 155      25.063 112.857 115.255  1.00  0.00           H  
ATOM   2404  N   ALA A 156      24.527 108.824 112.596  1.00  0.00           N  
ATOM   2405  CA  ALA A 156      25.476 108.092 111.849  1.00  0.00           C  
ATOM   2406  C   ALA A 156      24.881 107.097 110.802  1.00  0.00           C  
ATOM   2407  O   ALA A 156      25.188 107.122 109.608  1.00  0.00           O  
ATOM   2408  CB  ALA A 156      26.211 107.258 112.912  1.00  0.00           C  
ATOM   2409  H   ALA A 156      24.586 108.712 113.598  1.00  0.00           H  
ATOM   2410  HA  ALA A 156      26.165 108.771 111.346  1.00  0.00           H  
ATOM   2411  HB1 ALA A 156      26.774 107.898 113.591  1.00  0.00           H  
ATOM   2412  HB2 ALA A 156      25.613 106.694 113.627  1.00  0.00           H  
ATOM   2413  HB3 ALA A 156      26.927 106.621 112.392  1.00  0.00           H  
ATOM   2414  N   LEU A 157      24.017 106.221 111.210  1.00  0.00           N  
ATOM   2415  CA  LEU A 157      23.284 105.206 110.355  1.00  0.00           C  
ATOM   2416  C   LEU A 157      22.426 105.890 109.247  1.00  0.00           C  
ATOM   2417  O   LEU A 157      22.258 105.221 108.231  1.00  0.00           O  
ATOM   2418  CB  LEU A 157      22.485 104.210 111.277  1.00  0.00           C  
ATOM   2419  CG  LEU A 157      22.340 102.756 110.775  1.00  0.00           C  
ATOM   2420  CD1 LEU A 157      23.672 102.036 110.602  1.00  0.00           C  
ATOM   2421  CD2 LEU A 157      21.579 101.977 111.833  1.00  0.00           C  
ATOM   2422  H   LEU A 157      23.939 106.087 112.208  1.00  0.00           H  
ATOM   2423  HA  LEU A 157      24.003 104.602 109.802  1.00  0.00           H  
ATOM   2424  HB2 LEU A 157      22.993 104.217 112.241  1.00  0.00           H  
ATOM   2425  HB3 LEU A 157      21.477 104.599 111.421  1.00  0.00           H  
ATOM   2426  HG  LEU A 157      21.703 102.790 109.891  1.00  0.00           H  
ATOM   2427 HD11 LEU A 157      23.377 101.045 110.259  1.00  0.00           H  
ATOM   2428 HD12 LEU A 157      24.336 102.500 109.873  1.00  0.00           H  
ATOM   2429 HD13 LEU A 157      24.240 101.941 111.529  1.00  0.00           H  
ATOM   2430 HD21 LEU A 157      21.327 100.973 111.493  1.00  0.00           H  
ATOM   2431 HD22 LEU A 157      22.113 101.866 112.777  1.00  0.00           H  
ATOM   2432 HD23 LEU A 157      20.597 102.413 112.017  1.00  0.00           H  
ATOM   2433  N   LYS A 158      21.812 107.017 109.546  1.00  0.00           N  
ATOM   2434  CA  LYS A 158      21.077 107.898 108.583  1.00  0.00           C  
ATOM   2435  C   LYS A 158      21.972 108.283 107.433  1.00  0.00           C  
ATOM   2436  O   LYS A 158      21.647 108.257 106.212  1.00  0.00           O  
ATOM   2437  CB  LYS A 158      20.416 109.037 109.342  1.00  0.00           C  
ATOM   2438  CG  LYS A 158      18.967 108.674 109.653  1.00  0.00           C  
ATOM   2439  CD  LYS A 158      18.127 109.786 110.313  1.00  0.00           C  
ATOM   2440  CE  LYS A 158      18.658 110.303 111.635  1.00  0.00           C  
ATOM   2441  NZ  LYS A 158      17.682 111.266 112.284  1.00  0.00           N1+
ATOM   2442  H   LYS A 158      21.909 107.333 110.500  1.00  0.00           H  
ATOM   2443  HA  LYS A 158      20.359 107.272 108.053  1.00  0.00           H  
ATOM   2444  HB2 LYS A 158      20.893 109.219 110.305  1.00  0.00           H  
ATOM   2445  HB3 LYS A 158      20.341 109.937 108.732  1.00  0.00           H  
ATOM   2446  HG2 LYS A 158      18.451 108.445 108.721  1.00  0.00           H  
ATOM   2447  HG3 LYS A 158      18.954 107.784 110.282  1.00  0.00           H  
ATOM   2448  HD2 LYS A 158      18.102 110.568 109.555  1.00  0.00           H  
ATOM   2449  HD3 LYS A 158      17.117 109.380 110.373  1.00  0.00           H  
ATOM   2450  HE2 LYS A 158      18.851 109.523 112.372  1.00  0.00           H  
ATOM   2451  HE3 LYS A 158      19.640 110.767 111.545  1.00  0.00           H  
ATOM   2452  HZ1 LYS A 158      17.436 112.030 111.671  1.00  0.00           H  
ATOM   2453  HZ2 LYS A 158      16.868 110.771 112.620  1.00  0.00           H  
ATOM   2454  HZ3 LYS A 158      18.154 111.654 113.089  1.00  0.00           H  
ATOM   2455  N   ASN A 159      23.141 108.754 107.742  1.00  0.00           N  
ATOM   2456  CA  ASN A 159      24.105 109.366 106.825  1.00  0.00           C  
ATOM   2457  C   ASN A 159      24.782 108.234 106.080  1.00  0.00           C  
ATOM   2458  O   ASN A 159      25.035 108.389 104.879  1.00  0.00           O  
ATOM   2459  CB  ASN A 159      25.002 110.291 107.676  1.00  0.00           C  
ATOM   2460  CG  ASN A 159      25.660 111.387 106.824  1.00  0.00           C  
ATOM   2461  ND2 ASN A 159      26.081 112.533 107.352  1.00  0.00           N  
ATOM   2462  OD1 ASN A 159      25.806 111.330 105.616  1.00  0.00           O  
ATOM   2463  H   ASN A 159      23.387 108.806 108.719  1.00  0.00           H  
ATOM   2464  HA  ASN A 159      23.662 109.959 106.024  1.00  0.00           H  
ATOM   2465  HB2 ASN A 159      24.533 110.765 108.539  1.00  0.00           H  
ATOM   2466  HB3 ASN A 159      25.804 109.778 108.207  1.00  0.00           H  
ATOM   2467 HD21 ASN A 159      26.362 113.328 106.795  1.00  0.00           H  
ATOM   2468 HD22 ASN A 159      26.104 112.615 108.358  1.00  0.00           H  
ATOM   2469  N   ILE A 160      24.835 107.022 106.603  1.00  0.00           N  
ATOM   2470  CA  ILE A 160      25.214 105.742 105.898  1.00  0.00           C  
ATOM   2471  C   ILE A 160      24.093 105.280 104.955  1.00  0.00           C  
ATOM   2472  O   ILE A 160      24.321 104.947 103.781  1.00  0.00           O  
ATOM   2473  CB  ILE A 160      25.538 104.654 106.992  1.00  0.00           C  
ATOM   2474  CG1 ILE A 160      26.770 105.051 107.798  1.00  0.00           C  
ATOM   2475  CG2 ILE A 160      25.884 103.266 106.363  1.00  0.00           C  
ATOM   2476  CD1 ILE A 160      27.020 104.346 109.138  1.00  0.00           C  
ATOM   2477  H   ILE A 160      24.531 106.986 107.564  1.00  0.00           H  
ATOM   2478  HA  ILE A 160      26.081 105.992 105.287  1.00  0.00           H  
ATOM   2479  HB  ILE A 160      24.690 104.516 107.662  1.00  0.00           H  
ATOM   2480 HG12 ILE A 160      27.691 104.852 107.250  1.00  0.00           H  
ATOM   2481 HG13 ILE A 160      26.745 106.116 108.032  1.00  0.00           H  
ATOM   2482 HG21 ILE A 160      24.967 102.743 106.091  1.00  0.00           H  
ATOM   2483 HG22 ILE A 160      26.604 103.370 105.552  1.00  0.00           H  
ATOM   2484 HG23 ILE A 160      26.268 102.607 107.141  1.00  0.00           H  
ATOM   2485 HD11 ILE A 160      26.707 103.327 108.914  1.00  0.00           H  
ATOM   2486 HD12 ILE A 160      28.022 104.494 109.539  1.00  0.00           H  
ATOM   2487 HD13 ILE A 160      26.357 104.857 109.837  1.00  0.00           H  
ATOM   2488  N   ALA A 161      22.858 105.272 105.380  1.00  0.00           N  
ATOM   2489  CA  ALA A 161      21.700 104.782 104.670  1.00  0.00           C  
ATOM   2490  C   ALA A 161      21.483 105.585 103.466  1.00  0.00           C  
ATOM   2491  O   ALA A 161      21.161 104.940 102.458  1.00  0.00           O  
ATOM   2492  CB  ALA A 161      20.518 104.731 105.665  1.00  0.00           C  
ATOM   2493  H   ALA A 161      22.661 105.514 106.340  1.00  0.00           H  
ATOM   2494  HA  ALA A 161      21.846 103.717 104.484  1.00  0.00           H  
ATOM   2495  HB1 ALA A 161      19.669 104.122 105.353  1.00  0.00           H  
ATOM   2496  HB2 ALA A 161      20.869 104.213 106.557  1.00  0.00           H  
ATOM   2497  HB3 ALA A 161      20.298 105.751 105.978  1.00  0.00           H  
ATOM   2498  N   SER A 162      21.668 106.929 103.451  1.00  0.00           N  
ATOM   2499  CA  SER A 162      21.665 107.773 102.206  1.00  0.00           C  
ATOM   2500  C   SER A 162      22.635 107.460 101.104  1.00  0.00           C  
ATOM   2501  O   SER A 162      22.314 107.760  99.918  1.00  0.00           O  
ATOM   2502  CB  SER A 162      21.875 109.222 102.707  1.00  0.00           C  
ATOM   2503  OG  SER A 162      21.843 110.113 101.601  1.00  0.00           O  
ATOM   2504  H   SER A 162      21.890 107.381 104.326  1.00  0.00           H  
ATOM   2505  HA  SER A 162      20.638 107.702 101.844  1.00  0.00           H  
ATOM   2506  HB2 SER A 162      21.142 109.534 103.451  1.00  0.00           H  
ATOM   2507  HB3 SER A 162      22.831 109.424 103.191  1.00  0.00           H  
ATOM   2508  HG  SER A 162      22.334 110.924 101.750  1.00  0.00           H  
ATOM   2509  N   MET A 163      23.779 106.853 101.502  1.00  0.00           N  
ATOM   2510  CA  MET A 163      24.708 106.347 100.508  1.00  0.00           C  
ATOM   2511  C   MET A 163      24.113 105.173  99.696  1.00  0.00           C  
ATOM   2512  O   MET A 163      24.540 104.890  98.573  1.00  0.00           O  
ATOM   2513  CB  MET A 163      26.048 106.019 101.221  1.00  0.00           C  
ATOM   2514  CG  MET A 163      26.574 107.231 102.061  1.00  0.00           C  
ATOM   2515  SD  MET A 163      28.367 107.087 102.458  1.00  0.00           S  
ATOM   2516  CE  MET A 163      29.070 107.710 100.979  1.00  0.00           C  
ATOM   2517  H   MET A 163      23.933 106.662 102.482  1.00  0.00           H  
ATOM   2518  HA  MET A 163      24.952 107.120  99.780  1.00  0.00           H  
ATOM   2519  HB2 MET A 163      25.853 105.129 101.821  1.00  0.00           H  
ATOM   2520  HB3 MET A 163      26.800 105.812 100.459  1.00  0.00           H  
ATOM   2521  HG2 MET A 163      26.375 108.139 101.492  1.00  0.00           H  
ATOM   2522  HG3 MET A 163      25.928 107.323 102.934  1.00  0.00           H  
ATOM   2523  HE1 MET A 163      29.172 108.793 101.054  1.00  0.00           H  
ATOM   2524  HE2 MET A 163      30.079 107.301 101.019  1.00  0.00           H  
ATOM   2525  HE3 MET A 163      28.585 107.419 100.047  1.00  0.00           H  
ATOM   2526  N   VAL A 164      23.097 104.452 100.189  1.00  0.00           N  
ATOM   2527  CA  VAL A 164      22.678 103.089  99.624  1.00  0.00           C  
ATOM   2528  C   VAL A 164      21.675 103.399  98.497  1.00  0.00           C  
ATOM   2529  O   VAL A 164      20.734 104.155  98.690  1.00  0.00           O  
ATOM   2530  CB  VAL A 164      21.991 102.245 100.743  1.00  0.00           C  
ATOM   2531  CG1 VAL A 164      21.718 100.811 100.144  1.00  0.00           C  
ATOM   2532  CG2 VAL A 164      22.791 101.883 102.015  1.00  0.00           C  
ATOM   2533  H   VAL A 164      22.718 104.810 101.054  1.00  0.00           H  
ATOM   2534  HA  VAL A 164      23.528 102.509  99.267  1.00  0.00           H  
ATOM   2535  HB  VAL A 164      21.108 102.766 101.116  1.00  0.00           H  
ATOM   2536 HG11 VAL A 164      22.631 100.445  99.675  1.00  0.00           H  
ATOM   2537 HG12 VAL A 164      21.475 100.064 100.899  1.00  0.00           H  
ATOM   2538 HG13 VAL A 164      21.013 100.906  99.317  1.00  0.00           H  
ATOM   2539 HG21 VAL A 164      22.200 101.364 102.771  1.00  0.00           H  
ATOM   2540 HG22 VAL A 164      23.740 101.408 101.764  1.00  0.00           H  
ATOM   2541 HG23 VAL A 164      23.055 102.842 102.463  1.00  0.00           H  
ATOM   2542  N   ARG A 165      21.847 102.841  97.281  1.00  0.00           N  
ATOM   2543  CA  ARG A 165      20.923 103.047  96.176  1.00  0.00           C  
ATOM   2544  C   ARG A 165      19.540 102.473  96.476  1.00  0.00           C  
ATOM   2545  O   ARG A 165      19.436 101.739  97.445  1.00  0.00           O  
ATOM   2546  CB  ARG A 165      21.422 102.481  94.900  1.00  0.00           C  
ATOM   2547  CG  ARG A 165      22.690 103.170  94.376  1.00  0.00           C  
ATOM   2548  CD  ARG A 165      23.406 102.324  93.293  1.00  0.00           C  
ATOM   2549  NE  ARG A 165      24.446 103.146  92.670  1.00  0.00           N  
ATOM   2550  CZ  ARG A 165      25.418 102.834  91.849  1.00  0.00           C  
ATOM   2551  NH1 ARG A 165      26.121 103.790  91.323  1.00  0.00           N1+
ATOM   2552  NH2 ARG A 165      25.582 101.626  91.398  1.00  0.00           N  
ATOM   2553  H   ARG A 165      22.658 102.271  97.083  1.00  0.00           H  
ATOM   2554  HA  ARG A 165      20.659 104.100  96.083  1.00  0.00           H  
ATOM   2555  HB2 ARG A 165      21.725 101.439  95.004  1.00  0.00           H  
ATOM   2556  HB3 ARG A 165      20.682 102.515  94.100  1.00  0.00           H  
ATOM   2557  HG2 ARG A 165      22.556 104.150  93.919  1.00  0.00           H  
ATOM   2558  HG3 ARG A 165      23.395 103.313  95.196  1.00  0.00           H  
ATOM   2559  HD2 ARG A 165      23.714 101.403  93.788  1.00  0.00           H  
ATOM   2560  HD3 ARG A 165      22.663 102.018  92.556  1.00  0.00           H  
ATOM   2561  HE  ARG A 165      24.344 104.143  92.795  1.00  0.00           H  
ATOM   2562 HH11 ARG A 165      25.840 104.747  91.478  1.00  0.00           H  
ATOM   2563 HH12 ARG A 165      26.676 103.472  90.541  1.00  0.00           H  
ATOM   2564 HH21 ARG A 165      25.087 100.864  91.839  1.00  0.00           H  
ATOM   2565 HH22 ARG A 165      26.181 101.378  90.623  1.00  0.00           H  
ATOM   2566  N   PRO A 166      18.434 102.903  95.777  1.00  0.00           N  
ATOM   2567  CA  PRO A 166      17.114 102.190  95.877  1.00  0.00           C  
ATOM   2568  C   PRO A 166      17.235 100.688  95.660  1.00  0.00           C  
ATOM   2569  O   PRO A 166      17.875 100.251  94.674  1.00  0.00           O  
ATOM   2570  CB  PRO A 166      16.211 102.695  94.785  1.00  0.00           C  
ATOM   2571  CG  PRO A 166      16.817 103.988  94.436  1.00  0.00           C  
ATOM   2572  CD  PRO A 166      18.399 103.907  94.686  1.00  0.00           C  
ATOM   2573  HA  PRO A 166      16.686 102.458  96.844  1.00  0.00           H  
ATOM   2574  HB2 PRO A 166      16.312 102.053  93.910  1.00  0.00           H  
ATOM   2575  HB3 PRO A 166      15.187 102.910  95.091  1.00  0.00           H  
ATOM   2576  HG2 PRO A 166      16.655 104.411  93.444  1.00  0.00           H  
ATOM   2577  HG3 PRO A 166      16.415 104.699  95.158  1.00  0.00           H  
ATOM   2578  HD2 PRO A 166      18.923 103.566  93.793  1.00  0.00           H  
ATOM   2579  HD3 PRO A 166      18.871 104.854  94.952  1.00  0.00           H  
ATOM   2580  N   GLY A 167      16.716  99.822  96.530  1.00  0.00           N  
ATOM   2581  CA  GLY A 167      17.028  98.379  96.493  1.00  0.00           C  
ATOM   2582  C   GLY A 167      18.416  97.905  96.863  1.00  0.00           C  
ATOM   2583  O   GLY A 167      18.667  96.733  96.828  1.00  0.00           O  
ATOM   2584  H   GLY A 167      16.335 100.135  97.412  1.00  0.00           H  
ATOM   2585  HA2 GLY A 167      16.353  97.765  97.089  1.00  0.00           H  
ATOM   2586  HA3 GLY A 167      16.892  98.033  95.469  1.00  0.00           H  
ATOM   2587  N   GLY A 168      19.326  98.705  97.353  1.00  0.00           N  
ATOM   2588  CA  GLY A 168      20.653  98.221  97.841  1.00  0.00           C  
ATOM   2589  C   GLY A 168      20.634  97.711  99.229  1.00  0.00           C  
ATOM   2590  O   GLY A 168      19.581  97.584  99.881  1.00  0.00           O  
ATOM   2591  H   GLY A 168      19.116  99.683  97.501  1.00  0.00           H  
ATOM   2592  HA2 GLY A 168      20.898  97.353  97.228  1.00  0.00           H  
ATOM   2593  HA3 GLY A 168      21.439  98.973  97.786  1.00  0.00           H  
ATOM   2594  N   LEU A 169      21.770  97.291  99.738  1.00  0.00           N  
ATOM   2595  CA  LEU A 169      21.991  96.684 101.088  1.00  0.00           C  
ATOM   2596  C   LEU A 169      23.019  97.384 102.025  1.00  0.00           C  
ATOM   2597  O   LEU A 169      23.969  97.855 101.500  1.00  0.00           O  
ATOM   2598  CB  LEU A 169      22.218  95.150 101.127  1.00  0.00           C  
ATOM   2599  CG  LEU A 169      21.146  94.264 100.508  1.00  0.00           C  
ATOM   2600  CD1 LEU A 169      21.297  94.229  98.979  1.00  0.00           C  
ATOM   2601  CD2 LEU A 169      21.312  92.878 101.027  1.00  0.00           C  
ATOM   2602  H   LEU A 169      22.628  97.399  99.217  1.00  0.00           H  
ATOM   2603  HA  LEU A 169      21.042  96.882 101.586  1.00  0.00           H  
ATOM   2604  HB2 LEU A 169      23.153  94.898 100.624  1.00  0.00           H  
ATOM   2605  HB3 LEU A 169      22.231  94.891 102.185  1.00  0.00           H  
ATOM   2606  HG  LEU A 169      20.151  94.619 100.777  1.00  0.00           H  
ATOM   2607 HD11 LEU A 169      21.533  95.220  98.592  1.00  0.00           H  
ATOM   2608 HD12 LEU A 169      21.923  93.440  98.560  1.00  0.00           H  
ATOM   2609 HD13 LEU A 169      20.277  94.006  98.667  1.00  0.00           H  
ATOM   2610 HD21 LEU A 169      20.933  92.819 102.048  1.00  0.00           H  
ATOM   2611 HD22 LEU A 169      20.679  92.214 100.439  1.00  0.00           H  
ATOM   2612 HD23 LEU A 169      22.316  92.479 100.884  1.00  0.00           H  
ATOM   2613  N   LEU A 170      22.814  97.244 103.315  1.00  0.00           N  
ATOM   2614  CA  LEU A 170      23.797  97.453 104.306  1.00  0.00           C  
ATOM   2615  C   LEU A 170      23.878  96.140 105.144  1.00  0.00           C  
ATOM   2616  O   LEU A 170      22.883  95.610 105.553  1.00  0.00           O  
ATOM   2617  CB  LEU A 170      23.469  98.661 105.166  1.00  0.00           C  
ATOM   2618  CG  LEU A 170      24.123  98.836 106.540  1.00  0.00           C  
ATOM   2619  CD1 LEU A 170      25.647  98.949 106.457  1.00  0.00           C  
ATOM   2620  CD2 LEU A 170      23.626 100.113 107.215  1.00  0.00           C  
ATOM   2621  H   LEU A 170      21.978  96.791 103.655  1.00  0.00           H  
ATOM   2622  HA  LEU A 170      24.758  97.676 103.843  1.00  0.00           H  
ATOM   2623  HB2 LEU A 170      23.632  99.571 104.588  1.00  0.00           H  
ATOM   2624  HB3 LEU A 170      22.385  98.610 105.267  1.00  0.00           H  
ATOM   2625  HG  LEU A 170      23.983  98.017 107.246  1.00  0.00           H  
ATOM   2626 HD11 LEU A 170      26.058  99.555 107.264  1.00  0.00           H  
ATOM   2627 HD12 LEU A 170      26.184  98.010 106.599  1.00  0.00           H  
ATOM   2628 HD13 LEU A 170      25.845  99.390 105.480  1.00  0.00           H  
ATOM   2629 HD21 LEU A 170      24.021 100.976 106.679  1.00  0.00           H  
ATOM   2630 HD22 LEU A 170      22.543 100.227 107.170  1.00  0.00           H  
ATOM   2631 HD23 LEU A 170      24.038 100.203 108.221  1.00  0.00           H  
ATOM   2632  N   VAL A 171      25.112  95.758 105.500  1.00  0.00           N  
ATOM   2633  CA  VAL A 171      25.462  94.607 106.355  1.00  0.00           C  
ATOM   2634  C   VAL A 171      26.448  95.045 107.417  1.00  0.00           C  
ATOM   2635  O   VAL A 171      27.413  95.831 107.207  1.00  0.00           O  
ATOM   2636  CB  VAL A 171      25.928  93.457 105.425  1.00  0.00           C  
ATOM   2637  CG1 VAL A 171      27.333  93.591 104.823  1.00  0.00           C  
ATOM   2638  CG2 VAL A 171      25.958  92.180 106.252  1.00  0.00           C  
ATOM   2639  H   VAL A 171      25.930  96.223 105.133  1.00  0.00           H  
ATOM   2640  HA  VAL A 171      24.531  94.384 106.876  1.00  0.00           H  
ATOM   2641  HB  VAL A 171      25.255  93.333 104.577  1.00  0.00           H  
ATOM   2642 HG11 VAL A 171      27.341  94.549 104.304  1.00  0.00           H  
ATOM   2643 HG12 VAL A 171      28.019  93.663 105.667  1.00  0.00           H  
ATOM   2644 HG13 VAL A 171      27.497  92.802 104.088  1.00  0.00           H  
ATOM   2645 HG21 VAL A 171      24.950  91.915 106.569  1.00  0.00           H  
ATOM   2646 HG22 VAL A 171      26.247  91.356 105.600  1.00  0.00           H  
ATOM   2647 HG23 VAL A 171      26.711  92.181 107.040  1.00  0.00           H  
ATOM   2648  N   ILE A 172      26.143  94.630 108.638  1.00  0.00           N  
ATOM   2649  CA  ILE A 172      26.593  95.427 109.834  1.00  0.00           C  
ATOM   2650  C   ILE A 172      26.448  94.555 111.037  1.00  0.00           C  
ATOM   2651  O   ILE A 172      25.471  93.780 111.158  1.00  0.00           O  
ATOM   2652  CB  ILE A 172      25.750  96.709 109.941  1.00  0.00           C  
ATOM   2653  CG1 ILE A 172      26.284  97.703 110.996  1.00  0.00           C  
ATOM   2654  CG2 ILE A 172      24.227  96.553 110.240  1.00  0.00           C  
ATOM   2655  CD1 ILE A 172      26.129  99.122 110.659  1.00  0.00           C  
ATOM   2656  H   ILE A 172      25.408  93.947 108.762  1.00  0.00           H  
ATOM   2657  HA  ILE A 172      27.622  95.746 109.669  1.00  0.00           H  
ATOM   2658  HB  ILE A 172      25.816  97.209 108.974  1.00  0.00           H  
ATOM   2659 HG12 ILE A 172      26.040  97.405 112.016  1.00  0.00           H  
ATOM   2660 HG13 ILE A 172      27.364  97.572 110.925  1.00  0.00           H  
ATOM   2661 HG21 ILE A 172      23.773  95.880 109.514  1.00  0.00           H  
ATOM   2662 HG22 ILE A 172      24.072  96.211 111.263  1.00  0.00           H  
ATOM   2663 HG23 ILE A 172      23.787  97.539 110.392  1.00  0.00           H  
ATOM   2664 HD11 ILE A 172      26.473  99.278 109.636  1.00  0.00           H  
ATOM   2665 HD12 ILE A 172      25.077  99.405 110.718  1.00  0.00           H  
ATOM   2666 HD13 ILE A 172      26.669  99.794 111.326  1.00  0.00           H  
ATOM   2667  N   ASP A 173      27.225  94.778 112.017  1.00  0.00           N  
ATOM   2668  CA  ASP A 173      27.321  93.813 113.093  1.00  0.00           C  
ATOM   2669  C   ASP A 173      27.478  94.499 114.511  1.00  0.00           C  
ATOM   2670  O   ASP A 173      27.856  95.644 114.644  1.00  0.00           O  
ATOM   2671  CB  ASP A 173      28.392  92.778 112.821  1.00  0.00           C  
ATOM   2672  CG  ASP A 173      29.829  93.353 112.738  1.00  0.00           C  
ATOM   2673  OD1 ASP A 173      30.827  92.728 112.427  1.00  0.00           O  
ATOM   2674  OD2 ASP A 173      30.096  94.551 113.046  1.00  0.00           O1-
ATOM   2675  H   ASP A 173      28.002  95.407 111.867  1.00  0.00           H  
ATOM   2676  HA  ASP A 173      26.406  93.247 113.269  1.00  0.00           H  
ATOM   2677  HB2 ASP A 173      28.304  91.981 113.560  1.00  0.00           H  
ATOM   2678  HB3 ASP A 173      28.297  92.245 111.875  1.00  0.00           H  
ATOM   2679  N   HIE A 174      27.322  93.692 115.609  1.00  0.00           N  
ATOM   2680  CA  HIE A 174      27.728  94.156 116.986  1.00  0.00           C  
ATOM   2681  C   HIE A 174      27.977  92.918 117.849  1.00  0.00           C  
ATOM   2682  O   HIE A 174      27.313  91.897 117.747  1.00  0.00           O  
ATOM   2683  CB  HIE A 174      26.741  95.157 117.594  1.00  0.00           C  
ATOM   2684  CG  HIE A 174      25.205  94.883 117.459  1.00  0.00           C  
ATOM   2685  CD2 HIE A 174      24.272  95.250 116.522  1.00  0.00           C  
ATOM   2686  ND1 HIE A 174      24.601  93.954 118.300  1.00  0.00           N  
ATOM   2687  CE1 HIE A 174      23.360  93.839 117.912  1.00  0.00           C  
ATOM   2688  NE2 HIE A 174      23.132  94.546 116.796  1.00  0.00           N  
ATOM   2689  H   HIE A 174      27.131  92.707 115.483  1.00  0.00           H  
ATOM   2690  HA  HIE A 174      28.745  94.544 116.932  1.00  0.00           H  
ATOM   2691  HB2 HIE A 174      26.917  95.274 118.663  1.00  0.00           H  
ATOM   2692  HB3 HIE A 174      27.003  96.144 117.213  1.00  0.00           H  
ATOM   2693  HD2 HIE A 174      24.542  95.822 115.647  1.00  0.00           H  
ATOM   2694  HE1 HIE A 174      22.640  93.275 118.486  1.00  0.00           H  
ATOM   2695  HE2 HIE A 174      22.245  94.550 116.313  1.00  0.00           H  
ATOM   2696  N   ARG A 175      28.960  93.018 118.764  1.00  0.00           N  
ATOM   2697  CA  ARG A 175      29.276  92.080 119.856  1.00  0.00           C  
ATOM   2698  C   ARG A 175      28.165  91.900 120.939  1.00  0.00           C  
ATOM   2699  O   ARG A 175      27.335  92.762 121.228  1.00  0.00           O  
ATOM   2700  CB  ARG A 175      30.593  92.409 120.598  1.00  0.00           C  
ATOM   2701  CG  ARG A 175      31.821  91.879 119.863  1.00  0.00           C  
ATOM   2702  CD  ARG A 175      33.153  92.318 120.559  1.00  0.00           C  
ATOM   2703  NE  ARG A 175      34.351  92.017 119.783  1.00  0.00           N  
ATOM   2704  CZ  ARG A 175      35.160  90.946 119.801  1.00  0.00           C  
ATOM   2705  NH1 ARG A 175      34.866  89.752 120.214  1.00  0.00           N1+
ATOM   2706  NH2 ARG A 175      36.386  91.164 119.361  1.00  0.00           N  
ATOM   2707  H   ARG A 175      29.480  93.880 118.681  1.00  0.00           H  
ATOM   2708  HA  ARG A 175      29.195  91.102 119.380  1.00  0.00           H  
ATOM   2709  HB2 ARG A 175      30.698  93.493 120.575  1.00  0.00           H  
ATOM   2710  HB3 ARG A 175      30.620  91.970 121.595  1.00  0.00           H  
ATOM   2711  HG2 ARG A 175      31.769  90.791 119.854  1.00  0.00           H  
ATOM   2712  HG3 ARG A 175      31.828  92.328 118.870  1.00  0.00           H  
ATOM   2713  HD2 ARG A 175      32.980  93.383 120.718  1.00  0.00           H  
ATOM   2714  HD3 ARG A 175      33.113  91.939 121.580  1.00  0.00           H  
ATOM   2715  HE  ARG A 175      34.776  92.820 119.340  1.00  0.00           H  
ATOM   2716 HH11 ARG A 175      33.979  89.680 120.692  1.00  0.00           H  
ATOM   2717 HH12 ARG A 175      35.509  88.976 120.149  1.00  0.00           H  
ATOM   2718 HH21 ARG A 175      36.703  92.108 119.194  1.00  0.00           H  
ATOM   2719 HH22 ARG A 175      36.925  90.311 119.377  1.00  0.00           H  
ATOM   2720  N   ASN A 176      28.152  90.672 121.457  1.00  0.00           N  
ATOM   2721  CA  ASN A 176      27.138  90.191 122.465  1.00  0.00           C  
ATOM   2722  C   ASN A 176      27.349  90.754 123.930  1.00  0.00           C  
ATOM   2723  O   ASN A 176      27.673  90.079 124.916  1.00  0.00           O  
ATOM   2724  CB  ASN A 176      27.205  88.632 122.290  1.00  0.00           C  
ATOM   2725  CG  ASN A 176      26.000  87.912 123.028  1.00  0.00           C  
ATOM   2726  ND2 ASN A 176      25.958  86.628 122.739  1.00  0.00           N  
ATOM   2727  OD1 ASN A 176      25.202  88.384 123.806  1.00  0.00           O  
ATOM   2728  H   ASN A 176      28.728  89.949 121.050  1.00  0.00           H  
ATOM   2729  HA  ASN A 176      26.097  90.439 122.260  1.00  0.00           H  
ATOM   2730  HB2 ASN A 176      27.158  88.402 121.225  1.00  0.00           H  
ATOM   2731  HB3 ASN A 176      28.116  88.319 122.801  1.00  0.00           H  
ATOM   2732 HD21 ASN A 176      25.182  86.105 123.122  1.00  0.00           H  
ATOM   2733 HD22 ASN A 176      26.676  86.139 122.223  1.00  0.00           H  
ATOM   2734  N   TYR A 177      27.255  92.073 123.998  1.00  0.00           N  
ATOM   2735  CA  TYR A 177      27.402  92.804 125.267  1.00  0.00           C  
ATOM   2736  C   TYR A 177      26.401  92.330 126.322  1.00  0.00           C  
ATOM   2737  O   TYR A 177      26.762  92.278 127.501  1.00  0.00           O  
ATOM   2738  CB  TYR A 177      27.159  94.299 125.020  1.00  0.00           C  
ATOM   2739  CG  TYR A 177      28.212  94.806 124.074  1.00  0.00           C  
ATOM   2740  CD1 TYR A 177      29.522  94.953 124.496  1.00  0.00           C  
ATOM   2741  CD2 TYR A 177      27.868  95.200 122.760  1.00  0.00           C  
ATOM   2742  CE1 TYR A 177      30.492  95.678 123.720  1.00  0.00           C  
ATOM   2743  CE2 TYR A 177      28.829  95.837 121.932  1.00  0.00           C  
ATOM   2744  CZ  TYR A 177      30.107  96.107 122.387  1.00  0.00           C  
ATOM   2745  OH  TYR A 177      31.009  96.600 121.435  1.00  0.00           O  
ATOM   2746  H   TYR A 177      27.088  92.680 123.209  1.00  0.00           H  
ATOM   2747  HA  TYR A 177      28.363  92.598 125.739  1.00  0.00           H  
ATOM   2748  HB2 TYR A 177      26.216  94.610 124.571  1.00  0.00           H  
ATOM   2749  HB3 TYR A 177      27.393  94.738 125.989  1.00  0.00           H  
ATOM   2750  HD1 TYR A 177      29.742  94.569 125.481  1.00  0.00           H  
ATOM   2751  HD2 TYR A 177      26.855  95.149 122.391  1.00  0.00           H  
ATOM   2752  HE1 TYR A 177      31.511  95.871 124.020  1.00  0.00           H  
ATOM   2753  HE2 TYR A 177      28.491  96.270 121.003  1.00  0.00           H  
ATOM   2754  HH  TYR A 177      31.884  96.344 121.734  1.00  0.00           H  
ATOM   2755  N   ASP A 178      25.264  91.743 125.926  1.00  0.00           N  
ATOM   2756  CA  ASP A 178      24.318  91.015 126.797  1.00  0.00           C  
ATOM   2757  C   ASP A 178      24.822  89.844 127.560  1.00  0.00           C  
ATOM   2758  O   ASP A 178      24.341  89.537 128.629  1.00  0.00           O  
ATOM   2759  CB  ASP A 178      23.069  90.649 125.942  1.00  0.00           C  
ATOM   2760  CG  ASP A 178      22.333  91.745 125.349  1.00  0.00           C  
ATOM   2761  OD1 ASP A 178      21.675  91.599 124.252  1.00  0.00           O  
ATOM   2762  OD2 ASP A 178      22.226  92.816 126.015  1.00  0.00           O1-
ATOM   2763  H   ASP A 178      24.989  91.900 124.967  1.00  0.00           H  
ATOM   2764  HA  ASP A 178      23.916  91.744 127.500  1.00  0.00           H  
ATOM   2765  HB2 ASP A 178      23.355  90.050 125.079  1.00  0.00           H  
ATOM   2766  HB3 ASP A 178      22.434  90.046 126.592  1.00  0.00           H  
ATOM   2767  N   TYR A 179      25.863  89.215 126.973  1.00  0.00           N  
ATOM   2768  CA  TYR A 179      26.624  88.173 127.702  1.00  0.00           C  
ATOM   2769  C   TYR A 179      27.591  88.875 128.741  1.00  0.00           C  
ATOM   2770  O   TYR A 179      27.494  88.637 129.966  1.00  0.00           O  
ATOM   2771  CB  TYR A 179      27.353  87.234 126.680  1.00  0.00           C  
ATOM   2772  CG  TYR A 179      27.839  85.946 127.354  1.00  0.00           C  
ATOM   2773  CD1 TYR A 179      29.107  85.719 127.880  1.00  0.00           C  
ATOM   2774  CD2 TYR A 179      26.900  84.904 127.413  1.00  0.00           C  
ATOM   2775  CE1 TYR A 179      29.375  84.514 128.615  1.00  0.00           C  
ATOM   2776  CE2 TYR A 179      27.156  83.640 127.982  1.00  0.00           C  
ATOM   2777  CZ  TYR A 179      28.453  83.434 128.610  1.00  0.00           C  
ATOM   2778  OH  TYR A 179      28.729  82.167 129.103  1.00  0.00           O  
ATOM   2779  H   TYR A 179      26.173  89.506 126.057  1.00  0.00           H  
ATOM   2780  HA  TYR A 179      25.873  87.511 128.134  1.00  0.00           H  
ATOM   2781  HB2 TYR A 179      26.844  86.936 125.764  1.00  0.00           H  
ATOM   2782  HB3 TYR A 179      28.296  87.681 126.364  1.00  0.00           H  
ATOM   2783  HD1 TYR A 179      29.898  86.441 127.739  1.00  0.00           H  
ATOM   2784  HD2 TYR A 179      25.902  84.995 127.013  1.00  0.00           H  
ATOM   2785  HE1 TYR A 179      30.351  84.328 129.038  1.00  0.00           H  
ATOM   2786  HE2 TYR A 179      26.494  82.787 127.951  1.00  0.00           H  
ATOM   2787  HH  TYR A 179      28.045  81.505 128.985  1.00  0.00           H  
ATOM   2788  N   ILE A 180      28.502  89.713 128.237  1.00  0.00           N  
ATOM   2789  CA  ILE A 180      29.646  90.261 129.015  1.00  0.00           C  
ATOM   2790  C   ILE A 180      29.145  91.087 130.165  1.00  0.00           C  
ATOM   2791  O   ILE A 180      29.676  90.989 131.281  1.00  0.00           O  
ATOM   2792  CB  ILE A 180      30.640  91.023 128.188  1.00  0.00           C  
ATOM   2793  CG1 ILE A 180      30.958  90.258 126.918  1.00  0.00           C  
ATOM   2794  CG2 ILE A 180      31.913  91.340 128.982  1.00  0.00           C  
ATOM   2795  CD1 ILE A 180      31.866  90.993 125.921  1.00  0.00           C  
ATOM   2796  H   ILE A 180      28.482  89.910 127.247  1.00  0.00           H  
ATOM   2797  HA  ILE A 180      30.203  89.445 129.475  1.00  0.00           H  
ATOM   2798  HB  ILE A 180      30.194  91.960 127.855  1.00  0.00           H  
ATOM   2799 HG12 ILE A 180      31.452  89.319 127.169  1.00  0.00           H  
ATOM   2800 HG13 ILE A 180      30.048  90.091 126.342  1.00  0.00           H  
ATOM   2801 HG21 ILE A 180      31.748  91.608 130.027  1.00  0.00           H  
ATOM   2802 HG22 ILE A 180      32.589  90.486 129.017  1.00  0.00           H  
ATOM   2803 HG23 ILE A 180      32.447  92.165 128.514  1.00  0.00           H  
ATOM   2804 HD11 ILE A 180      31.741  92.058 126.116  1.00  0.00           H  
ATOM   2805 HD12 ILE A 180      32.907  90.729 126.110  1.00  0.00           H  
ATOM   2806 HD13 ILE A 180      31.679  90.657 124.901  1.00  0.00           H  
ATOM   2807  N   LEU A 181      28.270  92.026 129.880  1.00  0.00           N  
ATOM   2808  CA  LEU A 181      27.663  92.881 130.997  1.00  0.00           C  
ATOM   2809  C   LEU A 181      27.001  92.194 132.244  1.00  0.00           C  
ATOM   2810  O   LEU A 181      26.991  92.786 133.300  1.00  0.00           O  
ATOM   2811  CB  LEU A 181      26.675  93.956 130.376  1.00  0.00           C  
ATOM   2812  CG  LEU A 181      27.436  94.970 129.406  1.00  0.00           C  
ATOM   2813  CD1 LEU A 181      26.383  95.640 128.498  1.00  0.00           C  
ATOM   2814  CD2 LEU A 181      28.140  96.126 130.178  1.00  0.00           C  
ATOM   2815  H   LEU A 181      27.909  91.985 128.937  1.00  0.00           H  
ATOM   2816  HA  LEU A 181      28.453  93.469 131.464  1.00  0.00           H  
ATOM   2817  HB2 LEU A 181      25.807  93.419 129.992  1.00  0.00           H  
ATOM   2818  HB3 LEU A 181      26.157  94.486 131.174  1.00  0.00           H  
ATOM   2819  HG  LEU A 181      28.077  94.404 128.730  1.00  0.00           H  
ATOM   2820 HD11 LEU A 181      25.801  94.974 127.861  1.00  0.00           H  
ATOM   2821 HD12 LEU A 181      25.748  96.312 129.076  1.00  0.00           H  
ATOM   2822 HD13 LEU A 181      27.014  96.194 127.804  1.00  0.00           H  
ATOM   2823 HD21 LEU A 181      27.456  96.689 130.814  1.00  0.00           H  
ATOM   2824 HD22 LEU A 181      28.967  95.771 130.792  1.00  0.00           H  
ATOM   2825 HD23 LEU A 181      28.498  96.867 129.463  1.00  0.00           H  
ATOM   2826  N   SER A 182      26.311  91.097 132.006  1.00  0.00           N  
ATOM   2827  CA  SER A 182      25.773  90.277 133.055  1.00  0.00           C  
ATOM   2828  C   SER A 182      26.764  89.235 133.613  1.00  0.00           C  
ATOM   2829  O   SER A 182      26.907  89.186 134.796  1.00  0.00           O  
ATOM   2830  CB  SER A 182      24.487  89.707 132.389  1.00  0.00           C  
ATOM   2831  OG  SER A 182      24.736  88.673 131.426  1.00  0.00           O  
ATOM   2832  H   SER A 182      26.168  90.775 131.060  1.00  0.00           H  
ATOM   2833  HA  SER A 182      25.434  90.900 133.883  1.00  0.00           H  
ATOM   2834  HB2 SER A 182      23.837  89.209 133.109  1.00  0.00           H  
ATOM   2835  HB3 SER A 182      23.925  90.483 131.870  1.00  0.00           H  
ATOM   2836  HG  SER A 182      24.544  89.000 130.545  1.00  0.00           H  
ATOM   2837  N   THR A 183      27.437  88.397 132.802  1.00  0.00           N  
ATOM   2838  CA  THR A 183      28.288  87.223 133.125  1.00  0.00           C  
ATOM   2839  C   THR A 183      29.664  87.655 133.690  1.00  0.00           C  
ATOM   2840  O   THR A 183      30.357  86.761 134.219  1.00  0.00           O  
ATOM   2841  CB  THR A 183      28.642  86.253 131.953  1.00  0.00           C  
ATOM   2842  CG2 THR A 183      27.437  85.575 131.389  1.00  0.00           C  
ATOM   2843  OG1 THR A 183      29.328  86.921 130.981  1.00  0.00           O  
ATOM   2844  H   THR A 183      27.099  88.342 131.853  1.00  0.00           H  
ATOM   2845  HA  THR A 183      27.874  86.593 133.913  1.00  0.00           H  
ATOM   2846  HB  THR A 183      29.261  85.488 132.420  1.00  0.00           H  
ATOM   2847  HG1 THR A 183      28.747  87.576 130.587  1.00  0.00           H  
ATOM   2848 HG21 THR A 183      27.008  85.027 132.228  1.00  0.00           H  
ATOM   2849 HG22 THR A 183      26.711  86.268 130.961  1.00  0.00           H  
ATOM   2850 HG23 THR A 183      27.857  84.894 130.649  1.00  0.00           H  
ATOM   2851  N   GLY A 184      30.174  88.820 133.450  1.00  0.00           N  
ATOM   2852  CA  GLY A 184      31.508  89.211 133.861  1.00  0.00           C  
ATOM   2853  C   GLY A 184      32.682  88.404 133.101  1.00  0.00           C  
ATOM   2854  O   GLY A 184      33.763  88.204 133.623  1.00  0.00           O  
ATOM   2855  H   GLY A 184      29.544  89.489 133.032  1.00  0.00           H  
ATOM   2856  HA2 GLY A 184      31.726  90.272 133.738  1.00  0.00           H  
ATOM   2857  HA3 GLY A 184      31.524  88.997 134.931  1.00  0.00           H  
ATOM   2858  N   CYS A 185      32.380  87.951 131.876  1.00  0.00           N  
ATOM   2859  CA  CYS A 185      33.281  87.063 131.034  1.00  0.00           C  
ATOM   2860  C   CYS A 185      33.001  87.342 129.541  1.00  0.00           C  
ATOM   2861  O   CYS A 185      31.903  87.745 129.350  1.00  0.00           O  
ATOM   2862  CB  CYS A 185      32.874  85.620 131.220  1.00  0.00           C  
ATOM   2863  SG  CYS A 185      33.017  85.183 132.972  1.00  0.00           S  
ATOM   2864  H   CYS A 185      31.479  88.124 131.454  1.00  0.00           H  
ATOM   2865  HA  CYS A 185      34.348  87.067 131.257  1.00  0.00           H  
ATOM   2866  HB2 CYS A 185      31.839  85.596 130.881  1.00  0.00           H  
ATOM   2867  HB3 CYS A 185      33.493  84.943 130.631  1.00  0.00           H  
ATOM   2868  HG  CYS A 185      32.271  86.171 133.472  1.00  0.00           H  
ATOM   2869  N   ALA A 186      33.950  86.980 128.691  1.00  0.00           N  
ATOM   2870  CA  ALA A 186      33.646  86.960 127.289  1.00  0.00           C  
ATOM   2871  C   ALA A 186      32.677  85.754 126.891  1.00  0.00           C  
ATOM   2872  O   ALA A 186      32.916  84.618 127.325  1.00  0.00           O  
ATOM   2873  CB  ALA A 186      34.938  86.864 126.540  1.00  0.00           C  
ATOM   2874  H   ALA A 186      34.791  86.492 128.960  1.00  0.00           H  
ATOM   2875  HA  ALA A 186      33.085  87.863 127.046  1.00  0.00           H  
ATOM   2876  HB1 ALA A 186      34.840  87.192 125.505  1.00  0.00           H  
ATOM   2877  HB2 ALA A 186      35.617  87.578 127.007  1.00  0.00           H  
ATOM   2878  HB3 ALA A 186      35.359  85.859 126.495  1.00  0.00           H  
ATOM   2879  N   PRO A 187      31.804  85.790 125.835  1.00  0.00           N  
ATOM   2880  CA  PRO A 187      30.932  84.746 125.364  1.00  0.00           C  
ATOM   2881  C   PRO A 187      31.658  83.594 124.670  1.00  0.00           C  
ATOM   2882  O   PRO A 187      32.587  83.850 123.855  1.00  0.00           O  
ATOM   2883  CB  PRO A 187      29.988  85.401 124.377  1.00  0.00           C  
ATOM   2884  CG  PRO A 187      30.702  86.719 123.928  1.00  0.00           C  
ATOM   2885  CD  PRO A 187      31.500  87.008 125.203  1.00  0.00           C  
ATOM   2886  HA  PRO A 187      30.473  84.322 126.257  1.00  0.00           H  
ATOM   2887  HB2 PRO A 187      29.918  84.764 123.495  1.00  0.00           H  
ATOM   2888  HB3 PRO A 187      28.990  85.491 124.808  1.00  0.00           H  
ATOM   2889  HG2 PRO A 187      31.319  86.431 123.076  1.00  0.00           H  
ATOM   2890  HG3 PRO A 187      30.027  87.543 123.697  1.00  0.00           H  
ATOM   2891  HD2 PRO A 187      32.367  87.603 124.917  1.00  0.00           H  
ATOM   2892  HD3 PRO A 187      30.915  87.611 125.899  1.00  0.00           H  
ATOM   2893  N   PRO A 188      31.279  82.275 124.761  1.00  0.00           N  
ATOM   2894  CA  PRO A 188      32.009  81.183 124.105  1.00  0.00           C  
ATOM   2895  C   PRO A 188      31.616  81.044 122.529  1.00  0.00           C  
ATOM   2896  O   PRO A 188      31.222  79.982 122.008  1.00  0.00           O  
ATOM   2897  CB  PRO A 188      31.697  79.916 125.000  1.00  0.00           C  
ATOM   2898  CG  PRO A 188      30.337  80.352 125.532  1.00  0.00           C  
ATOM   2899  CD  PRO A 188      30.448  81.811 125.848  1.00  0.00           C  
ATOM   2900  HA  PRO A 188      33.063  81.457 124.142  1.00  0.00           H  
ATOM   2901  HB2 PRO A 188      31.675  78.940 124.516  1.00  0.00           H  
ATOM   2902  HB3 PRO A 188      32.478  79.883 125.760  1.00  0.00           H  
ATOM   2903  HG2 PRO A 188      29.595  80.130 124.765  1.00  0.00           H  
ATOM   2904  HG3 PRO A 188      29.990  79.839 126.428  1.00  0.00           H  
ATOM   2905  HD2 PRO A 188      29.481  82.314 125.844  1.00  0.00           H  
ATOM   2906  HD3 PRO A 188      30.911  81.909 126.829  1.00  0.00           H  
ATOM   2907  N   GLY A 189      31.537  82.165 121.869  1.00  0.00           N  
ATOM   2908  CA  GLY A 189      31.284  82.207 120.458  1.00  0.00           C  
ATOM   2909  C   GLY A 189      32.507  82.399 119.566  1.00  0.00           C  
ATOM   2910  O   GLY A 189      33.607  82.538 120.077  1.00  0.00           O  
ATOM   2911  H   GLY A 189      31.869  82.989 122.350  1.00  0.00           H  
ATOM   2912  HA2 GLY A 189      30.835  81.274 120.122  1.00  0.00           H  
ATOM   2913  HA3 GLY A 189      30.642  83.057 120.226  1.00  0.00           H  
ATOM   2914  N   LYS A 190      32.387  82.368 118.217  1.00  0.00           N  
ATOM   2915  CA  LYS A 190      33.502  82.588 117.265  1.00  0.00           C  
ATOM   2916  C   LYS A 190      34.091  84.029 117.259  1.00  0.00           C  
ATOM   2917  O   LYS A 190      33.452  85.034 117.128  1.00  0.00           O  
ATOM   2918  CB  LYS A 190      33.101  82.174 115.822  1.00  0.00           C  
ATOM   2919  CG  LYS A 190      33.058  80.681 115.490  1.00  0.00           C  
ATOM   2920  CD  LYS A 190      32.366  80.276 114.192  1.00  0.00           C  
ATOM   2921  CE  LYS A 190      32.790  79.012 113.517  1.00  0.00           C  
ATOM   2922  NZ  LYS A 190      34.185  79.109 113.082  1.00  0.00           N1+
ATOM   2923  H   LYS A 190      31.448  82.399 117.847  1.00  0.00           H  
ATOM   2924  HA  LYS A 190      34.246  81.837 117.531  1.00  0.00           H  
ATOM   2925  HB2 LYS A 190      32.041  82.429 115.820  1.00  0.00           H  
ATOM   2926  HB3 LYS A 190      33.477  82.846 115.049  1.00  0.00           H  
ATOM   2927  HG2 LYS A 190      34.100  80.366 115.460  1.00  0.00           H  
ATOM   2928  HG3 LYS A 190      32.508  80.136 116.257  1.00  0.00           H  
ATOM   2929  HD2 LYS A 190      31.314  80.264 114.478  1.00  0.00           H  
ATOM   2930  HD3 LYS A 190      32.490  81.098 113.488  1.00  0.00           H  
ATOM   2931  HE2 LYS A 190      32.556  78.226 114.236  1.00  0.00           H  
ATOM   2932  HE3 LYS A 190      32.215  78.791 112.617  1.00  0.00           H  
ATOM   2933  HZ1 LYS A 190      34.427  79.957 112.590  1.00  0.00           H  
ATOM   2934  HZ2 LYS A 190      34.782  79.161 113.894  1.00  0.00           H  
ATOM   2935  HZ3 LYS A 190      34.558  78.379 112.494  1.00  0.00           H  
ATOM   2936  N   ASN A 191      35.395  84.106 117.499  1.00  0.00           N  
ATOM   2937  CA  ASN A 191      36.195  85.374 117.453  1.00  0.00           C  
ATOM   2938  C   ASN A 191      35.958  86.099 116.123  1.00  0.00           C  
ATOM   2939  O   ASN A 191      36.013  87.330 116.054  1.00  0.00           O  
ATOM   2940  CB  ASN A 191      37.616  84.841 117.653  1.00  0.00           C  
ATOM   2941  CG  ASN A 191      38.637  85.884 117.680  1.00  0.00           C  
ATOM   2942  ND2 ASN A 191      39.789  85.550 118.200  1.00  0.00           N  
ATOM   2943  OD1 ASN A 191      38.489  87.043 117.262  1.00  0.00           O  
ATOM   2944  H   ASN A 191      35.903  83.253 117.684  1.00  0.00           H  
ATOM   2945  HA  ASN A 191      35.866  85.950 118.317  1.00  0.00           H  
ATOM   2946  HB2 ASN A 191      37.602  84.323 118.611  1.00  0.00           H  
ATOM   2947  HB3 ASN A 191      37.890  84.140 116.863  1.00  0.00           H  
ATOM   2948 HD21 ASN A 191      40.581  86.139 117.989  1.00  0.00           H  
ATOM   2949 HD22 ASN A 191      39.954  84.593 118.476  1.00  0.00           H  
ATOM   2950  N   ILE A 192      35.709  85.358 115.032  1.00  0.00           N  
ATOM   2951  CA  ILE A 192      35.599  85.745 113.628  1.00  0.00           C  
ATOM   2952  C   ILE A 192      36.816  86.615 113.138  1.00  0.00           C  
ATOM   2953  O   ILE A 192      37.649  86.082 112.425  1.00  0.00           O  
ATOM   2954  CB  ILE A 192      34.318  86.510 113.125  1.00  0.00           C  
ATOM   2955  CG1 ILE A 192      32.990  85.795 113.423  1.00  0.00           C  
ATOM   2956  CG2 ILE A 192      34.449  86.725 111.611  1.00  0.00           C  
ATOM   2957  CD1 ILE A 192      32.722  84.540 112.616  1.00  0.00           C  
ATOM   2958  H   ILE A 192      35.559  84.383 115.253  1.00  0.00           H  
ATOM   2959  HA  ILE A 192      35.813  84.869 113.016  1.00  0.00           H  
ATOM   2960  HB  ILE A 192      34.285  87.453 113.672  1.00  0.00           H  
ATOM   2961 HG12 ILE A 192      32.824  85.685 114.494  1.00  0.00           H  
ATOM   2962 HG13 ILE A 192      32.266  86.543 113.102  1.00  0.00           H  
ATOM   2963 HG21 ILE A 192      33.682  87.422 111.274  1.00  0.00           H  
ATOM   2964 HG22 ILE A 192      35.356  87.205 111.242  1.00  0.00           H  
ATOM   2965 HG23 ILE A 192      34.341  85.868 110.947  1.00  0.00           H  
ATOM   2966 HD11 ILE A 192      32.457  84.888 111.617  1.00  0.00           H  
ATOM   2967 HD12 ILE A 192      33.642  83.957 112.557  1.00  0.00           H  
ATOM   2968 HD13 ILE A 192      31.934  83.893 113.001  1.00  0.00           H  
ATOM   2969  N   TYR A 193      36.891  87.899 113.506  1.00  0.00           N  
ATOM   2970  CA  TYR A 193      37.743  88.915 112.892  1.00  0.00           C  
ATOM   2971  C   TYR A 193      39.216  89.094 113.459  1.00  0.00           C  
ATOM   2972  O   TYR A 193      40.052  89.722 112.888  1.00  0.00           O  
ATOM   2973  CB  TYR A 193      37.060  90.252 113.162  1.00  0.00           C  
ATOM   2974  CG  TYR A 193      35.638  90.347 112.638  1.00  0.00           C  
ATOM   2975  CD1 TYR A 193      34.569  90.578 113.554  1.00  0.00           C  
ATOM   2976  CD2 TYR A 193      35.320  90.176 111.292  1.00  0.00           C  
ATOM   2977  CE1 TYR A 193      33.199  90.563 113.128  1.00  0.00           C  
ATOM   2978  CE2 TYR A 193      33.965  90.106 110.922  1.00  0.00           C  
ATOM   2979  CZ  TYR A 193      32.912  90.248 111.826  1.00  0.00           C  
ATOM   2980  OH  TYR A 193      31.546  90.258 111.500  1.00  0.00           O  
ATOM   2981  H   TYR A 193      36.180  88.239 114.137  1.00  0.00           H  
ATOM   2982  HA  TYR A 193      37.813  88.690 111.826  1.00  0.00           H  
ATOM   2983  HB2 TYR A 193      37.048  90.485 114.227  1.00  0.00           H  
ATOM   2984  HB3 TYR A 193      37.735  90.972 112.698  1.00  0.00           H  
ATOM   2985  HD1 TYR A 193      34.850  90.977 114.518  1.00  0.00           H  
ATOM   2986  HD2 TYR A 193      36.152  90.030 110.619  1.00  0.00           H  
ATOM   2987  HE1 TYR A 193      32.418  90.806 113.834  1.00  0.00           H  
ATOM   2988  HE2 TYR A 193      33.819  89.958 109.862  1.00  0.00           H  
ATOM   2989  HH  TYR A 193      31.247  91.114 111.818  1.00  0.00           H  
ATOM   2990  N   TYR A 194      39.488  88.640 114.684  1.00  0.00           N  
ATOM   2991  CA  TYR A 194      40.700  88.958 115.499  1.00  0.00           C  
ATOM   2992  C   TYR A 194      41.374  87.627 116.076  1.00  0.00           C  
ATOM   2993  O   TYR A 194      41.715  87.496 117.241  1.00  0.00           O  
ATOM   2994  CB  TYR A 194      40.401  89.979 116.600  1.00  0.00           C  
ATOM   2995  CG  TYR A 194      39.630  91.135 116.148  1.00  0.00           C  
ATOM   2996  CD1 TYR A 194      38.309  91.459 116.439  1.00  0.00           C  
ATOM   2997  CD2 TYR A 194      40.230  91.951 115.176  1.00  0.00           C  
ATOM   2998  CE1 TYR A 194      37.621  92.535 115.861  1.00  0.00           C  
ATOM   2999  CE2 TYR A 194      39.518  92.880 114.370  1.00  0.00           C  
ATOM   3000  CZ  TYR A 194      38.264  93.228 114.843  1.00  0.00           C  
ATOM   3001  OH  TYR A 194      37.454  94.032 114.110  1.00  0.00           O  
ATOM   3002  H   TYR A 194      38.781  88.166 115.227  1.00  0.00           H  
ATOM   3003  HA  TYR A 194      41.415  89.465 114.851  1.00  0.00           H  
ATOM   3004  HB2 TYR A 194      40.028  89.477 117.493  1.00  0.00           H  
ATOM   3005  HB3 TYR A 194      41.355  90.393 116.929  1.00  0.00           H  
ATOM   3006  HD1 TYR A 194      37.861  90.752 117.122  1.00  0.00           H  
ATOM   3007  HD2 TYR A 194      41.276  91.763 114.984  1.00  0.00           H  
ATOM   3008  HE1 TYR A 194      36.634  92.887 116.125  1.00  0.00           H  
ATOM   3009  HE2 TYR A 194      39.939  93.274 113.457  1.00  0.00           H  
ATOM   3010  HH  TYR A 194      37.716  94.004 113.187  1.00  0.00           H  
ATOM   3011  N   LYS A 195      41.581  86.625 115.209  1.00  0.00           N  
ATOM   3012  CA  LYS A 195      41.982  85.288 115.548  1.00  0.00           C  
ATOM   3013  C   LYS A 195      43.471  85.127 116.015  1.00  0.00           C  
ATOM   3014  O   LYS A 195      44.141  84.130 115.850  1.00  0.00           O  
ATOM   3015  CB  LYS A 195      41.520  84.313 114.457  1.00  0.00           C  
ATOM   3016  CG  LYS A 195      39.926  84.290 114.447  1.00  0.00           C  
ATOM   3017  CD  LYS A 195      39.336  83.408 113.279  1.00  0.00           C  
ATOM   3018  CE  LYS A 195      39.640  81.927 113.491  1.00  0.00           C  
ATOM   3019  NZ  LYS A 195      38.969  81.127 112.463  1.00  0.00           N1+
ATOM   3020  H   LYS A 195      41.365  86.834 114.244  1.00  0.00           H  
ATOM   3021  HA  LYS A 195      41.520  85.085 116.516  1.00  0.00           H  
ATOM   3022  HB2 LYS A 195      41.754  84.612 113.435  1.00  0.00           H  
ATOM   3023  HB3 LYS A 195      42.005  83.346 114.592  1.00  0.00           H  
ATOM   3024  HG2 LYS A 195      39.656  83.818 115.392  1.00  0.00           H  
ATOM   3025  HG3 LYS A 195      39.552  85.306 114.320  1.00  0.00           H  
ATOM   3026  HD2 LYS A 195      38.252  83.453 113.383  1.00  0.00           H  
ATOM   3027  HD3 LYS A 195      39.731  83.810 112.346  1.00  0.00           H  
ATOM   3028  HE2 LYS A 195      40.717  81.788 113.399  1.00  0.00           H  
ATOM   3029  HE3 LYS A 195      39.242  81.533 114.426  1.00  0.00           H  
ATOM   3030  HZ1 LYS A 195      37.958  81.128 112.455  1.00  0.00           H  
ATOM   3031  HZ2 LYS A 195      39.288  81.333 111.526  1.00  0.00           H  
ATOM   3032  HZ3 LYS A 195      39.233  80.164 112.614  1.00  0.00           H  
ATOM   3033  N   SER A 196      44.079  86.180 116.536  1.00  0.00           N  
ATOM   3034  CA  SER A 196      45.429  86.217 117.000  1.00  0.00           C  
ATOM   3035  C   SER A 196      45.662  85.300 118.156  1.00  0.00           C  
ATOM   3036  O   SER A 196      44.943  85.346 119.171  1.00  0.00           O  
ATOM   3037  CB  SER A 196      45.783  87.652 117.356  1.00  0.00           C  
ATOM   3038  OG  SER A 196      47.112  87.806 117.688  1.00  0.00           O  
ATOM   3039  H   SER A 196      43.602  87.069 116.593  1.00  0.00           H  
ATOM   3040  HA  SER A 196      46.056  86.044 116.126  1.00  0.00           H  
ATOM   3041  HB2 SER A 196      45.536  88.414 116.618  1.00  0.00           H  
ATOM   3042  HB3 SER A 196      45.256  87.940 118.265  1.00  0.00           H  
ATOM   3043  HG  SER A 196      47.348  88.688 117.390  1.00  0.00           H  
ATOM   3044  N   ASP A 197      46.758  84.485 118.094  1.00  0.00           N  
ATOM   3045  CA  ASP A 197      47.367  83.762 119.239  1.00  0.00           C  
ATOM   3046  C   ASP A 197      48.353  84.701 119.963  1.00  0.00           C  
ATOM   3047  O   ASP A 197      48.943  84.386 121.016  1.00  0.00           O  
ATOM   3048  CB  ASP A 197      48.031  82.500 118.602  1.00  0.00           C  
ATOM   3049  CG  ASP A 197      47.036  81.694 117.764  1.00  0.00           C  
ATOM   3050  OD1 ASP A 197      46.050  81.094 118.340  1.00  0.00           O  
ATOM   3051  OD2 ASP A 197      47.235  81.593 116.532  1.00  0.00           O1-
ATOM   3052  H   ASP A 197      47.274  84.585 117.232  1.00  0.00           H  
ATOM   3053  HA  ASP A 197      46.577  83.486 119.938  1.00  0.00           H  
ATOM   3054  HB2 ASP A 197      48.881  82.765 117.974  1.00  0.00           H  
ATOM   3055  HB3 ASP A 197      48.408  81.778 119.328  1.00  0.00           H  
ATOM   3056  N   LEU A 198      48.642  85.868 119.366  1.00  0.00           N  
ATOM   3057  CA  LEU A 198      49.429  86.963 119.922  1.00  0.00           C  
ATOM   3058  C   LEU A 198      48.652  87.817 120.970  1.00  0.00           C  
ATOM   3059  O   LEU A 198      49.323  88.387 121.880  1.00  0.00           O  
ATOM   3060  CB  LEU A 198      50.098  87.890 118.914  1.00  0.00           C  
ATOM   3061  CG  LEU A 198      50.503  87.326 117.495  1.00  0.00           C  
ATOM   3062  CD1 LEU A 198      51.026  88.471 116.607  1.00  0.00           C  
ATOM   3063  CD2 LEU A 198      51.543  86.182 117.581  1.00  0.00           C  
ATOM   3064  H   LEU A 198      48.308  85.957 118.416  1.00  0.00           H  
ATOM   3065  HA  LEU A 198      50.195  86.385 120.438  1.00  0.00           H  
ATOM   3066  HB2 LEU A 198      49.498  88.788 118.768  1.00  0.00           H  
ATOM   3067  HB3 LEU A 198      50.975  88.395 119.319  1.00  0.00           H  
ATOM   3068  HG  LEU A 198      49.716  86.897 116.875  1.00  0.00           H  
ATOM   3069 HD11 LEU A 198      50.206  89.187 116.595  1.00  0.00           H  
ATOM   3070 HD12 LEU A 198      51.936  88.932 116.992  1.00  0.00           H  
ATOM   3071 HD13 LEU A 198      51.146  88.133 115.577  1.00  0.00           H  
ATOM   3072 HD21 LEU A 198      52.221  86.551 118.352  1.00  0.00           H  
ATOM   3073 HD22 LEU A 198      50.952  85.405 118.066  1.00  0.00           H  
ATOM   3074 HD23 LEU A 198      51.895  85.909 116.586  1.00  0.00           H  
ATOM   3075  N   THR A 199      47.339  87.905 120.992  1.00  0.00           N  
ATOM   3076  CA  THR A 199      46.608  88.605 122.057  1.00  0.00           C  
ATOM   3077  C   THR A 199      46.303  87.753 123.291  1.00  0.00           C  
ATOM   3078  O   THR A 199      46.027  86.582 123.050  1.00  0.00           O  
ATOM   3079  CB  THR A 199      45.273  89.184 121.511  1.00  0.00           C  
ATOM   3080  CG2 THR A 199      44.913  90.485 122.290  1.00  0.00           C  
ATOM   3081  OG1 THR A 199      45.387  89.560 120.166  1.00  0.00           O  
ATOM   3082  H   THR A 199      46.771  87.501 120.259  1.00  0.00           H  
ATOM   3083  HA  THR A 199      47.145  89.487 122.404  1.00  0.00           H  
ATOM   3084  HB  THR A 199      44.442  88.509 121.712  1.00  0.00           H  
ATOM   3085  HG1 THR A 199      44.524  89.364 119.793  1.00  0.00           H  
ATOM   3086 HG21 THR A 199      44.734  90.291 123.348  1.00  0.00           H  
ATOM   3087 HG22 THR A 199      45.731  91.157 122.031  1.00  0.00           H  
ATOM   3088 HG23 THR A 199      44.028  90.918 121.823  1.00  0.00           H  
ATOM   3089  N   LYS A 200      46.425  88.299 124.494  1.00  0.00           N  
ATOM   3090  CA  LYS A 200      46.391  87.554 125.780  1.00  0.00           C  
ATOM   3091  C   LYS A 200      45.721  88.394 126.903  1.00  0.00           C  
ATOM   3092  O   LYS A 200      45.880  89.617 126.843  1.00  0.00           O  
ATOM   3093  CB  LYS A 200      47.838  87.196 126.202  1.00  0.00           C  
ATOM   3094  CG  LYS A 200      48.024  85.840 126.999  1.00  0.00           C  
ATOM   3095  CD  LYS A 200      49.507  85.523 127.316  1.00  0.00           C  
ATOM   3096  CE  LYS A 200      50.386  86.630 127.906  1.00  0.00           C  
ATOM   3097  NZ  LYS A 200      50.079  86.973 129.314  1.00  0.00           N1+
ATOM   3098  H   LYS A 200      46.801  89.227 124.630  1.00  0.00           H  
ATOM   3099  HA  LYS A 200      45.845  86.609 125.763  1.00  0.00           H  
ATOM   3100  HB2 LYS A 200      48.482  87.071 125.331  1.00  0.00           H  
ATOM   3101  HB3 LYS A 200      48.172  88.086 126.734  1.00  0.00           H  
ATOM   3102  HG2 LYS A 200      47.581  86.110 127.958  1.00  0.00           H  
ATOM   3103  HG3 LYS A 200      47.583  84.959 126.534  1.00  0.00           H  
ATOM   3104  HD2 LYS A 200      49.634  84.701 128.019  1.00  0.00           H  
ATOM   3105  HD3 LYS A 200      49.890  85.375 126.307  1.00  0.00           H  
ATOM   3106  HE2 LYS A 200      51.396  86.220 127.867  1.00  0.00           H  
ATOM   3107  HE3 LYS A 200      50.437  87.536 127.303  1.00  0.00           H  
ATOM   3108  HZ1 LYS A 200      50.185  86.223 129.984  1.00  0.00           H  
ATOM   3109  HZ2 LYS A 200      50.760  87.662 129.597  1.00  0.00           H  
ATOM   3110  HZ3 LYS A 200      49.173  87.415 129.382  1.00  0.00           H  
ATOM   3111  N   ASP A 201      45.034  87.767 127.843  1.00  0.00           N  
ATOM   3112  CA  ASP A 201      44.717  88.385 129.174  1.00  0.00           C  
ATOM   3113  C   ASP A 201      43.822  89.665 129.100  1.00  0.00           C  
ATOM   3114  O   ASP A 201      43.956  90.560 129.951  1.00  0.00           O  
ATOM   3115  CB  ASP A 201      45.886  88.445 130.145  1.00  0.00           C  
ATOM   3116  CG  ASP A 201      46.463  87.068 130.508  1.00  0.00           C  
ATOM   3117  OD1 ASP A 201      45.621  86.154 130.695  1.00  0.00           O  
ATOM   3118  OD2 ASP A 201      47.605  86.792 130.787  1.00  0.00           O1-
ATOM   3119  H   ASP A 201      44.929  86.764 127.799  1.00  0.00           H  
ATOM   3120  HA  ASP A 201      44.007  87.703 129.640  1.00  0.00           H  
ATOM   3121  HB2 ASP A 201      46.602  89.195 129.809  1.00  0.00           H  
ATOM   3122  HB3 ASP A 201      45.581  88.759 131.143  1.00  0.00           H  
ATOM   3123  N   ILE A 202      42.930  89.735 128.028  1.00  0.00           N  
ATOM   3124  CA  ILE A 202      41.888  90.749 127.776  1.00  0.00           C  
ATOM   3125  C   ILE A 202      40.900  90.752 128.981  1.00  0.00           C  
ATOM   3126  O   ILE A 202      40.393  89.704 129.363  1.00  0.00           O  
ATOM   3127  CB  ILE A 202      41.076  90.419 126.438  1.00  0.00           C  
ATOM   3128  CG1 ILE A 202      42.057  90.559 125.305  1.00  0.00           C  
ATOM   3129  CG2 ILE A 202      39.773  91.279 126.260  1.00  0.00           C  
ATOM   3130  CD1 ILE A 202      41.349  90.149 123.972  1.00  0.00           C  
ATOM   3131  H   ILE A 202      42.876  88.913 127.445  1.00  0.00           H  
ATOM   3132  HA  ILE A 202      42.418  91.700 127.731  1.00  0.00           H  
ATOM   3133  HB  ILE A 202      40.786  89.369 126.454  1.00  0.00           H  
ATOM   3134 HG12 ILE A 202      42.361  91.600 125.196  1.00  0.00           H  
ATOM   3135 HG13 ILE A 202      42.964  89.954 125.296  1.00  0.00           H  
ATOM   3136 HG21 ILE A 202      39.243  90.737 125.478  1.00  0.00           H  
ATOM   3137 HG22 ILE A 202      39.160  91.350 127.159  1.00  0.00           H  
ATOM   3138 HG23 ILE A 202      39.955  92.272 125.847  1.00  0.00           H  
ATOM   3139 HD11 ILE A 202      42.059  90.055 123.149  1.00  0.00           H  
ATOM   3140 HD12 ILE A 202      40.903  89.154 123.949  1.00  0.00           H  
ATOM   3141 HD13 ILE A 202      40.627  90.836 123.529  1.00  0.00           H  
ATOM   3142  N   THR A 203      40.638  91.947 129.619  1.00  0.00           N  
ATOM   3143  CA  THR A 203      39.762  92.088 130.774  1.00  0.00           C  
ATOM   3144  C   THR A 203      39.074  93.370 130.756  1.00  0.00           C  
ATOM   3145  O   THR A 203      39.446  94.281 130.024  1.00  0.00           O  
ATOM   3146  CB  THR A 203      40.745  91.928 131.979  1.00  0.00           C  
ATOM   3147  CG2 THR A 203      41.771  93.053 132.111  1.00  0.00           C  
ATOM   3148  OG1 THR A 203      39.961  91.874 133.151  1.00  0.00           O  
ATOM   3149  H   THR A 203      41.074  92.814 129.337  1.00  0.00           H  
ATOM   3150  HA  THR A 203      39.030  91.285 130.700  1.00  0.00           H  
ATOM   3151  HB  THR A 203      41.200  90.939 131.927  1.00  0.00           H  
ATOM   3152  HG1 THR A 203      39.663  90.962 133.201  1.00  0.00           H  
ATOM   3153 HG21 THR A 203      42.178  92.953 133.118  1.00  0.00           H  
ATOM   3154 HG22 THR A 203      42.538  93.024 131.338  1.00  0.00           H  
ATOM   3155 HG23 THR A 203      41.240  94.004 132.077  1.00  0.00           H  
ATOM   3156  N   THR A 204      37.941  93.413 131.497  1.00  0.00           N  
ATOM   3157  CA  THR A 204      37.205  94.643 131.722  1.00  0.00           C  
ATOM   3158  C   THR A 204      38.049  95.739 132.450  1.00  0.00           C  
ATOM   3159  O   THR A 204      38.653  95.493 133.481  1.00  0.00           O  
ATOM   3160  CB  THR A 204      35.939  94.333 132.556  1.00  0.00           C  
ATOM   3161  CG2 THR A 204      35.176  95.595 132.895  1.00  0.00           C  
ATOM   3162  OG1 THR A 204      35.118  93.321 131.946  1.00  0.00           O  
ATOM   3163  H   THR A 204      37.826  92.556 132.019  1.00  0.00           H  
ATOM   3164  HA  THR A 204      36.862  95.082 130.786  1.00  0.00           H  
ATOM   3165  HB  THR A 204      36.302  93.974 133.518  1.00  0.00           H  
ATOM   3166  HG1 THR A 204      35.538  92.458 131.920  1.00  0.00           H  
ATOM   3167 HG21 THR A 204      34.249  95.233 133.340  1.00  0.00           H  
ATOM   3168 HG22 THR A 204      35.671  96.188 133.665  1.00  0.00           H  
ATOM   3169 HG23 THR A 204      34.946  96.179 132.004  1.00  0.00           H  
ATOM   3170  N   SER A 205      38.112  96.979 131.939  1.00  0.00           N  
ATOM   3171  CA  SER A 205      39.029  97.975 132.473  1.00  0.00           C  
ATOM   3172  C   SER A 205      38.576  98.547 133.789  1.00  0.00           C  
ATOM   3173  O   SER A 205      37.399  98.511 134.110  1.00  0.00           O  
ATOM   3174  CB  SER A 205      39.036  99.164 131.401  1.00  0.00           C  
ATOM   3175  OG  SER A 205      39.969 100.177 131.864  1.00  0.00           O  
ATOM   3176  H   SER A 205      37.666  97.181 131.055  1.00  0.00           H  
ATOM   3177  HA  SER A 205      40.062  97.676 132.649  1.00  0.00           H  
ATOM   3178  HB2 SER A 205      39.318  98.796 130.414  1.00  0.00           H  
ATOM   3179  HB3 SER A 205      38.039  99.588 131.290  1.00  0.00           H  
ATOM   3180  HG  SER A 205      40.739  99.996 131.319  1.00  0.00           H  
ATOM   3181  N   VAL A 206      39.388  99.257 134.535  1.00  0.00           N  
ATOM   3182  CA  VAL A 206      38.994 100.019 135.685  1.00  0.00           C  
ATOM   3183  C   VAL A 206      38.007 101.155 135.393  1.00  0.00           C  
ATOM   3184  O   VAL A 206      37.297 101.504 136.310  1.00  0.00           O  
ATOM   3185  CB  VAL A 206      40.275 100.567 136.324  1.00  0.00           C  
ATOM   3186  CG1 VAL A 206      40.729 101.849 135.587  1.00  0.00           C  
ATOM   3187  CG2 VAL A 206      40.095 100.817 137.807  1.00  0.00           C  
ATOM   3188  H   VAL A 206      40.359  99.276 134.258  1.00  0.00           H  
ATOM   3189  HA  VAL A 206      38.566  99.336 136.419  1.00  0.00           H  
ATOM   3190  HB  VAL A 206      40.990  99.746 136.299  1.00  0.00           H  
ATOM   3191 HG11 VAL A 206      40.037 102.651 135.844  1.00  0.00           H  
ATOM   3192 HG12 VAL A 206      41.655 102.208 136.036  1.00  0.00           H  
ATOM   3193 HG13 VAL A 206      40.867 101.735 134.512  1.00  0.00           H  
ATOM   3194 HG21 VAL A 206      40.947 101.229 138.348  1.00  0.00           H  
ATOM   3195 HG22 VAL A 206      39.285 101.471 138.130  1.00  0.00           H  
ATOM   3196 HG23 VAL A 206      39.844  99.899 138.339  1.00  0.00           H  
ATOM   3197  N   LEU A 207      37.879 101.651 134.109  1.00  0.00           N  
ATOM   3198  CA  LEU A 207      37.046 102.786 133.706  1.00  0.00           C  
ATOM   3199  C   LEU A 207      35.576 102.405 133.707  1.00  0.00           C  
ATOM   3200  O   LEU A 207      34.695 103.257 133.602  1.00  0.00           O  
ATOM   3201  CB  LEU A 207      37.547 103.427 132.419  1.00  0.00           C  
ATOM   3202  CG  LEU A 207      38.900 104.157 132.577  1.00  0.00           C  
ATOM   3203  CD1 LEU A 207      39.437 104.504 131.141  1.00  0.00           C  
ATOM   3204  CD2 LEU A 207      38.783 105.505 133.291  1.00  0.00           C  
ATOM   3205  H   LEU A 207      38.625 101.441 133.463  1.00  0.00           H  
ATOM   3206  HA  LEU A 207      37.209 103.494 134.518  1.00  0.00           H  
ATOM   3207  HB2 LEU A 207      37.617 102.692 131.616  1.00  0.00           H  
ATOM   3208  HB3 LEU A 207      36.837 104.197 132.120  1.00  0.00           H  
ATOM   3209  HG  LEU A 207      39.676 103.490 132.955  1.00  0.00           H  
ATOM   3210 HD11 LEU A 207      40.174 105.295 131.285  1.00  0.00           H  
ATOM   3211 HD12 LEU A 207      39.791 103.572 130.700  1.00  0.00           H  
ATOM   3212 HD13 LEU A 207      38.642 104.935 130.532  1.00  0.00           H  
ATOM   3213 HD21 LEU A 207      39.739 106.028 133.300  1.00  0.00           H  
ATOM   3214 HD22 LEU A 207      38.125 106.088 132.646  1.00  0.00           H  
ATOM   3215 HD23 LEU A 207      38.348 105.383 134.282  1.00  0.00           H  
ATOM   3216  N   THR A 208      35.263 101.134 133.785  1.00  0.00           N  
ATOM   3217  CA  THR A 208      33.916 100.578 133.775  1.00  0.00           C  
ATOM   3218  C   THR A 208      33.403 100.515 135.210  1.00  0.00           C  
ATOM   3219  O   THR A 208      33.334  99.464 135.849  1.00  0.00           O  
ATOM   3220  CB  THR A 208      34.010  99.235 132.984  1.00  0.00           C  
ATOM   3221  CG2 THR A 208      32.663  98.498 132.971  1.00  0.00           C  
ATOM   3222  OG1 THR A 208      34.482  99.544 131.709  1.00  0.00           O  
ATOM   3223  H   THR A 208      36.050 100.501 133.808  1.00  0.00           H  
ATOM   3224  HA  THR A 208      33.328 101.245 133.144  1.00  0.00           H  
ATOM   3225  HB  THR A 208      34.697  98.550 133.482  1.00  0.00           H  
ATOM   3226  HG1 THR A 208      35.137  98.936 131.360  1.00  0.00           H  
ATOM   3227 HG21 THR A 208      32.764  97.573 132.404  1.00  0.00           H  
ATOM   3228 HG22 THR A 208      32.314  98.232 133.969  1.00  0.00           H  
ATOM   3229 HG23 THR A 208      31.905  99.117 132.490  1.00  0.00           H  
ATOM   3230  N   VAL A 209      33.058 101.714 135.664  1.00  0.00           N  
ATOM   3231  CA  VAL A 209      32.513 102.068 136.999  1.00  0.00           C  
ATOM   3232  C   VAL A 209      30.935 102.086 137.040  1.00  0.00           C  
ATOM   3233  O   VAL A 209      30.286 102.643 136.145  1.00  0.00           O  
ATOM   3234  CB  VAL A 209      33.052 103.385 137.478  1.00  0.00           C  
ATOM   3235  CG1 VAL A 209      32.509 103.975 138.747  1.00  0.00           C  
ATOM   3236  CG2 VAL A 209      34.551 103.380 137.710  1.00  0.00           C  
ATOM   3237  H   VAL A 209      33.017 102.514 135.049  1.00  0.00           H  
ATOM   3238  HA  VAL A 209      32.893 101.309 137.683  1.00  0.00           H  
ATOM   3239  HB  VAL A 209      32.821 104.131 136.717  1.00  0.00           H  
ATOM   3240 HG11 VAL A 209      32.640 103.276 139.573  1.00  0.00           H  
ATOM   3241 HG12 VAL A 209      32.939 104.939 139.022  1.00  0.00           H  
ATOM   3242 HG13 VAL A 209      31.437 104.090 138.588  1.00  0.00           H  
ATOM   3243 HG21 VAL A 209      35.023 104.355 137.594  1.00  0.00           H  
ATOM   3244 HG22 VAL A 209      34.739 103.032 138.725  1.00  0.00           H  
ATOM   3245 HG23 VAL A 209      35.051 102.685 137.036  1.00  0.00           H  
ATOM   3246  N   ASN A 210      30.528 101.511 138.189  1.00  0.00           N  
ATOM   3247  CA  ASN A 210      29.069 101.483 138.500  1.00  0.00           C  
ATOM   3248  C   ASN A 210      28.331 102.752 138.225  1.00  0.00           C  
ATOM   3249  O   ASN A 210      28.649 103.836 138.755  1.00  0.00           O  
ATOM   3250  CB  ASN A 210      29.012 100.962 139.936  1.00  0.00           C  
ATOM   3251  CG  ASN A 210      27.590 100.615 140.490  1.00  0.00           C  
ATOM   3252  ND2 ASN A 210      27.108  99.394 140.445  1.00  0.00           N  
ATOM   3253  OD1 ASN A 210      26.861 101.551 140.879  1.00  0.00           O  
ATOM   3254  H   ASN A 210      31.167 101.121 138.867  1.00  0.00           H  
ATOM   3255  HA  ASN A 210      28.642 100.780 137.784  1.00  0.00           H  
ATOM   3256  HB2 ASN A 210      29.597 100.045 140.013  1.00  0.00           H  
ATOM   3257  HB3 ASN A 210      29.541 101.544 140.691  1.00  0.00           H  
ATOM   3258 HD21 ASN A 210      26.146  99.184 140.671  1.00  0.00           H  
ATOM   3259 HD22 ASN A 210      27.763  98.668 140.188  1.00  0.00           H  
ATOM   3260  N   ASN A 211      27.260 102.721 137.396  1.00  0.00           N  
ATOM   3261  CA  ASN A 211      26.412 103.861 137.086  1.00  0.00           C  
ATOM   3262  C   ASN A 211      27.170 105.009 136.450  1.00  0.00           C  
ATOM   3263  O   ASN A 211      26.741 106.157 136.614  1.00  0.00           O  
ATOM   3264  CB  ASN A 211      25.478 104.224 138.249  1.00  0.00           C  
ATOM   3265  CG  ASN A 211      24.334 103.167 138.398  1.00  0.00           C  
ATOM   3266  ND2 ASN A 211      24.595 102.214 139.236  1.00  0.00           N  
ATOM   3267  OD1 ASN A 211      23.358 103.260 137.628  1.00  0.00           O  
ATOM   3268  H   ASN A 211      27.010 101.807 137.043  1.00  0.00           H  
ATOM   3269  HA  ASN A 211      25.838 103.438 136.261  1.00  0.00           H  
ATOM   3270  HB2 ASN A 211      26.028 104.305 139.186  1.00  0.00           H  
ATOM   3271  HB3 ASN A 211      24.988 105.138 137.913  1.00  0.00           H  
ATOM   3272 HD21 ASN A 211      23.964 101.427 139.296  1.00  0.00           H  
ATOM   3273 HD22 ASN A 211      25.485 102.215 139.714  1.00  0.00           H  
ATOM   3274  N   LYS A 212      28.277 104.748 135.801  1.00  0.00           N  
ATOM   3275  CA  LYS A 212      29.032 105.654 134.944  1.00  0.00           C  
ATOM   3276  C   LYS A 212      29.275 105.062 133.561  1.00  0.00           C  
ATOM   3277  O   LYS A 212      29.038 105.725 132.572  1.00  0.00           O  
ATOM   3278  CB  LYS A 212      30.344 106.164 135.524  1.00  0.00           C  
ATOM   3279  CG  LYS A 212      30.044 106.853 136.886  1.00  0.00           C  
ATOM   3280  CD  LYS A 212      31.222 107.551 137.441  1.00  0.00           C  
ATOM   3281  CE  LYS A 212      30.913 107.911 138.882  1.00  0.00           C  
ATOM   3282  NZ  LYS A 212      31.810 108.710 139.561  1.00  0.00           N1+
ATOM   3283  H   LYS A 212      28.532 103.773 135.870  1.00  0.00           H  
ATOM   3284  HA  LYS A 212      28.375 106.522 134.882  1.00  0.00           H  
ATOM   3285  HB2 LYS A 212      31.098 105.386 135.641  1.00  0.00           H  
ATOM   3286  HB3 LYS A 212      30.769 106.916 134.859  1.00  0.00           H  
ATOM   3287  HG2 LYS A 212      29.267 107.598 136.708  1.00  0.00           H  
ATOM   3288  HG3 LYS A 212      29.616 106.201 137.648  1.00  0.00           H  
ATOM   3289  HD2 LYS A 212      32.117 106.934 137.359  1.00  0.00           H  
ATOM   3290  HD3 LYS A 212      31.304 108.486 136.888  1.00  0.00           H  
ATOM   3291  HE2 LYS A 212      30.043 108.564 138.809  1.00  0.00           H  
ATOM   3292  HE3 LYS A 212      30.714 106.995 139.440  1.00  0.00           H  
ATOM   3293  HZ1 LYS A 212      32.711 108.256 139.614  1.00  0.00           H  
ATOM   3294  HZ2 LYS A 212      31.939 109.577 139.057  1.00  0.00           H  
ATOM   3295  HZ3 LYS A 212      31.509 108.936 140.498  1.00  0.00           H  
ATOM   3296  N   ALA A 213      29.500 103.688 133.531  1.00  0.00           N  
ATOM   3297  CA  ALA A 213      29.735 102.970 132.317  1.00  0.00           C  
ATOM   3298  C   ALA A 213      28.430 102.487 131.663  1.00  0.00           C  
ATOM   3299  O   ALA A 213      27.961 101.397 131.839  1.00  0.00           O  
ATOM   3300  CB  ALA A 213      30.768 101.815 132.621  1.00  0.00           C  
ATOM   3301  H   ALA A 213      29.699 103.222 134.405  1.00  0.00           H  
ATOM   3302  HA  ALA A 213      30.252 103.619 131.610  1.00  0.00           H  
ATOM   3303  HB1 ALA A 213      30.378 101.299 133.500  1.00  0.00           H  
ATOM   3304  HB2 ALA A 213      30.990 101.141 131.793  1.00  0.00           H  
ATOM   3305  HB3 ALA A 213      31.717 102.331 132.763  1.00  0.00           H  
ATOM   3306  N   HIE A 214      27.791 103.440 130.953  1.00  0.00           N  
ATOM   3307  CA  HIE A 214      26.916 103.011 129.801  1.00  0.00           C  
ATOM   3308  C   HIE A 214      27.769 102.620 128.629  1.00  0.00           C  
ATOM   3309  O   HIE A 214      27.455 101.550 128.065  1.00  0.00           O  
ATOM   3310  CB  HIE A 214      25.947 104.039 129.336  1.00  0.00           C  
ATOM   3311  CG  HIE A 214      25.036 103.514 128.356  1.00  0.00           C  
ATOM   3312  CD2 HIE A 214      25.360 103.268 127.090  1.00  0.00           C  
ATOM   3313  ND1 HIE A 214      23.787 102.956 128.719  1.00  0.00           N  
ATOM   3314  CE1 HIE A 214      23.275 102.589 127.479  1.00  0.00           C  
ATOM   3315  NE2 HIE A 214      24.258 102.633 126.600  1.00  0.00           N  
ATOM   3316  H   HIE A 214      28.069 104.410 131.015  1.00  0.00           H  
ATOM   3317  HA  HIE A 214      26.357 102.097 130.003  1.00  0.00           H  
ATOM   3318  HB2 HIE A 214      25.374 104.279 130.231  1.00  0.00           H  
ATOM   3319  HB3 HIE A 214      26.526 104.915 129.043  1.00  0.00           H  
ATOM   3320  HD2 HIE A 214      26.281 103.472 126.565  1.00  0.00           H  
ATOM   3321  HE1 HIE A 214      22.245 102.289 127.352  1.00  0.00           H  
ATOM   3322  HE2 HIE A 214      24.166 102.508 125.602  1.00  0.00           H  
ATOM   3323  N   MET A 215      28.782 103.403 128.273  1.00  0.00           N  
ATOM   3324  CA  MET A 215      29.903 103.008 127.374  1.00  0.00           C  
ATOM   3325  C   MET A 215      30.785 102.005 128.135  1.00  0.00           C  
ATOM   3326  O   MET A 215      31.185 102.299 129.270  1.00  0.00           O  
ATOM   3327  CB  MET A 215      30.846 104.225 127.022  1.00  0.00           C  
ATOM   3328  CG  MET A 215      30.264 105.305 126.173  1.00  0.00           C  
ATOM   3329  SD  MET A 215      29.795 104.695 124.575  1.00  0.00           S  
ATOM   3330  CE  MET A 215      31.456 104.385 123.891  1.00  0.00           C  
ATOM   3331  H   MET A 215      28.989 104.137 128.936  1.00  0.00           H  
ATOM   3332  HA  MET A 215      29.544 102.559 126.448  1.00  0.00           H  
ATOM   3333  HB2 MET A 215      31.077 104.799 127.920  1.00  0.00           H  
ATOM   3334  HB3 MET A 215      31.759 103.842 126.566  1.00  0.00           H  
ATOM   3335  HG2 MET A 215      29.407 105.748 126.679  1.00  0.00           H  
ATOM   3336  HG3 MET A 215      31.036 106.065 126.045  1.00  0.00           H  
ATOM   3337  HE1 MET A 215      31.918 103.588 124.474  1.00  0.00           H  
ATOM   3338  HE2 MET A 215      31.451 104.123 122.833  1.00  0.00           H  
ATOM   3339  HE3 MET A 215      31.838 105.394 124.043  1.00  0.00           H  
ATOM   3340  N   VAL A 216      31.060 100.788 127.521  1.00  0.00           N  
ATOM   3341  CA  VAL A 216      31.961  99.662 128.009  1.00  0.00           C  
ATOM   3342  C   VAL A 216      33.343 100.026 127.669  1.00  0.00           C  
ATOM   3343  O   VAL A 216      33.555 100.507 126.579  1.00  0.00           O  
ATOM   3344  CB  VAL A 216      31.581  98.214 127.441  1.00  0.00           C  
ATOM   3345  CG1 VAL A 216      32.190  97.276 128.474  1.00  0.00           C  
ATOM   3346  CG2 VAL A 216      30.078  98.012 127.443  1.00  0.00           C  
ATOM   3347  H   VAL A 216      30.608 100.653 126.629  1.00  0.00           H  
ATOM   3348  HA  VAL A 216      31.930  99.618 129.098  1.00  0.00           H  
ATOM   3349  HB  VAL A 216      31.933  98.026 126.427  1.00  0.00           H  
ATOM   3350 HG11 VAL A 216      31.958  96.250 128.186  1.00  0.00           H  
ATOM   3351 HG12 VAL A 216      33.278  97.326 128.508  1.00  0.00           H  
ATOM   3352 HG13 VAL A 216      31.878  97.356 129.514  1.00  0.00           H  
ATOM   3353 HG21 VAL A 216      29.766  96.990 127.230  1.00  0.00           H  
ATOM   3354 HG22 VAL A 216      29.513  98.542 128.211  1.00  0.00           H  
ATOM   3355 HG23 VAL A 216      29.724  98.618 126.609  1.00  0.00           H  
ATOM   3356  N   THR A 217      34.275  99.934 128.608  1.00  0.00           N  
ATOM   3357  CA  THR A 217      35.710 100.034 128.406  1.00  0.00           C  
ATOM   3358  C   THR A 217      36.516  98.826 128.815  1.00  0.00           C  
ATOM   3359  O   THR A 217      36.395  98.324 129.972  1.00  0.00           O  
ATOM   3360  CB  THR A 217      36.343 101.362 128.969  1.00  0.00           C  
ATOM   3361  CG2 THR A 217      37.801 101.575 128.664  1.00  0.00           C  
ATOM   3362  OG1 THR A 217      35.627 102.347 128.315  1.00  0.00           O  
ATOM   3363  H   THR A 217      33.945  99.700 129.534  1.00  0.00           H  
ATOM   3364  HA  THR A 217      35.815 100.118 127.325  1.00  0.00           H  
ATOM   3365  HB  THR A 217      36.203 101.534 130.036  1.00  0.00           H  
ATOM   3366  HG1 THR A 217      35.010 102.709 128.956  1.00  0.00           H  
ATOM   3367 HG21 THR A 217      38.191 102.589 128.754  1.00  0.00           H  
ATOM   3368 HG22 THR A 217      38.352 100.875 129.292  1.00  0.00           H  
ATOM   3369 HG23 THR A 217      37.942 101.324 127.614  1.00  0.00           H  
ATOM   3370  N   LEU A 218      37.374  98.421 127.929  1.00  0.00           N  
ATOM   3371  CA  LEU A 218      38.164  97.180 127.902  1.00  0.00           C  
ATOM   3372  C   LEU A 218      39.673  97.517 127.695  1.00  0.00           C  
ATOM   3373  O   LEU A 218      40.085  98.273 126.790  1.00  0.00           O  
ATOM   3374  CB  LEU A 218      37.716  96.213 126.743  1.00  0.00           C  
ATOM   3375  CG  LEU A 218      36.464  95.390 127.049  1.00  0.00           C  
ATOM   3376  CD1 LEU A 218      35.234  95.990 126.313  1.00  0.00           C  
ATOM   3377  CD2 LEU A 218      36.589  93.960 126.524  1.00  0.00           C  
ATOM   3378  H   LEU A 218      37.506  98.972 127.093  1.00  0.00           H  
ATOM   3379  HA  LEU A 218      37.934  96.689 128.848  1.00  0.00           H  
ATOM   3380  HB2 LEU A 218      37.652  96.708 125.774  1.00  0.00           H  
ATOM   3381  HB3 LEU A 218      38.536  95.532 126.518  1.00  0.00           H  
ATOM   3382  HG  LEU A 218      36.518  95.409 128.137  1.00  0.00           H  
ATOM   3383 HD11 LEU A 218      35.198  97.078 126.372  1.00  0.00           H  
ATOM   3384 HD12 LEU A 218      35.152  95.594 125.301  1.00  0.00           H  
ATOM   3385 HD13 LEU A 218      34.278  95.631 126.694  1.00  0.00           H  
ATOM   3386 HD21 LEU A 218      35.687  93.423 126.815  1.00  0.00           H  
ATOM   3387 HD22 LEU A 218      36.820  94.055 125.463  1.00  0.00           H  
ATOM   3388 HD23 LEU A 218      37.393  93.469 127.073  1.00  0.00           H  
ATOM   3389  N   ASP A 219      40.473  96.768 128.441  1.00  0.00           N  
ATOM   3390  CA  ASP A 219      41.954  96.779 128.443  1.00  0.00           C  
ATOM   3391  C   ASP A 219      42.538  95.526 127.738  1.00  0.00           C  
ATOM   3392  O   ASP A 219      42.167  94.406 128.022  1.00  0.00           O  
ATOM   3393  CB  ASP A 219      42.428  96.911 129.877  1.00  0.00           C  
ATOM   3394  CG  ASP A 219      42.265  98.371 130.407  1.00  0.00           C  
ATOM   3395  OD1 ASP A 219      41.722  99.322 129.804  1.00  0.00           O  
ATOM   3396  OD2 ASP A 219      42.738  98.558 131.509  1.00  0.00           O1-
ATOM   3397  H   ASP A 219      40.127  96.123 129.137  1.00  0.00           H  
ATOM   3398  HA  ASP A 219      42.185  97.679 127.871  1.00  0.00           H  
ATOM   3399  HB2 ASP A 219      41.910  96.146 130.455  1.00  0.00           H  
ATOM   3400  HB3 ASP A 219      43.464  96.595 130.008  1.00  0.00           H  
ATOM   3401  N   TYR A 220      43.506  95.686 126.850  1.00  0.00           N  
ATOM   3402  CA  TYR A 220      44.070  94.594 125.990  1.00  0.00           C  
ATOM   3403  C   TYR A 220      45.598  94.475 126.023  1.00  0.00           C  
ATOM   3404  O   TYR A 220      46.312  95.422 126.418  1.00  0.00           O  
ATOM   3405  CB  TYR A 220      43.641  94.943 124.557  1.00  0.00           C  
ATOM   3406  CG  TYR A 220      42.193  95.003 124.285  1.00  0.00           C  
ATOM   3407  CD1 TYR A 220      41.420  96.175 124.527  1.00  0.00           C  
ATOM   3408  CD2 TYR A 220      41.616  93.934 123.594  1.00  0.00           C  
ATOM   3409  CE1 TYR A 220      40.063  96.166 124.109  1.00  0.00           C  
ATOM   3410  CE2 TYR A 220      40.237  93.956 123.207  1.00  0.00           C  
ATOM   3411  CZ  TYR A 220      39.487  95.067 123.444  1.00  0.00           C  
ATOM   3412  OH  TYR A 220      38.228  95.086 123.041  1.00  0.00           O  
ATOM   3413  H   TYR A 220      43.835  96.636 126.747  1.00  0.00           H  
ATOM   3414  HA  TYR A 220      43.607  93.656 126.295  1.00  0.00           H  
ATOM   3415  HB2 TYR A 220      44.115  95.883 124.277  1.00  0.00           H  
ATOM   3416  HB3 TYR A 220      44.133  94.158 123.982  1.00  0.00           H  
ATOM   3417  HD1 TYR A 220      41.817  97.096 124.928  1.00  0.00           H  
ATOM   3418  HD2 TYR A 220      42.167  93.020 123.428  1.00  0.00           H  
ATOM   3419  HE1 TYR A 220      39.517  97.087 124.248  1.00  0.00           H  
ATOM   3420  HE2 TYR A 220      39.809  93.196 122.570  1.00  0.00           H  
ATOM   3421  HH  TYR A 220      37.849  94.291 122.659  1.00  0.00           H  
ATOM   3422  N   THR A 221      46.143  93.267 125.832  1.00  0.00           N  
ATOM   3423  CA  THR A 221      47.595  93.049 125.759  1.00  0.00           C  
ATOM   3424  C   THR A 221      47.922  92.119 124.564  1.00  0.00           C  
ATOM   3425  O   THR A 221      47.167  91.136 124.366  1.00  0.00           O  
ATOM   3426  CB  THR A 221      47.977  92.319 127.028  1.00  0.00           C  
ATOM   3427  CG2 THR A 221      49.446  91.750 127.069  1.00  0.00           C  
ATOM   3428  OG1 THR A 221      47.934  93.259 128.046  1.00  0.00           O  
ATOM   3429  H   THR A 221      45.537  92.499 125.582  1.00  0.00           H  
ATOM   3430  HA  THR A 221      48.192  93.954 125.648  1.00  0.00           H  
ATOM   3431  HB  THR A 221      47.301  91.478 127.184  1.00  0.00           H  
ATOM   3432  HG1 THR A 221      47.138  93.763 127.856  1.00  0.00           H  
ATOM   3433 HG21 THR A 221      50.238  92.477 126.892  1.00  0.00           H  
ATOM   3434 HG22 THR A 221      49.706  91.360 128.053  1.00  0.00           H  
ATOM   3435 HG23 THR A 221      49.465  90.891 126.400  1.00  0.00           H  
ATOM   3436  N   VAL A 222      49.048  92.399 123.820  1.00  0.00           N  
ATOM   3437  CA  VAL A 222      49.489  91.580 122.640  1.00  0.00           C  
ATOM   3438  C   VAL A 222      51.028  91.442 122.621  1.00  0.00           C  
ATOM   3439  O   VAL A 222      51.677  92.445 122.945  1.00  0.00           O  
ATOM   3440  CB  VAL A 222      48.850  92.130 121.391  1.00  0.00           C  
ATOM   3441  CG1 VAL A 222      49.418  93.436 120.889  1.00  0.00           C  
ATOM   3442  CG2 VAL A 222      48.969  91.150 120.256  1.00  0.00           C  
ATOM   3443  H   VAL A 222      49.576  93.160 124.223  1.00  0.00           H  
ATOM   3444  HA  VAL A 222      49.068  90.599 122.861  1.00  0.00           H  
ATOM   3445  HB  VAL A 222      47.812  92.260 121.700  1.00  0.00           H  
ATOM   3446 HG11 VAL A 222      49.419  94.145 121.717  1.00  0.00           H  
ATOM   3447 HG12 VAL A 222      50.419  93.230 120.509  1.00  0.00           H  
ATOM   3448 HG13 VAL A 222      48.736  93.834 120.138  1.00  0.00           H  
ATOM   3449 HG21 VAL A 222      48.378  90.253 120.443  1.00  0.00           H  
ATOM   3450 HG22 VAL A 222      48.624  91.611 119.330  1.00  0.00           H  
ATOM   3451 HG23 VAL A 222      50.024  90.897 120.148  1.00  0.00           H  
ATOM   3452  N   GLN A 223      51.541  90.238 122.331  1.00  0.00           N  
ATOM   3453  CA  GLN A 223      52.944  89.937 122.095  1.00  0.00           C  
ATOM   3454  C   GLN A 223      53.376  90.799 120.926  1.00  0.00           C  
ATOM   3455  O   GLN A 223      52.672  90.790 119.909  1.00  0.00           O  
ATOM   3456  CB  GLN A 223      53.078  88.432 121.784  1.00  0.00           C  
ATOM   3457  CG  GLN A 223      52.857  87.654 123.087  1.00  0.00           C  
ATOM   3458  CD  GLN A 223      53.002  86.106 122.993  1.00  0.00           C  
ATOM   3459  NE2 GLN A 223      53.196  85.413 124.073  1.00  0.00           N  
ATOM   3460  OE1 GLN A 223      53.040  85.480 121.938  1.00  0.00           O  
ATOM   3461  H   GLN A 223      50.867  89.505 122.161  1.00  0.00           H  
ATOM   3462  HA  GLN A 223      53.531  90.110 122.996  1.00  0.00           H  
ATOM   3463  HB2 GLN A 223      52.284  88.076 121.129  1.00  0.00           H  
ATOM   3464  HB3 GLN A 223      54.044  88.220 121.325  1.00  0.00           H  
ATOM   3465  HG2 GLN A 223      53.546  88.015 123.852  1.00  0.00           H  
ATOM   3466  HG3 GLN A 223      51.865  87.810 123.511  1.00  0.00           H  
ATOM   3467 HE21 GLN A 223      53.191  84.413 123.931  1.00  0.00           H  
ATOM   3468 HE22 GLN A 223      53.572  85.904 124.872  1.00  0.00           H  
ATOM   3469  N   VAL A 224      54.579  91.402 120.881  1.00  0.00           N  
ATOM   3470  CA  VAL A 224      55.092  92.185 119.669  1.00  0.00           C  
ATOM   3471  C   VAL A 224      56.576  91.846 119.311  1.00  0.00           C  
ATOM   3472  O   VAL A 224      57.395  91.421 120.136  1.00  0.00           O  
ATOM   3473  CB  VAL A 224      54.813  93.724 119.865  1.00  0.00           C  
ATOM   3474  CG1 VAL A 224      53.355  94.082 120.173  1.00  0.00           C  
ATOM   3475  CG2 VAL A 224      55.725  94.566 120.748  1.00  0.00           C  
ATOM   3476  H   VAL A 224      55.078  91.426 121.758  1.00  0.00           H  
ATOM   3477  HA  VAL A 224      54.468  91.842 118.844  1.00  0.00           H  
ATOM   3478  HB  VAL A 224      54.895  94.167 118.873  1.00  0.00           H  
ATOM   3479 HG11 VAL A 224      53.246  95.150 119.986  1.00  0.00           H  
ATOM   3480 HG12 VAL A 224      52.580  93.557 119.616  1.00  0.00           H  
ATOM   3481 HG13 VAL A 224      53.197  93.908 121.238  1.00  0.00           H  
ATOM   3482 HG21 VAL A 224      56.726  94.585 120.316  1.00  0.00           H  
ATOM   3483 HG22 VAL A 224      55.467  95.624 120.761  1.00  0.00           H  
ATOM   3484 HG23 VAL A 224      55.769  94.176 121.766  1.00  0.00           H  
ATOM   3485  N   PRO A 225      56.928  92.139 118.056  1.00  0.00           N  
ATOM   3486  CA  PRO A 225      58.250  91.813 117.478  1.00  0.00           C  
ATOM   3487  C   PRO A 225      59.365  92.607 118.179  1.00  0.00           C  
ATOM   3488  O   PRO A 225      59.211  93.768 118.547  1.00  0.00           O  
ATOM   3489  CB  PRO A 225      58.212  92.069 115.973  1.00  0.00           C  
ATOM   3490  CG  PRO A 225      56.698  92.173 115.659  1.00  0.00           C  
ATOM   3491  CD  PRO A 225      56.187  92.745 117.026  1.00  0.00           C  
ATOM   3492  HA  PRO A 225      58.493  90.763 117.636  1.00  0.00           H  
ATOM   3493  HB2 PRO A 225      58.614  93.035 115.672  1.00  0.00           H  
ATOM   3494  HB3 PRO A 225      58.780  91.287 115.469  1.00  0.00           H  
ATOM   3495  HG2 PRO A 225      56.534  92.760 114.756  1.00  0.00           H  
ATOM   3496  HG3 PRO A 225      56.286  91.163 115.661  1.00  0.00           H  
ATOM   3497  HD2 PRO A 225      56.476  93.796 116.979  1.00  0.00           H  
ATOM   3498  HD3 PRO A 225      55.104  92.702 117.135  1.00  0.00           H  
ATOM   3499  N   GLY A 226      60.601  92.092 118.173  1.00  0.00           N  
ATOM   3500  CA  GLY A 226      61.737  92.730 118.839  1.00  0.00           C  
ATOM   3501  C   GLY A 226      61.780  92.484 120.298  1.00  0.00           C  
ATOM   3502  O   GLY A 226      60.788  92.707 120.989  1.00  0.00           O  
ATOM   3503  H   GLY A 226      60.812  91.214 117.719  1.00  0.00           H  
ATOM   3504  HA2 GLY A 226      62.613  92.236 118.421  1.00  0.00           H  
ATOM   3505  HA3 GLY A 226      61.841  93.799 118.649  1.00  0.00           H  
ATOM   3506  N   ALA A 227      62.849  91.931 120.743  1.00  0.00           N  
ATOM   3507  CA  ALA A 227      63.210  91.489 122.081  1.00  0.00           C  
ATOM   3508  C   ALA A 227      63.288  92.647 123.157  1.00  0.00           C  
ATOM   3509  O   ALA A 227      63.335  93.826 122.877  1.00  0.00           O  
ATOM   3510  CB  ALA A 227      64.569  90.780 121.988  1.00  0.00           C  
ATOM   3511  H   ALA A 227      63.508  91.755 119.999  1.00  0.00           H  
ATOM   3512  HA  ALA A 227      62.477  90.738 122.375  1.00  0.00           H  
ATOM   3513  HB1 ALA A 227      65.214  91.265 121.254  1.00  0.00           H  
ATOM   3514  HB2 ALA A 227      65.043  90.836 122.967  1.00  0.00           H  
ATOM   3515  HB3 ALA A 227      64.367  89.788 121.587  1.00  0.00           H  
ATOM   3516  N   GLY A 228      63.175  92.123 124.438  1.00  0.00           N  
ATOM   3517  CA  GLY A 228      63.474  92.898 125.621  1.00  0.00           C  
ATOM   3518  C   GLY A 228      64.957  92.915 125.948  1.00  0.00           C  
ATOM   3519  O   GLY A 228      65.788  92.287 125.286  1.00  0.00           O  
ATOM   3520  H   GLY A 228      62.963  91.153 124.624  1.00  0.00           H  
ATOM   3521  HA2 GLY A 228      62.989  93.868 125.508  1.00  0.00           H  
ATOM   3522  HA3 GLY A 228      62.908  92.476 126.452  1.00  0.00           H  
ATOM   3523  N   ARG A 229      65.249  93.558 127.084  1.00  0.00           N  
ATOM   3524  CA  ARG A 229      66.629  93.588 127.723  1.00  0.00           C  
ATOM   3525  C   ARG A 229      67.299  92.282 128.023  1.00  0.00           C  
ATOM   3526  O   ARG A 229      68.537  92.169 127.892  1.00  0.00           O  
ATOM   3527  CB  ARG A 229      66.570  94.381 129.028  1.00  0.00           C  
ATOM   3528  CG  ARG A 229      67.882  94.914 129.646  1.00  0.00           C  
ATOM   3529  CD  ARG A 229      67.622  95.545 130.999  1.00  0.00           C  
ATOM   3530  NE  ARG A 229      68.776  96.151 131.669  1.00  0.00           N  
ATOM   3531  CZ  ARG A 229      69.275  97.394 131.652  1.00  0.00           C  
ATOM   3532  NH1 ARG A 229      68.629  98.362 131.086  1.00  0.00           N1+
ATOM   3533  NH2 ARG A 229      70.196  97.797 132.440  1.00  0.00           N  
ATOM   3534  H   ARG A 229      64.575  94.041 127.660  1.00  0.00           H  
ATOM   3535  HA  ARG A 229      67.326  94.141 127.092  1.00  0.00           H  
ATOM   3536  HB2 ARG A 229      65.999  95.291 128.848  1.00  0.00           H  
ATOM   3537  HB3 ARG A 229      65.958  93.818 129.733  1.00  0.00           H  
ATOM   3538  HG2 ARG A 229      68.596  94.121 129.866  1.00  0.00           H  
ATOM   3539  HG3 ARG A 229      68.280  95.738 129.054  1.00  0.00           H  
ATOM   3540  HD2 ARG A 229      66.871  96.314 130.815  1.00  0.00           H  
ATOM   3541  HD3 ARG A 229      67.289  94.733 131.646  1.00  0.00           H  
ATOM   3542  HE  ARG A 229      69.124  95.437 132.293  1.00  0.00           H  
ATOM   3543 HH11 ARG A 229      67.764  98.120 130.627  1.00  0.00           H  
ATOM   3544 HH12 ARG A 229      69.090  99.242 130.902  1.00  0.00           H  
ATOM   3545 HH21 ARG A 229      70.659  97.069 132.966  1.00  0.00           H  
ATOM   3546 HH22 ARG A 229      70.495  98.744 132.623  1.00  0.00           H  
ATOM   3547  N   ASP A 230      66.527  91.214 128.285  1.00  0.00           N  
ATOM   3548  CA  ASP A 230      67.063  89.823 128.390  1.00  0.00           C  
ATOM   3549  C   ASP A 230      67.129  88.979 127.090  1.00  0.00           C  
ATOM   3550  O   ASP A 230      67.464  87.791 127.136  1.00  0.00           O  
ATOM   3551  CB  ASP A 230      66.571  89.023 129.625  1.00  0.00           C  
ATOM   3552  CG  ASP A 230      67.166  89.547 130.940  1.00  0.00           C  
ATOM   3553  OD1 ASP A 230      68.097  90.368 130.932  1.00  0.00           O  
ATOM   3554  OD2 ASP A 230      66.701  89.017 132.019  1.00  0.00           O1-
ATOM   3555  H   ASP A 230      65.531  91.384 128.282  1.00  0.00           H  
ATOM   3556  HA  ASP A 230      68.103  89.919 128.701  1.00  0.00           H  
ATOM   3557  HB2 ASP A 230      65.497  89.169 129.746  1.00  0.00           H  
ATOM   3558  HB3 ASP A 230      66.821  87.962 129.616  1.00  0.00           H  
ATOM   3559  N   GLY A 231      66.767  89.623 125.965  1.00  0.00           N  
ATOM   3560  CA  GLY A 231      66.907  88.903 124.686  1.00  0.00           C  
ATOM   3561  C   GLY A 231      65.674  87.945 124.415  1.00  0.00           C  
ATOM   3562  O   GLY A 231      65.682  87.143 123.499  1.00  0.00           O  
ATOM   3563  H   GLY A 231      66.434  90.575 125.928  1.00  0.00           H  
ATOM   3564  HA2 GLY A 231      66.916  89.632 123.876  1.00  0.00           H  
ATOM   3565  HA3 GLY A 231      67.863  88.386 124.601  1.00  0.00           H  
ATOM   3566  N   ALA A 232      64.662  88.002 125.271  1.00  0.00           N  
ATOM   3567  CA  ALA A 232      63.455  87.143 125.279  1.00  0.00           C  
ATOM   3568  C   ALA A 232      62.322  87.825 124.446  1.00  0.00           C  
ATOM   3569  O   ALA A 232      62.362  89.096 124.225  1.00  0.00           O  
ATOM   3570  CB  ALA A 232      62.814  86.910 126.695  1.00  0.00           C  
ATOM   3571  H   ALA A 232      64.623  88.720 125.981  1.00  0.00           H  
ATOM   3572  HA  ALA A 232      63.715  86.190 124.819  1.00  0.00           H  
ATOM   3573  HB1 ALA A 232      62.229  85.990 126.711  1.00  0.00           H  
ATOM   3574  HB2 ALA A 232      63.585  86.592 127.398  1.00  0.00           H  
ATOM   3575  HB3 ALA A 232      62.180  87.766 126.924  1.00  0.00           H  
ATOM   3576  N   PRO A 233      61.314  87.152 123.948  1.00  0.00           N  
ATOM   3577  CA  PRO A 233      60.289  87.794 123.197  1.00  0.00           C  
ATOM   3578  C   PRO A 233      59.620  88.932 123.996  1.00  0.00           C  
ATOM   3579  O   PRO A 233      59.407  88.751 125.180  1.00  0.00           O  
ATOM   3580  CB  PRO A 233      59.446  86.789 122.468  1.00  0.00           C  
ATOM   3581  CG  PRO A 233      60.435  85.630 122.395  1.00  0.00           C  
ATOM   3582  CD  PRO A 233      61.223  85.739 123.720  1.00  0.00           C  
ATOM   3583  HA  PRO A 233      60.878  88.259 122.407  1.00  0.00           H  
ATOM   3584  HB2 PRO A 233      58.557  86.559 123.054  1.00  0.00           H  
ATOM   3585  HB3 PRO A 233      59.217  87.062 121.437  1.00  0.00           H  
ATOM   3586  HG2 PRO A 233      59.897  84.683 122.396  1.00  0.00           H  
ATOM   3587  HG3 PRO A 233      61.119  85.763 121.556  1.00  0.00           H  
ATOM   3588  HD2 PRO A 233      60.651  85.270 124.521  1.00  0.00           H  
ATOM   3589  HD3 PRO A 233      62.224  85.309 123.663  1.00  0.00           H  
ATOM   3590  N   GLY A 234      59.165  90.020 123.395  1.00  0.00           N  
ATOM   3591  CA  GLY A 234      58.452  91.188 123.956  1.00  0.00           C  
ATOM   3592  C   GLY A 234      56.909  91.376 123.822  1.00  0.00           C  
ATOM   3593  O   GLY A 234      56.292  90.644 123.088  1.00  0.00           O  
ATOM   3594  H   GLY A 234      59.363  89.988 122.405  1.00  0.00           H  
ATOM   3595  HA2 GLY A 234      58.677  91.486 124.979  1.00  0.00           H  
ATOM   3596  HA3 GLY A 234      58.853  92.061 123.437  1.00  0.00           H  
ATOM   3597  N   PHE A 235      56.323  92.294 124.489  1.00  0.00           N  
ATOM   3598  CA  PHE A 235      54.861  92.603 124.353  1.00  0.00           C  
ATOM   3599  C   PHE A 235      54.485  94.130 124.356  1.00  0.00           C  
ATOM   3600  O   PHE A 235      55.325  94.949 124.752  1.00  0.00           O  
ATOM   3601  CB  PHE A 235      54.128  91.791 125.456  1.00  0.00           C  
ATOM   3602  CG  PHE A 235      54.323  92.278 126.871  1.00  0.00           C  
ATOM   3603  CD1 PHE A 235      55.266  91.737 127.705  1.00  0.00           C  
ATOM   3604  CD2 PHE A 235      53.387  93.271 127.327  1.00  0.00           C  
ATOM   3605  CE1 PHE A 235      55.371  92.172 129.047  1.00  0.00           C  
ATOM   3606  CE2 PHE A 235      53.489  93.683 128.679  1.00  0.00           C  
ATOM   3607  CZ  PHE A 235      54.423  93.067 129.545  1.00  0.00           C  
ATOM   3608  H   PHE A 235      56.887  92.829 125.135  1.00  0.00           H  
ATOM   3609  HA  PHE A 235      54.513  92.330 123.356  1.00  0.00           H  
ATOM   3610  HB2 PHE A 235      53.045  91.687 125.380  1.00  0.00           H  
ATOM   3611  HB3 PHE A 235      54.565  90.800 125.333  1.00  0.00           H  
ATOM   3612  HD1 PHE A 235      56.041  91.111 127.285  1.00  0.00           H  
ATOM   3613  HD2 PHE A 235      52.722  93.821 126.679  1.00  0.00           H  
ATOM   3614  HE1 PHE A 235      56.181  91.831 129.677  1.00  0.00           H  
ATOM   3615  HE2 PHE A 235      52.784  94.399 129.075  1.00  0.00           H  
ATOM   3616  HZ  PHE A 235      54.508  93.437 130.555  1.00  0.00           H  
ATOM   3617  N   SER A 236      53.253  94.443 124.051  1.00  0.00           N  
ATOM   3618  CA  SER A 236      52.690  95.808 124.111  1.00  0.00           C  
ATOM   3619  C   SER A 236      51.175  95.768 124.598  1.00  0.00           C  
ATOM   3620  O   SER A 236      50.644  94.632 124.693  1.00  0.00           O  
ATOM   3621  CB  SER A 236      52.662  96.377 122.703  1.00  0.00           C  
ATOM   3622  OG  SER A 236      52.142  97.678 122.657  1.00  0.00           O  
ATOM   3623  H   SER A 236      52.632  93.725 123.708  1.00  0.00           H  
ATOM   3624  HA  SER A 236      53.233  96.503 124.753  1.00  0.00           H  
ATOM   3625  HB2 SER A 236      53.665  96.443 122.279  1.00  0.00           H  
ATOM   3626  HB3 SER A 236      51.993  95.706 122.165  1.00  0.00           H  
ATOM   3627  HG  SER A 236      52.882  98.287 122.609  1.00  0.00           H  
ATOM   3628  N   LYS A 237      50.575  96.906 124.958  1.00  0.00           N  
ATOM   3629  CA  LYS A 237      49.256  97.041 125.715  1.00  0.00           C  
ATOM   3630  C   LYS A 237      48.374  98.063 124.984  1.00  0.00           C  
ATOM   3631  O   LYS A 237      49.031  98.938 124.477  1.00  0.00           O  
ATOM   3632  CB  LYS A 237      49.385  97.430 127.179  1.00  0.00           C  
ATOM   3633  CG  LYS A 237      50.319  96.456 127.858  1.00  0.00           C  
ATOM   3634  CD  LYS A 237      50.277  96.615 129.381  1.00  0.00           C  
ATOM   3635  CE  LYS A 237      48.900  96.183 129.926  1.00  0.00           C  
ATOM   3636  NZ  LYS A 237      48.934  96.319 131.423  1.00  0.00           N1+
ATOM   3637  H   LYS A 237      51.037  97.715 124.567  1.00  0.00           H  
ATOM   3638  HA  LYS A 237      48.669  96.124 125.711  1.00  0.00           H  
ATOM   3639  HB2 LYS A 237      49.829  98.423 127.216  1.00  0.00           H  
ATOM   3640  HB3 LYS A 237      48.367  97.388 127.567  1.00  0.00           H  
ATOM   3641  HG2 LYS A 237      49.995  95.445 127.611  1.00  0.00           H  
ATOM   3642  HG3 LYS A 237      51.337  96.472 127.468  1.00  0.00           H  
ATOM   3643  HD2 LYS A 237      51.042  95.928 129.745  1.00  0.00           H  
ATOM   3644  HD3 LYS A 237      50.584  97.643 129.573  1.00  0.00           H  
ATOM   3645  HE2 LYS A 237      48.078  96.816 129.591  1.00  0.00           H  
ATOM   3646  HE3 LYS A 237      48.734  95.119 129.755  1.00  0.00           H  
ATOM   3647  HZ1 LYS A 237      49.463  97.140 131.680  1.00  0.00           H  
ATOM   3648  HZ2 LYS A 237      48.033  96.523 131.831  1.00  0.00           H  
ATOM   3649  HZ3 LYS A 237      49.296  95.450 131.789  1.00  0.00           H  
ATOM   3650  N   PHE A 238      47.053  98.065 124.931  1.00  0.00           N  
ATOM   3651  CA  PHE A 238      46.100  99.028 124.445  1.00  0.00           C  
ATOM   3652  C   PHE A 238      44.711  98.997 125.091  1.00  0.00           C  
ATOM   3653  O   PHE A 238      44.361  98.095 125.838  1.00  0.00           O  
ATOM   3654  CB  PHE A 238      46.034  98.789 122.955  1.00  0.00           C  
ATOM   3655  CG  PHE A 238      45.295  97.599 122.359  1.00  0.00           C  
ATOM   3656  CD1 PHE A 238      45.956  96.422 122.061  1.00  0.00           C  
ATOM   3657  CD2 PHE A 238      43.932  97.673 122.015  1.00  0.00           C  
ATOM   3658  CE1 PHE A 238      45.404  95.406 121.351  1.00  0.00           C  
ATOM   3659  CE2 PHE A 238      43.311  96.600 121.299  1.00  0.00           C  
ATOM   3660  CZ  PHE A 238      44.122  95.521 120.887  1.00  0.00           C  
ATOM   3661  H   PHE A 238      46.593  97.329 125.447  1.00  0.00           H  
ATOM   3662  HA  PHE A 238      46.415 100.049 124.660  1.00  0.00           H  
ATOM   3663  HB2 PHE A 238      45.479  99.657 122.599  1.00  0.00           H  
ATOM   3664  HB3 PHE A 238      47.041  98.892 122.552  1.00  0.00           H  
ATOM   3665  HD1 PHE A 238      47.009  96.283 122.262  1.00  0.00           H  
ATOM   3666  HD2 PHE A 238      43.320  98.554 122.138  1.00  0.00           H  
ATOM   3667  HE1 PHE A 238      46.043  94.580 121.076  1.00  0.00           H  
ATOM   3668  HE2 PHE A 238      42.355  96.663 120.802  1.00  0.00           H  
ATOM   3669  HZ  PHE A 238      43.685  94.737 120.287  1.00  0.00           H  
ATOM   3670  N   ARG A 239      43.850 100.000 124.807  1.00  0.00           N  
ATOM   3671  CA  ARG A 239      42.508 100.130 125.359  1.00  0.00           C  
ATOM   3672  C   ARG A 239      41.489 100.650 124.376  1.00  0.00           C  
ATOM   3673  O   ARG A 239      41.853 101.562 123.571  1.00  0.00           O  
ATOM   3674  CB  ARG A 239      42.629 101.095 126.584  1.00  0.00           C  
ATOM   3675  CG  ARG A 239      41.348 101.797 127.036  1.00  0.00           C  
ATOM   3676  CD  ARG A 239      41.756 102.703 128.168  1.00  0.00           C  
ATOM   3677  NE  ARG A 239      42.116 102.012 129.424  1.00  0.00           N  
ATOM   3678  CZ  ARG A 239      42.595 102.574 130.424  1.00  0.00           C  
ATOM   3679  NH1 ARG A 239      42.882 103.837 130.606  1.00  0.00           N1+
ATOM   3680  NH2 ARG A 239      43.009 101.890 131.441  1.00  0.00           N  
ATOM   3681  H   ARG A 239      44.195 100.707 124.173  1.00  0.00           H  
ATOM   3682  HA  ARG A 239      42.242  99.155 125.766  1.00  0.00           H  
ATOM   3683  HB2 ARG A 239      42.876 100.479 127.449  1.00  0.00           H  
ATOM   3684  HB3 ARG A 239      43.373 101.850 126.331  1.00  0.00           H  
ATOM   3685  HG2 ARG A 239      40.779 102.247 126.221  1.00  0.00           H  
ATOM   3686  HG3 ARG A 239      40.644 101.111 127.506  1.00  0.00           H  
ATOM   3687  HD2 ARG A 239      42.599 103.258 127.755  1.00  0.00           H  
ATOM   3688  HD3 ARG A 239      40.944 103.365 128.472  1.00  0.00           H  
ATOM   3689  HE  ARG A 239      42.137 101.002 129.425  1.00  0.00           H  
ATOM   3690 HH11 ARG A 239      42.751 104.578 129.931  1.00  0.00           H  
ATOM   3691 HH12 ARG A 239      43.282 104.148 131.480  1.00  0.00           H  
ATOM   3692 HH21 ARG A 239      42.865 100.892 131.375  1.00  0.00           H  
ATOM   3693 HH22 ARG A 239      43.514 102.305 132.211  1.00  0.00           H  
ATOM   3694  N   LEU A 240      40.289 100.113 124.403  1.00  0.00           N  
ATOM   3695  CA  LEU A 240      39.164 100.570 123.535  1.00  0.00           C  
ATOM   3696  C   LEU A 240      37.869 100.816 124.323  1.00  0.00           C  
ATOM   3697  O   LEU A 240      37.733 100.256 125.417  1.00  0.00           O  
ATOM   3698  CB  LEU A 240      38.980  99.646 122.360  1.00  0.00           C  
ATOM   3699  CG  LEU A 240      40.090  99.643 121.353  1.00  0.00           C  
ATOM   3700  CD1 LEU A 240      39.963  98.412 120.501  1.00  0.00           C  
ATOM   3701  CD2 LEU A 240      39.984 100.803 120.340  1.00  0.00           C  
ATOM   3702  H   LEU A 240      40.063  99.686 125.290  1.00  0.00           H  
ATOM   3703  HA  LEU A 240      39.319 101.584 123.166  1.00  0.00           H  
ATOM   3704  HB2 LEU A 240      38.818  98.626 122.708  1.00  0.00           H  
ATOM   3705  HB3 LEU A 240      38.126  99.899 121.732  1.00  0.00           H  
ATOM   3706  HG  LEU A 240      41.065  99.670 121.840  1.00  0.00           H  
ATOM   3707 HD11 LEU A 240      38.951  98.279 120.118  1.00  0.00           H  
ATOM   3708 HD12 LEU A 240      40.681  98.504 119.687  1.00  0.00           H  
ATOM   3709 HD13 LEU A 240      40.221  97.507 121.052  1.00  0.00           H  
ATOM   3710 HD21 LEU A 240      39.002 100.714 119.874  1.00  0.00           H  
ATOM   3711 HD22 LEU A 240      39.996 101.710 120.945  1.00  0.00           H  
ATOM   3712 HD23 LEU A 240      40.765 100.785 119.580  1.00  0.00           H  
ATOM   3713  N   SER A 241      36.882 101.380 123.683  1.00  0.00           N  
ATOM   3714  CA  SER A 241      35.632 101.700 124.276  1.00  0.00           C  
ATOM   3715  C   SER A 241      34.406 101.685 123.280  1.00  0.00           C  
ATOM   3716  O   SER A 241      34.519 101.855 122.031  1.00  0.00           O  
ATOM   3717  CB  SER A 241      35.767 103.004 125.057  1.00  0.00           C  
ATOM   3718  OG  SER A 241      34.625 103.329 125.755  1.00  0.00           O  
ATOM   3719  H   SER A 241      37.145 101.876 122.843  1.00  0.00           H  
ATOM   3720  HA  SER A 241      35.427 100.909 124.995  1.00  0.00           H  
ATOM   3721  HB2 SER A 241      36.607 102.761 125.709  1.00  0.00           H  
ATOM   3722  HB3 SER A 241      35.973 103.672 124.220  1.00  0.00           H  
ATOM   3723  HG  SER A 241      34.842 102.878 126.573  1.00  0.00           H  
ATOM   3724  N   TYR A 242      33.229 101.338 123.815  1.00  0.00           N  
ATOM   3725  CA  TYR A 242      32.179 100.710 123.032  1.00  0.00           C  
ATOM   3726  C   TYR A 242      30.757 100.876 123.575  1.00  0.00           C  
ATOM   3727  O   TYR A 242      30.571 100.888 124.769  1.00  0.00           O  
ATOM   3728  CB  TYR A 242      32.443  99.177 123.118  1.00  0.00           C  
ATOM   3729  CG  TYR A 242      33.747  98.659 122.458  1.00  0.00           C  
ATOM   3730  CD1 TYR A 242      33.913  98.536 121.041  1.00  0.00           C  
ATOM   3731  CD2 TYR A 242      34.733  98.104 123.334  1.00  0.00           C  
ATOM   3732  CE1 TYR A 242      35.096  97.885 120.504  1.00  0.00           C  
ATOM   3733  CE2 TYR A 242      35.915  97.498 122.832  1.00  0.00           C  
ATOM   3734  CZ  TYR A 242      36.067  97.442 121.397  1.00  0.00           C  
ATOM   3735  OH  TYR A 242      37.150  96.855 120.874  1.00  0.00           O  
ATOM   3736  H   TYR A 242      33.154 101.169 124.808  1.00  0.00           H  
ATOM   3737  HA  TYR A 242      32.226 101.036 121.992  1.00  0.00           H  
ATOM   3738  HB2 TYR A 242      32.394  98.847 124.156  1.00  0.00           H  
ATOM   3739  HB3 TYR A 242      31.587  98.780 122.575  1.00  0.00           H  
ATOM   3740  HD1 TYR A 242      33.154  98.850 120.340  1.00  0.00           H  
ATOM   3741  HD2 TYR A 242      34.581  98.172 124.401  1.00  0.00           H  
ATOM   3742  HE1 TYR A 242      35.197  97.695 119.445  1.00  0.00           H  
ATOM   3743  HE2 TYR A 242      36.579  97.064 123.567  1.00  0.00           H  
ATOM   3744  HH  TYR A 242      37.542  96.356 121.595  1.00  0.00           H  
ATOM   3745  N   TYR A 243      29.796 100.997 122.708  1.00  0.00           N  
ATOM   3746  CA  TYR A 243      28.375 101.135 122.953  1.00  0.00           C  
ATOM   3747  C   TYR A 243      27.569  99.759 122.992  1.00  0.00           C  
ATOM   3748  O   TYR A 243      27.641  99.046 121.926  1.00  0.00           O  
ATOM   3749  CB  TYR A 243      27.740 102.301 122.154  1.00  0.00           C  
ATOM   3750  CG  TYR A 243      26.355 102.694 122.564  1.00  0.00           C  
ATOM   3751  CD1 TYR A 243      25.198 101.984 122.241  1.00  0.00           C  
ATOM   3752  CD2 TYR A 243      26.241 103.860 123.273  1.00  0.00           C  
ATOM   3753  CE1 TYR A 243      23.945 102.347 122.762  1.00  0.00           C  
ATOM   3754  CE2 TYR A 243      25.009 104.221 123.789  1.00  0.00           C  
ATOM   3755  CZ  TYR A 243      23.829 103.504 123.522  1.00  0.00           C  
ATOM   3756  OH  TYR A 243      22.654 103.848 124.096  1.00  0.00           O  
ATOM   3757  H   TYR A 243      30.082 100.946 121.741  1.00  0.00           H  
ATOM   3758  HA  TYR A 243      28.318 101.476 123.986  1.00  0.00           H  
ATOM   3759  HB2 TYR A 243      28.406 103.154 122.294  1.00  0.00           H  
ATOM   3760  HB3 TYR A 243      27.684 102.036 121.099  1.00  0.00           H  
ATOM   3761  HD1 TYR A 243      25.289 101.086 121.649  1.00  0.00           H  
ATOM   3762  HD2 TYR A 243      27.171 104.344 123.530  1.00  0.00           H  
ATOM   3763  HE1 TYR A 243      23.140 101.691 122.464  1.00  0.00           H  
ATOM   3764  HE2 TYR A 243      24.967 105.105 124.406  1.00  0.00           H  
ATOM   3765  HH  TYR A 243      22.789 104.544 124.743  1.00  0.00           H  
ATOM   3766  N   PRO A 244      26.854  99.450 124.106  1.00  0.00           N  
ATOM   3767  CA  PRO A 244      26.127  98.156 124.175  1.00  0.00           C  
ATOM   3768  C   PRO A 244      24.847  98.100 123.298  1.00  0.00           C  
ATOM   3769  O   PRO A 244      23.789  98.286 123.849  1.00  0.00           O  
ATOM   3770  CB  PRO A 244      25.898  98.017 125.725  1.00  0.00           C  
ATOM   3771  CG  PRO A 244      25.765  99.402 126.281  1.00  0.00           C  
ATOM   3772  CD  PRO A 244      26.647 100.246 125.281  1.00  0.00           C  
ATOM   3773  HA  PRO A 244      26.814  97.405 123.787  1.00  0.00           H  
ATOM   3774  HB2 PRO A 244      25.032  97.381 125.911  1.00  0.00           H  
ATOM   3775  HB3 PRO A 244      26.825  97.545 126.051  1.00  0.00           H  
ATOM   3776  HG2 PRO A 244      24.737  99.761 126.311  1.00  0.00           H  
ATOM   3777  HG3 PRO A 244      26.123  99.468 127.309  1.00  0.00           H  
ATOM   3778  HD2 PRO A 244      26.219 101.190 124.946  1.00  0.00           H  
ATOM   3779  HD3 PRO A 244      27.638 100.355 125.721  1.00  0.00           H  
ATOM   3780  N   HIE A 245      25.040  97.737 122.031  1.00  0.00           N  
ATOM   3781  CA  HIE A 245      23.976  97.453 121.109  1.00  0.00           C  
ATOM   3782  C   HIE A 245      23.344  96.050 121.432  1.00  0.00           C  
ATOM   3783  O   HIE A 245      24.099  95.174 121.855  1.00  0.00           O  
ATOM   3784  CB  HIE A 245      24.473  97.541 119.672  1.00  0.00           C  
ATOM   3785  CG  HIE A 245      25.106  98.863 119.334  1.00  0.00           C  
ATOM   3786  CD2 HIE A 245      26.277  99.085 118.672  1.00  0.00           C  
ATOM   3787  ND1 HIE A 245      24.406 100.054 119.325  1.00  0.00           N  
ATOM   3788  CE1 HIE A 245      25.161 100.995 118.763  1.00  0.00           C  
ATOM   3789  NE2 HIE A 245      26.331 100.453 118.372  1.00  0.00           N  
ATOM   3790  H   HIE A 245      26.025  97.638 121.829  1.00  0.00           H  
ATOM   3791  HA  HIE A 245      23.159  98.174 121.152  1.00  0.00           H  
ATOM   3792  HB2 HIE A 245      25.113  96.673 119.511  1.00  0.00           H  
ATOM   3793  HB3 HIE A 245      23.718  97.315 118.920  1.00  0.00           H  
ATOM   3794  HD2 HIE A 245      27.014  98.321 118.477  1.00  0.00           H  
ATOM   3795  HE1 HIE A 245      24.888 102.037 118.691  1.00  0.00           H  
ATOM   3796  HE2 HIE A 245      27.095 100.788 117.801  1.00  0.00           H  
ATOM   3797  N   CYS A 246      22.051  95.943 121.173  1.00  0.00           N  
ATOM   3798  CA  CYS A 246      21.343  94.602 121.204  1.00  0.00           C  
ATOM   3799  C   CYS A 246      20.305  94.538 120.028  1.00  0.00           C  
ATOM   3800  O   CYS A 246      19.947  95.523 119.409  1.00  0.00           O  
ATOM   3801  CB  CYS A 246      20.774  94.352 122.639  1.00  0.00           C  
ATOM   3802  SG  CYS A 246      19.382  95.264 123.186  1.00  0.00           S  
ATOM   3803  H   CYS A 246      21.493  96.707 120.818  1.00  0.00           H  
ATOM   3804  HA  CYS A 246      22.120  93.877 120.963  1.00  0.00           H  
ATOM   3805  HB2 CYS A 246      20.468  93.306 122.665  1.00  0.00           H  
ATOM   3806  HB3 CYS A 246      21.646  94.511 123.273  1.00  0.00           H  
ATOM   3807  HG  CYS A 246      19.789  96.460 122.752  1.00  0.00           H  
ATOM   3808  N   LEU A 247      19.857  93.322 119.761  1.00  0.00           N  
ATOM   3809  CA  LEU A 247      18.731  93.263 118.694  1.00  0.00           C  
ATOM   3810  C   LEU A 247      17.532  94.181 118.961  1.00  0.00           C  
ATOM   3811  O   LEU A 247      17.037  94.763 117.996  1.00  0.00           O  
ATOM   3812  CB  LEU A 247      18.442  91.795 118.642  1.00  0.00           C  
ATOM   3813  CG  LEU A 247      17.241  91.392 117.788  1.00  0.00           C  
ATOM   3814  CD1 LEU A 247      17.405  91.774 116.311  1.00  0.00           C  
ATOM   3815  CD2 LEU A 247      16.991  89.883 117.804  1.00  0.00           C  
ATOM   3816  H   LEU A 247      20.124  92.527 120.323  1.00  0.00           H  
ATOM   3817  HA  LEU A 247      19.214  93.605 117.778  1.00  0.00           H  
ATOM   3818  HB2 LEU A 247      19.338  91.233 118.380  1.00  0.00           H  
ATOM   3819  HB3 LEU A 247      18.177  91.631 119.687  1.00  0.00           H  
ATOM   3820  HG  LEU A 247      16.308  91.801 118.176  1.00  0.00           H  
ATOM   3821 HD11 LEU A 247      18.332  91.409 115.869  1.00  0.00           H  
ATOM   3822 HD12 LEU A 247      16.478  91.455 115.834  1.00  0.00           H  
ATOM   3823 HD13 LEU A 247      17.276  92.838 116.112  1.00  0.00           H  
ATOM   3824 HD21 LEU A 247      17.775  89.332 117.285  1.00  0.00           H  
ATOM   3825 HD22 LEU A 247      17.016  89.515 118.830  1.00  0.00           H  
ATOM   3826 HD23 LEU A 247      16.032  89.604 117.370  1.00  0.00           H  
ATOM   3827  N   ALA A 248      17.148  94.400 120.184  1.00  0.00           N  
ATOM   3828  CA  ALA A 248      16.040  95.260 120.462  1.00  0.00           C  
ATOM   3829  C   ALA A 248      16.371  96.738 120.217  1.00  0.00           C  
ATOM   3830  O   ALA A 248      15.633  97.465 119.514  1.00  0.00           O  
ATOM   3831  CB  ALA A 248      15.616  94.923 121.914  1.00  0.00           C  
ATOM   3832  H   ALA A 248      17.420  93.765 120.921  1.00  0.00           H  
ATOM   3833  HA  ALA A 248      15.119  95.083 119.905  1.00  0.00           H  
ATOM   3834  HB1 ALA A 248      16.300  95.402 122.615  1.00  0.00           H  
ATOM   3835  HB2 ALA A 248      14.763  95.533 122.208  1.00  0.00           H  
ATOM   3836  HB3 ALA A 248      15.386  93.879 122.128  1.00  0.00           H  
ATOM   3837  N   SER A 249      17.476  97.241 120.674  1.00  0.00           N  
ATOM   3838  CA  SER A 249      17.854  98.598 120.514  1.00  0.00           C  
ATOM   3839  C   SER A 249      18.368  98.993 119.084  1.00  0.00           C  
ATOM   3840  O   SER A 249      18.092 100.102 118.599  1.00  0.00           O  
ATOM   3841  CB  SER A 249      18.951  98.868 121.586  1.00  0.00           C  
ATOM   3842  OG  SER A 249      20.050  98.074 121.085  1.00  0.00           O  
ATOM   3843  H   SER A 249      18.140  96.608 121.098  1.00  0.00           H  
ATOM   3844  HA  SER A 249      17.018  99.224 120.823  1.00  0.00           H  
ATOM   3845  HB2 SER A 249      19.153  99.922 121.778  1.00  0.00           H  
ATOM   3846  HB3 SER A 249      18.691  98.516 122.585  1.00  0.00           H  
ATOM   3847  HG  SER A 249      20.498  98.673 120.482  1.00  0.00           H  
ATOM   3848  N   PHE A 250      18.930  97.963 118.379  1.00  0.00           N  
ATOM   3849  CA  PHE A 250      19.341  98.082 117.012  1.00  0.00           C  
ATOM   3850  C   PHE A 250      18.052  98.046 116.080  1.00  0.00           C  
ATOM   3851  O   PHE A 250      18.023  98.601 115.026  1.00  0.00           O  
ATOM   3852  CB  PHE A 250      20.412  97.065 116.661  1.00  0.00           C  
ATOM   3853  CG  PHE A 250      21.138  97.457 115.439  1.00  0.00           C  
ATOM   3854  CD1 PHE A 250      20.568  97.169 114.201  1.00  0.00           C  
ATOM   3855  CD2 PHE A 250      22.455  97.969 115.510  1.00  0.00           C  
ATOM   3856  CE1 PHE A 250      21.238  97.568 112.988  1.00  0.00           C  
ATOM   3857  CE2 PHE A 250      23.099  98.367 114.347  1.00  0.00           C  
ATOM   3858  CZ  PHE A 250      22.474  98.243 113.128  1.00  0.00           C  
ATOM   3859  H   PHE A 250      19.234  97.151 118.896  1.00  0.00           H  
ATOM   3860  HA  PHE A 250      19.779  99.073 116.889  1.00  0.00           H  
ATOM   3861  HB2 PHE A 250      21.104  97.018 117.500  1.00  0.00           H  
ATOM   3862  HB3 PHE A 250      19.919  96.094 116.715  1.00  0.00           H  
ATOM   3863  HD1 PHE A 250      19.617  96.671 114.087  1.00  0.00           H  
ATOM   3864  HD2 PHE A 250      22.838  98.183 116.497  1.00  0.00           H  
ATOM   3865  HE1 PHE A 250      20.735  97.513 112.034  1.00  0.00           H  
ATOM   3866  HE2 PHE A 250      24.061  98.857 114.388  1.00  0.00           H  
ATOM   3867  HZ  PHE A 250      22.887  98.595 112.193  1.00  0.00           H  
ATOM   3868  N   THR A 251      17.032  97.392 116.490  1.00  0.00           N  
ATOM   3869  CA  THR A 251      15.734  97.443 115.746  1.00  0.00           C  
ATOM   3870  C   THR A 251      15.096  98.781 115.847  1.00  0.00           C  
ATOM   3871  O   THR A 251      14.534  99.148 114.874  1.00  0.00           O  
ATOM   3872  CB  THR A 251      14.682  96.431 116.227  1.00  0.00           C  
ATOM   3873  CG2 THR A 251      13.321  96.424 115.512  1.00  0.00           C  
ATOM   3874  OG1 THR A 251      15.146  95.093 115.955  1.00  0.00           O  
ATOM   3875  H   THR A 251      17.193  96.693 117.200  1.00  0.00           H  
ATOM   3876  HA  THR A 251      15.895  97.174 114.702  1.00  0.00           H  
ATOM   3877  HB  THR A 251      14.580  96.476 117.311  1.00  0.00           H  
ATOM   3878  HG1 THR A 251      15.275  94.745 116.841  1.00  0.00           H  
ATOM   3879 HG21 THR A 251      12.668  95.627 115.871  1.00  0.00           H  
ATOM   3880 HG22 THR A 251      12.736  97.344 115.522  1.00  0.00           H  
ATOM   3881 HG23 THR A 251      13.644  96.174 114.501  1.00  0.00           H  
ATOM   3882  N   GLU A 252      15.258  99.517 116.942  1.00  0.00           N  
ATOM   3883  CA  GLU A 252      14.951 100.929 116.916  1.00  0.00           C  
ATOM   3884  C   GLU A 252      15.801 101.741 115.887  1.00  0.00           C  
ATOM   3885  O   GLU A 252      15.284 102.609 115.227  1.00  0.00           O  
ATOM   3886  CB  GLU A 252      14.926 101.468 118.332  1.00  0.00           C  
ATOM   3887  CG  GLU A 252      14.274 102.892 118.418  1.00  0.00           C  
ATOM   3888  CD  GLU A 252      15.366 104.054 118.596  1.00  0.00           C  
ATOM   3889  OE1 GLU A 252      15.536 104.893 117.645  1.00  0.00           O  
ATOM   3890  OE2 GLU A 252      16.045 104.178 119.629  1.00  0.00           O1-
ATOM   3891  H   GLU A 252      15.807  99.231 117.740  1.00  0.00           H  
ATOM   3892  HA  GLU A 252      13.998 101.029 116.395  1.00  0.00           H  
ATOM   3893  HB2 GLU A 252      14.390 100.769 118.972  1.00  0.00           H  
ATOM   3894  HB3 GLU A 252      15.911 101.396 118.793  1.00  0.00           H  
ATOM   3895  HG2 GLU A 252      13.582 103.144 117.614  1.00  0.00           H  
ATOM   3896  HG3 GLU A 252      13.662 102.912 119.321  1.00  0.00           H  
ATOM   3897  N   LEU A 253      17.115 101.568 115.829  1.00  0.00           N  
ATOM   3898  CA  LEU A 253      17.975 102.137 114.782  1.00  0.00           C  
ATOM   3899  C   LEU A 253      17.649 101.621 113.395  1.00  0.00           C  
ATOM   3900  O   LEU A 253      17.717 102.464 112.490  1.00  0.00           O  
ATOM   3901  CB  LEU A 253      19.525 101.840 115.125  1.00  0.00           C  
ATOM   3902  CG  LEU A 253      20.143 102.266 116.463  1.00  0.00           C  
ATOM   3903  CD1 LEU A 253      21.674 102.140 116.275  1.00  0.00           C  
ATOM   3904  CD2 LEU A 253      19.895 103.755 116.704  1.00  0.00           C  
ATOM   3905  H   LEU A 253      17.488 100.945 116.532  1.00  0.00           H  
ATOM   3906  HA  LEU A 253      17.759 103.204 114.751  1.00  0.00           H  
ATOM   3907  HB2 LEU A 253      19.656 100.759 115.122  1.00  0.00           H  
ATOM   3908  HB3 LEU A 253      20.154 102.229 114.323  1.00  0.00           H  
ATOM   3909  HG  LEU A 253      19.721 101.670 117.273  1.00  0.00           H  
ATOM   3910 HD11 LEU A 253      22.060 103.067 115.850  1.00  0.00           H  
ATOM   3911 HD12 LEU A 253      22.111 101.824 117.221  1.00  0.00           H  
ATOM   3912 HD13 LEU A 253      21.791 101.434 115.452  1.00  0.00           H  
ATOM   3913 HD21 LEU A 253      20.103 104.352 115.816  1.00  0.00           H  
ATOM   3914 HD22 LEU A 253      18.857 103.992 116.935  1.00  0.00           H  
ATOM   3915 HD23 LEU A 253      20.557 104.114 117.492  1.00  0.00           H  
ATOM   3916  N   VAL A 254      17.175 100.385 113.096  1.00  0.00           N  
ATOM   3917  CA  VAL A 254      16.613 100.059 111.797  1.00  0.00           C  
ATOM   3918  C   VAL A 254      15.395 100.865 111.536  1.00  0.00           C  
ATOM   3919  O   VAL A 254      15.175 101.295 110.397  1.00  0.00           O  
ATOM   3920  CB  VAL A 254      16.530  98.503 111.752  1.00  0.00           C  
ATOM   3921  CG1 VAL A 254      15.960  98.130 110.351  1.00  0.00           C  
ATOM   3922  CG2 VAL A 254      17.844  97.741 111.897  1.00  0.00           C  
ATOM   3923  H   VAL A 254      17.251  99.662 113.798  1.00  0.00           H  
ATOM   3924  HA  VAL A 254      17.337 100.399 111.057  1.00  0.00           H  
ATOM   3925  HB  VAL A 254      15.758  98.193 112.457  1.00  0.00           H  
ATOM   3926 HG11 VAL A 254      14.897  98.329 110.218  1.00  0.00           H  
ATOM   3927 HG12 VAL A 254      16.484  98.651 109.550  1.00  0.00           H  
ATOM   3928 HG13 VAL A 254      15.914  97.055 110.178  1.00  0.00           H  
ATOM   3929 HG21 VAL A 254      18.460  97.854 111.006  1.00  0.00           H  
ATOM   3930 HG22 VAL A 254      18.440  98.285 112.629  1.00  0.00           H  
ATOM   3931 HG23 VAL A 254      17.625  96.701 112.140  1.00  0.00           H  
ATOM   3932  N   GLN A 255      14.598 101.239 112.544  1.00  0.00           N  
ATOM   3933  CA  GLN A 255      13.345 102.054 112.366  1.00  0.00           C  
ATOM   3934  C   GLN A 255      13.700 103.492 112.012  1.00  0.00           C  
ATOM   3935  O   GLN A 255      13.064 104.048 111.136  1.00  0.00           O  
ATOM   3936  CB  GLN A 255      12.360 101.915 113.578  1.00  0.00           C  
ATOM   3937  CG  GLN A 255      11.496 100.604 113.658  1.00  0.00           C  
ATOM   3938  CD  GLN A 255      10.979 100.170 115.031  1.00  0.00           C  
ATOM   3939  NE2 GLN A 255      10.156  99.148 114.945  1.00  0.00           N  
ATOM   3940  OE1 GLN A 255      11.227 100.830 115.970  1.00  0.00           O  
ATOM   3941  H   GLN A 255      14.730 100.762 113.424  1.00  0.00           H  
ATOM   3942  HA  GLN A 255      12.878 101.445 111.592  1.00  0.00           H  
ATOM   3943  HB2 GLN A 255      12.848 102.225 114.502  1.00  0.00           H  
ATOM   3944  HB3 GLN A 255      11.673 102.757 113.498  1.00  0.00           H  
ATOM   3945  HG2 GLN A 255      10.615 100.637 113.017  1.00  0.00           H  
ATOM   3946  HG3 GLN A 255      12.093  99.717 113.446  1.00  0.00           H  
ATOM   3947 HE21 GLN A 255       9.889  98.674 115.795  1.00  0.00           H  
ATOM   3948 HE22 GLN A 255       9.999  98.732 114.037  1.00  0.00           H  
ATOM   3949  N   GLU A 256      14.816 103.995 112.605  1.00  0.00           N  
ATOM   3950  CA  GLU A 256      15.344 105.323 112.347  1.00  0.00           C  
ATOM   3951  C   GLU A 256      15.782 105.580 110.897  1.00  0.00           C  
ATOM   3952  O   GLU A 256      15.407 106.655 110.423  1.00  0.00           O  
ATOM   3953  CB  GLU A 256      16.385 105.824 113.427  1.00  0.00           C  
ATOM   3954  CG  GLU A 256      16.787 107.309 113.323  1.00  0.00           C  
ATOM   3955  CD  GLU A 256      15.705 108.332 113.850  1.00  0.00           C  
ATOM   3956  OE1 GLU A 256      16.016 109.517 113.697  1.00  0.00           O  
ATOM   3957  OE2 GLU A 256      14.664 107.915 114.376  1.00  0.00           O1-
ATOM   3958  H   GLU A 256      15.230 103.496 113.379  1.00  0.00           H  
ATOM   3959  HA  GLU A 256      14.522 106.024 112.494  1.00  0.00           H  
ATOM   3960  HB2 GLU A 256      16.040 105.548 114.423  1.00  0.00           H  
ATOM   3961  HB3 GLU A 256      17.315 105.264 113.331  1.00  0.00           H  
ATOM   3962  HG2 GLU A 256      17.719 107.577 113.821  1.00  0.00           H  
ATOM   3963  HG3 GLU A 256      16.985 107.556 112.279  1.00  0.00           H  
ATOM   3964  N   ALA A 257      16.464 104.702 110.298  1.00  0.00           N  
ATOM   3965  CA  ALA A 257      17.250 104.958 109.060  1.00  0.00           C  
ATOM   3966  C   ALA A 257      16.697 104.188 107.866  1.00  0.00           C  
ATOM   3967  O   ALA A 257      17.006 104.601 106.772  1.00  0.00           O  
ATOM   3968  CB  ALA A 257      18.735 104.586 109.301  1.00  0.00           C  
ATOM   3969  H   ALA A 257      16.710 103.882 110.834  1.00  0.00           H  
ATOM   3970  HA  ALA A 257      17.306 106.021 108.827  1.00  0.00           H  
ATOM   3971  HB1 ALA A 257      19.084 104.974 110.258  1.00  0.00           H  
ATOM   3972  HB2 ALA A 257      18.714 103.501 109.402  1.00  0.00           H  
ATOM   3973  HB3 ALA A 257      19.362 104.868 108.454  1.00  0.00           H  
ATOM   3974  N   PHE A 258      15.825 103.170 108.072  1.00  0.00           N  
ATOM   3975  CA  PHE A 258      15.295 102.418 107.002  1.00  0.00           C  
ATOM   3976  C   PHE A 258      13.762 102.159 107.112  1.00  0.00           C  
ATOM   3977  O   PHE A 258      13.145 101.820 106.143  1.00  0.00           O  
ATOM   3978  CB  PHE A 258      16.043 101.097 106.849  1.00  0.00           C  
ATOM   3979  CG  PHE A 258      17.515 101.203 106.469  1.00  0.00           C  
ATOM   3980  CD1 PHE A 258      17.995 101.205 105.118  1.00  0.00           C  
ATOM   3981  CD2 PHE A 258      18.439 101.148 107.559  1.00  0.00           C  
ATOM   3982  CE1 PHE A 258      19.362 101.164 104.898  1.00  0.00           C  
ATOM   3983  CE2 PHE A 258      19.792 101.275 107.304  1.00  0.00           C  
ATOM   3984  CZ  PHE A 258      20.284 101.187 105.992  1.00  0.00           C  
ATOM   3985  H   PHE A 258      15.602 102.898 109.018  1.00  0.00           H  
ATOM   3986  HA  PHE A 258      15.524 102.993 106.106  1.00  0.00           H  
ATOM   3987  HB2 PHE A 258      15.955 100.406 107.687  1.00  0.00           H  
ATOM   3988  HB3 PHE A 258      15.576 100.521 106.050  1.00  0.00           H  
ATOM   3989  HD1 PHE A 258      17.288 101.157 104.304  1.00  0.00           H  
ATOM   3990  HD2 PHE A 258      18.156 101.169 108.601  1.00  0.00           H  
ATOM   3991  HE1 PHE A 258      19.713 100.921 103.906  1.00  0.00           H  
ATOM   3992  HE2 PHE A 258      20.533 101.453 108.069  1.00  0.00           H  
ATOM   3993  HZ  PHE A 258      21.356 101.174 105.856  1.00  0.00           H  
ATOM   3994  N   GLY A 259      13.150 102.270 108.333  1.00  0.00           N  
ATOM   3995  CA  GLY A 259      11.775 102.069 108.576  1.00  0.00           C  
ATOM   3996  C   GLY A 259      11.250 100.580 108.492  1.00  0.00           C  
ATOM   3997  O   GLY A 259      11.992  99.609 108.185  1.00  0.00           O  
ATOM   3998  H   GLY A 259      13.812 102.473 109.067  1.00  0.00           H  
ATOM   3999  HA2 GLY A 259      11.598 102.503 109.559  1.00  0.00           H  
ATOM   4000  HA3 GLY A 259      11.191 102.631 107.848  1.00  0.00           H  
ATOM   4001  N   GLY A 260       9.945 100.393 108.741  1.00  0.00           N  
ATOM   4002  CA  GLY A 260       9.348  99.161 108.535  1.00  0.00           C  
ATOM   4003  C   GLY A 260       9.358  98.632 107.026  1.00  0.00           C  
ATOM   4004  O   GLY A 260       9.102  97.457 106.878  1.00  0.00           O  
ATOM   4005  H   GLY A 260       9.363 101.161 109.045  1.00  0.00           H  
ATOM   4006  HA2 GLY A 260       9.890  98.474 109.186  1.00  0.00           H  
ATOM   4007  HA3 GLY A 260       8.311  99.278 108.849  1.00  0.00           H  
ATOM   4008  N   ARG A 261       9.499  99.570 106.008  1.00  0.00           N  
ATOM   4009  CA  ARG A 261       9.523  99.248 104.559  1.00  0.00           C  
ATOM   4010  C   ARG A 261      10.789  98.454 104.107  1.00  0.00           C  
ATOM   4011  O   ARG A 261      10.696  97.982 102.983  1.00  0.00           O  
ATOM   4012  CB  ARG A 261       9.445 100.564 103.754  1.00  0.00           C  
ATOM   4013  CG  ARG A 261      10.661 101.565 103.881  1.00  0.00           C  
ATOM   4014  CD  ARG A 261      10.427 103.045 103.500  1.00  0.00           C  
ATOM   4015  NE  ARG A 261      11.684 103.801 103.694  1.00  0.00           N  
ATOM   4016  CZ  ARG A 261      11.915 104.482 104.737  1.00  0.00           C  
ATOM   4017  NH1 ARG A 261      12.950 105.250 104.728  1.00  0.00           N1+
ATOM   4018  NH2 ARG A 261      11.304 104.456 105.863  1.00  0.00           N  
ATOM   4019  H   ARG A 261       9.387 100.549 106.234  1.00  0.00           H  
ATOM   4020  HA  ARG A 261       8.687  98.593 104.313  1.00  0.00           H  
ATOM   4021  HB2 ARG A 261       9.439 100.277 102.702  1.00  0.00           H  
ATOM   4022  HB3 ARG A 261       8.526 101.067 104.053  1.00  0.00           H  
ATOM   4023  HG2 ARG A 261      11.081 101.613 104.886  1.00  0.00           H  
ATOM   4024  HG3 ARG A 261      11.471 101.303 103.202  1.00  0.00           H  
ATOM   4025  HD2 ARG A 261      10.160 102.876 102.457  1.00  0.00           H  
ATOM   4026  HD3 ARG A 261       9.564 103.572 103.912  1.00  0.00           H  
ATOM   4027  HE  ARG A 261      12.250 103.957 102.871  1.00  0.00           H  
ATOM   4028 HH11 ARG A 261      13.418 105.301 103.834  1.00  0.00           H  
ATOM   4029 HH12 ARG A 261      13.284 105.534 105.638  1.00  0.00           H  
ATOM   4030 HH21 ARG A 261      10.614 103.742 106.050  1.00  0.00           H  
ATOM   4031 HH22 ARG A 261      11.557 105.041 106.646  1.00  0.00           H  
ATOM   4032  N   CYS A 262      11.811  98.405 104.924  1.00  0.00           N  
ATOM   4033  CA  CYS A 262      13.003  97.609 104.555  1.00  0.00           C  
ATOM   4034  C   CYS A 262      12.734  96.095 104.445  1.00  0.00           C  
ATOM   4035  O   CYS A 262      11.730  95.571 104.897  1.00  0.00           O  
ATOM   4036  CB  CYS A 262      14.158  97.915 105.501  1.00  0.00           C  
ATOM   4037  SG  CYS A 262      13.955  97.207 107.178  1.00  0.00           S  
ATOM   4038  H   CYS A 262      11.818  98.957 105.771  1.00  0.00           H  
ATOM   4039  HA  CYS A 262      13.283  97.927 103.551  1.00  0.00           H  
ATOM   4040  HB2 CYS A 262      15.039  97.451 105.057  1.00  0.00           H  
ATOM   4041  HB3 CYS A 262      14.341  98.989 105.485  1.00  0.00           H  
ATOM   4042  HG  CYS A 262      13.369  98.219 107.824  1.00  0.00           H  
ATOM   4043  N   GLN A 263      13.711  95.336 103.874  1.00  0.00           N  
ATOM   4044  CA  GLN A 263      13.671  93.831 104.041  1.00  0.00           C  
ATOM   4045  C   GLN A 263      14.872  93.494 104.967  1.00  0.00           C  
ATOM   4046  O   GLN A 263      16.077  93.622 104.675  1.00  0.00           O  
ATOM   4047  CB  GLN A 263      13.773  93.225 102.608  1.00  0.00           C  
ATOM   4048  CG  GLN A 263      12.364  92.862 102.003  1.00  0.00           C  
ATOM   4049  CD  GLN A 263      12.491  92.049 100.750  1.00  0.00           C  
ATOM   4050  NE2 GLN A 263      11.359  91.360 100.499  1.00  0.00           N  
ATOM   4051  OE1 GLN A 263      13.451  91.947 100.000  1.00  0.00           O  
ATOM   4052  H   GLN A 263      14.612  95.750 103.682  1.00  0.00           H  
ATOM   4053  HA  GLN A 263      12.813  93.468 104.605  1.00  0.00           H  
ATOM   4054  HB2 GLN A 263      14.192  93.969 101.931  1.00  0.00           H  
ATOM   4055  HB3 GLN A 263      14.274  92.257 102.637  1.00  0.00           H  
ATOM   4056  HG2 GLN A 263      11.886  92.230 102.752  1.00  0.00           H  
ATOM   4057  HG3 GLN A 263      11.783  93.749 101.754  1.00  0.00           H  
ATOM   4058 HE21 GLN A 263      11.190  90.846  99.645  1.00  0.00           H  
ATOM   4059 HE22 GLN A 263      10.547  91.432 101.095  1.00  0.00           H  
ATOM   4060  N   HID A 264      14.680  93.025 106.234  1.00  0.00           N  
ATOM   4061  CA  HID A 264      15.643  92.679 107.275  1.00  0.00           C  
ATOM   4062  C   HID A 264      15.795  91.129 107.509  1.00  0.00           C  
ATOM   4063  O   HID A 264      14.840  90.349 107.381  1.00  0.00           O  
ATOM   4064  CB  HID A 264      15.096  93.255 108.585  1.00  0.00           C  
ATOM   4065  CG  HID A 264      15.808  92.905 109.870  1.00  0.00           C  
ATOM   4066  CD2 HID A 264      16.934  93.439 110.382  1.00  0.00           C  
ATOM   4067  ND1 HID A 264      15.461  91.813 110.710  1.00  0.00           N  
ATOM   4068  CE1 HID A 264      16.374  91.684 111.639  1.00  0.00           C  
ATOM   4069  NE2 HID A 264      17.323  92.639 111.427  1.00  0.00           N  
ATOM   4070  H   HID A 264      13.698  92.833 106.371  1.00  0.00           H  
ATOM   4071  HA  HID A 264      16.593  93.128 106.987  1.00  0.00           H  
ATOM   4072  HB2 HID A 264      15.283  94.324 108.489  1.00  0.00           H  
ATOM   4073  HB3 HID A 264      14.014  93.165 108.686  1.00  0.00           H  
ATOM   4074  HD1 HID A 264      14.541  91.402 110.652  1.00  0.00           H  
ATOM   4075  HD2 HID A 264      17.506  94.230 109.922  1.00  0.00           H  
ATOM   4076  HE1 HID A 264      16.370  91.016 112.487  1.00  0.00           H  
ATOM   4077  N   SER A 265      17.016  90.744 107.917  1.00  0.00           N  
ATOM   4078  CA  SER A 265      17.365  89.386 108.434  1.00  0.00           C  
ATOM   4079  C   SER A 265      18.511  89.599 109.394  1.00  0.00           C  
ATOM   4080  O   SER A 265      19.262  90.578 109.350  1.00  0.00           O  
ATOM   4081  CB  SER A 265      17.830  88.490 107.306  1.00  0.00           C  
ATOM   4082  OG  SER A 265      18.099  87.232 107.776  1.00  0.00           O  
ATOM   4083  H   SER A 265      17.646  91.533 107.965  1.00  0.00           H  
ATOM   4084  HA  SER A 265      16.516  88.979 108.985  1.00  0.00           H  
ATOM   4085  HB2 SER A 265      17.031  88.499 106.564  1.00  0.00           H  
ATOM   4086  HB3 SER A 265      18.699  88.898 106.789  1.00  0.00           H  
ATOM   4087  HG  SER A 265      17.232  86.822 107.815  1.00  0.00           H  
ATOM   4088  N   VAL A 266      18.676  88.608 110.287  1.00  0.00           N  
ATOM   4089  CA  VAL A 266      19.784  88.583 111.303  1.00  0.00           C  
ATOM   4090  C   VAL A 266      20.411  87.121 111.480  1.00  0.00           C  
ATOM   4091  O   VAL A 266      19.723  86.121 111.507  1.00  0.00           O  
ATOM   4092  CB  VAL A 266      19.225  89.296 112.620  1.00  0.00           C  
ATOM   4093  CG1 VAL A 266      18.517  88.401 113.572  1.00  0.00           C  
ATOM   4094  CG2 VAL A 266      20.359  90.009 113.386  1.00  0.00           C  
ATOM   4095  H   VAL A 266      18.069  87.801 110.250  1.00  0.00           H  
ATOM   4096  HA  VAL A 266      20.607  89.212 110.966  1.00  0.00           H  
ATOM   4097  HB  VAL A 266      18.568  90.072 112.229  1.00  0.00           H  
ATOM   4098 HG11 VAL A 266      17.641  87.912 113.144  1.00  0.00           H  
ATOM   4099 HG12 VAL A 266      19.293  87.732 113.943  1.00  0.00           H  
ATOM   4100 HG13 VAL A 266      18.223  89.035 114.408  1.00  0.00           H  
ATOM   4101 HG21 VAL A 266      19.908  90.748 114.046  1.00  0.00           H  
ATOM   4102 HG22 VAL A 266      20.979  89.286 113.916  1.00  0.00           H  
ATOM   4103 HG23 VAL A 266      21.019  90.654 112.806  1.00  0.00           H  
ATOM   4104  N   LEU A 267      21.705  87.226 111.546  1.00  0.00           N  
ATOM   4105  CA  LEU A 267      22.518  85.967 111.763  1.00  0.00           C  
ATOM   4106  C   LEU A 267      23.365  86.153 113.039  1.00  0.00           C  
ATOM   4107  O   LEU A 267      23.751  87.324 113.445  1.00  0.00           O  
ATOM   4108  CB  LEU A 267      23.419  85.783 110.535  1.00  0.00           C  
ATOM   4109  CG  LEU A 267      22.842  85.376 109.167  1.00  0.00           C  
ATOM   4110  CD1 LEU A 267      23.890  84.926 108.095  1.00  0.00           C  
ATOM   4111  CD2 LEU A 267      21.748  84.433 109.162  1.00  0.00           C  
ATOM   4112  H   LEU A 267      22.087  88.156 111.442  1.00  0.00           H  
ATOM   4113  HA  LEU A 267      21.919  85.097 112.029  1.00  0.00           H  
ATOM   4114  HB2 LEU A 267      24.095  86.626 110.391  1.00  0.00           H  
ATOM   4115  HB3 LEU A 267      24.187  85.020 110.666  1.00  0.00           H  
ATOM   4116  HG  LEU A 267      22.440  86.274 108.699  1.00  0.00           H  
ATOM   4117 HD11 LEU A 267      24.387  83.989 108.344  1.00  0.00           H  
ATOM   4118 HD12 LEU A 267      23.419  84.858 107.115  1.00  0.00           H  
ATOM   4119 HD13 LEU A 267      24.649  85.698 107.966  1.00  0.00           H  
ATOM   4120 HD21 LEU A 267      21.152  84.607 110.059  1.00  0.00           H  
ATOM   4121 HD22 LEU A 267      21.013  84.611 108.376  1.00  0.00           H  
ATOM   4122 HD23 LEU A 267      21.999  83.384 109.005  1.00  0.00           H  
ATOM   4123  N   GLY A 268      23.595  85.066 113.748  1.00  0.00           N  
ATOM   4124  CA  GLY A 268      24.575  85.067 114.854  1.00  0.00           C  
ATOM   4125  C   GLY A 268      25.838  84.177 114.496  1.00  0.00           C  
ATOM   4126  O   GLY A 268      25.698  83.038 114.046  1.00  0.00           O  
ATOM   4127  H   GLY A 268      23.436  84.158 113.334  1.00  0.00           H  
ATOM   4128  HA2 GLY A 268      24.937  86.062 115.111  1.00  0.00           H  
ATOM   4129  HA3 GLY A 268      24.201  84.605 115.767  1.00  0.00           H  
ATOM   4130  N   ASP A 269      27.027  84.839 114.495  1.00  0.00           N  
ATOM   4131  CA  ASP A 269      28.195  84.236 113.914  1.00  0.00           C  
ATOM   4132  C   ASP A 269      27.969  83.691 112.436  1.00  0.00           C  
ATOM   4133  O   ASP A 269      28.448  82.591 112.126  1.00  0.00           O  
ATOM   4134  CB  ASP A 269      28.823  83.154 114.899  1.00  0.00           C  
ATOM   4135  CG  ASP A 269      29.242  83.601 116.332  1.00  0.00           C  
ATOM   4136  OD1 ASP A 269      29.045  84.817 116.571  1.00  0.00           O  
ATOM   4137  OD2 ASP A 269      29.659  82.767 117.230  1.00  0.00           O1-
ATOM   4138  H   ASP A 269      27.105  85.767 114.885  1.00  0.00           H  
ATOM   4139  HA  ASP A 269      29.011  84.947 113.778  1.00  0.00           H  
ATOM   4140  HB2 ASP A 269      28.115  82.330 114.977  1.00  0.00           H  
ATOM   4141  HB3 ASP A 269      29.639  82.711 114.328  1.00  0.00           H  
ATOM   4142  N   PHE A 270      27.244  84.372 111.475  1.00  0.00           N  
ATOM   4143  CA  PHE A 270      26.928  83.904 110.120  1.00  0.00           C  
ATOM   4144  C   PHE A 270      26.146  82.535 109.925  1.00  0.00           C  
ATOM   4145  O   PHE A 270      26.122  81.935 108.863  1.00  0.00           O  
ATOM   4146  CB  PHE A 270      28.154  84.031 109.253  1.00  0.00           C  
ATOM   4147  CG  PHE A 270      28.837  85.392 109.371  1.00  0.00           C  
ATOM   4148  CD1 PHE A 270      30.051  85.521 110.104  1.00  0.00           C  
ATOM   4149  CD2 PHE A 270      28.410  86.507 108.659  1.00  0.00           C  
ATOM   4150  CE1 PHE A 270      30.656  86.826 110.273  1.00  0.00           C  
ATOM   4151  CE2 PHE A 270      29.017  87.792 108.787  1.00  0.00           C  
ATOM   4152  CZ  PHE A 270      30.062  87.966 109.695  1.00  0.00           C  
ATOM   4153  H   PHE A 270      26.712  85.119 111.897  1.00  0.00           H  
ATOM   4154  HA  PHE A 270      26.226  84.674 109.802  1.00  0.00           H  
ATOM   4155  HB2 PHE A 270      28.785  83.175 109.492  1.00  0.00           H  
ATOM   4156  HB3 PHE A 270      27.809  83.868 108.231  1.00  0.00           H  
ATOM   4157  HD1 PHE A 270      30.560  84.690 110.570  1.00  0.00           H  
ATOM   4158  HD2 PHE A 270      27.520  86.437 108.051  1.00  0.00           H  
ATOM   4159  HE1 PHE A 270      31.439  87.086 110.971  1.00  0.00           H  
ATOM   4160  HE2 PHE A 270      28.537  88.610 108.270  1.00  0.00           H  
ATOM   4161  HZ  PHE A 270      30.441  88.970 109.820  1.00  0.00           H  
ATOM   4162  N   LYS A 271      25.387  82.048 110.966  1.00  0.00           N  
ATOM   4163  CA  LYS A 271      24.317  81.067 110.814  1.00  0.00           C  
ATOM   4164  C   LYS A 271      23.022  81.772 111.305  1.00  0.00           C  
ATOM   4165  O   LYS A 271      23.122  82.854 111.982  1.00  0.00           O  
ATOM   4166  CB  LYS A 271      24.610  79.875 111.697  1.00  0.00           C  
ATOM   4167  CG  LYS A 271      25.904  79.158 111.270  1.00  0.00           C  
ATOM   4168  CD  LYS A 271      26.007  77.638 111.596  1.00  0.00           C  
ATOM   4169  CE  LYS A 271      27.421  77.217 111.382  1.00  0.00           C  
ATOM   4170  NZ  LYS A 271      27.698  75.926 111.991  1.00  0.00           N1+
ATOM   4171  H   LYS A 271      25.387  82.583 111.823  1.00  0.00           H  
ATOM   4172  HA  LYS A 271      24.169  80.761 109.778  1.00  0.00           H  
ATOM   4173  HB2 LYS A 271      24.698  80.161 112.746  1.00  0.00           H  
ATOM   4174  HB3 LYS A 271      23.779  79.191 111.529  1.00  0.00           H  
ATOM   4175  HG2 LYS A 271      25.808  79.156 110.184  1.00  0.00           H  
ATOM   4176  HG3 LYS A 271      26.828  79.683 111.510  1.00  0.00           H  
ATOM   4177  HD2 LYS A 271      25.730  77.465 112.636  1.00  0.00           H  
ATOM   4178  HD3 LYS A 271      25.371  77.086 110.904  1.00  0.00           H  
ATOM   4179  HE2 LYS A 271      27.645  77.109 110.321  1.00  0.00           H  
ATOM   4180  HE3 LYS A 271      28.088  77.982 111.781  1.00  0.00           H  
ATOM   4181  HZ1 LYS A 271      28.696  75.914 112.146  1.00  0.00           H  
ATOM   4182  HZ2 LYS A 271      27.229  75.802 112.877  1.00  0.00           H  
ATOM   4183  HZ3 LYS A 271      27.452  75.138 111.410  1.00  0.00           H  
ATOM   4184  N   PRO A 272      21.826  81.283 111.109  1.00  0.00           N  
ATOM   4185  CA  PRO A 272      20.644  81.889 111.654  1.00  0.00           C  
ATOM   4186  C   PRO A 272      20.667  81.865 113.199  1.00  0.00           C  
ATOM   4187  O   PRO A 272      21.453  81.087 113.773  1.00  0.00           O  
ATOM   4188  CB  PRO A 272      19.387  81.280 110.958  1.00  0.00           C  
ATOM   4189  CG  PRO A 272      20.014  80.573 109.665  1.00  0.00           C  
ATOM   4190  CD  PRO A 272      21.466  80.282 110.120  1.00  0.00           C  
ATOM   4191  HA  PRO A 272      20.637  82.952 111.416  1.00  0.00           H  
ATOM   4192  HB2 PRO A 272      18.930  80.488 111.551  1.00  0.00           H  
ATOM   4193  HB3 PRO A 272      18.622  82.010 110.692  1.00  0.00           H  
ATOM   4194  HG2 PRO A 272      19.355  79.737 109.428  1.00  0.00           H  
ATOM   4195  HG3 PRO A 272      19.994  81.345 108.896  1.00  0.00           H  
ATOM   4196  HD2 PRO A 272      21.565  79.301 110.584  1.00  0.00           H  
ATOM   4197  HD3 PRO A 272      22.180  80.347 109.299  1.00  0.00           H  
ATOM   4198  N   TYR A 273      19.740  82.618 113.882  1.00  0.00           N  
ATOM   4199  CA  TYR A 273      19.694  82.860 115.315  1.00  0.00           C  
ATOM   4200  C   TYR A 273      18.227  82.895 115.862  1.00  0.00           C  
ATOM   4201  O   TYR A 273      17.292  83.345 115.243  1.00  0.00           O  
ATOM   4202  CB  TYR A 273      20.196  84.271 115.700  1.00  0.00           C  
ATOM   4203  CG  TYR A 273      20.206  84.531 117.166  1.00  0.00           C  
ATOM   4204  CD1 TYR A 273      20.946  83.709 118.032  1.00  0.00           C  
ATOM   4205  CD2 TYR A 273      19.387  85.517 117.678  1.00  0.00           C  
ATOM   4206  CE1 TYR A 273      20.920  83.975 119.450  1.00  0.00           C  
ATOM   4207  CE2 TYR A 273      19.310  85.713 119.083  1.00  0.00           C  
ATOM   4208  CZ  TYR A 273      20.169  84.986 119.927  1.00  0.00           C  
ATOM   4209  OH  TYR A 273      20.240  85.314 121.304  1.00  0.00           O  
ATOM   4210  H   TYR A 273      19.050  83.129 113.350  1.00  0.00           H  
ATOM   4211  HA  TYR A 273      20.242  82.048 115.791  1.00  0.00           H  
ATOM   4212  HB2 TYR A 273      21.199  84.452 115.312  1.00  0.00           H  
ATOM   4213  HB3 TYR A 273      19.648  85.036 115.150  1.00  0.00           H  
ATOM   4214  HD1 TYR A 273      21.658  83.029 117.591  1.00  0.00           H  
ATOM   4215  HD2 TYR A 273      18.782  86.101 116.999  1.00  0.00           H  
ATOM   4216  HE1 TYR A 273      21.515  83.296 120.043  1.00  0.00           H  
ATOM   4217  HE2 TYR A 273      18.617  86.484 119.385  1.00  0.00           H  
ATOM   4218  HH  TYR A 273      20.132  86.261 121.415  1.00  0.00           H  
ATOM   4219  N   ARG A 274      18.069  82.300 117.038  1.00  0.00           N  
ATOM   4220  CA  ARG A 274      16.871  82.221 117.971  1.00  0.00           C  
ATOM   4221  C   ARG A 274      17.370  82.714 119.341  1.00  0.00           C  
ATOM   4222  O   ARG A 274      18.250  82.121 119.976  1.00  0.00           O  
ATOM   4223  CB  ARG A 274      16.205  80.805 117.981  1.00  0.00           C  
ATOM   4224  CG  ARG A 274      15.250  80.516 119.219  1.00  0.00           C  
ATOM   4225  CD  ARG A 274      14.480  79.171 118.862  1.00  0.00           C  
ATOM   4226  NE  ARG A 274      15.482  78.111 118.639  1.00  0.00           N  
ATOM   4227  CZ  ARG A 274      15.903  77.253 119.563  1.00  0.00           C  
ATOM   4228  NH1 ARG A 274      15.786  77.535 120.856  1.00  0.00           N1+
ATOM   4229  NH2 ARG A 274      16.551  76.187 119.239  1.00  0.00           N  
ATOM   4230  H   ARG A 274      18.921  82.032 117.509  1.00  0.00           H  
ATOM   4231  HA  ARG A 274      16.075  82.814 117.522  1.00  0.00           H  
ATOM   4232  HB2 ARG A 274      15.573  80.762 117.094  1.00  0.00           H  
ATOM   4233  HB3 ARG A 274      16.972  80.051 117.805  1.00  0.00           H  
ATOM   4234  HG2 ARG A 274      15.899  80.336 120.075  1.00  0.00           H  
ATOM   4235  HG3 ARG A 274      14.525  81.329 119.262  1.00  0.00           H  
ATOM   4236  HD2 ARG A 274      13.753  78.863 119.613  1.00  0.00           H  
ATOM   4237  HD3 ARG A 274      14.054  79.207 117.860  1.00  0.00           H  
ATOM   4238  HE  ARG A 274      15.661  77.819 117.689  1.00  0.00           H  
ATOM   4239 HH11 ARG A 274      15.367  78.326 121.322  1.00  0.00           H  
ATOM   4240 HH12 ARG A 274      16.076  76.870 121.559  1.00  0.00           H  
ATOM   4241 HH21 ARG A 274      16.876  76.133 118.284  1.00  0.00           H  
ATOM   4242 HH22 ARG A 274      16.988  75.678 119.995  1.00  0.00           H  
ATOM   4243  N   PRO A 275      16.732  83.708 119.930  1.00  0.00           N  
ATOM   4244  CA  PRO A 275      16.865  83.973 121.360  1.00  0.00           C  
ATOM   4245  C   PRO A 275      16.495  82.800 122.272  1.00  0.00           C  
ATOM   4246  O   PRO A 275      15.426  82.162 122.095  1.00  0.00           O  
ATOM   4247  CB  PRO A 275      16.024  85.242 121.588  1.00  0.00           C  
ATOM   4248  CG  PRO A 275      14.900  85.110 120.466  1.00  0.00           C  
ATOM   4249  CD  PRO A 275      15.650  84.483 119.256  1.00  0.00           C  
ATOM   4250  HA  PRO A 275      17.931  84.156 121.500  1.00  0.00           H  
ATOM   4251  HB2 PRO A 275      15.628  85.248 122.603  1.00  0.00           H  
ATOM   4252  HB3 PRO A 275      16.753  86.042 121.454  1.00  0.00           H  
ATOM   4253  HG2 PRO A 275      14.156  84.504 120.984  1.00  0.00           H  
ATOM   4254  HG3 PRO A 275      14.460  86.058 120.158  1.00  0.00           H  
ATOM   4255  HD2 PRO A 275      15.025  83.811 118.667  1.00  0.00           H  
ATOM   4256  HD3 PRO A 275      15.963  85.272 118.572  1.00  0.00           H  
ATOM   4257  N   GLY A 276      17.430  82.479 123.164  1.00  0.00           N  
ATOM   4258  CA  GLY A 276      17.289  81.482 124.160  1.00  0.00           C  
ATOM   4259  C   GLY A 276      17.790  80.126 123.658  1.00  0.00           C  
ATOM   4260  O   GLY A 276      17.770  79.151 124.473  1.00  0.00           O  
ATOM   4261  H   GLY A 276      18.217  83.109 123.186  1.00  0.00           H  
ATOM   4262  HA2 GLY A 276      17.988  81.676 124.974  1.00  0.00           H  
ATOM   4263  HA3 GLY A 276      16.260  81.505 124.520  1.00  0.00           H  
ATOM   4264  N   GLN A 277      18.467  80.044 122.532  1.00  0.00           N  
ATOM   4265  CA  GLN A 277      19.010  78.835 121.991  1.00  0.00           C  
ATOM   4266  C   GLN A 277      20.228  78.414 122.868  1.00  0.00           C  
ATOM   4267  O   GLN A 277      20.802  79.258 123.521  1.00  0.00           O  
ATOM   4268  CB  GLN A 277      19.470  79.055 120.526  1.00  0.00           C  
ATOM   4269  CG  GLN A 277      20.653  80.056 120.397  1.00  0.00           C  
ATOM   4270  CD  GLN A 277      21.064  80.225 118.944  1.00  0.00           C  
ATOM   4271  NE2 GLN A 277      22.263  80.660 118.696  1.00  0.00           N  
ATOM   4272  OE1 GLN A 277      20.266  79.963 118.024  1.00  0.00           O  
ATOM   4273  H   GLN A 277      18.582  80.894 121.999  1.00  0.00           H  
ATOM   4274  HA  GLN A 277      18.391  77.939 122.034  1.00  0.00           H  
ATOM   4275  HB2 GLN A 277      19.721  78.057 120.168  1.00  0.00           H  
ATOM   4276  HB3 GLN A 277      18.630  79.505 119.996  1.00  0.00           H  
ATOM   4277  HG2 GLN A 277      20.452  81.064 120.763  1.00  0.00           H  
ATOM   4278  HG3 GLN A 277      21.414  79.520 120.963  1.00  0.00           H  
ATOM   4279 HE21 GLN A 277      22.506  80.749 117.719  1.00  0.00           H  
ATOM   4280 HE22 GLN A 277      22.865  80.945 119.456  1.00  0.00           H  
ATOM   4281  N   ALA A 278      20.708  77.156 122.812  1.00  0.00           N  
ATOM   4282  CA  ALA A 278      21.883  76.676 123.580  1.00  0.00           C  
ATOM   4283  C   ALA A 278      23.191  77.225 123.184  1.00  0.00           C  
ATOM   4284  O   ALA A 278      24.073  77.344 124.058  1.00  0.00           O  
ATOM   4285  CB  ALA A 278      21.886  75.167 123.496  1.00  0.00           C  
ATOM   4286  H   ALA A 278      20.236  76.473 122.236  1.00  0.00           H  
ATOM   4287  HA  ALA A 278      21.732  76.985 124.615  1.00  0.00           H  
ATOM   4288  HB1 ALA A 278      21.385  74.656 124.319  1.00  0.00           H  
ATOM   4289  HB2 ALA A 278      21.319  74.924 122.597  1.00  0.00           H  
ATOM   4290  HB3 ALA A 278      22.879  74.718 123.493  1.00  0.00           H  
ATOM   4291  N   TYR A 279      23.415  77.546 121.936  1.00  0.00           N  
ATOM   4292  CA  TYR A 279      24.673  78.148 121.430  1.00  0.00           C  
ATOM   4293  C   TYR A 279      24.720  79.676 121.649  1.00  0.00           C  
ATOM   4294  O   TYR A 279      23.795  80.393 121.179  1.00  0.00           O  
ATOM   4295  CB  TYR A 279      24.914  77.909 119.868  1.00  0.00           C  
ATOM   4296  CG  TYR A 279      26.175  78.532 119.370  1.00  0.00           C  
ATOM   4297  CD1 TYR A 279      26.131  79.692 118.580  1.00  0.00           C  
ATOM   4298  CD2 TYR A 279      27.419  77.840 119.600  1.00  0.00           C  
ATOM   4299  CE1 TYR A 279      27.328  80.162 118.117  1.00  0.00           C  
ATOM   4300  CE2 TYR A 279      28.606  78.358 119.053  1.00  0.00           C  
ATOM   4301  CZ  TYR A 279      28.591  79.549 118.336  1.00  0.00           C  
ATOM   4302  OH  TYR A 279      29.701  80.077 117.727  1.00  0.00           O  
ATOM   4303  H   TYR A 279      22.570  77.498 121.385  1.00  0.00           H  
ATOM   4304  HA  TYR A 279      25.489  77.707 122.002  1.00  0.00           H  
ATOM   4305  HB2 TYR A 279      24.871  76.831 119.711  1.00  0.00           H  
ATOM   4306  HB3 TYR A 279      24.025  78.302 119.372  1.00  0.00           H  
ATOM   4307  HD1 TYR A 279      25.263  80.293 118.352  1.00  0.00           H  
ATOM   4308  HD2 TYR A 279      27.395  76.940 120.195  1.00  0.00           H  
ATOM   4309  HE1 TYR A 279      27.310  81.095 117.574  1.00  0.00           H  
ATOM   4310  HE2 TYR A 279      29.502  77.767 119.168  1.00  0.00           H  
ATOM   4311  HH  TYR A 279      29.594  81.004 117.499  1.00  0.00           H  
ATOM   4312  N   VAL A 280      25.788  80.207 122.292  1.00  0.00           N  
ATOM   4313  CA  VAL A 280      26.051  81.654 122.491  1.00  0.00           C  
ATOM   4314  C   VAL A 280      26.910  82.134 121.251  1.00  0.00           C  
ATOM   4315  O   VAL A 280      28.064  81.744 121.159  1.00  0.00           O  
ATOM   4316  CB  VAL A 280      26.735  81.889 123.808  1.00  0.00           C  
ATOM   4317  CG1 VAL A 280      27.234  83.344 123.759  1.00  0.00           C  
ATOM   4318  CG2 VAL A 280      25.849  81.658 124.968  1.00  0.00           C  
ATOM   4319  H   VAL A 280      26.513  79.546 122.531  1.00  0.00           H  
ATOM   4320  HA  VAL A 280      25.156  82.257 122.640  1.00  0.00           H  
ATOM   4321  HB  VAL A 280      27.631  81.270 123.859  1.00  0.00           H  
ATOM   4322 HG11 VAL A 280      26.351  83.955 123.571  1.00  0.00           H  
ATOM   4323 HG12 VAL A 280      27.775  83.580 124.676  1.00  0.00           H  
ATOM   4324 HG13 VAL A 280      28.082  83.278 123.078  1.00  0.00           H  
ATOM   4325 HG21 VAL A 280      25.121  82.451 125.138  1.00  0.00           H  
ATOM   4326 HG22 VAL A 280      25.297  80.732 124.807  1.00  0.00           H  
ATOM   4327 HG23 VAL A 280      26.471  81.610 125.863  1.00  0.00           H  
ATOM   4328  N   PRO A 281      26.384  83.036 120.373  1.00  0.00           N  
ATOM   4329  CA  PRO A 281      27.242  83.828 119.469  1.00  0.00           C  
ATOM   4330  C   PRO A 281      28.225  84.806 120.180  1.00  0.00           C  
ATOM   4331  O   PRO A 281      27.837  85.405 121.192  1.00  0.00           O  
ATOM   4332  CB  PRO A 281      26.277  84.536 118.580  1.00  0.00           C  
ATOM   4333  CG  PRO A 281      24.986  84.737 119.415  1.00  0.00           C  
ATOM   4334  CD  PRO A 281      24.996  83.456 120.304  1.00  0.00           C  
ATOM   4335  HA  PRO A 281      27.883  83.172 118.880  1.00  0.00           H  
ATOM   4336  HB2 PRO A 281      26.641  85.492 118.202  1.00  0.00           H  
ATOM   4337  HB3 PRO A 281      26.089  83.952 117.679  1.00  0.00           H  
ATOM   4338  HG2 PRO A 281      25.089  85.628 120.034  1.00  0.00           H  
ATOM   4339  HG3 PRO A 281      24.094  84.794 118.790  1.00  0.00           H  
ATOM   4340  HD2 PRO A 281      24.691  83.782 121.299  1.00  0.00           H  
ATOM   4341  HD3 PRO A 281      24.361  82.712 119.822  1.00  0.00           H  
ATOM   4342  N   CYS A 282      29.323  85.122 119.476  1.00  0.00           N  
ATOM   4343  CA  CYS A 282      30.062  86.346 119.773  1.00  0.00           C  
ATOM   4344  C   CYS A 282      29.425  87.661 119.163  1.00  0.00           C  
ATOM   4345  O   CYS A 282      29.504  88.715 119.839  1.00  0.00           O  
ATOM   4346  CB  CYS A 282      31.490  86.188 119.118  1.00  0.00           C  
ATOM   4347  SG  CYS A 282      32.493  87.491 119.732  1.00  0.00           S  
ATOM   4348  H   CYS A 282      29.572  84.633 118.629  1.00  0.00           H  
ATOM   4349  HA  CYS A 282      30.034  86.464 120.857  1.00  0.00           H  
ATOM   4350  HB2 CYS A 282      31.901  85.232 119.442  1.00  0.00           H  
ATOM   4351  HB3 CYS A 282      31.462  86.264 118.031  1.00  0.00           H  
ATOM   4352  HG  CYS A 282      33.219  86.923 120.699  1.00  0.00           H  
ATOM   4353  N   TYR A 283      28.896  87.653 117.950  1.00  0.00           N  
ATOM   4354  CA  TYR A 283      28.375  88.842 117.235  1.00  0.00           C  
ATOM   4355  C   TYR A 283      26.882  88.572 116.839  1.00  0.00           C  
ATOM   4356  O   TYR A 283      26.600  87.452 116.352  1.00  0.00           O  
ATOM   4357  CB  TYR A 283      29.229  89.201 116.040  1.00  0.00           C  
ATOM   4358  CG  TYR A 283      30.717  89.348 116.298  1.00  0.00           C  
ATOM   4359  CD1 TYR A 283      31.564  88.225 116.101  1.00  0.00           C  
ATOM   4360  CD2 TYR A 283      31.287  90.562 116.625  1.00  0.00           C  
ATOM   4361  CE1 TYR A 283      32.929  88.398 116.243  1.00  0.00           C  
ATOM   4362  CE2 TYR A 283      32.705  90.672 116.898  1.00  0.00           C  
ATOM   4363  CZ  TYR A 283      33.516  89.602 116.614  1.00  0.00           C  
ATOM   4364  OH  TYR A 283      34.888  89.636 116.777  1.00  0.00           O  
ATOM   4365  H   TYR A 283      28.996  86.789 117.434  1.00  0.00           H  
ATOM   4366  HA  TYR A 283      28.350  89.742 117.849  1.00  0.00           H  
ATOM   4367  HB2 TYR A 283      29.034  88.432 115.293  1.00  0.00           H  
ATOM   4368  HB3 TYR A 283      28.928  90.139 115.571  1.00  0.00           H  
ATOM   4369  HD1 TYR A 283      31.085  87.274 115.921  1.00  0.00           H  
ATOM   4370  HD2 TYR A 283      30.707  91.469 116.709  1.00  0.00           H  
ATOM   4371  HE1 TYR A 283      33.549  87.512 116.238  1.00  0.00           H  
ATOM   4372  HE2 TYR A 283      33.196  91.592 117.179  1.00  0.00           H  
ATOM   4373  HH  TYR A 283      35.235  88.761 116.589  1.00  0.00           H  
ATOM   4374  N   PHE A 284      26.046  89.600 116.735  1.00  0.00           N  
ATOM   4375  CA  PHE A 284      24.865  89.599 115.883  1.00  0.00           C  
ATOM   4376  C   PHE A 284      25.170  90.381 114.603  1.00  0.00           C  
ATOM   4377  O   PHE A 284      25.946  91.301 114.715  1.00  0.00           O  
ATOM   4378  CB  PHE A 284      23.737  90.152 116.752  1.00  0.00           C  
ATOM   4379  CG  PHE A 284      23.468  89.293 117.939  1.00  0.00           C  
ATOM   4380  CD1 PHE A 284      24.144  89.553 119.134  1.00  0.00           C  
ATOM   4381  CD2 PHE A 284      22.562  88.301 117.798  1.00  0.00           C  
ATOM   4382  CE1 PHE A 284      23.828  88.763 120.276  1.00  0.00           C  
ATOM   4383  CE2 PHE A 284      22.357  87.496 118.934  1.00  0.00           C  
ATOM   4384  CZ  PHE A 284      22.951  87.719 120.180  1.00  0.00           C  
ATOM   4385  H   PHE A 284      26.354  90.560 116.790  1.00  0.00           H  
ATOM   4386  HA  PHE A 284      24.625  88.573 115.604  1.00  0.00           H  
ATOM   4387  HB2 PHE A 284      23.868  91.167 117.127  1.00  0.00           H  
ATOM   4388  HB3 PHE A 284      22.846  90.308 116.143  1.00  0.00           H  
ATOM   4389  HD1 PHE A 284      24.822  90.381 119.276  1.00  0.00           H  
ATOM   4390  HD2 PHE A 284      22.094  88.142 116.839  1.00  0.00           H  
ATOM   4391  HE1 PHE A 284      24.176  89.079 121.249  1.00  0.00           H  
ATOM   4392  HE2 PHE A 284      21.737  86.614 118.876  1.00  0.00           H  
ATOM   4393  HZ  PHE A 284      22.639  87.184 121.066  1.00  0.00           H  
ATOM   4394  N   ILE A 285      24.567  90.026 113.452  1.00  0.00           N  
ATOM   4395  CA  ILE A 285      24.836  90.607 112.094  1.00  0.00           C  
ATOM   4396  C   ILE A 285      23.567  90.859 111.354  1.00  0.00           C  
ATOM   4397  O   ILE A 285      22.921  89.950 110.874  1.00  0.00           O  
ATOM   4398  CB  ILE A 285      25.743  89.700 111.211  1.00  0.00           C  
ATOM   4399  CG1 ILE A 285      27.047  89.346 111.886  1.00  0.00           C  
ATOM   4400  CG2 ILE A 285      26.044  90.402 109.882  1.00  0.00           C  
ATOM   4401  CD1 ILE A 285      26.979  87.945 112.426  1.00  0.00           C  
ATOM   4402  H   ILE A 285      23.986  89.200 113.491  1.00  0.00           H  
ATOM   4403  HA  ILE A 285      25.351  91.541 112.317  1.00  0.00           H  
ATOM   4404  HB  ILE A 285      25.163  88.815 110.950  1.00  0.00           H  
ATOM   4405 HG12 ILE A 285      27.910  89.554 111.254  1.00  0.00           H  
ATOM   4406 HG13 ILE A 285      27.262  90.046 112.693  1.00  0.00           H  
ATOM   4407 HG21 ILE A 285      26.543  91.317 110.202  1.00  0.00           H  
ATOM   4408 HG22 ILE A 285      26.610  89.751 109.216  1.00  0.00           H  
ATOM   4409 HG23 ILE A 285      25.124  90.703 109.382  1.00  0.00           H  
ATOM   4410 HD11 ILE A 285      26.056  87.812 112.991  1.00  0.00           H  
ATOM   4411 HD12 ILE A 285      27.001  87.380 111.494  1.00  0.00           H  
ATOM   4412 HD13 ILE A 285      27.840  87.801 113.079  1.00  0.00           H  
ATOM   4413  N   HID A 286      23.271  92.100 111.090  1.00  0.00           N  
ATOM   4414  CA  HID A 286      22.089  92.370 110.369  1.00  0.00           C  
ATOM   4415  C   HID A 286      22.278  92.411 108.844  1.00  0.00           C  
ATOM   4416  O   HID A 286      23.365  92.692 108.326  1.00  0.00           O  
ATOM   4417  CB  HID A 286      21.558  93.712 110.886  1.00  0.00           C  
ATOM   4418  CG  HID A 286      21.085  93.646 112.353  1.00  0.00           C  
ATOM   4419  CD2 HID A 286      21.880  93.728 113.460  1.00  0.00           C  
ATOM   4420  ND1 HID A 286      19.789  93.382 112.775  1.00  0.00           N  
ATOM   4421  CE1 HID A 286      19.802  93.431 114.180  1.00  0.00           C  
ATOM   4422  NE2 HID A 286      21.076  93.645 114.643  1.00  0.00           N  
ATOM   4423  H   HID A 286      24.033  92.733 111.286  1.00  0.00           H  
ATOM   4424  HA  HID A 286      21.321  91.655 110.664  1.00  0.00           H  
ATOM   4425  HB2 HID A 286      22.312  94.498 110.903  1.00  0.00           H  
ATOM   4426  HB3 HID A 286      20.663  93.982 110.326  1.00  0.00           H  
ATOM   4427  HD1 HID A 286      18.919  93.156 112.316  1.00  0.00           H  
ATOM   4428  HD2 HID A 286      22.955  93.831 113.452  1.00  0.00           H  
ATOM   4429  HE1 HID A 286      18.940  93.449 114.828  1.00  0.00           H  
ATOM   4430  N   VAL A 287      21.263  92.156 108.084  1.00  0.00           N  
ATOM   4431  CA  VAL A 287      21.199  92.248 106.630  1.00  0.00           C  
ATOM   4432  C   VAL A 287      20.007  93.230 106.297  1.00  0.00           C  
ATOM   4433  O   VAL A 287      18.858  92.859 106.431  1.00  0.00           O  
ATOM   4434  CB  VAL A 287      20.941  90.897 105.912  1.00  0.00           C  
ATOM   4435  CG1 VAL A 287      20.977  91.140 104.442  1.00  0.00           C  
ATOM   4436  CG2 VAL A 287      22.106  90.019 106.322  1.00  0.00           C  
ATOM   4437  H   VAL A 287      20.491  91.786 108.621  1.00  0.00           H  
ATOM   4438  HA  VAL A 287      22.174  92.617 106.310  1.00  0.00           H  
ATOM   4439  HB  VAL A 287      20.044  90.354 106.211  1.00  0.00           H  
ATOM   4440 HG11 VAL A 287      21.764  91.875 104.272  1.00  0.00           H  
ATOM   4441 HG12 VAL A 287      21.326  90.231 103.951  1.00  0.00           H  
ATOM   4442 HG13 VAL A 287      20.054  91.439 103.945  1.00  0.00           H  
ATOM   4443 HG21 VAL A 287      22.111  89.791 107.388  1.00  0.00           H  
ATOM   4444 HG22 VAL A 287      22.031  89.039 105.850  1.00  0.00           H  
ATOM   4445 HG23 VAL A 287      23.007  90.611 106.159  1.00  0.00           H  
ATOM   4446  N   LEU A 288      20.267  94.379 105.719  1.00  0.00           N  
ATOM   4447  CA  LEU A 288      19.295  95.521 105.547  1.00  0.00           C  
ATOM   4448  C   LEU A 288      19.199  95.900 104.120  1.00  0.00           C  
ATOM   4449  O   LEU A 288      19.937  96.759 103.627  1.00  0.00           O  
ATOM   4450  CB  LEU A 288      19.653  96.727 106.462  1.00  0.00           C  
ATOM   4451  CG  LEU A 288      19.751  96.454 107.992  1.00  0.00           C  
ATOM   4452  CD1 LEU A 288      20.402  97.599 108.825  1.00  0.00           C  
ATOM   4453  CD2 LEU A 288      18.438  95.831 108.386  1.00  0.00           C  
ATOM   4454  H   LEU A 288      21.191  94.588 105.367  1.00  0.00           H  
ATOM   4455  HA  LEU A 288      18.311  95.155 105.837  1.00  0.00           H  
ATOM   4456  HB2 LEU A 288      20.631  97.064 106.118  1.00  0.00           H  
ATOM   4457  HB3 LEU A 288      18.921  97.515 106.287  1.00  0.00           H  
ATOM   4458  HG  LEU A 288      20.418  95.596 108.074  1.00  0.00           H  
ATOM   4459 HD11 LEU A 288      21.280  97.962 108.291  1.00  0.00           H  
ATOM   4460 HD12 LEU A 288      19.640  98.368 108.958  1.00  0.00           H  
ATOM   4461 HD13 LEU A 288      20.615  97.230 109.829  1.00  0.00           H  
ATOM   4462 HD21 LEU A 288      17.531  96.267 107.967  1.00  0.00           H  
ATOM   4463 HD22 LEU A 288      18.375  94.789 108.071  1.00  0.00           H  
ATOM   4464 HD23 LEU A 288      18.336  95.863 109.470  1.00  0.00           H  
ATOM   4465  N   LYS A 289      18.191  95.340 103.390  1.00  0.00           N  
ATOM   4466  CA  LYS A 289      17.769  95.808 102.077  1.00  0.00           C  
ATOM   4467  C   LYS A 289      16.781  97.008 102.140  1.00  0.00           C  
ATOM   4468  O   LYS A 289      15.677  96.974 102.639  1.00  0.00           O  
ATOM   4469  CB  LYS A 289      17.263  94.658 101.221  1.00  0.00           C  
ATOM   4470  CG  LYS A 289      17.110  95.013  99.738  1.00  0.00           C  
ATOM   4471  CD  LYS A 289      16.692  93.882  98.836  1.00  0.00           C  
ATOM   4472  CE  LYS A 289      16.758  94.337  97.382  1.00  0.00           C  
ATOM   4473  NZ  LYS A 289      15.898  93.540  96.474  1.00  0.00           N1+
ATOM   4474  H   LYS A 289      17.650  94.571 103.757  1.00  0.00           H  
ATOM   4475  HA  LYS A 289      18.704  96.151 101.633  1.00  0.00           H  
ATOM   4476  HB2 LYS A 289      18.055  93.911 101.236  1.00  0.00           H  
ATOM   4477  HB3 LYS A 289      16.371  94.147 101.584  1.00  0.00           H  
ATOM   4478  HG2 LYS A 289      16.370  95.782  99.515  1.00  0.00           H  
ATOM   4479  HG3 LYS A 289      18.060  95.375  99.343  1.00  0.00           H  
ATOM   4480  HD2 LYS A 289      17.416  93.075  98.951  1.00  0.00           H  
ATOM   4481  HD3 LYS A 289      15.720  93.482  99.125  1.00  0.00           H  
ATOM   4482  HE2 LYS A 289      16.364  95.350  97.299  1.00  0.00           H  
ATOM   4483  HE3 LYS A 289      17.759  94.493  96.979  1.00  0.00           H  
ATOM   4484  HZ1 LYS A 289      14.942  93.460  96.792  1.00  0.00           H  
ATOM   4485  HZ2 LYS A 289      15.839  94.076  95.620  1.00  0.00           H  
ATOM   4486  HZ3 LYS A 289      16.150  92.589  96.248  1.00  0.00           H  
ATOM   4487  N   LYS A 290      17.165  98.142 101.412  1.00  0.00           N  
ATOM   4488  CA  LYS A 290      16.446  99.423 101.193  1.00  0.00           C  
ATOM   4489  C   LYS A 290      15.197  99.110 100.317  1.00  0.00           C  
ATOM   4490  O   LYS A 290      15.294  98.331  99.390  1.00  0.00           O  
ATOM   4491  CB  LYS A 290      17.467 100.432 100.592  1.00  0.00           C  
ATOM   4492  CG  LYS A 290      17.158 101.867 100.996  1.00  0.00           C  
ATOM   4493  CD  LYS A 290      18.159 102.859 100.341  1.00  0.00           C  
ATOM   4494  CE  LYS A 290      17.766 104.279 100.773  1.00  0.00           C  
ATOM   4495  NZ  LYS A 290      18.573 105.230 100.024  1.00  0.00           N1+
ATOM   4496  H   LYS A 290      18.064  98.195 100.956  1.00  0.00           H  
ATOM   4497  HA  LYS A 290      16.078  99.744 102.169  1.00  0.00           H  
ATOM   4498  HB2 LYS A 290      18.419 100.229 101.082  1.00  0.00           H  
ATOM   4499  HB3 LYS A 290      17.442 100.311  99.509  1.00  0.00           H  
ATOM   4500  HG2 LYS A 290      16.126 102.146 100.785  1.00  0.00           H  
ATOM   4501  HG3 LYS A 290      17.302 101.946 102.074  1.00  0.00           H  
ATOM   4502  HD2 LYS A 290      19.106 102.626 100.830  1.00  0.00           H  
ATOM   4503  HD3 LYS A 290      18.116 102.883  99.251  1.00  0.00           H  
ATOM   4504  HE2 LYS A 290      16.723 104.362 100.468  1.00  0.00           H  
ATOM   4505  HE3 LYS A 290      17.668 104.417 101.851  1.00  0.00           H  
ATOM   4506  HZ1 LYS A 290      18.556 106.163 100.413  1.00  0.00           H  
ATOM   4507  HZ2 LYS A 290      19.503 104.846 100.108  1.00  0.00           H  
ATOM   4508  HZ3 LYS A 290      18.379 105.215  99.034  1.00  0.00           H  
ATOM   4509  N   THR A 291      14.117  99.754 100.580  1.00  0.00           N  
ATOM   4510  CA  THR A 291      13.044  99.711  99.592  1.00  0.00           C  
ATOM   4511  C   THR A 291      13.320 100.340  98.242  1.00  0.00           C  
ATOM   4512  O   THR A 291      13.986 101.295  98.044  1.00  0.00           O  
ATOM   4513  CB  THR A 291      11.801 100.427 100.095  1.00  0.00           C  
ATOM   4514  CG2 THR A 291      11.946 101.925 100.340  1.00  0.00           C  
ATOM   4515  OG1 THR A 291      10.632 100.240  99.293  1.00  0.00           O  
ATOM   4516  H   THR A 291      14.087 100.451 101.311  1.00  0.00           H  
ATOM   4517  HA  THR A 291      12.848  98.645  99.476  1.00  0.00           H  
ATOM   4518  HB  THR A 291      11.712  99.901 101.046  1.00  0.00           H  
ATOM   4519  HG1 THR A 291       9.980  99.815  99.855  1.00  0.00           H  
ATOM   4520 HG21 THR A 291      12.615 101.985 101.198  1.00  0.00           H  
ATOM   4521 HG22 THR A 291      12.312 102.420  99.440  1.00  0.00           H  
ATOM   4522 HG23 THR A 291      10.929 102.261 100.545  1.00  0.00           H  
ATOM   4523  N   GLY A 292      12.765  99.753  97.188  1.00  0.00           N  
ATOM   4524  CA  GLY A 292      12.694 100.329  95.869  1.00  0.00           C  
ATOM   4525  C   GLY A 292      11.308 100.544  95.348  1.00  0.00           C  
ATOM   4526  O   GLY A 292      10.613  99.520  95.309  1.00  0.00           O  
ATOM   4527  OXT GLY A 292      10.894 101.684  95.108  1.00  0.00           O1-
ATOM   4528  H   GLY A 292      12.177  98.941  97.311  1.00  0.00           H  
ATOM   4529  HA2 GLY A 292      13.155 101.317  95.858  1.00  0.00           H  
ATOM   4530  HA3 GLY A 292      13.205  99.736  95.111  1.00  0.00           H  
ATOM   4531  CA' SAM A 293      37.299  95.639 110.208  1.00  0.00           C  
ATOM   4532  CB  SAM A 293      37.387  96.565 111.531  1.00  0.00           C  
ATOM   4533  CG  SAM A 293      38.233  97.883 111.315  1.00  0.00           C  
ATOM   4534  SD  SAM A 293      39.010  98.483 112.843  1.00  0.00           S  
ATOM   4535  C5' SAM A 293      37.745  99.702 113.410  1.00  0.00           C  
ATOM   4536  C4' SAM A 293      37.762 100.962 112.566  1.00  0.00           C  
ATOM   4537  O4' SAM A 293      36.458 101.666 112.550  1.00  0.00           O  
ATOM   4538  C3' SAM A 293      38.828 102.062 113.041  1.00  0.00           C  
ATOM   4539  O3' SAM A 293      39.822 102.362 112.076  1.00  0.00           O  
ATOM   4540  C2' SAM A 293      37.911 103.264 113.314  1.00  0.00           C  
ATOM   4541  O2' SAM A 293      38.530 104.517 113.245  1.00  0.00           O  
ATOM   4542  C1' SAM A 293      36.664 103.059 112.482  1.00  0.00           C  
ATOM   4543  OXT SAM A 293      36.546  93.337 109.874  1.00  0.00           O  
ATOM   4544  N1  SAM A 293      33.628 107.118 111.333  1.00  0.00           N  
ATOM   4545  C2  SAM A 293      34.312 106.288 110.591  1.00  0.00           C  
ATOM   4546  N3  SAM A 293      35.009 105.274 111.042  1.00  0.00           N  
ATOM   4547  C4  SAM A 293      34.978 104.969 112.335  1.00  0.00           C  
ATOM   4548  C5  SAM A 293      34.226 105.691 113.179  1.00  0.00           C  
ATOM   4549  C6  SAM A 293      33.529 106.779 112.641  1.00  0.00           C  
ATOM   4550  N6  SAM A 293      32.941 107.682 113.428  1.00  0.00           N  
ATOM   4551  N7  SAM A 293      34.363 105.255 114.447  1.00  0.00           N  
ATOM   4552  C8  SAM A 293      35.252 104.170 114.311  1.00  0.00           C  
ATOM   4553  N9  SAM A 293      35.529 103.871 113.009  1.00  0.00           N  
ATOM   4554  C'  SAM A 293      37.247  94.114 110.584  1.00  0.00           C  
ATOM   4555  N'  SAM A 293      36.189  96.092 109.184  1.00  0.00           N  
ATOM   4556  O'  SAM A 293      37.922  93.777 111.513  1.00  0.00           O  
ATOM   4557 HN61 SAM A 293      32.635 108.549 113.004  1.00  0.00           H  
ATOM   4558 HN62 SAM A 293      33.037 107.560 114.428  1.00  0.00           H  
ATOM   4559  HA  SAM A 293      38.204  95.744 109.610  1.00  0.00           H  
ATOM   4560  HB1 SAM A 293      37.799  96.016 112.387  1.00  0.00           H  
ATOM   4561  HB2 SAM A 293      36.424  96.842 111.977  1.00  0.00           H  
ATOM   4562  HG1 SAM A 293      37.708  98.674 110.766  1.00  0.00           H  
ATOM   4563  HG2 SAM A 293      39.064  97.555 110.679  1.00  0.00           H  
ATOM   4564 HO2' SAM A 293      38.945 104.537 112.366  1.00  0.00           H  
ATOM   4565 HO3' SAM A 293      39.394 102.558 111.225  1.00  0.00           H  
ATOM   4566  H01 SAM A 293      35.765 103.710 115.145  1.00  0.00           H  
ATOM   4567  H02 SAM A 293      37.988 100.695 111.527  1.00  0.00           H  
ATOM   4568  H03 SAM A 293      39.329 101.753 113.966  1.00  0.00           H  
ATOM   4569  H04 SAM A 293      37.597 103.113 114.354  1.00  0.00           H  
ATOM   4570  H05 SAM A 293      36.831 103.319 111.431  1.00  0.00           H  
ATOM   4571  H06 SAM A 293      34.424 106.493 109.528  1.00  0.00           H  
ATOM   4572  H07 SAM A 293      35.228  95.941 109.524  1.00  0.00           H  
ATOM   4573  H08 SAM A 293      36.287  95.616 108.275  1.00  0.00           H  
ATOM   4574  H09 SAM A 293      36.281  97.109 109.050  1.00  0.00           H  
ATOM   4575 H5'1 SAM A 293      38.063  99.939 114.432  1.00  0.00           H  
ATOM   4576 H5'2 SAM A 293      36.726  99.300 113.471  1.00  0.00           H  
ATOM   4577  N   ACT A 294      36.109  96.193 116.638  1.00  0.00           N  
ATOM   4578  CA  ACT A 294      37.058  95.683 117.709  1.00  0.00           C  
ATOM   4579  C   ACT A 294      36.501  94.692 118.707  1.00  0.00           C  
ATOM   4580  O   ACT A 294      35.275  94.567 118.859  1.00  0.00           O  
ATOM   4581  CE  ACT A 294      36.997  96.870 115.634  1.00  0.00           C  
ATOM   4582  OXT ACT A 294      37.237  93.808 119.143  1.00  0.00           O1-
ATOM   4583  HE1 ACT A 294      36.408  97.291 114.818  1.00  0.00           H  
ATOM   4584  HE2 ACT A 294      37.487  97.720 116.110  1.00  0.00           H  
ATOM   4585  HE3 ACT A 294      37.695  96.190 115.143  1.00  0.00           H  
ATOM   4586  H1  ACT A 294      37.501  96.511 118.264  1.00  0.00           H  
ATOM   4587  H3  ACT A 294      37.864  95.134 117.219  1.00  0.00           H  
ATOM   4588  H01 ACT A 294      35.292  96.763 116.904  1.00  0.00           H  
ATOM   4589  H02 ACT A 294      35.691  95.434 116.081  1.00  0.00           H  
END
