# Supplementary material for: Computational Investigation of GNMT-Catalyzed Methyl Transfer Reaction: Integrating MD, QM, and ML Approaches
Source: J Comput Chem. Author manuscript; Available in PMC 2026 Jun 29. (PMC13312424; doi:10.1002/jcc.70434)
Supplement: SI-3 [file NIHMS2188582-supplement-SI-3.zip › MD-frame-pdbs/sampling-R2-96.pdb]

ATOM      1  N   VAL A   1       6.300 140.521 119.082  1.00  0.00           N  
ATOM      2  CA  VAL A   1       7.718 140.445 119.448  1.00  0.00           C  
ATOM      3  C   VAL A   1       7.890 139.454 120.541  1.00  0.00           C  
ATOM      4  O   VAL A   1       8.550 138.455 120.312  1.00  0.00           O  
ATOM      5  CB  VAL A   1       8.292 141.851 119.786  1.00  0.00           C  
ATOM      6  CG1 VAL A   1       9.607 141.746 120.553  1.00  0.00           C  
ATOM      7  CG2 VAL A   1       8.518 142.738 118.545  1.00  0.00           C  
ATOM      8  HA  VAL A   1       8.249 140.079 118.570  1.00  0.00           H  
ATOM      9  HB  VAL A   1       7.549 142.333 120.423  1.00  0.00           H  
ATOM     10 HG11 VAL A   1      10.341 141.341 119.857  1.00  0.00           H  
ATOM     11 HG12 VAL A   1       9.928 142.778 120.689  1.00  0.00           H  
ATOM     12 HG13 VAL A   1       9.554 141.135 121.454  1.00  0.00           H  
ATOM     13 HG21 VAL A   1       7.638 142.961 117.941  1.00  0.00           H  
ATOM     14 HG22 VAL A   1       8.873 143.729 118.829  1.00  0.00           H  
ATOM     15 HG23 VAL A   1       9.183 142.259 117.826  1.00  0.00           H  
ATOM     16  H1  VAL A   1       5.785 139.665 119.237  1.00  0.00           H  
ATOM     17  H2  VAL A   1       6.061 140.686 118.115  1.00  0.00           H  
ATOM     18  H3  VAL A   1       5.791 141.219 119.607  1.00  0.00           H  
ATOM     19  N   ASP A   2       7.367 139.728 121.758  1.00  0.00           N  
ATOM     20  CA  ASP A   2       7.479 138.851 122.922  1.00  0.00           C  
ATOM     21  C   ASP A   2       8.956 138.450 123.225  1.00  0.00           C  
ATOM     22  O   ASP A   2       9.667 139.254 123.796  1.00  0.00           O  
ATOM     23  CB  ASP A   2       6.425 137.694 123.014  1.00  0.00           C  
ATOM     24  CG  ASP A   2       6.474 137.100 124.484  1.00  0.00           C  
ATOM     25  OD1 ASP A   2       5.589 136.269 124.896  1.00  0.00           O  
ATOM     26  OD2 ASP A   2       7.427 137.327 125.235  1.00  0.00           O1-
ATOM     27  H   ASP A   2       7.085 140.689 121.882  1.00  0.00           H  
ATOM     28  HA  ASP A   2       7.162 139.485 123.750  1.00  0.00           H  
ATOM     29  HB2 ASP A   2       5.424 138.121 122.953  1.00  0.00           H  
ATOM     30  HB3 ASP A   2       6.658 136.914 122.289  1.00  0.00           H  
ATOM     31  N   SER A   3       9.372 137.268 122.886  1.00  0.00           N  
ATOM     32  CA  SER A   3      10.708 136.638 123.003  1.00  0.00           C  
ATOM     33  C   SER A   3      10.755 135.386 122.099  1.00  0.00           C  
ATOM     34  O   SER A   3       9.875 134.544 121.942  1.00  0.00           O  
ATOM     35  CB  SER A   3      11.073 136.193 124.395  1.00  0.00           C  
ATOM     36  OG  SER A   3      10.038 135.482 125.005  1.00  0.00           O  
ATOM     37  H   SER A   3       8.660 136.683 122.471  1.00  0.00           H  
ATOM     38  HA  SER A   3      11.436 137.371 122.658  1.00  0.00           H  
ATOM     39  HB2 SER A   3      12.066 135.745 124.448  1.00  0.00           H  
ATOM     40  HB3 SER A   3      11.217 137.031 125.078  1.00  0.00           H  
ATOM     41  HG  SER A   3       9.398 136.196 125.043  1.00  0.00           H  
ATOM     42  N   VAL A   4      11.927 135.188 121.462  1.00  0.00           N  
ATOM     43  CA  VAL A   4      12.320 134.021 120.671  1.00  0.00           C  
ATOM     44  C   VAL A   4      12.702 132.877 121.537  1.00  0.00           C  
ATOM     45  O   VAL A   4      13.074 132.972 122.699  1.00  0.00           O  
ATOM     46  CB  VAL A   4      13.323 134.327 119.574  1.00  0.00           C  
ATOM     47  CG1 VAL A   4      12.900 135.448 118.674  1.00  0.00           C  
ATOM     48  CG2 VAL A   4      14.815 134.638 119.990  1.00  0.00           C  
ATOM     49  H   VAL A   4      12.702 135.823 121.592  1.00  0.00           H  
ATOM     50  HA  VAL A   4      11.440 133.602 120.183  1.00  0.00           H  
ATOM     51  HB  VAL A   4      13.356 133.420 118.972  1.00  0.00           H  
ATOM     52 HG11 VAL A   4      11.888 135.267 118.313  1.00  0.00           H  
ATOM     53 HG12 VAL A   4      12.926 136.408 119.189  1.00  0.00           H  
ATOM     54 HG13 VAL A   4      13.427 135.527 117.723  1.00  0.00           H  
ATOM     55 HG21 VAL A   4      14.900 135.647 120.393  1.00  0.00           H  
ATOM     56 HG22 VAL A   4      14.892 133.997 120.868  1.00  0.00           H  
ATOM     57 HG23 VAL A   4      15.417 134.352 119.126  1.00  0.00           H  
ATOM     58  N   TYR A   5      12.631 131.639 120.984  1.00  0.00           N  
ATOM     59  CA  TYR A   5      12.946 130.360 121.726  1.00  0.00           C  
ATOM     60  C   TYR A   5      14.481 130.010 121.555  1.00  0.00           C  
ATOM     61  O   TYR A   5      15.221 130.535 120.722  1.00  0.00           O  
ATOM     62  CB  TYR A   5      12.047 129.265 121.277  1.00  0.00           C  
ATOM     63  CG  TYR A   5      12.173 127.962 122.018  1.00  0.00           C  
ATOM     64  CD1 TYR A   5      12.916 126.922 121.491  1.00  0.00           C  
ATOM     65  CD2 TYR A   5      11.765 127.823 123.389  1.00  0.00           C  
ATOM     66  CE1 TYR A   5      13.283 125.766 122.208  1.00  0.00           C  
ATOM     67  CE2 TYR A   5      12.122 126.651 124.043  1.00  0.00           C  
ATOM     68  CZ  TYR A   5      12.942 125.664 123.529  1.00  0.00           C  
ATOM     69  OH  TYR A   5      13.279 124.633 124.374  1.00  0.00           O  
ATOM     70  H   TYR A   5      12.401 131.461 120.017  1.00  0.00           H  
ATOM     71  HA  TYR A   5      12.804 130.497 122.799  1.00  0.00           H  
ATOM     72  HB2 TYR A   5      11.001 129.543 121.399  1.00  0.00           H  
ATOM     73  HB3 TYR A   5      12.313 129.062 120.239  1.00  0.00           H  
ATOM     74  HD1 TYR A   5      13.265 126.963 120.469  1.00  0.00           H  
ATOM     75  HD2 TYR A   5      11.016 128.441 123.861  1.00  0.00           H  
ATOM     76  HE1 TYR A   5      13.743 124.906 121.743  1.00  0.00           H  
ATOM     77  HE2 TYR A   5      11.677 126.545 125.022  1.00  0.00           H  
ATOM     78  HH  TYR A   5      12.610 124.509 125.051  1.00  0.00           H  
ATOM     79  N   ARG A   6      14.968 129.066 122.310  1.00  0.00           N  
ATOM     80  CA  ARG A   6      16.340 128.555 122.278  1.00  0.00           C  
ATOM     81  C   ARG A   6      16.744 128.197 120.891  1.00  0.00           C  
ATOM     82  O   ARG A   6      15.864 127.663 120.140  1.00  0.00           O  
ATOM     83  CB  ARG A   6      16.598 127.312 123.188  1.00  0.00           C  
ATOM     84  CG  ARG A   6      16.028 127.451 124.656  1.00  0.00           C  
ATOM     85  CD  ARG A   6      16.365 126.177 125.485  1.00  0.00           C  
ATOM     86  NE  ARG A   6      15.846 126.091 126.891  1.00  0.00           N  
ATOM     87  CZ  ARG A   6      16.191 126.875 127.901  1.00  0.00           C  
ATOM     88  NH1 ARG A   6      15.695 126.759 129.093  1.00  0.00           N1+
ATOM     89  NH2 ARG A   6      16.830 128.003 127.740  1.00  0.00           N  
ATOM     90  H   ARG A   6      14.346 128.733 123.032  1.00  0.00           H  
ATOM     91  HA  ARG A   6      17.098 129.230 122.677  1.00  0.00           H  
ATOM     92  HB2 ARG A   6      16.115 126.441 122.746  1.00  0.00           H  
ATOM     93  HB3 ARG A   6      17.685 127.228 123.195  1.00  0.00           H  
ATOM     94  HG2 ARG A   6      16.460 128.335 125.126  1.00  0.00           H  
ATOM     95  HG3 ARG A   6      14.949 127.590 124.589  1.00  0.00           H  
ATOM     96  HD2 ARG A   6      16.013 125.263 125.008  1.00  0.00           H  
ATOM     97  HD3 ARG A   6      17.447 126.052 125.521  1.00  0.00           H  
ATOM     98  HE  ARG A   6      15.348 125.252 127.153  1.00  0.00           H  
ATOM     99 HH11 ARG A   6      15.118 125.956 129.297  1.00  0.00           H  
ATOM    100 HH12 ARG A   6      15.634 127.605 129.642  1.00  0.00           H  
ATOM    101 HH21 ARG A   6      17.364 128.243 126.917  1.00  0.00           H  
ATOM    102 HH22 ARG A   6      16.820 128.522 128.606  1.00  0.00           H  
ATOM    103  N   THR A   7      18.004 128.239 120.533  1.00  0.00           N  
ATOM    104  CA  THR A   7      18.465 127.638 119.218  1.00  0.00           C  
ATOM    105  C   THR A   7      18.641 126.113 119.267  1.00  0.00           C  
ATOM    106  O   THR A   7      18.509 125.445 118.276  1.00  0.00           O  
ATOM    107  CB  THR A   7      19.760 128.252 118.730  1.00  0.00           C  
ATOM    108  CG2 THR A   7      19.794 129.771 118.376  1.00  0.00           C  
ATOM    109  OG1 THR A   7      20.792 128.052 119.655  1.00  0.00           O  
ATOM    110  H   THR A   7      18.755 128.533 121.141  1.00  0.00           H  
ATOM    111  HA  THR A   7      17.641 127.852 118.537  1.00  0.00           H  
ATOM    112  HB  THR A   7      19.979 127.728 117.799  1.00  0.00           H  
ATOM    113  HG1 THR A   7      21.630 128.355 119.297  1.00  0.00           H  
ATOM    114 HG21 THR A   7      20.093 130.339 119.257  1.00  0.00           H  
ATOM    115 HG22 THR A   7      20.468 129.965 117.542  1.00  0.00           H  
ATOM    116 HG23 THR A   7      18.800 129.970 117.975  1.00  0.00           H  
ATOM    117  N   ARG A   8      19.050 125.577 120.479  1.00  0.00           N  
ATOM    118  CA  ARG A   8      19.216 124.104 120.741  1.00  0.00           C  
ATOM    119  C   ARG A   8      19.065 123.799 122.207  1.00  0.00           C  
ATOM    120  O   ARG A   8      19.202 124.700 122.985  1.00  0.00           O  
ATOM    121  CB  ARG A   8      20.548 123.519 120.175  1.00  0.00           C  
ATOM    122  CG  ARG A   8      21.772 124.311 120.789  1.00  0.00           C  
ATOM    123  CD  ARG A   8      23.132 123.632 120.316  1.00  0.00           C  
ATOM    124  NE  ARG A   8      24.280 124.498 120.688  1.00  0.00           N  
ATOM    125  CZ  ARG A   8      25.555 124.280 120.334  1.00  0.00           C  
ATOM    126  NH1 ARG A   8      26.361 125.282 120.289  1.00  0.00           N1+
ATOM    127  NH2 ARG A   8      25.931 123.175 119.700  1.00  0.00           N  
ATOM    128  H   ARG A   8      19.437 126.218 121.156  1.00  0.00           H  
ATOM    129  HA  ARG A   8      18.436 123.502 120.276  1.00  0.00           H  
ATOM    130  HB2 ARG A   8      20.650 122.439 120.277  1.00  0.00           H  
ATOM    131  HB3 ARG A   8      20.526 123.631 119.091  1.00  0.00           H  
ATOM    132  HG2 ARG A   8      21.839 125.314 120.368  1.00  0.00           H  
ATOM    133  HG3 ARG A   8      21.799 124.406 121.875  1.00  0.00           H  
ATOM    134  HD2 ARG A   8      23.236 122.645 120.766  1.00  0.00           H  
ATOM    135  HD3 ARG A   8      23.114 123.617 119.227  1.00  0.00           H  
ATOM    136  HE  ARG A   8      24.121 125.371 121.167  1.00  0.00           H  
ATOM    137 HH11 ARG A   8      26.090 126.166 120.697  1.00  0.00           H  
ATOM    138 HH12 ARG A   8      27.152 125.362 119.667  1.00  0.00           H  
ATOM    139 HH21 ARG A   8      25.257 122.429 119.608  1.00  0.00           H  
ATOM    140 HH22 ARG A   8      26.913 122.996 119.855  1.00  0.00           H  
ATOM    141  N   SER A   9      18.815 122.516 122.635  1.00  0.00           N  
ATOM    142  CA  SER A   9      18.832 122.082 124.078  1.00  0.00           C  
ATOM    143  C   SER A   9      20.089 122.483 124.910  1.00  0.00           C  
ATOM    144  O   SER A   9      21.126 122.596 124.315  1.00  0.00           O  
ATOM    145  CB  SER A   9      18.582 120.568 124.237  1.00  0.00           C  
ATOM    146  OG  SER A   9      17.420 120.206 123.524  1.00  0.00           O  
ATOM    147  H   SER A   9      18.755 121.770 121.956  1.00  0.00           H  
ATOM    148  HA  SER A   9      17.977 122.458 124.640  1.00  0.00           H  
ATOM    149  HB2 SER A   9      19.464 120.040 123.874  1.00  0.00           H  
ATOM    150  HB3 SER A   9      18.429 120.304 125.284  1.00  0.00           H  
ATOM    151  HG  SER A   9      16.663 120.556 124.000  1.00  0.00           H  
ATOM    152  N   LEU A  10      19.930 122.645 126.228  1.00  0.00           N  
ATOM    153  CA  LEU A  10      20.914 122.857 127.391  1.00  0.00           C  
ATOM    154  C   LEU A  10      21.714 121.500 127.543  1.00  0.00           C  
ATOM    155  O   LEU A  10      21.348 120.476 126.934  1.00  0.00           O  
ATOM    156  CB  LEU A  10      20.156 123.363 128.589  1.00  0.00           C  
ATOM    157  CG  LEU A  10      19.356 124.648 128.421  1.00  0.00           C  
ATOM    158  CD1 LEU A  10      18.541 124.771 129.664  1.00  0.00           C  
ATOM    159  CD2 LEU A  10      20.220 125.898 128.148  1.00  0.00           C  
ATOM    160  H   LEU A  10      18.965 122.491 126.487  1.00  0.00           H  
ATOM    161  HA  LEU A  10      21.664 123.577 127.062  1.00  0.00           H  
ATOM    162  HB2 LEU A  10      19.421 122.569 128.723  1.00  0.00           H  
ATOM    163  HB3 LEU A  10      20.795 123.405 129.472  1.00  0.00           H  
ATOM    164  HG  LEU A  10      18.617 124.549 127.627  1.00  0.00           H  
ATOM    165 HD11 LEU A  10      18.012 123.846 129.893  1.00  0.00           H  
ATOM    166 HD12 LEU A  10      19.195 124.906 130.526  1.00  0.00           H  
ATOM    167 HD13 LEU A  10      17.874 125.623 129.533  1.00  0.00           H  
ATOM    168 HD21 LEU A  10      20.197 126.086 127.074  1.00  0.00           H  
ATOM    169 HD22 LEU A  10      19.786 126.801 128.579  1.00  0.00           H  
ATOM    170 HD23 LEU A  10      21.184 125.831 128.653  1.00  0.00           H  
ATOM    171  N   GLY A  11      22.761 121.531 128.299  1.00  0.00           N  
ATOM    172  CA  GLY A  11      23.789 120.473 128.293  1.00  0.00           C  
ATOM    173  C   GLY A  11      24.648 120.286 127.014  1.00  0.00           C  
ATOM    174  O   GLY A  11      24.839 119.157 126.566  1.00  0.00           O  
ATOM    175  H   GLY A  11      22.980 122.409 128.746  1.00  0.00           H  
ATOM    176  HA2 GLY A  11      24.503 120.678 129.091  1.00  0.00           H  
ATOM    177  HA3 GLY A  11      23.298 119.540 128.567  1.00  0.00           H  
ATOM    178  N   VAL A  12      24.974 121.363 126.262  1.00  0.00           N  
ATOM    179  CA  VAL A  12      25.617 121.291 124.960  1.00  0.00           C  
ATOM    180  C   VAL A  12      26.914 120.512 124.984  1.00  0.00           C  
ATOM    181  O   VAL A  12      27.705 120.601 125.890  1.00  0.00           O  
ATOM    182  CB  VAL A  12      25.798 122.673 124.375  1.00  0.00           C  
ATOM    183  CG1 VAL A  12      24.367 123.403 124.172  1.00  0.00           C  
ATOM    184  CG2 VAL A  12      26.692 123.711 125.088  1.00  0.00           C  
ATOM    185  H   VAL A  12      24.823 122.264 126.691  1.00  0.00           H  
ATOM    186  HA  VAL A  12      24.982 120.749 124.259  1.00  0.00           H  
ATOM    187  HB  VAL A  12      26.203 122.509 123.376  1.00  0.00           H  
ATOM    188 HG11 VAL A  12      23.863 122.895 123.349  1.00  0.00           H  
ATOM    189 HG12 VAL A  12      23.810 123.449 125.108  1.00  0.00           H  
ATOM    190 HG13 VAL A  12      24.649 124.422 123.908  1.00  0.00           H  
ATOM    191 HG21 VAL A  12      26.740 124.664 124.562  1.00  0.00           H  
ATOM    192 HG22 VAL A  12      26.373 123.867 126.120  1.00  0.00           H  
ATOM    193 HG23 VAL A  12      27.725 123.371 125.016  1.00  0.00           H  
ATOM    194  N   ALA A  13      27.163 119.677 123.930  1.00  0.00           N  
ATOM    195  CA  ALA A  13      28.276 118.712 123.734  1.00  0.00           C  
ATOM    196  C   ALA A  13      28.709 118.681 122.269  1.00  0.00           C  
ATOM    197  O   ALA A  13      27.946 119.063 121.394  1.00  0.00           O  
ATOM    198  CB  ALA A  13      27.838 117.345 124.195  1.00  0.00           C  
ATOM    199  H   ALA A  13      26.418 119.627 123.250  1.00  0.00           H  
ATOM    200  HA  ALA A  13      29.083 119.070 124.373  1.00  0.00           H  
ATOM    201  HB1 ALA A  13      28.604 116.570 124.178  1.00  0.00           H  
ATOM    202  HB2 ALA A  13      27.492 117.371 125.229  1.00  0.00           H  
ATOM    203  HB3 ALA A  13      27.030 117.058 123.522  1.00  0.00           H  
ATOM    204  N   ALA A  14      29.888 118.189 121.982  1.00  0.00           N  
ATOM    205  CA  ALA A  14      30.533 118.039 120.712  1.00  0.00           C  
ATOM    206  C   ALA A  14      31.438 116.841 120.651  1.00  0.00           C  
ATOM    207  O   ALA A  14      32.097 116.475 119.689  1.00  0.00           O  
ATOM    208  CB  ALA A  14      31.261 119.372 120.486  1.00  0.00           C  
ATOM    209  H   ALA A  14      30.519 118.167 122.769  1.00  0.00           H  
ATOM    210  HA  ALA A  14      29.755 117.994 119.950  1.00  0.00           H  
ATOM    211  HB1 ALA A  14      30.518 120.142 120.278  1.00  0.00           H  
ATOM    212  HB2 ALA A  14      31.883 119.750 121.297  1.00  0.00           H  
ATOM    213  HB3 ALA A  14      31.848 119.175 119.589  1.00  0.00           H  
ATOM    214  N   GLU A  15      31.488 116.086 121.721  1.00  0.00           N  
ATOM    215  CA  GLU A  15      32.372 114.921 121.937  1.00  0.00           C  
ATOM    216  C   GLU A  15      33.885 115.166 121.763  1.00  0.00           C  
ATOM    217  O   GLU A  15      34.695 114.255 121.795  1.00  0.00           O  
ATOM    218  CB  GLU A  15      31.821 113.778 121.083  1.00  0.00           C  
ATOM    219  CG  GLU A  15      30.361 113.424 121.366  1.00  0.00           C  
ATOM    220  CD  GLU A  15      29.401 114.098 120.340  1.00  0.00           C  
ATOM    221  OE1 GLU A  15      28.474 114.707 120.826  1.00  0.00           O  
ATOM    222  OE2 GLU A  15      29.495 113.924 119.056  1.00  0.00           O1-
ATOM    223  H   GLU A  15      30.775 116.195 122.428  1.00  0.00           H  
ATOM    224  HA  GLU A  15      32.259 114.681 122.994  1.00  0.00           H  
ATOM    225  HB2 GLU A  15      31.938 113.844 120.001  1.00  0.00           H  
ATOM    226  HB3 GLU A  15      32.403 112.913 121.404  1.00  0.00           H  
ATOM    227  HG2 GLU A  15      30.140 112.362 121.470  1.00  0.00           H  
ATOM    228  HG3 GLU A  15      30.100 113.901 122.311  1.00  0.00           H  
ATOM    229  N   GLY A  16      34.357 116.345 121.603  1.00  0.00           N  
ATOM    230  CA  GLY A  16      35.736 116.586 121.112  1.00  0.00           C  
ATOM    231  C   GLY A  16      36.101 116.099 119.713  1.00  0.00           C  
ATOM    232  O   GLY A  16      37.287 116.225 119.292  1.00  0.00           O  
ATOM    233  H   GLY A  16      33.670 117.084 121.648  1.00  0.00           H  
ATOM    234  HA2 GLY A  16      36.055 117.629 121.111  1.00  0.00           H  
ATOM    235  HA3 GLY A  16      36.471 116.128 121.774  1.00  0.00           H  
ATOM    236  N   ILE A  17      35.124 115.542 118.965  1.00  0.00           N  
ATOM    237  CA  ILE A  17      35.245 114.789 117.718  1.00  0.00           C  
ATOM    238  C   ILE A  17      36.114 113.432 117.882  1.00  0.00           C  
ATOM    239  O   ILE A  17      37.285 113.377 117.368  1.00  0.00           O  
ATOM    240  CB  ILE A  17      35.676 115.646 116.572  1.00  0.00           C  
ATOM    241  CG1 ILE A  17      35.229 117.147 116.515  1.00  0.00           C  
ATOM    242  CG2 ILE A  17      35.291 114.982 115.252  1.00  0.00           C  
ATOM    243  CD1 ILE A  17      33.709 117.457 116.657  1.00  0.00           C  
ATOM    244  H   ILE A  17      34.174 115.612 119.302  1.00  0.00           H  
ATOM    245  HA  ILE A  17      34.227 114.414 117.617  1.00  0.00           H  
ATOM    246  HB  ILE A  17      36.763 115.628 116.510  1.00  0.00           H  
ATOM    247 HG12 ILE A  17      35.764 117.635 117.331  1.00  0.00           H  
ATOM    248 HG13 ILE A  17      35.637 117.623 115.623  1.00  0.00           H  
ATOM    249 HG21 ILE A  17      34.229 115.224 115.310  1.00  0.00           H  
ATOM    250 HG22 ILE A  17      35.723 115.445 114.365  1.00  0.00           H  
ATOM    251 HG23 ILE A  17      35.505 113.913 115.216  1.00  0.00           H  
ATOM    252 HD11 ILE A  17      33.200 117.078 115.771  1.00  0.00           H  
ATOM    253 HD12 ILE A  17      33.205 117.002 117.510  1.00  0.00           H  
ATOM    254 HD13 ILE A  17      33.481 118.516 116.780  1.00  0.00           H  
ATOM    255  N   PRO A  18      35.553 112.409 118.567  1.00  0.00           N  
ATOM    256  CA  PRO A  18      36.408 111.281 118.971  1.00  0.00           C  
ATOM    257  C   PRO A  18      37.258 110.599 117.906  1.00  0.00           C  
ATOM    258  O   PRO A  18      36.797 110.533 116.780  1.00  0.00           O  
ATOM    259  CB  PRO A  18      35.513 110.321 119.733  1.00  0.00           C  
ATOM    260  CG  PRO A  18      34.377 111.141 120.306  1.00  0.00           C  
ATOM    261  CD  PRO A  18      34.230 112.192 119.175  1.00  0.00           C  
ATOM    262  HA  PRO A  18      36.990 111.748 119.764  1.00  0.00           H  
ATOM    263  HB2 PRO A  18      35.113 109.554 119.071  1.00  0.00           H  
ATOM    264  HB3 PRO A  18      36.018 109.803 120.549  1.00  0.00           H  
ATOM    265  HG2 PRO A  18      33.499 110.507 120.427  1.00  0.00           H  
ATOM    266  HG3 PRO A  18      34.742 111.588 121.230  1.00  0.00           H  
ATOM    267  HD2 PRO A  18      33.557 111.728 118.453  1.00  0.00           H  
ATOM    268  HD3 PRO A  18      33.776 113.126 119.504  1.00  0.00           H  
ATOM    269  N   ASP A  19      38.407 110.125 118.356  1.00  0.00           N  
ATOM    270  CA  ASP A  19      39.362 109.213 117.736  1.00  0.00           C  
ATOM    271  C   ASP A  19      40.133 108.303 118.730  1.00  0.00           C  
ATOM    272  O   ASP A  19      41.254 108.712 119.145  1.00  0.00           O  
ATOM    273  CB  ASP A  19      40.323 109.965 116.856  1.00  0.00           C  
ATOM    274  CG  ASP A  19      41.289 109.095 116.184  1.00  0.00           C  
ATOM    275  OD1 ASP A  19      42.287 109.734 115.750  1.00  0.00           O  
ATOM    276  OD2 ASP A  19      41.078 107.917 115.929  1.00  0.00           O1-
ATOM    277  H   ASP A  19      38.550 110.288 119.343  1.00  0.00           H  
ATOM    278  HA  ASP A  19      38.828 108.465 117.151  1.00  0.00           H  
ATOM    279  HB2 ASP A  19      39.741 110.545 116.141  1.00  0.00           H  
ATOM    280  HB3 ASP A  19      40.866 110.602 117.554  1.00  0.00           H  
ATOM    281  N   GLN A  20      39.674 107.089 119.035  1.00  0.00           N  
ATOM    282  CA  GLN A  20      40.347 106.074 119.886  1.00  0.00           C  
ATOM    283  C   GLN A  20      41.653 105.414 119.387  1.00  0.00           C  
ATOM    284  O   GLN A  20      42.344 104.697 120.089  1.00  0.00           O  
ATOM    285  CB  GLN A  20      39.261 104.956 120.183  1.00  0.00           C  
ATOM    286  CG  GLN A  20      37.933 105.486 120.822  1.00  0.00           C  
ATOM    287  CD  GLN A  20      36.878 104.499 121.404  1.00  0.00           C  
ATOM    288  NE2 GLN A  20      35.729 104.976 121.826  1.00  0.00           N  
ATOM    289  OE1 GLN A  20      37.101 103.265 121.516  1.00  0.00           O  
ATOM    290  H   GLN A  20      38.820 106.802 118.578  1.00  0.00           H  
ATOM    291  HA  GLN A  20      40.533 106.533 120.857  1.00  0.00           H  
ATOM    292  HB2 GLN A  20      38.968 104.455 119.260  1.00  0.00           H  
ATOM    293  HB3 GLN A  20      39.708 104.291 120.921  1.00  0.00           H  
ATOM    294  HG2 GLN A  20      38.236 106.282 121.502  1.00  0.00           H  
ATOM    295  HG3 GLN A  20      37.494 106.048 119.997  1.00  0.00           H  
ATOM    296 HE21 GLN A  20      35.079 104.268 122.140  1.00  0.00           H  
ATOM    297 HE22 GLN A  20      35.368 105.800 121.367  1.00  0.00           H  
ATOM    298  N   TYR A  21      42.024 105.714 118.175  1.00  0.00           N  
ATOM    299  CA  TYR A  21      43.187 105.136 117.401  1.00  0.00           C  
ATOM    300  C   TYR A  21      44.347 106.175 117.336  1.00  0.00           C  
ATOM    301  O   TYR A  21      45.400 105.866 116.821  1.00  0.00           O  
ATOM    302  CB  TYR A  21      42.736 104.582 116.048  1.00  0.00           C  
ATOM    303  CG  TYR A  21      41.788 103.410 116.309  1.00  0.00           C  
ATOM    304  CD1 TYR A  21      40.421 103.660 116.195  1.00  0.00           C  
ATOM    305  CD2 TYR A  21      42.317 102.108 116.472  1.00  0.00           C  
ATOM    306  CE1 TYR A  21      39.579 102.598 116.459  1.00  0.00           C  
ATOM    307  CE2 TYR A  21      41.381 101.023 116.526  1.00  0.00           C  
ATOM    308  CZ  TYR A  21      40.034 101.303 116.521  1.00  0.00           C  
ATOM    309  OH  TYR A  21      39.215 100.247 116.353  1.00  0.00           O  
ATOM    310  H   TYR A  21      41.520 106.314 117.538  1.00  0.00           H  
ATOM    311  HA  TYR A  21      43.550 104.338 118.049  1.00  0.00           H  
ATOM    312  HB2 TYR A  21      42.153 105.415 115.654  1.00  0.00           H  
ATOM    313  HB3 TYR A  21      43.497 104.248 115.343  1.00  0.00           H  
ATOM    314  HD1 TYR A  21      40.064 104.631 115.886  1.00  0.00           H  
ATOM    315  HD2 TYR A  21      43.388 101.980 116.525  1.00  0.00           H  
ATOM    316  HE1 TYR A  21      38.559 102.915 116.612  1.00  0.00           H  
ATOM    317  HE2 TYR A  21      41.672  99.983 116.553  1.00  0.00           H  
ATOM    318  HH  TYR A  21      38.299 100.446 116.561  1.00  0.00           H  
ATOM    319  N   ALA A  22      44.210 107.422 117.791  1.00  0.00           N  
ATOM    320  CA  ALA A  22      45.156 108.450 117.448  1.00  0.00           C  
ATOM    321  C   ALA A  22      46.588 108.381 118.000  1.00  0.00           C  
ATOM    322  O   ALA A  22      47.546 108.972 117.385  1.00  0.00           O  
ATOM    323  CB  ALA A  22      44.623 109.813 118.044  1.00  0.00           C  
ATOM    324  H   ALA A  22      43.283 107.752 118.022  1.00  0.00           H  
ATOM    325  HA  ALA A  22      45.157 108.664 116.380  1.00  0.00           H  
ATOM    326  HB1 ALA A  22      45.092 110.663 117.547  1.00  0.00           H  
ATOM    327  HB2 ALA A  22      43.549 109.928 117.893  1.00  0.00           H  
ATOM    328  HB3 ALA A  22      44.870 109.717 119.101  1.00  0.00           H  
ATOM    329  N   ASP A  23      46.846 107.707 119.120  1.00  0.00           N  
ATOM    330  CA  ASP A  23      48.155 107.210 119.515  1.00  0.00           C  
ATOM    331  C   ASP A  23      48.867 106.245 118.509  1.00  0.00           C  
ATOM    332  O   ASP A  23      50.119 106.240 118.475  1.00  0.00           O  
ATOM    333  CB  ASP A  23      48.230 106.727 120.953  1.00  0.00           C  
ATOM    334  CG  ASP A  23      47.101 105.731 121.337  1.00  0.00           C  
ATOM    335  OD1 ASP A  23      46.626 105.048 120.418  1.00  0.00           O  
ATOM    336  OD2 ASP A  23      46.633 105.741 122.526  1.00  0.00           O1-
ATOM    337  H   ASP A  23      46.060 107.282 119.590  1.00  0.00           H  
ATOM    338  HA  ASP A  23      48.745 108.124 119.576  1.00  0.00           H  
ATOM    339  HB2 ASP A  23      49.226 106.307 121.091  1.00  0.00           H  
ATOM    340  HB3 ASP A  23      48.151 107.635 121.551  1.00  0.00           H  
ATOM    341  N   GLY A  24      48.187 105.475 117.686  1.00  0.00           N  
ATOM    342  CA  GLY A  24      48.686 104.532 116.692  1.00  0.00           C  
ATOM    343  C   GLY A  24      49.037 103.143 117.233  1.00  0.00           C  
ATOM    344  O   GLY A  24      49.459 102.341 116.458  1.00  0.00           O  
ATOM    345  H   GLY A  24      47.187 105.533 117.820  1.00  0.00           H  
ATOM    346  HA2 GLY A  24      47.915 104.352 115.942  1.00  0.00           H  
ATOM    347  HA3 GLY A  24      49.624 104.904 116.282  1.00  0.00           H  
ATOM    348  N   GLU A  25      48.901 102.907 118.546  1.00  0.00           N  
ATOM    349  CA  GLU A  25      49.532 101.785 119.287  1.00  0.00           C  
ATOM    350  C   GLU A  25      48.822 100.432 119.047  1.00  0.00           C  
ATOM    351  O   GLU A  25      49.528  99.419 118.868  1.00  0.00           O  
ATOM    352  CB  GLU A  25      49.630 102.148 120.786  1.00  0.00           C  
ATOM    353  CG  GLU A  25      50.214 100.989 121.716  1.00  0.00           C  
ATOM    354  CD  GLU A  25      51.577 100.327 121.320  1.00  0.00           C  
ATOM    355  OE1 GLU A  25      52.490 101.024 120.893  1.00  0.00           O  
ATOM    356  OE2 GLU A  25      51.751  99.161 121.621  1.00  0.00           O1-
ATOM    357  H   GLU A  25      48.656 103.704 119.116  1.00  0.00           H  
ATOM    358  HA  GLU A  25      50.541 101.630 118.908  1.00  0.00           H  
ATOM    359  HB2 GLU A  25      50.385 102.930 120.863  1.00  0.00           H  
ATOM    360  HB3 GLU A  25      48.726 102.620 121.168  1.00  0.00           H  
ATOM    361  HG2 GLU A  25      50.341 101.411 122.712  1.00  0.00           H  
ATOM    362  HG3 GLU A  25      49.507 100.170 121.847  1.00  0.00           H  
ATOM    363  N   ALA A  26      47.511 100.425 118.823  1.00  0.00           N  
ATOM    364  CA  ALA A  26      46.735  99.264 118.320  1.00  0.00           C  
ATOM    365  C   ALA A  26      47.044  99.070 116.779  1.00  0.00           C  
ATOM    366  O   ALA A  26      47.298  97.963 116.338  1.00  0.00           O  
ATOM    367  CB  ALA A  26      45.251  99.513 118.604  1.00  0.00           C  
ATOM    368  H   ALA A  26      46.982 101.240 119.098  1.00  0.00           H  
ATOM    369  HA  ALA A  26      47.061  98.350 118.817  1.00  0.00           H  
ATOM    370  HB1 ALA A  26      44.949 100.331 117.949  1.00  0.00           H  
ATOM    371  HB2 ALA A  26      44.726  98.583 118.380  1.00  0.00           H  
ATOM    372  HB3 ALA A  26      45.090  99.657 119.673  1.00  0.00           H  
ATOM    373  N   ALA A  27      46.969 100.188 116.012  1.00  0.00           N  
ATOM    374  CA  ALA A  27      47.194 100.168 114.545  1.00  0.00           C  
ATOM    375  C   ALA A  27      48.613  99.679 114.182  1.00  0.00           C  
ATOM    376  O   ALA A  27      48.866  99.093 113.081  1.00  0.00           O  
ATOM    377  CB  ALA A  27      46.856 101.565 113.957  1.00  0.00           C  
ATOM    378  H   ALA A  27      46.711 101.066 116.440  1.00  0.00           H  
ATOM    379  HA  ALA A  27      46.535  99.492 114.001  1.00  0.00           H  
ATOM    380  HB1 ALA A  27      47.579 102.339 114.213  1.00  0.00           H  
ATOM    381  HB2 ALA A  27      46.561 101.557 112.908  1.00  0.00           H  
ATOM    382  HB3 ALA A  27      45.921 101.926 114.386  1.00  0.00           H  
ATOM    383  N   ARG A  28      49.559  99.777 115.158  1.00  0.00           N  
ATOM    384  CA  ARG A  28      50.893  99.164 115.131  1.00  0.00           C  
ATOM    385  C   ARG A  28      50.851  97.676 115.034  1.00  0.00           C  
ATOM    386  O   ARG A  28      51.798  97.080 114.409  1.00  0.00           O  
ATOM    387  CB  ARG A  28      51.644  99.586 116.403  1.00  0.00           C  
ATOM    388  CG  ARG A  28      53.200  99.137 116.378  1.00  0.00           C  
ATOM    389  CD  ARG A  28      54.049  99.752 117.422  1.00  0.00           C  
ATOM    390  NE  ARG A  28      53.803  99.241 118.789  1.00  0.00           N  
ATOM    391  CZ  ARG A  28      54.556  98.440 119.457  1.00  0.00           C  
ATOM    392  NH1 ARG A  28      55.516  97.681 119.032  1.00  0.00           N1+
ATOM    393  NH2 ARG A  28      54.264  98.270 120.754  1.00  0.00           N  
ATOM    394  H   ARG A  28      49.412 100.306 116.006  1.00  0.00           H  
ATOM    395  HA  ARG A  28      51.391  99.566 114.248  1.00  0.00           H  
ATOM    396  HB2 ARG A  28      51.594 100.643 116.665  1.00  0.00           H  
ATOM    397  HB3 ARG A  28      51.246  99.004 117.235  1.00  0.00           H  
ATOM    398  HG2 ARG A  28      53.207  98.047 116.406  1.00  0.00           H  
ATOM    399  HG3 ARG A  28      53.558  99.625 115.472  1.00  0.00           H  
ATOM    400  HD2 ARG A  28      55.094  99.529 117.210  1.00  0.00           H  
ATOM    401  HD3 ARG A  28      53.870 100.826 117.465  1.00  0.00           H  
ATOM    402  HE  ARG A  28      53.203  99.755 119.418  1.00  0.00           H  
ATOM    403 HH11 ARG A  28      55.717  97.623 118.044  1.00  0.00           H  
ATOM    404 HH12 ARG A  28      55.905  97.072 119.739  1.00  0.00           H  
ATOM    405 HH21 ARG A  28      53.407  98.542 121.215  1.00  0.00           H  
ATOM    406 HH22 ARG A  28      54.876  97.614 121.217  1.00  0.00           H  
ATOM    407  N   VAL A  29      49.823  96.997 115.514  1.00  0.00           N  
ATOM    408  CA  VAL A  29      49.765  95.503 115.749  1.00  0.00           C  
ATOM    409  C   VAL A  29      48.472  94.964 115.233  1.00  0.00           C  
ATOM    410  O   VAL A  29      48.223  93.784 115.553  1.00  0.00           O  
ATOM    411  CB  VAL A  29      50.036  95.186 117.243  1.00  0.00           C  
ATOM    412  CG1 VAL A  29      51.398  95.554 117.719  1.00  0.00           C  
ATOM    413  CG2 VAL A  29      49.051  95.940 118.117  1.00  0.00           C  
ATOM    414  H   VAL A  29      49.114  97.550 115.976  1.00  0.00           H  
ATOM    415  HA  VAL A  29      50.561  95.042 115.165  1.00  0.00           H  
ATOM    416  HB  VAL A  29      49.972  94.134 117.521  1.00  0.00           H  
ATOM    417 HG11 VAL A  29      51.482  96.634 117.838  1.00  0.00           H  
ATOM    418 HG12 VAL A  29      51.559  95.101 118.696  1.00  0.00           H  
ATOM    419 HG13 VAL A  29      52.066  95.095 116.989  1.00  0.00           H  
ATOM    420 HG21 VAL A  29      49.396  95.825 119.145  1.00  0.00           H  
ATOM    421 HG22 VAL A  29      49.036  97.019 117.962  1.00  0.00           H  
ATOM    422 HG23 VAL A  29      48.063  95.509 117.955  1.00  0.00           H  
ATOM    423  N   TRP A  30      47.742  95.532 114.321  1.00  0.00           N  
ATOM    424  CA  TRP A  30      46.374  95.119 113.920  1.00  0.00           C  
ATOM    425  C   TRP A  30      46.381  93.744 113.190  1.00  0.00           C  
ATOM    426  O   TRP A  30      45.539  92.864 113.402  1.00  0.00           O  
ATOM    427  CB  TRP A  30      45.731  96.197 112.993  1.00  0.00           C  
ATOM    428  CG  TRP A  30      44.257  96.025 113.074  1.00  0.00           C  
ATOM    429  CD1 TRP A  30      43.528  95.455 112.149  1.00  0.00           C  
ATOM    430  CD2 TRP A  30      43.350  96.223 114.204  1.00  0.00           C  
ATOM    431  CE2 TRP A  30      42.026  95.824 113.803  1.00  0.00           C  
ATOM    432  CE3 TRP A  30      43.406  96.834 115.485  1.00  0.00           C  
ATOM    433  NE1 TRP A  30      42.205  95.322 112.576  1.00  0.00           N  
ATOM    434  CZ2 TRP A  30      40.919  95.977 114.658  1.00  0.00           C  
ATOM    435  CZ3 TRP A  30      42.343  96.827 116.341  1.00  0.00           C  
ATOM    436  CH2 TRP A  30      41.092  96.405 115.941  1.00  0.00           C  
ATOM    437  H   TRP A  30      48.081  96.372 113.875  1.00  0.00           H  
ATOM    438  HA  TRP A  30      45.816  95.191 114.853  1.00  0.00           H  
ATOM    439  HB2 TRP A  30      45.906  97.244 113.242  1.00  0.00           H  
ATOM    440  HB3 TRP A  30      46.152  95.917 112.027  1.00  0.00           H  
ATOM    441  HD1 TRP A  30      44.041  94.989 111.322  1.00  0.00           H  
ATOM    442  HE1 TRP A  30      41.528  94.956 111.921  1.00  0.00           H  
ATOM    443  HE3 TRP A  30      44.396  97.093 115.831  1.00  0.00           H  
ATOM    444  HZ2 TRP A  30      39.973  95.614 114.286  1.00  0.00           H  
ATOM    445  HZ3 TRP A  30      42.485  97.105 117.374  1.00  0.00           H  
ATOM    446  HH2 TRP A  30      40.220  96.475 116.575  1.00  0.00           H  
ATOM    447  N   GLN A  31      47.399  93.462 112.425  1.00  0.00           N  
ATOM    448  CA  GLN A  31      47.549  92.215 111.784  1.00  0.00           C  
ATOM    449  C   GLN A  31      48.029  91.130 112.765  1.00  0.00           C  
ATOM    450  O   GLN A  31      47.813  89.969 112.624  1.00  0.00           O  
ATOM    451  CB  GLN A  31      48.585  92.359 110.582  1.00  0.00           C  
ATOM    452  CG  GLN A  31      50.119  92.609 110.844  1.00  0.00           C  
ATOM    453  CD  GLN A  31      50.308  94.006 111.424  1.00  0.00           C  
ATOM    454  NE2 GLN A  31      50.590  94.986 110.590  1.00  0.00           N  
ATOM    455  OE1 GLN A  31      50.016  94.335 112.613  1.00  0.00           O  
ATOM    456  H   GLN A  31      48.158  94.113 112.280  1.00  0.00           H  
ATOM    457  HA  GLN A  31      46.604  91.944 111.312  1.00  0.00           H  
ATOM    458  HB2 GLN A  31      48.508  91.367 110.137  1.00  0.00           H  
ATOM    459  HB3 GLN A  31      48.098  93.178 110.053  1.00  0.00           H  
ATOM    460  HG2 GLN A  31      50.531  91.855 111.513  1.00  0.00           H  
ATOM    461  HG3 GLN A  31      50.689  92.533 109.917  1.00  0.00           H  
ATOM    462 HE21 GLN A  31      50.578  95.911 110.996  1.00  0.00           H  
ATOM    463 HE22 GLN A  31      50.690  94.867 109.593  1.00  0.00           H  
ATOM    464  N   LEU A  32      48.697  91.516 113.817  1.00  0.00           N  
ATOM    465  CA  LEU A  32      49.085  90.571 114.851  1.00  0.00           C  
ATOM    466  C   LEU A  32      47.898  90.360 115.775  1.00  0.00           C  
ATOM    467  O   LEU A  32      47.720  89.308 116.338  1.00  0.00           O  
ATOM    468  CB  LEU A  32      50.276  91.108 115.690  1.00  0.00           C  
ATOM    469  CG  LEU A  32      51.517  91.424 114.922  1.00  0.00           C  
ATOM    470  CD1 LEU A  32      52.498  92.153 115.817  1.00  0.00           C  
ATOM    471  CD2 LEU A  32      52.140  90.124 114.353  1.00  0.00           C  
ATOM    472  H   LEU A  32      49.085  92.434 113.975  1.00  0.00           H  
ATOM    473  HA  LEU A  32      49.440  89.626 114.442  1.00  0.00           H  
ATOM    474  HB2 LEU A  32      50.029  92.003 116.262  1.00  0.00           H  
ATOM    475  HB3 LEU A  32      50.571  90.316 116.378  1.00  0.00           H  
ATOM    476  HG  LEU A  32      51.260  92.060 114.075  1.00  0.00           H  
ATOM    477 HD11 LEU A  32      52.046  92.841 116.530  1.00  0.00           H  
ATOM    478 HD12 LEU A  32      52.957  91.422 116.483  1.00  0.00           H  
ATOM    479 HD13 LEU A  32      53.302  92.690 115.314  1.00  0.00           H  
ATOM    480 HD21 LEU A  32      53.127  90.353 113.951  1.00  0.00           H  
ATOM    481 HD22 LEU A  32      52.424  89.504 115.203  1.00  0.00           H  
ATOM    482 HD23 LEU A  32      51.568  89.543 113.629  1.00  0.00           H  
ATOM    483  N   TYR A  33      47.081  91.393 115.891  1.00  0.00           N  
ATOM    484  CA  TYR A  33      45.763  91.254 116.556  1.00  0.00           C  
ATOM    485  C   TYR A  33      44.769  90.292 115.883  1.00  0.00           C  
ATOM    486  O   TYR A  33      44.137  89.561 116.603  1.00  0.00           O  
ATOM    487  CB  TYR A  33      45.230  92.705 116.819  1.00  0.00           C  
ATOM    488  CG  TYR A  33      43.898  92.787 117.577  1.00  0.00           C  
ATOM    489  CD1 TYR A  33      42.748  93.299 116.980  1.00  0.00           C  
ATOM    490  CD2 TYR A  33      43.808  92.291 118.897  1.00  0.00           C  
ATOM    491  CE1 TYR A  33      41.517  93.436 117.677  1.00  0.00           C  
ATOM    492  CE2 TYR A  33      42.566  92.307 119.594  1.00  0.00           C  
ATOM    493  CZ  TYR A  33      41.386  92.825 119.017  1.00  0.00           C  
ATOM    494  OH  TYR A  33      40.135  92.626 119.572  1.00  0.00           O  
ATOM    495  H   TYR A  33      47.264  92.295 115.476  1.00  0.00           H  
ATOM    496  HA  TYR A  33      46.036  90.846 117.529  1.00  0.00           H  
ATOM    497  HB2 TYR A  33      45.978  93.215 117.425  1.00  0.00           H  
ATOM    498  HB3 TYR A  33      45.076  93.280 115.905  1.00  0.00           H  
ATOM    499  HD1 TYR A  33      42.796  93.587 115.940  1.00  0.00           H  
ATOM    500  HD2 TYR A  33      44.694  91.875 119.353  1.00  0.00           H  
ATOM    501  HE1 TYR A  33      40.657  93.895 117.214  1.00  0.00           H  
ATOM    502  HE2 TYR A  33      42.402  91.691 120.468  1.00  0.00           H  
ATOM    503  HH  TYR A  33      39.618  93.420 119.420  1.00  0.00           H  
ATOM    504  N   ILE A  34      44.694  90.273 114.591  1.00  0.00           N  
ATOM    505  CA  ILE A  34      43.852  89.346 113.847  1.00  0.00           C  
ATOM    506  C   ILE A  34      44.188  87.858 113.938  1.00  0.00           C  
ATOM    507  O   ILE A  34      43.274  87.052 113.794  1.00  0.00           O  
ATOM    508  CB  ILE A  34      43.876  89.885 112.437  1.00  0.00           C  
ATOM    509  CG1 ILE A  34      42.961  91.091 112.214  1.00  0.00           C  
ATOM    510  CG2 ILE A  34      43.288  88.906 111.389  1.00  0.00           C  
ATOM    511  CD1 ILE A  34      43.286  92.031 110.998  1.00  0.00           C  
ATOM    512  H   ILE A  34      45.327  90.886 114.096  1.00  0.00           H  
ATOM    513  HA  ILE A  34      42.809  89.502 114.122  1.00  0.00           H  
ATOM    514  HB  ILE A  34      44.888  90.103 112.095  1.00  0.00           H  
ATOM    515 HG12 ILE A  34      41.914  90.785 112.215  1.00  0.00           H  
ATOM    516 HG13 ILE A  34      43.103  91.807 113.022  1.00  0.00           H  
ATOM    517 HG21 ILE A  34      42.258  88.626 111.610  1.00  0.00           H  
ATOM    518 HG22 ILE A  34      43.264  89.401 110.419  1.00  0.00           H  
ATOM    519 HG23 ILE A  34      43.926  88.028 111.281  1.00  0.00           H  
ATOM    520 HD11 ILE A  34      42.790  92.999 111.062  1.00  0.00           H  
ATOM    521 HD12 ILE A  34      44.332  92.321 110.895  1.00  0.00           H  
ATOM    522 HD13 ILE A  34      42.904  91.603 110.072  1.00  0.00           H  
ATOM    523  N   GLY A  35      45.462  87.508 114.175  1.00  0.00           N  
ATOM    524  CA  GLY A  35      45.926  86.122 113.778  1.00  0.00           C  
ATOM    525  C   GLY A  35      46.109  86.003 112.309  1.00  0.00           C  
ATOM    526  O   GLY A  35      46.241  87.029 111.586  1.00  0.00           O  
ATOM    527  H   GLY A  35      46.179  88.209 114.299  1.00  0.00           H  
ATOM    528  HA2 GLY A  35      46.886  85.963 114.270  1.00  0.00           H  
ATOM    529  HA3 GLY A  35      45.173  85.389 114.069  1.00  0.00           H  
ATOM    530  N   ASP A  36      45.991  84.776 111.795  1.00  0.00           N  
ATOM    531  CA  ASP A  36      45.913  84.595 110.348  1.00  0.00           C  
ATOM    532  C   ASP A  36      44.644  85.354 109.713  1.00  0.00           C  
ATOM    533  O   ASP A  36      43.464  85.038 109.955  1.00  0.00           O  
ATOM    534  CB  ASP A  36      46.022  83.129 109.951  1.00  0.00           C  
ATOM    535  CG  ASP A  36      46.047  82.847 108.469  1.00  0.00           C  
ATOM    536  OD1 ASP A  36      46.371  83.820 107.701  1.00  0.00           O  
ATOM    537  OD2 ASP A  36      45.731  81.735 108.088  1.00  0.00           O1-
ATOM    538  H   ASP A  36      45.932  83.999 112.437  1.00  0.00           H  
ATOM    539  HA  ASP A  36      46.806  85.072 109.947  1.00  0.00           H  
ATOM    540  HB2 ASP A  36      46.891  82.698 110.450  1.00  0.00           H  
ATOM    541  HB3 ASP A  36      45.129  82.637 110.338  1.00  0.00           H  
ATOM    542  N   THR A  37      44.973  86.348 108.888  1.00  0.00           N  
ATOM    543  CA  THR A  37      44.059  87.128 108.184  1.00  0.00           C  
ATOM    544  C   THR A  37      43.246  86.268 107.171  1.00  0.00           C  
ATOM    545  O   THR A  37      42.089  86.536 106.933  1.00  0.00           O  
ATOM    546  CB  THR A  37      44.848  88.359 107.528  1.00  0.00           C  
ATOM    547  CG2 THR A  37      45.786  87.974 106.429  1.00  0.00           C  
ATOM    548  OG1 THR A  37      43.952  89.256 107.012  1.00  0.00           O  
ATOM    549  H   THR A  37      45.936  86.649 108.829  1.00  0.00           H  
ATOM    550  HA  THR A  37      43.265  87.593 108.768  1.00  0.00           H  
ATOM    551  HB  THR A  37      45.421  88.816 108.334  1.00  0.00           H  
ATOM    552  HG1 THR A  37      44.441  90.016 106.687  1.00  0.00           H  
ATOM    553 HG21 THR A  37      46.759  88.410 106.657  1.00  0.00           H  
ATOM    554 HG22 THR A  37      46.043  86.916 106.410  1.00  0.00           H  
ATOM    555 HG23 THR A  37      45.453  88.329 105.454  1.00  0.00           H  
ATOM    556  N   ARG A  38      43.773  85.156 106.670  1.00  0.00           N  
ATOM    557  CA  ARG A  38      43.131  84.249 105.692  1.00  0.00           C  
ATOM    558  C   ARG A  38      42.063  83.418 106.330  1.00  0.00           C  
ATOM    559  O   ARG A  38      40.895  83.463 105.997  1.00  0.00           O  
ATOM    560  CB  ARG A  38      44.220  83.288 105.065  1.00  0.00           C  
ATOM    561  CG  ARG A  38      45.399  84.027 104.442  1.00  0.00           C  
ATOM    562  CD  ARG A  38      46.546  83.095 104.080  1.00  0.00           C  
ATOM    563  NE  ARG A  38      47.080  82.352 105.224  1.00  0.00           N  
ATOM    564  CZ  ARG A  38      47.627  81.160 105.195  1.00  0.00           C  
ATOM    565  NH1 ARG A  38      47.848  80.500 104.091  1.00  0.00           N1+
ATOM    566  NH2 ARG A  38      47.801  80.462 106.287  1.00  0.00           N  
ATOM    567  H   ARG A  38      44.525  84.701 107.169  1.00  0.00           H  
ATOM    568  HA  ARG A  38      42.621  84.848 104.938  1.00  0.00           H  
ATOM    569  HB2 ARG A  38      44.649  82.674 105.857  1.00  0.00           H  
ATOM    570  HB3 ARG A  38      43.946  82.461 104.410  1.00  0.00           H  
ATOM    571  HG2 ARG A  38      45.061  84.646 103.611  1.00  0.00           H  
ATOM    572  HG3 ARG A  38      45.897  84.730 105.110  1.00  0.00           H  
ATOM    573  HD2 ARG A  38      46.097  82.413 103.358  1.00  0.00           H  
ATOM    574  HD3 ARG A  38      47.275  83.643 103.484  1.00  0.00           H  
ATOM    575  HE  ARG A  38      46.959  82.794 106.124  1.00  0.00           H  
ATOM    576 HH11 ARG A  38      47.616  80.855 103.174  1.00  0.00           H  
ATOM    577 HH12 ARG A  38      48.198  79.553 104.144  1.00  0.00           H  
ATOM    578 HH21 ARG A  38      47.345  80.734 107.147  1.00  0.00           H  
ATOM    579 HH22 ARG A  38      48.257  79.561 106.255  1.00  0.00           H  
ATOM    580  N   SER A  39      42.420  82.826 107.488  1.00  0.00           N  
ATOM    581  CA  SER A  39      41.525  82.046 108.314  1.00  0.00           C  
ATOM    582  C   SER A  39      40.432  82.926 108.894  1.00  0.00           C  
ATOM    583  O   SER A  39      39.318  82.436 108.964  1.00  0.00           O  
ATOM    584  CB  SER A  39      42.309  81.480 109.492  1.00  0.00           C  
ATOM    585  OG  SER A  39      41.457  80.787 110.328  1.00  0.00           O  
ATOM    586  H   SER A  39      43.399  82.747 107.721  1.00  0.00           H  
ATOM    587  HA  SER A  39      41.000  81.301 107.716  1.00  0.00           H  
ATOM    588  HB2 SER A  39      43.186  80.962 109.104  1.00  0.00           H  
ATOM    589  HB3 SER A  39      42.612  82.275 110.175  1.00  0.00           H  
ATOM    590  HG  SER A  39      41.268  80.000 109.811  1.00  0.00           H  
ATOM    591  N   ARG A  40      40.660  84.198 109.266  1.00  0.00           N  
ATOM    592  CA  ARG A  40      39.626  85.180 109.667  1.00  0.00           C  
ATOM    593  C   ARG A  40      38.555  85.386 108.593  1.00  0.00           C  
ATOM    594  O   ARG A  40      37.347  85.383 108.816  1.00  0.00           O  
ATOM    595  CB  ARG A  40      40.244  86.557 110.081  1.00  0.00           C  
ATOM    596  CG  ARG A  40      39.668  87.843 109.410  1.00  0.00           C  
ATOM    597  CD  ARG A  40      39.881  89.186 110.092  1.00  0.00           C  
ATOM    598  NE  ARG A  40      39.076  90.124 109.353  1.00  0.00           N  
ATOM    599  CZ  ARG A  40      38.821  91.430 109.653  1.00  0.00           C  
ATOM    600  NH1 ARG A  40      39.401  92.133 110.576  1.00  0.00           N1+
ATOM    601  NH2 ARG A  40      38.065  92.078 108.841  1.00  0.00           N  
ATOM    602  H   ARG A  40      41.613  84.522 109.358  1.00  0.00           H  
ATOM    603  HA  ARG A  40      38.963  84.838 110.463  1.00  0.00           H  
ATOM    604  HB2 ARG A  40      40.217  86.493 111.169  1.00  0.00           H  
ATOM    605  HB3 ARG A  40      41.250  86.498 109.665  1.00  0.00           H  
ATOM    606  HG2 ARG A  40      40.039  87.884 108.385  1.00  0.00           H  
ATOM    607  HG3 ARG A  40      38.592  87.678 109.353  1.00  0.00           H  
ATOM    608  HD2 ARG A  40      39.611  89.184 111.147  1.00  0.00           H  
ATOM    609  HD3 ARG A  40      40.916  89.463 109.889  1.00  0.00           H  
ATOM    610  HE  ARG A  40      38.597  89.844 108.509  1.00  0.00           H  
ATOM    611 HH11 ARG A  40      40.017  91.723 111.264  1.00  0.00           H  
ATOM    612 HH12 ARG A  40      39.122  93.102 110.638  1.00  0.00           H  
ATOM    613 HH21 ARG A  40      37.691  91.512 108.092  1.00  0.00           H  
ATOM    614 HH22 ARG A  40      37.956  93.080 108.892  1.00  0.00           H  
ATOM    615  N   THR A  41      39.031  85.513 107.338  1.00  0.00           N  
ATOM    616  CA  THR A  41      38.251  85.784 106.134  1.00  0.00           C  
ATOM    617  C   THR A  41      37.545  84.550 105.574  1.00  0.00           C  
ATOM    618  O   THR A  41      36.421  84.559 105.122  1.00  0.00           O  
ATOM    619  CB  THR A  41      39.176  86.372 105.057  1.00  0.00           C  
ATOM    620  CG2 THR A  41      38.591  86.759 103.739  1.00  0.00           C  
ATOM    621  OG1 THR A  41      39.793  87.514 105.576  1.00  0.00           O  
ATOM    622  H   THR A  41      40.030  85.428 107.211  1.00  0.00           H  
ATOM    623  HA  THR A  41      37.573  86.592 106.411  1.00  0.00           H  
ATOM    624  HB  THR A  41      40.006  85.672 104.964  1.00  0.00           H  
ATOM    625  HG1 THR A  41      40.572  87.266 106.080  1.00  0.00           H  
ATOM    626 HG21 THR A  41      37.791  87.470 103.944  1.00  0.00           H  
ATOM    627 HG22 THR A  41      39.429  87.316 103.320  1.00  0.00           H  
ATOM    628 HG23 THR A  41      38.404  85.862 103.149  1.00  0.00           H  
ATOM    629  N   ALA A  42      38.132  83.312 105.706  1.00  0.00           N  
ATOM    630  CA  ALA A  42      37.341  82.061 105.431  1.00  0.00           C  
ATOM    631  C   ALA A  42      35.996  82.016 106.231  1.00  0.00           C  
ATOM    632  O   ALA A  42      35.059  81.237 105.857  1.00  0.00           O  
ATOM    633  CB  ALA A  42      38.166  80.804 105.802  1.00  0.00           C  
ATOM    634  H   ALA A  42      39.036  83.204 106.144  1.00  0.00           H  
ATOM    635  HA  ALA A  42      37.066  82.074 104.376  1.00  0.00           H  
ATOM    636  HB1 ALA A  42      39.160  80.980 105.391  1.00  0.00           H  
ATOM    637  HB2 ALA A  42      38.409  80.729 106.862  1.00  0.00           H  
ATOM    638  HB3 ALA A  42      37.811  79.855 105.401  1.00  0.00           H  
ATOM    639  N   GLU A  43      35.877  82.725 107.378  1.00  0.00           N  
ATOM    640  CA  GLU A  43      34.545  82.827 108.058  1.00  0.00           C  
ATOM    641  C   GLU A  43      33.405  83.523 107.261  1.00  0.00           C  
ATOM    642  O   GLU A  43      32.242  83.225 107.520  1.00  0.00           O  
ATOM    643  CB  GLU A  43      34.765  83.425 109.451  1.00  0.00           C  
ATOM    644  CG  GLU A  43      35.837  82.727 110.320  1.00  0.00           C  
ATOM    645  CD  GLU A  43      35.511  81.383 111.013  1.00  0.00           C  
ATOM    646  OE1 GLU A  43      36.148  81.284 112.075  1.00  0.00           O  
ATOM    647  OE2 GLU A  43      34.831  80.437 110.475  1.00  0.00           O1-
ATOM    648  H   GLU A  43      36.656  83.294 107.680  1.00  0.00           H  
ATOM    649  HA  GLU A  43      34.231  81.798 108.235  1.00  0.00           H  
ATOM    650  HB2 GLU A  43      35.080  84.452 109.263  1.00  0.00           H  
ATOM    651  HB3 GLU A  43      33.828  83.469 110.007  1.00  0.00           H  
ATOM    652  HG2 GLU A  43      36.802  82.657 109.819  1.00  0.00           H  
ATOM    653  HG3 GLU A  43      35.924  83.372 111.195  1.00  0.00           H  
ATOM    654  N   TYR A  44      33.677  84.417 106.316  1.00  0.00           N  
ATOM    655  CA  TYR A  44      32.667  85.349 105.713  1.00  0.00           C  
ATOM    656  C   TYR A  44      32.768  85.681 104.226  1.00  0.00           C  
ATOM    657  O   TYR A  44      31.812  86.187 103.549  1.00  0.00           O  
ATOM    658  CB  TYR A  44      32.758  86.677 106.483  1.00  0.00           C  
ATOM    659  CG  TYR A  44      34.064  87.346 106.591  1.00  0.00           C  
ATOM    660  CD1 TYR A  44      34.640  88.036 105.480  1.00  0.00           C  
ATOM    661  CD2 TYR A  44      34.844  87.346 107.774  1.00  0.00           C  
ATOM    662  CE1 TYR A  44      35.772  88.839 105.610  1.00  0.00           C  
ATOM    663  CE2 TYR A  44      35.955  88.094 107.926  1.00  0.00           C  
ATOM    664  CZ  TYR A  44      36.439  88.877 106.860  1.00  0.00           C  
ATOM    665  OH  TYR A  44      37.564  89.728 106.986  1.00  0.00           O  
ATOM    666  H   TYR A  44      34.643  84.689 106.202  1.00  0.00           H  
ATOM    667  HA  TYR A  44      31.745  84.783 105.849  1.00  0.00           H  
ATOM    668  HB2 TYR A  44      32.134  87.357 105.903  1.00  0.00           H  
ATOM    669  HB3 TYR A  44      32.350  86.608 107.493  1.00  0.00           H  
ATOM    670  HD1 TYR A  44      34.235  87.972 104.481  1.00  0.00           H  
ATOM    671  HD2 TYR A  44      34.402  86.920 108.663  1.00  0.00           H  
ATOM    672  HE1 TYR A  44      36.113  89.485 104.814  1.00  0.00           H  
ATOM    673  HE2 TYR A  44      36.544  88.002 108.827  1.00  0.00           H  
ATOM    674  HH  TYR A  44      37.943  89.976 106.140  1.00  0.00           H  
ATOM    675  N   LYS A  45      33.923  85.413 103.590  1.00  0.00           N  
ATOM    676  CA  LYS A  45      34.168  85.791 102.218  1.00  0.00           C  
ATOM    677  C   LYS A  45      33.182  85.172 101.198  1.00  0.00           C  
ATOM    678  O   LYS A  45      32.483  85.897 100.513  1.00  0.00           O  
ATOM    679  CB  LYS A  45      35.636  85.515 101.833  1.00  0.00           C  
ATOM    680  CG  LYS A  45      35.912  86.151 100.475  1.00  0.00           C  
ATOM    681  CD  LYS A  45      37.475  86.217 100.178  1.00  0.00           C  
ATOM    682  CE  LYS A  45      37.557  86.840  98.774  1.00  0.00           C  
ATOM    683  NZ  LYS A  45      38.893  86.816  98.231  1.00  0.00           N1+
ATOM    684  H   LYS A  45      34.578  84.857 104.122  1.00  0.00           H  
ATOM    685  HA  LYS A  45      33.956  86.860 102.203  1.00  0.00           H  
ATOM    686  HB2 LYS A  45      36.273  85.942 102.607  1.00  0.00           H  
ATOM    687  HB3 LYS A  45      35.763  84.437 101.728  1.00  0.00           H  
ATOM    688  HG2 LYS A  45      35.450  85.501  99.732  1.00  0.00           H  
ATOM    689  HG3 LYS A  45      35.403  87.113 100.420  1.00  0.00           H  
ATOM    690  HD2 LYS A  45      38.020  86.892 100.837  1.00  0.00           H  
ATOM    691  HD3 LYS A  45      37.968  85.247 100.214  1.00  0.00           H  
ATOM    692  HE2 LYS A  45      36.840  86.423  98.067  1.00  0.00           H  
ATOM    693  HE3 LYS A  45      37.406  87.907  98.934  1.00  0.00           H  
ATOM    694  HZ1 LYS A  45      38.893  86.358  97.331  1.00  0.00           H  
ATOM    695  HZ2 LYS A  45      39.230  87.762  98.127  1.00  0.00           H  
ATOM    696  HZ3 LYS A  45      39.602  86.399  98.817  1.00  0.00           H  
ATOM    697  N   ALA A  46      32.986  83.803 101.166  1.00  0.00           N  
ATOM    698  CA  ALA A  46      32.033  83.131 100.280  1.00  0.00           C  
ATOM    699  C   ALA A  46      30.570  83.462 100.552  1.00  0.00           C  
ATOM    700  O   ALA A  46      29.814  83.639  99.599  1.00  0.00           O  
ATOM    701  CB  ALA A  46      32.441  81.628 100.129  1.00  0.00           C  
ATOM    702  H   ALA A  46      33.385  83.255 101.916  1.00  0.00           H  
ATOM    703  HA  ALA A  46      32.213  83.537  99.285  1.00  0.00           H  
ATOM    704  HB1 ALA A  46      31.848  81.198  99.323  1.00  0.00           H  
ATOM    705  HB2 ALA A  46      33.500  81.500  99.898  1.00  0.00           H  
ATOM    706  HB3 ALA A  46      32.134  81.079 101.019  1.00  0.00           H  
ATOM    707  N   TRP A  47      30.248  83.801 101.803  1.00  0.00           N  
ATOM    708  CA  TRP A  47      28.823  84.189 102.213  1.00  0.00           C  
ATOM    709  C   TRP A  47      28.429  85.568 101.683  1.00  0.00           C  
ATOM    710  O   TRP A  47      27.423  85.730 101.024  1.00  0.00           O  
ATOM    711  CB  TRP A  47      28.637  84.180 103.764  1.00  0.00           C  
ATOM    712  CG  TRP A  47      27.244  84.144 104.239  1.00  0.00           C  
ATOM    713  CD1 TRP A  47      26.528  83.004 104.623  1.00  0.00           C  
ATOM    714  CD2 TRP A  47      26.253  85.216 104.263  1.00  0.00           C  
ATOM    715  CE2 TRP A  47      25.057  84.643 104.877  1.00  0.00           C  
ATOM    716  CE3 TRP A  47      26.218  86.576 103.965  1.00  0.00           C  
ATOM    717  NE1 TRP A  47      25.292  83.269 105.013  1.00  0.00           N  
ATOM    718  CZ2 TRP A  47      23.911  85.439 105.074  1.00  0.00           C  
ATOM    719  CZ3 TRP A  47      25.088  87.366 104.061  1.00  0.00           C  
ATOM    720  CH2 TRP A  47      23.965  86.792 104.725  1.00  0.00           C  
ATOM    721  H   TRP A  47      30.910  83.716 102.560  1.00  0.00           H  
ATOM    722  HA  TRP A  47      28.152  83.450 101.774  1.00  0.00           H  
ATOM    723  HB2 TRP A  47      28.967  83.217 104.152  1.00  0.00           H  
ATOM    724  HB3 TRP A  47      29.199  85.024 104.164  1.00  0.00           H  
ATOM    725  HD1 TRP A  47      27.106  82.091 104.605  1.00  0.00           H  
ATOM    726  HE1 TRP A  47      24.710  82.680 105.591  1.00  0.00           H  
ATOM    727  HE3 TRP A  47      27.182  87.019 103.765  1.00  0.00           H  
ATOM    728  HZ2 TRP A  47      23.021  85.034 105.533  1.00  0.00           H  
ATOM    729  HZ3 TRP A  47      25.116  88.428 103.865  1.00  0.00           H  
ATOM    730  HH2 TRP A  47      23.117  87.396 105.014  1.00  0.00           H  
ATOM    731  N   LEU A  48      29.377  86.470 101.848  1.00  0.00           N  
ATOM    732  CA  LEU A  48      29.312  87.830 101.332  1.00  0.00           C  
ATOM    733  C   LEU A  48      29.338  87.914  99.766  1.00  0.00           C  
ATOM    734  O   LEU A  48      28.581  88.659  99.119  1.00  0.00           O  
ATOM    735  CB  LEU A  48      30.293  88.769 101.946  1.00  0.00           C  
ATOM    736  CG  LEU A  48      30.102  89.142 103.442  1.00  0.00           C  
ATOM    737  CD1 LEU A  48      31.435  89.753 103.876  1.00  0.00           C  
ATOM    738  CD2 LEU A  48      28.974  90.222 103.536  1.00  0.00           C  
ATOM    739  H   LEU A  48      30.071  86.146 102.507  1.00  0.00           H  
ATOM    740  HA  LEU A  48      28.305  88.213 101.500  1.00  0.00           H  
ATOM    741  HB2 LEU A  48      31.219  88.196 101.896  1.00  0.00           H  
ATOM    742  HB3 LEU A  48      30.293  89.717 101.410  1.00  0.00           H  
ATOM    743  HG  LEU A  48      29.813  88.251 103.999  1.00  0.00           H  
ATOM    744 HD11 LEU A  48      31.639  90.762 103.517  1.00  0.00           H  
ATOM    745 HD12 LEU A  48      31.381  89.936 104.948  1.00  0.00           H  
ATOM    746 HD13 LEU A  48      32.287  89.111 103.652  1.00  0.00           H  
ATOM    747 HD21 LEU A  48      29.036  90.820 104.445  1.00  0.00           H  
ATOM    748 HD22 LEU A  48      29.019  90.894 102.678  1.00  0.00           H  
ATOM    749 HD23 LEU A  48      28.010  89.724 103.630  1.00  0.00           H  
ATOM    750  N   LEU A  49      30.095  87.028  99.079  1.00  0.00           N  
ATOM    751  CA  LEU A  49      30.038  86.907  97.642  1.00  0.00           C  
ATOM    752  C   LEU A  49      28.669  86.335  97.184  1.00  0.00           C  
ATOM    753  O   LEU A  49      28.197  86.685  96.112  1.00  0.00           O  
ATOM    754  CB  LEU A  49      31.271  86.242  97.133  1.00  0.00           C  
ATOM    755  CG  LEU A  49      32.533  87.058  96.855  1.00  0.00           C  
ATOM    756  CD1 LEU A  49      32.838  88.179  97.883  1.00  0.00           C  
ATOM    757  CD2 LEU A  49      33.812  86.312  96.894  1.00  0.00           C  
ATOM    758  H   LEU A  49      30.730  86.434  99.594  1.00  0.00           H  
ATOM    759  HA  LEU A  49      30.047  87.918  97.237  1.00  0.00           H  
ATOM    760  HB2 LEU A  49      31.485  85.395  97.783  1.00  0.00           H  
ATOM    761  HB3 LEU A  49      31.171  85.675  96.207  1.00  0.00           H  
ATOM    762  HG  LEU A  49      32.389  87.586  95.912  1.00  0.00           H  
ATOM    763 HD11 LEU A  49      33.760  88.683  97.596  1.00  0.00           H  
ATOM    764 HD12 LEU A  49      32.115  88.991  97.797  1.00  0.00           H  
ATOM    765 HD13 LEU A  49      32.879  87.827  98.913  1.00  0.00           H  
ATOM    766 HD21 LEU A  49      33.546  85.437  96.301  1.00  0.00           H  
ATOM    767 HD22 LEU A  49      34.623  86.688  96.270  1.00  0.00           H  
ATOM    768 HD23 LEU A  49      34.111  85.868  97.843  1.00  0.00           H  
ATOM    769  N   GLY A  50      28.018  85.457  97.986  1.00  0.00           N  
ATOM    770  CA  GLY A  50      26.742  84.888  97.695  1.00  0.00           C  
ATOM    771  C   GLY A  50      25.646  85.924  97.778  1.00  0.00           C  
ATOM    772  O   GLY A  50      24.791  86.051  96.852  1.00  0.00           O  
ATOM    773  H   GLY A  50      28.545  85.040  98.740  1.00  0.00           H  
ATOM    774  HA2 GLY A  50      26.861  84.542  96.668  1.00  0.00           H  
ATOM    775  HA3 GLY A  50      26.653  84.100  98.443  1.00  0.00           H  
ATOM    776  N   LEU A  51      25.745  86.800  98.810  1.00  0.00           N  
ATOM    777  CA  LEU A  51      24.882  87.968  99.103  1.00  0.00           C  
ATOM    778  C   LEU A  51      24.805  88.972  98.016  1.00  0.00           C  
ATOM    779  O   LEU A  51      23.744  89.393  97.653  1.00  0.00           O  
ATOM    780  CB  LEU A  51      25.409  88.626 100.382  1.00  0.00           C  
ATOM    781  CG  LEU A  51      24.783  90.001 100.893  1.00  0.00           C  
ATOM    782  CD1 LEU A  51      23.452  89.707 101.493  1.00  0.00           C  
ATOM    783  CD2 LEU A  51      25.617  90.744 101.907  1.00  0.00           C  
ATOM    784  H   LEU A  51      26.463  86.686  99.511  1.00  0.00           H  
ATOM    785  HA  LEU A  51      23.878  87.608  99.329  1.00  0.00           H  
ATOM    786  HB2 LEU A  51      25.459  87.835 101.131  1.00  0.00           H  
ATOM    787  HB3 LEU A  51      26.475  88.824 100.261  1.00  0.00           H  
ATOM    788  HG  LEU A  51      24.801  90.701 100.058  1.00  0.00           H  
ATOM    789 HD11 LEU A  51      22.823  89.374 100.667  1.00  0.00           H  
ATOM    790 HD12 LEU A  51      23.383  88.911 102.234  1.00  0.00           H  
ATOM    791 HD13 LEU A  51      23.048  90.646 101.871  1.00  0.00           H  
ATOM    792 HD21 LEU A  51      25.480  90.550 102.971  1.00  0.00           H  
ATOM    793 HD22 LEU A  51      26.676  90.616 101.681  1.00  0.00           H  
ATOM    794 HD23 LEU A  51      25.382  91.808 101.888  1.00  0.00           H  
ATOM    795  N   LEU A  52      26.008  89.418  97.594  1.00  0.00           N  
ATOM    796  CA  LEU A  52      26.076  90.389  96.504  1.00  0.00           C  
ATOM    797  C   LEU A  52      25.515  89.763  95.207  1.00  0.00           C  
ATOM    798  O   LEU A  52      24.566  90.320  94.701  1.00  0.00           O  
ATOM    799  CB  LEU A  52      27.573  90.829  96.293  1.00  0.00           C  
ATOM    800  CG  LEU A  52      28.164  91.783  97.327  1.00  0.00           C  
ATOM    801  CD1 LEU A  52      29.741  91.851  96.983  1.00  0.00           C  
ATOM    802  CD2 LEU A  52      27.594  93.135  97.369  1.00  0.00           C  
ATOM    803  H   LEU A  52      26.815  88.978  98.011  1.00  0.00           H  
ATOM    804  HA  LEU A  52      25.341  91.183  96.628  1.00  0.00           H  
ATOM    805  HB2 LEU A  52      28.172  89.918  96.298  1.00  0.00           H  
ATOM    806  HB3 LEU A  52      27.578  91.385  95.355  1.00  0.00           H  
ATOM    807  HG  LEU A  52      27.998  91.293  98.287  1.00  0.00           H  
ATOM    808 HD11 LEU A  52      30.255  92.539  97.654  1.00  0.00           H  
ATOM    809 HD12 LEU A  52      30.243  90.883  96.951  1.00  0.00           H  
ATOM    810 HD13 LEU A  52      29.853  92.259  95.980  1.00  0.00           H  
ATOM    811 HD21 LEU A  52      28.021  93.758  98.155  1.00  0.00           H  
ATOM    812 HD22 LEU A  52      27.687  93.625  96.401  1.00  0.00           H  
ATOM    813 HD23 LEU A  52      26.554  93.017  97.679  1.00  0.00           H  
ATOM    814  N   ARG A  53      25.961  88.613  94.785  1.00  0.00           N  
ATOM    815  CA  ARG A  53      25.449  87.842  93.594  1.00  0.00           C  
ATOM    816  C   ARG A  53      23.855  87.586  93.580  1.00  0.00           C  
ATOM    817  O   ARG A  53      23.165  87.756  92.511  1.00  0.00           O  
ATOM    818  CB  ARG A  53      26.161  86.459  93.477  1.00  0.00           C  
ATOM    819  CG  ARG A  53      27.592  86.587  92.999  1.00  0.00           C  
ATOM    820  CD  ARG A  53      28.189  85.212  92.636  1.00  0.00           C  
ATOM    821  NE  ARG A  53      29.567  85.187  92.787  1.00  0.00           N  
ATOM    822  CZ  ARG A  53      30.195  84.714  93.864  1.00  0.00           C  
ATOM    823  NH1 ARG A  53      29.669  84.159  94.954  1.00  0.00           N1+
ATOM    824  NH2 ARG A  53      31.494  84.652  93.801  1.00  0.00           N  
ATOM    825  H   ARG A  53      26.782  88.192  95.194  1.00  0.00           H  
ATOM    826  HA  ARG A  53      25.627  88.437  92.699  1.00  0.00           H  
ATOM    827  HB2 ARG A  53      26.083  85.985  94.454  1.00  0.00           H  
ATOM    828  HB3 ARG A  53      25.646  85.790  92.788  1.00  0.00           H  
ATOM    829  HG2 ARG A  53      27.574  87.152  92.068  1.00  0.00           H  
ATOM    830  HG3 ARG A  53      28.263  87.132  93.662  1.00  0.00           H  
ATOM    831  HD2 ARG A  53      27.710  84.441  93.240  1.00  0.00           H  
ATOM    832  HD3 ARG A  53      27.969  85.024  91.585  1.00  0.00           H  
ATOM    833  HE  ARG A  53      30.196  85.451  92.042  1.00  0.00           H  
ATOM    834 HH11 ARG A  53      28.662  84.080  94.979  1.00  0.00           H  
ATOM    835 HH12 ARG A  53      30.245  83.646  95.606  1.00  0.00           H  
ATOM    836 HH21 ARG A  53      31.865  85.021  92.937  1.00  0.00           H  
ATOM    837 HH22 ARG A  53      32.008  84.161  94.518  1.00  0.00           H  
ATOM    838  N   GLN A  54      23.351  87.179  94.677  1.00  0.00           N  
ATOM    839  CA  GLN A  54      21.930  86.899  94.772  1.00  0.00           C  
ATOM    840  C   GLN A  54      21.081  88.112  94.563  1.00  0.00           C  
ATOM    841  O   GLN A  54      19.895  87.914  94.181  1.00  0.00           O  
ATOM    842  CB  GLN A  54      21.687  86.278  96.120  1.00  0.00           C  
ATOM    843  CG  GLN A  54      20.246  85.832  96.277  1.00  0.00           C  
ATOM    844  CD  GLN A  54      19.811  84.997  97.506  1.00  0.00           C  
ATOM    845  NE2 GLN A  54      18.849  84.118  97.368  1.00  0.00           N  
ATOM    846  OE1 GLN A  54      20.301  85.198  98.616  1.00  0.00           O  
ATOM    847  H   GLN A  54      24.008  86.789  95.337  1.00  0.00           H  
ATOM    848  HA  GLN A  54      21.721  86.153  94.005  1.00  0.00           H  
ATOM    849  HB2 GLN A  54      22.209  85.321  96.121  1.00  0.00           H  
ATOM    850  HB3 GLN A  54      21.922  87.000  96.902  1.00  0.00           H  
ATOM    851  HG2 GLN A  54      19.587  86.688  96.412  1.00  0.00           H  
ATOM    852  HG3 GLN A  54      19.879  85.288  95.407  1.00  0.00           H  
ATOM    853 HE21 GLN A  54      18.908  83.472  98.143  1.00  0.00           H  
ATOM    854 HE22 GLN A  54      18.463  83.909  96.458  1.00  0.00           H  
ATOM    855  N   HIP A  55      21.615  89.327  94.826  1.00  0.00           N  
ATOM    856  CA  HIP A  55      20.909  90.599  94.589  1.00  0.00           C  
ATOM    857  C   HIP A  55      21.574  91.411  93.397  1.00  0.00           C  
ATOM    858  O   HIP A  55      21.190  92.581  93.159  1.00  0.00           O  
ATOM    859  CB  HIP A  55      20.902  91.463  95.898  1.00  0.00           C  
ATOM    860  CG  HIP A  55      20.358  90.785  97.066  1.00  0.00           C  
ATOM    861  CD2 HIP A  55      19.085  90.881  97.504  1.00  0.00           C  
ATOM    862  ND1 HIP A  55      20.960  89.946  97.939  1.00  0.00           N1+
ATOM    863  CE1 HIP A  55      20.101  89.565  98.953  1.00  0.00           C  
ATOM    864  NE2 HIP A  55      18.917  90.091  98.597  1.00  0.00           N  
ATOM    865  H   HIP A  55      22.454  89.415  95.382  1.00  0.00           H  
ATOM    866  HA  HIP A  55      19.876  90.387  94.312  1.00  0.00           H  
ATOM    867  HB2 HIP A  55      21.922  91.763  96.143  1.00  0.00           H  
ATOM    868  HB3 HIP A  55      20.258  92.318  95.695  1.00  0.00           H  
ATOM    869  HD1 HIP A  55      21.910  89.626  97.813  1.00  0.00           H  
ATOM    870  HD2 HIP A  55      18.296  91.434  97.017  1.00  0.00           H  
ATOM    871  HE1 HIP A  55      20.481  89.134  99.867  1.00  0.00           H  
ATOM    872  HE2 HIP A  55      18.120  90.148  99.215  1.00  0.00           H  
ATOM    873  N   GLY A  56      22.463  90.770  92.671  1.00  0.00           N  
ATOM    874  CA  GLY A  56      23.130  91.373  91.504  1.00  0.00           C  
ATOM    875  C   GLY A  56      24.159  92.530  91.664  1.00  0.00           C  
ATOM    876  O   GLY A  56      24.453  93.155  90.656  1.00  0.00           O  
ATOM    877  H   GLY A  56      22.864  89.866  92.875  1.00  0.00           H  
ATOM    878  HA2 GLY A  56      23.705  90.557  91.066  1.00  0.00           H  
ATOM    879  HA3 GLY A  56      22.344  91.597  90.783  1.00  0.00           H  
ATOM    880  N   CYS A  57      24.642  92.716  92.861  1.00  0.00           N  
ATOM    881  CA  CYS A  57      25.372  93.938  93.399  1.00  0.00           C  
ATOM    882  C   CYS A  57      26.857  93.998  93.036  1.00  0.00           C  
ATOM    883  O   CYS A  57      27.448  92.944  92.899  1.00  0.00           O  
ATOM    884  CB  CYS A  57      25.077  94.022  94.929  1.00  0.00           C  
ATOM    885  SG  CYS A  57      23.309  93.946  95.379  1.00  0.00           S  
ATOM    886  H   CYS A  57      24.302  92.036  93.526  1.00  0.00           H  
ATOM    887  HA  CYS A  57      24.983  94.844  92.936  1.00  0.00           H  
ATOM    888  HB2 CYS A  57      25.653  93.234  95.414  1.00  0.00           H  
ATOM    889  HB3 CYS A  57      25.387  94.933  95.441  1.00  0.00           H  
ATOM    890  HG  CYS A  57      23.100  95.240  95.119  1.00  0.00           H  
ATOM    891  N   HIE A  58      27.398  95.184  92.786  1.00  0.00           N  
ATOM    892  CA  HIE A  58      28.725  95.345  92.289  1.00  0.00           C  
ATOM    893  C   HIE A  58      29.371  96.679  92.669  1.00  0.00           C  
ATOM    894  O   HIE A  58      30.513  96.620  93.026  1.00  0.00           O  
ATOM    895  CB  HIE A  58      28.720  95.033  90.797  1.00  0.00           C  
ATOM    896  CG  HIE A  58      30.124  95.031  90.206  1.00  0.00           C  
ATOM    897  CD2 HIE A  58      30.968  93.996  90.130  1.00  0.00           C  
ATOM    898  ND1 HIE A  58      30.719  96.172  89.670  1.00  0.00           N  
ATOM    899  CE1 HIE A  58      31.872  95.727  89.169  1.00  0.00           C  
ATOM    900  NE2 HIE A  58      32.055  94.468  89.450  1.00  0.00           N  
ATOM    901  H   HIE A  58      26.904  96.061  92.867  1.00  0.00           H  
ATOM    902  HA  HIE A  58      29.298  94.575  92.805  1.00  0.00           H  
ATOM    903  HB2 HIE A  58      28.273  94.055  90.617  1.00  0.00           H  
ATOM    904  HB3 HIE A  58      28.126  95.782  90.273  1.00  0.00           H  
ATOM    905  HD2 HIE A  58      30.880  92.978  90.482  1.00  0.00           H  
ATOM    906  HE1 HIE A  58      32.556  96.421  88.703  1.00  0.00           H  
ATOM    907  HE2 HIE A  58      32.879  93.933  89.214  1.00  0.00           H  
ATOM    908  N   ARG A  59      28.670  97.789  92.751  1.00  0.00           N  
ATOM    909  CA  ARG A  59      29.221  99.042  93.355  1.00  0.00           C  
ATOM    910  C   ARG A  59      29.225  98.943  94.910  1.00  0.00           C  
ATOM    911  O   ARG A  59      28.148  98.860  95.497  1.00  0.00           O  
ATOM    912  CB  ARG A  59      28.370 100.250  92.823  1.00  0.00           C  
ATOM    913  CG  ARG A  59      28.477 100.359  91.311  1.00  0.00           C  
ATOM    914  CD  ARG A  59      27.579 101.521  90.909  1.00  0.00           C  
ATOM    915  NE  ARG A  59      27.927 102.859  91.396  1.00  0.00           N  
ATOM    916  CZ  ARG A  59      27.049 103.867  91.285  1.00  0.00           C  
ATOM    917  NH1 ARG A  59      25.945 103.841  90.550  1.00  0.00           N1+
ATOM    918  NH2 ARG A  59      27.108 105.004  91.813  1.00  0.00           N  
ATOM    919  H   ARG A  59      27.721  97.812  92.407  1.00  0.00           H  
ATOM    920  HA  ARG A  59      30.184  99.200  92.869  1.00  0.00           H  
ATOM    921  HB2 ARG A  59      27.305 100.099  92.992  1.00  0.00           H  
ATOM    922  HB3 ARG A  59      28.567 101.094  93.484  1.00  0.00           H  
ATOM    923  HG2 ARG A  59      29.466 100.654  90.962  1.00  0.00           H  
ATOM    924  HG3 ARG A  59      28.080  99.539  90.711  1.00  0.00           H  
ATOM    925  HD2 ARG A  59      27.690 101.595  89.827  1.00  0.00           H  
ATOM    926  HD3 ARG A  59      26.563 101.211  91.153  1.00  0.00           H  
ATOM    927  HE  ARG A  59      28.721 102.981  92.009  1.00  0.00           H  
ATOM    928 HH11 ARG A  59      25.735 102.981  90.064  1.00  0.00           H  
ATOM    929 HH12 ARG A  59      25.498 104.721  90.335  1.00  0.00           H  
ATOM    930 HH21 ARG A  59      27.614 104.994  92.687  1.00  0.00           H  
ATOM    931 HH22 ARG A  59      26.311 105.625  91.850  1.00  0.00           H  
ATOM    932  N   VAL A  60      30.304  99.063  95.608  1.00  0.00           N  
ATOM    933  CA  VAL A  60      30.353  98.880  97.042  1.00  0.00           C  
ATOM    934  C   VAL A  60      31.070  99.978  97.881  1.00  0.00           C  
ATOM    935  O   VAL A  60      31.985 100.636  97.433  1.00  0.00           O  
ATOM    936  CB  VAL A  60      30.884  97.480  97.337  1.00  0.00           C  
ATOM    937  CG1 VAL A  60      30.973  97.285  98.839  1.00  0.00           C  
ATOM    938  CG2 VAL A  60      30.025  96.367  96.633  1.00  0.00           C  
ATOM    939  H   VAL A  60      31.144  99.296  95.098  1.00  0.00           H  
ATOM    940  HA  VAL A  60      29.300  98.892  97.326  1.00  0.00           H  
ATOM    941  HB  VAL A  60      31.922  97.419  97.009  1.00  0.00           H  
ATOM    942 HG11 VAL A  60      31.683  98.007  99.243  1.00  0.00           H  
ATOM    943 HG12 VAL A  60      29.995  97.507  99.265  1.00  0.00           H  
ATOM    944 HG13 VAL A  60      31.331  96.327  99.216  1.00  0.00           H  
ATOM    945 HG21 VAL A  60      30.205  95.344  96.964  1.00  0.00           H  
ATOM    946 HG22 VAL A  60      28.967  96.533  96.833  1.00  0.00           H  
ATOM    947 HG23 VAL A  60      30.207  96.384  95.558  1.00  0.00           H  
ATOM    948  N   LEU A  61      30.582 100.316  99.062  1.00  0.00           N  
ATOM    949  CA  LEU A  61      31.240 101.260 100.010  1.00  0.00           C  
ATOM    950  C   LEU A  61      31.467 100.712 101.407  1.00  0.00           C  
ATOM    951  O   LEU A  61      30.505 100.449 102.079  1.00  0.00           O  
ATOM    952  CB  LEU A  61      30.462 102.620 100.035  1.00  0.00           C  
ATOM    953  CG  LEU A  61      30.840 103.648 101.153  1.00  0.00           C  
ATOM    954  CD1 LEU A  61      32.339 104.049 101.157  1.00  0.00           C  
ATOM    955  CD2 LEU A  61      29.951 104.891 100.932  1.00  0.00           C  
ATOM    956  H   LEU A  61      29.689  99.946  99.357  1.00  0.00           H  
ATOM    957  HA  LEU A  61      32.241 101.547  99.685  1.00  0.00           H  
ATOM    958  HB2 LEU A  61      30.554 103.046  99.036  1.00  0.00           H  
ATOM    959  HB3 LEU A  61      29.399 102.401 100.136  1.00  0.00           H  
ATOM    960  HG  LEU A  61      30.599 103.252 102.140  1.00  0.00           H  
ATOM    961 HD11 LEU A  61      32.585 104.316 100.129  1.00  0.00           H  
ATOM    962 HD12 LEU A  61      32.447 104.825 101.915  1.00  0.00           H  
ATOM    963 HD13 LEU A  61      32.855 103.163 101.526  1.00  0.00           H  
ATOM    964 HD21 LEU A  61      29.994 105.723 101.635  1.00  0.00           H  
ATOM    965 HD22 LEU A  61      30.133 105.169  99.893  1.00  0.00           H  
ATOM    966 HD23 LEU A  61      28.914 104.559 100.991  1.00  0.00           H  
ATOM    967  N   ASH A  62      32.704 100.581 101.883  1.00  0.00           N  
ATOM    968  CA  ASH A  62      32.916 100.374 103.309  1.00  0.00           C  
ATOM    969  C   ASH A  62      33.047 101.747 104.100  1.00  0.00           C  
ATOM    970  O   ASH A  62      33.928 102.556 103.896  1.00  0.00           O  
ATOM    971  CB  ASH A  62      34.244  99.504 103.447  1.00  0.00           C  
ATOM    972  CG  ASH A  62      34.356  98.796 104.771  1.00  0.00           C  
ATOM    973  OD1 ASH A  62      34.041  99.329 105.840  1.00  0.00           O  
ATOM    974  OD2 ASH A  62      34.883  97.569 104.686  1.00  0.00           O  
ATOM    975  H   ASH A  62      33.477 100.554 101.233  1.00  0.00           H  
ATOM    976  HA  ASH A  62      32.128  99.695 103.635  1.00  0.00           H  
ATOM    977  HB2 ASH A  62      34.373  98.797 102.626  1.00  0.00           H  
ATOM    978  HB3 ASH A  62      35.083 100.178 103.273  1.00  0.00           H  
ATOM    979  HD2 ASH A  62      34.903  97.239 105.588  1.00  0.00           H  
ATOM    980  N   VAL A  63      32.171 101.903 105.134  1.00  0.00           N  
ATOM    981  CA  VAL A  63      32.036 103.097 105.962  1.00  0.00           C  
ATOM    982  C   VAL A  63      32.855 102.937 107.310  1.00  0.00           C  
ATOM    983  O   VAL A  63      32.922 103.917 108.070  1.00  0.00           O  
ATOM    984  CB  VAL A  63      30.573 103.385 106.321  1.00  0.00           C  
ATOM    985  CG1 VAL A  63      29.771 103.641 105.029  1.00  0.00           C  
ATOM    986  CG2 VAL A  63      29.912 102.373 107.266  1.00  0.00           C  
ATOM    987  H   VAL A  63      31.623 101.116 105.452  1.00  0.00           H  
ATOM    988  HA  VAL A  63      32.507 103.970 105.510  1.00  0.00           H  
ATOM    989  HB  VAL A  63      30.580 104.351 106.827  1.00  0.00           H  
ATOM    990 HG11 VAL A  63      29.749 102.730 104.431  1.00  0.00           H  
ATOM    991 HG12 VAL A  63      28.759 103.909 105.334  1.00  0.00           H  
ATOM    992 HG13 VAL A  63      30.226 104.474 104.491  1.00  0.00           H  
ATOM    993 HG21 VAL A  63      30.338 102.396 108.270  1.00  0.00           H  
ATOM    994 HG22 VAL A  63      28.832 102.509 107.235  1.00  0.00           H  
ATOM    995 HG23 VAL A  63      30.038 101.342 106.933  1.00  0.00           H  
ATOM    996  N   ALA A  64      33.538 101.795 107.512  1.00  0.00           N  
ATOM    997  CA  ALA A  64      34.670 101.642 108.470  1.00  0.00           C  
ATOM    998  C   ALA A  64      35.884 100.698 108.083  1.00  0.00           C  
ATOM    999  O   ALA A  64      36.241  99.777 108.797  1.00  0.00           O  
ATOM   1000  CB  ALA A  64      34.113 101.282 109.897  1.00  0.00           C  
ATOM   1001  H   ALA A  64      33.377 101.090 106.806  1.00  0.00           H  
ATOM   1002  HA  ALA A  64      35.166 102.612 108.510  1.00  0.00           H  
ATOM   1003  HB1 ALA A  64      33.371 100.495 109.763  1.00  0.00           H  
ATOM   1004  HB2 ALA A  64      34.928 101.044 110.581  1.00  0.00           H  
ATOM   1005  HB3 ALA A  64      33.672 102.222 110.230  1.00  0.00           H  
ATOM   1006  N   CYS A  65      36.557 101.125 107.025  1.00  0.00           N  
ATOM   1007  CA  CYS A  65      37.793 100.569 106.475  1.00  0.00           C  
ATOM   1008  C   CYS A  65      38.811 100.167 107.567  1.00  0.00           C  
ATOM   1009  O   CYS A  65      39.299  99.033 107.572  1.00  0.00           O  
ATOM   1010  CB  CYS A  65      38.259 101.568 105.462  1.00  0.00           C  
ATOM   1011  SG  CYS A  65      39.867 101.235 104.692  1.00  0.00           S  
ATOM   1012  H   CYS A  65      36.216 101.952 106.556  1.00  0.00           H  
ATOM   1013  HA  CYS A  65      37.558  99.670 105.905  1.00  0.00           H  
ATOM   1014  HB2 CYS A  65      37.495 101.641 104.688  1.00  0.00           H  
ATOM   1015  HB3 CYS A  65      38.318 102.521 105.988  1.00  0.00           H  
ATOM   1016  HG  CYS A  65      40.600 101.119 105.802  1.00  0.00           H  
ATOM   1017  N   GLY A  66      39.106 100.998 108.555  1.00  0.00           N  
ATOM   1018  CA  GLY A  66      40.232 100.768 109.411  1.00  0.00           C  
ATOM   1019  C   GLY A  66      41.585 100.489 108.678  1.00  0.00           C  
ATOM   1020  O   GLY A  66      41.846 101.237 107.693  1.00  0.00           O  
ATOM   1021  H   GLY A  66      38.699 101.921 108.533  1.00  0.00           H  
ATOM   1022  HA2 GLY A  66      40.356 101.670 110.012  1.00  0.00           H  
ATOM   1023  HA3 GLY A  66      39.869 100.084 110.179  1.00  0.00           H  
ATOM   1024  N   THR A  67      42.273  99.397 108.975  1.00  0.00           N  
ATOM   1025  CA  THR A  67      43.477  99.005 108.179  1.00  0.00           C  
ATOM   1026  C   THR A  67      43.171  98.495 106.784  1.00  0.00           C  
ATOM   1027  O   THR A  67      44.070  98.169 105.999  1.00  0.00           O  
ATOM   1028  CB  THR A  67      44.325  97.934 108.886  1.00  0.00           C  
ATOM   1029  CG2 THR A  67      44.667  98.204 110.385  1.00  0.00           C  
ATOM   1030  OG1 THR A  67      43.616  96.737 108.868  1.00  0.00           O  
ATOM   1031  H   THR A  67      42.009  98.900 109.814  1.00  0.00           H  
ATOM   1032  HA  THR A  67      44.075  99.892 107.969  1.00  0.00           H  
ATOM   1033  HB  THR A  67      45.278  97.765 108.386  1.00  0.00           H  
ATOM   1034  HG1 THR A  67      44.191  96.013 108.612  1.00  0.00           H  
ATOM   1035 HG21 THR A  67      45.273  99.076 110.627  1.00  0.00           H  
ATOM   1036 HG22 THR A  67      43.770  98.262 111.001  1.00  0.00           H  
ATOM   1037 HG23 THR A  67      45.216  97.320 110.706  1.00  0.00           H  
ATOM   1038  N   GLY A  68      41.856  98.358 106.372  1.00  0.00           N  
ATOM   1039  CA  GLY A  68      41.342  97.974 105.102  1.00  0.00           C  
ATOM   1040  C   GLY A  68      40.865  96.545 104.853  1.00  0.00           C  
ATOM   1041  O   GLY A  68      40.324  96.243 103.789  1.00  0.00           O  
ATOM   1042  H   GLY A  68      41.207  98.810 107.000  1.00  0.00           H  
ATOM   1043  HA2 GLY A  68      40.473  98.543 104.774  1.00  0.00           H  
ATOM   1044  HA3 GLY A  68      42.088  98.189 104.336  1.00  0.00           H  
ATOM   1045  N   VAL A  69      40.979  95.702 105.893  1.00  0.00           N  
ATOM   1046  CA  VAL A  69      40.950  94.193 105.653  1.00  0.00           C  
ATOM   1047  C   VAL A  69      39.675  93.696 105.003  1.00  0.00           C  
ATOM   1048  O   VAL A  69      39.626  92.850 104.143  1.00  0.00           O  
ATOM   1049  CB  VAL A  69      41.046  93.475 107.089  1.00  0.00           C  
ATOM   1050  CG1 VAL A  69      41.344  92.024 106.907  1.00  0.00           C  
ATOM   1051  CG2 VAL A  69      42.160  94.036 107.995  1.00  0.00           C  
ATOM   1052  H   VAL A  69      41.350  96.051 106.765  1.00  0.00           H  
ATOM   1053  HA  VAL A  69      41.715  93.830 104.966  1.00  0.00           H  
ATOM   1054  HB  VAL A  69      40.094  93.607 107.601  1.00  0.00           H  
ATOM   1055 HG11 VAL A  69      41.426  91.556 107.888  1.00  0.00           H  
ATOM   1056 HG12 VAL A  69      40.634  91.442 106.321  1.00  0.00           H  
ATOM   1057 HG13 VAL A  69      42.163  91.888 106.201  1.00  0.00           H  
ATOM   1058 HG21 VAL A  69      41.860  94.987 108.435  1.00  0.00           H  
ATOM   1059 HG22 VAL A  69      42.185  93.397 108.878  1.00  0.00           H  
ATOM   1060 HG23 VAL A  69      43.058  94.145 107.386  1.00  0.00           H  
ATOM   1061  N   ASP A  70      38.542  94.236 105.476  1.00  0.00           N  
ATOM   1062  CA  ASP A  70      37.162  93.825 105.059  1.00  0.00           C  
ATOM   1063  C   ASP A  70      36.847  94.573 103.714  1.00  0.00           C  
ATOM   1064  O   ASP A  70      35.873  94.301 103.096  1.00  0.00           O  
ATOM   1065  CB  ASP A  70      36.205  94.268 106.149  1.00  0.00           C  
ATOM   1066  CG  ASP A  70      36.298  95.682 106.729  1.00  0.00           C  
ATOM   1067  OD1 ASP A  70      35.191  96.183 106.865  1.00  0.00           O  
ATOM   1068  OD2 ASP A  70      37.324  96.375 106.735  1.00  0.00           O1-
ATOM   1069  H   ASP A  70      38.595  95.041 106.085  1.00  0.00           H  
ATOM   1070  HA  ASP A  70      37.023  92.782 104.772  1.00  0.00           H  
ATOM   1071  HB2 ASP A  70      35.200  94.146 105.746  1.00  0.00           H  
ATOM   1072  HB3 ASP A  70      36.331  93.555 106.963  1.00  0.00           H  
ATOM   1073  N   SER A  71      37.628  95.490 103.233  1.00  0.00           N  
ATOM   1074  CA  SER A  71      37.513  96.033 101.847  1.00  0.00           C  
ATOM   1075  C   SER A  71      38.488  95.224 100.919  1.00  0.00           C  
ATOM   1076  O   SER A  71      38.160  95.067  99.720  1.00  0.00           O  
ATOM   1077  CB  SER A  71      37.883  97.503 101.831  1.00  0.00           C  
ATOM   1078  OG  SER A  71      36.877  98.245 102.433  1.00  0.00           O  
ATOM   1079  H   SER A  71      38.455  95.697 103.775  1.00  0.00           H  
ATOM   1080  HA  SER A  71      36.516  95.846 101.448  1.00  0.00           H  
ATOM   1081  HB2 SER A  71      38.832  97.617 102.356  1.00  0.00           H  
ATOM   1082  HB3 SER A  71      37.961  97.927 100.830  1.00  0.00           H  
ATOM   1083  HG  SER A  71      36.413  97.594 102.964  1.00  0.00           H  
ATOM   1084  N   ILE A  72      39.693  94.761 101.298  1.00  0.00           N  
ATOM   1085  CA  ILE A  72      40.644  94.060 100.378  1.00  0.00           C  
ATOM   1086  C   ILE A  72      39.952  92.862  99.741  1.00  0.00           C  
ATOM   1087  O   ILE A  72      40.040  92.663  98.563  1.00  0.00           O  
ATOM   1088  CB  ILE A  72      41.989  93.829 101.093  1.00  0.00           C  
ATOM   1089  CG1 ILE A  72      42.740  95.135 101.273  1.00  0.00           C  
ATOM   1090  CG2 ILE A  72      42.947  92.778 100.383  1.00  0.00           C  
ATOM   1091  CD1 ILE A  72      43.612  95.229 102.476  1.00  0.00           C  
ATOM   1092  H   ILE A  72      39.928  94.848 102.276  1.00  0.00           H  
ATOM   1093  HA  ILE A  72      40.857  94.676  99.505  1.00  0.00           H  
ATOM   1094  HB  ILE A  72      41.691  93.391 102.046  1.00  0.00           H  
ATOM   1095 HG12 ILE A  72      43.380  95.245 100.397  1.00  0.00           H  
ATOM   1096 HG13 ILE A  72      42.033  95.963 101.220  1.00  0.00           H  
ATOM   1097 HG21 ILE A  72      43.901  92.843 100.907  1.00  0.00           H  
ATOM   1098 HG22 ILE A  72      42.547  91.789 100.605  1.00  0.00           H  
ATOM   1099 HG23 ILE A  72      42.918  92.734  99.295  1.00  0.00           H  
ATOM   1100 HD11 ILE A  72      43.922  96.273 102.522  1.00  0.00           H  
ATOM   1101 HD12 ILE A  72      43.067  95.075 103.406  1.00  0.00           H  
ATOM   1102 HD13 ILE A  72      44.511  94.617 102.410  1.00  0.00           H  
ATOM   1103  N   MET A  73      39.207  92.050 100.474  1.00  0.00           N  
ATOM   1104  CA  MET A  73      38.512  90.786 100.117  1.00  0.00           C  
ATOM   1105  C   MET A  73      37.456  90.915  99.010  1.00  0.00           C  
ATOM   1106  O   MET A  73      36.991  89.935  98.394  1.00  0.00           O  
ATOM   1107  CB  MET A  73      37.885  90.192 101.383  1.00  0.00           C  
ATOM   1108  CG  MET A  73      36.744  91.033 101.886  1.00  0.00           C  
ATOM   1109  SD  MET A  73      35.102  90.550 101.278  1.00  0.00           S  
ATOM   1110  CE  MET A  73      34.053  91.703 102.173  1.00  0.00           C  
ATOM   1111  H   MET A  73      39.176  92.255 101.462  1.00  0.00           H  
ATOM   1112  HA  MET A  73      39.285  90.095  99.782  1.00  0.00           H  
ATOM   1113  HB2 MET A  73      37.716  89.124 101.239  1.00  0.00           H  
ATOM   1114  HB3 MET A  73      38.613  90.181 102.194  1.00  0.00           H  
ATOM   1115  HG2 MET A  73      36.732  91.043 102.976  1.00  0.00           H  
ATOM   1116  HG3 MET A  73      36.857  92.093 101.657  1.00  0.00           H  
ATOM   1117  HE1 MET A  73      34.491  92.683 101.985  1.00  0.00           H  
ATOM   1118  HE2 MET A  73      33.038  91.595 101.788  1.00  0.00           H  
ATOM   1119  HE3 MET A  73      34.126  91.687 103.260  1.00  0.00           H  
ATOM   1120  N   LEU A  74      37.095  92.160  98.582  1.00  0.00           N  
ATOM   1121  CA  LEU A  74      36.444  92.489  97.330  1.00  0.00           C  
ATOM   1122  C   LEU A  74      37.318  92.901  96.145  1.00  0.00           C  
ATOM   1123  O   LEU A  74      37.007  92.512  95.048  1.00  0.00           O  
ATOM   1124  CB  LEU A  74      35.413  93.669  97.656  1.00  0.00           C  
ATOM   1125  CG  LEU A  74      34.342  93.158  98.663  1.00  0.00           C  
ATOM   1126  CD1 LEU A  74      33.556  94.437  99.204  1.00  0.00           C  
ATOM   1127  CD2 LEU A  74      33.441  92.205  98.015  1.00  0.00           C  
ATOM   1128  H   LEU A  74      37.432  92.937  99.132  1.00  0.00           H  
ATOM   1129  HA  LEU A  74      35.929  91.618  96.924  1.00  0.00           H  
ATOM   1130  HB2 LEU A  74      36.021  94.480  98.058  1.00  0.00           H  
ATOM   1131  HB3 LEU A  74      34.919  93.925  96.719  1.00  0.00           H  
ATOM   1132  HG  LEU A  74      34.784  92.735  99.565  1.00  0.00           H  
ATOM   1133 HD11 LEU A  74      32.661  94.079  99.713  1.00  0.00           H  
ATOM   1134 HD12 LEU A  74      34.273  94.987  99.812  1.00  0.00           H  
ATOM   1135 HD13 LEU A  74      33.300  95.106  98.383  1.00  0.00           H  
ATOM   1136 HD21 LEU A  74      33.942  91.239  97.940  1.00  0.00           H  
ATOM   1137 HD22 LEU A  74      32.549  92.089  98.629  1.00  0.00           H  
ATOM   1138 HD23 LEU A  74      33.054  92.556  97.059  1.00  0.00           H  
ATOM   1139  N   VAL A  75      38.450  93.637  96.422  1.00  0.00           N  
ATOM   1140  CA  VAL A  75      39.506  94.157  95.593  1.00  0.00           C  
ATOM   1141  C   VAL A  75      40.214  93.071  94.796  1.00  0.00           C  
ATOM   1142  O   VAL A  75      40.409  93.258  93.602  1.00  0.00           O  
ATOM   1143  CB  VAL A  75      40.503  95.073  96.272  1.00  0.00           C  
ATOM   1144  CG1 VAL A  75      41.250  95.808  95.207  1.00  0.00           C  
ATOM   1145  CG2 VAL A  75      39.835  96.285  97.012  1.00  0.00           C  
ATOM   1146  H   VAL A  75      38.665  93.863  97.383  1.00  0.00           H  
ATOM   1147  HA  VAL A  75      39.002  94.778  94.854  1.00  0.00           H  
ATOM   1148  HB  VAL A  75      41.181  94.484  96.891  1.00  0.00           H  
ATOM   1149 HG11 VAL A  75      40.600  96.304  94.486  1.00  0.00           H  
ATOM   1150 HG12 VAL A  75      41.841  96.583  95.697  1.00  0.00           H  
ATOM   1151 HG13 VAL A  75      41.973  95.116  94.775  1.00  0.00           H  
ATOM   1152 HG21 VAL A  75      40.503  96.862  97.651  1.00  0.00           H  
ATOM   1153 HG22 VAL A  75      39.330  96.960  96.320  1.00  0.00           H  
ATOM   1154 HG23 VAL A  75      39.118  95.970  97.769  1.00  0.00           H  
ATOM   1155  N   GLU A  76      40.625  92.004  95.482  1.00  0.00           N  
ATOM   1156  CA  GLU A  76      41.185  90.797  94.818  1.00  0.00           C  
ATOM   1157  C   GLU A  76      40.024  89.964  94.083  1.00  0.00           C  
ATOM   1158  O   GLU A  76      40.313  88.880  93.600  1.00  0.00           O  
ATOM   1159  CB  GLU A  76      41.685  90.023  95.910  1.00  0.00           C  
ATOM   1160  CG  GLU A  76      42.675  90.694  96.827  1.00  0.00           C  
ATOM   1161  CD  GLU A  76      43.481  89.814  97.744  1.00  0.00           C  
ATOM   1162  OE1 GLU A  76      44.758  89.828  97.612  1.00  0.00           O  
ATOM   1163  OE2 GLU A  76      42.878  89.075  98.562  1.00  0.00           O1-
ATOM   1164  H   GLU A  76      40.415  91.901  96.464  1.00  0.00           H  
ATOM   1165  HA  GLU A  76      42.011  91.054  94.155  1.00  0.00           H  
ATOM   1166  HB2 GLU A  76      40.857  89.680  96.531  1.00  0.00           H  
ATOM   1167  HB3 GLU A  76      42.145  89.126  95.496  1.00  0.00           H  
ATOM   1168  HG2 GLU A  76      43.318  91.228  96.127  1.00  0.00           H  
ATOM   1169  HG3 GLU A  76      42.212  91.496  97.406  1.00  0.00           H  
ATOM   1170  N   GLU A  77      38.769  90.422  94.152  1.00  0.00           N  
ATOM   1171  CA  GLU A  77      37.570  89.806  93.585  1.00  0.00           C  
ATOM   1172  C   GLU A  77      36.826  90.771  92.581  1.00  0.00           C  
ATOM   1173  O   GLU A  77      35.757  90.519  92.024  1.00  0.00           O  
ATOM   1174  CB  GLU A  77      36.704  89.289  94.742  1.00  0.00           C  
ATOM   1175  CG  GLU A  77      37.235  88.183  95.584  1.00  0.00           C  
ATOM   1176  CD  GLU A  77      37.388  86.807  94.936  1.00  0.00           C  
ATOM   1177  OE1 GLU A  77      38.117  85.963  95.450  1.00  0.00           O  
ATOM   1178  OE2 GLU A  77      36.671  86.584  93.940  1.00  0.00           O1-
ATOM   1179  H   GLU A  77      38.653  91.283  94.668  1.00  0.00           H  
ATOM   1180  HA  GLU A  77      37.905  88.933  93.024  1.00  0.00           H  
ATOM   1181  HB2 GLU A  77      36.498  90.109  95.431  1.00  0.00           H  
ATOM   1182  HB3 GLU A  77      35.845  88.990  94.142  1.00  0.00           H  
ATOM   1183  HG2 GLU A  77      38.196  88.464  96.015  1.00  0.00           H  
ATOM   1184  HG3 GLU A  77      36.554  88.024  96.420  1.00  0.00           H  
ATOM   1185  N   GLY A  78      37.406  91.960  92.270  1.00  0.00           N  
ATOM   1186  CA  GLY A  78      37.068  92.765  91.120  1.00  0.00           C  
ATOM   1187  C   GLY A  78      35.716  93.407  91.209  1.00  0.00           C  
ATOM   1188  O   GLY A  78      35.061  93.682  90.141  1.00  0.00           O  
ATOM   1189  H   GLY A  78      38.324  92.128  92.656  1.00  0.00           H  
ATOM   1190  HA2 GLY A  78      37.720  93.636  91.052  1.00  0.00           H  
ATOM   1191  HA3 GLY A  78      37.061  92.157  90.215  1.00  0.00           H  
ATOM   1192  N   PHE A  79      35.158  93.656  92.353  1.00  0.00           N  
ATOM   1193  CA  PHE A  79      33.902  94.385  92.445  1.00  0.00           C  
ATOM   1194  C   PHE A  79      34.209  95.890  92.317  1.00  0.00           C  
ATOM   1195  O   PHE A  79      35.365  96.340  92.182  1.00  0.00           O  
ATOM   1196  CB  PHE A  79      33.268  94.211  93.858  1.00  0.00           C  
ATOM   1197  CG  PHE A  79      32.791  92.810  94.092  1.00  0.00           C  
ATOM   1198  CD1 PHE A  79      33.598  91.803  94.608  1.00  0.00           C  
ATOM   1199  CD2 PHE A  79      31.410  92.450  93.732  1.00  0.00           C  
ATOM   1200  CE1 PHE A  79      33.145  90.495  94.715  1.00  0.00           C  
ATOM   1201  CE2 PHE A  79      30.963  91.084  93.730  1.00  0.00           C  
ATOM   1202  CZ  PHE A  79      31.876  90.174  94.238  1.00  0.00           C  
ATOM   1203  H   PHE A  79      35.571  93.479  93.257  1.00  0.00           H  
ATOM   1204  HA  PHE A  79      33.240  94.008  91.665  1.00  0.00           H  
ATOM   1205  HB2 PHE A  79      33.948  94.456  94.673  1.00  0.00           H  
ATOM   1206  HB3 PHE A  79      32.433  94.903  93.970  1.00  0.00           H  
ATOM   1207  HD1 PHE A  79      34.641  92.002  94.809  1.00  0.00           H  
ATOM   1208  HD2 PHE A  79      30.742  93.228  93.391  1.00  0.00           H  
ATOM   1209  HE1 PHE A  79      33.912  89.799  95.019  1.00  0.00           H  
ATOM   1210  HE2 PHE A  79      29.957  90.803  93.456  1.00  0.00           H  
ATOM   1211  HZ  PHE A  79      31.556  89.142  94.227  1.00  0.00           H  
ATOM   1212  N   SER A  80      33.263  96.797  92.310  1.00  0.00           N  
ATOM   1213  CA  SER A  80      33.505  98.280  92.252  1.00  0.00           C  
ATOM   1214  C   SER A  80      33.516  98.907  93.627  1.00  0.00           C  
ATOM   1215  O   SER A  80      32.560  99.500  93.979  1.00  0.00           O  
ATOM   1216  CB  SER A  80      32.624  98.893  91.176  1.00  0.00           C  
ATOM   1217  OG  SER A  80      32.745 100.297  91.168  1.00  0.00           O  
ATOM   1218  H   SER A  80      32.341  96.552  92.640  1.00  0.00           H  
ATOM   1219  HA  SER A  80      34.493  98.485  91.838  1.00  0.00           H  
ATOM   1220  HB2 SER A  80      32.979  98.513  90.218  1.00  0.00           H  
ATOM   1221  HB3 SER A  80      31.617  98.498  91.309  1.00  0.00           H  
ATOM   1222  HG  SER A  80      33.365 100.563  90.484  1.00  0.00           H  
ATOM   1223  N   VAL A  81      34.555  98.595  94.449  1.00  0.00           N  
ATOM   1224  CA  VAL A  81      34.624  98.960  95.848  1.00  0.00           C  
ATOM   1225  C   VAL A  81      35.421 100.225  96.269  1.00  0.00           C  
ATOM   1226  O   VAL A  81      36.385 100.638  95.621  1.00  0.00           O  
ATOM   1227  CB  VAL A  81      35.007  97.711  96.696  1.00  0.00           C  
ATOM   1228  CG1 VAL A  81      36.469  97.111  96.317  1.00  0.00           C  
ATOM   1229  CG2 VAL A  81      35.057  97.956  98.232  1.00  0.00           C  
ATOM   1230  H   VAL A  81      35.324  98.095  94.026  1.00  0.00           H  
ATOM   1231  HA  VAL A  81      33.601  99.138  96.180  1.00  0.00           H  
ATOM   1232  HB  VAL A  81      34.251  96.959  96.470  1.00  0.00           H  
ATOM   1233 HG11 VAL A  81      36.897  96.566  97.159  1.00  0.00           H  
ATOM   1234 HG12 VAL A  81      36.426  96.462  95.442  1.00  0.00           H  
ATOM   1235 HG13 VAL A  81      37.072  97.956  95.984  1.00  0.00           H  
ATOM   1236 HG21 VAL A  81      35.078  96.980  98.715  1.00  0.00           H  
ATOM   1237 HG22 VAL A  81      35.874  98.617  98.523  1.00  0.00           H  
ATOM   1238 HG23 VAL A  81      34.215  98.500  98.659  1.00  0.00           H  
ATOM   1239  N   THR A  82      34.985 100.892  97.309  1.00  0.00           N  
ATOM   1240  CA  THR A  82      35.474 102.158  97.863  1.00  0.00           C  
ATOM   1241  C   THR A  82      35.458 101.983  99.390  1.00  0.00           C  
ATOM   1242  O   THR A  82      34.760 101.091  99.971  1.00  0.00           O  
ATOM   1243  CB  THR A  82      34.568 103.311  97.527  1.00  0.00           C  
ATOM   1244  CG2 THR A  82      34.658 103.701  96.057  1.00  0.00           C  
ATOM   1245  OG1 THR A  82      33.186 103.149  97.830  1.00  0.00           O  
ATOM   1246  H   THR A  82      34.171 100.415  97.673  1.00  0.00           H  
ATOM   1247  HA  THR A  82      36.509 102.242  97.533  1.00  0.00           H  
ATOM   1248  HB  THR A  82      34.797 104.111  98.231  1.00  0.00           H  
ATOM   1249  HG1 THR A  82      32.805 102.484  97.252  1.00  0.00           H  
ATOM   1250 HG21 THR A  82      33.846 103.169  95.563  1.00  0.00           H  
ATOM   1251 HG22 THR A  82      34.310 104.729  95.965  1.00  0.00           H  
ATOM   1252 HG23 THR A  82      35.618 103.546  95.564  1.00  0.00           H  
ATOM   1253  N   SER A  83      36.215 102.791 100.082  1.00  0.00           N  
ATOM   1254  CA  SER A  83      36.445 102.716 101.539  1.00  0.00           C  
ATOM   1255  C   SER A  83      36.681 104.043 102.257  1.00  0.00           C  
ATOM   1256  O   SER A  83      37.250 104.937 101.621  1.00  0.00           O  
ATOM   1257  CB  SER A  83      37.689 101.817 101.620  1.00  0.00           C  
ATOM   1258  OG  SER A  83      37.475 100.460 101.068  1.00  0.00           O  
ATOM   1259  H   SER A  83      36.752 103.461  99.552  1.00  0.00           H  
ATOM   1260  HA  SER A  83      35.658 102.121 102.002  1.00  0.00           H  
ATOM   1261  HB2 SER A  83      38.516 102.213 101.030  1.00  0.00           H  
ATOM   1262  HB3 SER A  83      38.063 101.807 102.643  1.00  0.00           H  
ATOM   1263  HG  SER A  83      37.154  99.851 101.737  1.00  0.00           H  
ATOM   1264  N   VAL A  84      36.328 104.169 103.602  1.00  0.00           N  
ATOM   1265  CA  VAL A  84      36.573 105.365 104.418  1.00  0.00           C  
ATOM   1266  C   VAL A  84      36.705 105.020 105.908  1.00  0.00           C  
ATOM   1267  O   VAL A  84      36.302 103.907 106.265  1.00  0.00           O  
ATOM   1268  CB  VAL A  84      35.452 106.423 104.262  1.00  0.00           C  
ATOM   1269  CG1 VAL A  84      35.244 106.879 102.816  1.00  0.00           C  
ATOM   1270  CG2 VAL A  84      34.145 105.919 104.833  1.00  0.00           C  
ATOM   1271  H   VAL A  84      35.765 103.451 104.035  1.00  0.00           H  
ATOM   1272  HA  VAL A  84      37.532 105.814 104.157  1.00  0.00           H  
ATOM   1273  HB  VAL A  84      35.773 107.309 104.808  1.00  0.00           H  
ATOM   1274 HG11 VAL A  84      36.145 107.262 102.338  1.00  0.00           H  
ATOM   1275 HG12 VAL A  84      34.701 106.151 102.212  1.00  0.00           H  
ATOM   1276 HG13 VAL A  84      34.548 107.717 102.855  1.00  0.00           H  
ATOM   1277 HG21 VAL A  84      33.274 106.554 104.664  1.00  0.00           H  
ATOM   1278 HG22 VAL A  84      33.990 104.909 104.454  1.00  0.00           H  
ATOM   1279 HG23 VAL A  84      34.332 105.834 105.903  1.00  0.00           H  
ATOM   1280  N   ASP A  85      37.367 105.872 106.645  1.00  0.00           N  
ATOM   1281  CA  ASP A  85      37.652 105.758 108.100  1.00  0.00           C  
ATOM   1282  C   ASP A  85      38.045 107.109 108.717  1.00  0.00           C  
ATOM   1283  O   ASP A  85      38.568 107.967 107.980  1.00  0.00           O  
ATOM   1284  CB  ASP A  85      38.838 104.865 108.348  1.00  0.00           C  
ATOM   1285  CG  ASP A  85      38.707 104.386 109.689  1.00  0.00           C  
ATOM   1286  OD1 ASP A  85      37.947 103.465 109.938  1.00  0.00           O  
ATOM   1287  OD2 ASP A  85      39.327 104.955 110.606  1.00  0.00           O1-
ATOM   1288  H   ASP A  85      37.721 106.687 106.165  1.00  0.00           H  
ATOM   1289  HA  ASP A  85      36.722 105.455 108.582  1.00  0.00           H  
ATOM   1290  HB2 ASP A  85      38.768 104.027 107.654  1.00  0.00           H  
ATOM   1291  HB3 ASP A  85      39.789 105.328 108.083  1.00  0.00           H  
ATOM   1292  N   ALA A  86      37.729 107.440 109.979  1.00  0.00           N  
ATOM   1293  CA  ALA A  86      37.939 108.756 110.549  1.00  0.00           C  
ATOM   1294  C   ALA A  86      39.358 108.769 111.232  1.00  0.00           C  
ATOM   1295  O   ALA A  86      39.937 109.851 111.513  1.00  0.00           O  
ATOM   1296  CB  ALA A  86      36.808 109.025 111.623  1.00  0.00           C  
ATOM   1297  H   ALA A  86      37.292 106.751 110.575  1.00  0.00           H  
ATOM   1298  HA  ALA A  86      37.920 109.472 109.727  1.00  0.00           H  
ATOM   1299  HB1 ALA A  86      37.016 108.351 112.455  1.00  0.00           H  
ATOM   1300  HB2 ALA A  86      36.863 110.081 111.886  1.00  0.00           H  
ATOM   1301  HB3 ALA A  86      35.802 108.917 111.218  1.00  0.00           H  
ATOM   1302  N   SER A  87      39.968 107.655 111.509  1.00  0.00           N  
ATOM   1303  CA  SER A  87      41.321 107.545 112.083  1.00  0.00           C  
ATOM   1304  C   SER A  87      42.269 107.635 110.929  1.00  0.00           C  
ATOM   1305  O   SER A  87      42.176 106.931 109.940  1.00  0.00           O  
ATOM   1306  CB  SER A  87      41.486 106.241 112.838  1.00  0.00           C  
ATOM   1307  OG  SER A  87      42.852 105.903 112.973  1.00  0.00           O  
ATOM   1308  H   SER A  87      39.541 106.797 111.191  1.00  0.00           H  
ATOM   1309  HA  SER A  87      41.567 108.336 112.790  1.00  0.00           H  
ATOM   1310  HB2 SER A  87      40.954 106.184 113.788  1.00  0.00           H  
ATOM   1311  HB3 SER A  87      41.080 105.414 112.257  1.00  0.00           H  
ATOM   1312  HG  SER A  87      43.269 106.570 113.524  1.00  0.00           H  
ATOM   1313  N   ASP A  88      43.220 108.545 110.947  1.00  0.00           N  
ATOM   1314  CA  ASP A  88      44.405 108.630 110.092  1.00  0.00           C  
ATOM   1315  C   ASP A  88      45.351 107.440 110.406  1.00  0.00           C  
ATOM   1316  O   ASP A  88      45.940 106.896 109.456  1.00  0.00           O  
ATOM   1317  CB  ASP A  88      45.082 109.974 110.236  1.00  0.00           C  
ATOM   1318  CG  ASP A  88      45.677 110.340 111.611  1.00  0.00           C  
ATOM   1319  OD1 ASP A  88      46.579 111.205 111.614  1.00  0.00           O  
ATOM   1320  OD2 ASP A  88      45.152 109.776 112.627  1.00  0.00           O1-
ATOM   1321  H   ASP A  88      43.265 109.149 111.755  1.00  0.00           H  
ATOM   1322  HA  ASP A  88      44.146 108.414 109.055  1.00  0.00           H  
ATOM   1323  HB2 ASP A  88      45.883 110.143 109.516  1.00  0.00           H  
ATOM   1324  HB3 ASP A  88      44.416 110.825 110.091  1.00  0.00           H  
ATOM   1325  N   LYS A  89      45.579 106.968 111.712  1.00  0.00           N  
ATOM   1326  CA  LYS A  89      46.543 105.965 112.167  1.00  0.00           C  
ATOM   1327  C   LYS A  89      46.089 104.577 111.775  1.00  0.00           C  
ATOM   1328  O   LYS A  89      46.961 103.801 111.294  1.00  0.00           O  
ATOM   1329  CB  LYS A  89      46.695 106.038 113.727  1.00  0.00           C  
ATOM   1330  CG  LYS A  89      47.445 107.282 114.162  1.00  0.00           C  
ATOM   1331  CD  LYS A  89      48.886 107.435 113.752  1.00  0.00           C  
ATOM   1332  CE  LYS A  89      49.465 108.830 113.951  1.00  0.00           C  
ATOM   1333  NZ  LYS A  89      49.683 108.989 115.419  1.00  0.00           N1+
ATOM   1334  H   LYS A  89      45.381 107.570 112.498  1.00  0.00           H  
ATOM   1335  HA  LYS A  89      47.484 106.100 111.634  1.00  0.00           H  
ATOM   1336  HB2 LYS A  89      45.692 105.873 114.122  1.00  0.00           H  
ATOM   1337  HB3 LYS A  89      47.292 105.166 113.996  1.00  0.00           H  
ATOM   1338  HG2 LYS A  89      46.889 108.155 113.822  1.00  0.00           H  
ATOM   1339  HG3 LYS A  89      47.525 107.193 115.246  1.00  0.00           H  
ATOM   1340  HD2 LYS A  89      49.470 106.648 114.230  1.00  0.00           H  
ATOM   1341  HD3 LYS A  89      48.967 107.257 112.679  1.00  0.00           H  
ATOM   1342  HE2 LYS A  89      50.425 108.894 113.439  1.00  0.00           H  
ATOM   1343  HE3 LYS A  89      48.840 109.617 113.530  1.00  0.00           H  
ATOM   1344  HZ1 LYS A  89      50.318 108.322 115.836  1.00  0.00           H  
ATOM   1345  HZ2 LYS A  89      50.101 109.875 115.663  1.00  0.00           H  
ATOM   1346  HZ3 LYS A  89      48.806 109.045 115.917  1.00  0.00           H  
ATOM   1347  N   MET A  90      44.813 104.227 111.784  1.00  0.00           N  
ATOM   1348  CA  MET A  90      44.283 103.082 111.082  1.00  0.00           C  
ATOM   1349  C   MET A  90      44.458 103.182 109.511  1.00  0.00           C  
ATOM   1350  O   MET A  90      45.077 102.332 108.869  1.00  0.00           O  
ATOM   1351  CB  MET A  90      42.757 102.897 111.363  1.00  0.00           C  
ATOM   1352  CG  MET A  90      42.478 102.565 112.785  1.00  0.00           C  
ATOM   1353  SD  MET A  90      43.108 100.942 113.334  1.00  0.00           S  
ATOM   1354  CE  MET A  90      41.668  99.955 112.737  1.00  0.00           C  
ATOM   1355  H   MET A  90      44.130 104.895 112.111  1.00  0.00           H  
ATOM   1356  HA  MET A  90      44.814 102.199 111.438  1.00  0.00           H  
ATOM   1357  HB2 MET A  90      42.270 103.852 111.166  1.00  0.00           H  
ATOM   1358  HB3 MET A  90      42.361 102.019 110.855  1.00  0.00           H  
ATOM   1359  HG2 MET A  90      42.863 103.432 113.321  1.00  0.00           H  
ATOM   1360  HG3 MET A  90      41.409 102.704 112.943  1.00  0.00           H  
ATOM   1361  HE1 MET A  90      41.314 100.195 111.734  1.00  0.00           H  
ATOM   1362  HE2 MET A  90      42.070  98.943 112.793  1.00  0.00           H  
ATOM   1363  HE3 MET A  90      40.771 100.058 113.346  1.00  0.00           H  
ATOM   1364  N   LEU A  91      43.976 104.328 108.927  1.00  0.00           N  
ATOM   1365  CA  LEU A  91      43.731 104.465 107.506  1.00  0.00           C  
ATOM   1366  C   LEU A  91      44.927 104.224 106.675  1.00  0.00           C  
ATOM   1367  O   LEU A  91      44.843 103.695 105.536  1.00  0.00           O  
ATOM   1368  CB  LEU A  91      42.849 105.668 107.093  1.00  0.00           C  
ATOM   1369  CG  LEU A  91      42.313 105.573 105.629  1.00  0.00           C  
ATOM   1370  CD1 LEU A  91      41.402 104.340 105.480  1.00  0.00           C  
ATOM   1371  CD2 LEU A  91      41.612 106.868 105.232  1.00  0.00           C  
ATOM   1372  H   LEU A  91      43.658 105.060 109.548  1.00  0.00           H  
ATOM   1373  HA  LEU A  91      43.130 103.621 107.166  1.00  0.00           H  
ATOM   1374  HB2 LEU A  91      42.014 105.826 107.775  1.00  0.00           H  
ATOM   1375  HB3 LEU A  91      43.376 106.622 107.115  1.00  0.00           H  
ATOM   1376  HG  LEU A  91      43.119 105.434 104.908  1.00  0.00           H  
ATOM   1377 HD11 LEU A  91      42.025 103.758 104.802  1.00  0.00           H  
ATOM   1378 HD12 LEU A  91      41.208 103.853 106.436  1.00  0.00           H  
ATOM   1379 HD13 LEU A  91      40.410 104.642 105.143  1.00  0.00           H  
ATOM   1380 HD21 LEU A  91      41.155 106.666 104.263  1.00  0.00           H  
ATOM   1381 HD22 LEU A  91      40.936 107.304 105.968  1.00  0.00           H  
ATOM   1382 HD23 LEU A  91      42.411 107.583 105.034  1.00  0.00           H  
ATOM   1383  N   LYS A  92      46.147 104.676 107.098  1.00  0.00           N  
ATOM   1384  CA  LYS A  92      47.387 104.694 106.308  1.00  0.00           C  
ATOM   1385  C   LYS A  92      47.780 103.287 105.835  1.00  0.00           C  
ATOM   1386  O   LYS A  92      48.298 103.108 104.690  1.00  0.00           O  
ATOM   1387  CB  LYS A  92      48.463 105.448 107.110  1.00  0.00           C  
ATOM   1388  CG  LYS A  92      48.905 104.975 108.497  1.00  0.00           C  
ATOM   1389  CD  LYS A  92      49.806 105.914 109.334  1.00  0.00           C  
ATOM   1390  CE  LYS A  92      50.921 106.547 108.488  1.00  0.00           C  
ATOM   1391  NZ  LYS A  92      51.797 107.480 109.372  1.00  0.00           N1+
ATOM   1392  H   LYS A  92      46.150 105.106 108.011  1.00  0.00           H  
ATOM   1393  HA  LYS A  92      47.229 105.212 105.362  1.00  0.00           H  
ATOM   1394  HB2 LYS A  92      49.367 105.557 106.510  1.00  0.00           H  
ATOM   1395  HB3 LYS A  92      48.021 106.437 107.232  1.00  0.00           H  
ATOM   1396  HG2 LYS A  92      48.038 104.816 109.139  1.00  0.00           H  
ATOM   1397  HG3 LYS A  92      49.321 103.976 108.378  1.00  0.00           H  
ATOM   1398  HD2 LYS A  92      49.192 106.618 109.898  1.00  0.00           H  
ATOM   1399  HD3 LYS A  92      50.322 105.279 110.053  1.00  0.00           H  
ATOM   1400  HE2 LYS A  92      51.401 105.690 108.016  1.00  0.00           H  
ATOM   1401  HE3 LYS A  92      50.512 107.185 107.704  1.00  0.00           H  
ATOM   1402  HZ1 LYS A  92      52.574 107.817 108.823  1.00  0.00           H  
ATOM   1403  HZ2 LYS A  92      51.221 108.246 109.694  1.00  0.00           H  
ATOM   1404  HZ3 LYS A  92      52.175 106.961 110.152  1.00  0.00           H  
ATOM   1405  N   TYR A  93      47.399 102.281 106.695  1.00  0.00           N  
ATOM   1406  CA  TYR A  93      47.831 100.883 106.409  1.00  0.00           C  
ATOM   1407  C   TYR A  93      47.064 100.371 105.176  1.00  0.00           C  
ATOM   1408  O   TYR A  93      47.481  99.414 104.539  1.00  0.00           O  
ATOM   1409  CB  TYR A  93      47.681  99.914 107.638  1.00  0.00           C  
ATOM   1410  CG  TYR A  93      48.661 100.203 108.772  1.00  0.00           C  
ATOM   1411  CD1 TYR A  93      50.013  99.869 108.586  1.00  0.00           C  
ATOM   1412  CD2 TYR A  93      48.285 100.849 109.992  1.00  0.00           C  
ATOM   1413  CE1 TYR A  93      50.967 100.196 109.520  1.00  0.00           C  
ATOM   1414  CE2 TYR A  93      49.271 101.226 110.941  1.00  0.00           C  
ATOM   1415  CZ  TYR A  93      50.614 100.926 110.684  1.00  0.00           C  
ATOM   1416  OH  TYR A  93      51.659 101.344 111.497  1.00  0.00           O  
ATOM   1417  H   TYR A  93      46.779 102.558 107.442  1.00  0.00           H  
ATOM   1418  HA  TYR A  93      48.877 100.847 106.102  1.00  0.00           H  
ATOM   1419  HB2 TYR A  93      46.670  99.988 108.038  1.00  0.00           H  
ATOM   1420  HB3 TYR A  93      47.911  98.925 107.242  1.00  0.00           H  
ATOM   1421  HD1 TYR A  93      50.283  99.348 107.679  1.00  0.00           H  
ATOM   1422  HD2 TYR A  93      47.257 101.146 110.140  1.00  0.00           H  
ATOM   1423  HE1 TYR A  93      52.001 100.082 109.229  1.00  0.00           H  
ATOM   1424  HE2 TYR A  93      48.985 101.794 111.814  1.00  0.00           H  
ATOM   1425  HH  TYR A  93      51.335 101.835 112.255  1.00  0.00           H  
ATOM   1426  N   ALA A  94      45.892 100.919 104.820  1.00  0.00           N  
ATOM   1427  CA  ALA A  94      45.021 100.578 103.664  1.00  0.00           C  
ATOM   1428  C   ALA A  94      45.465 101.211 102.376  1.00  0.00           C  
ATOM   1429  O   ALA A  94      45.688 100.510 101.445  1.00  0.00           O  
ATOM   1430  CB  ALA A  94      43.591 101.032 104.009  1.00  0.00           C  
ATOM   1431  H   ALA A  94      45.550 101.795 105.188  1.00  0.00           H  
ATOM   1432  HA  ALA A  94      45.046  99.488 103.688  1.00  0.00           H  
ATOM   1433  HB1 ALA A  94      42.884 100.550 103.335  1.00  0.00           H  
ATOM   1434  HB2 ALA A  94      43.276 100.771 105.019  1.00  0.00           H  
ATOM   1435  HB3 ALA A  94      43.471 102.115 103.994  1.00  0.00           H  
ATOM   1436  N   LEU A  95      45.655 102.527 102.456  1.00  0.00           N  
ATOM   1437  CA  LEU A  95      46.486 103.224 101.453  1.00  0.00           C  
ATOM   1438  C   LEU A  95      47.886 102.491 101.216  1.00  0.00           C  
ATOM   1439  O   LEU A  95      48.365 102.457 100.108  1.00  0.00           O  
ATOM   1440  CB  LEU A  95      46.678 104.718 102.028  1.00  0.00           C  
ATOM   1441  CG  LEU A  95      46.349 105.759 100.921  1.00  0.00           C  
ATOM   1442  CD1 LEU A  95      47.509 105.657  99.851  1.00  0.00           C  
ATOM   1443  CD2 LEU A  95      45.016 105.727 100.304  1.00  0.00           C  
ATOM   1444  H   LEU A  95      45.454 102.998 103.326  1.00  0.00           H  
ATOM   1445  HA  LEU A  95      46.005 103.206 100.475  1.00  0.00           H  
ATOM   1446  HB2 LEU A  95      45.934 104.935 102.793  1.00  0.00           H  
ATOM   1447  HB3 LEU A  95      47.679 104.877 102.431  1.00  0.00           H  
ATOM   1448  HG  LEU A  95      46.365 106.738 101.397  1.00  0.00           H  
ATOM   1449 HD11 LEU A  95      48.497 105.415 100.243  1.00  0.00           H  
ATOM   1450 HD12 LEU A  95      47.293 104.935  99.063  1.00  0.00           H  
ATOM   1451 HD13 LEU A  95      47.675 106.609  99.347  1.00  0.00           H  
ATOM   1452 HD21 LEU A  95      44.296 105.693 101.121  1.00  0.00           H  
ATOM   1453 HD22 LEU A  95      44.828 106.586  99.662  1.00  0.00           H  
ATOM   1454 HD23 LEU A  95      44.855 104.875  99.642  1.00  0.00           H  
ATOM   1455  N   LYS A  96      48.492 101.880 102.225  1.00  0.00           N  
ATOM   1456  CA  LYS A  96      49.833 101.193 102.154  1.00  0.00           C  
ATOM   1457  C   LYS A  96      49.702  99.899 101.454  1.00  0.00           C  
ATOM   1458  O   LYS A  96      50.530  99.473 100.633  1.00  0.00           O  
ATOM   1459  CB  LYS A  96      50.487 101.064 103.502  1.00  0.00           C  
ATOM   1460  CG  LYS A  96      51.990 100.680 103.360  1.00  0.00           C  
ATOM   1461  CD  LYS A  96      52.836 100.649 104.625  1.00  0.00           C  
ATOM   1462  CE  LYS A  96      52.941 102.087 105.219  1.00  0.00           C  
ATOM   1463  NZ  LYS A  96      53.125 102.124 106.682  1.00  0.00           N1+
ATOM   1464  H   LYS A  96      48.096 101.905 103.154  1.00  0.00           H  
ATOM   1465  HA  LYS A  96      50.470 101.779 101.492  1.00  0.00           H  
ATOM   1466  HB2 LYS A  96      50.510 102.059 103.945  1.00  0.00           H  
ATOM   1467  HB3 LYS A  96      49.927 100.343 104.097  1.00  0.00           H  
ATOM   1468  HG2 LYS A  96      52.032  99.713 102.860  1.00  0.00           H  
ATOM   1469  HG3 LYS A  96      52.452 101.298 102.590  1.00  0.00           H  
ATOM   1470  HD2 LYS A  96      52.518  99.910 105.361  1.00  0.00           H  
ATOM   1471  HD3 LYS A  96      53.855 100.392 104.333  1.00  0.00           H  
ATOM   1472  HE2 LYS A  96      53.724 102.661 104.725  1.00  0.00           H  
ATOM   1473  HE3 LYS A  96      52.028 102.614 104.945  1.00  0.00           H  
ATOM   1474  HZ1 LYS A  96      53.610 101.283 106.961  1.00  0.00           H  
ATOM   1475  HZ2 LYS A  96      53.775 102.835 106.987  1.00  0.00           H  
ATOM   1476  HZ3 LYS A  96      52.224 102.302 107.101  1.00  0.00           H  
ATOM   1477  N   GLU A  97      48.568  99.162 101.793  1.00  0.00           N  
ATOM   1478  CA  GLU A  97      48.247  98.038 100.884  1.00  0.00           C  
ATOM   1479  C   GLU A  97      48.148  98.449  99.420  1.00  0.00           C  
ATOM   1480  O   GLU A  97      48.863  97.867  98.572  1.00  0.00           O  
ATOM   1481  CB  GLU A  97      47.057  97.266 101.397  1.00  0.00           C  
ATOM   1482  CG  GLU A  97      46.528  96.157 100.494  1.00  0.00           C  
ATOM   1483  CD  GLU A  97      47.399  94.911 100.332  1.00  0.00           C  
ATOM   1484  OE1 GLU A  97      48.592  94.965 100.696  1.00  0.00           O  
ATOM   1485  OE2 GLU A  97      46.895  93.847 100.025  1.00  0.00           O1-
ATOM   1486  H   GLU A  97      47.910  99.422 102.514  1.00  0.00           H  
ATOM   1487  HA  GLU A  97      48.987  97.248 101.014  1.00  0.00           H  
ATOM   1488  HB2 GLU A  97      47.247  96.891 102.402  1.00  0.00           H  
ATOM   1489  HB3 GLU A  97      46.256  97.983 101.572  1.00  0.00           H  
ATOM   1490  HG2 GLU A  97      45.539  95.752 100.709  1.00  0.00           H  
ATOM   1491  HG3 GLU A  97      46.328  96.464  99.467  1.00  0.00           H  
ATOM   1492  N   ARG A  98      47.357  99.496  99.121  1.00  0.00           N  
ATOM   1493  CA  ARG A  98      47.063  99.966  97.732  1.00  0.00           C  
ATOM   1494  C   ARG A  98      48.357 100.382  96.980  1.00  0.00           C  
ATOM   1495  O   ARG A  98      48.706  99.764  95.929  1.00  0.00           O  
ATOM   1496  CB  ARG A  98      45.972 101.011  97.662  1.00  0.00           C  
ATOM   1497  CG  ARG A  98      45.429 101.178  96.244  1.00  0.00           C  
ATOM   1498  CD  ARG A  98      44.466 102.327  96.211  1.00  0.00           C  
ATOM   1499  NE  ARG A  98      45.110 103.646  96.412  1.00  0.00           N  
ATOM   1500  CZ  ARG A  98      44.495 104.841  96.617  1.00  0.00           C  
ATOM   1501  NH1 ARG A  98      43.217 104.895  96.812  1.00  0.00           N1+
ATOM   1502  NH2 ARG A  98      45.196 105.943  96.684  1.00  0.00           N  
ATOM   1503  H   ARG A  98      46.883 100.006  99.851  1.00  0.00           H  
ATOM   1504  HA  ARG A  98      46.705  99.075  97.214  1.00  0.00           H  
ATOM   1505  HB2 ARG A  98      45.156 100.769  98.343  1.00  0.00           H  
ATOM   1506  HB3 ARG A  98      46.415 101.917  98.075  1.00  0.00           H  
ATOM   1507  HG2 ARG A  98      46.271 101.416  95.594  1.00  0.00           H  
ATOM   1508  HG3 ARG A  98      45.052 100.227  95.868  1.00  0.00           H  
ATOM   1509  HD2 ARG A  98      43.863 102.370  95.303  1.00  0.00           H  
ATOM   1510  HD3 ARG A  98      43.763 102.130  97.021  1.00  0.00           H  
ATOM   1511  HE  ARG A  98      46.112 103.628  96.291  1.00  0.00           H  
ATOM   1512 HH11 ARG A  98      42.678 104.041  96.793  1.00  0.00           H  
ATOM   1513 HH12 ARG A  98      42.796 105.771  97.087  1.00  0.00           H  
ATOM   1514 HH21 ARG A  98      46.159 105.942  96.380  1.00  0.00           H  
ATOM   1515 HH22 ARG A  98      44.673 106.807  96.695  1.00  0.00           H  
ATOM   1516  N   TRP A  99      49.183 101.326  97.513  1.00  0.00           N  
ATOM   1517  CA  TRP A  99      50.385 101.883  96.832  1.00  0.00           C  
ATOM   1518  C   TRP A  99      51.398 100.795  96.363  1.00  0.00           C  
ATOM   1519  O   TRP A  99      51.925 100.920  95.319  1.00  0.00           O  
ATOM   1520  CB  TRP A  99      51.008 102.864  97.857  1.00  0.00           C  
ATOM   1521  CG  TRP A  99      52.213 103.630  97.384  1.00  0.00           C  
ATOM   1522  CD1 TRP A  99      53.493 103.326  97.669  1.00  0.00           C  
ATOM   1523  CD2 TRP A  99      52.281 104.679  96.474  1.00  0.00           C  
ATOM   1524  CE2 TRP A  99      53.609 105.097  96.246  1.00  0.00           C  
ATOM   1525  CE3 TRP A  99      51.285 105.295  95.707  1.00  0.00           C  
ATOM   1526  NE1 TRP A  99      54.274 104.339  97.181  1.00  0.00           N  
ATOM   1527  CZ2 TRP A  99      53.872 106.050  95.221  1.00  0.00           C  
ATOM   1528  CZ3 TRP A  99      51.546 106.133  94.588  1.00  0.00           C  
ATOM   1529  CH2 TRP A  99      52.870 106.455  94.323  1.00  0.00           C  
ATOM   1530  H   TRP A  99      48.973 101.663  98.442  1.00  0.00           H  
ATOM   1531  HA  TRP A  99      50.162 102.525  95.980  1.00  0.00           H  
ATOM   1532  HB2 TRP A  99      50.295 103.647  98.113  1.00  0.00           H  
ATOM   1533  HB3 TRP A  99      51.096 102.402  98.840  1.00  0.00           H  
ATOM   1534  HD1 TRP A  99      53.797 102.483  98.270  1.00  0.00           H  
ATOM   1535  HE1 TRP A  99      55.276 104.361  97.306  1.00  0.00           H  
ATOM   1536  HE3 TRP A  99      50.260 104.966  95.805  1.00  0.00           H  
ATOM   1537  HZ2 TRP A  99      54.924 106.223  95.053  1.00  0.00           H  
ATOM   1538  HZ3 TRP A  99      50.703 106.375  93.958  1.00  0.00           H  
ATOM   1539  HH2 TRP A  99      53.126 107.055  93.462  1.00  0.00           H  
ATOM   1540  N   ASN A 100      51.582  99.787  97.235  1.00  0.00           N  
ATOM   1541  CA  ASN A 100      52.463  98.667  97.139  1.00  0.00           C  
ATOM   1542  C   ASN A 100      52.008  97.598  96.237  1.00  0.00           C  
ATOM   1543  O   ASN A 100      52.875  96.718  96.106  1.00  0.00           O  
ATOM   1544  CB  ASN A 100      52.953  98.245  98.521  1.00  0.00           C  
ATOM   1545  CG  ASN A 100      53.730  99.314  99.261  1.00  0.00           C  
ATOM   1546  ND2 ASN A 100      53.224  99.868 100.342  1.00  0.00           N  
ATOM   1547  OD1 ASN A 100      54.815  99.771  98.878  1.00  0.00           O  
ATOM   1548  H   ASN A 100      51.001  99.855  98.058  1.00  0.00           H  
ATOM   1549  HA  ASN A 100      53.276  99.112  96.566  1.00  0.00           H  
ATOM   1550  HB2 ASN A 100      52.120  97.938  99.154  1.00  0.00           H  
ATOM   1551  HB3 ASN A 100      53.589  97.360  98.507  1.00  0.00           H  
ATOM   1552 HD21 ASN A 100      53.800 100.386 100.989  1.00  0.00           H  
ATOM   1553 HD22 ASN A 100      52.330  99.561 100.698  1.00  0.00           H  
ATOM   1554  N   ARG A 101      50.784  97.589  95.647  1.00  0.00           N  
ATOM   1555  CA  ARG A 101      50.293  96.582  94.691  1.00  0.00           C  
ATOM   1556  C   ARG A 101      49.521  97.329  93.563  1.00  0.00           C  
ATOM   1557  O   ARG A 101      48.746  96.704  92.887  1.00  0.00           O  
ATOM   1558  CB  ARG A 101      49.530  95.393  95.266  1.00  0.00           C  
ATOM   1559  CG  ARG A 101      48.141  95.633  95.966  1.00  0.00           C  
ATOM   1560  CD  ARG A 101      47.678  94.576  97.028  1.00  0.00           C  
ATOM   1561  NE  ARG A 101      47.498  93.292  96.289  1.00  0.00           N  
ATOM   1562  CZ  ARG A 101      46.758  92.301  96.772  1.00  0.00           C  
ATOM   1563  NH1 ARG A 101      46.337  92.258  98.001  1.00  0.00           N1+
ATOM   1564  NH2 ARG A 101      46.404  91.403  95.907  1.00  0.00           N  
ATOM   1565  H   ARG A 101      50.238  98.377  95.962  1.00  0.00           H  
ATOM   1566  HA  ARG A 101      51.087  96.131  94.095  1.00  0.00           H  
ATOM   1567  HB2 ARG A 101      49.415  94.564  94.569  1.00  0.00           H  
ATOM   1568  HB3 ARG A 101      50.234  95.011  96.006  1.00  0.00           H  
ATOM   1569  HG2 ARG A 101      48.128  96.546  96.560  1.00  0.00           H  
ATOM   1570  HG3 ARG A 101      47.443  95.668  95.130  1.00  0.00           H  
ATOM   1571  HD2 ARG A 101      48.371  94.440  97.859  1.00  0.00           H  
ATOM   1572  HD3 ARG A 101      46.737  94.922  97.455  1.00  0.00           H  
ATOM   1573  HE  ARG A 101      47.764  93.210  95.317  1.00  0.00           H  
ATOM   1574 HH11 ARG A 101      46.524  92.949  98.715  1.00  0.00           H  
ATOM   1575 HH12 ARG A 101      45.802  91.426  98.207  1.00  0.00           H  
ATOM   1576 HH21 ARG A 101      46.605  91.535  94.926  1.00  0.00           H  
ATOM   1577 HH22 ARG A 101      45.738  90.767  96.323  1.00  0.00           H  
ATOM   1578  N   ARG A 102      49.756  98.654  93.372  1.00  0.00           N  
ATOM   1579  CA  ARG A 102      48.982  99.415  92.409  1.00  0.00           C  
ATOM   1580  C   ARG A 102      49.043  99.140  90.901  1.00  0.00           C  
ATOM   1581  O   ARG A 102      48.134  99.497  90.117  1.00  0.00           O  
ATOM   1582  CB  ARG A 102      49.058 100.928  92.704  1.00  0.00           C  
ATOM   1583  CG  ARG A 102      50.452 101.540  92.370  1.00  0.00           C  
ATOM   1584  CD  ARG A 102      50.742 103.019  92.592  1.00  0.00           C  
ATOM   1585  NE  ARG A 102      52.226 103.146  92.944  1.00  0.00           N  
ATOM   1586  CZ  ARG A 102      53.163 103.699  92.239  1.00  0.00           C  
ATOM   1587  NH1 ARG A 102      52.926 104.412  91.185  1.00  0.00           N1+
ATOM   1588  NH2 ARG A 102      54.366 103.675  92.639  1.00  0.00           N  
ATOM   1589  H   ARG A 102      50.496  99.094  93.901  1.00  0.00           H  
ATOM   1590  HA  ARG A 102      47.978  99.154  92.742  1.00  0.00           H  
ATOM   1591  HB2 ARG A 102      48.356 101.521  92.118  1.00  0.00           H  
ATOM   1592  HB3 ARG A 102      48.910 101.058  93.776  1.00  0.00           H  
ATOM   1593  HG2 ARG A 102      51.142 100.935  92.958  1.00  0.00           H  
ATOM   1594  HG3 ARG A 102      50.827 101.368  91.361  1.00  0.00           H  
ATOM   1595  HD2 ARG A 102      50.634 103.553  91.648  1.00  0.00           H  
ATOM   1596  HD3 ARG A 102      50.014 103.492  93.250  1.00  0.00           H  
ATOM   1597  HE  ARG A 102      52.465 102.720  93.827  1.00  0.00           H  
ATOM   1598 HH11 ARG A 102      52.007 104.497  90.778  1.00  0.00           H  
ATOM   1599 HH12 ARG A 102      53.727 104.713  90.647  1.00  0.00           H  
ATOM   1600 HH21 ARG A 102      54.502 103.168  93.500  1.00  0.00           H  
ATOM   1601 HH22 ARG A 102      54.979 104.418  92.334  1.00  0.00           H  
ATOM   1602  N   LYS A 103      49.853  98.171  90.531  1.00  0.00           N  
ATOM   1603  CA  LYS A 103      49.880  97.462  89.208  1.00  0.00           C  
ATOM   1604  C   LYS A 103      48.785  96.470  88.962  1.00  0.00           C  
ATOM   1605  O   LYS A 103      48.245  96.281  87.846  1.00  0.00           O  
ATOM   1606  CB  LYS A 103      51.258  96.843  88.973  1.00  0.00           C  
ATOM   1607  CG  LYS A 103      52.170  97.886  88.350  1.00  0.00           C  
ATOM   1608  CD  LYS A 103      53.625  97.334  88.183  1.00  0.00           C  
ATOM   1609  CE  LYS A 103      54.609  98.512  88.344  1.00  0.00           C  
ATOM   1610  NZ  LYS A 103      55.921  97.897  88.602  1.00  0.00           N1+
ATOM   1611  H   LYS A 103      50.591  97.901  91.165  1.00  0.00           H  
ATOM   1612  HA  LYS A 103      49.753  98.182  88.399  1.00  0.00           H  
ATOM   1613  HB2 LYS A 103      51.684  96.604  89.948  1.00  0.00           H  
ATOM   1614  HB3 LYS A 103      51.212  95.966  88.328  1.00  0.00           H  
ATOM   1615  HG2 LYS A 103      51.760  98.178  87.383  1.00  0.00           H  
ATOM   1616  HG3 LYS A 103      52.210  98.679  89.097  1.00  0.00           H  
ATOM   1617  HD2 LYS A 103      53.817  96.567  88.933  1.00  0.00           H  
ATOM   1618  HD3 LYS A 103      53.787  96.924  87.186  1.00  0.00           H  
ATOM   1619  HE2 LYS A 103      54.641  99.139  87.453  1.00  0.00           H  
ATOM   1620  HE3 LYS A 103      54.333  99.011  89.274  1.00  0.00           H  
ATOM   1621  HZ1 LYS A 103      56.593  98.560  88.963  1.00  0.00           H  
ATOM   1622  HZ2 LYS A 103      55.905  97.104  89.227  1.00  0.00           H  
ATOM   1623  HZ3 LYS A 103      56.334  97.543  87.751  1.00  0.00           H  
ATOM   1624  N   GLU A 104      48.206  95.922  90.042  1.00  0.00           N  
ATOM   1625  CA  GLU A 104      46.972  95.197  89.972  1.00  0.00           C  
ATOM   1626  C   GLU A 104      45.765  96.034  89.564  1.00  0.00           C  
ATOM   1627  O   GLU A 104      45.402  96.968  90.319  1.00  0.00           O  
ATOM   1628  CB  GLU A 104      46.733  94.560  91.317  1.00  0.00           C  
ATOM   1629  CG  GLU A 104      47.879  93.616  91.762  1.00  0.00           C  
ATOM   1630  CD  GLU A 104      47.300  92.589  92.728  1.00  0.00           C  
ATOM   1631  OE1 GLU A 104      46.251  91.952  92.513  1.00  0.00           O  
ATOM   1632  OE2 GLU A 104      48.014  92.216  93.676  1.00  0.00           O1-
ATOM   1633  H   GLU A 104      48.544  96.277  90.925  1.00  0.00           H  
ATOM   1634  HA  GLU A 104      47.132  94.424  89.220  1.00  0.00           H  
ATOM   1635  HB2 GLU A 104      46.625  95.447  91.941  1.00  0.00           H  
ATOM   1636  HB3 GLU A 104      45.817  93.970  91.287  1.00  0.00           H  
ATOM   1637  HG2 GLU A 104      48.377  93.078  90.955  1.00  0.00           H  
ATOM   1638  HG3 GLU A 104      48.661  94.227  92.211  1.00  0.00           H  
ATOM   1639  N   PRO A 105      45.087  95.769  88.419  1.00  0.00           N  
ATOM   1640  CA  PRO A 105      44.120  96.793  87.891  1.00  0.00           C  
ATOM   1641  C   PRO A 105      42.954  97.060  88.878  1.00  0.00           C  
ATOM   1642  O   PRO A 105      42.375  98.155  88.800  1.00  0.00           O  
ATOM   1643  CB  PRO A 105      43.570  96.104  86.687  1.00  0.00           C  
ATOM   1644  CG  PRO A 105      44.730  95.269  86.195  1.00  0.00           C  
ATOM   1645  CD  PRO A 105      45.374  94.765  87.465  1.00  0.00           C  
ATOM   1646  HA  PRO A 105      44.605  97.713  87.562  1.00  0.00           H  
ATOM   1647  HB2 PRO A 105      42.779  95.368  86.834  1.00  0.00           H  
ATOM   1648  HB3 PRO A 105      43.115  96.758  85.942  1.00  0.00           H  
ATOM   1649  HG2 PRO A 105      44.380  94.408  85.626  1.00  0.00           H  
ATOM   1650  HG3 PRO A 105      45.460  95.853  85.633  1.00  0.00           H  
ATOM   1651  HD2 PRO A 105      44.953  93.793  87.725  1.00  0.00           H  
ATOM   1652  HD3 PRO A 105      46.404  94.687  87.117  1.00  0.00           H  
ATOM   1653  N   ALA A 106      42.650  96.151  89.762  1.00  0.00           N  
ATOM   1654  CA  ALA A 106      41.598  96.371  90.793  1.00  0.00           C  
ATOM   1655  C   ALA A 106      42.029  97.380  91.842  1.00  0.00           C  
ATOM   1656  O   ALA A 106      41.140  98.150  92.308  1.00  0.00           O  
ATOM   1657  CB  ALA A 106      41.096  95.107  91.433  1.00  0.00           C  
ATOM   1658  H   ALA A 106      43.181  95.292  89.757  1.00  0.00           H  
ATOM   1659  HA  ALA A 106      40.752  96.857  90.308  1.00  0.00           H  
ATOM   1660  HB1 ALA A 106      41.874  94.628  92.028  1.00  0.00           H  
ATOM   1661  HB2 ALA A 106      40.251  95.411  92.050  1.00  0.00           H  
ATOM   1662  HB3 ALA A 106      40.665  94.448  90.678  1.00  0.00           H  
ATOM   1663  N   PHE A 107      43.310  97.377  92.274  1.00  0.00           N  
ATOM   1664  CA  PHE A 107      43.852  98.264  93.323  1.00  0.00           C  
ATOM   1665  C   PHE A 107      44.116  99.616  92.689  1.00  0.00           C  
ATOM   1666  O   PHE A 107      44.049 100.686  93.308  1.00  0.00           O  
ATOM   1667  CB  PHE A 107      45.150  97.615  93.799  1.00  0.00           C  
ATOM   1668  CG  PHE A 107      44.795  96.509  94.787  1.00  0.00           C  
ATOM   1669  CD1 PHE A 107      44.623  95.196  94.261  1.00  0.00           C  
ATOM   1670  CD2 PHE A 107      44.568  96.757  96.188  1.00  0.00           C  
ATOM   1671  CE1 PHE A 107      44.304  94.076  95.115  1.00  0.00           C  
ATOM   1672  CE2 PHE A 107      44.292  95.643  96.972  1.00  0.00           C  
ATOM   1673  CZ  PHE A 107      44.082  94.341  96.463  1.00  0.00           C  
ATOM   1674  H   PHE A 107      44.023  96.877  91.761  1.00  0.00           H  
ATOM   1675  HA  PHE A 107      43.276  98.313  94.248  1.00  0.00           H  
ATOM   1676  HB2 PHE A 107      45.567  97.196  92.884  1.00  0.00           H  
ATOM   1677  HB3 PHE A 107      45.814  98.298  94.329  1.00  0.00           H  
ATOM   1678  HD1 PHE A 107      44.810  94.931  93.231  1.00  0.00           H  
ATOM   1679  HD2 PHE A 107      44.780  97.713  96.643  1.00  0.00           H  
ATOM   1680  HE1 PHE A 107      44.318  93.054  94.770  1.00  0.00           H  
ATOM   1681  HE2 PHE A 107      44.075  95.774  98.022  1.00  0.00           H  
ATOM   1682  HZ  PHE A 107      43.972  93.506  97.139  1.00  0.00           H  
ATOM   1683  N   ASP A 108      44.292  99.618  91.353  1.00  0.00           N  
ATOM   1684  CA  ASP A 108      44.487 100.912  90.604  1.00  0.00           C  
ATOM   1685  C   ASP A 108      43.174 101.799  90.513  1.00  0.00           C  
ATOM   1686  O   ASP A 108      43.006 102.851  89.832  1.00  0.00           O  
ATOM   1687  CB  ASP A 108      44.898 100.575  89.126  1.00  0.00           C  
ATOM   1688  CG  ASP A 108      45.622 101.702  88.458  1.00  0.00           C  
ATOM   1689  OD1 ASP A 108      46.007 102.769  89.057  1.00  0.00           O  
ATOM   1690  OD2 ASP A 108      45.801 101.609  87.232  1.00  0.00           O1-
ATOM   1691  H   ASP A 108      44.432  98.714  90.924  1.00  0.00           H  
ATOM   1692  HA  ASP A 108      45.361 101.429  90.998  1.00  0.00           H  
ATOM   1693  HB2 ASP A 108      45.599  99.740  89.126  1.00  0.00           H  
ATOM   1694  HB3 ASP A 108      44.003 100.327  88.555  1.00  0.00           H  
ATOM   1695  N   LYS A 109      42.070 101.282  91.204  1.00  0.00           N  
ATOM   1696  CA  LYS A 109      40.710 101.878  91.111  1.00  0.00           C  
ATOM   1697  C   LYS A 109      40.110 102.115  92.515  1.00  0.00           C  
ATOM   1698  O   LYS A 109      39.236 102.987  92.640  1.00  0.00           O  
ATOM   1699  CB  LYS A 109      39.785 101.072  90.088  1.00  0.00           C  
ATOM   1700  CG  LYS A 109      40.429 100.938  88.643  1.00  0.00           C  
ATOM   1701  CD  LYS A 109      39.485 100.254  87.702  1.00  0.00           C  
ATOM   1702  CE  LYS A 109      40.009 100.108  86.300  1.00  0.00           C  
ATOM   1703  NZ  LYS A 109      41.147  99.197  86.350  1.00  0.00           N1+
ATOM   1704  H   LYS A 109      42.251 100.486  91.798  1.00  0.00           H  
ATOM   1705  HA  LYS A 109      40.811 102.881  90.696  1.00  0.00           H  
ATOM   1706  HB2 LYS A 109      39.538 100.093  90.498  1.00  0.00           H  
ATOM   1707  HB3 LYS A 109      38.953 101.753  89.908  1.00  0.00           H  
ATOM   1708  HG2 LYS A 109      40.818 101.896  88.301  1.00  0.00           H  
ATOM   1709  HG3 LYS A 109      41.279 100.284  88.840  1.00  0.00           H  
ATOM   1710  HD2 LYS A 109      39.312  99.240  88.062  1.00  0.00           H  
ATOM   1711  HD3 LYS A 109      38.519 100.745  87.586  1.00  0.00           H  
ATOM   1712  HE2 LYS A 109      39.187  99.734  85.688  1.00  0.00           H  
ATOM   1713  HE3 LYS A 109      40.414 101.047  85.926  1.00  0.00           H  
ATOM   1714  HZ1 LYS A 109      41.688  99.332  85.507  1.00  0.00           H  
ATOM   1715  HZ2 LYS A 109      41.773  99.373  87.122  1.00  0.00           H  
ATOM   1716  HZ3 LYS A 109      40.734  98.335  86.676  1.00  0.00           H  
ATOM   1717  N   TRP A 110      40.651 101.457  93.549  1.00  0.00           N  
ATOM   1718  CA  TRP A 110      40.035 101.321  94.874  1.00  0.00           C  
ATOM   1719  C   TRP A 110      40.168 102.668  95.612  1.00  0.00           C  
ATOM   1720  O   TRP A 110      41.294 103.021  95.930  1.00  0.00           O  
ATOM   1721  CB  TRP A 110      40.646 100.103  95.579  1.00  0.00           C  
ATOM   1722  CG  TRP A 110      40.468 100.083  97.032  1.00  0.00           C  
ATOM   1723  CD1 TRP A 110      39.293 100.386  97.566  1.00  0.00           C  
ATOM   1724  CD2 TRP A 110      41.336  99.739  98.177  1.00  0.00           C  
ATOM   1725  CE2 TRP A 110      40.609  99.767  99.319  1.00  0.00           C  
ATOM   1726  CE3 TRP A 110      42.628  99.173  98.215  1.00  0.00           C  
ATOM   1727  NE1 TRP A 110      39.375 100.305  98.953  1.00  0.00           N  
ATOM   1728  CZ2 TRP A 110      41.189  99.229 100.506  1.00  0.00           C  
ATOM   1729  CZ3 TRP A 110      43.285  98.718  99.394  1.00  0.00           C  
ATOM   1730  CH2 TRP A 110      42.486  98.707 100.533  1.00  0.00           C  
ATOM   1731  H   TRP A 110      41.408 100.820  93.348  1.00  0.00           H  
ATOM   1732  HA  TRP A 110      38.978 101.142  94.676  1.00  0.00           H  
ATOM   1733  HB2 TRP A 110      40.386  99.205  95.020  1.00  0.00           H  
ATOM   1734  HB3 TRP A 110      41.722 100.253  95.491  1.00  0.00           H  
ATOM   1735  HD1 TRP A 110      38.390 100.608  97.017  1.00  0.00           H  
ATOM   1736  HE1 TRP A 110      38.589 100.288  99.588  1.00  0.00           H  
ATOM   1737  HE3 TRP A 110      43.220  99.305  97.321  1.00  0.00           H  
ATOM   1738  HZ2 TRP A 110      40.626  99.260 101.428  1.00  0.00           H  
ATOM   1739  HZ3 TRP A 110      44.267  98.268  99.370  1.00  0.00           H  
ATOM   1740  HH2 TRP A 110      42.932  98.269 101.414  1.00  0.00           H  
ATOM   1741  N   VAL A 111      39.083 103.410  95.853  1.00  0.00           N  
ATOM   1742  CA  VAL A 111      39.086 104.735  96.460  1.00  0.00           C  
ATOM   1743  C   VAL A 111      39.148 104.634  97.971  1.00  0.00           C  
ATOM   1744  O   VAL A 111      38.394 103.882  98.553  1.00  0.00           O  
ATOM   1745  CB  VAL A 111      37.833 105.503  95.870  1.00  0.00           C  
ATOM   1746  CG1 VAL A 111      38.017 106.974  96.315  1.00  0.00           C  
ATOM   1747  CG2 VAL A 111      37.677 105.389  94.299  1.00  0.00           C  
ATOM   1748  H   VAL A 111      38.247 103.117  95.366  1.00  0.00           H  
ATOM   1749  HA  VAL A 111      39.933 105.290  96.054  1.00  0.00           H  
ATOM   1750  HB  VAL A 111      36.974 105.060  96.374  1.00  0.00           H  
ATOM   1751 HG11 VAL A 111      38.938 107.358  95.877  1.00  0.00           H  
ATOM   1752 HG12 VAL A 111      37.166 107.558  95.965  1.00  0.00           H  
ATOM   1753 HG13 VAL A 111      38.061 106.975  97.404  1.00  0.00           H  
ATOM   1754 HG21 VAL A 111      36.694 105.818  94.101  1.00  0.00           H  
ATOM   1755 HG22 VAL A 111      38.471 105.958  93.816  1.00  0.00           H  
ATOM   1756 HG23 VAL A 111      37.665 104.318  94.096  1.00  0.00           H  
ATOM   1757  N   ILE A 112      39.930 105.498  98.627  1.00  0.00           N  
ATOM   1758  CA  ILE A 112      40.176 105.559 100.069  1.00  0.00           C  
ATOM   1759  C   ILE A 112      40.292 107.014 100.526  1.00  0.00           C  
ATOM   1760  O   ILE A 112      41.322 107.690 100.268  1.00  0.00           O  
ATOM   1761  CB  ILE A 112      41.363 104.704 100.576  1.00  0.00           C  
ATOM   1762  CG1 ILE A 112      41.264 103.173 100.255  1.00  0.00           C  
ATOM   1763  CG2 ILE A 112      41.722 104.952 102.020  1.00  0.00           C  
ATOM   1764  CD1 ILE A 112      42.611 102.544 100.534  1.00  0.00           C  
ATOM   1765  H   ILE A 112      40.377 106.224  98.086  1.00  0.00           H  
ATOM   1766  HA  ILE A 112      39.403 105.063 100.655  1.00  0.00           H  
ATOM   1767  HB  ILE A 112      42.165 105.135  99.979  1.00  0.00           H  
ATOM   1768 HG12 ILE A 112      40.552 102.705 100.935  1.00  0.00           H  
ATOM   1769 HG13 ILE A 112      41.047 102.920  99.217  1.00  0.00           H  
ATOM   1770 HG21 ILE A 112      40.890 104.698 102.677  1.00  0.00           H  
ATOM   1771 HG22 ILE A 112      42.531 104.303 102.357  1.00  0.00           H  
ATOM   1772 HG23 ILE A 112      42.007 105.999 102.113  1.00  0.00           H  
ATOM   1773 HD11 ILE A 112      42.808 102.367 101.592  1.00  0.00           H  
ATOM   1774 HD12 ILE A 112      42.679 101.493 100.251  1.00  0.00           H  
ATOM   1775 HD13 ILE A 112      43.344 103.147  99.998  1.00  0.00           H  
ATOM   1776  N   GLU A 113      39.252 107.640 101.106  1.00  0.00           N  
ATOM   1777  CA  GLU A 113      39.158 109.011 101.607  1.00  0.00           C  
ATOM   1778  C   GLU A 113      38.763 109.005 103.081  1.00  0.00           C  
ATOM   1779  O   GLU A 113      38.070 108.049 103.495  1.00  0.00           O  
ATOM   1780  CB  GLU A 113      38.272 109.869 100.717  1.00  0.00           C  
ATOM   1781  CG  GLU A 113      38.596 109.906  99.161  1.00  0.00           C  
ATOM   1782  CD  GLU A 113      39.938 110.584  98.798  1.00  0.00           C  
ATOM   1783  OE1 GLU A 113      40.285 110.461  97.593  1.00  0.00           O  
ATOM   1784  OE2 GLU A 113      40.591 111.220  99.569  1.00  0.00           O1-
ATOM   1785  H   GLU A 113      38.503 107.099 101.515  1.00  0.00           H  
ATOM   1786  HA  GLU A 113      40.121 109.521 101.581  1.00  0.00           H  
ATOM   1787  HB2 GLU A 113      37.272 109.432 100.721  1.00  0.00           H  
ATOM   1788  HB3 GLU A 113      38.107 110.846 101.170  1.00  0.00           H  
ATOM   1789  HG2 GLU A 113      38.594 108.920  98.696  1.00  0.00           H  
ATOM   1790  HG3 GLU A 113      37.777 110.387  98.626  1.00  0.00           H  
ATOM   1791  N   GLU A 114      39.171 109.982 103.877  1.00  0.00           N  
ATOM   1792  CA  GLU A 114      38.751 110.088 105.313  1.00  0.00           C  
ATOM   1793  C   GLU A 114      37.285 110.603 105.428  1.00  0.00           C  
ATOM   1794  O   GLU A 114      36.876 111.553 104.706  1.00  0.00           O  
ATOM   1795  CB  GLU A 114      39.772 110.911 106.132  1.00  0.00           C  
ATOM   1796  CG  GLU A 114      39.845 112.406 105.751  1.00  0.00           C  
ATOM   1797  CD  GLU A 114      41.232 113.070 105.917  1.00  0.00           C  
ATOM   1798  OE1 GLU A 114      42.229 112.349 105.742  1.00  0.00           O  
ATOM   1799  OE2 GLU A 114      41.284 114.339 106.071  1.00  0.00           O1-
ATOM   1800  H   GLU A 114      39.779 110.711 103.532  1.00  0.00           H  
ATOM   1801  HA  GLU A 114      38.750 109.066 105.691  1.00  0.00           H  
ATOM   1802  HB2 GLU A 114      39.567 110.825 107.200  1.00  0.00           H  
ATOM   1803  HB3 GLU A 114      40.773 110.492 106.018  1.00  0.00           H  
ATOM   1804  HG2 GLU A 114      39.571 112.434 104.695  1.00  0.00           H  
ATOM   1805  HG3 GLU A 114      39.027 112.929 106.245  1.00  0.00           H  
ATOM   1806  N   ALA A 115      36.461 110.081 106.299  1.00  0.00           N  
ATOM   1807  CA  ALA A 115      35.075 110.549 106.412  1.00  0.00           C  
ATOM   1808  C   ALA A 115      34.576 110.277 107.820  1.00  0.00           C  
ATOM   1809  O   ALA A 115      35.091 109.373 108.499  1.00  0.00           O  
ATOM   1810  CB  ALA A 115      34.195 109.698 105.458  1.00  0.00           C  
ATOM   1811  H   ALA A 115      36.687 109.351 106.959  1.00  0.00           H  
ATOM   1812  HA  ALA A 115      34.930 111.601 106.168  1.00  0.00           H  
ATOM   1813  HB1 ALA A 115      34.166 108.659 105.787  1.00  0.00           H  
ATOM   1814  HB2 ALA A 115      33.204 110.135 105.338  1.00  0.00           H  
ATOM   1815  HB3 ALA A 115      34.693 109.891 104.508  1.00  0.00           H  
ATOM   1816  N   ASN A 116      33.685 111.126 108.255  1.00  0.00           N  
ATOM   1817  CA  ASN A 116      32.960 110.864 109.495  1.00  0.00           C  
ATOM   1818  C   ASN A 116      31.525 110.491 109.183  1.00  0.00           C  
ATOM   1819  O   ASN A 116      30.933 111.151 108.327  1.00  0.00           O  
ATOM   1820  CB  ASN A 116      33.068 111.989 110.564  1.00  0.00           C  
ATOM   1821  CG  ASN A 116      33.076 111.366 111.941  1.00  0.00           C  
ATOM   1822  ND2 ASN A 116      34.095 111.244 112.673  1.00  0.00           N  
ATOM   1823  OD1 ASN A 116      31.990 110.917 112.360  1.00  0.00           O  
ATOM   1824  H   ASN A 116      33.514 111.920 107.654  1.00  0.00           H  
ATOM   1825  HA  ASN A 116      33.429 109.977 109.921  1.00  0.00           H  
ATOM   1826  HB2 ASN A 116      34.025 112.490 110.422  1.00  0.00           H  
ATOM   1827  HB3 ASN A 116      32.218 112.657 110.421  1.00  0.00           H  
ATOM   1828 HD21 ASN A 116      33.897 111.037 113.643  1.00  0.00           H  
ATOM   1829 HD22 ASN A 116      35.030 111.448 112.351  1.00  0.00           H  
ATOM   1830  N   TRP A 117      30.945 109.504 109.846  1.00  0.00           N  
ATOM   1831  CA  TRP A 117      29.540 109.086 109.698  1.00  0.00           C  
ATOM   1832  C   TRP A 117      28.606 110.300 109.866  1.00  0.00           C  
ATOM   1833  O   TRP A 117      27.663 110.469 109.098  1.00  0.00           O  
ATOM   1834  CB  TRP A 117      29.193 107.998 110.689  1.00  0.00           C  
ATOM   1835  CG  TRP A 117      29.955 106.736 110.714  1.00  0.00           C  
ATOM   1836  CD1 TRP A 117      30.683 106.176 109.678  1.00  0.00           C  
ATOM   1837  CD2 TRP A 117      30.325 105.932 111.860  1.00  0.00           C  
ATOM   1838  CE2 TRP A 117      31.249 104.884 111.471  1.00  0.00           C  
ATOM   1839  CE3 TRP A 117      29.984 105.918 113.253  1.00  0.00           C  
ATOM   1840  NE1 TRP A 117      31.327 105.041 110.109  1.00  0.00           N  
ATOM   1841  CZ2 TRP A 117      31.871 103.946 112.334  1.00  0.00           C  
ATOM   1842  CZ3 TRP A 117      30.565 104.959 114.144  1.00  0.00           C  
ATOM   1843  CH2 TRP A 117      31.480 103.977 113.713  1.00  0.00           C  
ATOM   1844  H   TRP A 117      31.523 109.095 110.566  1.00  0.00           H  
ATOM   1845  HA  TRP A 117      29.492 108.728 108.670  1.00  0.00           H  
ATOM   1846  HB2 TRP A 117      29.324 108.326 111.721  1.00  0.00           H  
ATOM   1847  HB3 TRP A 117      28.134 107.741 110.635  1.00  0.00           H  
ATOM   1848  HD1 TRP A 117      30.890 106.648 108.728  1.00  0.00           H  
ATOM   1849  HE1 TRP A 117      32.010 104.529 109.570  1.00  0.00           H  
ATOM   1850  HE3 TRP A 117      29.208 106.573 113.622  1.00  0.00           H  
ATOM   1851  HZ2 TRP A 117      32.570 103.212 111.964  1.00  0.00           H  
ATOM   1852  HZ3 TRP A 117      30.362 105.077 115.198  1.00  0.00           H  
ATOM   1853  HH2 TRP A 117      32.026 103.324 114.377  1.00  0.00           H  
ATOM   1854  N   LEU A 118      28.863 111.296 110.749  1.00  0.00           N  
ATOM   1855  CA  LEU A 118      27.967 112.502 110.935  1.00  0.00           C  
ATOM   1856  C   LEU A 118      27.880 113.349 109.679  1.00  0.00           C  
ATOM   1857  O   LEU A 118      26.910 114.000 109.401  1.00  0.00           O  
ATOM   1858  CB  LEU A 118      28.347 113.339 112.171  1.00  0.00           C  
ATOM   1859  CG  LEU A 118      28.174 112.746 113.591  1.00  0.00           C  
ATOM   1860  CD1 LEU A 118      26.793 112.114 113.611  1.00  0.00           C  
ATOM   1861  CD2 LEU A 118      29.207 111.758 114.055  1.00  0.00           C  
ATOM   1862  H   LEU A 118      29.691 111.167 111.311  1.00  0.00           H  
ATOM   1863  HA  LEU A 118      26.923 112.195 110.997  1.00  0.00           H  
ATOM   1864  HB2 LEU A 118      29.356 113.752 112.190  1.00  0.00           H  
ATOM   1865  HB3 LEU A 118      27.740 114.243 112.165  1.00  0.00           H  
ATOM   1866  HG  LEU A 118      28.149 113.547 114.332  1.00  0.00           H  
ATOM   1867 HD11 LEU A 118      26.791 111.202 113.015  1.00  0.00           H  
ATOM   1868 HD12 LEU A 118      26.506 111.874 114.634  1.00  0.00           H  
ATOM   1869 HD13 LEU A 118      26.141 112.925 113.284  1.00  0.00           H  
ATOM   1870 HD21 LEU A 118      30.130 112.288 114.291  1.00  0.00           H  
ATOM   1871 HD22 LEU A 118      28.943 111.263 114.989  1.00  0.00           H  
ATOM   1872 HD23 LEU A 118      29.555 111.093 113.265  1.00  0.00           H  
ATOM   1873  N   THR A 119      28.964 113.408 108.869  1.00  0.00           N  
ATOM   1874  CA  THR A 119      29.119 114.278 107.644  1.00  0.00           C  
ATOM   1875  C   THR A 119      29.142 113.435 106.384  1.00  0.00           C  
ATOM   1876  O   THR A 119      29.370 114.033 105.318  1.00  0.00           O  
ATOM   1877  CB  THR A 119      30.404 115.090 107.787  1.00  0.00           C  
ATOM   1878  CG2 THR A 119      30.146 116.234 108.782  1.00  0.00           C  
ATOM   1879  OG1 THR A 119      31.573 114.494 108.349  1.00  0.00           O  
ATOM   1880  H   THR A 119      29.746 112.783 109.004  1.00  0.00           H  
ATOM   1881  HA  THR A 119      28.240 114.886 107.425  1.00  0.00           H  
ATOM   1882  HB  THR A 119      30.608 115.487 106.793  1.00  0.00           H  
ATOM   1883  HG1 THR A 119      32.007 114.005 107.645  1.00  0.00           H  
ATOM   1884 HG21 THR A 119      30.129 115.787 109.776  1.00  0.00           H  
ATOM   1885 HG22 THR A 119      31.022 116.883 108.758  1.00  0.00           H  
ATOM   1886 HG23 THR A 119      29.268 116.830 108.531  1.00  0.00           H  
ATOM   1887  N   LEU A 120      28.854 112.113 106.379  1.00  0.00           N  
ATOM   1888  CA  LEU A 120      29.243 111.191 105.367  1.00  0.00           C  
ATOM   1889  C   LEU A 120      28.770 111.514 103.960  1.00  0.00           C  
ATOM   1890  O   LEU A 120      29.503 111.247 103.037  1.00  0.00           O  
ATOM   1891  CB  LEU A 120      28.655 109.832 105.786  1.00  0.00           C  
ATOM   1892  CG  LEU A 120      29.333 108.617 105.196  1.00  0.00           C  
ATOM   1893  CD1 LEU A 120      30.584 108.047 106.000  1.00  0.00           C  
ATOM   1894  CD2 LEU A 120      28.317 107.541 105.127  1.00  0.00           C  
ATOM   1895  H   LEU A 120      28.619 111.616 107.226  1.00  0.00           H  
ATOM   1896  HA  LEU A 120      30.328 111.147 105.450  1.00  0.00           H  
ATOM   1897  HB2 LEU A 120      28.611 109.700 106.868  1.00  0.00           H  
ATOM   1898  HB3 LEU A 120      27.590 109.860 105.552  1.00  0.00           H  
ATOM   1899  HG  LEU A 120      29.710 108.832 104.197  1.00  0.00           H  
ATOM   1900 HD11 LEU A 120      30.243 107.819 107.009  1.00  0.00           H  
ATOM   1901 HD12 LEU A 120      31.037 107.174 105.532  1.00  0.00           H  
ATOM   1902 HD13 LEU A 120      31.265 108.885 106.149  1.00  0.00           H  
ATOM   1903 HD21 LEU A 120      27.772 107.362 106.054  1.00  0.00           H  
ATOM   1904 HD22 LEU A 120      27.533 107.711 104.389  1.00  0.00           H  
ATOM   1905 HD23 LEU A 120      28.811 106.595 104.904  1.00  0.00           H  
ATOM   1906  N   ASP A 121      27.631 112.296 103.821  1.00  0.00           N  
ATOM   1907  CA  ASP A 121      26.943 112.769 102.615  1.00  0.00           C  
ATOM   1908  C   ASP A 121      27.835 113.892 101.972  1.00  0.00           C  
ATOM   1909  O   ASP A 121      27.831 113.985 100.749  1.00  0.00           O  
ATOM   1910  CB  ASP A 121      25.495 113.201 102.907  1.00  0.00           C  
ATOM   1911  CG  ASP A 121      25.175 114.111 104.028  1.00  0.00           C  
ATOM   1912  OD1 ASP A 121      25.875 114.279 105.056  1.00  0.00           O  
ATOM   1913  OD2 ASP A 121      24.084 114.760 103.907  1.00  0.00           O1-
ATOM   1914  H   ASP A 121      27.162 112.688 104.625  1.00  0.00           H  
ATOM   1915  HA  ASP A 121      26.990 112.006 101.838  1.00  0.00           H  
ATOM   1916  HB2 ASP A 121      24.956 113.480 102.003  1.00  0.00           H  
ATOM   1917  HB3 ASP A 121      24.963 112.301 103.212  1.00  0.00           H  
ATOM   1918  N   LYS A 122      28.517 114.751 102.791  1.00  0.00           N  
ATOM   1919  CA  LYS A 122      29.554 115.793 102.497  1.00  0.00           C  
ATOM   1920  C   LYS A 122      30.952 115.234 102.246  1.00  0.00           C  
ATOM   1921  O   LYS A 122      31.637 115.668 101.317  1.00  0.00           O  
ATOM   1922  CB  LYS A 122      29.557 116.845 103.580  1.00  0.00           C  
ATOM   1923  CG  LYS A 122      28.300 117.621 103.917  1.00  0.00           C  
ATOM   1924  CD  LYS A 122      27.099 116.842 104.483  1.00  0.00           C  
ATOM   1925  CE  LYS A 122      26.006 117.872 104.954  1.00  0.00           C  
ATOM   1926  NZ  LYS A 122      24.859 117.079 105.284  1.00  0.00           N1+
ATOM   1927  H   LYS A 122      28.196 114.643 103.743  1.00  0.00           H  
ATOM   1928  HA  LYS A 122      29.293 116.246 101.541  1.00  0.00           H  
ATOM   1929  HB2 LYS A 122      30.035 116.380 104.442  1.00  0.00           H  
ATOM   1930  HB3 LYS A 122      30.283 117.608 103.300  1.00  0.00           H  
ATOM   1931  HG2 LYS A 122      28.637 118.386 104.617  1.00  0.00           H  
ATOM   1932  HG3 LYS A 122      27.919 117.948 102.949  1.00  0.00           H  
ATOM   1933  HD2 LYS A 122      26.692 116.144 103.751  1.00  0.00           H  
ATOM   1934  HD3 LYS A 122      27.567 116.367 105.345  1.00  0.00           H  
ATOM   1935  HE2 LYS A 122      26.459 118.404 105.790  1.00  0.00           H  
ATOM   1936  HE3 LYS A 122      25.771 118.709 104.296  1.00  0.00           H  
ATOM   1937  HZ1 LYS A 122      24.990 116.153 105.666  1.00  0.00           H  
ATOM   1938  HZ2 LYS A 122      24.298 117.691 105.859  1.00  0.00           H  
ATOM   1939  HZ3 LYS A 122      24.258 116.834 104.510  1.00  0.00           H  
ATOM   1940  N   ASP A 123      31.381 114.182 102.917  1.00  0.00           N  
ATOM   1941  CA  ASP A 123      32.634 113.526 102.867  1.00  0.00           C  
ATOM   1942  C   ASP A 123      32.852 112.567 101.726  1.00  0.00           C  
ATOM   1943  O   ASP A 123      34.027 112.430 101.305  1.00  0.00           O  
ATOM   1944  CB  ASP A 123      32.994 112.874 104.201  1.00  0.00           C  
ATOM   1945  CG  ASP A 123      33.358 113.881 105.289  1.00  0.00           C  
ATOM   1946  OD1 ASP A 123      33.720 115.049 104.999  1.00  0.00           O  
ATOM   1947  OD2 ASP A 123      33.325 113.453 106.514  1.00  0.00           O1-
ATOM   1948  H   ASP A 123      30.826 113.970 103.735  1.00  0.00           H  
ATOM   1949  HA  ASP A 123      33.406 114.246 102.597  1.00  0.00           H  
ATOM   1950  HB2 ASP A 123      32.054 112.373 104.427  1.00  0.00           H  
ATOM   1951  HB3 ASP A 123      33.765 112.112 104.078  1.00  0.00           H  
ATOM   1952  N   VAL A 124      31.732 111.860 101.320  1.00  0.00           N  
ATOM   1953  CA  VAL A 124      31.674 110.873 100.252  1.00  0.00           C  
ATOM   1954  C   VAL A 124      30.729 111.291  99.112  1.00  0.00           C  
ATOM   1955  O   VAL A 124      29.533 111.268  99.393  1.00  0.00           O  
ATOM   1956  CB  VAL A 124      31.334 109.460 100.788  1.00  0.00           C  
ATOM   1957  CG1 VAL A 124      31.431 108.364  99.805  1.00  0.00           C  
ATOM   1958  CG2 VAL A 124      32.204 109.015 101.943  1.00  0.00           C  
ATOM   1959  H   VAL A 124      30.882 111.961 101.857  1.00  0.00           H  
ATOM   1960  HA  VAL A 124      32.649 110.777  99.774  1.00  0.00           H  
ATOM   1961  HB  VAL A 124      30.294 109.324 101.088  1.00  0.00           H  
ATOM   1962 HG11 VAL A 124      32.465 108.310  99.469  1.00  0.00           H  
ATOM   1963 HG12 VAL A 124      31.100 107.377 100.130  1.00  0.00           H  
ATOM   1964 HG13 VAL A 124      30.890 108.606  98.889  1.00  0.00           H  
ATOM   1965 HG21 VAL A 124      33.258 109.120 101.687  1.00  0.00           H  
ATOM   1966 HG22 VAL A 124      32.066 109.720 102.764  1.00  0.00           H  
ATOM   1967 HG23 VAL A 124      31.802 108.133 102.440  1.00  0.00           H  
ATOM   1968  N   PRO A 125      31.176 111.510  97.875  1.00  0.00           N  
ATOM   1969  CA  PRO A 125      30.399 111.668  96.618  1.00  0.00           C  
ATOM   1970  C   PRO A 125      29.909 110.283  96.064  1.00  0.00           C  
ATOM   1971  O   PRO A 125      30.746 109.440  95.706  1.00  0.00           O  
ATOM   1972  CB  PRO A 125      31.145 112.453  95.565  1.00  0.00           C  
ATOM   1973  CG  PRO A 125      32.539 112.357  96.185  1.00  0.00           C  
ATOM   1974  CD  PRO A 125      32.519 111.483  97.423  1.00  0.00           C  
ATOM   1975  HA  PRO A 125      29.542 112.198  97.031  1.00  0.00           H  
ATOM   1976  HB2 PRO A 125      31.154 111.957  94.594  1.00  0.00           H  
ATOM   1977  HB3 PRO A 125      30.785 113.477  95.471  1.00  0.00           H  
ATOM   1978  HG2 PRO A 125      33.254 111.935  95.478  1.00  0.00           H  
ATOM   1979  HG3 PRO A 125      32.907 113.358  96.409  1.00  0.00           H  
ATOM   1980  HD2 PRO A 125      32.699 110.434  97.188  1.00  0.00           H  
ATOM   1981  HD3 PRO A 125      33.187 111.996  98.114  1.00  0.00           H  
ATOM   1982  N   ALA A 126      28.602 109.990  96.262  1.00  0.00           N  
ATOM   1983  CA  ALA A 126      28.034 108.678  96.050  1.00  0.00           C  
ATOM   1984  C   ALA A 126      27.255 108.623  94.755  1.00  0.00           C  
ATOM   1985  O   ALA A 126      27.135 107.482  94.228  1.00  0.00           O  
ATOM   1986  CB  ALA A 126      27.169 108.371  97.233  1.00  0.00           C  
ATOM   1987  H   ALA A 126      28.046 110.703  96.712  1.00  0.00           H  
ATOM   1988  HA  ALA A 126      28.851 107.958  95.989  1.00  0.00           H  
ATOM   1989  HB1 ALA A 126      27.780 108.194  98.118  1.00  0.00           H  
ATOM   1990  HB2 ALA A 126      26.522 109.247  97.286  1.00  0.00           H  
ATOM   1991  HB3 ALA A 126      26.573 107.461  97.156  1.00  0.00           H  
ATOM   1992  N   GLY A 127      26.836 109.792  94.279  1.00  0.00           N  
ATOM   1993  CA  GLY A 127      25.929 109.933  93.220  1.00  0.00           C  
ATOM   1994  C   GLY A 127      24.581 109.338  93.528  1.00  0.00           C  
ATOM   1995  O   GLY A 127      23.854 109.644  94.446  1.00  0.00           O  
ATOM   1996  H   GLY A 127      27.159 110.665  94.670  1.00  0.00           H  
ATOM   1997  HA2 GLY A 127      25.822 110.983  92.946  1.00  0.00           H  
ATOM   1998  HA3 GLY A 127      26.401 109.384  92.406  1.00  0.00           H  
ATOM   1999  N   ASP A 128      24.178 108.350  92.791  1.00  0.00           N  
ATOM   2000  CA  ASP A 128      22.953 107.647  92.978  1.00  0.00           C  
ATOM   2001  C   ASP A 128      23.045 106.467  93.927  1.00  0.00           C  
ATOM   2002  O   ASP A 128      22.072 105.702  94.073  1.00  0.00           O  
ATOM   2003  CB  ASP A 128      22.560 107.028  91.629  1.00  0.00           C  
ATOM   2004  CG  ASP A 128      23.575 106.185  90.841  1.00  0.00           C  
ATOM   2005  OD1 ASP A 128      24.796 106.342  91.089  1.00  0.00           O  
ATOM   2006  OD2 ASP A 128      23.176 105.363  89.963  1.00  0.00           O1-
ATOM   2007  H   ASP A 128      24.764 107.944  92.075  1.00  0.00           H  
ATOM   2008  HA  ASP A 128      22.154 108.262  93.392  1.00  0.00           H  
ATOM   2009  HB2 ASP A 128      21.560 106.596  91.645  1.00  0.00           H  
ATOM   2010  HB3 ASP A 128      22.429 107.848  90.922  1.00  0.00           H  
ATOM   2011  N   GLY A 129      24.210 106.218  94.557  1.00  0.00           N  
ATOM   2012  CA  GLY A 129      24.482 105.281  95.649  1.00  0.00           C  
ATOM   2013  C   GLY A 129      24.882 103.887  95.214  1.00  0.00           C  
ATOM   2014  O   GLY A 129      24.874 103.541  94.029  1.00  0.00           O  
ATOM   2015  H   GLY A 129      24.949 106.828  94.236  1.00  0.00           H  
ATOM   2016  HA2 GLY A 129      25.318 105.581  96.281  1.00  0.00           H  
ATOM   2017  HA3 GLY A 129      23.568 105.298  96.243  1.00  0.00           H  
ATOM   2018  N   PHE A 130      25.155 103.025  96.163  1.00  0.00           N  
ATOM   2019  CA  PHE A 130      25.899 101.720  96.118  1.00  0.00           C  
ATOM   2020  C   PHE A 130      25.032 100.530  96.289  1.00  0.00           C  
ATOM   2021  O   PHE A 130      24.055 100.564  97.008  1.00  0.00           O  
ATOM   2022  CB  PHE A 130      26.869 101.823  97.369  1.00  0.00           C  
ATOM   2023  CG  PHE A 130      27.985 102.901  97.220  1.00  0.00           C  
ATOM   2024  CD1 PHE A 130      27.802 104.167  97.779  1.00  0.00           C  
ATOM   2025  CD2 PHE A 130      29.157 102.563  96.549  1.00  0.00           C  
ATOM   2026  CE1 PHE A 130      28.785 105.168  97.659  1.00  0.00           C  
ATOM   2027  CE2 PHE A 130      30.101 103.523  96.360  1.00  0.00           C  
ATOM   2028  CZ  PHE A 130      29.975 104.856  96.979  1.00  0.00           C  
ATOM   2029  H   PHE A 130      25.034 103.405  97.090  1.00  0.00           H  
ATOM   2030  HA  PHE A 130      26.373 101.576  95.147  1.00  0.00           H  
ATOM   2031  HB2 PHE A 130      26.413 102.023  98.339  1.00  0.00           H  
ATOM   2032  HB3 PHE A 130      27.369 100.864  97.503  1.00  0.00           H  
ATOM   2033  HD1 PHE A 130      26.932 104.333  98.396  1.00  0.00           H  
ATOM   2034  HD2 PHE A 130      29.360 101.562  96.201  1.00  0.00           H  
ATOM   2035  HE1 PHE A 130      28.782 106.081  98.237  1.00  0.00           H  
ATOM   2036  HE2 PHE A 130      30.960 103.233  95.773  1.00  0.00           H  
ATOM   2037  HZ  PHE A 130      30.813 105.532  96.892  1.00  0.00           H  
ATOM   2038  N   ASP A 131      25.381  99.459  95.551  1.00  0.00           N  
ATOM   2039  CA  ASP A 131      24.581  98.253  95.551  1.00  0.00           C  
ATOM   2040  C   ASP A 131      24.772  97.480  96.834  1.00  0.00           C  
ATOM   2041  O   ASP A 131      23.910  96.692  97.243  1.00  0.00           O  
ATOM   2042  CB  ASP A 131      25.051  97.408  94.388  1.00  0.00           C  
ATOM   2043  CG  ASP A 131      25.199  98.072  93.026  1.00  0.00           C  
ATOM   2044  OD1 ASP A 131      25.926  97.366  92.295  1.00  0.00           O  
ATOM   2045  OD2 ASP A 131      24.517  99.047  92.606  1.00  0.00           O1-
ATOM   2046  H   ASP A 131      26.276  99.413  95.088  1.00  0.00           H  
ATOM   2047  HA  ASP A 131      23.531  98.533  95.462  1.00  0.00           H  
ATOM   2048  HB2 ASP A 131      25.991  96.928  94.658  1.00  0.00           H  
ATOM   2049  HB3 ASP A 131      24.322  96.618  94.213  1.00  0.00           H  
ATOM   2050  N   ALA A 132      25.894  97.594  97.491  1.00  0.00           N  
ATOM   2051  CA  ALA A 132      26.034  97.345  98.946  1.00  0.00           C  
ATOM   2052  C   ALA A 132      26.903  98.429  99.716  1.00  0.00           C  
ATOM   2053  O   ALA A 132      27.920  98.989  99.242  1.00  0.00           O  
ATOM   2054  CB  ALA A 132      26.660  95.972  99.173  1.00  0.00           C  
ATOM   2055  H   ALA A 132      26.651  98.163  97.141  1.00  0.00           H  
ATOM   2056  HA  ALA A 132      25.063  97.294  99.441  1.00  0.00           H  
ATOM   2057  HB1 ALA A 132      26.724  95.839 100.253  1.00  0.00           H  
ATOM   2058  HB2 ALA A 132      25.946  95.235  98.803  1.00  0.00           H  
ATOM   2059  HB3 ALA A 132      27.636  95.906  98.692  1.00  0.00           H  
ATOM   2060  N   VAL A 133      26.580  98.683 100.921  1.00  0.00           N  
ATOM   2061  CA  VAL A 133      27.381  99.284 101.949  1.00  0.00           C  
ATOM   2062  C   VAL A 133      27.790  98.229 102.905  1.00  0.00           C  
ATOM   2063  O   VAL A 133      26.987  97.384 103.127  1.00  0.00           O  
ATOM   2064  CB  VAL A 133      26.676 100.472 102.617  1.00  0.00           C  
ATOM   2065  CG1 VAL A 133      27.624 101.243 103.583  1.00  0.00           C  
ATOM   2066  CG2 VAL A 133      26.190 101.461 101.565  1.00  0.00           C  
ATOM   2067  H   VAL A 133      25.712  98.220 101.144  1.00  0.00           H  
ATOM   2068  HA  VAL A 133      28.255  99.641 101.405  1.00  0.00           H  
ATOM   2069  HB  VAL A 133      25.807 100.025 103.102  1.00  0.00           H  
ATOM   2070 HG11 VAL A 133      28.181 100.584 104.251  1.00  0.00           H  
ATOM   2071 HG12 VAL A 133      28.383 101.811 103.045  1.00  0.00           H  
ATOM   2072 HG13 VAL A 133      27.074 101.917 104.239  1.00  0.00           H  
ATOM   2073 HG21 VAL A 133      27.010 101.980 101.067  1.00  0.00           H  
ATOM   2074 HG22 VAL A 133      25.591 100.885 100.859  1.00  0.00           H  
ATOM   2075 HG23 VAL A 133      25.665 102.217 102.150  1.00  0.00           H  
ATOM   2076  N   ILE A 134      29.059  98.301 103.314  1.00  0.00           N  
ATOM   2077  CA  ILE A 134      29.567  97.285 104.292  1.00  0.00           C  
ATOM   2078  C   ILE A 134      30.165  98.036 105.520  1.00  0.00           C  
ATOM   2079  O   ILE A 134      30.584  99.163 105.333  1.00  0.00           O  
ATOM   2080  CB  ILE A 134      30.509  96.300 103.482  1.00  0.00           C  
ATOM   2081  CG1 ILE A 134      31.830  97.005 103.067  1.00  0.00           C  
ATOM   2082  CG2 ILE A 134      29.866  95.632 102.289  1.00  0.00           C  
ATOM   2083  CD1 ILE A 134      32.957  96.069 102.588  1.00  0.00           C  
ATOM   2084  H   ILE A 134      29.691  99.014 102.979  1.00  0.00           H  
ATOM   2085  HA  ILE A 134      28.708  96.741 104.683  1.00  0.00           H  
ATOM   2086  HB  ILE A 134      30.773  95.572 104.250  1.00  0.00           H  
ATOM   2087 HG12 ILE A 134      31.658  97.802 102.345  1.00  0.00           H  
ATOM   2088 HG13 ILE A 134      32.139  97.486 103.996  1.00  0.00           H  
ATOM   2089 HG21 ILE A 134      29.654  96.552 101.742  1.00  0.00           H  
ATOM   2090 HG22 ILE A 134      30.474  94.978 101.665  1.00  0.00           H  
ATOM   2091 HG23 ILE A 134      28.914  95.156 102.524  1.00  0.00           H  
ATOM   2092 HD11 ILE A 134      33.177  95.297 103.325  1.00  0.00           H  
ATOM   2093 HD12 ILE A 134      32.778  95.449 101.710  1.00  0.00           H  
ATOM   2094 HD13 ILE A 134      33.770  96.714 102.256  1.00  0.00           H  
ATOM   2095  N   CYS A 135      30.258  97.412 106.733  1.00  0.00           N  
ATOM   2096  CA  CYS A 135      30.870  97.832 107.983  1.00  0.00           C  
ATOM   2097  C   CYS A 135      31.132  96.519 108.897  1.00  0.00           C  
ATOM   2098  O   CYS A 135      30.335  96.211 109.793  1.00  0.00           O  
ATOM   2099  CB  CYS A 135      29.864  98.826 108.554  1.00  0.00           C  
ATOM   2100  SG  CYS A 135      30.553  99.762 109.912  1.00  0.00           S  
ATOM   2101  H   CYS A 135      29.662  96.611 106.884  1.00  0.00           H  
ATOM   2102  HA  CYS A 135      31.857  98.289 107.935  1.00  0.00           H  
ATOM   2103  HB2 CYS A 135      29.543  99.550 107.805  1.00  0.00           H  
ATOM   2104  HB3 CYS A 135      28.983  98.272 108.878  1.00  0.00           H  
ATOM   2105  HG  CYS A 135      30.945 100.779 109.140  1.00  0.00           H  
ATOM   2106  N   LEU A 136      32.349  95.914 108.837  1.00  0.00           N  
ATOM   2107  CA  LEU A 136      32.775  94.819 109.665  1.00  0.00           C  
ATOM   2108  C   LEU A 136      33.791  95.298 110.750  1.00  0.00           C  
ATOM   2109  O   LEU A 136      34.597  96.199 110.568  1.00  0.00           O  
ATOM   2110  CB  LEU A 136      33.383  93.669 108.784  1.00  0.00           C  
ATOM   2111  CG  LEU A 136      32.481  93.035 107.637  1.00  0.00           C  
ATOM   2112  CD1 LEU A 136      31.174  92.523 108.143  1.00  0.00           C  
ATOM   2113  CD2 LEU A 136      31.994  93.999 106.475  1.00  0.00           C  
ATOM   2114  H   LEU A 136      32.980  96.068 108.063  1.00  0.00           H  
ATOM   2115  HA  LEU A 136      31.819  94.575 110.129  1.00  0.00           H  
ATOM   2116  HB2 LEU A 136      34.242  94.117 108.285  1.00  0.00           H  
ATOM   2117  HB3 LEU A 136      33.683  92.873 109.465  1.00  0.00           H  
ATOM   2118  HG  LEU A 136      33.125  92.288 107.173  1.00  0.00           H  
ATOM   2119 HD11 LEU A 136      30.442  93.296 108.379  1.00  0.00           H  
ATOM   2120 HD12 LEU A 136      30.744  91.815 107.436  1.00  0.00           H  
ATOM   2121 HD13 LEU A 136      31.217  92.000 109.098  1.00  0.00           H  
ATOM   2122 HD21 LEU A 136      31.072  94.522 106.729  1.00  0.00           H  
ATOM   2123 HD22 LEU A 136      32.723  94.667 106.015  1.00  0.00           H  
ATOM   2124 HD23 LEU A 136      31.704  93.304 105.689  1.00  0.00           H  
ATOM   2125  N   GLY A 137      33.771  94.538 111.817  1.00  0.00           N  
ATOM   2126  CA  GLY A 137      34.807  94.298 112.816  1.00  0.00           C  
ATOM   2127  C   GLY A 137      34.530  94.682 114.261  1.00  0.00           C  
ATOM   2128  O   GLY A 137      35.458  94.831 115.097  1.00  0.00           O  
ATOM   2129  H   GLY A 137      33.015  93.870 111.863  1.00  0.00           H  
ATOM   2130  HA2 GLY A 137      35.034  93.232 112.804  1.00  0.00           H  
ATOM   2131  HA3 GLY A 137      35.666  94.884 112.488  1.00  0.00           H  
ATOM   2132  N   ASN A 138      33.277  94.623 114.659  1.00  0.00           N  
ATOM   2133  CA  ASN A 138      32.673  95.450 115.758  1.00  0.00           C  
ATOM   2134  C   ASN A 138      32.895  96.923 115.650  1.00  0.00           C  
ATOM   2135  O   ASN A 138      33.501  97.654 116.401  1.00  0.00           O  
ATOM   2136  CB  ASN A 138      32.912  94.745 117.083  1.00  0.00           C  
ATOM   2137  CG  ASN A 138      32.793  95.564 118.319  1.00  0.00           C  
ATOM   2138  ND2 ASN A 138      33.723  95.534 119.304  1.00  0.00           N  
ATOM   2139  OD1 ASN A 138      31.765  96.154 118.483  1.00  0.00           O  
ATOM   2140  H   ASN A 138      32.651  94.514 113.874  1.00  0.00           H  
ATOM   2141  HA  ASN A 138      31.595  95.345 115.631  1.00  0.00           H  
ATOM   2142  HB2 ASN A 138      32.125  93.993 117.129  1.00  0.00           H  
ATOM   2143  HB3 ASN A 138      33.918  94.324 117.088  1.00  0.00           H  
ATOM   2144 HD21 ASN A 138      33.609  96.157 120.091  1.00  0.00           H  
ATOM   2145 HD22 ASN A 138      34.527  94.933 119.189  1.00  0.00           H  
ATOM   2146  N   SER A 139      32.501  97.484 114.498  1.00  0.00           N  
ATOM   2147  CA  SER A 139      32.805  98.880 114.028  1.00  0.00           C  
ATOM   2148  C   SER A 139      31.914  99.890 114.716  1.00  0.00           C  
ATOM   2149  O   SER A 139      32.311 100.872 115.247  1.00  0.00           O  
ATOM   2150  CB  SER A 139      32.752  99.068 112.508  1.00  0.00           C  
ATOM   2151  OG  SER A 139      33.976  98.523 112.009  1.00  0.00           O  
ATOM   2152  H   SER A 139      31.952  96.914 113.870  1.00  0.00           H  
ATOM   2153  HA  SER A 139      33.803  99.165 114.361  1.00  0.00           H  
ATOM   2154  HB2 SER A 139      31.840  98.561 112.193  1.00  0.00           H  
ATOM   2155  HB3 SER A 139      32.754 100.134 112.281  1.00  0.00           H  
ATOM   2156  HG  SER A 139      33.850  97.837 111.348  1.00  0.00           H  
ATOM   2157  N   PHE A 140      30.584  99.690 114.718  1.00  0.00           N  
ATOM   2158  CA  PHE A 140      29.675 100.786 115.088  1.00  0.00           C  
ATOM   2159  C   PHE A 140      29.797 101.240 116.584  1.00  0.00           C  
ATOM   2160  O   PHE A 140      29.598 102.377 116.916  1.00  0.00           O  
ATOM   2161  CB  PHE A 140      28.245 100.354 114.765  1.00  0.00           C  
ATOM   2162  CG  PHE A 140      27.282 101.552 114.801  1.00  0.00           C  
ATOM   2163  CD1 PHE A 140      27.400 102.521 113.791  1.00  0.00           C  
ATOM   2164  CD2 PHE A 140      26.420 101.724 115.883  1.00  0.00           C  
ATOM   2165  CE1 PHE A 140      26.540 103.609 113.782  1.00  0.00           C  
ATOM   2166  CE2 PHE A 140      25.585 102.864 115.903  1.00  0.00           C  
ATOM   2167  CZ  PHE A 140      25.633 103.813 114.821  1.00  0.00           C  
ATOM   2168  H   PHE A 140      30.254  98.892 114.194  1.00  0.00           H  
ATOM   2169  HA  PHE A 140      29.918 101.686 114.522  1.00  0.00           H  
ATOM   2170  HB2 PHE A 140      28.168  99.953 113.755  1.00  0.00           H  
ATOM   2171  HB3 PHE A 140      27.857  99.709 115.554  1.00  0.00           H  
ATOM   2172  HD1 PHE A 140      28.162 102.437 113.030  1.00  0.00           H  
ATOM   2173  HD2 PHE A 140      26.358 100.953 116.635  1.00  0.00           H  
ATOM   2174  HE1 PHE A 140      26.576 104.352 112.999  1.00  0.00           H  
ATOM   2175  HE2 PHE A 140      24.829 102.908 116.672  1.00  0.00           H  
ATOM   2176  HZ  PHE A 140      25.007 104.688 114.907  1.00  0.00           H  
ATOM   2177  N   ALA A 141      30.038 100.249 117.465  1.00  0.00           N  
ATOM   2178  CA  ALA A 141      29.797 100.261 118.951  1.00  0.00           C  
ATOM   2179  C   ALA A 141      30.733 101.294 119.620  1.00  0.00           C  
ATOM   2180  O   ALA A 141      30.524 101.653 120.772  1.00  0.00           O  
ATOM   2181  CB  ALA A 141      30.004  98.825 119.520  1.00  0.00           C  
ATOM   2182  H   ALA A 141      30.414  99.393 117.083  1.00  0.00           H  
ATOM   2183  HA  ALA A 141      28.764 100.588 119.066  1.00  0.00           H  
ATOM   2184  HB1 ALA A 141      29.778  98.797 120.587  1.00  0.00           H  
ATOM   2185  HB2 ALA A 141      29.285  98.214 118.973  1.00  0.00           H  
ATOM   2186  HB3 ALA A 141      31.011  98.493 119.271  1.00  0.00           H  
ATOM   2187  N   HID A 142      31.685 101.883 118.911  1.00  0.00           N  
ATOM   2188  CA  HID A 142      32.629 102.980 119.504  1.00  0.00           C  
ATOM   2189  C   HID A 142      31.880 104.261 119.821  1.00  0.00           C  
ATOM   2190  O   HID A 142      32.414 104.972 120.653  1.00  0.00           O  
ATOM   2191  CB  HID A 142      33.742 103.389 118.538  1.00  0.00           C  
ATOM   2192  CG  HID A 142      34.734 102.285 118.265  1.00  0.00           C  
ATOM   2193  CD2 HID A 142      35.060 101.693 117.043  1.00  0.00           C  
ATOM   2194  ND1 HID A 142      35.636 101.808 119.206  1.00  0.00           N  
ATOM   2195  CE1 HID A 142      36.431 100.920 118.551  1.00  0.00           C  
ATOM   2196  NE2 HID A 142      36.161 100.925 117.236  1.00  0.00           N  
ATOM   2197  H   HID A 142      31.923 101.594 117.973  1.00  0.00           H  
ATOM   2198  HA  HID A 142      33.227 102.644 120.351  1.00  0.00           H  
ATOM   2199  HB2 HID A 142      33.240 103.787 117.656  1.00  0.00           H  
ATOM   2200  HB3 HID A 142      34.353 104.199 118.935  1.00  0.00           H  
ATOM   2201  HD1 HID A 142      35.884 102.146 120.125  1.00  0.00           H  
ATOM   2202  HD2 HID A 142      34.470 101.810 116.146  1.00  0.00           H  
ATOM   2203  HE1 HID A 142      37.198 100.308 118.999  1.00  0.00           H  
ATOM   2204  N   LEU A 143      30.756 104.473 119.100  1.00  0.00           N  
ATOM   2205  CA  LEU A 143      29.958 105.727 119.138  1.00  0.00           C  
ATOM   2206  C   LEU A 143      29.242 105.933 120.554  1.00  0.00           C  
ATOM   2207  O   LEU A 143      28.551 105.034 121.052  1.00  0.00           O  
ATOM   2208  CB  LEU A 143      28.932 105.682 118.008  1.00  0.00           C  
ATOM   2209  CG  LEU A 143      28.453 107.029 117.392  1.00  0.00           C  
ATOM   2210  CD1 LEU A 143      29.507 107.805 116.624  1.00  0.00           C  
ATOM   2211  CD2 LEU A 143      27.304 106.911 116.423  1.00  0.00           C  
ATOM   2212  H   LEU A 143      30.384 103.723 118.534  1.00  0.00           H  
ATOM   2213  HA  LEU A 143      30.622 106.574 118.962  1.00  0.00           H  
ATOM   2214  HB2 LEU A 143      29.297 105.061 117.190  1.00  0.00           H  
ATOM   2215  HB3 LEU A 143      28.048 105.205 118.430  1.00  0.00           H  
ATOM   2216  HG  LEU A 143      28.157 107.634 118.249  1.00  0.00           H  
ATOM   2217 HD11 LEU A 143      30.462 107.808 117.149  1.00  0.00           H  
ATOM   2218 HD12 LEU A 143      29.617 107.284 115.673  1.00  0.00           H  
ATOM   2219 HD13 LEU A 143      29.195 108.834 116.443  1.00  0.00           H  
ATOM   2220 HD21 LEU A 143      26.573 106.241 116.877  1.00  0.00           H  
ATOM   2221 HD22 LEU A 143      26.932 107.924 116.276  1.00  0.00           H  
ATOM   2222 HD23 LEU A 143      27.632 106.442 115.496  1.00  0.00           H  
ATOM   2223  N   PRO A 144      29.446 107.071 121.242  1.00  0.00           N  
ATOM   2224  CA  PRO A 144      28.989 107.332 122.677  1.00  0.00           C  
ATOM   2225  C   PRO A 144      27.594 107.785 122.799  1.00  0.00           C  
ATOM   2226  O   PRO A 144      27.028 108.398 121.884  1.00  0.00           O  
ATOM   2227  CB  PRO A 144      29.982 108.307 123.331  1.00  0.00           C  
ATOM   2228  CG  PRO A 144      30.451 109.084 122.078  1.00  0.00           C  
ATOM   2229  CD  PRO A 144      30.431 108.049 121.026  1.00  0.00           C  
ATOM   2230  HA  PRO A 144      28.928 106.392 123.228  1.00  0.00           H  
ATOM   2231  HB2 PRO A 144      29.469 108.906 124.084  1.00  0.00           H  
ATOM   2232  HB3 PRO A 144      30.847 107.785 123.741  1.00  0.00           H  
ATOM   2233  HG2 PRO A 144      29.607 109.709 121.788  1.00  0.00           H  
ATOM   2234  HG3 PRO A 144      31.425 109.572 122.107  1.00  0.00           H  
ATOM   2235  HD2 PRO A 144      30.283 108.627 120.114  1.00  0.00           H  
ATOM   2236  HD3 PRO A 144      31.373 107.498 121.014  1.00  0.00           H  
ATOM   2237  N   ASP A 145      26.907 107.619 123.912  1.00  0.00           N  
ATOM   2238  CA  ASP A 145      25.879 108.654 124.414  1.00  0.00           C  
ATOM   2239  C   ASP A 145      26.507 110.036 124.889  1.00  0.00           C  
ATOM   2240  O   ASP A 145      27.440 110.004 125.673  1.00  0.00           O  
ATOM   2241  CB  ASP A 145      25.017 108.005 125.559  1.00  0.00           C  
ATOM   2242  CG  ASP A 145      23.758 108.765 125.886  1.00  0.00           C  
ATOM   2243  OD1 ASP A 145      22.847 108.149 126.498  1.00  0.00           O  
ATOM   2244  OD2 ASP A 145      23.662 110.009 125.607  1.00  0.00           O1-
ATOM   2245  H   ASP A 145      27.220 107.003 124.650  1.00  0.00           H  
ATOM   2246  HA  ASP A 145      25.247 108.865 123.552  1.00  0.00           H  
ATOM   2247  HB2 ASP A 145      24.780 106.982 125.267  1.00  0.00           H  
ATOM   2248  HB3 ASP A 145      25.649 107.892 126.440  1.00  0.00           H  
ATOM   2249  N   SER A 146      26.062 111.150 124.382  1.00  0.00           N  
ATOM   2250  CA  SER A 146      26.473 112.544 124.820  1.00  0.00           C  
ATOM   2251  C   SER A 146      25.217 113.494 125.152  1.00  0.00           C  
ATOM   2252  O   SER A 146      25.329 114.732 125.325  1.00  0.00           O  
ATOM   2253  CB  SER A 146      27.540 113.124 123.929  1.00  0.00           C  
ATOM   2254  OG  SER A 146      26.828 113.451 122.725  1.00  0.00           O  
ATOM   2255  H   SER A 146      25.342 111.031 123.683  1.00  0.00           H  
ATOM   2256  HA  SER A 146      26.900 112.451 125.819  1.00  0.00           H  
ATOM   2257  HB2 SER A 146      27.902 114.023 124.428  1.00  0.00           H  
ATOM   2258  HB3 SER A 146      28.383 112.462 123.731  1.00  0.00           H  
ATOM   2259  HG  SER A 146      27.438 113.986 122.213  1.00  0.00           H  
ATOM   2260  N   LYS A 147      23.993 112.961 125.175  1.00  0.00           N  
ATOM   2261  CA  LYS A 147      22.731 113.641 124.868  1.00  0.00           C  
ATOM   2262  C   LYS A 147      21.619 113.141 125.791  1.00  0.00           C  
ATOM   2263  O   LYS A 147      20.592 113.728 126.000  1.00  0.00           O  
ATOM   2264  CB  LYS A 147      22.468 113.191 123.415  1.00  0.00           C  
ATOM   2265  CG  LYS A 147      21.104 113.578 122.795  1.00  0.00           C  
ATOM   2266  CD  LYS A 147      21.105 115.092 122.562  1.00  0.00           C  
ATOM   2267  CE  LYS A 147      20.063 115.438 121.365  1.00  0.00           C  
ATOM   2268  NZ  LYS A 147      20.313 114.848 120.057  1.00  0.00           N1+
ATOM   2269  H   LYS A 147      23.919 111.955 125.182  1.00  0.00           H  
ATOM   2270  HA  LYS A 147      22.937 114.710 124.919  1.00  0.00           H  
ATOM   2271  HB2 LYS A 147      23.250 113.487 122.715  1.00  0.00           H  
ATOM   2272  HB3 LYS A 147      22.519 112.103 123.465  1.00  0.00           H  
ATOM   2273  HG2 LYS A 147      20.985 113.082 121.832  1.00  0.00           H  
ATOM   2274  HG3 LYS A 147      20.249 113.324 123.423  1.00  0.00           H  
ATOM   2275  HD2 LYS A 147      20.789 115.585 123.482  1.00  0.00           H  
ATOM   2276  HD3 LYS A 147      22.083 115.459 122.254  1.00  0.00           H  
ATOM   2277  HE2 LYS A 147      19.027 115.279 121.666  1.00  0.00           H  
ATOM   2278  HE3 LYS A 147      19.998 116.521 121.259  1.00  0.00           H  
ATOM   2279  HZ1 LYS A 147      20.028 115.370 119.241  1.00  0.00           H  
ATOM   2280  HZ2 LYS A 147      21.235 114.468 119.900  1.00  0.00           H  
ATOM   2281  HZ3 LYS A 147      19.775 113.994 120.029  1.00  0.00           H  
ATOM   2282  N   GLY A 148      21.861 111.952 126.272  1.00  0.00           N  
ATOM   2283  CA  GLY A 148      21.072 111.164 127.230  1.00  0.00           C  
ATOM   2284  C   GLY A 148      20.140 110.113 126.616  1.00  0.00           C  
ATOM   2285  O   GLY A 148      19.403 109.392 127.288  1.00  0.00           O  
ATOM   2286  H   GLY A 148      22.694 111.514 125.905  1.00  0.00           H  
ATOM   2287  HA2 GLY A 148      21.828 110.665 127.837  1.00  0.00           H  
ATOM   2288  HA3 GLY A 148      20.464 111.846 127.824  1.00  0.00           H  
ATOM   2289  N   ASP A 149      20.273 110.039 125.272  1.00  0.00           N  
ATOM   2290  CA  ASP A 149      19.451 109.038 124.471  1.00  0.00           C  
ATOM   2291  C   ASP A 149      20.259 108.847 123.128  1.00  0.00           C  
ATOM   2292  O   ASP A 149      20.973 109.754 122.634  1.00  0.00           O  
ATOM   2293  CB  ASP A 149      17.955 109.389 124.161  1.00  0.00           C  
ATOM   2294  CG  ASP A 149      17.640 110.557 123.150  1.00  0.00           C  
ATOM   2295  OD1 ASP A 149      17.394 111.729 123.549  1.00  0.00           O  
ATOM   2296  OD2 ASP A 149      17.668 110.305 121.978  1.00  0.00           O1-
ATOM   2297  H   ASP A 149      21.000 110.588 124.836  1.00  0.00           H  
ATOM   2298  HA  ASP A 149      19.593 108.057 124.923  1.00  0.00           H  
ATOM   2299  HB2 ASP A 149      17.561 108.416 123.869  1.00  0.00           H  
ATOM   2300  HB3 ASP A 149      17.404 109.658 125.063  1.00  0.00           H  
ATOM   2301  N   GLN A 150      19.978 107.707 122.443  1.00  0.00           N  
ATOM   2302  CA  GLN A 150      20.544 107.248 121.177  1.00  0.00           C  
ATOM   2303  C   GLN A 150      20.164 108.085 119.924  1.00  0.00           C  
ATOM   2304  O   GLN A 150      20.497 107.597 118.870  1.00  0.00           O  
ATOM   2305  CB  GLN A 150      20.133 105.812 120.986  1.00  0.00           C  
ATOM   2306  CG  GLN A 150      20.669 104.859 121.954  1.00  0.00           C  
ATOM   2307  CD  GLN A 150      20.499 103.437 121.355  1.00  0.00           C  
ATOM   2308  NE2 GLN A 150      21.361 103.049 120.475  1.00  0.00           N  
ATOM   2309  OE1 GLN A 150      19.592 102.730 121.678  1.00  0.00           O  
ATOM   2310  H   GLN A 150      19.333 107.077 122.899  1.00  0.00           H  
ATOM   2311  HA  GLN A 150      21.612 107.401 121.341  1.00  0.00           H  
ATOM   2312  HB2 GLN A 150      19.045 105.780 120.938  1.00  0.00           H  
ATOM   2313  HB3 GLN A 150      20.501 105.523 120.001  1.00  0.00           H  
ATOM   2314  HG2 GLN A 150      21.746 105.018 121.916  1.00  0.00           H  
ATOM   2315  HG3 GLN A 150      20.132 104.881 122.902  1.00  0.00           H  
ATOM   2316 HE21 GLN A 150      21.373 102.109 120.107  1.00  0.00           H  
ATOM   2317 HE22 GLN A 150      22.096 103.691 120.211  1.00  0.00           H  
ATOM   2318  N   SER A 151      19.698 109.323 119.991  1.00  0.00           N  
ATOM   2319  CA  SER A 151      19.485 110.089 118.761  1.00  0.00           C  
ATOM   2320  C   SER A 151      20.767 110.505 118.122  1.00  0.00           C  
ATOM   2321  O   SER A 151      20.841 110.794 116.864  1.00  0.00           O  
ATOM   2322  CB  SER A 151      18.583 111.316 119.051  1.00  0.00           C  
ATOM   2323  OG  SER A 151      19.158 112.033 120.065  1.00  0.00           O  
ATOM   2324  H   SER A 151      19.618 109.766 120.895  1.00  0.00           H  
ATOM   2325  HA  SER A 151      18.972 109.542 117.969  1.00  0.00           H  
ATOM   2326  HB2 SER A 151      18.496 111.944 118.164  1.00  0.00           H  
ATOM   2327  HB3 SER A 151      17.574 111.055 119.370  1.00  0.00           H  
ATOM   2328  HG  SER A 151      18.807 111.601 120.847  1.00  0.00           H  
ATOM   2329  N   GLU A 152      21.894 110.452 118.846  1.00  0.00           N  
ATOM   2330  CA  GLU A 152      23.200 110.644 118.217  1.00  0.00           C  
ATOM   2331  C   GLU A 152      23.628 109.453 117.370  1.00  0.00           C  
ATOM   2332  O   GLU A 152      24.282 109.663 116.314  1.00  0.00           O  
ATOM   2333  CB  GLU A 152      24.407 110.976 119.168  1.00  0.00           C  
ATOM   2334  CG  GLU A 152      24.124 112.165 120.143  1.00  0.00           C  
ATOM   2335  CD  GLU A 152      24.035 113.552 119.539  1.00  0.00           C  
ATOM   2336  OE1 GLU A 152      23.042 114.273 119.787  1.00  0.00           O  
ATOM   2337  OE2 GLU A 152      24.879 113.931 118.666  1.00  0.00           O1-
ATOM   2338  H   GLU A 152      21.875 110.204 119.824  1.00  0.00           H  
ATOM   2339  HA  GLU A 152      23.155 111.520 117.570  1.00  0.00           H  
ATOM   2340  HB2 GLU A 152      24.605 110.073 119.744  1.00  0.00           H  
ATOM   2341  HB3 GLU A 152      25.322 111.256 118.645  1.00  0.00           H  
ATOM   2342  HG2 GLU A 152      23.258 111.981 120.779  1.00  0.00           H  
ATOM   2343  HG3 GLU A 152      24.999 112.171 120.793  1.00  0.00           H  
ATOM   2344  N   HIE A 153      23.137 108.258 117.706  1.00  0.00           N  
ATOM   2345  CA  HIE A 153      23.395 107.098 116.811  1.00  0.00           C  
ATOM   2346  C   HIE A 153      22.450 107.174 115.645  1.00  0.00           C  
ATOM   2347  O   HIE A 153      22.854 106.715 114.576  1.00  0.00           O  
ATOM   2348  CB  HIE A 153      23.179 105.722 117.575  1.00  0.00           C  
ATOM   2349  CG  HIE A 153      23.966 105.545 118.810  1.00  0.00           C  
ATOM   2350  CD2 HIE A 153      25.020 106.276 119.217  1.00  0.00           C  
ATOM   2351  ND1 HIE A 153      23.721 104.517 119.766  1.00  0.00           N  
ATOM   2352  CE1 HIE A 153      24.605 104.782 120.761  1.00  0.00           C  
ATOM   2353  NE2 HIE A 153      25.384 105.768 120.387  1.00  0.00           N  
ATOM   2354  H   HIE A 153      22.485 108.168 118.473  1.00  0.00           H  
ATOM   2355  HA  HIE A 153      24.422 107.032 116.453  1.00  0.00           H  
ATOM   2356  HB2 HIE A 153      22.143 105.620 117.899  1.00  0.00           H  
ATOM   2357  HB3 HIE A 153      23.463 104.861 116.970  1.00  0.00           H  
ATOM   2358  HD2 HIE A 153      25.432 107.159 118.750  1.00  0.00           H  
ATOM   2359  HE1 HIE A 153      24.759 104.138 121.615  1.00  0.00           H  
ATOM   2360  HE2 HIE A 153      26.219 106.061 120.875  1.00  0.00           H  
ATOM   2361  N   ARG A 154      21.274 107.751 115.859  1.00  0.00           N  
ATOM   2362  CA  ARG A 154      20.212 107.706 114.756  1.00  0.00           C  
ATOM   2363  C   ARG A 154      20.690 108.606 113.592  1.00  0.00           C  
ATOM   2364  O   ARG A 154      20.730 108.187 112.476  1.00  0.00           O  
ATOM   2365  CB  ARG A 154      18.842 108.237 115.190  1.00  0.00           C  
ATOM   2366  CG  ARG A 154      18.159 107.258 116.045  1.00  0.00           C  
ATOM   2367  CD  ARG A 154      16.799 107.879 116.447  1.00  0.00           C  
ATOM   2368  NE  ARG A 154      16.253 107.255 117.600  1.00  0.00           N  
ATOM   2369  CZ  ARG A 154      15.862 106.030 117.690  1.00  0.00           C  
ATOM   2370  NH1 ARG A 154      15.647 105.541 118.866  1.00  0.00           N1+
ATOM   2371  NH2 ARG A 154      15.621 105.371 116.598  1.00  0.00           N  
ATOM   2372  H   ARG A 154      21.019 108.122 116.764  1.00  0.00           H  
ATOM   2373  HA  ARG A 154      20.003 106.690 114.421  1.00  0.00           H  
ATOM   2374  HB2 ARG A 154      18.933 109.180 115.729  1.00  0.00           H  
ATOM   2375  HB3 ARG A 154      18.203 108.320 114.311  1.00  0.00           H  
ATOM   2376  HG2 ARG A 154      17.959 106.297 115.568  1.00  0.00           H  
ATOM   2377  HG3 ARG A 154      18.793 107.169 116.927  1.00  0.00           H  
ATOM   2378  HD2 ARG A 154      16.930 108.911 116.771  1.00  0.00           H  
ATOM   2379  HD3 ARG A 154      16.087 107.915 115.622  1.00  0.00           H  
ATOM   2380  HE  ARG A 154      16.394 107.699 118.497  1.00  0.00           H  
ATOM   2381 HH11 ARG A 154      15.719 106.212 119.619  1.00  0.00           H  
ATOM   2382 HH12 ARG A 154      15.499 104.550 118.986  1.00  0.00           H  
ATOM   2383 HH21 ARG A 154      15.737 105.750 115.668  1.00  0.00           H  
ATOM   2384 HH22 ARG A 154      15.057 104.551 116.772  1.00  0.00           H  
ATOM   2385  N   LEU A 155      21.213 109.846 113.884  1.00  0.00           N  
ATOM   2386  CA  LEU A 155      21.868 110.648 112.853  1.00  0.00           C  
ATOM   2387  C   LEU A 155      23.042 109.944 112.085  1.00  0.00           C  
ATOM   2388  O   LEU A 155      22.999 109.876 110.887  1.00  0.00           O  
ATOM   2389  CB  LEU A 155      22.430 111.951 113.433  1.00  0.00           C  
ATOM   2390  CG  LEU A 155      23.128 112.942 112.397  1.00  0.00           C  
ATOM   2391  CD1 LEU A 155      22.244 113.300 111.167  1.00  0.00           C  
ATOM   2392  CD2 LEU A 155      23.580 114.216 113.089  1.00  0.00           C  
ATOM   2393  H   LEU A 155      21.464 109.972 114.855  1.00  0.00           H  
ATOM   2394  HA  LEU A 155      21.068 110.860 112.142  1.00  0.00           H  
ATOM   2395  HB2 LEU A 155      21.557 112.516 113.759  1.00  0.00           H  
ATOM   2396  HB3 LEU A 155      23.123 111.694 114.234  1.00  0.00           H  
ATOM   2397  HG  LEU A 155      24.018 112.439 112.019  1.00  0.00           H  
ATOM   2398 HD11 LEU A 155      21.971 112.437 110.562  1.00  0.00           H  
ATOM   2399 HD12 LEU A 155      21.302 113.767 111.456  1.00  0.00           H  
ATOM   2400 HD13 LEU A 155      22.822 113.964 110.525  1.00  0.00           H  
ATOM   2401 HD21 LEU A 155      24.286 114.787 112.487  1.00  0.00           H  
ATOM   2402 HD22 LEU A 155      22.658 114.746 113.329  1.00  0.00           H  
ATOM   2403 HD23 LEU A 155      24.115 113.911 113.988  1.00  0.00           H  
ATOM   2404  N   ALA A 156      24.016 109.350 112.809  1.00  0.00           N  
ATOM   2405  CA  ALA A 156      25.204 108.713 112.208  1.00  0.00           C  
ATOM   2406  C   ALA A 156      24.761 107.544 111.267  1.00  0.00           C  
ATOM   2407  O   ALA A 156      25.416 107.288 110.239  1.00  0.00           O  
ATOM   2408  CB  ALA A 156      26.026 108.201 113.455  1.00  0.00           C  
ATOM   2409  H   ALA A 156      24.041 109.457 113.813  1.00  0.00           H  
ATOM   2410  HA  ALA A 156      25.815 109.408 111.634  1.00  0.00           H  
ATOM   2411  HB1 ALA A 156      26.823 107.491 113.234  1.00  0.00           H  
ATOM   2412  HB2 ALA A 156      26.638 109.049 113.762  1.00  0.00           H  
ATOM   2413  HB3 ALA A 156      25.318 107.894 114.225  1.00  0.00           H  
ATOM   2414  N   LEU A 157      23.831 106.747 111.741  1.00  0.00           N  
ATOM   2415  CA  LEU A 157      23.337 105.446 111.183  1.00  0.00           C  
ATOM   2416  C   LEU A 157      22.281 105.753 110.082  1.00  0.00           C  
ATOM   2417  O   LEU A 157      22.363 105.008 109.058  1.00  0.00           O  
ATOM   2418  CB  LEU A 157      22.719 104.500 112.352  1.00  0.00           C  
ATOM   2419  CG  LEU A 157      22.438 102.974 111.873  1.00  0.00           C  
ATOM   2420  CD1 LEU A 157      23.621 102.340 111.192  1.00  0.00           C  
ATOM   2421  CD2 LEU A 157      21.947 102.165 113.061  1.00  0.00           C  
ATOM   2422  H   LEU A 157      23.448 106.963 112.651  1.00  0.00           H  
ATOM   2423  HA  LEU A 157      24.145 104.915 110.681  1.00  0.00           H  
ATOM   2424  HB2 LEU A 157      23.481 104.441 113.128  1.00  0.00           H  
ATOM   2425  HB3 LEU A 157      21.790 104.924 112.732  1.00  0.00           H  
ATOM   2426  HG  LEU A 157      21.599 103.002 111.177  1.00  0.00           H  
ATOM   2427 HD11 LEU A 157      23.315 101.334 110.908  1.00  0.00           H  
ATOM   2428 HD12 LEU A 157      23.858 102.911 110.294  1.00  0.00           H  
ATOM   2429 HD13 LEU A 157      24.462 102.282 111.882  1.00  0.00           H  
ATOM   2430 HD21 LEU A 157      21.006 102.596 113.405  1.00  0.00           H  
ATOM   2431 HD22 LEU A 157      21.734 101.147 112.733  1.00  0.00           H  
ATOM   2432 HD23 LEU A 157      22.749 102.086 113.795  1.00  0.00           H  
ATOM   2433  N   LYS A 158      21.546 106.858 110.150  1.00  0.00           N  
ATOM   2434  CA  LYS A 158      20.776 107.459 109.051  1.00  0.00           C  
ATOM   2435  C   LYS A 158      21.653 107.910 107.865  1.00  0.00           C  
ATOM   2436  O   LYS A 158      21.266 107.535 106.759  1.00  0.00           O  
ATOM   2437  CB  LYS A 158      19.902 108.594 109.564  1.00  0.00           C  
ATOM   2438  CG  LYS A 158      19.010 109.189 108.475  1.00  0.00           C  
ATOM   2439  CD  LYS A 158      18.136 110.358 109.003  1.00  0.00           C  
ATOM   2440  CE  LYS A 158      17.466 111.182 107.856  1.00  0.00           C  
ATOM   2441  NZ  LYS A 158      16.378 112.102 108.354  1.00  0.00           N1+
ATOM   2442  H   LYS A 158      21.712 107.477 110.931  1.00  0.00           H  
ATOM   2443  HA  LYS A 158      20.187 106.678 108.570  1.00  0.00           H  
ATOM   2444  HB2 LYS A 158      19.274 108.216 110.369  1.00  0.00           H  
ATOM   2445  HB3 LYS A 158      20.530 109.341 110.049  1.00  0.00           H  
ATOM   2446  HG2 LYS A 158      19.667 109.605 107.712  1.00  0.00           H  
ATOM   2447  HG3 LYS A 158      18.315 108.424 108.128  1.00  0.00           H  
ATOM   2448  HD2 LYS A 158      17.377 109.928 109.656  1.00  0.00           H  
ATOM   2449  HD3 LYS A 158      18.740 111.003 109.643  1.00  0.00           H  
ATOM   2450  HE2 LYS A 158      18.172 111.891 107.426  1.00  0.00           H  
ATOM   2451  HE3 LYS A 158      17.090 110.604 107.011  1.00  0.00           H  
ATOM   2452  HZ1 LYS A 158      16.719 112.473 109.229  1.00  0.00           H  
ATOM   2453  HZ2 LYS A 158      16.134 112.854 107.724  1.00  0.00           H  
ATOM   2454  HZ3 LYS A 158      15.596 111.526 108.633  1.00  0.00           H  
ATOM   2455  N   ASN A 159      22.784 108.597 108.112  1.00  0.00           N  
ATOM   2456  CA  ASN A 159      23.725 108.926 107.027  1.00  0.00           C  
ATOM   2457  C   ASN A 159      24.400 107.728 106.351  1.00  0.00           C  
ATOM   2458  O   ASN A 159      24.422 107.708 105.135  1.00  0.00           O  
ATOM   2459  CB  ASN A 159      24.801 109.862 107.588  1.00  0.00           C  
ATOM   2460  CG  ASN A 159      24.211 111.152 108.137  1.00  0.00           C  
ATOM   2461  ND2 ASN A 159      25.075 111.809 108.794  1.00  0.00           N  
ATOM   2462  OD1 ASN A 159      23.100 111.539 107.897  1.00  0.00           O  
ATOM   2463  H   ASN A 159      22.888 108.892 109.072  1.00  0.00           H  
ATOM   2464  HA  ASN A 159      23.229 109.423 106.193  1.00  0.00           H  
ATOM   2465  HB2 ASN A 159      25.304 109.371 108.422  1.00  0.00           H  
ATOM   2466  HB3 ASN A 159      25.449 110.129 106.756  1.00  0.00           H  
ATOM   2467 HD21 ASN A 159      24.908 112.695 109.248  1.00  0.00           H  
ATOM   2468 HD22 ASN A 159      26.040 111.511 108.768  1.00  0.00           H  
ATOM   2469  N   ILE A 160      24.764 106.695 107.071  1.00  0.00           N  
ATOM   2470  CA  ILE A 160      25.319 105.448 106.488  1.00  0.00           C  
ATOM   2471  C   ILE A 160      24.237 104.774 105.656  1.00  0.00           C  
ATOM   2472  O   ILE A 160      24.595 104.291 104.611  1.00  0.00           O  
ATOM   2473  CB  ILE A 160      25.892 104.468 107.599  1.00  0.00           C  
ATOM   2474  CG1 ILE A 160      27.105 105.063 108.376  1.00  0.00           C  
ATOM   2475  CG2 ILE A 160      26.168 103.154 106.906  1.00  0.00           C  
ATOM   2476  CD1 ILE A 160      27.442 104.305 109.680  1.00  0.00           C  
ATOM   2477  H   ILE A 160      24.885 106.806 108.068  1.00  0.00           H  
ATOM   2478  HA  ILE A 160      26.167 105.737 105.865  1.00  0.00           H  
ATOM   2479  HB  ILE A 160      25.079 104.346 108.313  1.00  0.00           H  
ATOM   2480 HG12 ILE A 160      28.012 105.052 107.772  1.00  0.00           H  
ATOM   2481 HG13 ILE A 160      26.894 106.099 108.642  1.00  0.00           H  
ATOM   2482 HG21 ILE A 160      25.314 102.687 106.415  1.00  0.00           H  
ATOM   2483 HG22 ILE A 160      26.876 103.304 106.091  1.00  0.00           H  
ATOM   2484 HG23 ILE A 160      26.613 102.412 107.569  1.00  0.00           H  
ATOM   2485 HD11 ILE A 160      27.151 103.275 109.475  1.00  0.00           H  
ATOM   2486 HD12 ILE A 160      28.530 104.358 109.729  1.00  0.00           H  
ATOM   2487 HD13 ILE A 160      27.038 104.738 110.597  1.00  0.00           H  
ATOM   2488  N   ALA A 161      22.982 104.793 106.131  1.00  0.00           N  
ATOM   2489  CA  ALA A 161      21.858 104.321 105.283  1.00  0.00           C  
ATOM   2490  C   ALA A 161      21.575 105.158 104.015  1.00  0.00           C  
ATOM   2491  O   ALA A 161      21.200 104.670 102.973  1.00  0.00           O  
ATOM   2492  CB  ALA A 161      20.624 104.159 106.269  1.00  0.00           C  
ATOM   2493  H   ALA A 161      22.793 105.096 107.077  1.00  0.00           H  
ATOM   2494  HA  ALA A 161      22.210 103.377 104.867  1.00  0.00           H  
ATOM   2495  HB1 ALA A 161      20.845 103.407 107.025  1.00  0.00           H  
ATOM   2496  HB2 ALA A 161      20.263 105.095 106.696  1.00  0.00           H  
ATOM   2497  HB3 ALA A 161      19.758 103.742 105.753  1.00  0.00           H  
ATOM   2498  N   SER A 162      21.793 106.464 104.046  1.00  0.00           N  
ATOM   2499  CA  SER A 162      21.484 107.326 102.967  1.00  0.00           C  
ATOM   2500  C   SER A 162      22.310 107.028 101.708  1.00  0.00           C  
ATOM   2501  O   SER A 162      21.853 107.210 100.609  1.00  0.00           O  
ATOM   2502  CB  SER A 162      21.700 108.781 103.401  1.00  0.00           C  
ATOM   2503  OG  SER A 162      23.086 109.172 103.476  1.00  0.00           O  
ATOM   2504  H   SER A 162      21.958 106.785 104.990  1.00  0.00           H  
ATOM   2505  HA  SER A 162      20.420 107.336 102.728  1.00  0.00           H  
ATOM   2506  HB2 SER A 162      21.158 109.405 102.692  1.00  0.00           H  
ATOM   2507  HB3 SER A 162      21.384 108.894 104.438  1.00  0.00           H  
ATOM   2508  HG  SER A 162      23.490 108.647 104.170  1.00  0.00           H  
ATOM   2509  N   MET A 163      23.482 106.360 101.838  1.00  0.00           N  
ATOM   2510  CA  MET A 163      24.431 106.049 100.749  1.00  0.00           C  
ATOM   2511  C   MET A 163      24.037 104.757 100.014  1.00  0.00           C  
ATOM   2512  O   MET A 163      24.468 104.621  98.882  1.00  0.00           O  
ATOM   2513  CB  MET A 163      25.873 105.751 101.376  1.00  0.00           C  
ATOM   2514  CG  MET A 163      26.509 106.932 102.169  1.00  0.00           C  
ATOM   2515  SD  MET A 163      27.204 108.322 101.238  1.00  0.00           S  
ATOM   2516  CE  MET A 163      25.678 109.343 101.192  1.00  0.00           C  
ATOM   2517  H   MET A 163      23.853 106.277 102.773  1.00  0.00           H  
ATOM   2518  HA  MET A 163      24.488 106.880 100.046  1.00  0.00           H  
ATOM   2519  HB2 MET A 163      25.728 104.921 102.067  1.00  0.00           H  
ATOM   2520  HB3 MET A 163      26.657 105.523 100.653  1.00  0.00           H  
ATOM   2521  HG2 MET A 163      25.726 107.308 102.828  1.00  0.00           H  
ATOM   2522  HG3 MET A 163      27.335 106.592 102.792  1.00  0.00           H  
ATOM   2523  HE1 MET A 163      25.522 109.922 102.102  1.00  0.00           H  
ATOM   2524  HE2 MET A 163      25.755 110.034 100.353  1.00  0.00           H  
ATOM   2525  HE3 MET A 163      24.744 108.789 101.100  1.00  0.00           H  
ATOM   2526  N   VAL A 164      23.013 104.067 100.552  1.00  0.00           N  
ATOM   2527  CA  VAL A 164      22.568 102.832  99.903  1.00  0.00           C  
ATOM   2528  C   VAL A 164      21.609 103.115  98.717  1.00  0.00           C  
ATOM   2529  O   VAL A 164      20.609 103.869  98.870  1.00  0.00           O  
ATOM   2530  CB  VAL A 164      21.786 101.971 100.939  1.00  0.00           C  
ATOM   2531  CG1 VAL A 164      21.467 100.617 100.319  1.00  0.00           C  
ATOM   2532  CG2 VAL A 164      22.659 101.701 102.186  1.00  0.00           C  
ATOM   2533  H   VAL A 164      22.603 104.440 101.396  1.00  0.00           H  
ATOM   2534  HA  VAL A 164      23.460 102.313  99.554  1.00  0.00           H  
ATOM   2535  HB  VAL A 164      20.892 102.475 101.303  1.00  0.00           H  
ATOM   2536 HG11 VAL A 164      22.321 100.097  99.883  1.00  0.00           H  
ATOM   2537 HG12 VAL A 164      21.203  99.911 101.106  1.00  0.00           H  
ATOM   2538 HG13 VAL A 164      20.681 100.713  99.569  1.00  0.00           H  
ATOM   2539 HG21 VAL A 164      22.071 101.325 103.023  1.00  0.00           H  
ATOM   2540 HG22 VAL A 164      23.459 101.024 101.888  1.00  0.00           H  
ATOM   2541 HG23 VAL A 164      22.967 102.666 102.590  1.00  0.00           H  
ATOM   2542  N   ARG A 165      21.880 102.488  97.534  1.00  0.00           N  
ATOM   2543  CA  ARG A 165      20.955 102.505  96.365  1.00  0.00           C  
ATOM   2544  C   ARG A 165      19.598 101.939  96.803  1.00  0.00           C  
ATOM   2545  O   ARG A 165      19.557 100.962  97.518  1.00  0.00           O  
ATOM   2546  CB  ARG A 165      21.570 101.761  95.158  1.00  0.00           C  
ATOM   2547  CG  ARG A 165      21.066 102.138  93.758  1.00  0.00           C  
ATOM   2548  CD  ARG A 165      20.803 100.851  92.889  1.00  0.00           C  
ATOM   2549  NE  ARG A 165      20.271 101.186  91.544  1.00  0.00           N  
ATOM   2550  CZ  ARG A 165      19.005 101.446  91.260  1.00  0.00           C  
ATOM   2551  NH1 ARG A 165      18.693 101.948  90.150  1.00  0.00           N1+
ATOM   2552  NH2 ARG A 165      18.000 101.208  92.051  1.00  0.00           N  
ATOM   2553  H   ARG A 165      22.691 101.934  97.305  1.00  0.00           H  
ATOM   2554  HA  ARG A 165      20.871 103.542  96.039  1.00  0.00           H  
ATOM   2555  HB2 ARG A 165      22.651 101.874  95.086  1.00  0.00           H  
ATOM   2556  HB3 ARG A 165      21.421 100.682  95.194  1.00  0.00           H  
ATOM   2557  HG2 ARG A 165      20.100 102.629  93.867  1.00  0.00           H  
ATOM   2558  HG3 ARG A 165      21.729 102.804  93.207  1.00  0.00           H  
ATOM   2559  HD2 ARG A 165      21.787 100.405  92.750  1.00  0.00           H  
ATOM   2560  HD3 ARG A 165      20.023 100.263  93.373  1.00  0.00           H  
ATOM   2561  HE  ARG A 165      20.882 101.413  90.773  1.00  0.00           H  
ATOM   2562 HH11 ARG A 165      19.303 102.398  89.483  1.00  0.00           H  
ATOM   2563 HH12 ARG A 165      17.717 102.194  90.071  1.00  0.00           H  
ATOM   2564 HH21 ARG A 165      18.079 100.769  92.957  1.00  0.00           H  
ATOM   2565 HH22 ARG A 165      17.066 101.350  91.695  1.00  0.00           H  
ATOM   2566  N   PRO A 166      18.449 102.485  96.445  1.00  0.00           N  
ATOM   2567  CA  PRO A 166      17.152 101.788  96.445  1.00  0.00           C  
ATOM   2568  C   PRO A 166      17.349 100.403  95.737  1.00  0.00           C  
ATOM   2569  O   PRO A 166      17.798 100.439  94.604  1.00  0.00           O  
ATOM   2570  CB  PRO A 166      16.282 102.678  95.630  1.00  0.00           C  
ATOM   2571  CG  PRO A 166      16.770 104.135  95.881  1.00  0.00           C  
ATOM   2572  CD  PRO A 166      18.287 103.875  95.965  1.00  0.00           C  
ATOM   2573  HA  PRO A 166      16.854 101.772  97.493  1.00  0.00           H  
ATOM   2574  HB2 PRO A 166      16.407 102.496  94.562  1.00  0.00           H  
ATOM   2575  HB3 PRO A 166      15.198 102.628  95.744  1.00  0.00           H  
ATOM   2576  HG2 PRO A 166      16.351 104.790  95.117  1.00  0.00           H  
ATOM   2577  HG3 PRO A 166      16.522 104.526  96.869  1.00  0.00           H  
ATOM   2578  HD2 PRO A 166      18.651 103.918  94.938  1.00  0.00           H  
ATOM   2579  HD3 PRO A 166      18.854 104.575  96.578  1.00  0.00           H  
ATOM   2580  N   GLY A 167      17.041  99.336  96.512  1.00  0.00           N  
ATOM   2581  CA  GLY A 167      17.284  97.915  96.230  1.00  0.00           C  
ATOM   2582  C   GLY A 167      18.765  97.528  96.359  1.00  0.00           C  
ATOM   2583  O   GLY A 167      19.084  96.357  95.971  1.00  0.00           O  
ATOM   2584  H   GLY A 167      16.631  99.564  97.408  1.00  0.00           H  
ATOM   2585  HA2 GLY A 167      16.814  97.192  96.897  1.00  0.00           H  
ATOM   2586  HA3 GLY A 167      16.817  97.699  95.269  1.00  0.00           H  
ATOM   2587  N   GLY A 168      19.684  98.393  96.807  1.00  0.00           N  
ATOM   2588  CA  GLY A 168      20.985  98.041  97.375  1.00  0.00           C  
ATOM   2589  C   GLY A 168      20.927  97.696  98.889  1.00  0.00           C  
ATOM   2590  O   GLY A 168      19.940  98.032  99.542  1.00  0.00           O  
ATOM   2591  H   GLY A 168      19.291  99.290  97.056  1.00  0.00           H  
ATOM   2592  HA2 GLY A 168      21.555  97.281  96.841  1.00  0.00           H  
ATOM   2593  HA3 GLY A 168      21.589  98.944  97.278  1.00  0.00           H  
ATOM   2594  N   LEU A 169      22.047  97.142  99.426  1.00  0.00           N  
ATOM   2595  CA  LEU A 169      22.169  96.465 100.760  1.00  0.00           C  
ATOM   2596  C   LEU A 169      22.956  97.264 101.877  1.00  0.00           C  
ATOM   2597  O   LEU A 169      23.689  98.165 101.484  1.00  0.00           O  
ATOM   2598  CB  LEU A 169      22.733  95.045 100.572  1.00  0.00           C  
ATOM   2599  CG  LEU A 169      22.386  94.231  99.273  1.00  0.00           C  
ATOM   2600  CD1 LEU A 169      23.219  92.973  99.368  1.00  0.00           C  
ATOM   2601  CD2 LEU A 169      20.889  93.933  99.210  1.00  0.00           C  
ATOM   2602  H   LEU A 169      22.857  96.971  98.847  1.00  0.00           H  
ATOM   2603  HA  LEU A 169      21.108  96.402 101.006  1.00  0.00           H  
ATOM   2604  HB2 LEU A 169      23.802  95.249 100.616  1.00  0.00           H  
ATOM   2605  HB3 LEU A 169      22.511  94.386 101.412  1.00  0.00           H  
ATOM   2606  HG  LEU A 169      22.772  94.695  98.366  1.00  0.00           H  
ATOM   2607 HD11 LEU A 169      22.923  92.448 100.276  1.00  0.00           H  
ATOM   2608 HD12 LEU A 169      23.101  92.362  98.474  1.00  0.00           H  
ATOM   2609 HD13 LEU A 169      24.280  93.175  99.508  1.00  0.00           H  
ATOM   2610 HD21 LEU A 169      20.423  93.799 100.185  1.00  0.00           H  
ATOM   2611 HD22 LEU A 169      20.331  94.805  98.869  1.00  0.00           H  
ATOM   2612 HD23 LEU A 169      20.705  93.149  98.475  1.00  0.00           H  
ATOM   2613  N   LEU A 170      22.887  96.853 103.130  1.00  0.00           N  
ATOM   2614  CA  LEU A 170      23.857  97.288 104.166  1.00  0.00           C  
ATOM   2615  C   LEU A 170      24.214  96.142 105.112  1.00  0.00           C  
ATOM   2616  O   LEU A 170      23.271  95.451 105.589  1.00  0.00           O  
ATOM   2617  CB  LEU A 170      23.166  98.553 104.777  1.00  0.00           C  
ATOM   2618  CG  LEU A 170      23.528  98.968 106.219  1.00  0.00           C  
ATOM   2619  CD1 LEU A 170      25.009  99.314 106.241  1.00  0.00           C  
ATOM   2620  CD2 LEU A 170      22.676 100.163 106.625  1.00  0.00           C  
ATOM   2621  H   LEU A 170      22.235  96.149 103.446  1.00  0.00           H  
ATOM   2622  HA  LEU A 170      24.740  97.692 103.669  1.00  0.00           H  
ATOM   2623  HB2 LEU A 170      23.282  99.359 104.052  1.00  0.00           H  
ATOM   2624  HB3 LEU A 170      22.169  98.139 104.927  1.00  0.00           H  
ATOM   2625  HG  LEU A 170      23.363  98.136 106.903  1.00  0.00           H  
ATOM   2626 HD11 LEU A 170      25.132 100.136 105.535  1.00  0.00           H  
ATOM   2627 HD12 LEU A 170      25.229  99.678 107.245  1.00  0.00           H  
ATOM   2628 HD13 LEU A 170      25.569  98.389 106.112  1.00  0.00           H  
ATOM   2629 HD21 LEU A 170      21.662  99.771 106.714  1.00  0.00           H  
ATOM   2630 HD22 LEU A 170      22.926 100.640 107.573  1.00  0.00           H  
ATOM   2631 HD23 LEU A 170      22.819 100.776 105.736  1.00  0.00           H  
ATOM   2632  N   VAL A 171      25.497  95.923 105.340  1.00  0.00           N  
ATOM   2633  CA  VAL A 171      26.009  94.946 106.293  1.00  0.00           C  
ATOM   2634  C   VAL A 171      26.679  95.704 107.443  1.00  0.00           C  
ATOM   2635  O   VAL A 171      27.727  96.288 107.121  1.00  0.00           O  
ATOM   2636  CB  VAL A 171      26.936  93.957 105.641  1.00  0.00           C  
ATOM   2637  CG1 VAL A 171      27.452  92.911 106.683  1.00  0.00           C  
ATOM   2638  CG2 VAL A 171      26.229  93.232 104.521  1.00  0.00           C  
ATOM   2639  H   VAL A 171      26.124  96.513 104.810  1.00  0.00           H  
ATOM   2640  HA  VAL A 171      25.262  94.334 106.800  1.00  0.00           H  
ATOM   2641  HB  VAL A 171      27.797  94.556 105.345  1.00  0.00           H  
ATOM   2642 HG11 VAL A 171      26.716  92.680 107.454  1.00  0.00           H  
ATOM   2643 HG12 VAL A 171      27.741  91.986 106.182  1.00  0.00           H  
ATOM   2644 HG13 VAL A 171      28.351  93.244 107.201  1.00  0.00           H  
ATOM   2645 HG21 VAL A 171      25.927  93.951 103.758  1.00  0.00           H  
ATOM   2646 HG22 VAL A 171      26.854  92.489 104.026  1.00  0.00           H  
ATOM   2647 HG23 VAL A 171      25.442  92.608 104.943  1.00  0.00           H  
ATOM   2648  N   ILE A 172      26.236  95.578 108.675  1.00  0.00           N  
ATOM   2649  CA  ILE A 172      26.787  96.282 109.859  1.00  0.00           C  
ATOM   2650  C   ILE A 172      26.742  95.483 111.221  1.00  0.00           C  
ATOM   2651  O   ILE A 172      25.895  94.587 111.292  1.00  0.00           O  
ATOM   2652  CB  ILE A 172      26.184  97.771 109.902  1.00  0.00           C  
ATOM   2653  CG1 ILE A 172      26.758  98.563 111.078  1.00  0.00           C  
ATOM   2654  CG2 ILE A 172      24.624  97.757 109.912  1.00  0.00           C  
ATOM   2655  CD1 ILE A 172      26.737 100.110 111.009  1.00  0.00           C  
ATOM   2656  H   ILE A 172      25.347  95.160 108.910  1.00  0.00           H  
ATOM   2657  HA  ILE A 172      27.858  96.351 109.668  1.00  0.00           H  
ATOM   2658  HB  ILE A 172      26.438  98.344 109.010  1.00  0.00           H  
ATOM   2659 HG12 ILE A 172      26.244  98.262 111.991  1.00  0.00           H  
ATOM   2660 HG13 ILE A 172      27.800  98.264 111.198  1.00  0.00           H  
ATOM   2661 HG21 ILE A 172      24.287  98.778 110.099  1.00  0.00           H  
ATOM   2662 HG22 ILE A 172      24.180  97.490 108.954  1.00  0.00           H  
ATOM   2663 HG23 ILE A 172      24.093  97.224 110.701  1.00  0.00           H  
ATOM   2664 HD11 ILE A 172      27.322 100.403 111.880  1.00  0.00           H  
ATOM   2665 HD12 ILE A 172      27.229 100.434 110.091  1.00  0.00           H  
ATOM   2666 HD13 ILE A 172      25.777 100.597 111.177  1.00  0.00           H  
ATOM   2667  N   ASP A 173      27.644  95.680 112.155  1.00  0.00           N  
ATOM   2668  CA  ASP A 173      27.971  94.751 113.172  1.00  0.00           C  
ATOM   2669  C   ASP A 173      28.279  95.450 114.548  1.00  0.00           C  
ATOM   2670  O   ASP A 173      28.410  96.698 114.651  1.00  0.00           O  
ATOM   2671  CB  ASP A 173      28.997  93.649 112.845  1.00  0.00           C  
ATOM   2672  CG  ASP A 173      30.464  94.054 112.874  1.00  0.00           C  
ATOM   2673  OD1 ASP A 173      31.421  93.366 112.379  1.00  0.00           O  
ATOM   2674  OD2 ASP A 173      30.809  95.165 113.377  1.00  0.00           O1-
ATOM   2675  H   ASP A 173      28.339  96.392 111.983  1.00  0.00           H  
ATOM   2676  HA  ASP A 173      26.999  94.321 113.414  1.00  0.00           H  
ATOM   2677  HB2 ASP A 173      28.918  92.798 113.521  1.00  0.00           H  
ATOM   2678  HB3 ASP A 173      28.797  93.359 111.813  1.00  0.00           H  
ATOM   2679  N   HIE A 174      28.159  94.616 115.603  1.00  0.00           N  
ATOM   2680  CA  HIE A 174      28.489  94.893 116.987  1.00  0.00           C  
ATOM   2681  C   HIE A 174      28.933  93.623 117.735  1.00  0.00           C  
ATOM   2682  O   HIE A 174      28.700  92.526 117.266  1.00  0.00           O  
ATOM   2683  CB  HIE A 174      27.289  95.570 117.715  1.00  0.00           C  
ATOM   2684  CG  HIE A 174      25.917  94.963 117.635  1.00  0.00           C  
ATOM   2685  CD2 HIE A 174      25.190  94.718 116.491  1.00  0.00           C  
ATOM   2686  ND1 HIE A 174      24.993  94.954 118.689  1.00  0.00           N  
ATOM   2687  CE1 HIE A 174      23.783  94.710 118.143  1.00  0.00           C  
ATOM   2688  NE2 HIE A 174      23.856  94.532 116.866  1.00  0.00           N  
ATOM   2689  H   HIE A 174      27.858  93.670 115.413  1.00  0.00           H  
ATOM   2690  HA  HIE A 174      29.352  95.542 117.135  1.00  0.00           H  
ATOM   2691  HB2 HIE A 174      27.461  95.610 118.791  1.00  0.00           H  
ATOM   2692  HB3 HIE A 174      27.163  96.532 117.219  1.00  0.00           H  
ATOM   2693  HD2 HIE A 174      25.538  94.816 115.473  1.00  0.00           H  
ATOM   2694  HE1 HIE A 174      22.856  94.723 118.697  1.00  0.00           H  
ATOM   2695  HE2 HIE A 174      23.129  94.611 116.169  1.00  0.00           H  
ATOM   2696  N   ARG A 175      29.705  93.748 118.815  1.00  0.00           N  
ATOM   2697  CA  ARG A 175      29.800  92.611 119.737  1.00  0.00           C  
ATOM   2698  C   ARG A 175      28.435  92.236 120.416  1.00  0.00           C  
ATOM   2699  O   ARG A 175      27.428  92.936 120.298  1.00  0.00           O  
ATOM   2700  CB  ARG A 175      30.885  92.823 120.808  1.00  0.00           C  
ATOM   2701  CG  ARG A 175      32.349  92.443 120.297  1.00  0.00           C  
ATOM   2702  CD  ARG A 175      33.291  92.856 121.371  1.00  0.00           C  
ATOM   2703  NE  ARG A 175      34.667  92.644 120.905  1.00  0.00           N  
ATOM   2704  CZ  ARG A 175      35.429  91.681 121.247  1.00  0.00           C  
ATOM   2705  NH1 ARG A 175      35.045  90.585 121.845  1.00  0.00           N1+
ATOM   2706  NH2 ARG A 175      36.681  91.777 120.938  1.00  0.00           N  
ATOM   2707  H   ARG A 175      29.914  94.671 119.167  1.00  0.00           H  
ATOM   2708  HA  ARG A 175      30.147  91.751 119.164  1.00  0.00           H  
ATOM   2709  HB2 ARG A 175      30.823  93.886 121.043  1.00  0.00           H  
ATOM   2710  HB3 ARG A 175      30.645  92.283 121.724  1.00  0.00           H  
ATOM   2711  HG2 ARG A 175      32.461  91.384 120.064  1.00  0.00           H  
ATOM   2712  HG3 ARG A 175      32.617  92.936 119.363  1.00  0.00           H  
ATOM   2713  HD2 ARG A 175      33.088  93.910 121.561  1.00  0.00           H  
ATOM   2714  HD3 ARG A 175      33.045  92.348 122.303  1.00  0.00           H  
ATOM   2715  HE  ARG A 175      35.132  93.465 120.542  1.00  0.00           H  
ATOM   2716 HH11 ARG A 175      34.079  90.292 121.890  1.00  0.00           H  
ATOM   2717 HH12 ARG A 175      35.715  89.867 122.081  1.00  0.00           H  
ATOM   2718 HH21 ARG A 175      37.045  92.556 120.409  1.00  0.00           H  
ATOM   2719 HH22 ARG A 175      37.296  90.991 121.091  1.00  0.00           H  
ATOM   2720  N   ASN A 176      28.376  91.106 121.109  1.00  0.00           N  
ATOM   2721  CA  ASN A 176      27.234  90.679 121.842  1.00  0.00           C  
ATOM   2722  C   ASN A 176      27.138  91.300 123.185  1.00  0.00           C  
ATOM   2723  O   ASN A 176      27.321  90.621 124.196  1.00  0.00           O  
ATOM   2724  CB  ASN A 176      27.156  89.126 121.800  1.00  0.00           C  
ATOM   2725  CG  ASN A 176      25.831  88.439 122.189  1.00  0.00           C  
ATOM   2726  ND2 ASN A 176      25.663  87.153 121.843  1.00  0.00           N  
ATOM   2727  OD1 ASN A 176      24.915  89.063 122.808  1.00  0.00           O  
ATOM   2728  H   ASN A 176      29.253  90.638 121.289  1.00  0.00           H  
ATOM   2729  HA  ASN A 176      26.345  91.062 121.341  1.00  0.00           H  
ATOM   2730  HB2 ASN A 176      27.400  88.809 120.786  1.00  0.00           H  
ATOM   2731  HB3 ASN A 176      27.874  88.569 122.401  1.00  0.00           H  
ATOM   2732 HD21 ASN A 176      24.867  86.593 122.114  1.00  0.00           H  
ATOM   2733 HD22 ASN A 176      26.491  86.654 121.553  1.00  0.00           H  
ATOM   2734  N   TYR A 177      26.959  92.636 123.205  1.00  0.00           N  
ATOM   2735  CA  TYR A 177      27.001  93.365 124.495  1.00  0.00           C  
ATOM   2736  C   TYR A 177      25.967  92.829 125.481  1.00  0.00           C  
ATOM   2737  O   TYR A 177      26.121  93.154 126.659  1.00  0.00           O  
ATOM   2738  CB  TYR A 177      26.822  94.875 124.283  1.00  0.00           C  
ATOM   2739  CG  TYR A 177      28.009  95.420 123.537  1.00  0.00           C  
ATOM   2740  CD1 TYR A 177      29.288  95.489 124.136  1.00  0.00           C  
ATOM   2741  CD2 TYR A 177      27.971  95.703 122.159  1.00  0.00           C  
ATOM   2742  CE1 TYR A 177      30.455  95.813 123.382  1.00  0.00           C  
ATOM   2743  CE2 TYR A 177      29.146  95.954 121.385  1.00  0.00           C  
ATOM   2744  CZ  TYR A 177      30.383  96.095 122.013  1.00  0.00           C  
ATOM   2745  OH  TYR A 177      31.515  96.479 121.350  1.00  0.00           O  
ATOM   2746  H   TYR A 177      26.907  93.143 122.335  1.00  0.00           H  
ATOM   2747  HA  TYR A 177      27.951  93.217 125.008  1.00  0.00           H  
ATOM   2748  HB2 TYR A 177      25.876  94.931 123.742  1.00  0.00           H  
ATOM   2749  HB3 TYR A 177      26.651  95.410 125.217  1.00  0.00           H  
ATOM   2750  HD1 TYR A 177      29.417  95.244 125.180  1.00  0.00           H  
ATOM   2751  HD2 TYR A 177      26.996  95.847 121.721  1.00  0.00           H  
ATOM   2752  HE1 TYR A 177      31.410  95.889 123.879  1.00  0.00           H  
ATOM   2753  HE2 TYR A 177      29.079  96.285 120.359  1.00  0.00           H  
ATOM   2754  HH  TYR A 177      31.363  96.863 120.483  1.00  0.00           H  
ATOM   2755  N   ASP A 178      24.814  92.296 125.032  1.00  0.00           N  
ATOM   2756  CA  ASP A 178      23.714  91.730 125.837  1.00  0.00           C  
ATOM   2757  C   ASP A 178      24.346  90.650 126.780  1.00  0.00           C  
ATOM   2758  O   ASP A 178      24.048  90.683 127.971  1.00  0.00           O  
ATOM   2759  CB  ASP A 178      22.515  91.194 125.052  1.00  0.00           C  
ATOM   2760  CG  ASP A 178      21.485  92.213 124.685  1.00  0.00           C  
ATOM   2761  OD1 ASP A 178      21.108  92.178 123.525  1.00  0.00           O  
ATOM   2762  OD2 ASP A 178      20.980  92.992 125.513  1.00  0.00           O1-
ATOM   2763  H   ASP A 178      24.682  92.142 124.043  1.00  0.00           H  
ATOM   2764  HA  ASP A 178      23.261  92.443 126.526  1.00  0.00           H  
ATOM   2765  HB2 ASP A 178      22.942  90.627 124.225  1.00  0.00           H  
ATOM   2766  HB3 ASP A 178      21.982  90.417 125.601  1.00  0.00           H  
ATOM   2767  N   TYR A 179      25.224  89.771 126.239  1.00  0.00           N  
ATOM   2768  CA  TYR A 179      25.940  88.894 127.039  1.00  0.00           C  
ATOM   2769  C   TYR A 179      27.046  89.496 127.925  1.00  0.00           C  
ATOM   2770  O   TYR A 179      27.110  89.093 129.096  1.00  0.00           O  
ATOM   2771  CB  TYR A 179      26.485  87.766 126.104  1.00  0.00           C  
ATOM   2772  CG  TYR A 179      27.182  86.607 126.762  1.00  0.00           C  
ATOM   2773  CD1 TYR A 179      28.570  86.816 127.090  1.00  0.00           C  
ATOM   2774  CD2 TYR A 179      26.574  85.377 126.824  1.00  0.00           C  
ATOM   2775  CE1 TYR A 179      29.343  85.692 127.538  1.00  0.00           C  
ATOM   2776  CE2 TYR A 179      27.343  84.330 127.413  1.00  0.00           C  
ATOM   2777  CZ  TYR A 179      28.686  84.489 127.754  1.00  0.00           C  
ATOM   2778  OH  TYR A 179      29.379  83.555 128.450  1.00  0.00           O  
ATOM   2779  H   TYR A 179      25.474  89.993 125.286  1.00  0.00           H  
ATOM   2780  HA  TYR A 179      25.238  88.374 127.690  1.00  0.00           H  
ATOM   2781  HB2 TYR A 179      25.587  87.449 125.572  1.00  0.00           H  
ATOM   2782  HB3 TYR A 179      27.055  88.244 125.307  1.00  0.00           H  
ATOM   2783  HD1 TYR A 179      28.990  87.802 126.951  1.00  0.00           H  
ATOM   2784  HD2 TYR A 179      25.534  85.142 126.651  1.00  0.00           H  
ATOM   2785  HE1 TYR A 179      30.317  85.990 127.894  1.00  0.00           H  
ATOM   2786  HE2 TYR A 179      26.927  83.349 127.587  1.00  0.00           H  
ATOM   2787  HH  TYR A 179      28.889  82.736 128.558  1.00  0.00           H  
ATOM   2788  N   ILE A 180      27.759  90.475 127.419  1.00  0.00           N  
ATOM   2789  CA  ILE A 180      28.620  91.304 128.323  1.00  0.00           C  
ATOM   2790  C   ILE A 180      27.829  91.848 129.521  1.00  0.00           C  
ATOM   2791  O   ILE A 180      28.322  91.615 130.648  1.00  0.00           O  
ATOM   2792  CB  ILE A 180      29.558  92.352 127.575  1.00  0.00           C  
ATOM   2793  CG1 ILE A 180      30.667  91.753 126.642  1.00  0.00           C  
ATOM   2794  CG2 ILE A 180      30.440  93.183 128.531  1.00  0.00           C  
ATOM   2795  CD1 ILE A 180      30.836  92.365 125.228  1.00  0.00           C  
ATOM   2796  H   ILE A 180      27.852  90.560 126.417  1.00  0.00           H  
ATOM   2797  HA  ILE A 180      29.297  90.550 128.726  1.00  0.00           H  
ATOM   2798  HB  ILE A 180      28.886  93.064 127.097  1.00  0.00           H  
ATOM   2799 HG12 ILE A 180      31.657  91.800 127.095  1.00  0.00           H  
ATOM   2800 HG13 ILE A 180      30.494  90.681 126.549  1.00  0.00           H  
ATOM   2801 HG21 ILE A 180      31.014  93.890 127.932  1.00  0.00           H  
ATOM   2802 HG22 ILE A 180      29.884  93.774 129.258  1.00  0.00           H  
ATOM   2803 HG23 ILE A 180      31.161  92.564 129.066  1.00  0.00           H  
ATOM   2804 HD11 ILE A 180      31.033  93.436 125.295  1.00  0.00           H  
ATOM   2805 HD12 ILE A 180      31.637  91.857 124.692  1.00  0.00           H  
ATOM   2806 HD13 ILE A 180      29.894  92.198 124.706  1.00  0.00           H  
ATOM   2807  N   LEU A 181      26.658  92.491 129.446  1.00  0.00           N  
ATOM   2808  CA  LEU A 181      25.741  92.927 130.569  1.00  0.00           C  
ATOM   2809  C   LEU A 181      25.134  91.740 131.343  1.00  0.00           C  
ATOM   2810  O   LEU A 181      24.699  91.966 132.523  1.00  0.00           O  
ATOM   2811  CB  LEU A 181      24.683  93.857 129.894  1.00  0.00           C  
ATOM   2812  CG  LEU A 181      25.170  95.368 129.722  1.00  0.00           C  
ATOM   2813  CD1 LEU A 181      26.611  95.648 129.057  1.00  0.00           C  
ATOM   2814  CD2 LEU A 181      24.121  96.054 128.812  1.00  0.00           C  
ATOM   2815  H   LEU A 181      26.455  92.782 128.500  1.00  0.00           H  
ATOM   2816  HA  LEU A 181      26.226  93.523 131.341  1.00  0.00           H  
ATOM   2817  HB2 LEU A 181      24.502  93.456 128.897  1.00  0.00           H  
ATOM   2818  HB3 LEU A 181      23.690  93.686 130.310  1.00  0.00           H  
ATOM   2819  HG  LEU A 181      25.180  95.874 130.687  1.00  0.00           H  
ATOM   2820 HD11 LEU A 181      26.757  96.724 128.959  1.00  0.00           H  
ATOM   2821 HD12 LEU A 181      27.476  95.350 129.648  1.00  0.00           H  
ATOM   2822 HD13 LEU A 181      26.727  95.275 128.039  1.00  0.00           H  
ATOM   2823 HD21 LEU A 181      23.141  95.908 129.268  1.00  0.00           H  
ATOM   2824 HD22 LEU A 181      24.335  97.123 128.827  1.00  0.00           H  
ATOM   2825 HD23 LEU A 181      24.138  95.704 127.780  1.00  0.00           H  
ATOM   2826  N   SER A 182      25.303  90.530 130.870  1.00  0.00           N  
ATOM   2827  CA  SER A 182      24.953  89.305 131.532  1.00  0.00           C  
ATOM   2828  C   SER A 182      26.058  88.713 132.413  1.00  0.00           C  
ATOM   2829  O   SER A 182      25.950  88.656 133.650  1.00  0.00           O  
ATOM   2830  CB  SER A 182      24.417  88.246 130.515  1.00  0.00           C  
ATOM   2831  OG  SER A 182      24.176  87.091 131.235  1.00  0.00           O  
ATOM   2832  H   SER A 182      25.830  90.393 130.020  1.00  0.00           H  
ATOM   2833  HA  SER A 182      24.120  89.583 132.177  1.00  0.00           H  
ATOM   2834  HB2 SER A 182      23.532  88.745 130.122  1.00  0.00           H  
ATOM   2835  HB3 SER A 182      25.213  88.086 129.787  1.00  0.00           H  
ATOM   2836  HG  SER A 182      23.408  87.210 131.798  1.00  0.00           H  
ATOM   2837  N   THR A 183      27.200  88.273 131.841  1.00  0.00           N  
ATOM   2838  CA  THR A 183      28.303  87.639 132.503  1.00  0.00           C  
ATOM   2839  C   THR A 183      29.385  88.590 133.022  1.00  0.00           C  
ATOM   2840  O   THR A 183      30.184  88.219 133.894  1.00  0.00           O  
ATOM   2841  CB  THR A 183      28.813  86.446 131.589  1.00  0.00           C  
ATOM   2842  CG2 THR A 183      27.737  85.696 130.809  1.00  0.00           C  
ATOM   2843  OG1 THR A 183      29.517  87.143 130.621  1.00  0.00           O  
ATOM   2844  H   THR A 183      27.367  88.274 130.845  1.00  0.00           H  
ATOM   2845  HA  THR A 183      27.839  87.208 133.391  1.00  0.00           H  
ATOM   2846  HB  THR A 183      29.539  85.870 132.163  1.00  0.00           H  
ATOM   2847  HG1 THR A 183      29.460  86.582 129.845  1.00  0.00           H  
ATOM   2848 HG21 THR A 183      26.878  85.610 131.474  1.00  0.00           H  
ATOM   2849 HG22 THR A 183      27.519  86.314 129.939  1.00  0.00           H  
ATOM   2850 HG23 THR A 183      28.044  84.687 130.532  1.00  0.00           H  
ATOM   2851  N   GLY A 184      29.577  89.786 132.473  1.00  0.00           N  
ATOM   2852  CA  GLY A 184      30.793  90.620 132.674  1.00  0.00           C  
ATOM   2853  C   GLY A 184      31.975  90.267 131.785  1.00  0.00           C  
ATOM   2854  O   GLY A 184      32.996  90.968 131.863  1.00  0.00           O  
ATOM   2855  H   GLY A 184      28.859  90.116 131.844  1.00  0.00           H  
ATOM   2856  HA2 GLY A 184      30.607  91.689 132.580  1.00  0.00           H  
ATOM   2857  HA3 GLY A 184      31.187  90.383 133.662  1.00  0.00           H  
ATOM   2858  N   CYS A 185      31.904  89.202 130.992  1.00  0.00           N  
ATOM   2859  CA  CYS A 185      32.966  88.605 130.275  1.00  0.00           C  
ATOM   2860  C   CYS A 185      32.761  88.796 128.795  1.00  0.00           C  
ATOM   2861  O   CYS A 185      31.656  89.089 128.449  1.00  0.00           O  
ATOM   2862  CB  CYS A 185      32.848  87.120 130.582  1.00  0.00           C  
ATOM   2863  SG  CYS A 185      32.928  86.689 132.342  1.00  0.00           S  
ATOM   2864  H   CYS A 185      31.003  88.770 130.850  1.00  0.00           H  
ATOM   2865  HA  CYS A 185      33.926  88.983 130.627  1.00  0.00           H  
ATOM   2866  HB2 CYS A 185      31.930  86.736 130.137  1.00  0.00           H  
ATOM   2867  HB3 CYS A 185      33.649  86.525 130.144  1.00  0.00           H  
ATOM   2868  HG  CYS A 185      34.231  86.952 132.474  1.00  0.00           H  
ATOM   2869  N   ALA A 186      33.714  88.553 127.929  1.00  0.00           N  
ATOM   2870  CA  ALA A 186      33.462  88.194 126.484  1.00  0.00           C  
ATOM   2871  C   ALA A 186      33.287  86.675 126.366  1.00  0.00           C  
ATOM   2872  O   ALA A 186      33.884  85.911 127.091  1.00  0.00           O  
ATOM   2873  CB  ALA A 186      34.624  88.653 125.630  1.00  0.00           C  
ATOM   2874  H   ALA A 186      34.610  88.223 128.261  1.00  0.00           H  
ATOM   2875  HA  ALA A 186      32.527  88.567 126.066  1.00  0.00           H  
ATOM   2876  HB1 ALA A 186      35.625  88.347 125.938  1.00  0.00           H  
ATOM   2877  HB2 ALA A 186      34.527  88.273 124.613  1.00  0.00           H  
ATOM   2878  HB3 ALA A 186      34.539  89.738 125.576  1.00  0.00           H  
ATOM   2879  N   PRO A 187      32.495  86.128 125.412  1.00  0.00           N  
ATOM   2880  CA  PRO A 187      32.423  84.650 125.103  1.00  0.00           C  
ATOM   2881  C   PRO A 187      33.783  83.904 124.750  1.00  0.00           C  
ATOM   2882  O   PRO A 187      34.718  84.503 124.184  1.00  0.00           O  
ATOM   2883  CB  PRO A 187      31.461  84.408 123.927  1.00  0.00           C  
ATOM   2884  CG  PRO A 187      30.578  85.632 124.052  1.00  0.00           C  
ATOM   2885  CD  PRO A 187      31.503  86.696 124.498  1.00  0.00           C  
ATOM   2886  HA  PRO A 187      31.904  84.196 125.946  1.00  0.00           H  
ATOM   2887  HB2 PRO A 187      32.101  84.378 123.046  1.00  0.00           H  
ATOM   2888  HB3 PRO A 187      30.817  83.537 124.052  1.00  0.00           H  
ATOM   2889  HG2 PRO A 187      30.188  85.986 123.097  1.00  0.00           H  
ATOM   2890  HG3 PRO A 187      29.829  85.548 124.839  1.00  0.00           H  
ATOM   2891  HD2 PRO A 187      32.050  87.241 123.727  1.00  0.00           H  
ATOM   2892  HD3 PRO A 187      30.884  87.435 125.004  1.00  0.00           H  
ATOM   2893  N   PRO A 188      34.014  82.636 125.220  1.00  0.00           N  
ATOM   2894  CA  PRO A 188      35.397  82.302 125.541  1.00  0.00           C  
ATOM   2895  C   PRO A 188      36.264  81.907 124.374  1.00  0.00           C  
ATOM   2896  O   PRO A 188      37.497  81.971 124.445  1.00  0.00           O  
ATOM   2897  CB  PRO A 188      35.286  81.089 126.500  1.00  0.00           C  
ATOM   2898  CG  PRO A 188      33.934  80.523 126.292  1.00  0.00           C  
ATOM   2899  CD  PRO A 188      33.059  81.775 125.902  1.00  0.00           C  
ATOM   2900  HA  PRO A 188      35.907  83.130 126.032  1.00  0.00           H  
ATOM   2901  HB2 PRO A 188      35.987  80.280 126.294  1.00  0.00           H  
ATOM   2902  HB3 PRO A 188      35.290  81.387 127.549  1.00  0.00           H  
ATOM   2903  HG2 PRO A 188      33.930  79.808 125.470  1.00  0.00           H  
ATOM   2904  HG3 PRO A 188      33.565  80.167 127.254  1.00  0.00           H  
ATOM   2905  HD2 PRO A 188      32.236  81.529 125.230  1.00  0.00           H  
ATOM   2906  HD3 PRO A 188      32.643  82.367 126.717  1.00  0.00           H  
ATOM   2907  N   GLY A 189      35.684  81.454 123.268  1.00  0.00           N  
ATOM   2908  CA  GLY A 189      36.363  81.013 122.067  1.00  0.00           C  
ATOM   2909  C   GLY A 189      35.746  81.443 120.694  1.00  0.00           C  
ATOM   2910  O   GLY A 189      34.882  82.340 120.552  1.00  0.00           O  
ATOM   2911  H   GLY A 189      34.682  81.342 123.227  1.00  0.00           H  
ATOM   2912  HA2 GLY A 189      37.391  81.369 121.997  1.00  0.00           H  
ATOM   2913  HA3 GLY A 189      36.463  79.927 122.078  1.00  0.00           H  
ATOM   2914  N   LYS A 190      36.339  80.923 119.607  1.00  0.00           N  
ATOM   2915  CA  LYS A 190      35.909  81.025 118.188  1.00  0.00           C  
ATOM   2916  C   LYS A 190      35.421  82.402 117.851  1.00  0.00           C  
ATOM   2917  O   LYS A 190      34.363  82.585 117.348  1.00  0.00           O  
ATOM   2918  CB  LYS A 190      34.925  79.905 117.818  1.00  0.00           C  
ATOM   2919  CG  LYS A 190      33.573  79.814 118.515  1.00  0.00           C  
ATOM   2920  CD  LYS A 190      32.854  78.463 118.245  1.00  0.00           C  
ATOM   2921  CE  LYS A 190      32.710  78.019 116.768  1.00  0.00           C  
ATOM   2922  NZ  LYS A 190      32.788  76.530 116.634  1.00  0.00           N1+
ATOM   2923  H   LYS A 190      37.173  80.369 119.740  1.00  0.00           H  
ATOM   2924  HA  LYS A 190      36.850  80.858 117.665  1.00  0.00           H  
ATOM   2925  HB2 LYS A 190      34.797  79.906 116.735  1.00  0.00           H  
ATOM   2926  HB3 LYS A 190      35.457  78.963 117.938  1.00  0.00           H  
ATOM   2927  HG2 LYS A 190      33.677  79.981 119.587  1.00  0.00           H  
ATOM   2928  HG3 LYS A 190      32.862  80.506 118.063  1.00  0.00           H  
ATOM   2929  HD2 LYS A 190      33.394  77.703 118.807  1.00  0.00           H  
ATOM   2930  HD3 LYS A 190      31.854  78.525 118.675  1.00  0.00           H  
ATOM   2931  HE2 LYS A 190      31.769  78.414 116.385  1.00  0.00           H  
ATOM   2932  HE3 LYS A 190      33.610  78.281 116.212  1.00  0.00           H  
ATOM   2933  HZ1 LYS A 190      32.023  76.002 117.029  1.00  0.00           H  
ATOM   2934  HZ2 LYS A 190      32.672  76.224 115.679  1.00  0.00           H  
ATOM   2935  HZ3 LYS A 190      33.599  76.035 116.976  1.00  0.00           H  
ATOM   2936  N   ASN A 191      36.278  83.431 118.021  1.00  0.00           N  
ATOM   2937  CA  ASN A 191      36.149  84.745 117.549  1.00  0.00           C  
ATOM   2938  C   ASN A 191      36.502  84.783 116.038  1.00  0.00           C  
ATOM   2939  O   ASN A 191      37.643  84.565 115.634  1.00  0.00           O  
ATOM   2940  CB  ASN A 191      36.923  85.735 118.468  1.00  0.00           C  
ATOM   2941  CG  ASN A 191      36.803  87.256 118.196  1.00  0.00           C  
ATOM   2942  ND2 ASN A 191      36.775  88.143 119.076  1.00  0.00           N  
ATOM   2943  OD1 ASN A 191      36.667  87.625 117.047  1.00  0.00           O  
ATOM   2944  H   ASN A 191      37.217  83.222 118.327  1.00  0.00           H  
ATOM   2945  HA  ASN A 191      35.098  84.986 117.710  1.00  0.00           H  
ATOM   2946  HB2 ASN A 191      36.604  85.598 119.501  1.00  0.00           H  
ATOM   2947  HB3 ASN A 191      37.978  85.546 118.275  1.00  0.00           H  
ATOM   2948 HD21 ASN A 191      36.795  89.134 118.878  1.00  0.00           H  
ATOM   2949 HD22 ASN A 191      36.900  87.889 120.045  1.00  0.00           H  
ATOM   2950  N   ILE A 192      35.438  84.966 115.201  1.00  0.00           N  
ATOM   2951  CA  ILE A 192      35.723  85.008 113.673  1.00  0.00           C  
ATOM   2952  C   ILE A 192      36.819  86.036 113.237  1.00  0.00           C  
ATOM   2953  O   ILE A 192      37.564  85.680 112.331  1.00  0.00           O  
ATOM   2954  CB  ILE A 192      34.420  85.215 112.870  1.00  0.00           C  
ATOM   2955  CG1 ILE A 192      33.803  86.548 113.345  1.00  0.00           C  
ATOM   2956  CG2 ILE A 192      33.441  84.098 113.123  1.00  0.00           C  
ATOM   2957  CD1 ILE A 192      32.485  86.987 112.559  1.00  0.00           C  
ATOM   2958  H   ILE A 192      34.533  85.232 115.559  1.00  0.00           H  
ATOM   2959  HA  ILE A 192      36.262  84.118 113.349  1.00  0.00           H  
ATOM   2960  HB  ILE A 192      34.619  85.225 111.799  1.00  0.00           H  
ATOM   2961 HG12 ILE A 192      33.539  86.536 114.402  1.00  0.00           H  
ATOM   2962 HG13 ILE A 192      34.515  87.357 113.178  1.00  0.00           H  
ATOM   2963 HG21 ILE A 192      33.177  83.950 114.172  1.00  0.00           H  
ATOM   2964 HG22 ILE A 192      32.489  84.130 112.594  1.00  0.00           H  
ATOM   2965 HG23 ILE A 192      33.962  83.225 112.730  1.00  0.00           H  
ATOM   2966 HD11 ILE A 192      32.694  86.942 111.490  1.00  0.00           H  
ATOM   2967 HD12 ILE A 192      31.663  86.281 112.680  1.00  0.00           H  
ATOM   2968 HD13 ILE A 192      32.271  88.048 112.684  1.00  0.00           H  
ATOM   2969  N   TYR A 193      36.922  87.232 113.848  1.00  0.00           N  
ATOM   2970  CA  TYR A 193      37.887  88.266 113.390  1.00  0.00           C  
ATOM   2971  C   TYR A 193      39.253  88.098 114.099  1.00  0.00           C  
ATOM   2972  O   TYR A 193      40.227  88.305 113.389  1.00  0.00           O  
ATOM   2973  CB  TYR A 193      37.339  89.618 113.723  1.00  0.00           C  
ATOM   2974  CG  TYR A 193      35.972  89.963 113.021  1.00  0.00           C  
ATOM   2975  CD1 TYR A 193      35.038  90.704 113.752  1.00  0.00           C  
ATOM   2976  CD2 TYR A 193      35.671  89.535 111.692  1.00  0.00           C  
ATOM   2977  CE1 TYR A 193      33.839  91.122 113.153  1.00  0.00           C  
ATOM   2978  CE2 TYR A 193      34.483  89.979 111.086  1.00  0.00           C  
ATOM   2979  CZ  TYR A 193      33.602  90.785 111.814  1.00  0.00           C  
ATOM   2980  OH  TYR A 193      32.378  91.043 111.396  1.00  0.00           O  
ATOM   2981  H   TYR A 193      36.218  87.462 114.535  1.00  0.00           H  
ATOM   2982  HA  TYR A 193      38.098  88.138 112.328  1.00  0.00           H  
ATOM   2983  HB2 TYR A 193      37.245  89.685 114.807  1.00  0.00           H  
ATOM   2984  HB3 TYR A 193      38.076  90.366 113.428  1.00  0.00           H  
ATOM   2985  HD1 TYR A 193      35.262  90.986 114.770  1.00  0.00           H  
ATOM   2986  HD2 TYR A 193      36.356  88.989 111.061  1.00  0.00           H  
ATOM   2987  HE1 TYR A 193      32.999  91.575 113.659  1.00  0.00           H  
ATOM   2988  HE2 TYR A 193      34.260  89.707 110.065  1.00  0.00           H  
ATOM   2989  HH  TYR A 193      31.926  91.770 111.832  1.00  0.00           H  
ATOM   2990  N   TYR A 194      39.293  87.762 115.372  1.00  0.00           N  
ATOM   2991  CA  TYR A 194      40.511  87.940 116.156  1.00  0.00           C  
ATOM   2992  C   TYR A 194      40.917  86.712 116.978  1.00  0.00           C  
ATOM   2993  O   TYR A 194      41.191  86.899 118.193  1.00  0.00           O  
ATOM   2994  CB  TYR A 194      40.546  89.319 116.936  1.00  0.00           C  
ATOM   2995  CG  TYR A 194      39.814  90.524 116.370  1.00  0.00           C  
ATOM   2996  CD1 TYR A 194      38.550  90.982 116.896  1.00  0.00           C  
ATOM   2997  CD2 TYR A 194      40.329  91.227 115.249  1.00  0.00           C  
ATOM   2998  CE1 TYR A 194      37.940  92.163 116.389  1.00  0.00           C  
ATOM   2999  CE2 TYR A 194      39.763  92.361 114.741  1.00  0.00           C  
ATOM   3000  CZ  TYR A 194      38.584  92.808 115.312  1.00  0.00           C  
ATOM   3001  OH  TYR A 194      38.000  93.874 114.661  1.00  0.00           O  
ATOM   3002  H   TYR A 194      38.419  87.776 115.879  1.00  0.00           H  
ATOM   3003  HA  TYR A 194      41.359  87.986 115.474  1.00  0.00           H  
ATOM   3004  HB2 TYR A 194      40.041  88.950 117.829  1.00  0.00           H  
ATOM   3005  HB3 TYR A 194      41.578  89.577 117.171  1.00  0.00           H  
ATOM   3006  HD1 TYR A 194      38.118  90.471 117.743  1.00  0.00           H  
ATOM   3007  HD2 TYR A 194      41.222  90.897 114.740  1.00  0.00           H  
ATOM   3008  HE1 TYR A 194      36.983  92.534 116.725  1.00  0.00           H  
ATOM   3009  HE2 TYR A 194      40.241  92.848 113.903  1.00  0.00           H  
ATOM   3010  HH  TYR A 194      37.086  94.012 114.918  1.00  0.00           H  
ATOM   3011  N   LYS A 195      40.900  85.458 116.324  1.00  0.00           N  
ATOM   3012  CA  LYS A 195      41.521  84.193 116.921  1.00  0.00           C  
ATOM   3013  C   LYS A 195      43.030  84.182 116.921  1.00  0.00           C  
ATOM   3014  O   LYS A 195      43.675  83.356 116.342  1.00  0.00           O  
ATOM   3015  CB  LYS A 195      40.825  82.992 116.228  1.00  0.00           C  
ATOM   3016  CG  LYS A 195      40.765  83.049 114.674  1.00  0.00           C  
ATOM   3017  CD  LYS A 195      40.079  81.848 113.974  1.00  0.00           C  
ATOM   3018  CE  LYS A 195      39.727  82.295 112.544  1.00  0.00           C  
ATOM   3019  NZ  LYS A 195      38.873  81.336 111.825  1.00  0.00           N1+
ATOM   3020  H   LYS A 195      40.808  85.568 115.324  1.00  0.00           H  
ATOM   3021  HA  LYS A 195      41.279  84.185 117.985  1.00  0.00           H  
ATOM   3022  HB2 LYS A 195      41.311  82.082 116.575  1.00  0.00           H  
ATOM   3023  HB3 LYS A 195      39.819  82.973 116.647  1.00  0.00           H  
ATOM   3024  HG2 LYS A 195      40.267  83.934 114.276  1.00  0.00           H  
ATOM   3025  HG3 LYS A 195      41.751  83.134 114.218  1.00  0.00           H  
ATOM   3026  HD2 LYS A 195      40.752  80.993 113.899  1.00  0.00           H  
ATOM   3027  HD3 LYS A 195      39.144  81.651 114.498  1.00  0.00           H  
ATOM   3028  HE2 LYS A 195      39.260  83.268 112.694  1.00  0.00           H  
ATOM   3029  HE3 LYS A 195      40.641  82.446 111.969  1.00  0.00           H  
ATOM   3030  HZ1 LYS A 195      37.887  81.499 111.969  1.00  0.00           H  
ATOM   3031  HZ2 LYS A 195      39.049  81.439 110.835  1.00  0.00           H  
ATOM   3032  HZ3 LYS A 195      39.065  80.351 111.943  1.00  0.00           H  
ATOM   3033  N   SER A 196      43.632  85.185 117.564  1.00  0.00           N  
ATOM   3034  CA  SER A 196      45.089  85.274 117.613  1.00  0.00           C  
ATOM   3035  C   SER A 196      45.707  84.382 118.650  1.00  0.00           C  
ATOM   3036  O   SER A 196      45.382  84.582 119.840  1.00  0.00           O  
ATOM   3037  CB  SER A 196      45.459  86.734 117.869  1.00  0.00           C  
ATOM   3038  OG  SER A 196      46.869  86.844 117.520  1.00  0.00           O  
ATOM   3039  H   SER A 196      43.075  85.900 118.009  1.00  0.00           H  
ATOM   3040  HA  SER A 196      45.510  84.900 116.679  1.00  0.00           H  
ATOM   3041  HB2 SER A 196      44.818  87.348 117.237  1.00  0.00           H  
ATOM   3042  HB3 SER A 196      45.389  86.978 118.930  1.00  0.00           H  
ATOM   3043  HG  SER A 196      47.093  87.734 117.238  1.00  0.00           H  
ATOM   3044  N   ASP A 197      46.649  83.517 118.343  1.00  0.00           N  
ATOM   3045  CA  ASP A 197      47.586  82.924 119.285  1.00  0.00           C  
ATOM   3046  C   ASP A 197      48.462  84.029 119.935  1.00  0.00           C  
ATOM   3047  O   ASP A 197      48.969  83.694 121.018  1.00  0.00           O  
ATOM   3048  CB  ASP A 197      48.556  81.981 118.596  1.00  0.00           C  
ATOM   3049  CG  ASP A 197      47.963  80.758 117.927  1.00  0.00           C  
ATOM   3050  OD1 ASP A 197      46.781  80.383 118.026  1.00  0.00           O  
ATOM   3051  OD2 ASP A 197      48.804  80.087 117.279  1.00  0.00           O1-
ATOM   3052  H   ASP A 197      46.698  83.144 117.406  1.00  0.00           H  
ATOM   3053  HA  ASP A 197      47.037  82.343 120.027  1.00  0.00           H  
ATOM   3054  HB2 ASP A 197      49.093  82.480 117.788  1.00  0.00           H  
ATOM   3055  HB3 ASP A 197      49.176  81.661 119.433  1.00  0.00           H  
ATOM   3056  N   LEU A 198      48.687  85.220 119.337  1.00  0.00           N  
ATOM   3057  CA  LEU A 198      49.628  86.310 119.868  1.00  0.00           C  
ATOM   3058  C   LEU A 198      49.003  87.121 120.968  1.00  0.00           C  
ATOM   3059  O   LEU A 198      49.698  87.509 121.951  1.00  0.00           O  
ATOM   3060  CB  LEU A 198      50.183  87.250 118.722  1.00  0.00           C  
ATOM   3061  CG  LEU A 198      51.037  86.611 117.535  1.00  0.00           C  
ATOM   3062  CD1 LEU A 198      52.460  86.243 118.016  1.00  0.00           C  
ATOM   3063  CD2 LEU A 198      50.312  85.503 116.757  1.00  0.00           C  
ATOM   3064  H   LEU A 198      48.282  85.361 118.424  1.00  0.00           H  
ATOM   3065  HA  LEU A 198      50.493  85.814 120.309  1.00  0.00           H  
ATOM   3066  HB2 LEU A 198      49.336  87.834 118.362  1.00  0.00           H  
ATOM   3067  HB3 LEU A 198      50.787  87.993 119.243  1.00  0.00           H  
ATOM   3068  HG  LEU A 198      51.186  87.457 116.863  1.00  0.00           H  
ATOM   3069 HD11 LEU A 198      52.792  87.047 118.673  1.00  0.00           H  
ATOM   3070 HD12 LEU A 198      52.439  85.363 118.659  1.00  0.00           H  
ATOM   3071 HD13 LEU A 198      53.025  86.025 117.109  1.00  0.00           H  
ATOM   3072 HD21 LEU A 198      50.892  85.206 115.884  1.00  0.00           H  
ATOM   3073 HD22 LEU A 198      50.515  84.594 117.325  1.00  0.00           H  
ATOM   3074 HD23 LEU A 198      49.287  85.709 116.447  1.00  0.00           H  
ATOM   3075  N   THR A 199      47.706  87.366 120.902  1.00  0.00           N  
ATOM   3076  CA  THR A 199      47.034  87.987 122.023  1.00  0.00           C  
ATOM   3077  C   THR A 199      46.847  87.193 123.274  1.00  0.00           C  
ATOM   3078  O   THR A 199      46.255  86.178 123.206  1.00  0.00           O  
ATOM   3079  CB  THR A 199      45.635  88.395 121.627  1.00  0.00           C  
ATOM   3080  CG2 THR A 199      44.834  89.005 122.714  1.00  0.00           C  
ATOM   3081  OG1 THR A 199      45.767  89.336 120.505  1.00  0.00           O  
ATOM   3082  H   THR A 199      47.261  86.901 120.122  1.00  0.00           H  
ATOM   3083  HA  THR A 199      47.488  88.921 122.353  1.00  0.00           H  
ATOM   3084  HB  THR A 199      45.122  87.491 121.300  1.00  0.00           H  
ATOM   3085  HG1 THR A 199      45.078  89.150 119.863  1.00  0.00           H  
ATOM   3086 HG21 THR A 199      43.805  89.095 122.367  1.00  0.00           H  
ATOM   3087 HG22 THR A 199      44.838  88.512 123.686  1.00  0.00           H  
ATOM   3088 HG23 THR A 199      45.040  90.075 122.760  1.00  0.00           H  
ATOM   3089  N   LYS A 200      47.492  87.698 124.347  1.00  0.00           N  
ATOM   3090  CA  LYS A 200      47.606  87.036 125.628  1.00  0.00           C  
ATOM   3091  C   LYS A 200      46.693  87.492 126.687  1.00  0.00           C  
ATOM   3092  O   LYS A 200      46.383  86.707 127.569  1.00  0.00           O  
ATOM   3093  CB  LYS A 200      49.038  87.248 126.124  1.00  0.00           C  
ATOM   3094  CG  LYS A 200      50.183  86.904 125.200  1.00  0.00           C  
ATOM   3095  CD  LYS A 200      50.072  85.629 124.442  1.00  0.00           C  
ATOM   3096  CE  LYS A 200      51.393  85.154 123.835  1.00  0.00           C  
ATOM   3097  NZ  LYS A 200      51.117  84.027 122.909  1.00  0.00           N1+
ATOM   3098  H   LYS A 200      48.035  88.516 124.109  1.00  0.00           H  
ATOM   3099  HA  LYS A 200      47.385  85.988 125.428  1.00  0.00           H  
ATOM   3100  HB2 LYS A 200      49.156  88.313 126.321  1.00  0.00           H  
ATOM   3101  HB3 LYS A 200      49.119  86.764 127.097  1.00  0.00           H  
ATOM   3102  HG2 LYS A 200      50.363  87.682 124.458  1.00  0.00           H  
ATOM   3103  HG3 LYS A 200      51.058  86.982 125.844  1.00  0.00           H  
ATOM   3104  HD2 LYS A 200      49.763  84.831 125.115  1.00  0.00           H  
ATOM   3105  HD3 LYS A 200      49.322  85.781 123.665  1.00  0.00           H  
ATOM   3106  HE2 LYS A 200      51.939  85.944 123.321  1.00  0.00           H  
ATOM   3107  HE3 LYS A 200      52.141  84.887 124.580  1.00  0.00           H  
ATOM   3108  HZ1 LYS A 200      50.494  84.115 122.119  1.00  0.00           H  
ATOM   3109  HZ2 LYS A 200      51.967  83.715 122.462  1.00  0.00           H  
ATOM   3110  HZ3 LYS A 200      50.776  83.212 123.399  1.00  0.00           H  
ATOM   3111  N   ASP A 201      46.116  88.659 126.609  1.00  0.00           N  
ATOM   3112  CA  ASP A 201      45.084  89.150 127.527  1.00  0.00           C  
ATOM   3113  C   ASP A 201      44.080  90.046 126.832  1.00  0.00           C  
ATOM   3114  O   ASP A 201      44.525  90.906 126.065  1.00  0.00           O  
ATOM   3115  CB  ASP A 201      45.692  89.794 128.814  1.00  0.00           C  
ATOM   3116  CG  ASP A 201      44.486  90.263 129.634  1.00  0.00           C  
ATOM   3117  OD1 ASP A 201      43.490  89.501 129.909  1.00  0.00           O  
ATOM   3118  OD2 ASP A 201      44.488  91.451 130.097  1.00  0.00           O1-
ATOM   3119  H   ASP A 201      46.277  89.175 125.755  1.00  0.00           H  
ATOM   3120  HA  ASP A 201      44.595  88.300 128.004  1.00  0.00           H  
ATOM   3121  HB2 ASP A 201      46.251  89.052 129.385  1.00  0.00           H  
ATOM   3122  HB3 ASP A 201      46.361  90.621 128.576  1.00  0.00           H  
ATOM   3123  N   ILE A 202      42.849  89.983 127.206  1.00  0.00           N  
ATOM   3124  CA  ILE A 202      41.869  91.022 127.159  1.00  0.00           C  
ATOM   3125  C   ILE A 202      41.035  91.049 128.441  1.00  0.00           C  
ATOM   3126  O   ILE A 202      40.479  90.046 128.868  1.00  0.00           O  
ATOM   3127  CB  ILE A 202      40.897  90.914 125.935  1.00  0.00           C  
ATOM   3128  CG1 ILE A 202      41.589  90.548 124.605  1.00  0.00           C  
ATOM   3129  CG2 ILE A 202      40.242  92.306 125.744  1.00  0.00           C  
ATOM   3130  CD1 ILE A 202      40.606  90.214 123.486  1.00  0.00           C  
ATOM   3131  H   ILE A 202      42.668  89.149 127.746  1.00  0.00           H  
ATOM   3132  HA  ILE A 202      42.346  91.992 127.025  1.00  0.00           H  
ATOM   3133  HB  ILE A 202      40.077  90.214 126.099  1.00  0.00           H  
ATOM   3134 HG12 ILE A 202      42.189  91.434 124.391  1.00  0.00           H  
ATOM   3135 HG13 ILE A 202      42.230  89.677 124.744  1.00  0.00           H  
ATOM   3136 HG21 ILE A 202      40.084  92.839 126.681  1.00  0.00           H  
ATOM   3137 HG22 ILE A 202      40.817  92.995 125.125  1.00  0.00           H  
ATOM   3138 HG23 ILE A 202      39.309  92.170 125.196  1.00  0.00           H  
ATOM   3139 HD11 ILE A 202      39.784  89.673 123.954  1.00  0.00           H  
ATOM   3140 HD12 ILE A 202      40.313  91.113 122.944  1.00  0.00           H  
ATOM   3141 HD13 ILE A 202      41.129  89.530 122.818  1.00  0.00           H  
ATOM   3142  N   THR A 203      40.870  92.254 128.973  1.00  0.00           N  
ATOM   3143  CA  THR A 203      40.026  92.507 130.125  1.00  0.00           C  
ATOM   3144  C   THR A 203      38.729  93.159 129.739  1.00  0.00           C  
ATOM   3145  O   THR A 203      38.696  94.071 128.919  1.00  0.00           O  
ATOM   3146  CB  THR A 203      40.774  93.178 131.279  1.00  0.00           C  
ATOM   3147  CG2 THR A 203      39.928  93.355 132.663  1.00  0.00           C  
ATOM   3148  OG1 THR A 203      41.948  92.573 131.784  1.00  0.00           O  
ATOM   3149  H   THR A 203      41.334  93.036 128.531  1.00  0.00           H  
ATOM   3150  HA  THR A 203      39.716  91.535 130.510  1.00  0.00           H  
ATOM   3151  HB  THR A 203      41.028  94.193 130.974  1.00  0.00           H  
ATOM   3152  HG1 THR A 203      42.371  92.399 130.940  1.00  0.00           H  
ATOM   3153 HG21 THR A 203      39.682  92.401 133.128  1.00  0.00           H  
ATOM   3154 HG22 THR A 203      40.588  93.883 133.352  1.00  0.00           H  
ATOM   3155 HG23 THR A 203      38.959  93.824 132.490  1.00  0.00           H  
ATOM   3156  N   THR A 204      37.613  92.555 130.202  1.00  0.00           N  
ATOM   3157  CA  THR A 204      36.251  93.091 129.996  1.00  0.00           C  
ATOM   3158  C   THR A 204      35.842  93.853 131.256  1.00  0.00           C  
ATOM   3159  O   THR A 204      35.755  93.258 132.331  1.00  0.00           O  
ATOM   3160  CB  THR A 204      35.361  91.915 129.592  1.00  0.00           C  
ATOM   3161  CG2 THR A 204      33.942  92.374 129.305  1.00  0.00           C  
ATOM   3162  OG1 THR A 204      35.815  91.291 128.424  1.00  0.00           O  
ATOM   3163  H   THR A 204      37.719  91.778 130.837  1.00  0.00           H  
ATOM   3164  HA  THR A 204      36.419  93.762 129.154  1.00  0.00           H  
ATOM   3165  HB  THR A 204      35.374  91.170 130.387  1.00  0.00           H  
ATOM   3166  HG1 THR A 204      35.879  90.372 128.694  1.00  0.00           H  
ATOM   3167 HG21 THR A 204      33.945  93.279 128.697  1.00  0.00           H  
ATOM   3168 HG22 THR A 204      33.414  91.546 128.832  1.00  0.00           H  
ATOM   3169 HG23 THR A 204      33.430  92.681 130.216  1.00  0.00           H  
ATOM   3170  N   SER A 205      35.377  95.088 131.068  1.00  0.00           N  
ATOM   3171  CA  SER A 205      34.780  96.016 132.114  1.00  0.00           C  
ATOM   3172  C   SER A 205      33.454  96.621 131.731  1.00  0.00           C  
ATOM   3173  O   SER A 205      33.318  97.128 130.613  1.00  0.00           O  
ATOM   3174  CB  SER A 205      35.666  97.279 132.353  1.00  0.00           C  
ATOM   3175  OG  SER A 205      36.913  96.854 132.925  1.00  0.00           O  
ATOM   3176  H   SER A 205      35.276  95.430 130.123  1.00  0.00           H  
ATOM   3177  HA  SER A 205      34.736  95.551 133.098  1.00  0.00           H  
ATOM   3178  HB2 SER A 205      35.776  97.839 131.424  1.00  0.00           H  
ATOM   3179  HB3 SER A 205      35.106  97.820 133.115  1.00  0.00           H  
ATOM   3180  HG  SER A 205      37.418  96.631 132.139  1.00  0.00           H  
ATOM   3181  N   VAL A 206      32.481  96.639 132.620  1.00  0.00           N  
ATOM   3182  CA  VAL A 206      31.196  97.266 132.415  1.00  0.00           C  
ATOM   3183  C   VAL A 206      31.100  98.612 133.266  1.00  0.00           C  
ATOM   3184  O   VAL A 206      31.686  98.723 134.337  1.00  0.00           O  
ATOM   3185  CB  VAL A 206      30.083  96.310 132.732  1.00  0.00           C  
ATOM   3186  CG1 VAL A 206      28.720  96.929 132.472  1.00  0.00           C  
ATOM   3187  CG2 VAL A 206      30.096  95.090 131.816  1.00  0.00           C  
ATOM   3188  H   VAL A 206      32.782  96.397 133.553  1.00  0.00           H  
ATOM   3189  HA  VAL A 206      31.086  97.490 131.354  1.00  0.00           H  
ATOM   3190  HB  VAL A 206      30.154  96.012 133.778  1.00  0.00           H  
ATOM   3191 HG11 VAL A 206      28.547  97.697 133.226  1.00  0.00           H  
ATOM   3192 HG12 VAL A 206      28.674  97.387 131.484  1.00  0.00           H  
ATOM   3193 HG13 VAL A 206      27.900  96.218 132.574  1.00  0.00           H  
ATOM   3194 HG21 VAL A 206      30.965  94.450 131.966  1.00  0.00           H  
ATOM   3195 HG22 VAL A 206      29.205  94.473 131.930  1.00  0.00           H  
ATOM   3196 HG23 VAL A 206      30.027  95.397 130.773  1.00  0.00           H  
ATOM   3197  N   LEU A 207      30.244  99.602 132.964  1.00  0.00           N  
ATOM   3198  CA  LEU A 207      29.925 100.751 133.713  1.00  0.00           C  
ATOM   3199  C   LEU A 207      28.481 101.155 133.592  1.00  0.00           C  
ATOM   3200  O   LEU A 207      27.957 101.350 132.508  1.00  0.00           O  
ATOM   3201  CB  LEU A 207      30.812 101.879 133.243  1.00  0.00           C  
ATOM   3202  CG  LEU A 207      30.751 103.196 133.974  1.00  0.00           C  
ATOM   3203  CD1 LEU A 207      31.527 103.086 135.283  1.00  0.00           C  
ATOM   3204  CD2 LEU A 207      31.401 104.317 133.157  1.00  0.00           C  
ATOM   3205  H   LEU A 207      29.932  99.586 132.004  1.00  0.00           H  
ATOM   3206  HA  LEU A 207      30.209 100.490 134.734  1.00  0.00           H  
ATOM   3207  HB2 LEU A 207      31.825 101.530 133.445  1.00  0.00           H  
ATOM   3208  HB3 LEU A 207      30.721 101.953 132.160  1.00  0.00           H  
ATOM   3209  HG  LEU A 207      29.758 103.553 134.246  1.00  0.00           H  
ATOM   3210 HD11 LEU A 207      31.276 103.908 135.953  1.00  0.00           H  
ATOM   3211 HD12 LEU A 207      31.131 102.241 135.845  1.00  0.00           H  
ATOM   3212 HD13 LEU A 207      32.599 102.960 135.130  1.00  0.00           H  
ATOM   3213 HD21 LEU A 207      31.182 105.296 133.584  1.00  0.00           H  
ATOM   3214 HD22 LEU A 207      32.471 104.157 133.288  1.00  0.00           H  
ATOM   3215 HD23 LEU A 207      31.113 104.381 132.108  1.00  0.00           H  
ATOM   3216  N   THR A 208      27.798 101.298 134.715  1.00  0.00           N  
ATOM   3217  CA  THR A 208      26.464 101.906 134.839  1.00  0.00           C  
ATOM   3218  C   THR A 208      26.552 103.389 135.132  1.00  0.00           C  
ATOM   3219  O   THR A 208      27.501 103.861 135.737  1.00  0.00           O  
ATOM   3220  CB  THR A 208      25.717 101.217 135.986  1.00  0.00           C  
ATOM   3221  CG2 THR A 208      25.635  99.689 135.928  1.00  0.00           C  
ATOM   3222  OG1 THR A 208      26.412 101.254 137.187  1.00  0.00           O  
ATOM   3223  H   THR A 208      28.239 101.100 135.601  1.00  0.00           H  
ATOM   3224  HA  THR A 208      25.814 101.732 133.981  1.00  0.00           H  
ATOM   3225  HB  THR A 208      24.737 101.678 136.105  1.00  0.00           H  
ATOM   3226  HG1 THR A 208      27.038 100.529 137.126  1.00  0.00           H  
ATOM   3227 HG21 THR A 208      25.052  99.224 136.723  1.00  0.00           H  
ATOM   3228 HG22 THR A 208      25.238  99.463 134.938  1.00  0.00           H  
ATOM   3229 HG23 THR A 208      26.637  99.262 135.950  1.00  0.00           H  
ATOM   3230  N   VAL A 209      25.453 104.063 134.911  1.00  0.00           N  
ATOM   3231  CA  VAL A 209      25.233 105.498 135.389  1.00  0.00           C  
ATOM   3232  C   VAL A 209      23.727 105.719 135.474  1.00  0.00           C  
ATOM   3233  O   VAL A 209      23.007 105.379 134.498  1.00  0.00           O  
ATOM   3234  CB  VAL A 209      25.835 106.652 134.436  1.00  0.00           C  
ATOM   3235  CG1 VAL A 209      25.719 108.037 135.055  1.00  0.00           C  
ATOM   3236  CG2 VAL A 209      27.292 106.376 133.969  1.00  0.00           C  
ATOM   3237  H   VAL A 209      24.801 103.812 134.182  1.00  0.00           H  
ATOM   3238  HA  VAL A 209      25.610 105.569 136.409  1.00  0.00           H  
ATOM   3239  HB  VAL A 209      25.189 106.624 133.559  1.00  0.00           H  
ATOM   3240 HG11 VAL A 209      24.711 108.277 135.393  1.00  0.00           H  
ATOM   3241 HG12 VAL A 209      26.359 108.009 135.937  1.00  0.00           H  
ATOM   3242 HG13 VAL A 209      26.038 108.755 134.299  1.00  0.00           H  
ATOM   3243 HG21 VAL A 209      27.349 105.472 133.364  1.00  0.00           H  
ATOM   3244 HG22 VAL A 209      27.493 107.119 133.197  1.00  0.00           H  
ATOM   3245 HG23 VAL A 209      27.988 106.462 134.803  1.00  0.00           H  
ATOM   3246  N   ASN A 210      23.257 106.207 136.640  1.00  0.00           N  
ATOM   3247  CA  ASN A 210      21.885 106.186 137.044  1.00  0.00           C  
ATOM   3248  C   ASN A 210      21.411 104.678 136.800  1.00  0.00           C  
ATOM   3249  O   ASN A 210      20.332 104.471 136.180  1.00  0.00           O  
ATOM   3250  CB  ASN A 210      21.034 107.323 136.341  1.00  0.00           C  
ATOM   3251  CG  ASN A 210      21.723 108.623 136.390  1.00  0.00           C  
ATOM   3252  ND2 ASN A 210      21.914 109.282 135.209  1.00  0.00           N  
ATOM   3253  OD1 ASN A 210      22.149 109.112 137.429  1.00  0.00           O  
ATOM   3254  H   ASN A 210      23.852 106.540 137.385  1.00  0.00           H  
ATOM   3255  HA  ASN A 210      21.891 106.400 138.113  1.00  0.00           H  
ATOM   3256  HB2 ASN A 210      20.896 107.105 135.282  1.00  0.00           H  
ATOM   3257  HB3 ASN A 210      20.097 107.267 136.895  1.00  0.00           H  
ATOM   3258 HD21 ASN A 210      22.310 110.212 135.245  1.00  0.00           H  
ATOM   3259 HD22 ASN A 210      21.481 108.973 134.350  1.00  0.00           H  
ATOM   3260  N   ASN A 211      22.197 103.715 137.261  1.00  0.00           N  
ATOM   3261  CA  ASN A 211      21.989 102.250 137.227  1.00  0.00           C  
ATOM   3262  C   ASN A 211      21.967 101.527 135.886  1.00  0.00           C  
ATOM   3263  O   ASN A 211      22.454 100.392 135.824  1.00  0.00           O  
ATOM   3264  CB  ASN A 211      20.733 101.984 138.176  1.00  0.00           C  
ATOM   3265  CG  ASN A 211      20.476 100.511 138.393  1.00  0.00           C  
ATOM   3266  ND2 ASN A 211      20.819  99.955 139.515  1.00  0.00           N  
ATOM   3267  OD1 ASN A 211      19.880  99.821 137.563  1.00  0.00           O  
ATOM   3268  H   ASN A 211      22.936 103.995 137.891  1.00  0.00           H  
ATOM   3269  HA  ASN A 211      22.872 101.819 137.699  1.00  0.00           H  
ATOM   3270  HB2 ASN A 211      20.907 102.377 139.177  1.00  0.00           H  
ATOM   3271  HB3 ASN A 211      19.793 102.310 137.732  1.00  0.00           H  
ATOM   3272 HD21 ASN A 211      20.623  98.972 139.643  1.00  0.00           H  
ATOM   3273 HD22 ASN A 211      21.457 100.362 140.185  1.00  0.00           H  
ATOM   3274  N   LYS A 212      21.338 102.125 134.862  1.00  0.00           N  
ATOM   3275  CA  LYS A 212      21.392 101.672 133.467  1.00  0.00           C  
ATOM   3276  C   LYS A 212      22.797 101.599 132.967  1.00  0.00           C  
ATOM   3277  O   LYS A 212      23.541 102.532 133.138  1.00  0.00           O  
ATOM   3278  CB  LYS A 212      20.548 102.612 132.593  1.00  0.00           C  
ATOM   3279  CG  LYS A 212      20.381 102.053 131.150  1.00  0.00           C  
ATOM   3280  CD  LYS A 212      19.876 103.135 130.243  1.00  0.00           C  
ATOM   3281  CE  LYS A 212      21.117 103.848 129.660  1.00  0.00           C  
ATOM   3282  NZ  LYS A 212      20.688 104.741 128.489  1.00  0.00           N1+
ATOM   3283  H   LYS A 212      21.043 103.082 134.991  1.00  0.00           H  
ATOM   3284  HA  LYS A 212      20.916 100.693 133.408  1.00  0.00           H  
ATOM   3285  HB2 LYS A 212      19.516 102.633 132.944  1.00  0.00           H  
ATOM   3286  HB3 LYS A 212      20.946 103.626 132.615  1.00  0.00           H  
ATOM   3287  HG2 LYS A 212      21.251 101.590 130.685  1.00  0.00           H  
ATOM   3288  HG3 LYS A 212      19.655 101.246 131.252  1.00  0.00           H  
ATOM   3289  HD2 LYS A 212      19.391 102.598 129.429  1.00  0.00           H  
ATOM   3290  HD3 LYS A 212      19.161 103.814 130.709  1.00  0.00           H  
ATOM   3291  HE2 LYS A 212      21.743 104.434 130.333  1.00  0.00           H  
ATOM   3292  HE3 LYS A 212      21.790 103.078 129.282  1.00  0.00           H  
ATOM   3293  HZ1 LYS A 212      20.315 104.166 127.748  1.00  0.00           H  
ATOM   3294  HZ2 LYS A 212      19.997 105.419 128.777  1.00  0.00           H  
ATOM   3295  HZ3 LYS A 212      21.488 105.234 128.117  1.00  0.00           H  
ATOM   3296  N   ALA A 213      23.204 100.464 132.442  1.00  0.00           N  
ATOM   3297  CA  ALA A 213      24.461 100.299 131.719  1.00  0.00           C  
ATOM   3298  C   ALA A 213      24.687 101.395 130.696  1.00  0.00           C  
ATOM   3299  O   ALA A 213      23.879 101.658 129.778  1.00  0.00           O  
ATOM   3300  CB  ALA A 213      24.523  98.897 131.112  1.00  0.00           C  
ATOM   3301  H   ALA A 213      22.520  99.724 132.382  1.00  0.00           H  
ATOM   3302  HA  ALA A 213      25.302 100.376 132.409  1.00  0.00           H  
ATOM   3303  HB1 ALA A 213      24.337  98.149 131.882  1.00  0.00           H  
ATOM   3304  HB2 ALA A 213      23.676  98.813 130.434  1.00  0.00           H  
ATOM   3305  HB3 ALA A 213      25.537  98.754 130.740  1.00  0.00           H  
ATOM   3306  N   HIE A 214      25.897 101.925 130.676  1.00  0.00           N  
ATOM   3307  CA  HIE A 214      26.194 103.111 129.878  1.00  0.00           C  
ATOM   3308  C   HIE A 214      27.526 102.907 129.064  1.00  0.00           C  
ATOM   3309  O   HIE A 214      27.567 103.387 127.958  1.00  0.00           O  
ATOM   3310  CB  HIE A 214      26.390 104.225 130.887  1.00  0.00           C  
ATOM   3311  CG  HIE A 214      26.788 105.535 130.188  1.00  0.00           C  
ATOM   3312  CD2 HIE A 214      28.067 105.986 130.067  1.00  0.00           C  
ATOM   3313  ND1 HIE A 214      25.997 106.433 129.495  1.00  0.00           N  
ATOM   3314  CE1 HIE A 214      26.736 107.454 129.118  1.00  0.00           C  
ATOM   3315  NE2 HIE A 214      27.999 107.204 129.394  1.00  0.00           N  
ATOM   3316  H   HIE A 214      26.634 101.634 131.301  1.00  0.00           H  
ATOM   3317  HA  HIE A 214      25.395 103.332 129.172  1.00  0.00           H  
ATOM   3318  HB2 HIE A 214      25.391 104.303 131.316  1.00  0.00           H  
ATOM   3319  HB3 HIE A 214      27.167 103.926 131.592  1.00  0.00           H  
ATOM   3320  HD2 HIE A 214      28.942 105.535 130.509  1.00  0.00           H  
ATOM   3321  HE1 HIE A 214      26.439 108.222 128.420  1.00  0.00           H  
ATOM   3322  HE2 HIE A 214      28.711 107.737 128.916  1.00  0.00           H  
ATOM   3323  N   MET A 215      28.516 102.114 129.547  1.00  0.00           N  
ATOM   3324  CA  MET A 215      29.792 101.809 128.905  1.00  0.00           C  
ATOM   3325  C   MET A 215      30.314 100.369 129.153  1.00  0.00           C  
ATOM   3326  O   MET A 215      29.974  99.724 130.131  1.00  0.00           O  
ATOM   3327  CB  MET A 215      30.846 102.943 128.944  1.00  0.00           C  
ATOM   3328  CG  MET A 215      32.157 102.695 128.211  1.00  0.00           C  
ATOM   3329  SD  MET A 215      33.079 104.207 128.065  1.00  0.00           S  
ATOM   3330  CE  MET A 215      33.805 104.411 129.681  1.00  0.00           C  
ATOM   3331  H   MET A 215      28.254 101.565 130.354  1.00  0.00           H  
ATOM   3332  HA  MET A 215      29.413 101.775 127.885  1.00  0.00           H  
ATOM   3333  HB2 MET A 215      30.234 103.721 128.487  1.00  0.00           H  
ATOM   3334  HB3 MET A 215      31.150 103.218 129.954  1.00  0.00           H  
ATOM   3335  HG2 MET A 215      32.718 101.938 128.760  1.00  0.00           H  
ATOM   3336  HG3 MET A 215      32.064 102.425 127.159  1.00  0.00           H  
ATOM   3337  HE1 MET A 215      34.532 105.221 129.632  1.00  0.00           H  
ATOM   3338  HE2 MET A 215      33.066 104.705 130.426  1.00  0.00           H  
ATOM   3339  HE3 MET A 215      34.136 103.498 130.177  1.00  0.00           H  
ATOM   3340  N   VAL A 216      31.104  99.894 128.218  1.00  0.00           N  
ATOM   3341  CA  VAL A 216      31.790  98.597 128.225  1.00  0.00           C  
ATOM   3342  C   VAL A 216      33.250  98.944 127.647  1.00  0.00           C  
ATOM   3343  O   VAL A 216      33.381  99.675 126.665  1.00  0.00           O  
ATOM   3344  CB  VAL A 216      31.161  97.586 127.299  1.00  0.00           C  
ATOM   3345  CG1 VAL A 216      32.026  96.318 127.368  1.00  0.00           C  
ATOM   3346  CG2 VAL A 216      29.678  97.380 127.552  1.00  0.00           C  
ATOM   3347  H   VAL A 216      31.234 100.499 127.420  1.00  0.00           H  
ATOM   3348  HA  VAL A 216      31.853  98.303 129.273  1.00  0.00           H  
ATOM   3349  HB  VAL A 216      31.185  97.927 126.264  1.00  0.00           H  
ATOM   3350 HG11 VAL A 216      33.017  96.502 126.953  1.00  0.00           H  
ATOM   3351 HG12 VAL A 216      32.105  95.891 128.368  1.00  0.00           H  
ATOM   3352 HG13 VAL A 216      31.616  95.548 126.714  1.00  0.00           H  
ATOM   3353 HG21 VAL A 216      29.347  97.718 128.535  1.00  0.00           H  
ATOM   3354 HG22 VAL A 216      29.242  98.115 126.876  1.00  0.00           H  
ATOM   3355 HG23 VAL A 216      29.364  96.365 127.308  1.00  0.00           H  
ATOM   3356  N   THR A 217      34.276  98.471 128.338  1.00  0.00           N  
ATOM   3357  CA  THR A 217      35.682  98.854 128.124  1.00  0.00           C  
ATOM   3358  C   THR A 217      36.485  97.565 127.942  1.00  0.00           C  
ATOM   3359  O   THR A 217      36.289  96.557 128.639  1.00  0.00           O  
ATOM   3360  CB  THR A 217      36.343  99.778 129.172  1.00  0.00           C  
ATOM   3361  CG2 THR A 217      37.905 100.018 129.064  1.00  0.00           C  
ATOM   3362  OG1 THR A 217      35.894 101.062 129.086  1.00  0.00           O  
ATOM   3363  H   THR A 217      34.067  98.099 129.252  1.00  0.00           H  
ATOM   3364  HA  THR A 217      35.747  99.450 127.214  1.00  0.00           H  
ATOM   3365  HB  THR A 217      36.082  99.445 130.177  1.00  0.00           H  
ATOM   3366  HG1 THR A 217      34.952 100.918 129.203  1.00  0.00           H  
ATOM   3367 HG21 THR A 217      38.443  99.072 128.999  1.00  0.00           H  
ATOM   3368 HG22 THR A 217      38.165 100.530 128.138  1.00  0.00           H  
ATOM   3369 HG23 THR A 217      38.216 100.651 129.895  1.00  0.00           H  
ATOM   3370  N   LEU A 218      37.412  97.560 126.905  1.00  0.00           N  
ATOM   3371  CA  LEU A 218      38.268  96.424 126.459  1.00  0.00           C  
ATOM   3372  C   LEU A 218      39.770  96.814 126.673  1.00  0.00           C  
ATOM   3373  O   LEU A 218      40.149  97.891 126.263  1.00  0.00           O  
ATOM   3374  CB  LEU A 218      37.942  95.882 125.048  1.00  0.00           C  
ATOM   3375  CG  LEU A 218      36.616  95.150 124.960  1.00  0.00           C  
ATOM   3376  CD1 LEU A 218      36.496  94.556 123.581  1.00  0.00           C  
ATOM   3377  CD2 LEU A 218      36.424  94.010 126.014  1.00  0.00           C  
ATOM   3378  H   LEU A 218      37.483  98.375 126.310  1.00  0.00           H  
ATOM   3379  HA  LEU A 218      38.053  95.565 127.092  1.00  0.00           H  
ATOM   3380  HB2 LEU A 218      37.925  96.695 124.323  1.00  0.00           H  
ATOM   3381  HB3 LEU A 218      38.705  95.122 124.883  1.00  0.00           H  
ATOM   3382  HG  LEU A 218      35.782  95.836 125.107  1.00  0.00           H  
ATOM   3383 HD11 LEU A 218      35.485  94.162 123.474  1.00  0.00           H  
ATOM   3384 HD12 LEU A 218      36.775  95.242 122.781  1.00  0.00           H  
ATOM   3385 HD13 LEU A 218      37.144  93.679 123.571  1.00  0.00           H  
ATOM   3386 HD21 LEU A 218      35.494  93.448 125.921  1.00  0.00           H  
ATOM   3387 HD22 LEU A 218      37.171  93.244 125.805  1.00  0.00           H  
ATOM   3388 HD23 LEU A 218      36.440  94.470 127.002  1.00  0.00           H  
ATOM   3389  N   ASP A 219      40.559  96.003 127.322  1.00  0.00           N  
ATOM   3390  CA  ASP A 219      41.991  96.269 127.604  1.00  0.00           C  
ATOM   3391  C   ASP A 219      42.745  95.106 127.046  1.00  0.00           C  
ATOM   3392  O   ASP A 219      42.713  94.044 127.598  1.00  0.00           O  
ATOM   3393  CB  ASP A 219      42.302  96.440 129.050  1.00  0.00           C  
ATOM   3394  CG  ASP A 219      41.723  97.806 129.488  1.00  0.00           C  
ATOM   3395  OD1 ASP A 219      42.473  98.808 129.239  1.00  0.00           O  
ATOM   3396  OD2 ASP A 219      40.687  97.919 130.193  1.00  0.00           O1-
ATOM   3397  H   ASP A 219      40.187  95.134 127.677  1.00  0.00           H  
ATOM   3398  HA  ASP A 219      42.342  97.157 127.076  1.00  0.00           H  
ATOM   3399  HB2 ASP A 219      41.883  95.646 129.668  1.00  0.00           H  
ATOM   3400  HB3 ASP A 219      43.381  96.427 129.212  1.00  0.00           H  
ATOM   3401  N   TYR A 220      43.438  95.348 125.930  1.00  0.00           N  
ATOM   3402  CA  TYR A 220      44.209  94.339 125.085  1.00  0.00           C  
ATOM   3403  C   TYR A 220      45.705  94.184 125.406  1.00  0.00           C  
ATOM   3404  O   TYR A 220      46.370  95.219 125.580  1.00  0.00           O  
ATOM   3405  CB  TYR A 220      43.854  94.639 123.618  1.00  0.00           C  
ATOM   3406  CG  TYR A 220      42.379  94.885 123.224  1.00  0.00           C  
ATOM   3407  CD1 TYR A 220      41.796  96.106 123.530  1.00  0.00           C  
ATOM   3408  CD2 TYR A 220      41.663  93.861 122.581  1.00  0.00           C  
ATOM   3409  CE1 TYR A 220      40.594  96.433 122.995  1.00  0.00           C  
ATOM   3410  CE2 TYR A 220      40.370  94.139 122.174  1.00  0.00           C  
ATOM   3411  CZ  TYR A 220      39.830  95.436 122.314  1.00  0.00           C  
ATOM   3412  OH  TYR A 220      38.735  95.749 121.621  1.00  0.00           O  
ATOM   3413  H   TYR A 220      43.575  96.293 125.600  1.00  0.00           H  
ATOM   3414  HA  TYR A 220      43.722  93.381 125.267  1.00  0.00           H  
ATOM   3415  HB2 TYR A 220      44.318  95.602 123.402  1.00  0.00           H  
ATOM   3416  HB3 TYR A 220      44.231  93.954 122.859  1.00  0.00           H  
ATOM   3417  HD1 TYR A 220      42.375  96.875 124.021  1.00  0.00           H  
ATOM   3418  HD2 TYR A 220      42.140  92.911 122.388  1.00  0.00           H  
ATOM   3419  HE1 TYR A 220      40.231  97.447 123.072  1.00  0.00           H  
ATOM   3420  HE2 TYR A 220      39.726  93.400 121.722  1.00  0.00           H  
ATOM   3421  HH  TYR A 220      38.444  95.213 120.880  1.00  0.00           H  
ATOM   3422  N   THR A 221      46.234  92.970 125.308  1.00  0.00           N  
ATOM   3423  CA  THR A 221      47.685  92.661 125.313  1.00  0.00           C  
ATOM   3424  C   THR A 221      48.104  91.721 124.215  1.00  0.00           C  
ATOM   3425  O   THR A 221      47.588  90.592 124.130  1.00  0.00           O  
ATOM   3426  CB  THR A 221      48.102  92.005 126.628  1.00  0.00           C  
ATOM   3427  CG2 THR A 221      49.616  92.018 126.775  1.00  0.00           C  
ATOM   3428  OG1 THR A 221      47.709  92.943 127.661  1.00  0.00           O  
ATOM   3429  H   THR A 221      45.641  92.195 125.566  1.00  0.00           H  
ATOM   3430  HA  THR A 221      48.165  93.637 125.239  1.00  0.00           H  
ATOM   3431  HB  THR A 221      47.650  91.022 126.756  1.00  0.00           H  
ATOM   3432  HG1 THR A 221      46.754  93.042 127.694  1.00  0.00           H  
ATOM   3433 HG21 THR A 221      49.985  92.039 127.802  1.00  0.00           H  
ATOM   3434 HG22 THR A 221      50.153  91.241 126.233  1.00  0.00           H  
ATOM   3435 HG23 THR A 221      49.989  92.937 126.323  1.00  0.00           H  
ATOM   3436  N   VAL A 222      48.970  92.204 123.312  1.00  0.00           N  
ATOM   3437  CA  VAL A 222      49.422  91.480 122.115  1.00  0.00           C  
ATOM   3438  C   VAL A 222      50.951  91.437 122.109  1.00  0.00           C  
ATOM   3439  O   VAL A 222      51.521  92.506 122.134  1.00  0.00           O  
ATOM   3440  CB  VAL A 222      48.941  92.175 120.824  1.00  0.00           C  
ATOM   3441  CG1 VAL A 222      49.355  91.499 119.615  1.00  0.00           C  
ATOM   3442  CG2 VAL A 222      47.412  92.369 120.763  1.00  0.00           C  
ATOM   3443  H   VAL A 222      49.282  93.164 123.345  1.00  0.00           H  
ATOM   3444  HA  VAL A 222      49.030  90.464 122.088  1.00  0.00           H  
ATOM   3445  HB  VAL A 222      49.321  93.197 120.860  1.00  0.00           H  
ATOM   3446 HG11 VAL A 222      50.432  91.353 119.690  1.00  0.00           H  
ATOM   3447 HG12 VAL A 222      48.850  90.548 119.438  1.00  0.00           H  
ATOM   3448 HG13 VAL A 222      49.143  92.221 118.828  1.00  0.00           H  
ATOM   3449 HG21 VAL A 222      47.022  93.080 121.492  1.00  0.00           H  
ATOM   3450 HG22 VAL A 222      47.173  92.871 119.826  1.00  0.00           H  
ATOM   3451 HG23 VAL A 222      46.940  91.392 120.875  1.00  0.00           H  
ATOM   3452  N   GLN A 223      51.506  90.229 122.001  1.00  0.00           N  
ATOM   3453  CA  GLN A 223      53.000  90.081 121.960  1.00  0.00           C  
ATOM   3454  C   GLN A 223      53.558  90.376 120.499  1.00  0.00           C  
ATOM   3455  O   GLN A 223      52.895  90.089 119.451  1.00  0.00           O  
ATOM   3456  CB  GLN A 223      53.486  88.782 122.597  1.00  0.00           C  
ATOM   3457  CG  GLN A 223      54.919  88.585 122.852  1.00  0.00           C  
ATOM   3458  CD  GLN A 223      55.254  87.258 123.528  1.00  0.00           C  
ATOM   3459  NE2 GLN A 223      56.142  86.499 122.929  1.00  0.00           N  
ATOM   3460  OE1 GLN A 223      54.749  86.980 124.563  1.00  0.00           O  
ATOM   3461  H   GLN A 223      50.976  89.386 122.171  1.00  0.00           H  
ATOM   3462  HA  GLN A 223      53.364  90.893 122.591  1.00  0.00           H  
ATOM   3463  HB2 GLN A 223      53.024  88.659 123.576  1.00  0.00           H  
ATOM   3464  HB3 GLN A 223      53.057  87.977 122.001  1.00  0.00           H  
ATOM   3465  HG2 GLN A 223      55.428  88.700 121.895  1.00  0.00           H  
ATOM   3466  HG3 GLN A 223      55.192  89.374 123.553  1.00  0.00           H  
ATOM   3467 HE21 GLN A 223      56.284  85.575 123.310  1.00  0.00           H  
ATOM   3468 HE22 GLN A 223      56.448  86.795 122.013  1.00  0.00           H  
ATOM   3469  N   VAL A 224      54.788  90.928 120.411  1.00  0.00           N  
ATOM   3470  CA  VAL A 224      55.393  91.517 119.218  1.00  0.00           C  
ATOM   3471  C   VAL A 224      56.810  91.054 118.980  1.00  0.00           C  
ATOM   3472  O   VAL A 224      57.685  91.383 119.758  1.00  0.00           O  
ATOM   3473  CB  VAL A 224      55.272  93.071 119.273  1.00  0.00           C  
ATOM   3474  CG1 VAL A 224      55.887  93.657 117.986  1.00  0.00           C  
ATOM   3475  CG2 VAL A 224      53.886  93.667 119.646  1.00  0.00           C  
ATOM   3476  H   VAL A 224      55.321  91.178 121.231  1.00  0.00           H  
ATOM   3477  HA  VAL A 224      54.838  91.352 118.294  1.00  0.00           H  
ATOM   3478  HB  VAL A 224      55.963  93.432 120.034  1.00  0.00           H  
ATOM   3479 HG11 VAL A 224      55.515  93.176 117.081  1.00  0.00           H  
ATOM   3480 HG12 VAL A 224      55.722  94.727 117.858  1.00  0.00           H  
ATOM   3481 HG13 VAL A 224      56.969  93.524 117.978  1.00  0.00           H  
ATOM   3482 HG21 VAL A 224      53.630  94.634 119.212  1.00  0.00           H  
ATOM   3483 HG22 VAL A 224      53.119  92.990 119.269  1.00  0.00           H  
ATOM   3484 HG23 VAL A 224      53.819  93.788 120.726  1.00  0.00           H  
ATOM   3485  N   PRO A 225      57.043  90.312 117.883  1.00  0.00           N  
ATOM   3486  CA  PRO A 225      58.337  90.009 117.422  1.00  0.00           C  
ATOM   3487  C   PRO A 225      59.297  91.150 117.186  1.00  0.00           C  
ATOM   3488  O   PRO A 225      58.880  92.153 116.588  1.00  0.00           O  
ATOM   3489  CB  PRO A 225      58.157  89.200 116.086  1.00  0.00           C  
ATOM   3490  CG  PRO A 225      56.694  88.699 116.161  1.00  0.00           C  
ATOM   3491  CD  PRO A 225      56.024  89.860 116.892  1.00  0.00           C  
ATOM   3492  HA  PRO A 225      58.739  89.300 118.145  1.00  0.00           H  
ATOM   3493  HB2 PRO A 225      58.202  89.797 115.175  1.00  0.00           H  
ATOM   3494  HB3 PRO A 225      58.771  88.300 116.101  1.00  0.00           H  
ATOM   3495  HG2 PRO A 225      56.294  88.548 115.158  1.00  0.00           H  
ATOM   3496  HG3 PRO A 225      56.512  87.784 116.725  1.00  0.00           H  
ATOM   3497  HD2 PRO A 225      55.724  90.638 116.190  1.00  0.00           H  
ATOM   3498  HD3 PRO A 225      55.109  89.438 117.309  1.00  0.00           H  
ATOM   3499  N   GLY A 226      60.540  91.012 117.530  1.00  0.00           N  
ATOM   3500  CA  GLY A 226      61.586  92.066 117.700  1.00  0.00           C  
ATOM   3501  C   GLY A 226      61.489  92.833 119.018  1.00  0.00           C  
ATOM   3502  O   GLY A 226      60.696  92.446 119.868  1.00  0.00           O  
ATOM   3503  H   GLY A 226      60.822  90.129 117.931  1.00  0.00           H  
ATOM   3504  HA2 GLY A 226      62.581  91.623 117.742  1.00  0.00           H  
ATOM   3505  HA3 GLY A 226      61.712  92.766 116.875  1.00  0.00           H  
ATOM   3506  N   ALA A 227      62.294  93.899 119.222  1.00  0.00           N  
ATOM   3507  CA  ALA A 227      62.304  94.759 120.428  1.00  0.00           C  
ATOM   3508  C   ALA A 227      62.303  93.934 121.708  1.00  0.00           C  
ATOM   3509  O   ALA A 227      61.985  94.526 122.735  1.00  0.00           O  
ATOM   3510  CB  ALA A 227      61.248  95.850 120.312  1.00  0.00           C  
ATOM   3511  H   ALA A 227      62.902  94.146 118.455  1.00  0.00           H  
ATOM   3512  HA  ALA A 227      63.319  95.155 120.453  1.00  0.00           H  
ATOM   3513  HB1 ALA A 227      61.221  96.474 121.206  1.00  0.00           H  
ATOM   3514  HB2 ALA A 227      61.663  96.617 119.659  1.00  0.00           H  
ATOM   3515  HB3 ALA A 227      60.264  95.532 119.969  1.00  0.00           H  
ATOM   3516  N   GLY A 228      62.744  92.638 121.763  1.00  0.00           N  
ATOM   3517  CA  GLY A 228      62.769  91.804 122.988  1.00  0.00           C  
ATOM   3518  C   GLY A 228      62.828  90.323 122.517  1.00  0.00           C  
ATOM   3519  O   GLY A 228      62.664  90.061 121.302  1.00  0.00           O  
ATOM   3520  H   GLY A 228      62.917  92.138 120.903  1.00  0.00           H  
ATOM   3521  HA2 GLY A 228      63.650  92.003 123.598  1.00  0.00           H  
ATOM   3522  HA3 GLY A 228      61.942  92.030 123.661  1.00  0.00           H  
ATOM   3523  N   ARG A 229      62.971  89.395 123.448  1.00  0.00           N  
ATOM   3524  CA  ARG A 229      63.555  88.034 123.197  1.00  0.00           C  
ATOM   3525  C   ARG A 229      63.016  86.821 123.964  1.00  0.00           C  
ATOM   3526  O   ARG A 229      62.078  86.893 124.752  1.00  0.00           O  
ATOM   3527  CB  ARG A 229      65.066  88.180 123.259  1.00  0.00           C  
ATOM   3528  CG  ARG A 229      65.650  88.707 124.582  1.00  0.00           C  
ATOM   3529  CD  ARG A 229      65.802  87.818 125.732  1.00  0.00           C  
ATOM   3530  NE  ARG A 229      66.533  86.623 125.360  1.00  0.00           N  
ATOM   3531  CZ  ARG A 229      67.787  86.444 125.472  1.00  0.00           C  
ATOM   3532  NH1 ARG A 229      68.578  87.274 126.024  1.00  0.00           N1+
ATOM   3533  NH2 ARG A 229      68.385  85.332 125.067  1.00  0.00           N  
ATOM   3534  H   ARG A 229      62.873  89.700 124.405  1.00  0.00           H  
ATOM   3535  HA  ARG A 229      63.338  87.768 122.162  1.00  0.00           H  
ATOM   3536  HB2 ARG A 229      65.742  87.357 123.026  1.00  0.00           H  
ATOM   3537  HB3 ARG A 229      65.233  88.901 122.460  1.00  0.00           H  
ATOM   3538  HG2 ARG A 229      66.555  89.200 124.229  1.00  0.00           H  
ATOM   3539  HG3 ARG A 229      65.097  89.622 124.798  1.00  0.00           H  
ATOM   3540  HD2 ARG A 229      66.394  88.291 126.517  1.00  0.00           H  
ATOM   3541  HD3 ARG A 229      64.792  87.624 126.094  1.00  0.00           H  
ATOM   3542  HE  ARG A 229      66.165  85.823 124.865  1.00  0.00           H  
ATOM   3543 HH11 ARG A 229      68.178  88.114 126.419  1.00  0.00           H  
ATOM   3544 HH12 ARG A 229      69.520  86.984 126.243  1.00  0.00           H  
ATOM   3545 HH21 ARG A 229      67.834  84.517 124.838  1.00  0.00           H  
ATOM   3546 HH22 ARG A 229      69.327  85.123 125.364  1.00  0.00           H  
ATOM   3547  N   ASP A 230      63.615  85.650 123.758  1.00  0.00           N  
ATOM   3548  CA  ASP A 230      63.222  84.436 124.484  1.00  0.00           C  
ATOM   3549  C   ASP A 230      63.089  84.647 126.047  1.00  0.00           C  
ATOM   3550  O   ASP A 230      64.043  85.082 126.677  1.00  0.00           O  
ATOM   3551  CB  ASP A 230      64.096  83.237 124.022  1.00  0.00           C  
ATOM   3552  CG  ASP A 230      65.578  83.447 124.201  1.00  0.00           C  
ATOM   3553  OD1 ASP A 230      66.150  82.788 125.049  1.00  0.00           O  
ATOM   3554  OD2 ASP A 230      66.163  84.439 123.651  1.00  0.00           O1-
ATOM   3555  H   ASP A 230      64.361  85.593 123.078  1.00  0.00           H  
ATOM   3556  HA  ASP A 230      62.258  84.134 124.077  1.00  0.00           H  
ATOM   3557  HB2 ASP A 230      63.851  82.381 124.652  1.00  0.00           H  
ATOM   3558  HB3 ASP A 230      63.927  83.013 122.969  1.00  0.00           H  
ATOM   3559  N   GLY A 231      61.880  84.424 126.671  1.00  0.00           N  
ATOM   3560  CA  GLY A 231      61.625  84.670 128.058  1.00  0.00           C  
ATOM   3561  C   GLY A 231      61.366  86.098 128.445  1.00  0.00           C  
ATOM   3562  O   GLY A 231      60.796  86.350 129.487  1.00  0.00           O  
ATOM   3563  H   GLY A 231      61.124  84.019 126.135  1.00  0.00           H  
ATOM   3564  HA2 GLY A 231      60.820  84.010 128.381  1.00  0.00           H  
ATOM   3565  HA3 GLY A 231      62.544  84.423 128.589  1.00  0.00           H  
ATOM   3566  N   ALA A 232      61.935  87.013 127.662  1.00  0.00           N  
ATOM   3567  CA  ALA A 232      61.841  88.469 127.885  1.00  0.00           C  
ATOM   3568  C   ALA A 232      61.307  89.185 126.613  1.00  0.00           C  
ATOM   3569  O   ALA A 232      61.909  90.138 126.080  1.00  0.00           O  
ATOM   3570  CB  ALA A 232      63.181  88.963 128.360  1.00  0.00           C  
ATOM   3571  H   ALA A 232      62.300  86.770 126.752  1.00  0.00           H  
ATOM   3572  HA  ALA A 232      61.097  88.653 128.660  1.00  0.00           H  
ATOM   3573  HB1 ALA A 232      63.058  89.957 128.790  1.00  0.00           H  
ATOM   3574  HB2 ALA A 232      63.416  88.280 129.176  1.00  0.00           H  
ATOM   3575  HB3 ALA A 232      63.820  89.030 127.480  1.00  0.00           H  
ATOM   3576  N   PRO A 233      60.195  88.790 126.057  1.00  0.00           N  
ATOM   3577  CA  PRO A 233      59.572  89.401 124.904  1.00  0.00           C  
ATOM   3578  C   PRO A 233      59.170  90.859 125.133  1.00  0.00           C  
ATOM   3579  O   PRO A 233      59.109  91.356 126.241  1.00  0.00           O  
ATOM   3580  CB  PRO A 233      58.338  88.562 124.593  1.00  0.00           C  
ATOM   3581  CG  PRO A 233      57.991  87.782 125.827  1.00  0.00           C  
ATOM   3582  CD  PRO A 233      59.384  87.642 126.398  1.00  0.00           C  
ATOM   3583  HA  PRO A 233      60.301  89.432 124.094  1.00  0.00           H  
ATOM   3584  HB2 PRO A 233      57.472  89.094 124.200  1.00  0.00           H  
ATOM   3585  HB3 PRO A 233      58.676  87.831 123.858  1.00  0.00           H  
ATOM   3586  HG2 PRO A 233      57.428  88.433 126.495  1.00  0.00           H  
ATOM   3587  HG3 PRO A 233      57.635  86.759 125.701  1.00  0.00           H  
ATOM   3588  HD2 PRO A 233      59.319  87.425 127.465  1.00  0.00           H  
ATOM   3589  HD3 PRO A 233      59.758  86.760 125.878  1.00  0.00           H  
ATOM   3590  N   GLY A 234      58.678  91.469 124.021  1.00  0.00           N  
ATOM   3591  CA  GLY A 234      58.011  92.763 123.997  1.00  0.00           C  
ATOM   3592  C   GLY A 234      56.553  92.728 123.675  1.00  0.00           C  
ATOM   3593  O   GLY A 234      56.023  91.863 122.937  1.00  0.00           O  
ATOM   3594  H   GLY A 234      58.940  90.979 123.178  1.00  0.00           H  
ATOM   3595  HA2 GLY A 234      58.137  93.257 124.961  1.00  0.00           H  
ATOM   3596  HA3 GLY A 234      58.464  93.399 123.236  1.00  0.00           H  
ATOM   3597  N   PHE A 235      55.789  93.686 124.148  1.00  0.00           N  
ATOM   3598  CA  PHE A 235      54.298  93.778 124.057  1.00  0.00           C  
ATOM   3599  C   PHE A 235      53.666  95.084 123.577  1.00  0.00           C  
ATOM   3600  O   PHE A 235      54.191  96.194 123.751  1.00  0.00           O  
ATOM   3601  CB  PHE A 235      53.577  93.351 125.390  1.00  0.00           C  
ATOM   3602  CG  PHE A 235      54.074  92.109 126.152  1.00  0.00           C  
ATOM   3603  CD1 PHE A 235      55.299  92.170 126.854  1.00  0.00           C  
ATOM   3604  CD2 PHE A 235      53.449  90.843 126.043  1.00  0.00           C  
ATOM   3605  CE1 PHE A 235      55.804  91.038 127.482  1.00  0.00           C  
ATOM   3606  CE2 PHE A 235      54.024  89.695 126.576  1.00  0.00           C  
ATOM   3607  CZ  PHE A 235      55.263  89.784 127.304  1.00  0.00           C  
ATOM   3608  H   PHE A 235      56.148  94.398 124.769  1.00  0.00           H  
ATOM   3609  HA  PHE A 235      53.965  93.055 123.314  1.00  0.00           H  
ATOM   3610  HB2 PHE A 235      53.514  94.219 126.046  1.00  0.00           H  
ATOM   3611  HB3 PHE A 235      52.532  93.192 125.125  1.00  0.00           H  
ATOM   3612  HD1 PHE A 235      55.808  93.114 126.982  1.00  0.00           H  
ATOM   3613  HD2 PHE A 235      52.563  90.663 125.451  1.00  0.00           H  
ATOM   3614  HE1 PHE A 235      56.719  91.093 128.052  1.00  0.00           H  
ATOM   3615  HE2 PHE A 235      53.608  88.716 126.392  1.00  0.00           H  
ATOM   3616  HZ  PHE A 235      55.809  88.957 127.735  1.00  0.00           H  
ATOM   3617  N   SER A 236      52.553  94.920 122.849  1.00  0.00           N  
ATOM   3618  CA  SER A 236      51.564  95.972 122.665  1.00  0.00           C  
ATOM   3619  C   SER A 236      50.499  95.922 123.762  1.00  0.00           C  
ATOM   3620  O   SER A 236      50.046  94.833 124.194  1.00  0.00           O  
ATOM   3621  CB  SER A 236      50.941  96.031 121.271  1.00  0.00           C  
ATOM   3622  OG  SER A 236      49.998  97.134 121.230  1.00  0.00           O  
ATOM   3623  H   SER A 236      52.366  94.012 122.450  1.00  0.00           H  
ATOM   3624  HA  SER A 236      52.071  96.915 122.876  1.00  0.00           H  
ATOM   3625  HB2 SER A 236      51.778  96.106 120.578  1.00  0.00           H  
ATOM   3626  HB3 SER A 236      50.384  95.134 120.998  1.00  0.00           H  
ATOM   3627  HG  SER A 236      50.527  97.932 121.311  1.00  0.00           H  
ATOM   3628  N   LYS A 237      50.057  97.050 124.276  1.00  0.00           N  
ATOM   3629  CA  LYS A 237      48.875  97.203 125.176  1.00  0.00           C  
ATOM   3630  C   LYS A 237      47.994  98.423 124.904  1.00  0.00           C  
ATOM   3631  O   LYS A 237      48.466  99.531 124.652  1.00  0.00           O  
ATOM   3632  CB  LYS A 237      49.212  97.332 126.686  1.00  0.00           C  
ATOM   3633  CG  LYS A 237      49.852  96.078 127.268  1.00  0.00           C  
ATOM   3634  CD  LYS A 237      50.113  96.258 128.740  1.00  0.00           C  
ATOM   3635  CE  LYS A 237      50.921  95.041 129.204  1.00  0.00           C  
ATOM   3636  NZ  LYS A 237      51.243  95.159 130.626  1.00  0.00           N1+
ATOM   3637  H   LYS A 237      50.471  97.892 123.902  1.00  0.00           H  
ATOM   3638  HA  LYS A 237      48.197  96.359 125.049  1.00  0.00           H  
ATOM   3639  HB2 LYS A 237      49.890  98.176 126.806  1.00  0.00           H  
ATOM   3640  HB3 LYS A 237      48.315  97.594 127.248  1.00  0.00           H  
ATOM   3641  HG2 LYS A 237      49.214  95.205 127.127  1.00  0.00           H  
ATOM   3642  HG3 LYS A 237      50.777  95.814 126.757  1.00  0.00           H  
ATOM   3643  HD2 LYS A 237      50.618  97.201 128.952  1.00  0.00           H  
ATOM   3644  HD3 LYS A 237      49.166  96.330 129.276  1.00  0.00           H  
ATOM   3645  HE2 LYS A 237      50.423  94.091 129.005  1.00  0.00           H  
ATOM   3646  HE3 LYS A 237      51.831  95.071 128.603  1.00  0.00           H  
ATOM   3647  HZ1 LYS A 237      50.397  95.282 131.163  1.00  0.00           H  
ATOM   3648  HZ2 LYS A 237      51.707  94.321 130.947  1.00  0.00           H  
ATOM   3649  HZ3 LYS A 237      51.823  95.967 130.801  1.00  0.00           H  
ATOM   3650  N   PHE A 238      46.703  98.184 124.728  1.00  0.00           N  
ATOM   3651  CA  PHE A 238      45.729  99.246 124.159  1.00  0.00           C  
ATOM   3652  C   PHE A 238      44.310  99.048 124.683  1.00  0.00           C  
ATOM   3653  O   PHE A 238      44.084  98.073 125.300  1.00  0.00           O  
ATOM   3654  CB  PHE A 238      45.714  99.315 122.613  1.00  0.00           C  
ATOM   3655  CG  PHE A 238      45.302  98.099 121.836  1.00  0.00           C  
ATOM   3656  CD1 PHE A 238      46.278  97.192 121.322  1.00  0.00           C  
ATOM   3657  CD2 PHE A 238      43.944  97.793 121.580  1.00  0.00           C  
ATOM   3658  CE1 PHE A 238      45.911  96.049 120.554  1.00  0.00           C  
ATOM   3659  CE2 PHE A 238      43.554  96.744 120.794  1.00  0.00           C  
ATOM   3660  CZ  PHE A 238      44.530  95.911 120.308  1.00  0.00           C  
ATOM   3661  H   PHE A 238      46.407  97.258 125.002  1.00  0.00           H  
ATOM   3662  HA  PHE A 238      45.968 100.233 124.555  1.00  0.00           H  
ATOM   3663  HB2 PHE A 238      45.054 100.140 122.346  1.00  0.00           H  
ATOM   3664  HB3 PHE A 238      46.709  99.685 122.367  1.00  0.00           H  
ATOM   3665  HD1 PHE A 238      47.332  97.400 121.442  1.00  0.00           H  
ATOM   3666  HD2 PHE A 238      43.201  98.529 121.851  1.00  0.00           H  
ATOM   3667  HE1 PHE A 238      46.610  95.401 120.048  1.00  0.00           H  
ATOM   3668  HE2 PHE A 238      42.514  96.522 120.606  1.00  0.00           H  
ATOM   3669  HZ  PHE A 238      44.236  95.122 119.631  1.00  0.00           H  
ATOM   3670  N   ARG A 239      43.469 100.072 124.360  1.00  0.00           N  
ATOM   3671  CA  ARG A 239      42.263 100.482 125.056  1.00  0.00           C  
ATOM   3672  C   ARG A 239      41.261 100.969 124.056  1.00  0.00           C  
ATOM   3673  O   ARG A 239      41.618 101.927 123.354  1.00  0.00           O  
ATOM   3674  CB  ARG A 239      42.553 101.401 126.137  1.00  0.00           C  
ATOM   3675  CG  ARG A 239      41.258 101.673 126.977  1.00  0.00           C  
ATOM   3676  CD  ARG A 239      41.595 102.519 128.171  1.00  0.00           C  
ATOM   3677  NE  ARG A 239      42.098 101.610 129.240  1.00  0.00           N  
ATOM   3678  CZ  ARG A 239      42.735 101.931 130.401  1.00  0.00           C  
ATOM   3679  NH1 ARG A 239      43.151 103.100 130.745  1.00  0.00           N1+
ATOM   3680  NH2 ARG A 239      42.875 101.016 131.320  1.00  0.00           N  
ATOM   3681  H   ARG A 239      43.766 100.649 123.587  1.00  0.00           H  
ATOM   3682  HA  ARG A 239      41.778  99.567 125.395  1.00  0.00           H  
ATOM   3683  HB2 ARG A 239      43.288 100.916 126.780  1.00  0.00           H  
ATOM   3684  HB3 ARG A 239      43.053 102.292 125.757  1.00  0.00           H  
ATOM   3685  HG2 ARG A 239      40.534 102.272 126.426  1.00  0.00           H  
ATOM   3686  HG3 ARG A 239      40.757 100.725 127.174  1.00  0.00           H  
ATOM   3687  HD2 ARG A 239      42.255 103.342 127.895  1.00  0.00           H  
ATOM   3688  HD3 ARG A 239      40.660 102.877 128.602  1.00  0.00           H  
ATOM   3689  HE  ARG A 239      41.896 100.626 129.131  1.00  0.00           H  
ATOM   3690 HH11 ARG A 239      43.059 103.886 130.118  1.00  0.00           H  
ATOM   3691 HH12 ARG A 239      43.521 103.254 131.671  1.00  0.00           H  
ATOM   3692 HH21 ARG A 239      42.604 100.069 131.092  1.00  0.00           H  
ATOM   3693 HH22 ARG A 239      43.129 101.285 132.260  1.00  0.00           H  
ATOM   3694  N   LEU A 240      40.109 100.339 123.909  1.00  0.00           N  
ATOM   3695  CA  LEU A 240      38.934 100.833 123.218  1.00  0.00           C  
ATOM   3696  C   LEU A 240      37.743 100.663 124.207  1.00  0.00           C  
ATOM   3697  O   LEU A 240      37.760  99.870 125.138  1.00  0.00           O  
ATOM   3698  CB  LEU A 240      38.697 100.016 121.916  1.00  0.00           C  
ATOM   3699  CG  LEU A 240      39.676  99.969 120.667  1.00  0.00           C  
ATOM   3700  CD1 LEU A 240      40.110 101.353 120.158  1.00  0.00           C  
ATOM   3701  CD2 LEU A 240      40.941  99.061 120.927  1.00  0.00           C  
ATOM   3702  H   LEU A 240      40.097  99.473 124.430  1.00  0.00           H  
ATOM   3703  HA  LEU A 240      38.961 101.873 122.895  1.00  0.00           H  
ATOM   3704  HB2 LEU A 240      38.525  98.963 122.146  1.00  0.00           H  
ATOM   3705  HB3 LEU A 240      37.802 100.276 121.353  1.00  0.00           H  
ATOM   3706  HG  LEU A 240      39.057  99.504 119.899  1.00  0.00           H  
ATOM   3707 HD11 LEU A 240      40.745 101.789 120.930  1.00  0.00           H  
ATOM   3708 HD12 LEU A 240      40.633 101.324 119.202  1.00  0.00           H  
ATOM   3709 HD13 LEU A 240      39.223 101.962 119.987  1.00  0.00           H  
ATOM   3710 HD21 LEU A 240      40.534  98.104 120.600  1.00  0.00           H  
ATOM   3711 HD22 LEU A 240      41.779  99.396 120.315  1.00  0.00           H  
ATOM   3712 HD23 LEU A 240      41.253  98.994 121.969  1.00  0.00           H  
ATOM   3713  N   SER A 241      36.722 101.499 123.911  1.00  0.00           N  
ATOM   3714  CA  SER A 241      35.561 101.665 124.805  1.00  0.00           C  
ATOM   3715  C   SER A 241      34.260 101.897 124.031  1.00  0.00           C  
ATOM   3716  O   SER A 241      34.283 102.562 122.981  1.00  0.00           O  
ATOM   3717  CB  SER A 241      35.800 102.720 125.853  1.00  0.00           C  
ATOM   3718  OG  SER A 241      36.988 102.659 126.694  1.00  0.00           O  
ATOM   3719  H   SER A 241      36.780 102.167 123.156  1.00  0.00           H  
ATOM   3720  HA  SER A 241      35.325 100.768 125.377  1.00  0.00           H  
ATOM   3721  HB2 SER A 241      35.784 103.726 125.432  1.00  0.00           H  
ATOM   3722  HB3 SER A 241      34.901 102.673 126.467  1.00  0.00           H  
ATOM   3723  HG  SER A 241      36.640 102.220 127.473  1.00  0.00           H  
ATOM   3724  N   TYR A 242      33.152 101.277 124.420  1.00  0.00           N  
ATOM   3725  CA  TYR A 242      31.969 101.154 123.539  1.00  0.00           C  
ATOM   3726  C   TYR A 242      30.605 101.494 124.351  1.00  0.00           C  
ATOM   3727  O   TYR A 242      30.545 101.313 125.603  1.00  0.00           O  
ATOM   3728  CB  TYR A 242      31.898  99.700 123.007  1.00  0.00           C  
ATOM   3729  CG  TYR A 242      33.213  99.177 122.356  1.00  0.00           C  
ATOM   3730  CD1 TYR A 242      33.371  99.253 120.924  1.00  0.00           C  
ATOM   3731  CD2 TYR A 242      34.169  98.479 123.174  1.00  0.00           C  
ATOM   3732  CE1 TYR A 242      34.601  98.782 120.416  1.00  0.00           C  
ATOM   3733  CE2 TYR A 242      35.359  97.945 122.613  1.00  0.00           C  
ATOM   3734  CZ  TYR A 242      35.514  98.112 121.220  1.00  0.00           C  
ATOM   3735  OH  TYR A 242      36.603  97.569 120.610  1.00  0.00           O  
ATOM   3736  H   TYR A 242      33.181 100.616 125.183  1.00  0.00           H  
ATOM   3737  HA  TYR A 242      32.031 101.769 122.640  1.00  0.00           H  
ATOM   3738  HB2 TYR A 242      31.608  98.959 123.751  1.00  0.00           H  
ATOM   3739  HB3 TYR A 242      31.125  99.612 122.243  1.00  0.00           H  
ATOM   3740  HD1 TYR A 242      32.621  99.717 120.301  1.00  0.00           H  
ATOM   3741  HD2 TYR A 242      33.989  98.299 124.224  1.00  0.00           H  
ATOM   3742  HE1 TYR A 242      34.816  98.845 119.359  1.00  0.00           H  
ATOM   3743  HE2 TYR A 242      35.982  97.255 123.162  1.00  0.00           H  
ATOM   3744  HH  TYR A 242      37.101  96.995 121.196  1.00  0.00           H  
ATOM   3745  N   TYR A 243      29.609 101.944 123.613  1.00  0.00           N  
ATOM   3746  CA  TYR A 243      28.237 101.951 124.155  1.00  0.00           C  
ATOM   3747  C   TYR A 243      27.723 100.491 124.229  1.00  0.00           C  
ATOM   3748  O   TYR A 243      28.060  99.671 123.347  1.00  0.00           O  
ATOM   3749  CB  TYR A 243      27.327 102.840 123.287  1.00  0.00           C  
ATOM   3750  CG  TYR A 243      25.876 102.817 123.623  1.00  0.00           C  
ATOM   3751  CD1 TYR A 243      25.433 103.433 124.830  1.00  0.00           C  
ATOM   3752  CD2 TYR A 243      24.979 102.175 122.789  1.00  0.00           C  
ATOM   3753  CE1 TYR A 243      24.048 103.423 125.178  1.00  0.00           C  
ATOM   3754  CE2 TYR A 243      23.618 102.273 123.013  1.00  0.00           C  
ATOM   3755  CZ  TYR A 243      23.110 102.819 124.232  1.00  0.00           C  
ATOM   3756  OH  TYR A 243      21.795 102.637 124.625  1.00  0.00           O  
ATOM   3757  H   TYR A 243      29.719 102.092 122.620  1.00  0.00           H  
ATOM   3758  HA  TYR A 243      28.318 102.339 125.170  1.00  0.00           H  
ATOM   3759  HB2 TYR A 243      27.686 103.865 123.201  1.00  0.00           H  
ATOM   3760  HB3 TYR A 243      27.454 102.538 122.247  1.00  0.00           H  
ATOM   3761  HD1 TYR A 243      26.061 103.872 125.590  1.00  0.00           H  
ATOM   3762  HD2 TYR A 243      25.265 101.551 121.957  1.00  0.00           H  
ATOM   3763  HE1 TYR A 243      23.729 103.865 126.111  1.00  0.00           H  
ATOM   3764  HE2 TYR A 243      22.921 101.683 122.436  1.00  0.00           H  
ATOM   3765  HH  TYR A 243      21.766 102.593 125.584  1.00  0.00           H  
ATOM   3766  N   PRO A 244      26.915 100.039 125.208  1.00  0.00           N  
ATOM   3767  CA  PRO A 244      26.351  98.681 125.184  1.00  0.00           C  
ATOM   3768  C   PRO A 244      25.164  98.670 124.217  1.00  0.00           C  
ATOM   3769  O   PRO A 244      24.070  98.889 124.705  1.00  0.00           O  
ATOM   3770  CB  PRO A 244      26.016  98.475 126.675  1.00  0.00           C  
ATOM   3771  CG  PRO A 244      25.835  99.843 127.267  1.00  0.00           C  
ATOM   3772  CD  PRO A 244      26.818 100.670 126.507  1.00  0.00           C  
ATOM   3773  HA  PRO A 244      27.099  97.968 124.837  1.00  0.00           H  
ATOM   3774  HB2 PRO A 244      25.203  97.775 126.869  1.00  0.00           H  
ATOM   3775  HB3 PRO A 244      26.892  98.056 127.171  1.00  0.00           H  
ATOM   3776  HG2 PRO A 244      24.824 100.193 127.058  1.00  0.00           H  
ATOM   3777  HG3 PRO A 244      26.048  99.905 128.334  1.00  0.00           H  
ATOM   3778  HD2 PRO A 244      26.355 101.656 126.477  1.00  0.00           H  
ATOM   3779  HD3 PRO A 244      27.816 100.680 126.947  1.00  0.00           H  
ATOM   3780  N   HIE A 245      25.333  98.327 122.913  1.00  0.00           N  
ATOM   3781  CA  HIE A 245      24.259  98.272 121.940  1.00  0.00           C  
ATOM   3782  C   HIE A 245      23.455  96.938 122.093  1.00  0.00           C  
ATOM   3783  O   HIE A 245      23.873  95.927 121.474  1.00  0.00           O  
ATOM   3784  CB  HIE A 245      24.790  98.379 120.483  1.00  0.00           C  
ATOM   3785  CG  HIE A 245      25.242  99.737 120.124  1.00  0.00           C  
ATOM   3786  CD2 HIE A 245      24.500 100.688 119.490  1.00  0.00           C  
ATOM   3787  ND1 HIE A 245      26.514 100.148 120.191  1.00  0.00           N  
ATOM   3788  CE1 HIE A 245      26.500 101.386 119.693  1.00  0.00           C  
ATOM   3789  NE2 HIE A 245      25.296 101.764 119.327  1.00  0.00           N  
ATOM   3790  H   HIE A 245      26.265  98.057 122.632  1.00  0.00           H  
ATOM   3791  HA  HIE A 245      23.614  99.148 122.014  1.00  0.00           H  
ATOM   3792  HB2 HIE A 245      25.590  97.665 120.289  1.00  0.00           H  
ATOM   3793  HB3 HIE A 245      23.921  98.197 119.851  1.00  0.00           H  
ATOM   3794  HD2 HIE A 245      23.428 100.718 119.359  1.00  0.00           H  
ATOM   3795  HE1 HIE A 245      27.308 102.101 119.699  1.00  0.00           H  
ATOM   3796  HE2 HIE A 245      25.133 102.737 119.108  1.00  0.00           H  
ATOM   3797  N   CYS A 246      22.349  96.906 122.859  1.00  0.00           N  
ATOM   3798  CA  CYS A 246      21.491  95.771 123.107  1.00  0.00           C  
ATOM   3799  C   CYS A 246      20.696  95.492 121.796  1.00  0.00           C  
ATOM   3800  O   CYS A 246      20.121  96.442 121.293  1.00  0.00           O  
ATOM   3801  CB  CYS A 246      20.627  95.805 124.305  1.00  0.00           C  
ATOM   3802  SG  CYS A 246      21.623  96.260 125.784  1.00  0.00           S  
ATOM   3803  H   CYS A 246      22.201  97.748 123.398  1.00  0.00           H  
ATOM   3804  HA  CYS A 246      22.052  94.843 123.222  1.00  0.00           H  
ATOM   3805  HB2 CYS A 246      19.806  96.483 124.072  1.00  0.00           H  
ATOM   3806  HB3 CYS A 246      20.090  94.858 124.365  1.00  0.00           H  
ATOM   3807  HG  CYS A 246      21.998  95.000 126.028  1.00  0.00           H  
ATOM   3808  N   LEU A 247      20.667  94.218 121.312  1.00  0.00           N  
ATOM   3809  CA  LEU A 247      20.028  93.763 120.096  1.00  0.00           C  
ATOM   3810  C   LEU A 247      18.554  94.310 119.917  1.00  0.00           C  
ATOM   3811  O   LEU A 247      18.255  94.804 118.861  1.00  0.00           O  
ATOM   3812  CB  LEU A 247      20.135  92.185 120.034  1.00  0.00           C  
ATOM   3813  CG  LEU A 247      19.748  91.549 118.678  1.00  0.00           C  
ATOM   3814  CD1 LEU A 247      20.604  92.029 117.513  1.00  0.00           C  
ATOM   3815  CD2 LEU A 247      19.772  90.010 118.796  1.00  0.00           C  
ATOM   3816  H   LEU A 247      21.067  93.453 121.837  1.00  0.00           H  
ATOM   3817  HA  LEU A 247      20.669  94.108 119.284  1.00  0.00           H  
ATOM   3818  HB2 LEU A 247      21.182  91.967 120.242  1.00  0.00           H  
ATOM   3819  HB3 LEU A 247      19.583  91.804 120.892  1.00  0.00           H  
ATOM   3820  HG  LEU A 247      18.683  91.709 118.509  1.00  0.00           H  
ATOM   3821 HD11 LEU A 247      21.658  92.009 117.793  1.00  0.00           H  
ATOM   3822 HD12 LEU A 247      20.465  91.551 116.544  1.00  0.00           H  
ATOM   3823 HD13 LEU A 247      20.433  93.073 117.248  1.00  0.00           H  
ATOM   3824 HD21 LEU A 247      20.781  89.707 119.077  1.00  0.00           H  
ATOM   3825 HD22 LEU A 247      19.166  89.614 119.611  1.00  0.00           H  
ATOM   3826 HD23 LEU A 247      19.358  89.530 117.909  1.00  0.00           H  
ATOM   3827  N   ALA A 248      17.743  94.169 120.968  1.00  0.00           N  
ATOM   3828  CA  ALA A 248      16.324  94.573 120.822  1.00  0.00           C  
ATOM   3829  C   ALA A 248      16.192  96.099 120.479  1.00  0.00           C  
ATOM   3830  O   ALA A 248      15.424  96.460 119.619  1.00  0.00           O  
ATOM   3831  CB  ALA A 248      15.630  94.299 122.162  1.00  0.00           C  
ATOM   3832  H   ALA A 248      18.149  93.716 121.774  1.00  0.00           H  
ATOM   3833  HA  ALA A 248      15.873  93.919 120.075  1.00  0.00           H  
ATOM   3834  HB1 ALA A 248      14.596  94.635 122.234  1.00  0.00           H  
ATOM   3835  HB2 ALA A 248      15.659  93.221 122.317  1.00  0.00           H  
ATOM   3836  HB3 ALA A 248      16.133  94.896 122.924  1.00  0.00           H  
ATOM   3837  N   SER A 249      17.026  96.999 121.097  1.00  0.00           N  
ATOM   3838  CA  SER A 249      17.077  98.430 120.787  1.00  0.00           C  
ATOM   3839  C   SER A 249      17.645  98.560 119.371  1.00  0.00           C  
ATOM   3840  O   SER A 249      17.226  99.347 118.549  1.00  0.00           O  
ATOM   3841  CB  SER A 249      17.930  99.315 121.763  1.00  0.00           C  
ATOM   3842  OG  SER A 249      17.758 100.729 121.605  1.00  0.00           O  
ATOM   3843  H   SER A 249      17.573  96.665 121.878  1.00  0.00           H  
ATOM   3844  HA  SER A 249      16.112  98.937 120.786  1.00  0.00           H  
ATOM   3845  HB2 SER A 249      17.574  99.248 122.791  1.00  0.00           H  
ATOM   3846  HB3 SER A 249      18.971  99.000 121.836  1.00  0.00           H  
ATOM   3847  HG  SER A 249      18.637 101.090 121.474  1.00  0.00           H  
ATOM   3848  N   PHE A 250      18.625  97.741 119.094  1.00  0.00           N  
ATOM   3849  CA  PHE A 250      19.424  98.021 117.866  1.00  0.00           C  
ATOM   3850  C   PHE A 250      18.669  97.559 116.636  1.00  0.00           C  
ATOM   3851  O   PHE A 250      18.761  98.280 115.642  1.00  0.00           O  
ATOM   3852  CB  PHE A 250      20.735  97.376 118.077  1.00  0.00           C  
ATOM   3853  CG  PHE A 250      21.720  97.802 116.996  1.00  0.00           C  
ATOM   3854  CD1 PHE A 250      22.416  99.098 117.051  1.00  0.00           C  
ATOM   3855  CD2 PHE A 250      21.961  96.978 115.940  1.00  0.00           C  
ATOM   3856  CE1 PHE A 250      23.287  99.479 116.036  1.00  0.00           C  
ATOM   3857  CE2 PHE A 250      22.883  97.339 114.952  1.00  0.00           C  
ATOM   3858  CZ  PHE A 250      23.584  98.567 114.980  1.00  0.00           C  
ATOM   3859  H   PHE A 250      19.027  97.057 119.719  1.00  0.00           H  
ATOM   3860  HA  PHE A 250      19.678  99.064 117.674  1.00  0.00           H  
ATOM   3861  HB2 PHE A 250      21.195  97.641 119.029  1.00  0.00           H  
ATOM   3862  HB3 PHE A 250      20.518  96.315 118.196  1.00  0.00           H  
ATOM   3863  HD1 PHE A 250      22.161  99.697 117.912  1.00  0.00           H  
ATOM   3864  HD2 PHE A 250      21.520  95.994 115.959  1.00  0.00           H  
ATOM   3865  HE1 PHE A 250      23.942 100.331 116.152  1.00  0.00           H  
ATOM   3866  HE2 PHE A 250      23.095  96.628 114.167  1.00  0.00           H  
ATOM   3867  HZ  PHE A 250      24.367  98.753 114.260  1.00  0.00           H  
ATOM   3868  N   THR A 251      17.756  96.547 116.681  1.00  0.00           N  
ATOM   3869  CA  THR A 251      17.050  96.009 115.501  1.00  0.00           C  
ATOM   3870  C   THR A 251      15.992  96.987 115.068  1.00  0.00           C  
ATOM   3871  O   THR A 251      15.710  97.163 113.893  1.00  0.00           O  
ATOM   3872  CB  THR A 251      16.383  94.674 115.936  1.00  0.00           C  
ATOM   3873  CG2 THR A 251      15.721  93.896 114.832  1.00  0.00           C  
ATOM   3874  OG1 THR A 251      17.276  93.782 116.549  1.00  0.00           O  
ATOM   3875  H   THR A 251      17.598  96.094 117.569  1.00  0.00           H  
ATOM   3876  HA  THR A 251      17.729  95.858 114.663  1.00  0.00           H  
ATOM   3877  HB  THR A 251      15.658  94.926 116.709  1.00  0.00           H  
ATOM   3878  HG1 THR A 251      17.535  94.188 117.380  1.00  0.00           H  
ATOM   3879 HG21 THR A 251      14.804  94.402 114.530  1.00  0.00           H  
ATOM   3880 HG22 THR A 251      16.364  93.899 113.951  1.00  0.00           H  
ATOM   3881 HG23 THR A 251      15.504  92.863 115.105  1.00  0.00           H  
ATOM   3882  N   GLU A 252      15.523  97.849 115.933  1.00  0.00           N  
ATOM   3883  CA  GLU A 252      14.652  99.040 115.599  1.00  0.00           C  
ATOM   3884  C   GLU A 252      15.380 100.359 115.202  1.00  0.00           C  
ATOM   3885  O   GLU A 252      14.846 101.141 114.386  1.00  0.00           O  
ATOM   3886  CB  GLU A 252      13.534  99.232 116.691  1.00  0.00           C  
ATOM   3887  CG  GLU A 252      14.151  99.641 118.035  1.00  0.00           C  
ATOM   3888  CD  GLU A 252      13.155 100.267 118.968  1.00  0.00           C  
ATOM   3889  OE1 GLU A 252      12.626 101.354 118.632  1.00  0.00           O  
ATOM   3890  OE2 GLU A 252      12.948  99.762 120.108  1.00  0.00           O1-
ATOM   3891  H   GLU A 252      15.751  97.734 116.910  1.00  0.00           H  
ATOM   3892  HA  GLU A 252      14.097  98.741 114.710  1.00  0.00           H  
ATOM   3893  HB2 GLU A 252      12.984 100.119 116.375  1.00  0.00           H  
ATOM   3894  HB3 GLU A 252      12.904  98.364 116.878  1.00  0.00           H  
ATOM   3895  HG2 GLU A 252      14.496  98.737 118.536  1.00  0.00           H  
ATOM   3896  HG3 GLU A 252      14.893 100.439 117.999  1.00  0.00           H  
ATOM   3897  N   LEU A 253      16.562 100.515 115.886  1.00  0.00           N  
ATOM   3898  CA  LEU A 253      17.493 101.564 115.602  1.00  0.00           C  
ATOM   3899  C   LEU A 253      17.817 101.552 114.041  1.00  0.00           C  
ATOM   3900  O   LEU A 253      17.691 102.541 113.302  1.00  0.00           O  
ATOM   3901  CB  LEU A 253      18.761 101.533 116.421  1.00  0.00           C  
ATOM   3902  CG  LEU A 253      19.625 102.856 116.478  1.00  0.00           C  
ATOM   3903  CD1 LEU A 253      19.088 103.910 117.518  1.00  0.00           C  
ATOM   3904  CD2 LEU A 253      21.078 102.578 116.843  1.00  0.00           C  
ATOM   3905  H   LEU A 253      16.625  99.973 116.736  1.00  0.00           H  
ATOM   3906  HA  LEU A 253      16.996 102.524 115.743  1.00  0.00           H  
ATOM   3907  HB2 LEU A 253      18.453 101.192 117.409  1.00  0.00           H  
ATOM   3908  HB3 LEU A 253      19.407 100.774 115.982  1.00  0.00           H  
ATOM   3909  HG  LEU A 253      19.581 103.349 115.507  1.00  0.00           H  
ATOM   3910 HD11 LEU A 253      19.426 103.515 118.477  1.00  0.00           H  
ATOM   3911 HD12 LEU A 253      19.517 104.888 117.299  1.00  0.00           H  
ATOM   3912 HD13 LEU A 253      18.002 103.980 117.578  1.00  0.00           H  
ATOM   3913 HD21 LEU A 253      21.542 103.529 117.104  1.00  0.00           H  
ATOM   3914 HD22 LEU A 253      21.116 101.926 117.715  1.00  0.00           H  
ATOM   3915 HD23 LEU A 253      21.638 102.200 115.988  1.00  0.00           H  
ATOM   3916  N   VAL A 254      18.332 100.417 113.502  1.00  0.00           N  
ATOM   3917  CA  VAL A 254      18.833 100.320 112.070  1.00  0.00           C  
ATOM   3918  C   VAL A 254      17.722 100.358 111.046  1.00  0.00           C  
ATOM   3919  O   VAL A 254      17.872 100.819 109.930  1.00  0.00           O  
ATOM   3920  CB  VAL A 254      19.741  99.145 112.016  1.00  0.00           C  
ATOM   3921  CG1 VAL A 254      19.061  97.742 111.974  1.00  0.00           C  
ATOM   3922  CG2 VAL A 254      20.595  99.252 110.739  1.00  0.00           C  
ATOM   3923  H   VAL A 254      18.553  99.667 114.140  1.00  0.00           H  
ATOM   3924  HA  VAL A 254      19.448 101.212 111.951  1.00  0.00           H  
ATOM   3925  HB  VAL A 254      20.482  99.049 112.809  1.00  0.00           H  
ATOM   3926 HG11 VAL A 254      18.254  97.773 111.243  1.00  0.00           H  
ATOM   3927 HG12 VAL A 254      19.806  97.012 111.657  1.00  0.00           H  
ATOM   3928 HG13 VAL A 254      18.613  97.562 112.951  1.00  0.00           H  
ATOM   3929 HG21 VAL A 254      21.156  98.336 110.555  1.00  0.00           H  
ATOM   3930 HG22 VAL A 254      19.975  99.357 109.850  1.00  0.00           H  
ATOM   3931 HG23 VAL A 254      21.310 100.068 110.850  1.00  0.00           H  
ATOM   3932  N   GLN A 255      16.538  99.779 111.357  1.00  0.00           N  
ATOM   3933  CA  GLN A 255      15.416  99.888 110.433  1.00  0.00           C  
ATOM   3934  C   GLN A 255      14.836 101.331 110.383  1.00  0.00           C  
ATOM   3935  O   GLN A 255      14.570 101.799 109.264  1.00  0.00           O  
ATOM   3936  CB  GLN A 255      14.457  98.870 111.018  1.00  0.00           C  
ATOM   3937  CG  GLN A 255      14.853  97.419 110.648  1.00  0.00           C  
ATOM   3938  CD  GLN A 255      13.794  96.404 111.088  1.00  0.00           C  
ATOM   3939  NE2 GLN A 255      13.897  95.607 112.163  1.00  0.00           N  
ATOM   3940  OE1 GLN A 255      12.798  96.291 110.404  1.00  0.00           O  
ATOM   3941  H   GLN A 255      16.450  99.356 112.269  1.00  0.00           H  
ATOM   3942  HA  GLN A 255      15.676  99.708 109.391  1.00  0.00           H  
ATOM   3943  HB2 GLN A 255      14.515  98.992 112.100  1.00  0.00           H  
ATOM   3944  HB3 GLN A 255      13.445  99.124 110.703  1.00  0.00           H  
ATOM   3945  HG2 GLN A 255      15.045  97.290 109.582  1.00  0.00           H  
ATOM   3946  HG3 GLN A 255      15.759  97.190 111.208  1.00  0.00           H  
ATOM   3947 HE21 GLN A 255      13.157  95.007 112.499  1.00  0.00           H  
ATOM   3948 HE22 GLN A 255      14.597  95.771 112.872  1.00  0.00           H  
ATOM   3949  N   GLU A 256      14.774 102.018 111.553  1.00  0.00           N  
ATOM   3950  CA  GLU A 256      14.447 103.455 111.468  1.00  0.00           C  
ATOM   3951  C   GLU A 256      15.462 104.305 110.710  1.00  0.00           C  
ATOM   3952  O   GLU A 256      15.031 105.359 110.164  1.00  0.00           O  
ATOM   3953  CB  GLU A 256      14.021 104.030 112.860  1.00  0.00           C  
ATOM   3954  CG  GLU A 256      13.518 105.518 112.956  1.00  0.00           C  
ATOM   3955  CD  GLU A 256      14.614 106.548 113.203  1.00  0.00           C  
ATOM   3956  OE1 GLU A 256      14.450 107.750 112.784  1.00  0.00           O  
ATOM   3957  OE2 GLU A 256      15.557 106.193 113.908  1.00  0.00           O1-
ATOM   3958  H   GLU A 256      15.074 101.523 112.381  1.00  0.00           H  
ATOM   3959  HA  GLU A 256      13.507 103.463 110.918  1.00  0.00           H  
ATOM   3960  HB2 GLU A 256      13.125 103.436 113.035  1.00  0.00           H  
ATOM   3961  HB3 GLU A 256      14.759 103.800 113.629  1.00  0.00           H  
ATOM   3962  HG2 GLU A 256      12.906 105.652 112.065  1.00  0.00           H  
ATOM   3963  HG3 GLU A 256      12.802 105.786 113.734  1.00  0.00           H  
ATOM   3964  N   ALA A 257      16.701 103.917 110.502  1.00  0.00           N  
ATOM   3965  CA  ALA A 257      17.682 104.619 109.611  1.00  0.00           C  
ATOM   3966  C   ALA A 257      17.316 104.732 108.125  1.00  0.00           C  
ATOM   3967  O   ALA A 257      17.825 105.602 107.454  1.00  0.00           O  
ATOM   3968  CB  ALA A 257      19.031 104.014 109.755  1.00  0.00           C  
ATOM   3969  H   ALA A 257      17.026 103.188 111.119  1.00  0.00           H  
ATOM   3970  HA  ALA A 257      17.688 105.681 109.856  1.00  0.00           H  
ATOM   3971  HB1 ALA A 257      19.354 104.132 110.789  1.00  0.00           H  
ATOM   3972  HB2 ALA A 257      18.953 102.938 109.605  1.00  0.00           H  
ATOM   3973  HB3 ALA A 257      19.578 104.580 109.000  1.00  0.00           H  
ATOM   3974  N   PHE A 258      16.425 103.832 107.561  1.00  0.00           N  
ATOM   3975  CA  PHE A 258      15.692 103.873 106.282  1.00  0.00           C  
ATOM   3976  C   PHE A 258      14.285 104.429 106.331  1.00  0.00           C  
ATOM   3977  O   PHE A 258      13.495 104.182 105.410  1.00  0.00           O  
ATOM   3978  CB  PHE A 258      15.625 102.409 105.653  1.00  0.00           C  
ATOM   3979  CG  PHE A 258      16.959 101.815 105.251  1.00  0.00           C  
ATOM   3980  CD1 PHE A 258      17.606 102.287 104.094  1.00  0.00           C  
ATOM   3981  CD2 PHE A 258      17.630 100.902 106.125  1.00  0.00           C  
ATOM   3982  CE1 PHE A 258      18.838 101.804 103.764  1.00  0.00           C  
ATOM   3983  CE2 PHE A 258      18.788 100.282 105.586  1.00  0.00           C  
ATOM   3984  CZ  PHE A 258      19.447 100.745 104.438  1.00  0.00           C  
ATOM   3985  H   PHE A 258      16.006 103.177 108.206  1.00  0.00           H  
ATOM   3986  HA  PHE A 258      16.230 104.388 105.486  1.00  0.00           H  
ATOM   3987  HB2 PHE A 258      15.173 101.743 106.388  1.00  0.00           H  
ATOM   3988  HB3 PHE A 258      15.021 102.338 104.748  1.00  0.00           H  
ATOM   3989  HD1 PHE A 258      17.180 103.134 103.577  1.00  0.00           H  
ATOM   3990  HD2 PHE A 258      17.144 100.567 107.030  1.00  0.00           H  
ATOM   3991  HE1 PHE A 258      19.389 102.154 102.903  1.00  0.00           H  
ATOM   3992  HE2 PHE A 258      19.250  99.498 106.167  1.00  0.00           H  
ATOM   3993  HZ  PHE A 258      20.374 100.289 104.121  1.00  0.00           H  
ATOM   3994  N   GLY A 259      13.903 105.121 107.423  1.00  0.00           N  
ATOM   3995  CA  GLY A 259      12.547 105.463 107.793  1.00  0.00           C  
ATOM   3996  C   GLY A 259      11.442 104.406 107.859  1.00  0.00           C  
ATOM   3997  O   GLY A 259      10.263 104.631 107.912  1.00  0.00           O  
ATOM   3998  H   GLY A 259      14.660 105.379 108.038  1.00  0.00           H  
ATOM   3999  HA2 GLY A 259      12.474 105.894 108.791  1.00  0.00           H  
ATOM   4000  HA3 GLY A 259      12.157 106.287 107.195  1.00  0.00           H  
ATOM   4001  N   GLY A 260      11.953 103.177 107.704  1.00  0.00           N  
ATOM   4002  CA  GLY A 260      11.251 101.873 107.744  1.00  0.00           C  
ATOM   4003  C   GLY A 260      11.220 101.197 106.368  1.00  0.00           C  
ATOM   4004  O   GLY A 260      10.694 100.131 106.245  1.00  0.00           O  
ATOM   4005  H   GLY A 260      12.956 103.176 107.827  1.00  0.00           H  
ATOM   4006  HA2 GLY A 260      11.736 101.186 108.439  1.00  0.00           H  
ATOM   4007  HA3 GLY A 260      10.219 101.999 108.072  1.00  0.00           H  
ATOM   4008  N   ARG A 261      11.845 101.796 105.256  1.00  0.00           N  
ATOM   4009  CA  ARG A 261      11.728 101.397 103.848  1.00  0.00           C  
ATOM   4010  C   ARG A 261      12.692 100.230 103.532  1.00  0.00           C  
ATOM   4011  O   ARG A 261      13.559 100.450 102.782  1.00  0.00           O  
ATOM   4012  CB  ARG A 261      11.877 102.624 102.947  1.00  0.00           C  
ATOM   4013  CG  ARG A 261      10.906 103.779 103.077  1.00  0.00           C  
ATOM   4014  CD  ARG A 261       9.424 103.494 103.024  1.00  0.00           C  
ATOM   4015  NE  ARG A 261       9.178 102.710 101.789  1.00  0.00           N  
ATOM   4016  CZ  ARG A 261       8.658 101.480 101.801  1.00  0.00           C  
ATOM   4017  NH1 ARG A 261       8.897 100.749 100.788  1.00  0.00           N1+
ATOM   4018  NH2 ARG A 261       7.928 100.889 102.781  1.00  0.00           N  
ATOM   4019  H   ARG A 261      12.167 102.744 105.388  1.00  0.00           H  
ATOM   4020  HA  ARG A 261      10.761 100.971 103.583  1.00  0.00           H  
ATOM   4021  HB2 ARG A 261      12.879 103.046 103.024  1.00  0.00           H  
ATOM   4022  HB3 ARG A 261      11.713 102.122 101.993  1.00  0.00           H  
ATOM   4023  HG2 ARG A 261      11.060 104.389 103.967  1.00  0.00           H  
ATOM   4024  HG3 ARG A 261      11.117 104.316 102.153  1.00  0.00           H  
ATOM   4025  HD2 ARG A 261       9.258 102.931 103.942  1.00  0.00           H  
ATOM   4026  HD3 ARG A 261       8.828 104.407 103.048  1.00  0.00           H  
ATOM   4027  HE  ARG A 261       9.614 103.030 100.935  1.00  0.00           H  
ATOM   4028 HH11 ARG A 261       9.483 101.155 100.072  1.00  0.00           H  
ATOM   4029 HH12 ARG A 261       8.333  99.932 100.607  1.00  0.00           H  
ATOM   4030 HH21 ARG A 261       7.761 101.313 103.683  1.00  0.00           H  
ATOM   4031 HH22 ARG A 261       7.525  99.970 102.668  1.00  0.00           H  
ATOM   4032  N   CYS A 262      12.690  99.164 104.369  1.00  0.00           N  
ATOM   4033  CA  CYS A 262      13.513  97.953 104.254  1.00  0.00           C  
ATOM   4034  C   CYS A 262      13.042  96.578 104.728  1.00  0.00           C  
ATOM   4035  O   CYS A 262      12.242  96.396 105.614  1.00  0.00           O  
ATOM   4036  CB  CYS A 262      14.837  98.326 104.965  1.00  0.00           C  
ATOM   4037  SG  CYS A 262      14.477  98.531 106.758  1.00  0.00           S  
ATOM   4038  H   CYS A 262      11.946  99.124 105.052  1.00  0.00           H  
ATOM   4039  HA  CYS A 262      13.775  97.915 103.197  1.00  0.00           H  
ATOM   4040  HB2 CYS A 262      15.483  97.459 104.836  1.00  0.00           H  
ATOM   4041  HB3 CYS A 262      15.314  99.216 104.554  1.00  0.00           H  
ATOM   4042  HG  CYS A 262      13.223  98.969 106.618  1.00  0.00           H  
ATOM   4043  N   GLN A 263      13.732  95.587 104.092  1.00  0.00           N  
ATOM   4044  CA  GLN A 263      13.873  94.219 104.646  1.00  0.00           C  
ATOM   4045  C   GLN A 263      15.161  94.082 105.523  1.00  0.00           C  
ATOM   4046  O   GLN A 263      16.151  94.673 105.222  1.00  0.00           O  
ATOM   4047  CB  GLN A 263      13.772  93.229 103.511  1.00  0.00           C  
ATOM   4048  CG  GLN A 263      12.334  93.239 103.047  1.00  0.00           C  
ATOM   4049  CD  GLN A 263      12.231  92.717 101.612  1.00  0.00           C  
ATOM   4050  NE2 GLN A 263      11.050  92.531 101.165  1.00  0.00           N  
ATOM   4051  OE1 GLN A 263      13.195  92.287 100.940  1.00  0.00           O  
ATOM   4052  H   GLN A 263      14.371  95.783 103.335  1.00  0.00           H  
ATOM   4053  HA  GLN A 263      13.059  94.108 105.364  1.00  0.00           H  
ATOM   4054  HB2 GLN A 263      14.381  93.591 102.683  1.00  0.00           H  
ATOM   4055  HB3 GLN A 263      14.007  92.195 103.763  1.00  0.00           H  
ATOM   4056  HG2 GLN A 263      11.842  92.542 103.725  1.00  0.00           H  
ATOM   4057  HG3 GLN A 263      11.759  94.165 103.006  1.00  0.00           H  
ATOM   4058 HE21 GLN A 263      10.937  91.813 100.464  1.00  0.00           H  
ATOM   4059 HE22 GLN A 263      10.294  92.708 101.810  1.00  0.00           H  
ATOM   4060  N   HID A 264      15.076  93.329 106.618  1.00  0.00           N  
ATOM   4061  CA  HID A 264      16.059  93.121 107.620  1.00  0.00           C  
ATOM   4062  C   HID A 264      16.277  91.630 107.940  1.00  0.00           C  
ATOM   4063  O   HID A 264      15.407  90.803 107.873  1.00  0.00           O  
ATOM   4064  CB  HID A 264      15.416  93.859 108.818  1.00  0.00           C  
ATOM   4065  CG  HID A 264      16.316  93.859 110.040  1.00  0.00           C  
ATOM   4066  CD2 HID A 264      17.258  94.840 110.420  1.00  0.00           C  
ATOM   4067  ND1 HID A 264      16.442  92.820 111.016  1.00  0.00           N  
ATOM   4068  CE1 HID A 264      17.518  93.099 111.723  1.00  0.00           C  
ATOM   4069  NE2 HID A 264      18.018  94.350 111.478  1.00  0.00           N  
ATOM   4070  H   HID A 264      14.301  92.713 106.818  1.00  0.00           H  
ATOM   4071  HA  HID A 264      16.929  93.645 107.223  1.00  0.00           H  
ATOM   4072  HB2 HID A 264      15.253  94.908 108.572  1.00  0.00           H  
ATOM   4073  HB3 HID A 264      14.468  93.430 109.141  1.00  0.00           H  
ATOM   4074  HD1 HID A 264      15.733  92.129 111.212  1.00  0.00           H  
ATOM   4075  HD2 HID A 264      17.415  95.754 109.866  1.00  0.00           H  
ATOM   4076  HE1 HID A 264      17.962  92.394 112.408  1.00  0.00           H  
ATOM   4077  N   SER A 265      17.525  91.399 108.284  1.00  0.00           N  
ATOM   4078  CA  SER A 265      17.987  90.027 108.653  1.00  0.00           C  
ATOM   4079  C   SER A 265      19.209  90.191 109.568  1.00  0.00           C  
ATOM   4080  O   SER A 265      19.759  91.247 109.741  1.00  0.00           O  
ATOM   4081  CB  SER A 265      18.282  89.173 107.377  1.00  0.00           C  
ATOM   4082  OG  SER A 265      19.229  89.835 106.492  1.00  0.00           O  
ATOM   4083  H   SER A 265      18.156  92.145 108.540  1.00  0.00           H  
ATOM   4084  HA  SER A 265      17.197  89.542 109.226  1.00  0.00           H  
ATOM   4085  HB2 SER A 265      18.526  88.130 107.585  1.00  0.00           H  
ATOM   4086  HB3 SER A 265      17.394  88.993 106.771  1.00  0.00           H  
ATOM   4087  HG  SER A 265      18.918  90.736 106.379  1.00  0.00           H  
ATOM   4088  N   VAL A 266      19.613  89.108 110.240  1.00  0.00           N  
ATOM   4089  CA  VAL A 266      20.597  89.159 111.295  1.00  0.00           C  
ATOM   4090  C   VAL A 266      21.279  87.729 111.435  1.00  0.00           C  
ATOM   4091  O   VAL A 266      20.708  86.676 111.224  1.00  0.00           O  
ATOM   4092  CB  VAL A 266      19.884  89.558 112.644  1.00  0.00           C  
ATOM   4093  CG1 VAL A 266      18.884  88.482 113.110  1.00  0.00           C  
ATOM   4094  CG2 VAL A 266      20.859  89.866 113.733  1.00  0.00           C  
ATOM   4095  H   VAL A 266      19.121  88.225 110.260  1.00  0.00           H  
ATOM   4096  HA  VAL A 266      21.386  89.866 111.041  1.00  0.00           H  
ATOM   4097  HB  VAL A 266      19.365  90.505 112.499  1.00  0.00           H  
ATOM   4098 HG11 VAL A 266      18.362  88.765 114.024  1.00  0.00           H  
ATOM   4099 HG12 VAL A 266      18.145  88.373 112.314  1.00  0.00           H  
ATOM   4100 HG13 VAL A 266      19.345  87.503 113.243  1.00  0.00           H  
ATOM   4101 HG21 VAL A 266      21.362  89.017 114.195  1.00  0.00           H  
ATOM   4102 HG22 VAL A 266      21.601  90.617 113.462  1.00  0.00           H  
ATOM   4103 HG23 VAL A 266      20.476  90.394 114.607  1.00  0.00           H  
ATOM   4104  N   LEU A 267      22.498  87.711 111.938  1.00  0.00           N  
ATOM   4105  CA  LEU A 267      23.488  86.630 112.053  1.00  0.00           C  
ATOM   4106  C   LEU A 267      24.171  86.674 113.400  1.00  0.00           C  
ATOM   4107  O   LEU A 267      24.357  87.755 113.898  1.00  0.00           O  
ATOM   4108  CB  LEU A 267      24.513  86.785 110.985  1.00  0.00           C  
ATOM   4109  CG  LEU A 267      23.896  86.671 109.555  1.00  0.00           C  
ATOM   4110  CD1 LEU A 267      24.998  86.996 108.506  1.00  0.00           C  
ATOM   4111  CD2 LEU A 267      23.390  85.294 109.228  1.00  0.00           C  
ATOM   4112  H   LEU A 267      22.847  88.658 111.947  1.00  0.00           H  
ATOM   4113  HA  LEU A 267      22.928  85.699 111.974  1.00  0.00           H  
ATOM   4114  HB2 LEU A 267      25.000  87.758 111.031  1.00  0.00           H  
ATOM   4115  HB3 LEU A 267      25.257  85.999 111.120  1.00  0.00           H  
ATOM   4116  HG  LEU A 267      23.089  87.395 109.441  1.00  0.00           H  
ATOM   4117 HD11 LEU A 267      25.843  86.315 108.611  1.00  0.00           H  
ATOM   4118 HD12 LEU A 267      24.514  86.961 107.529  1.00  0.00           H  
ATOM   4119 HD13 LEU A 267      25.282  88.048 108.547  1.00  0.00           H  
ATOM   4120 HD21 LEU A 267      22.774  85.341 108.331  1.00  0.00           H  
ATOM   4121 HD22 LEU A 267      24.195  84.596 109.003  1.00  0.00           H  
ATOM   4122 HD23 LEU A 267      22.689  84.920 109.975  1.00  0.00           H  
ATOM   4123  N   GLY A 268      24.684  85.552 113.849  1.00  0.00           N  
ATOM   4124  CA  GLY A 268      25.716  85.428 114.942  1.00  0.00           C  
ATOM   4125  C   GLY A 268      27.170  85.644 114.382  1.00  0.00           C  
ATOM   4126  O   GLY A 268      27.524  86.657 113.840  1.00  0.00           O  
ATOM   4127  H   GLY A 268      24.537  84.728 113.283  1.00  0.00           H  
ATOM   4128  HA2 GLY A 268      25.490  86.137 115.737  1.00  0.00           H  
ATOM   4129  HA3 GLY A 268      25.624  84.427 115.365  1.00  0.00           H  
ATOM   4130  N   ASP A 269      27.976  84.610 114.525  1.00  0.00           N  
ATOM   4131  CA  ASP A 269      29.349  84.479 114.044  1.00  0.00           C  
ATOM   4132  C   ASP A 269      29.354  84.369 112.505  1.00  0.00           C  
ATOM   4133  O   ASP A 269      29.898  83.462 111.938  1.00  0.00           O  
ATOM   4134  CB  ASP A 269      30.006  83.282 114.762  1.00  0.00           C  
ATOM   4135  CG  ASP A 269      30.186  83.375 116.284  1.00  0.00           C  
ATOM   4136  OD1 ASP A 269      30.167  84.444 116.837  1.00  0.00           O  
ATOM   4137  OD2 ASP A 269      30.520  82.347 116.857  1.00  0.00           O1-
ATOM   4138  H   ASP A 269      27.577  83.900 115.121  1.00  0.00           H  
ATOM   4139  HA  ASP A 269      29.799  85.430 114.332  1.00  0.00           H  
ATOM   4140  HB2 ASP A 269      29.429  82.369 114.610  1.00  0.00           H  
ATOM   4141  HB3 ASP A 269      30.957  83.056 114.280  1.00  0.00           H  
ATOM   4142  N   PHE A 270      28.650  85.233 111.789  1.00  0.00           N  
ATOM   4143  CA  PHE A 270      28.217  85.011 110.412  1.00  0.00           C  
ATOM   4144  C   PHE A 270      27.248  83.833 110.097  1.00  0.00           C  
ATOM   4145  O   PHE A 270      26.679  83.760 109.007  1.00  0.00           O  
ATOM   4146  CB  PHE A 270      29.316  85.152 109.313  1.00  0.00           C  
ATOM   4147  CG  PHE A 270      29.367  86.453 108.581  1.00  0.00           C  
ATOM   4148  CD1 PHE A 270      30.131  87.581 108.956  1.00  0.00           C  
ATOM   4149  CD2 PHE A 270      28.519  86.658 107.461  1.00  0.00           C  
ATOM   4150  CE1 PHE A 270      30.074  88.741 108.177  1.00  0.00           C  
ATOM   4151  CE2 PHE A 270      28.503  87.766 106.642  1.00  0.00           C  
ATOM   4152  CZ  PHE A 270      29.338  88.847 107.002  1.00  0.00           C  
ATOM   4153  H   PHE A 270      28.265  85.994 112.329  1.00  0.00           H  
ATOM   4154  HA  PHE A 270      27.602  85.874 110.154  1.00  0.00           H  
ATOM   4155  HB2 PHE A 270      30.334  85.047 109.688  1.00  0.00           H  
ATOM   4156  HB3 PHE A 270      29.254  84.458 108.474  1.00  0.00           H  
ATOM   4157  HD1 PHE A 270      30.727  87.590 109.857  1.00  0.00           H  
ATOM   4158  HD2 PHE A 270      27.981  85.777 107.143  1.00  0.00           H  
ATOM   4159  HE1 PHE A 270      30.586  89.644 108.477  1.00  0.00           H  
ATOM   4160  HE2 PHE A 270      27.798  87.906 105.836  1.00  0.00           H  
ATOM   4161  HZ  PHE A 270      29.274  89.769 106.444  1.00  0.00           H  
ATOM   4162  N   LYS A 271      26.924  82.978 111.081  1.00  0.00           N  
ATOM   4163  CA  LYS A 271      25.831  81.890 111.053  1.00  0.00           C  
ATOM   4164  C   LYS A 271      24.455  82.485 111.429  1.00  0.00           C  
ATOM   4165  O   LYS A 271      24.428  83.538 111.971  1.00  0.00           O  
ATOM   4166  CB  LYS A 271      26.171  80.615 111.934  1.00  0.00           C  
ATOM   4167  CG  LYS A 271      27.608  80.101 111.764  1.00  0.00           C  
ATOM   4168  CD  LYS A 271      28.065  80.035 110.426  1.00  0.00           C  
ATOM   4169  CE  LYS A 271      29.369  79.192 110.358  1.00  0.00           C  
ATOM   4170  NZ  LYS A 271      30.150  79.320 109.125  1.00  0.00           N1+
ATOM   4171  H   LYS A 271      27.374  83.098 111.977  1.00  0.00           H  
ATOM   4172  HA  LYS A 271      25.766  81.566 110.014  1.00  0.00           H  
ATOM   4173  HB2 LYS A 271      25.925  80.805 112.978  1.00  0.00           H  
ATOM   4174  HB3 LYS A 271      25.468  79.823 111.678  1.00  0.00           H  
ATOM   4175  HG2 LYS A 271      28.301  80.666 112.387  1.00  0.00           H  
ATOM   4176  HG3 LYS A 271      27.529  79.097 112.180  1.00  0.00           H  
ATOM   4177  HD2 LYS A 271      27.314  79.649 109.737  1.00  0.00           H  
ATOM   4178  HD3 LYS A 271      28.374  81.050 110.175  1.00  0.00           H  
ATOM   4179  HE2 LYS A 271      29.910  79.574 111.224  1.00  0.00           H  
ATOM   4180  HE3 LYS A 271      29.192  78.132 110.544  1.00  0.00           H  
ATOM   4181  HZ1 LYS A 271      29.577  78.879 108.420  1.00  0.00           H  
ATOM   4182  HZ2 LYS A 271      30.444  80.240 108.827  1.00  0.00           H  
ATOM   4183  HZ3 LYS A 271      30.958  78.719 109.174  1.00  0.00           H  
ATOM   4184  N   PRO A 272      23.384  81.774 111.097  1.00  0.00           N  
ATOM   4185  CA  PRO A 272      22.070  82.222 111.564  1.00  0.00           C  
ATOM   4186  C   PRO A 272      21.942  82.510 113.023  1.00  0.00           C  
ATOM   4187  O   PRO A 272      22.692  81.956 113.841  1.00  0.00           O  
ATOM   4188  CB  PRO A 272      21.180  81.076 111.132  1.00  0.00           C  
ATOM   4189  CG  PRO A 272      21.818  80.543 109.897  1.00  0.00           C  
ATOM   4190  CD  PRO A 272      23.280  80.572 110.264  1.00  0.00           C  
ATOM   4191  HA  PRO A 272      21.860  83.123 110.987  1.00  0.00           H  
ATOM   4192  HB2 PRO A 272      21.232  80.353 111.946  1.00  0.00           H  
ATOM   4193  HB3 PRO A 272      20.195  81.486 110.911  1.00  0.00           H  
ATOM   4194  HG2 PRO A 272      21.462  79.553 109.610  1.00  0.00           H  
ATOM   4195  HG3 PRO A 272      21.639  81.257 109.092  1.00  0.00           H  
ATOM   4196  HD2 PRO A 272      23.420  79.669 110.859  1.00  0.00           H  
ATOM   4197  HD3 PRO A 272      23.855  80.674 109.344  1.00  0.00           H  
ATOM   4198  N   TYR A 273      20.921  83.290 113.431  1.00  0.00           N  
ATOM   4199  CA  TYR A 273      20.616  83.518 114.907  1.00  0.00           C  
ATOM   4200  C   TYR A 273      19.127  83.502 115.113  1.00  0.00           C  
ATOM   4201  O   TYR A 273      18.380  84.153 114.362  1.00  0.00           O  
ATOM   4202  CB  TYR A 273      21.362  84.766 115.352  1.00  0.00           C  
ATOM   4203  CG  TYR A 273      20.878  85.145 116.711  1.00  0.00           C  
ATOM   4204  CD1 TYR A 273      21.651  84.574 117.732  1.00  0.00           C  
ATOM   4205  CD2 TYR A 273      19.805  85.997 117.012  1.00  0.00           C  
ATOM   4206  CE1 TYR A 273      21.426  84.798 119.103  1.00  0.00           C  
ATOM   4207  CE2 TYR A 273      19.649  86.359 118.377  1.00  0.00           C  
ATOM   4208  CZ  TYR A 273      20.438  85.743 119.348  1.00  0.00           C  
ATOM   4209  OH  TYR A 273      20.227  86.083 120.640  1.00  0.00           O  
ATOM   4210  H   TYR A 273      20.270  83.799 112.850  1.00  0.00           H  
ATOM   4211  HA  TYR A 273      20.948  82.630 115.444  1.00  0.00           H  
ATOM   4212  HB2 TYR A 273      22.441  84.630 115.282  1.00  0.00           H  
ATOM   4213  HB3 TYR A 273      20.992  85.483 114.620  1.00  0.00           H  
ATOM   4214  HD1 TYR A 273      22.457  83.937 117.397  1.00  0.00           H  
ATOM   4215  HD2 TYR A 273      19.167  86.334 116.208  1.00  0.00           H  
ATOM   4216  HE1 TYR A 273      21.997  84.322 119.886  1.00  0.00           H  
ATOM   4217  HE2 TYR A 273      18.925  87.106 118.666  1.00  0.00           H  
ATOM   4218  HH  TYR A 273      19.560  86.751 120.815  1.00  0.00           H  
ATOM   4219  N   ARG A 274      18.731  82.818 116.185  1.00  0.00           N  
ATOM   4220  CA  ARG A 274      17.338  82.862 116.730  1.00  0.00           C  
ATOM   4221  C   ARG A 274      17.322  83.076 118.248  1.00  0.00           C  
ATOM   4222  O   ARG A 274      18.200  82.421 118.927  1.00  0.00           O  
ATOM   4223  CB  ARG A 274      16.510  81.675 116.207  1.00  0.00           C  
ATOM   4224  CG  ARG A 274      15.921  81.856 114.827  1.00  0.00           C  
ATOM   4225  CD  ARG A 274      15.221  80.574 114.341  1.00  0.00           C  
ATOM   4226  NE  ARG A 274      14.377  80.895 113.165  1.00  0.00           N  
ATOM   4227  CZ  ARG A 274      14.133  80.008 112.183  1.00  0.00           C  
ATOM   4228  NH1 ARG A 274      14.375  78.785 112.355  1.00  0.00           N1+
ATOM   4229  NH2 ARG A 274      13.726  80.441 111.042  1.00  0.00           N  
ATOM   4230  H   ARG A 274      19.379  82.400 116.837  1.00  0.00           H  
ATOM   4231  HA  ARG A 274      16.820  83.705 116.276  1.00  0.00           H  
ATOM   4232  HB2 ARG A 274      17.235  80.862 116.168  1.00  0.00           H  
ATOM   4233  HB3 ARG A 274      15.705  81.281 116.827  1.00  0.00           H  
ATOM   4234  HG2 ARG A 274      15.401  82.813 114.776  1.00  0.00           H  
ATOM   4235  HG3 ARG A 274      16.766  81.949 114.144  1.00  0.00           H  
ATOM   4236  HD2 ARG A 274      15.951  79.816 114.061  1.00  0.00           H  
ATOM   4237  HD3 ARG A 274      14.613  80.231 115.178  1.00  0.00           H  
ATOM   4238  HE  ARG A 274      14.382  81.860 112.870  1.00  0.00           H  
ATOM   4239 HH11 ARG A 274      14.669  78.400 113.242  1.00  0.00           H  
ATOM   4240 HH12 ARG A 274      14.529  78.308 111.478  1.00  0.00           H  
ATOM   4241 HH21 ARG A 274      13.456  81.400 110.875  1.00  0.00           H  
ATOM   4242 HH22 ARG A 274      13.556  79.724 110.350  1.00  0.00           H  
ATOM   4243  N   PRO A 275      16.397  83.878 118.865  1.00  0.00           N  
ATOM   4244  CA  PRO A 275      16.248  84.097 120.332  1.00  0.00           C  
ATOM   4245  C   PRO A 275      15.881  82.777 121.063  1.00  0.00           C  
ATOM   4246  O   PRO A 275      15.220  81.917 120.397  1.00  0.00           O  
ATOM   4247  CB  PRO A 275      15.168  85.185 120.517  1.00  0.00           C  
ATOM   4248  CG  PRO A 275      14.343  85.001 119.218  1.00  0.00           C  
ATOM   4249  CD  PRO A 275      15.443  84.820 118.215  1.00  0.00           C  
ATOM   4250  HA  PRO A 275      17.171  84.570 120.669  1.00  0.00           H  
ATOM   4251  HB2 PRO A 275      14.558  85.131 121.420  1.00  0.00           H  
ATOM   4252  HB3 PRO A 275      15.689  86.143 120.513  1.00  0.00           H  
ATOM   4253  HG2 PRO A 275      13.687  84.132 119.268  1.00  0.00           H  
ATOM   4254  HG3 PRO A 275      13.723  85.862 118.969  1.00  0.00           H  
ATOM   4255  HD2 PRO A 275      15.113  84.411 117.260  1.00  0.00           H  
ATOM   4256  HD3 PRO A 275      15.896  85.792 118.023  1.00  0.00           H  
ATOM   4257  N   GLY A 276      16.355  82.516 122.244  1.00  0.00           N  
ATOM   4258  CA  GLY A 276      16.232  81.257 122.958  1.00  0.00           C  
ATOM   4259  C   GLY A 276      17.012  80.060 122.314  1.00  0.00           C  
ATOM   4260  O   GLY A 276      16.869  78.949 122.849  1.00  0.00           O  
ATOM   4261  H   GLY A 276      16.855  83.285 122.667  1.00  0.00           H  
ATOM   4262  HA2 GLY A 276      16.674  81.454 123.936  1.00  0.00           H  
ATOM   4263  HA3 GLY A 276      15.159  81.088 123.051  1.00  0.00           H  
ATOM   4264  N   GLN A 277      17.734  80.247 121.159  1.00  0.00           N  
ATOM   4265  CA  GLN A 277      18.680  79.188 120.655  1.00  0.00           C  
ATOM   4266  C   GLN A 277      19.675  78.809 121.800  1.00  0.00           C  
ATOM   4267  O   GLN A 277      20.006  79.631 122.656  1.00  0.00           O  
ATOM   4268  CB  GLN A 277      19.273  79.507 119.285  1.00  0.00           C  
ATOM   4269  CG  GLN A 277      20.583  80.329 119.393  1.00  0.00           C  
ATOM   4270  CD  GLN A 277      21.310  80.328 118.019  1.00  0.00           C  
ATOM   4271  NE2 GLN A 277      21.894  79.189 117.658  1.00  0.00           N  
ATOM   4272  OE1 GLN A 277      21.488  81.396 117.448  1.00  0.00           O  
ATOM   4273  H   GLN A 277      18.008  81.140 120.774  1.00  0.00           H  
ATOM   4274  HA  GLN A 277      18.060  78.296 120.568  1.00  0.00           H  
ATOM   4275  HB2 GLN A 277      19.554  78.531 118.889  1.00  0.00           H  
ATOM   4276  HB3 GLN A 277      18.579  79.917 118.551  1.00  0.00           H  
ATOM   4277  HG2 GLN A 277      20.410  81.344 119.750  1.00  0.00           H  
ATOM   4278  HG3 GLN A 277      21.269  79.768 120.028  1.00  0.00           H  
ATOM   4279 HE21 GLN A 277      22.519  79.118 116.867  1.00  0.00           H  
ATOM   4280 HE22 GLN A 277      21.807  78.370 118.243  1.00  0.00           H  
ATOM   4281  N   ALA A 278      20.345  77.669 121.705  1.00  0.00           N  
ATOM   4282  CA  ALA A 278      21.531  77.341 122.489  1.00  0.00           C  
ATOM   4283  C   ALA A 278      22.794  78.077 122.124  1.00  0.00           C  
ATOM   4284  O   ALA A 278      23.480  78.587 122.993  1.00  0.00           O  
ATOM   4285  CB  ALA A 278      21.746  75.809 122.638  1.00  0.00           C  
ATOM   4286  H   ALA A 278      20.239  77.162 120.838  1.00  0.00           H  
ATOM   4287  HA  ALA A 278      21.288  77.657 123.504  1.00  0.00           H  
ATOM   4288  HB1 ALA A 278      20.970  75.320 123.227  1.00  0.00           H  
ATOM   4289  HB2 ALA A 278      21.733  75.311 121.670  1.00  0.00           H  
ATOM   4290  HB3 ALA A 278      22.730  75.623 123.069  1.00  0.00           H  
ATOM   4291  N   TYR A 279      23.248  78.225 120.850  1.00  0.00           N  
ATOM   4292  CA  TYR A 279      24.587  78.739 120.527  1.00  0.00           C  
ATOM   4293  C   TYR A 279      24.769  80.274 120.838  1.00  0.00           C  
ATOM   4294  O   TYR A 279      23.854  81.099 120.715  1.00  0.00           O  
ATOM   4295  CB  TYR A 279      24.809  78.456 119.084  1.00  0.00           C  
ATOM   4296  CG  TYR A 279      26.230  78.736 118.564  1.00  0.00           C  
ATOM   4297  CD1 TYR A 279      26.551  79.996 118.144  1.00  0.00           C  
ATOM   4298  CD2 TYR A 279      27.228  77.771 118.496  1.00  0.00           C  
ATOM   4299  CE1 TYR A 279      27.857  80.315 117.740  1.00  0.00           C  
ATOM   4300  CE2 TYR A 279      28.560  78.020 118.089  1.00  0.00           C  
ATOM   4301  CZ  TYR A 279      28.860  79.390 117.646  1.00  0.00           C  
ATOM   4302  OH  TYR A 279      29.982  79.809 117.118  1.00  0.00           O  
ATOM   4303  H   TYR A 279      22.692  77.855 120.092  1.00  0.00           H  
ATOM   4304  HA  TYR A 279      25.327  78.259 121.170  1.00  0.00           H  
ATOM   4305  HB2 TYR A 279      24.529  77.421 118.889  1.00  0.00           H  
ATOM   4306  HB3 TYR A 279      24.170  79.080 118.460  1.00  0.00           H  
ATOM   4307  HD1 TYR A 279      25.797  80.755 118.288  1.00  0.00           H  
ATOM   4308  HD2 TYR A 279      27.013  76.773 118.851  1.00  0.00           H  
ATOM   4309  HE1 TYR A 279      28.075  81.314 117.394  1.00  0.00           H  
ATOM   4310  HE2 TYR A 279      29.315  77.249 118.083  1.00  0.00           H  
ATOM   4311  HH  TYR A 279      30.152  80.745 116.987  1.00  0.00           H  
ATOM   4312  N   VAL A 280      25.932  80.697 121.333  1.00  0.00           N  
ATOM   4313  CA  VAL A 280      26.243  82.089 121.789  1.00  0.00           C  
ATOM   4314  C   VAL A 280      27.282  82.671 120.805  1.00  0.00           C  
ATOM   4315  O   VAL A 280      28.329  82.108 120.805  1.00  0.00           O  
ATOM   4316  CB  VAL A 280      26.806  82.193 123.188  1.00  0.00           C  
ATOM   4317  CG1 VAL A 280      27.390  83.559 123.608  1.00  0.00           C  
ATOM   4318  CG2 VAL A 280      25.848  81.766 124.286  1.00  0.00           C  
ATOM   4319  H   VAL A 280      26.632  79.988 121.496  1.00  0.00           H  
ATOM   4320  HA  VAL A 280      25.360  82.724 121.714  1.00  0.00           H  
ATOM   4321  HB  VAL A 280      27.578  81.434 123.319  1.00  0.00           H  
ATOM   4322 HG11 VAL A 280      26.621  84.329 123.552  1.00  0.00           H  
ATOM   4323 HG12 VAL A 280      27.801  83.510 124.617  1.00  0.00           H  
ATOM   4324 HG13 VAL A 280      28.213  83.876 122.969  1.00  0.00           H  
ATOM   4325 HG21 VAL A 280      25.640  80.710 124.117  1.00  0.00           H  
ATOM   4326 HG22 VAL A 280      26.304  81.785 125.275  1.00  0.00           H  
ATOM   4327 HG23 VAL A 280      24.929  82.352 124.312  1.00  0.00           H  
ATOM   4328  N   PRO A 281      26.969  83.685 119.985  1.00  0.00           N  
ATOM   4329  CA  PRO A 281      27.995  84.384 119.125  1.00  0.00           C  
ATOM   4330  C   PRO A 281      28.708  85.472 119.929  1.00  0.00           C  
ATOM   4331  O   PRO A 281      28.184  86.156 120.828  1.00  0.00           O  
ATOM   4332  CB  PRO A 281      27.149  84.859 117.990  1.00  0.00           C  
ATOM   4333  CG  PRO A 281      25.819  85.160 118.634  1.00  0.00           C  
ATOM   4334  CD  PRO A 281      25.624  84.220 119.846  1.00  0.00           C  
ATOM   4335  HA  PRO A 281      28.722  83.683 118.713  1.00  0.00           H  
ATOM   4336  HB2 PRO A 281      27.609  85.705 117.479  1.00  0.00           H  
ATOM   4337  HB3 PRO A 281      27.049  84.036 117.283  1.00  0.00           H  
ATOM   4338  HG2 PRO A 281      25.940  86.108 119.157  1.00  0.00           H  
ATOM   4339  HG3 PRO A 281      25.067  85.212 117.847  1.00  0.00           H  
ATOM   4340  HD2 PRO A 281      25.200  84.804 120.663  1.00  0.00           H  
ATOM   4341  HD3 PRO A 281      24.961  83.408 119.549  1.00  0.00           H  
ATOM   4342  N   CYS A 282      29.940  85.712 119.475  1.00  0.00           N  
ATOM   4343  CA  CYS A 282      30.832  86.777 119.891  1.00  0.00           C  
ATOM   4344  C   CYS A 282      30.265  88.187 119.445  1.00  0.00           C  
ATOM   4345  O   CYS A 282      30.425  89.185 120.130  1.00  0.00           O  
ATOM   4346  CB  CYS A 282      32.191  86.490 119.293  1.00  0.00           C  
ATOM   4347  SG  CYS A 282      33.028  84.973 119.927  1.00  0.00           S  
ATOM   4348  H   CYS A 282      30.408  85.058 118.863  1.00  0.00           H  
ATOM   4349  HA  CYS A 282      30.909  86.838 120.977  1.00  0.00           H  
ATOM   4350  HB2 CYS A 282      32.242  86.535 118.206  1.00  0.00           H  
ATOM   4351  HB3 CYS A 282      32.750  87.357 119.645  1.00  0.00           H  
ATOM   4352  HG  CYS A 282      32.468  84.034 119.159  1.00  0.00           H  
ATOM   4353  N   TYR A 283      29.496  88.154 118.357  1.00  0.00           N  
ATOM   4354  CA  TYR A 283      28.954  89.319 117.677  1.00  0.00           C  
ATOM   4355  C   TYR A 283      27.486  89.084 117.199  1.00  0.00           C  
ATOM   4356  O   TYR A 283      26.900  88.031 117.332  1.00  0.00           O  
ATOM   4357  CB  TYR A 283      29.871  89.402 116.405  1.00  0.00           C  
ATOM   4358  CG  TYR A 283      31.366  89.558 116.581  1.00  0.00           C  
ATOM   4359  CD1 TYR A 283      32.198  88.438 116.465  1.00  0.00           C  
ATOM   4360  CD2 TYR A 283      31.971  90.780 116.930  1.00  0.00           C  
ATOM   4361  CE1 TYR A 283      33.563  88.576 116.760  1.00  0.00           C  
ATOM   4362  CE2 TYR A 283      33.326  90.979 117.083  1.00  0.00           C  
ATOM   4363  CZ  TYR A 283      34.144  89.833 117.058  1.00  0.00           C  
ATOM   4364  OH  TYR A 283      35.481  89.909 117.178  1.00  0.00           O  
ATOM   4365  H   TYR A 283      29.502  87.306 117.809  1.00  0.00           H  
ATOM   4366  HA  TYR A 283      29.134  90.261 118.194  1.00  0.00           H  
ATOM   4367  HB2 TYR A 283      29.763  88.466 115.859  1.00  0.00           H  
ATOM   4368  HB3 TYR A 283      29.486  90.257 115.849  1.00  0.00           H  
ATOM   4369  HD1 TYR A 283      31.802  87.477 116.171  1.00  0.00           H  
ATOM   4370  HD2 TYR A 283      31.317  91.627 117.081  1.00  0.00           H  
ATOM   4371  HE1 TYR A 283      34.226  87.725 116.718  1.00  0.00           H  
ATOM   4372  HE2 TYR A 283      33.730  91.965 117.255  1.00  0.00           H  
ATOM   4373  HH  TYR A 283      35.838  89.046 116.957  1.00  0.00           H  
ATOM   4374  N   PHE A 284      26.915  90.137 116.566  1.00  0.00           N  
ATOM   4375  CA  PHE A 284      25.807  89.958 115.666  1.00  0.00           C  
ATOM   4376  C   PHE A 284      26.061  90.774 114.425  1.00  0.00           C  
ATOM   4377  O   PHE A 284      26.653  91.853 114.532  1.00  0.00           O  
ATOM   4378  CB  PHE A 284      24.459  90.397 116.248  1.00  0.00           C  
ATOM   4379  CG  PHE A 284      24.065  89.738 117.588  1.00  0.00           C  
ATOM   4380  CD1 PHE A 284      23.910  90.472 118.812  1.00  0.00           C  
ATOM   4381  CD2 PHE A 284      23.590  88.411 117.566  1.00  0.00           C  
ATOM   4382  CE1 PHE A 284      23.394  89.897 119.994  1.00  0.00           C  
ATOM   4383  CE2 PHE A 284      23.071  87.819 118.708  1.00  0.00           C  
ATOM   4384  CZ  PHE A 284      22.897  88.537 119.930  1.00  0.00           C  
ATOM   4385  H   PHE A 284      27.348  91.044 116.470  1.00  0.00           H  
ATOM   4386  HA  PHE A 284      25.661  88.909 115.412  1.00  0.00           H  
ATOM   4387  HB2 PHE A 284      24.577  91.466 116.421  1.00  0.00           H  
ATOM   4388  HB3 PHE A 284      23.599  90.308 115.585  1.00  0.00           H  
ATOM   4389  HD1 PHE A 284      24.205  91.505 118.915  1.00  0.00           H  
ATOM   4390  HD2 PHE A 284      23.567  87.755 116.708  1.00  0.00           H  
ATOM   4391  HE1 PHE A 284      23.401  90.370 120.965  1.00  0.00           H  
ATOM   4392  HE2 PHE A 284      22.734  86.793 118.676  1.00  0.00           H  
ATOM   4393  HZ  PHE A 284      22.589  87.987 120.807  1.00  0.00           H  
ATOM   4394  N   ILE A 285      25.701  90.272 113.248  1.00  0.00           N  
ATOM   4395  CA  ILE A 285      25.874  90.930 111.939  1.00  0.00           C  
ATOM   4396  C   ILE A 285      24.446  91.156 111.471  1.00  0.00           C  
ATOM   4397  O   ILE A 285      23.628  90.282 111.245  1.00  0.00           O  
ATOM   4398  CB  ILE A 285      26.623  90.099 110.894  1.00  0.00           C  
ATOM   4399  CG1 ILE A 285      27.845  89.367 111.376  1.00  0.00           C  
ATOM   4400  CG2 ILE A 285      27.121  91.047 109.762  1.00  0.00           C  
ATOM   4401  CD1 ILE A 285      29.023  90.163 112.139  1.00  0.00           C  
ATOM   4402  H   ILE A 285      25.345  89.327 113.231  1.00  0.00           H  
ATOM   4403  HA  ILE A 285      26.414  91.868 112.061  1.00  0.00           H  
ATOM   4404  HB  ILE A 285      26.040  89.452 110.239  1.00  0.00           H  
ATOM   4405 HG12 ILE A 285      27.601  88.609 112.120  1.00  0.00           H  
ATOM   4406 HG13 ILE A 285      28.287  88.949 110.472  1.00  0.00           H  
ATOM   4407 HG21 ILE A 285      26.313  91.220 109.052  1.00  0.00           H  
ATOM   4408 HG22 ILE A 285      27.487  92.002 110.138  1.00  0.00           H  
ATOM   4409 HG23 ILE A 285      27.929  90.634 109.156  1.00  0.00           H  
ATOM   4410 HD11 ILE A 285      29.394  90.839 111.368  1.00  0.00           H  
ATOM   4411 HD12 ILE A 285      28.719  90.659 113.062  1.00  0.00           H  
ATOM   4412 HD13 ILE A 285      29.858  89.490 112.333  1.00  0.00           H  
ATOM   4413  N   HID A 286      24.050  92.459 111.329  1.00  0.00           N  
ATOM   4414  CA  HID A 286      22.821  92.934 110.649  1.00  0.00           C  
ATOM   4415  C   HID A 286      22.966  93.071 109.104  1.00  0.00           C  
ATOM   4416  O   HID A 286      23.896  93.794 108.664  1.00  0.00           O  
ATOM   4417  CB  HID A 286      22.221  94.240 111.177  1.00  0.00           C  
ATOM   4418  CG  HID A 286      21.830  94.160 112.600  1.00  0.00           C  
ATOM   4419  CD2 HID A 286      22.600  94.107 113.710  1.00  0.00           C  
ATOM   4420  ND1 HID A 286      20.512  94.037 112.984  1.00  0.00           N  
ATOM   4421  CE1 HID A 286      20.532  93.942 114.333  1.00  0.00           C  
ATOM   4422  NE2 HID A 286      21.815  94.042 114.792  1.00  0.00           N  
ATOM   4423  H   HID A 286      24.785  93.120 111.538  1.00  0.00           H  
ATOM   4424  HA  HID A 286      22.043  92.173 110.704  1.00  0.00           H  
ATOM   4425  HB2 HID A 286      22.965  95.036 111.140  1.00  0.00           H  
ATOM   4426  HB3 HID A 286      21.347  94.521 110.589  1.00  0.00           H  
ATOM   4427  HD1 HID A 286      19.735  94.312 112.400  1.00  0.00           H  
ATOM   4428  HD2 HID A 286      23.667  94.274 113.662  1.00  0.00           H  
ATOM   4429  HE1 HID A 286      19.694  93.975 115.014  1.00  0.00           H  
ATOM   4430  N   VAL A 287      22.162  92.426 108.341  1.00  0.00           N  
ATOM   4431  CA  VAL A 287      22.141  92.490 106.819  1.00  0.00           C  
ATOM   4432  C   VAL A 287      20.837  93.144 106.409  1.00  0.00           C  
ATOM   4433  O   VAL A 287      19.734  92.676 106.824  1.00  0.00           O  
ATOM   4434  CB  VAL A 287      22.339  91.016 106.261  1.00  0.00           C  
ATOM   4435  CG1 VAL A 287      22.371  90.948 104.700  1.00  0.00           C  
ATOM   4436  CG2 VAL A 287      23.682  90.545 106.843  1.00  0.00           C  
ATOM   4437  H   VAL A 287      21.343  92.052 108.797  1.00  0.00           H  
ATOM   4438  HA  VAL A 287      22.953  93.100 106.423  1.00  0.00           H  
ATOM   4439  HB  VAL A 287      21.486  90.423 106.590  1.00  0.00           H  
ATOM   4440 HG11 VAL A 287      23.180  91.532 104.260  1.00  0.00           H  
ATOM   4441 HG12 VAL A 287      22.527  89.883 104.530  1.00  0.00           H  
ATOM   4442 HG13 VAL A 287      21.453  91.309 104.236  1.00  0.00           H  
ATOM   4443 HG21 VAL A 287      23.745  90.242 107.887  1.00  0.00           H  
ATOM   4444 HG22 VAL A 287      23.995  89.638 106.327  1.00  0.00           H  
ATOM   4445 HG23 VAL A 287      24.528  91.211 106.677  1.00  0.00           H  
ATOM   4446  N   LEU A 288      20.819  94.146 105.503  1.00  0.00           N  
ATOM   4447  CA  LEU A 288      19.656  95.066 105.247  1.00  0.00           C  
ATOM   4448  C   LEU A 288      19.462  95.177 103.727  1.00  0.00           C  
ATOM   4449  O   LEU A 288      20.466  95.177 102.962  1.00  0.00           O  
ATOM   4450  CB  LEU A 288      19.788  96.523 105.858  1.00  0.00           C  
ATOM   4451  CG  LEU A 288      19.234  96.804 107.297  1.00  0.00           C  
ATOM   4452  CD1 LEU A 288      17.742  96.843 107.490  1.00  0.00           C  
ATOM   4453  CD2 LEU A 288      19.891  95.839 108.320  1.00  0.00           C  
ATOM   4454  H   LEU A 288      21.751  94.460 105.270  1.00  0.00           H  
ATOM   4455  HA  LEU A 288      18.751  94.667 105.704  1.00  0.00           H  
ATOM   4456  HB2 LEU A 288      20.850  96.764 105.919  1.00  0.00           H  
ATOM   4457  HB3 LEU A 288      19.339  97.277 105.211  1.00  0.00           H  
ATOM   4458  HG  LEU A 288      19.650  97.733 107.688  1.00  0.00           H  
ATOM   4459 HD11 LEU A 288      17.338  97.457 106.685  1.00  0.00           H  
ATOM   4460 HD12 LEU A 288      17.398  95.811 107.425  1.00  0.00           H  
ATOM   4461 HD13 LEU A 288      17.443  97.308 108.429  1.00  0.00           H  
ATOM   4462 HD21 LEU A 288      19.402  94.876 108.470  1.00  0.00           H  
ATOM   4463 HD22 LEU A 288      20.954  95.701 108.123  1.00  0.00           H  
ATOM   4464 HD23 LEU A 288      19.930  96.242 109.332  1.00  0.00           H  
ATOM   4465  N   LYS A 289      18.303  95.485 103.205  1.00  0.00           N  
ATOM   4466  CA  LYS A 289      17.985  95.633 101.764  1.00  0.00           C  
ATOM   4467  C   LYS A 289      17.054  96.747 101.657  1.00  0.00           C  
ATOM   4468  O   LYS A 289      15.998  96.701 102.275  1.00  0.00           O  
ATOM   4469  CB  LYS A 289      17.486  94.275 101.258  1.00  0.00           C  
ATOM   4470  CG  LYS A 289      16.774  94.250  99.910  1.00  0.00           C  
ATOM   4471  CD  LYS A 289      16.271  92.858  99.542  1.00  0.00           C  
ATOM   4472  CE  LYS A 289      15.226  93.087  98.468  1.00  0.00           C  
ATOM   4473  NZ  LYS A 289      14.386  91.904  98.361  1.00  0.00           N1+
ATOM   4474  H   LYS A 289      17.497  95.315 103.790  1.00  0.00           H  
ATOM   4475  HA  LYS A 289      18.841  95.831 101.120  1.00  0.00           H  
ATOM   4476  HB2 LYS A 289      18.323  93.577 101.230  1.00  0.00           H  
ATOM   4477  HB3 LYS A 289      16.678  93.942 101.910  1.00  0.00           H  
ATOM   4478  HG2 LYS A 289      15.919  94.925  99.918  1.00  0.00           H  
ATOM   4479  HG3 LYS A 289      17.512  94.436  99.131  1.00  0.00           H  
ATOM   4480  HD2 LYS A 289      17.185  92.314  99.301  1.00  0.00           H  
ATOM   4481  HD3 LYS A 289      15.887  92.364 100.434  1.00  0.00           H  
ATOM   4482  HE2 LYS A 289      14.506  93.845  98.774  1.00  0.00           H  
ATOM   4483  HE3 LYS A 289      15.680  93.397  97.528  1.00  0.00           H  
ATOM   4484  HZ1 LYS A 289      14.945  91.104  98.101  1.00  0.00           H  
ATOM   4485  HZ2 LYS A 289      13.860  91.793  99.216  1.00  0.00           H  
ATOM   4486  HZ3 LYS A 289      13.686  92.072  97.653  1.00  0.00           H  
ATOM   4487  N   LYS A 290      17.439  97.887 101.073  1.00  0.00           N  
ATOM   4488  CA  LYS A 290      16.631  99.106 100.971  1.00  0.00           C  
ATOM   4489  C   LYS A 290      15.501  98.845 100.020  1.00  0.00           C  
ATOM   4490  O   LYS A 290      15.719  98.599  98.805  1.00  0.00           O  
ATOM   4491  CB  LYS A 290      17.515 100.290 100.530  1.00  0.00           C  
ATOM   4492  CG  LYS A 290      16.958 101.667 100.495  1.00  0.00           C  
ATOM   4493  CD  LYS A 290      18.029 102.759 100.325  1.00  0.00           C  
ATOM   4494  CE  LYS A 290      17.371 103.922  99.620  1.00  0.00           C  
ATOM   4495  NZ  LYS A 290      18.167 105.181  99.530  1.00  0.00           N1+
ATOM   4496  H   LYS A 290      18.347  97.854 100.632  1.00  0.00           H  
ATOM   4497  HA  LYS A 290      16.340  99.356 101.991  1.00  0.00           H  
ATOM   4498  HB2 LYS A 290      18.392 100.369 101.171  1.00  0.00           H  
ATOM   4499  HB3 LYS A 290      17.923 100.058  99.546  1.00  0.00           H  
ATOM   4500  HG2 LYS A 290      16.310 101.833  99.634  1.00  0.00           H  
ATOM   4501  HG3 LYS A 290      16.343 101.824 101.380  1.00  0.00           H  
ATOM   4502  HD2 LYS A 290      18.386 103.103 101.296  1.00  0.00           H  
ATOM   4503  HD3 LYS A 290      18.675 102.489  99.490  1.00  0.00           H  
ATOM   4504  HE2 LYS A 290      16.968 103.661  98.642  1.00  0.00           H  
ATOM   4505  HE3 LYS A 290      16.482 104.088 100.229  1.00  0.00           H  
ATOM   4506  HZ1 LYS A 290      19.038 105.083  99.027  1.00  0.00           H  
ATOM   4507  HZ2 LYS A 290      17.683 105.866  98.967  1.00  0.00           H  
ATOM   4508  HZ3 LYS A 290      18.356 105.660 100.399  1.00  0.00           H  
ATOM   4509  N   THR A 291      14.260  98.674 100.499  1.00  0.00           N  
ATOM   4510  CA  THR A 291      13.108  98.452  99.576  1.00  0.00           C  
ATOM   4511  C   THR A 291      12.685  99.760  98.761  1.00  0.00           C  
ATOM   4512  O   THR A 291      12.076  99.621  97.727  1.00  0.00           O  
ATOM   4513  CB  THR A 291      11.928  97.765 100.260  1.00  0.00           C  
ATOM   4514  CG2 THR A 291      12.384  96.337 100.715  1.00  0.00           C  
ATOM   4515  OG1 THR A 291      11.402  98.479 101.338  1.00  0.00           O  
ATOM   4516  H   THR A 291      14.054  98.854 101.471  1.00  0.00           H  
ATOM   4517  HA  THR A 291      13.401  97.663  98.883  1.00  0.00           H  
ATOM   4518  HB  THR A 291      11.244  97.573  99.435  1.00  0.00           H  
ATOM   4519  HG1 THR A 291      10.680  97.930 101.652  1.00  0.00           H  
ATOM   4520 HG21 THR A 291      12.682  95.663  99.913  1.00  0.00           H  
ATOM   4521 HG22 THR A 291      13.210  96.408 101.422  1.00  0.00           H  
ATOM   4522 HG23 THR A 291      11.618  95.882 101.345  1.00  0.00           H  
ATOM   4523  N   GLY A 292      13.026 100.969  99.240  1.00  0.00           N  
ATOM   4524  CA  GLY A 292      12.594 102.229  98.566  1.00  0.00           C  
ATOM   4525  C   GLY A 292      11.210 102.708  98.949  1.00  0.00           C  
ATOM   4526  O   GLY A 292      10.162 102.089  98.668  1.00  0.00           O  
ATOM   4527  OXT GLY A 292      11.188 103.860  99.440  1.00  0.00           O1-
ATOM   4528  H   GLY A 292      13.438 101.010 100.162  1.00  0.00           H  
ATOM   4529  HA2 GLY A 292      13.329 102.930  98.963  1.00  0.00           H  
ATOM   4530  HA3 GLY A 292      12.929 102.331  97.534  1.00  0.00           H  
ATOM   4531  N   ACT A 294      37.127  96.688 117.365  1.00  0.00           N  
ATOM   4532  CA  ACT A 294      37.932  95.521 117.802  1.00  0.00           C  
ATOM   4533  C   ACT A 294      37.350  94.540 118.845  1.00  0.00           C  
ATOM   4534  O   ACT A 294      36.160  94.388 118.982  1.00  0.00           O  
ATOM   4535  OXT ACT A 294      38.113  94.033 119.659  1.00  0.00           O1-
ATOM   4536  H1  ACT A 294      38.910  95.814 118.205  1.00  0.00           H  
ATOM   4537  H3  ACT A 294      38.179  94.910 116.925  1.00  0.00           H  
ATOM   4538  H01 ACT A 294      36.765  97.270 118.120  1.00  0.00           H  
ATOM   4539  H02 ACT A 294      36.325  96.250 116.914  1.00  0.00           H  
ATOM   4540  CA' SAM A 293      38.178  97.040 110.255  1.00  0.00           C  
ATOM   4541  CB  SAM A 293      37.980  97.509 111.739  1.00  0.00           C  
ATOM   4542  CG  SAM A 293      37.345  98.891 111.920  1.00  0.00           C  
ATOM   4543  SD  SAM A 293      37.323  99.386 113.807  1.00  0.00           S  
ATOM   4544  CE  SAM A 293      36.346  98.012 114.487  1.00  0.00           C  
ATOM   4545  C5' SAM A 293      36.104 100.714 113.477  1.00  0.00           C  
ATOM   4546  C4' SAM A 293      36.611 101.977 112.741  1.00  0.00           C  
ATOM   4547  O4' SAM A 293      35.647 102.925 112.953  1.00  0.00           O  
ATOM   4548  C3' SAM A 293      37.983 102.509 113.144  1.00  0.00           C  
ATOM   4549  O3' SAM A 293      39.000 102.317 112.159  1.00  0.00           O  
ATOM   4550  C2' SAM A 293      37.637 103.969 113.408  1.00  0.00           C  
ATOM   4551  O2' SAM A 293      38.690 104.877 113.079  1.00  0.00           O  
ATOM   4552  C1' SAM A 293      36.239 104.163 112.705  1.00  0.00           C  
ATOM   4553  OXT SAM A 293      39.647  95.205 110.924  1.00  0.00           O  
ATOM   4554  N1  SAM A 293      33.104 108.021 111.384  1.00  0.00           N  
ATOM   4555  C2  SAM A 293      33.937 107.318 110.648  1.00  0.00           C  
ATOM   4556  N3  SAM A 293      34.788 106.369 111.166  1.00  0.00           N  
ATOM   4557  C4  SAM A 293      34.727 106.136 112.445  1.00  0.00           C  
ATOM   4558  C5  SAM A 293      33.886 106.838 113.274  1.00  0.00           C  
ATOM   4559  C6  SAM A 293      33.157 107.788 112.685  1.00  0.00           C  
ATOM   4560  N6  SAM A 293      32.302 108.466 113.414  1.00  0.00           N  
ATOM   4561  N7  SAM A 293      33.923 106.390 114.600  1.00  0.00           N  
ATOM   4562  C8  SAM A 293      34.757 105.355 114.456  1.00  0.00           C  
ATOM   4563  N9  SAM A 293      35.345 105.209 113.207  1.00  0.00           N  
ATOM   4564  C'  SAM A 293      38.678  95.535 110.224  1.00  0.00           C  
ATOM   4565  N'  SAM A 293      37.101  97.257 109.251  1.00  0.00           N  
ATOM   4566  O'  SAM A 293      38.275  94.820 109.285  1.00  0.00           O  
ATOM   4567 HN61 SAM A 293      32.677 108.453 114.354  1.00  0.00           H  
ATOM   4568 HN62 SAM A 293      32.145 109.401 113.061  1.00  0.00           H  
ATOM   4569  HA  SAM A 293      39.068  97.620 110.005  1.00  0.00           H  
ATOM   4570  HB1 SAM A 293      38.900  97.491 112.338  1.00  0.00           H  
ATOM   4571  HB2 SAM A 293      37.339  96.755 112.210  1.00  0.00           H  
ATOM   4572  HG1 SAM A 293      36.356  99.090 111.488  1.00  0.00           H  
ATOM   4573  HG2 SAM A 293      37.941  99.665 111.422  1.00  0.00           H  
ATOM   4574  HE1 SAM A 293      35.766  98.314 115.368  1.00  0.00           H  
ATOM   4575  HE2 SAM A 293      37.057  97.227 114.768  1.00  0.00           H  
ATOM   4576  HE3 SAM A 293      35.851  97.618 113.591  1.00  0.00           H  
ATOM   4577 HO2' SAM A 293      39.026 104.604 112.207  1.00  0.00           H  
ATOM   4578 HO3' SAM A 293      38.650 102.676 111.324  1.00  0.00           H  
ATOM   4579  H01 SAM A 293      35.092 104.731 115.274  1.00  0.00           H  
ATOM   4580  H02 SAM A 293      36.671 101.795 111.660  1.00  0.00           H  
ATOM   4581  H03 SAM A 293      38.345 102.093 114.092  1.00  0.00           H  
ATOM   4582  H04 SAM A 293      37.472 104.047 114.490  1.00  0.00           H  
ATOM   4583  H05 SAM A 293      36.355 104.219 111.617  1.00  0.00           H  
ATOM   4584  H06 SAM A 293      33.967 107.463 109.570  1.00  0.00           H  
ATOM   4585  H07 SAM A 293      37.285  96.822 108.336  1.00  0.00           H  
ATOM   4586  H08 SAM A 293      36.904  98.242 109.019  1.00  0.00           H  
ATOM   4587  H09 SAM A 293      36.154  96.951 109.519  1.00  0.00           H  
ATOM   4588 H5'1 SAM A 293      35.599 101.002 114.408  1.00  0.00           H  
ATOM   4589 H5'2 SAM A 293      35.416 100.110 112.873  1.00  0.00           H  
END
