# Supplementary material for: Computational Investigation of GNMT-Catalyzed Methyl Transfer Reaction: Integrating MD, QM, and ML Approaches
Source: J Comput Chem. Author manuscript; Available in PMC 2026 Jun 29. (PMC13312424; doi:10.1002/jcc.70434)
Supplement: SI-3 [file NIHMS2188582-supplement-SI-3.zip › MD-frame-pdbs/clustering-R1-454.pdb]

ATOM      1  N   VAL A   1      16.524  80.274  40.400  1.00  0.00           N0.      0
ATOM      2  H1  VAL A   1      16.117  80.343  41.322  1.00  0.00           H0.      0
ATOM      3  H2  VAL A   1      16.293  79.346  40.077  1.00  0.00           H0.      0
ATOM      4  H3  VAL A   1      16.029  80.929  39.812  1.00  0.00           H0.      0
ATOM      5  CA  VAL A   1      17.975  80.522  40.349  1.00  0.00           C0.      0
ATOM      6  HA  VAL A   1      18.121  81.602  40.321  1.00  0.00           H0.      0
ATOM      7  CB  VAL A   1      18.792  79.947  41.535  1.00  0.00           C0.      0
ATOM      8  HB  VAL A   1      18.915  78.883  41.335  1.00  0.00           H0.      0
ATOM      9  CG1 VAL A   1      20.176  80.629  41.643  1.00  0.00           C0.      0
ATOM     10 HG11 VAL A   1      20.741  80.592  40.711  1.00  0.00           H0.      0
ATOM     11 HG12 VAL A   1      20.018  81.680  41.887  1.00  0.00           H0.      0
ATOM     12 HG13 VAL A   1      20.759  80.186  42.450  1.00  0.00           H0.      0
ATOM     13  CG2 VAL A   1      18.139  80.022  42.948  1.00  0.00           C0.      0
ATOM     14 HG21 VAL A   1      17.144  79.588  42.852  1.00  0.00           H0.      0
ATOM     15 HG22 VAL A   1      18.810  79.514  43.641  1.00  0.00           H0.      0
ATOM     16 HG23 VAL A   1      18.045  81.011  43.397  1.00  0.00           H0.      0
ATOM     17  C   VAL A   1      18.592  80.079  39.014  1.00  0.00           C0.      0
ATOM     18  O   VAL A   1      19.581  80.730  38.600  1.00  0.00           O0.      0
ATOM     19  N   ASP A   2      18.277  78.875  38.559  1.00  0.00           N0.      0
ATOM     20  H   ASP A   2      17.435  78.476  38.949  1.00  0.00           H0.      0
ATOM     21  CA  ASP A   2      18.952  78.162  37.514  1.00  0.00           C0.      0
ATOM     22  HA  ASP A   2      18.619  77.125  37.497  1.00  0.00           H0.      0
ATOM     23  CB  ASP A   2      18.436  78.620  36.096  1.00  0.00           C0.      0
ATOM     24  HB2 ASP A   2      17.365  78.803  36.005  1.00  0.00           H0.      0
ATOM     25  HB3 ASP A   2      18.821  79.594  35.797  1.00  0.00           H0.      0
ATOM     26  CG  ASP A   2      18.778  77.560  35.019  1.00  0.00           C0.      0
ATOM     27  OD1 ASP A   2      19.182  76.426  35.313  1.00  0.00           O0.      0
ATOM     28  OD2 ASP A   2      18.905  77.879  33.825  1.00  0.00           O0.      0
ATOM     29  C   ASP A   2      20.515  78.088  37.707  1.00  0.00           C0.      0
ATOM     30  O   ASP A   2      21.219  78.307  36.730  1.00  0.00           O0.      0
ATOM     31  N   SER A   3      20.953  77.891  38.972  1.00  0.00           N0.      0
ATOM     32  H   SER A   3      20.226  77.745  39.657  1.00  0.00           H0.      0
ATOM     33  CA  SER A   3      22.312  77.782  39.413  1.00  0.00           C0.      0
ATOM     34  HA  SER A   3      22.654  78.816  39.363  1.00  0.00           H0.      0
ATOM     35  CB  SER A   3      22.322  77.562  40.930  1.00  0.00           C0.      0
ATOM     36  HB2 SER A   3      21.870  78.367  41.510  1.00  0.00           H0.      0
ATOM     37  HB3 SER A   3      21.794  76.667  41.262  1.00  0.00           H0.      0
ATOM     38  OG  SER A   3      23.724  77.564  41.283  1.00  0.00           O0.      0
ATOM     39  HG  SER A   3      23.879  77.118  42.119  1.00  0.00           H0.      0
ATOM     40  C   SER A   3      23.122  76.847  38.611  1.00  0.00           C0.      0
ATOM     41  O   SER A   3      22.810  75.630  38.329  1.00  0.00           O0.      0
ATOM     42  N   VAL A   4      24.272  77.413  38.103  1.00  0.00           N0.      0
ATOM     43  H   VAL A   4      24.480  78.309  38.519  1.00  0.00           H0.      0
ATOM     44  CA  VAL A   4      25.136  76.741  37.184  1.00  0.00           C0.      0
ATOM     45  HA  VAL A   4      24.489  76.621  36.316  1.00  0.00           H0.      0
ATOM     46  CB  VAL A   4      26.374  77.549  36.833  1.00  0.00           C0.      0
ATOM     47  HB  VAL A   4      26.823  78.000  37.718  1.00  0.00           H0.      0
ATOM     48  CG1 VAL A   4      27.613  76.887  36.104  1.00  0.00           C0.      0
ATOM     49 HG11 VAL A   4      28.148  76.292  36.844  1.00  0.00           H0.      0
ATOM     50 HG12 VAL A   4      27.273  76.199  35.330  1.00  0.00           H0.      0
ATOM     51 HG13 VAL A   4      28.356  77.600  35.746  1.00  0.00           H0.      0
ATOM     52  CG2 VAL A   4      25.972  78.702  35.899  1.00  0.00           C0.      0
ATOM     53 HG21 VAL A   4      25.629  78.163  35.015  1.00  0.00           H0.      0
ATOM     54 HG22 VAL A   4      25.204  79.256  36.438  1.00  0.00           H0.      0
ATOM     55 HG23 VAL A   4      26.823  79.279  35.537  1.00  0.00           H0.      0
ATOM     56  C   VAL A   4      25.522  75.400  37.718  1.00  0.00           C0.      0
ATOM     57  O   VAL A   4      25.717  75.269  38.956  1.00  0.00           O0.      0
ATOM     58  N   TYR A   5      25.612  74.479  36.832  1.00  0.00           N0.      0
ATOM     59  H   TYR A   5      25.148  74.589  35.942  1.00  0.00           H0.      0
ATOM     60  CA  TYR A   5      26.104  73.145  37.199  1.00  0.00           C0.      0
ATOM     61  HA  TYR A   5      25.497  72.754  38.015  1.00  0.00           H0.      0
ATOM     62  CB  TYR A   5      25.928  72.253  36.018  1.00  0.00           C0.      0
ATOM     63  HB2 TYR A   5      24.870  72.156  35.774  1.00  0.00           H0.      0
ATOM     64  HB3 TYR A   5      26.530  72.608  35.182  1.00  0.00           H0.      0
ATOM     65  CG  TYR A   5      26.346  70.864  36.310  1.00  0.00           C0.      0
ATOM     66  CD1 TYR A   5      27.733  70.556  36.040  1.00  0.00           C0.      0
ATOM     67  HD1 TYR A   5      28.379  71.319  35.632  1.00  0.00           H0.      0
ATOM     68  CE1 TYR A   5      28.191  69.273  36.239  1.00  0.00           C0.      0
ATOM     69  HE1 TYR A   5      29.235  69.045  36.079  1.00  0.00           H0.      0
ATOM     70  CZ  TYR A   5      27.340  68.267  36.637  1.00  0.00           C0.      0
ATOM     71  OH  TYR A   5      27.764  66.989  36.895  1.00  0.00           O0.      0
ATOM     72  HH  TYR A   5      28.709  67.137  36.972  1.00  0.00           H0.      0
ATOM     73  CE2 TYR A   5      25.995  68.538  36.827  1.00  0.00           C0.      0
ATOM     74  HE2 TYR A   5      25.240  67.785  37.000  1.00  0.00           H0.      0
ATOM     75  CD2 TYR A   5      25.426  69.824  36.662  1.00  0.00           C0.      0
ATOM     76  HD2 TYR A   5      24.388  70.084  36.808  1.00  0.00           H0.      0
ATOM     77  C   TYR A   5      27.603  73.250  37.601  1.00  0.00           C0.      0
ATOM     78  O   TYR A   5      28.379  73.846  36.916  1.00  0.00           O0.      0
ATOM     79  N   ARG A   6      27.999  72.741  38.746  1.00  0.00           N0.      0
ATOM     80  H   ARG A   6      27.256  72.220  39.189  1.00  0.00           H0.      0
ATOM     81  CA  ARG A   6      29.394  72.566  39.222  1.00  0.00           C0.      0
ATOM     82  HA  ARG A   6      30.048  73.375  38.897  1.00  0.00           H0.      0
ATOM     83  CB  ARG A   6      29.409  72.667  40.793  1.00  0.00           C0.      0
ATOM     84  HB2 ARG A   6      29.282  73.661  41.221  1.00  0.00           H0.      0
ATOM     85  HB3 ARG A   6      28.683  72.034  41.304  1.00  0.00           H0.      0
ATOM     86  CG  ARG A   6      30.751  72.165  41.403  1.00  0.00           C0.      0
ATOM     87  HG2 ARG A   6      30.929  71.143  41.070  1.00  0.00           H0.      0
ATOM     88  HG3 ARG A   6      31.606  72.762  41.087  1.00  0.00           H0.      0
ATOM     89  CD  ARG A   6      30.837  72.127  42.958  1.00  0.00           C0.      0
ATOM     90  HD2 ARG A   6      31.842  71.719  43.061  1.00  0.00           H0.      0
ATOM     91  HD3 ARG A   6      30.779  73.101  43.443  1.00  0.00           H0.      0
ATOM     92  NE  ARG A   6      29.910  71.222  43.595  1.00  0.00           N0.      0
ATOM     93  HE  ARG A   6      29.297  71.614  44.295  1.00  0.00           H0.      0
ATOM     94  CZ  ARG A   6      29.889  69.930  43.644  1.00  0.00           C0.      0
ATOM     95  NH1 ARG A   6      28.897  69.350  44.200  1.00  0.00           N0.      0
ATOM     96 HH11 ARG A   6      28.133  69.985  44.384  1.00  0.00           H0.      0
ATOM     97 HH12 ARG A   6      28.613  68.394  44.039  1.00  0.00           H0.      0
ATOM     98  NH2 ARG A   6      30.718  69.120  43.020  1.00  0.00           N0.      0
ATOM     99 HH21 ARG A   6      31.577  69.549  42.707  1.00  0.00           H0.      0
ATOM    100 HH22 ARG A   6      30.703  68.118  43.145  1.00  0.00           H0.      0
ATOM    101  C   ARG A   6      29.965  71.283  38.677  1.00  0.00           C0.      0
ATOM    102  O   ARG A   6      29.384  70.229  38.706  1.00  0.00           O0.      0
ATOM    103  N   THR A   7      31.176  71.439  38.101  1.00  0.00           N0.      0
ATOM    104  H   THR A   7      31.563  72.364  38.222  1.00  0.00           H0.      0
ATOM    105  CA  THR A   7      31.966  70.439  37.422  1.00  0.00           C0.      0
ATOM    106  HA  THR A   7      31.413  69.557  37.098  1.00  0.00           H0.      0
ATOM    107  CB  THR A   7      32.545  70.928  36.065  1.00  0.00           C0.      0
ATOM    108  HB  THR A   7      33.149  70.124  35.643  1.00  0.00           H0.      0
ATOM    109  CG2 THR A   7      31.464  71.252  35.029  1.00  0.00           C0.      0
ATOM    110 HG21 THR A   7      32.004  71.408  34.095  1.00  0.00           H0.      0
ATOM    111 HG22 THR A   7      30.839  70.363  34.947  1.00  0.00           H0.      0
ATOM    112 HG23 THR A   7      30.864  72.111  35.330  1.00  0.00           H0.      0
ATOM    113  OG1 THR A   7      33.362  72.074  36.196  1.00  0.00           O0.      0
ATOM    114  HG1 THR A   7      34.232  71.843  36.529  1.00  0.00           H0.      0
ATOM    115  C   THR A   7      33.074  69.947  38.295  1.00  0.00           C0.      0
ATOM    116  O   THR A   7      33.394  68.774  38.207  1.00  0.00           O0.      0
ATOM    117  N   ARG A   8      33.683  70.835  39.173  1.00  0.00           N0.      0
ATOM    118  H   ARG A   8      33.366  71.793  39.130  1.00  0.00           H0.      0
ATOM    119  CA  ARG A   8      34.718  70.400  40.110  1.00  0.00           C0.      0
ATOM    120  HA  ARG A   8      35.478  69.822  39.584  1.00  0.00           H0.      0
ATOM    121  CB  ARG A   8      35.519  71.619  40.546  1.00  0.00           C0.      0
ATOM    122  HB2 ARG A   8      35.774  72.191  39.654  1.00  0.00           H0.      0
ATOM    123  HB3 ARG A   8      34.993  72.290  41.225  1.00  0.00           H0.      0
ATOM    124  CG  ARG A   8      36.823  71.273  41.255  1.00  0.00           C0.      0
ATOM    125  HG2 ARG A   8      36.533  71.152  42.299  1.00  0.00           H0.      0
ATOM    126  HG3 ARG A   8      37.137  70.259  41.006  1.00  0.00           H0.      0
ATOM    127  CD  ARG A   8      37.942  72.330  41.135  1.00  0.00           C0.      0
ATOM    128  HD2 ARG A   8      38.109  72.539  40.078  1.00  0.00           H0.      0
ATOM    129  HD3 ARG A   8      37.551  73.250  41.570  1.00  0.00           H0.      0
ATOM    130  NE  ARG A   8      39.105  71.786  41.818  1.00  0.00           N0.      0
ATOM    131  HE  ARG A   8      39.069  70.857  42.212  1.00  0.00           H0.      0
ATOM    132  CZ  ARG A   8      40.300  72.344  41.772  1.00  0.00           C0.      0
ATOM    133  NH1 ARG A   8      41.238  71.714  42.441  1.00  0.00           N0.      0
ATOM    134 HH11 ARG A   8      40.997  70.943  43.048  1.00  0.00           H0.      0
ATOM    135 HH12 ARG A   8      42.223  71.900  42.315  1.00  0.00           H0.      0
ATOM    136  NH2 ARG A   8      40.552  73.473  41.220  1.00  0.00           N0.      0
ATOM    137 HH21 ARG A   8      39.827  74.001  40.757  1.00  0.00           H0.      0
ATOM    138 HH22 ARG A   8      41.527  73.708  41.103  1.00  0.00           H0.      0
ATOM    139  C   ARG A   8      34.257  69.499  41.305  1.00  0.00           C0.      0
ATOM    140  O   ARG A   8      33.252  69.791  41.951  1.00  0.00           O0.      0
ATOM    141  N   SER A   9      35.085  68.540  41.646  1.00  0.00           N0.      0
ATOM    142  H   SER A   9      36.011  68.439  41.256  1.00  0.00           H0.      0
ATOM    143  CA  SER A   9      34.736  67.752  42.887  1.00  0.00           C0.      0
ATOM    144  HA  SER A   9      33.670  67.531  42.833  1.00  0.00           H0.      0
ATOM    145  CB  SER A   9      35.331  66.331  42.921  1.00  0.00           C0.      0
ATOM    146  HB2 SER A   9      34.940  65.743  43.751  1.00  0.00           H0.      0
ATOM    147  HB3 SER A   9      34.947  65.824  42.036  1.00  0.00           H0.      0
ATOM    148  OG  SER A   9      36.679  66.337  43.028  1.00  0.00           O0.      0
ATOM    149  HG  SER A   9      37.036  65.553  42.605  1.00  0.00           H0.      0
ATOM    150  C   SER A   9      35.038  68.498  44.095  1.00  0.00           C0.      0
ATOM    151  O   SER A   9      35.922  69.346  44.082  1.00  0.00           O0.      0
ATOM    152  N   LEU A  10      34.395  68.154  45.245  1.00  0.00           N0.      0
ATOM    153  H   LEU A  10      33.997  67.229  45.329  1.00  0.00           H0.      0
ATOM    154  CA  LEU A  10      34.613  68.814  46.558  1.00  0.00           C0.      0
ATOM    155  HA  LEU A  10      34.766  69.849  46.252  1.00  0.00           H0.      0
ATOM    156  CB  LEU A  10      33.396  68.485  47.466  1.00  0.00           C0.      0
ATOM    157  HB2 LEU A  10      33.425  67.437  47.764  1.00  0.00           H0.      0
ATOM    158  HB3 LEU A  10      33.528  69.107  48.352  1.00  0.00           H0.      0
ATOM    159  CG  LEU A  10      32.037  68.856  46.919  1.00  0.00           C0.      0
ATOM    160  HG  LEU A  10      32.012  68.370  45.943  1.00  0.00           H0.      0
ATOM    161  CD1 LEU A  10      31.019  68.321  47.944  1.00  0.00           C0.      0
ATOM    162 HD11 LEU A  10      31.018  67.258  48.183  1.00  0.00           H0.      0
ATOM    163 HD12 LEU A  10      31.024  68.992  48.802  1.00  0.00           H0.      0
ATOM    164 HD13 LEU A  10      30.044  68.507  47.492  1.00  0.00           H0.      0
ATOM    165  CD2 LEU A  10      31.796  70.416  46.638  1.00  0.00           C0.      0
ATOM    166 HD21 LEU A  10      32.338  70.931  47.431  1.00  0.00           H0.      0
ATOM    167 HD22 LEU A  10      32.180  70.789  45.688  1.00  0.00           H0.      0
ATOM    168 HD23 LEU A  10      30.739  70.681  46.664  1.00  0.00           H0.      0
ATOM    169  C   LEU A  10      35.937  68.479  47.166  1.00  0.00           C0.      0
ATOM    170  O   LEU A  10      36.286  67.330  47.135  1.00  0.00           O0.      0
ATOM    171  N   GLY A  11      36.545  69.453  47.887  1.00  0.00           N0.      0
ATOM    172  H   GLY A  11      36.055  70.336  47.857  1.00  0.00           H0.      0
ATOM    173  CA  GLY A  11      37.876  69.350  48.533  1.00  0.00           C0.      0
ATOM    174  HA2 GLY A  11      37.869  69.878  49.486  1.00  0.00           H0.      0
ATOM    175  HA3 GLY A  11      38.008  68.317  48.857  1.00  0.00           H0.      0
ATOM    176  C   GLY A  11      39.126  69.696  47.612  1.00  0.00           C0.      0
ATOM    177  O   GLY A  11      39.128  69.530  46.370  1.00  0.00           O0.      0
ATOM    178  N   VAL A  12      40.242  69.926  48.270  1.00  0.00           N0.      0
ATOM    179  H   VAL A  12      40.071  70.184  49.231  1.00  0.00           H0.      0
ATOM    180  CA  VAL A  12      41.581  69.506  47.760  1.00  0.00           C0.      0
ATOM    181  HA  VAL A  12      41.738  69.804  46.724  1.00  0.00           H0.      0
ATOM    182  CB  VAL A  12      42.631  70.349  48.563  1.00  0.00           C0.      0
ATOM    183  HB  VAL A  12      42.517  70.211  49.638  1.00  0.00           H0.      0
ATOM    184  CG1 VAL A  12      44.043  69.915  48.236  1.00  0.00           C0.      0
ATOM    185 HG11 VAL A  12      44.187  70.015  47.160  1.00  0.00           H0.      0
ATOM    186 HG12 VAL A  12      44.694  70.665  48.685  1.00  0.00           H0.      0
ATOM    187 HG13 VAL A  12      44.350  68.940  48.615  1.00  0.00           H0.      0
ATOM    188  CG2 VAL A  12      42.375  71.856  48.276  1.00  0.00           C0.      0
ATOM    189 HG21 VAL A  12      42.593  72.216  47.271  1.00  0.00           H0.      0
ATOM    190 HG22 VAL A  12      41.340  72.151  48.448  1.00  0.00           H0.      0
ATOM    191 HG23 VAL A  12      43.107  72.448  48.826  1.00  0.00           H0.      0
ATOM    192  C   VAL A  12      41.879  68.028  48.054  1.00  0.00           C0.      0
ATOM    193  O   VAL A  12      41.832  67.621  49.210  1.00  0.00           O0.      0
ATOM    194  N   ALA A  13      42.129  67.244  47.050  1.00  0.00           N0.      0
ATOM    195  H   ALA A  13      42.296  67.733  46.182  1.00  0.00           H0.      0
ATOM    196  CA  ALA A  13      42.113  65.773  47.106  1.00  0.00           C0.      0
ATOM    197  HA  ALA A  13      41.243  65.412  47.655  1.00  0.00           H0.      0
ATOM    198  CB  ALA A  13      42.060  65.121  45.678  1.00  0.00           C0.      0
ATOM    199  HB1 ALA A  13      42.932  65.537  45.174  1.00  0.00           H0.      0
ATOM    200  HB2 ALA A  13      42.069  64.033  45.599  1.00  0.00           H0.      0
ATOM    201  HB3 ALA A  13      41.185  65.534  45.176  1.00  0.00           H0.      0
ATOM    202  C   ALA A  13      43.276  65.281  48.076  1.00  0.00           C0.      0
ATOM    203  O   ALA A  13      43.086  64.435  48.943  1.00  0.00           O0.      0
ATOM    204  N   ALA A  14      44.475  65.905  48.040  1.00  0.00           N0.      0
ATOM    205  H   ALA A  14      44.665  66.614  47.346  1.00  0.00           H0.      0
ATOM    206  CA  ALA A  14      45.608  65.654  48.954  1.00  0.00           C0.      0
ATOM    207  HA  ALA A  14      45.811  64.583  48.993  1.00  0.00           H0.      0
ATOM    208  CB  ALA A  14      46.813  66.055  48.121  1.00  0.00           C0.      0
ATOM    209  HB1 ALA A  14      46.679  65.890  47.052  1.00  0.00           H0.      0
ATOM    210  HB2 ALA A  14      47.099  67.107  48.153  1.00  0.00           H0.      0
ATOM    211  HB3 ALA A  14      47.663  65.519  48.542  1.00  0.00           H0.      0
ATOM    212  C   ALA A  14      45.624  66.315  50.365  1.00  0.00           C0.      0
ATOM    213  O   ALA A  14      46.683  66.326  51.057  1.00  0.00           O0.      0
ATOM    214  N   GLU A  15      44.499  66.905  50.811  1.00  0.00           N0.      0
ATOM    215  H   GLU A  15      43.692  66.836  50.207  1.00  0.00           H0.      0
ATOM    216  CA  GLU A  15      44.301  67.395  52.213  1.00  0.00           C0.      0
ATOM    217  HA  GLU A  15      45.060  68.147  52.426  1.00  0.00           H0.      0
ATOM    218  CB  GLU A  15      42.897  67.947  52.450  1.00  0.00           C0.      0
ATOM    219  HB2 GLU A  15      42.812  68.751  51.718  1.00  0.00           H0.      0
ATOM    220  HB3 GLU A  15      42.238  67.114  52.206  1.00  0.00           H0.      0
ATOM    221  CG  GLU A  15      42.580  68.523  53.792  1.00  0.00           C0.      0
ATOM    222  HG2 GLU A  15      41.547  68.847  53.664  1.00  0.00           H0.      0
ATOM    223  HG3 GLU A  15      42.498  67.681  54.480  1.00  0.00           H0.      0
ATOM    224  CD  GLU A  15      43.487  69.578  54.364  1.00  0.00           C0.      0
ATOM    225  OE1 GLU A  15      42.994  70.740  54.583  1.00  0.00           O0.      0
ATOM    226  OE2 GLU A  15      44.647  69.315  54.600  1.00  0.00           O0.      0
ATOM    227  C   GLU A  15      44.497  66.171  53.155  1.00  0.00           C0.      0
ATOM    228  O   GLU A  15      43.994  65.071  52.973  1.00  0.00           O0.      0
ATOM    229  N   GLY A  16      45.291  66.444  54.179  1.00  0.00           N0.      0
ATOM    230  H   GLY A  16      45.536  67.411  54.338  1.00  0.00           H0.      0
ATOM    231  CA  GLY A  16      45.600  65.419  55.192  1.00  0.00           C0.      0
ATOM    232  HA2 GLY A  16      45.884  65.763  56.187  1.00  0.00           H0.      0
ATOM    233  HA3 GLY A  16      44.637  64.945  55.380  1.00  0.00           H0.      0
ATOM    234  C   GLY A  16      46.556  64.324  54.735  1.00  0.00           C0.      0
ATOM    235  O   GLY A  16      46.722  63.324  55.475  1.00  0.00           O0.      0
ATOM    236  N   ILE A  17      47.215  64.480  53.600  1.00  0.00           N0.      0
ATOM    237  H   ILE A  17      46.985  65.275  53.021  1.00  0.00           H0.      0
ATOM    238  CA  ILE A  17      48.195  63.488  53.121  1.00  0.00           C0.      0
ATOM    239  HA  ILE A  17      48.447  63.815  52.112  1.00  0.00           H0.      0
ATOM    240  CB  ILE A  17      49.517  63.625  53.928  1.00  0.00           C0.      0
ATOM    241  HB  ILE A  17      49.351  63.109  54.873  1.00  0.00           H0.      0
ATOM    242  CG2 ILE A  17      50.699  62.826  53.298  1.00  0.00           C0.      0
ATOM    243 HG21 ILE A  17      50.309  61.831  53.078  1.00  0.00           H0.      0
ATOM    244 HG22 ILE A  17      50.967  63.359  52.386  1.00  0.00           H0.      0
ATOM    245 HG23 ILE A  17      51.547  62.737  53.977  1.00  0.00           H0.      0
ATOM    246  CG1 ILE A  17      49.975  64.995  54.311  1.00  0.00           C0.      0
ATOM    247 HG12 ILE A  17      50.369  65.570  53.473  1.00  0.00           H0.      0
ATOM    248 HG13 ILE A  17      49.077  65.556  54.569  1.00  0.00           H0.      0
ATOM    249  CD1 ILE A  17      50.882  64.944  55.573  1.00  0.00           C0.      0
ATOM    250 HD11 ILE A  17      51.882  64.554  55.387  1.00  0.00           H0.      0
ATOM    251 HD12 ILE A  17      51.100  65.911  56.027  1.00  0.00           H0.      0
ATOM    252 HD13 ILE A  17      50.467  64.298  56.347  1.00  0.00           H0.      0
ATOM    253  C   ILE A  17      47.611  62.077  52.980  1.00  0.00           C0.      0
ATOM    254  O   ILE A  17      47.985  61.193  53.768  1.00  0.00           O0.      0
ATOM    255  N   PRO A  18      46.710  61.840  52.009  1.00  0.00           N0.      0
ATOM    256  CD  PRO A  18      46.249  62.699  50.912  1.00  0.00           C0.      0
ATOM    257  HD2 PRO A  18      47.062  62.860  50.204  1.00  0.00           H0.      0
ATOM    258  HD3 PRO A  18      45.769  63.605  51.282  1.00  0.00           H0.      0
ATOM    259  CG  PRO A  18      45.207  61.879  50.183  1.00  0.00           C0.      0
ATOM    260  HG2 PRO A  18      45.530  61.597  49.181  1.00  0.00           H0.      0
ATOM    261  HG3 PRO A  18      44.292  62.440  49.995  1.00  0.00           H0.      0
ATOM    262  CB  PRO A  18      44.882  60.610  50.953  1.00  0.00           C0.      0
ATOM    263  HB2 PRO A  18      44.797  59.801  50.227  1.00  0.00           H0.      0
ATOM    264  HB3 PRO A  18      43.969  60.705  51.541  1.00  0.00           H0.      0
ATOM    265  CA  PRO A  18      46.112  60.420  51.837  1.00  0.00           C0.      0
ATOM    266  HA  PRO A  18      45.842  60.073  52.835  1.00  0.00           H0.      0
ATOM    267  C   PRO A  18      47.180  59.527  51.272  1.00  0.00           C0.      0
ATOM    268  O   PRO A  18      47.104  58.337  51.467  1.00  0.00           O0.      0
ATOM    269  N   ASP A  19      48.235  60.079  50.675  1.00  0.00           N0.      0
ATOM    270  H   ASP A  19      48.308  61.084  50.604  1.00  0.00           H0.      0
ATOM    271  CA  ASP A  19      49.339  59.311  50.043  1.00  0.00           C0.      0
ATOM    272  HA  ASP A  19      48.862  58.665  49.306  1.00  0.00           H0.      0
ATOM    273  CB  ASP A  19      50.277  60.359  49.421  1.00  0.00           C0.      0
ATOM    274  HB2 ASP A  19      49.666  60.991  48.777  1.00  0.00           H0.      0
ATOM    275  HB3 ASP A  19      50.846  61.009  50.087  1.00  0.00           H0.      0
ATOM    276  CG  ASP A  19      51.327  59.819  48.461  1.00  0.00           C0.      0
ATOM    277  OD1 ASP A  19      52.165  60.572  48.024  1.00  0.00           O0.      0
ATOM    278  OD2 ASP A  19      51.343  58.635  48.150  1.00  0.00           O0.      0
ATOM    279  C   ASP A  19      50.218  58.511  51.015  1.00  0.00           C0.      0
ATOM    280  O   ASP A  19      51.094  59.086  51.741  1.00  0.00           O0.      0
ATOM    281  N   GLN A  20      49.919  57.191  51.083  1.00  0.00           N0.      0
ATOM    282  H   GLN A  20      49.412  56.750  50.329  1.00  0.00           H0.      0
ATOM    283  CA  GLN A  20      50.626  56.289  51.997  1.00  0.00           C0.      0
ATOM    284  HA  GLN A  20      50.668  56.736  52.991  1.00  0.00           H0.      0
ATOM    285  CB  GLN A  20      49.815  54.957  52.050  1.00  0.00           C0.      0
ATOM    286  HB2 GLN A  20      50.007  54.531  51.065  1.00  0.00           H0.      0
ATOM    287  HB3 GLN A  20      50.172  54.204  52.752  1.00  0.00           H0.      0
ATOM    288  CG  GLN A  20      48.322  55.101  52.313  1.00  0.00           C0.      0
ATOM    289  HG2 GLN A  20      48.174  55.553  53.294  1.00  0.00           H0.      0
ATOM    290  HG3 GLN A  20      47.881  55.686  51.506  1.00  0.00           H0.      0
ATOM    291  CD  GLN A  20      47.564  53.771  52.481  1.00  0.00           C0.      0
ATOM    292  OE1 GLN A  20      48.096  52.708  52.481  1.00  0.00           O0.      0
ATOM    293  NE2 GLN A  20      46.275  53.763  52.854  1.00  0.00           N0.      0
ATOM    294 HE21 GLN A  20      45.773  52.888  52.902  1.00  0.00           H0.      0
ATOM    295 HE22 GLN A  20      45.920  54.633  53.224  1.00  0.00           H0.      0
ATOM    296  C   GLN A  20      52.019  55.953  51.673  1.00  0.00           C0.      0
ATOM    297  O   GLN A  20      52.667  55.161  52.343  1.00  0.00           O0.      0
ATOM    298  N   TYR A  21      52.562  56.565  50.578  1.00  0.00           N0.      0
ATOM    299  H   TYR A  21      52.081  57.277  50.048  1.00  0.00           H0.      0
ATOM    300  CA  TYR A  21      53.856  56.347  49.988  1.00  0.00           C0.      0
ATOM    301  HA  TYR A  21      54.423  55.670  50.628  1.00  0.00           H0.      0
ATOM    302  CB  TYR A  21      53.664  55.832  48.554  1.00  0.00           C0.      0
ATOM    303  HB2 TYR A  21      53.052  56.560  48.021  1.00  0.00           H0.      0
ATOM    304  HB3 TYR A  21      54.578  55.788  47.963  1.00  0.00           H0.      0
ATOM    305  CG  TYR A  21      52.926  54.510  48.472  1.00  0.00           C0.      0
ATOM    306  CD1 TYR A  21      51.505  54.459  48.244  1.00  0.00           C0.      0
ATOM    307  HD1 TYR A  21      50.959  55.345  47.956  1.00  0.00           H0.      0
ATOM    308  CE1 TYR A  21      50.851  53.244  48.350  1.00  0.00           C0.      0
ATOM    309  HE1 TYR A  21      49.775  53.167  48.296  1.00  0.00           H0.      0
ATOM    310  CZ  TYR A  21      51.559  52.041  48.522  1.00  0.00           C0.      0
ATOM    311  OH  TYR A  21      50.946  50.804  48.449  1.00  0.00           O0.      0
ATOM    312  HH  TYR A  21      49.994  50.838  48.326  1.00  0.00           H0.      0
ATOM    313  CE2 TYR A  21      52.964  52.098  48.557  1.00  0.00           C0.      0
ATOM    314  HE2 TYR A  21      53.619  51.245  48.650  1.00  0.00           H0.      0
ATOM    315  CD2 TYR A  21      53.623  53.321  48.633  1.00  0.00           C0.      0
ATOM    316  HD2 TYR A  21      54.703  53.320  48.671  1.00  0.00           H0.      0
ATOM    317  C   TYR A  21      54.785  57.575  50.042  1.00  0.00           C0.      0
ATOM    318  O   TYR A  21      55.854  57.537  49.415  1.00  0.00           O0.      0
ATOM    319  N   ALA A  22      54.353  58.695  50.751  1.00  0.00           N0.      0
ATOM    320  H   ALA A  22      53.433  58.532  51.134  1.00  0.00           H0.      0
ATOM    321  CA  ALA A  22      54.826  60.094  50.528  1.00  0.00           C0.      0
ATOM    322  HA  ALA A  22      54.765  60.426  49.492  1.00  0.00           H0.      0
ATOM    323  CB  ALA A  22      53.987  60.976  51.454  1.00  0.00           C0.      0
ATOM    324  HB1 ALA A  22      52.918  60.893  51.255  1.00  0.00           H0.      0
ATOM    325  HB2 ALA A  22      54.025  60.840  52.535  1.00  0.00           H0.      0
ATOM    326  HB3 ALA A  22      54.267  62.017  51.295  1.00  0.00           H0.      0
ATOM    327  C   ALA A  22      56.251  60.337  50.932  1.00  0.00           C0.      0
ATOM    328  O   ALA A  22      56.898  61.195  50.296  1.00  0.00           O0.      0
ATOM    329  N   ASP A  23      56.671  59.635  51.945  1.00  0.00           N0.      0
ATOM    330  H   ASP A  23      55.949  59.144  52.453  1.00  0.00           H0.      0
ATOM    331  CA  ASP A  23      58.134  59.639  52.348  1.00  0.00           C0.      0
ATOM    332  HA  ASP A  23      58.456  60.677  52.431  1.00  0.00           H0.      0
ATOM    333  CB  ASP A  23      58.351  58.989  53.731  1.00  0.00           C0.      0
ATOM    334  HB2 ASP A  23      59.437  58.924  53.799  1.00  0.00           H0.      0
ATOM    335  HB3 ASP A  23      57.872  59.649  54.455  1.00  0.00           H0.      0
ATOM    336  CG  ASP A  23      57.727  57.576  53.939  1.00  0.00           C0.      0
ATOM    337  OD1 ASP A  23      57.872  57.056  55.057  1.00  0.00           O0.      0
ATOM    338  OD2 ASP A  23      57.002  57.085  53.052  1.00  0.00           O0.      0
ATOM    339  C   ASP A  23      59.016  58.985  51.291  1.00  0.00           C0.      0
ATOM    340  O   ASP A  23      60.204  59.403  51.048  1.00  0.00           O0.      0
ATOM    341  N   GLY A  24      58.472  58.048  50.557  1.00  0.00           N0.      0
ATOM    342  H   GLY A  24      57.673  57.578  50.958  1.00  0.00           H0.      0
ATOM    343  CA  GLY A  24      59.219  57.283  49.618  1.00  0.00           C0.      0
ATOM    344  HA2 GLY A  24      58.435  56.812  49.024  1.00  0.00           H0.      0
ATOM    345  HA3 GLY A  24      59.850  57.892  48.970  1.00  0.00           H0.      0
ATOM    346  C   GLY A  24      59.851  56.017  50.095  1.00  0.00           C0.      0
ATOM    347  O   GLY A  24      60.477  55.374  49.292  1.00  0.00           O0.      0
ATOM    348  N   GLU A  25      59.617  55.604  51.354  1.00  0.00           N0.      0
ATOM    349  H   GLU A  25      59.099  56.206  51.978  1.00  0.00           H0.      0
ATOM    350  CA  GLU A  25      60.456  54.583  51.935  1.00  0.00           C0.      0
ATOM    351  HA  GLU A  25      61.498  54.698  51.635  1.00  0.00           H0.      0
ATOM    352  CB  GLU A  25      60.370  54.639  53.522  1.00  0.00           C0.      0
ATOM    353  HB2 GLU A  25      60.743  55.582  53.922  1.00  0.00           H0.      0
ATOM    354  HB3 GLU A  25      59.322  54.499  53.786  1.00  0.00           H0.      0
ATOM    355  CG  GLU A  25      61.138  53.560  54.315  1.00  0.00           C0.      0
ATOM    356  HG2 GLU A  25      60.961  53.716  55.379  1.00  0.00           H0.      0
ATOM    357  HG3 GLU A  25      60.654  52.635  54.000  1.00  0.00           H0.      0
ATOM    358  CD  GLU A  25      62.626  53.557  54.138  1.00  0.00           C0.      0
ATOM    359  OE1 GLU A  25      63.200  54.474  53.571  1.00  0.00           O0.      0
ATOM    360  OE2 GLU A  25      63.212  52.609  54.748  1.00  0.00           O0.      0
ATOM    361  C   GLU A  25      60.114  53.197  51.376  1.00  0.00           C0.      0
ATOM    362  O   GLU A  25      61.002  52.372  51.153  1.00  0.00           O0.      0
ATOM    363  N   ALA A  26      58.819  52.955  51.190  1.00  0.00           N0.      0
ATOM    364  H   ALA A  26      58.162  53.674  51.457  1.00  0.00           H0.      0
ATOM    365  CA  ALA A  26      58.322  51.759  50.478  1.00  0.00           C0.      0
ATOM    366  HA  ALA A  26      58.832  50.924  50.959  1.00  0.00           H0.      0
ATOM    367  CB  ALA A  26      56.841  51.415  50.714  1.00  0.00           C0.      0
ATOM    368  HB1 ALA A  26      56.632  51.520  51.779  1.00  0.00           H0.      0
ATOM    369  HB2 ALA A  26      56.138  52.044  50.167  1.00  0.00           H0.      0
ATOM    370  HB3 ALA A  26      56.705  50.366  50.450  1.00  0.00           H0.      0
ATOM    371  C   ALA A  26      58.735  51.643  49.033  1.00  0.00           C0.      0
ATOM    372  O   ALA A  26      59.038  50.600  48.431  1.00  0.00           O0.      0
ATOM    373  N   ALA A  27      58.709  52.781  48.375  1.00  0.00           N0.      0
ATOM    374  H   ALA A  27      58.275  53.583  48.810  1.00  0.00           H0.      0
ATOM    375  CA  ALA A  27      59.111  52.800  47.027  1.00  0.00           C0.      0
ATOM    376  HA  ALA A  27      58.536  52.009  46.546  1.00  0.00           H0.      0
ATOM    377  CB  ALA A  27      58.695  54.212  46.501  1.00  0.00           C0.      0
ATOM    378  HB1 ALA A  27      57.777  54.607  46.937  1.00  0.00           H0.      0
ATOM    379  HB2 ALA A  27      59.528  54.914  46.542  1.00  0.00           H0.      0
ATOM    380  HB3 ALA A  27      58.573  54.048  45.431  1.00  0.00           H0.      0
ATOM    381  C   ALA A  27      60.562  52.481  46.777  1.00  0.00           C0.      0
ATOM    382  O   ALA A  27      60.926  51.863  45.778  1.00  0.00           O0.      0
ATOM    383  N   ARG A  28      61.468  52.977  47.685  1.00  0.00           N0.      0
ATOM    384  H   ARG A  28      61.214  53.751  48.283  1.00  0.00           H0.      0
ATOM    385  CA  ARG A  28      62.827  52.540  47.869  1.00  0.00           C0.      0
ATOM    386  HA  ARG A  28      63.427  52.882  47.025  1.00  0.00           H0.      0
ATOM    387  CB  ARG A  28      63.390  53.158  49.128  1.00  0.00           C0.      0
ATOM    388  HB2 ARG A  28      62.927  54.140  49.229  1.00  0.00           H0.      0
ATOM    389  HB3 ARG A  28      63.230  52.518  49.995  1.00  0.00           H0.      0
ATOM    390  CG  ARG A  28      64.912  53.406  49.187  1.00  0.00           C0.      0
ATOM    391  HG2 ARG A  28      65.321  52.436  49.469  1.00  0.00           H0.      0
ATOM    392  HG3 ARG A  28      65.241  53.709  48.193  1.00  0.00           H0.      0
ATOM    393  CD  ARG A  28      65.322  54.407  50.342  1.00  0.00           C0.      0
ATOM    394  HD2 ARG A  28      66.389  54.619  50.275  1.00  0.00           H0.      0
ATOM    395  HD3 ARG A  28      64.777  55.351  50.375  1.00  0.00           H0.      0
ATOM    396  NE  ARG A  28      65.092  53.697  51.637  1.00  0.00           N0.      0
ATOM    397  HE  ARG A  28      64.301  53.969  52.202  1.00  0.00           H0.      0
ATOM    398  CZ  ARG A  28      65.851  52.715  52.147  1.00  0.00           C0.      0
ATOM    399  NH1 ARG A  28      66.975  52.298  51.696  1.00  0.00           N0.      0
ATOM    400 HH11 ARG A  28      67.431  52.822  50.963  1.00  0.00           H0.      0
ATOM    401 HH12 ARG A  28      67.490  51.586  52.195  1.00  0.00           H0.      0
ATOM    402  NH2 ARG A  28      65.480  52.151  53.240  1.00  0.00           N0.      0
ATOM    403 HH21 ARG A  28      64.597  52.346  53.688  1.00  0.00           H0.      0
ATOM    404 HH22 ARG A  28      66.148  51.461  53.554  1.00  0.00           H0.      0
ATOM    405  C   ARG A  28      63.070  51.018  47.905  1.00  0.00           C0.      0
ATOM    406  O   ARG A  28      64.118  50.526  47.428  1.00  0.00           O0.      0
ATOM    407  N   VAL A  29      62.067  50.186  48.312  1.00  0.00           N0.      0
ATOM    408  H   VAL A  29      61.155  50.574  48.504  1.00  0.00           H0.      0
ATOM    409  CA  VAL A  29      62.176  48.775  48.488  1.00  0.00           C0.      0
ATOM    410  HA  VAL A  29      63.127  48.421  48.089  1.00  0.00           H0.      0
ATOM    411  CB  VAL A  29      62.172  48.419  50.009  1.00  0.00           C0.      0
ATOM    412  HB  VAL A  29      62.307  47.346  50.142  1.00  0.00           H0.      0
ATOM    413  CG1 VAL A  29      63.353  49.090  50.638  1.00  0.00           C0.      0
ATOM    414 HG11 VAL A  29      63.075  50.081  50.998  1.00  0.00           H0.      0
ATOM    415 HG12 VAL A  29      63.658  48.475  51.485  1.00  0.00           H0.      0
ATOM    416 HG13 VAL A  29      64.210  49.091  49.965  1.00  0.00           H0.      0
ATOM    417  CG2 VAL A  29      60.871  48.840  50.620  1.00  0.00           C0.      0
ATOM    418 HG21 VAL A  29      60.727  49.911  50.765  1.00  0.00           H0.      0
ATOM    419 HG22 VAL A  29      60.018  48.532  50.016  1.00  0.00           H0.      0
ATOM    420 HG23 VAL A  29      60.790  48.301  51.564  1.00  0.00           H0.      0
ATOM    421  C   VAL A  29      61.136  47.953  47.764  1.00  0.00           C0.      0
ATOM    422  O   VAL A  29      60.957  46.764  48.055  1.00  0.00           O0.      0
ATOM    423  N   TRP A  30      60.397  48.521  46.781  1.00  0.00           N0.      0
ATOM    424  H   TRP A  30      60.750  49.431  46.521  1.00  0.00           H0.      0
ATOM    425  CA  TRP A  30      59.129  47.992  46.133  1.00  0.00           C0.      0
ATOM    426  HA  TRP A  30      58.327  47.835  46.853  1.00  0.00           H0.      0
ATOM    427  CB  TRP A  30      58.560  49.002  45.120  1.00  0.00           C0.      0
ATOM    428  HB2 TRP A  30      58.583  49.926  45.698  1.00  0.00           H0.      0
ATOM    429  HB3 TRP A  30      59.190  49.094  44.235  1.00  0.00           H0.      0
ATOM    430  CG  TRP A  30      57.156  48.692  44.820  1.00  0.00           C0.      0
ATOM    431  CD1 TRP A  30      56.606  48.431  43.596  1.00  0.00           C0.      0
ATOM    432  HD1 TRP A  30      57.111  48.465  42.642  1.00  0.00           H0.      0
ATOM    433  NE1 TRP A  30      55.257  48.315  43.661  1.00  0.00           N0.      0
ATOM    434  HE1 TRP A  30      54.597  48.056  42.942  1.00  0.00           H0.      0
ATOM    435  CE2 TRP A  30      54.840  48.332  44.948  1.00  0.00           C0.      0
ATOM    436  CZ2 TRP A  30      53.576  48.243  45.515  1.00  0.00           C0.      0
ATOM    437  HZ2 TRP A  30      52.776  47.964  44.845  1.00  0.00           H0.      0
ATOM    438  CH2 TRP A  30      53.377  48.416  46.934  1.00  0.00           C0.      0
ATOM    439  HH2 TRP A  30      52.396  48.409  47.386  1.00  0.00           H0.      0
ATOM    440  CZ3 TRP A  30      54.516  48.723  47.735  1.00  0.00           C0.      0
ATOM    441  HZ3 TRP A  30      54.369  48.765  48.804  1.00  0.00           H0.      0
ATOM    442  CE3 TRP A  30      55.749  48.968  47.111  1.00  0.00           C0.      0
ATOM    443  HE3 TRP A  30      56.629  49.160  47.706  1.00  0.00           H0.      0
ATOM    444  CD2 TRP A  30      56.012  48.672  45.720  1.00  0.00           C0.      0
ATOM    445  C   TRP A  30      59.273  46.676  45.338  1.00  0.00           C0.      0
ATOM    446  O   TRP A  30      58.489  45.746  45.472  1.00  0.00           O0.      0
ATOM    447  N   GLN A  31      60.401  46.633  44.574  1.00  0.00           N0.      0
ATOM    448  H   GLN A  31      60.912  47.482  44.377  1.00  0.00           H0.      0
ATOM    449  CA  GLN A  31      60.929  45.429  43.875  1.00  0.00           C0.      0
ATOM    450  HA  GLN A  31      60.082  44.974  43.362  1.00  0.00           H0.      0
ATOM    451  CB  GLN A  31      61.975  45.841  42.786  1.00  0.00           C0.      0
ATOM    452  HB2 GLN A  31      61.629  46.575  42.058  1.00  0.00           H0.      0
ATOM    453  HB3 GLN A  31      62.899  46.137  43.283  1.00  0.00           H0.      0
ATOM    454  CG  GLN A  31      62.297  44.618  41.944  1.00  0.00           C0.      0
ATOM    455  HG2 GLN A  31      62.899  44.084  42.680  1.00  0.00           H0.      0
ATOM    456  HG3 GLN A  31      61.387  44.093  41.652  1.00  0.00           H0.      0
ATOM    457  CD  GLN A  31      63.164  44.918  40.718  1.00  0.00           C0.      0
ATOM    458  OE1 GLN A  31      63.437  46.025  40.413  1.00  0.00           O0.      0
ATOM    459  NE2 GLN A  31      63.654  43.905  40.064  1.00  0.00           N0.      0
ATOM    460 HE21 GLN A  31      64.409  44.038  39.407  1.00  0.00           H0.      0
ATOM    461 HE22 GLN A  31      63.211  43.036  40.327  1.00  0.00           H0.      0
ATOM    462  C   GLN A  31      61.304  44.287  44.779  1.00  0.00           C0.      0
ATOM    463  O   GLN A  31      60.944  43.170  44.436  1.00  0.00           O0.      0
ATOM    464  N   LEU A  32      61.941  44.571  46.009  1.00  0.00           N0.      0
ATOM    465  H   LEU A  32      61.980  45.545  46.270  1.00  0.00           H0.      0
ATOM    466  CA  LEU A  32      62.158  43.571  47.049  1.00  0.00           C0.      0
ATOM    467  HA  LEU A  32      62.498  42.639  46.598  1.00  0.00           H0.      0
ATOM    468  CB  LEU A  32      63.329  43.917  47.976  1.00  0.00           C0.      0
ATOM    469  HB2 LEU A  32      62.879  44.520  48.764  1.00  0.00           H0.      0
ATOM    470  HB3 LEU A  32      63.684  43.061  48.550  1.00  0.00           H0.      0
ATOM    471  CG  LEU A  32      64.572  44.622  47.310  1.00  0.00           C0.      0
ATOM    472  HG  LEU A  32      64.309  45.388  46.581  1.00  0.00           H0.      0
ATOM    473  CD1 LEU A  32      65.409  45.198  48.482  1.00  0.00           C0.      0
ATOM    474 HD11 LEU A  32      66.301  45.581  47.986  1.00  0.00           H0.      0
ATOM    475 HD12 LEU A  32      64.820  46.033  48.862  1.00  0.00           H0.      0
ATOM    476 HD13 LEU A  32      65.622  44.332  49.108  1.00  0.00           H0.      0
ATOM    477  CD2 LEU A  32      65.430  43.650  46.514  1.00  0.00           C0.      0
ATOM    478 HD21 LEU A  32      66.196  44.243  46.014  1.00  0.00           H0.      0
ATOM    479 HD22 LEU A  32      65.963  42.954  47.162  1.00  0.00           H0.      0
ATOM    480 HD23 LEU A  32      64.865  43.139  45.734  1.00  0.00           H0.      0
ATOM    481  C   LEU A  32      60.940  43.159  47.781  1.00  0.00           C0.      0
ATOM    482  O   LEU A  32      60.817  41.964  48.179  1.00  0.00           O0.      0
ATOM    483  N   TYR A  33      59.968  44.024  48.153  1.00  0.00           N0.      0
ATOM    484  H   TYR A  33      60.098  44.991  47.893  1.00  0.00           H0.      0
ATOM    485  CA  TYR A  33      58.654  43.512  48.675  1.00  0.00           C0.      0
ATOM    486  HA  TYR A  33      58.829  42.785  49.468  1.00  0.00           H0.      0
ATOM    487  CB  TYR A  33      57.891  44.742  49.240  1.00  0.00           C0.      0
ATOM    488  HB2 TYR A  33      58.474  45.096  50.091  1.00  0.00           H0.      0
ATOM    489  HB3 TYR A  33      57.998  45.515  48.480  1.00  0.00           H0.      0
ATOM    490  CG  TYR A  33      56.417  44.446  49.619  1.00  0.00           C0.      0
ATOM    491  CD1 TYR A  33      55.460  45.197  48.908  1.00  0.00           C0.      0
ATOM    492  HD1 TYR A  33      55.712  46.004  48.237  1.00  0.00           H0.      0
ATOM    493  CE1 TYR A  33      54.102  44.884  49.066  1.00  0.00           C0.      0
ATOM    494  HE1 TYR A  33      53.368  45.449  48.511  1.00  0.00           H0.      0
ATOM    495  CZ  TYR A  33      53.695  43.968  50.129  1.00  0.00           C0.      0
ATOM    496  OH  TYR A  33      52.370  43.785  50.287  1.00  0.00           O0.      0
ATOM    497  HH  TYR A  33      51.870  44.564  50.030  1.00  0.00           H0.      0
ATOM    498  CE2 TYR A  33      54.698  43.249  50.787  1.00  0.00           C0.      0
ATOM    499  HE2 TYR A  33      54.426  42.433  51.440  1.00  0.00           H0.      0
ATOM    500  CD2 TYR A  33      56.021  43.478  50.588  1.00  0.00           C0.      0
ATOM    501  HD2 TYR A  33      56.785  42.935  51.125  1.00  0.00           H0.      0
ATOM    502  C   TYR A  33      57.816  42.699  47.631  1.00  0.00           C0.      0
ATOM    503  O   TYR A  33      57.143  41.759  48.039  1.00  0.00           O0.      0
ATOM    504  N   ILE A  34      57.883  43.009  46.291  1.00  0.00           N0.      0
ATOM    505  H   ILE A  34      58.404  43.846  46.069  1.00  0.00           H0.      0
ATOM    506  CA  ILE A  34      57.458  42.170  45.212  1.00  0.00           C0.      0
ATOM    507  HA  ILE A  34      56.399  41.938  45.330  1.00  0.00           H0.      0
ATOM    508  CB  ILE A  34      57.645  42.867  43.853  1.00  0.00           C0.      0
ATOM    509  HB  ILE A  34      58.555  43.466  43.890  1.00  0.00           H0.      0
ATOM    510  CG2 ILE A  34      57.826  41.873  42.724  1.00  0.00           C0.      0
ATOM    511 HG21 ILE A  34      56.990  41.181  42.626  1.00  0.00           H0.      0
ATOM    512 HG22 ILE A  34      57.649  42.319  41.746  1.00  0.00           H0.      0
ATOM    513 HG23 ILE A  34      58.804  41.399  42.640  1.00  0.00           H0.      0
ATOM    514  CG1 ILE A  34      56.382  43.826  43.626  1.00  0.00           C0.      0
ATOM    515 HG12 ILE A  34      55.626  43.137  43.249  1.00  0.00           H0.      0
ATOM    516 HG13 ILE A  34      56.040  44.270  44.561  1.00  0.00           H0.      0
ATOM    517  CD1 ILE A  34      56.786  44.942  42.628  1.00  0.00           C0.      0
ATOM    518 HD11 ILE A  34      57.498  45.621  43.098  1.00  0.00           H0.      0
ATOM    519 HD12 ILE A  34      57.181  44.461  41.734  1.00  0.00           H0.      0
ATOM    520 HD13 ILE A  34      56.004  45.617  42.280  1.00  0.00           H0.      0
ATOM    521  C   ILE A  34      58.192  40.804  45.335  1.00  0.00           C0.      0
ATOM    522  O   ILE A  34      57.649  39.733  45.092  1.00  0.00           O0.      0
ATOM    523  N   GLY A  35      59.472  40.885  45.620  1.00  0.00           N0.      0
ATOM    524  H   GLY A  35      59.942  41.764  45.782  1.00  0.00           H0.      0
ATOM    525  CA  GLY A  35      60.433  39.836  45.384  1.00  0.00           C0.      0
ATOM    526  HA2 GLY A  35      61.303  40.054  46.002  1.00  0.00           H0.      0
ATOM    527  HA3 GLY A  35      59.986  38.878  45.652  1.00  0.00           H0.      0
ATOM    528  C   GLY A  35      60.719  39.627  43.879  1.00  0.00           C0.      0
ATOM    529  O   GLY A  35      61.043  40.615  43.239  1.00  0.00           O0.      0
ATOM    530  N   ASP A  36      60.661  38.406  43.321  1.00  0.00           N0.      0
ATOM    531  H   ASP A  36      60.317  37.658  43.907  1.00  0.00           H0.      0
ATOM    532  CA  ASP A  36      60.966  38.117  41.959  1.00  0.00           C0.      0
ATOM    533  HA  ASP A  36      61.877  38.658  41.704  1.00  0.00           H0.      0
ATOM    534  CB  ASP A  36      61.328  36.626  41.830  1.00  0.00           C0.      0
ATOM    535  HB2 ASP A  36      62.082  36.447  42.596  1.00  0.00           H0.      0
ATOM    536  HB3 ASP A  36      60.426  36.033  41.982  1.00  0.00           H0.      0
ATOM    537  CG  ASP A  36      61.924  36.342  40.478  1.00  0.00           C0.      0
ATOM    538  OD1 ASP A  36      62.551  35.282  40.281  1.00  0.00           O0.      0
ATOM    539  OD2 ASP A  36      61.801  37.134  39.523  1.00  0.00           O0.      0
ATOM    540  C   ASP A  36      59.811  38.560  41.078  1.00  0.00           C0.      0
ATOM    541  O   ASP A  36      58.693  38.095  41.183  1.00  0.00           O0.      0
ATOM    542  N   THR A  37      60.109  39.526  40.162  1.00  0.00           N0.      0
ATOM    543  H   THR A  37      61.056  39.871  40.224  1.00  0.00           H0.      0
ATOM    544  CA  THR A  37      59.098  40.139  39.288  1.00  0.00           C0.      0
ATOM    545  HA  THR A  37      58.234  40.384  39.905  1.00  0.00           H0.      0
ATOM    546  CB  THR A  37      59.699  41.444  38.678  1.00  0.00           C0.      0
ATOM    547  HB  THR A  37      60.416  41.106  37.931  1.00  0.00           H0.      0
ATOM    548  CG2 THR A  37      58.544  42.203  37.996  1.00  0.00           C0.      0
ATOM    549 HG21 THR A  37      57.637  42.346  38.583  1.00  0.00           H0.      0
ATOM    550 HG22 THR A  37      58.974  43.088  37.526  1.00  0.00           H0.      0
ATOM    551 HG23 THR A  37      58.265  41.627  37.114  1.00  0.00           H0.      0
ATOM    552  OG1 THR A  37      60.254  42.357  39.570  1.00  0.00           O0.      0
ATOM    553  HG1 THR A  37      61.045  41.919  39.894  1.00  0.00           H0.      0
ATOM    554  C   THR A  37      58.525  39.031  38.335  1.00  0.00           C0.      0
ATOM    555  O   THR A  37      57.342  38.982  38.052  1.00  0.00           O0.      0
ATOM    556  N   ARG A  38      59.289  38.017  37.935  1.00  0.00           N0.      0
ATOM    557  H   ARG A  38      60.285  38.116  38.069  1.00  0.00           H0.      0
ATOM    558  CA  ARG A  38      58.889  36.802  37.221  1.00  0.00           C0.      0
ATOM    559  HA  ARG A  38      58.397  37.023  36.274  1.00  0.00           H0.      0
ATOM    560  CB  ARG A  38      60.156  36.081  36.659  1.00  0.00           C0.      0
ATOM    561  HB2 ARG A  38      60.715  35.702  37.514  1.00  0.00           H0.      0
ATOM    562  HB3 ARG A  38      59.821  35.246  36.044  1.00  0.00           H0.      0
ATOM    563  CG  ARG A  38      61.019  37.065  35.903  1.00  0.00           C0.      0
ATOM    564  HG2 ARG A  38      60.488  37.303  34.981  1.00  0.00           H0.      0
ATOM    565  HG3 ARG A  38      61.252  37.975  36.455  1.00  0.00           H0.      0
ATOM    566  CD  ARG A  38      62.371  36.465  35.599  1.00  0.00           C0.      0
ATOM    567  HD2 ARG A  38      62.255  35.458  35.198  1.00  0.00           H0.      0
ATOM    568  HD3 ARG A  38      62.878  36.988  34.789  1.00  0.00           H0.      0
ATOM    569  NE  ARG A  38      63.132  36.398  36.852  1.00  0.00           N0.      0
ATOM    570  HE  ARG A  38      62.610  36.696  37.664  1.00  0.00           H0.      0
ATOM    571  CZ  ARG A  38      64.371  36.117  37.106  1.00  0.00           C0.      0
ATOM    572  NH1 ARG A  38      65.321  35.981  36.251  1.00  0.00           N0.      0
ATOM    573 HH11 ARG A  38      64.981  35.992  35.300  1.00  0.00           H0.      0
ATOM    574 HH12 ARG A  38      66.279  35.891  36.557  1.00  0.00           H0.      0
ATOM    575  NH2 ARG A  38      64.658  35.917  38.348  1.00  0.00           N0.      0
ATOM    576 HH21 ARG A  38      63.896  35.970  39.009  1.00  0.00           H0.      0
ATOM    577 HH22 ARG A  38      65.624  35.761  38.597  1.00  0.00           H0.      0
ATOM    578  C   ARG A  38      57.966  35.839  37.991  1.00  0.00           C0.      0
ATOM    579  O   ARG A  38      56.970  35.247  37.433  1.00  0.00           O0.      0
ATOM    580  N   SER A  39      58.126  35.821  39.350  1.00  0.00           N0.      0
ATOM    581  H   SER A  39      58.781  36.423  39.828  1.00  0.00           H0.      0
ATOM    582  CA  SER A  39      57.199  35.118  40.165  1.00  0.00           C0.      0
ATOM    583  HA  SER A  39      57.271  34.125  39.721  1.00  0.00           H0.      0
ATOM    584  CB  SER A  39      57.777  35.014  41.626  1.00  0.00           C0.      0
ATOM    585  HB2 SER A  39      58.705  34.444  41.570  1.00  0.00           H0.      0
ATOM    586  HB3 SER A  39      57.865  36.055  41.937  1.00  0.00           H0.      0
ATOM    587  OG  SER A  39      56.814  34.376  42.407  1.00  0.00           O0.      0
ATOM    588  HG  SER A  39      57.214  34.104  43.237  1.00  0.00           H0.      0
ATOM    589  C   SER A  39      55.749  35.664  40.154  1.00  0.00           C0.      0
ATOM    590  O   SER A  39      54.753  34.902  40.044  1.00  0.00           O0.      0
ATOM    591  N   ARG A  40      55.614  37.020  40.078  1.00  0.00           N0.      0
ATOM    592  H   ARG A  40      56.452  37.579  39.999  1.00  0.00           H0.      0
ATOM    593  CA  ARG A  40      54.363  37.843  40.093  1.00  0.00           C0.      0
ATOM    594  HA  ARG A  40      53.754  37.415  40.890  1.00  0.00           H0.      0
ATOM    595  CB  ARG A  40      54.777  39.289  40.358  1.00  0.00           C0.      0
ATOM    596  HB2 ARG A  40      55.042  39.464  41.401  1.00  0.00           H0.      0
ATOM    597  HB3 ARG A  40      55.776  39.447  39.952  1.00  0.00           H0.      0
ATOM    598  CG  ARG A  40      53.782  40.429  39.963  1.00  0.00           C0.      0
ATOM    599  HG2 ARG A  40      53.832  40.456  38.875  1.00  0.00           H0.      0
ATOM    600  HG3 ARG A  40      52.827  40.138  40.400  1.00  0.00           H0.      0
ATOM    601  CD  ARG A  40      54.151  41.827  40.518  1.00  0.00           C0.      0
ATOM    602  HD2 ARG A  40      54.093  41.629  41.588  1.00  0.00           H0.      0
ATOM    603  HD3 ARG A  40      55.142  41.948  40.080  1.00  0.00           H0.      0
ATOM    604  NE  ARG A  40      53.077  42.858  40.122  1.00  0.00           N0.      0
ATOM    605  HE  ARG A  40      52.620  42.660  39.244  1.00  0.00           H0.      0
ATOM    606  CZ  ARG A  40      52.649  43.860  40.826  1.00  0.00           C0.      0
ATOM    607  NH1 ARG A  40      53.115  44.095  42.050  1.00  0.00           N0.      0
ATOM    608 HH11 ARG A  40      53.437  43.313  42.602  1.00  0.00           H0.      0
ATOM    609 HH12 ARG A  40      52.761  44.894  42.556  1.00  0.00           H0.      0
ATOM    610  NH2 ARG A  40      51.800  44.669  40.347  1.00  0.00           N0.      0
ATOM    611 HH21 ARG A  40      51.560  44.714  39.367  1.00  0.00           H0.      0
ATOM    612 HH22 ARG A  40      51.543  45.489  40.877  1.00  0.00           H0.      0
ATOM    613  C   ARG A  40      53.716  37.630  38.737  1.00  0.00           C0.      0
ATOM    614  O   ARG A  40      52.513  37.402  38.684  1.00  0.00           O0.      0
ATOM    615  N   THR A  41      54.437  37.870  37.633  1.00  0.00           N0.      0
ATOM    616  H   THR A  41      55.340  38.294  37.790  1.00  0.00           H0.      0
ATOM    617  CA  THR A  41      53.993  37.964  36.211  1.00  0.00           C0.      0
ATOM    618  HA  THR A  41      53.135  38.634  36.157  1.00  0.00           H0.      0
ATOM    619  CB  THR A  41      55.127  38.496  35.328  1.00  0.00           C0.      0
ATOM    620  HB  THR A  41      55.969  37.809  35.423  1.00  0.00           H0.      0
ATOM    621  CG2 THR A  41      54.795  38.768  33.844  1.00  0.00           C0.      0
ATOM    622 HG21 THR A  41      55.577  39.336  33.340  1.00  0.00           H0.      0
ATOM    623 HG22 THR A  41      54.683  37.833  33.295  1.00  0.00           H0.      0
ATOM    624 HG23 THR A  41      54.012  39.512  33.696  1.00  0.00           H0.      0
ATOM    625  OG1 THR A  41      55.656  39.614  35.938  1.00  0.00           O0.      0
ATOM    626  HG1 THR A  41      56.358  39.315  36.519  1.00  0.00           H0.      0
ATOM    627  C   THR A  41      53.421  36.629  35.740  1.00  0.00           C0.      0
ATOM    628  O   THR A  41      52.469  36.517  34.931  1.00  0.00           O0.      0
ATOM    629  N   ALA A  42      53.932  35.566  36.373  1.00  0.00           N0.      0
ATOM    630  H   ALA A  42      54.602  35.642  37.124  1.00  0.00           H0.      0
ATOM    631  CA  ALA A  42      53.422  34.193  35.939  1.00  0.00           C0.      0
ATOM    632  HA  ALA A  42      53.570  34.196  34.859  1.00  0.00           H0.      0
ATOM    633  CB  ALA A  42      54.434  33.106  36.493  1.00  0.00           C0.      0
ATOM    634  HB1 ALA A  42      54.516  33.127  37.579  1.00  0.00           H0.      0
ATOM    635  HB2 ALA A  42      54.197  32.146  36.034  1.00  0.00           H0.      0
ATOM    636  HB3 ALA A  42      55.387  33.382  36.042  1.00  0.00           H0.      0
ATOM    637  C   ALA A  42      51.899  33.936  36.316  1.00  0.00           C0.      0
ATOM    638  O   ALA A  42      51.301  33.030  35.752  1.00  0.00           O0.      0
ATOM    639  N   GLU A  43      51.323  34.782  37.188  1.00  0.00           N0.      0
ATOM    640  H   GLU A  43      51.808  35.542  37.643  1.00  0.00           H0.      0
ATOM    641  CA  GLU A  43      49.980  34.557  37.647  1.00  0.00           C0.      0
ATOM    642  HA  GLU A  43      49.782  33.488  37.720  1.00  0.00           H0.      0
ATOM    643  CB  GLU A  43      49.853  35.048  39.131  1.00  0.00           C0.      0
ATOM    644  HB2 GLU A  43      50.023  36.123  39.184  1.00  0.00           H0.      0
ATOM    645  HB3 GLU A  43      48.870  34.805  39.535  1.00  0.00           H0.      0
ATOM    646  CG  GLU A  43      50.900  34.396  40.114  1.00  0.00           C0.      0
ATOM    647  HG2 GLU A  43      51.854  34.584  39.622  1.00  0.00           H0.      0
ATOM    648  HG3 GLU A  43      50.747  35.114  40.920  1.00  0.00           H0.      0
ATOM    649  CD  GLU A  43      50.633  32.901  40.467  1.00  0.00           C0.      0
ATOM    650  OE1 GLU A  43      51.222  32.443  41.480  1.00  0.00           O0.      0
ATOM    651  OE2 GLU A  43      49.863  32.208  39.758  1.00  0.00           O0.      0
ATOM    652  C   GLU A  43      48.918  35.141  36.642  1.00  0.00           C0.      0
ATOM    653  O   GLU A  43      47.818  34.616  36.613  1.00  0.00           O0.      0
ATOM    654  N   TYR A  44      49.209  36.206  35.896  1.00  0.00           N0.      0
ATOM    655  H   TYR A  44      50.111  36.650  35.997  1.00  0.00           H0.      0
ATOM    656  CA  TYR A  44      48.150  37.041  35.365  1.00  0.00           C0.      0
ATOM    657  HA  TYR A  44      47.246  36.440  35.269  1.00  0.00           H0.      0
ATOM    658  CB  TYR A  44      47.715  38.072  36.358  1.00  0.00           C0.      0
ATOM    659  HB2 TYR A  44      46.808  38.557  35.997  1.00  0.00           H0.      0
ATOM    660  HB3 TYR A  44      47.370  37.515  37.229  1.00  0.00           H0.      0
ATOM    661  CG  TYR A  44      48.715  39.101  36.832  1.00  0.00           C0.      0
ATOM    662  CD1 TYR A  44      49.102  40.151  35.989  1.00  0.00           C0.      0
ATOM    663  HD1 TYR A  44      48.768  40.188  34.963  1.00  0.00           H0.      0
ATOM    664  CE1 TYR A  44      49.842  41.248  36.477  1.00  0.00           C0.      0
ATOM    665  HE1 TYR A  44      49.984  42.105  35.835  1.00  0.00           H0.      0
ATOM    666  CZ  TYR A  44      50.507  41.135  37.746  1.00  0.00           C0.      0
ATOM    667  OH  TYR A  44      51.306  42.122  38.241  1.00  0.00           O0.      0
ATOM    668  HH  TYR A  44      51.183  42.917  37.718  1.00  0.00           H0.      0
ATOM    669  CE2 TYR A  44      50.281  39.981  38.502  1.00  0.00           C0.      0
ATOM    670  HE2 TYR A  44      50.716  40.013  39.490  1.00  0.00           H0.      0
ATOM    671  CD2 TYR A  44      49.312  38.986  38.095  1.00  0.00           C0.      0
ATOM    672  HD2 TYR A  44      49.084  38.072  38.623  1.00  0.00           H0.      0
ATOM    673  C   TYR A  44      48.521  37.653  33.993  1.00  0.00           C0.      0
ATOM    674  O   TYR A  44      47.599  38.300  33.390  1.00  0.00           O0.      0
ATOM    675  N   LYS A  45      49.703  37.395  33.458  1.00  0.00           N0.      0
ATOM    676  H   LYS A  45      50.407  36.859  33.944  1.00  0.00           H0.      0
ATOM    677  CA  LYS A  45      50.115  37.933  32.153  1.00  0.00           C0.      0
ATOM    678  HA  LYS A  45      49.807  38.977  32.198  1.00  0.00           H0.      0
ATOM    679  CB  LYS A  45      51.640  37.815  31.976  1.00  0.00           C0.      0
ATOM    680  HB2 LYS A  45      52.041  38.280  32.876  1.00  0.00           H0.      0
ATOM    681  HB3 LYS A  45      51.943  36.768  31.962  1.00  0.00           H0.      0
ATOM    682  CG  LYS A  45      52.062  38.647  30.687  1.00  0.00           C0.      0
ATOM    683  HG2 LYS A  45      51.925  37.981  29.836  1.00  0.00           H0.      0
ATOM    684  HG3 LYS A  45      51.459  39.550  30.589  1.00  0.00           H0.      0
ATOM    685  CD  LYS A  45      53.532  38.945  30.615  1.00  0.00           C0.      0
ATOM    686  HD2 LYS A  45      53.785  39.680  31.380  1.00  0.00           H0.      0
ATOM    687  HD3 LYS A  45      54.068  37.997  30.664  1.00  0.00           H0.      0
ATOM    688  CE  LYS A  45      53.874  39.434  29.223  1.00  0.00           C0.      0
ATOM    689  HE2 LYS A  45      53.669  38.738  28.410  1.00  0.00           H0.      0
ATOM    690  HE3 LYS A  45      53.158  40.235  29.040  1.00  0.00           H0.      0
ATOM    691  NZ  LYS A  45      55.322  39.868  29.098  1.00  0.00           N0.      0
ATOM    692  HZ1 LYS A  45      55.473  40.145  28.138  1.00  0.00           H0.      0
ATOM    693  HZ2 LYS A  45      55.581  40.652  29.679  1.00  0.00           H0.      0
ATOM    694  HZ3 LYS A  45      55.977  39.099  29.121  1.00  0.00           H0.      0
ATOM    695  C   LYS A  45      49.355  37.319  30.960  1.00  0.00           C0.      0
ATOM    696  O   LYS A  45      48.846  38.027  30.090  1.00  0.00           O0.      0
ATOM    697  N   ALA A  46      49.319  35.958  30.869  1.00  0.00           N0.      0
ATOM    698  H   ALA A  46      49.824  35.542  31.638  1.00  0.00           H0.      0
ATOM    699  CA  ALA A  46      48.501  35.227  29.881  1.00  0.00           C0.      0
ATOM    700  HA  ALA A  46      48.740  35.494  28.852  1.00  0.00           H0.      0
ATOM    701  CB  ALA A  46      48.897  33.727  29.985  1.00  0.00           C0.      0
ATOM    702  HB1 ALA A  46      48.407  33.077  29.260  1.00  0.00           H0.      0
ATOM    703  HB2 ALA A  46      49.984  33.642  29.976  1.00  0.00           H0.      0
ATOM    704  HB3 ALA A  46      48.552  33.376  30.957  1.00  0.00           H0.      0
ATOM    705  C   ALA A  46      46.966  35.524  30.039  1.00  0.00           C0.      0
ATOM    706  O   ALA A  46      46.176  35.615  29.039  1.00  0.00           O0.      0
ATOM    707  N   TRP A  47      46.528  35.705  31.304  1.00  0.00           N0.      0
ATOM    708  H   TRP A  47      47.261  35.754  31.998  1.00  0.00           H0.      0
ATOM    709  CA  TRP A  47      45.111  36.011  31.608  1.00  0.00           C0.      0
ATOM    710  HA  TRP A  47      44.494  35.257  31.118  1.00  0.00           H0.      0
ATOM    711  CB  TRP A  47      45.021  36.019  33.178  1.00  0.00           C0.      0
ATOM    712  HB2 TRP A  47      45.190  35.028  33.601  1.00  0.00           H0.      0
ATOM    713  HB3 TRP A  47      45.730  36.793  33.471  1.00  0.00           H0.      0
ATOM    714  CG  TRP A  47      43.675  36.418  33.693  1.00  0.00           C0.      0
ATOM    715  CD1 TRP A  47      42.507  35.716  33.557  1.00  0.00           C0.      0
ATOM    716  HD1 TRP A  47      42.430  34.758  33.065  1.00  0.00           H0.      0
ATOM    717  NE1 TRP A  47      41.498  36.439  34.166  1.00  0.00           N0.      0
ATOM    718  HE1 TRP A  47      40.563  36.055  34.171  1.00  0.00           H0.      0
ATOM    719  CE2 TRP A  47      41.916  37.718  34.477  1.00  0.00           C0.      0
ATOM    720  CZ2 TRP A  47      41.276  38.777  35.072  1.00  0.00           C0.      0
ATOM    721  HZ2 TRP A  47      40.248  38.709  35.396  1.00  0.00           H0.      0
ATOM    722  CH2 TRP A  47      41.987  40.005  35.220  1.00  0.00           C0.      0
ATOM    723  HH2 TRP A  47      41.536  40.843  35.730  1.00  0.00           H0.      0
ATOM    724  CZ3 TRP A  47      43.349  40.040  34.817  1.00  0.00           C0.      0
ATOM    725  HZ3 TRP A  47      44.005  40.896  34.873  1.00  0.00           H0.      0
ATOM    726  CE3 TRP A  47      43.943  38.920  34.275  1.00  0.00           C0.      0
ATOM    727  HE3 TRP A  47      44.940  39.009  33.870  1.00  0.00           H0.      0
ATOM    728  CD2 TRP A  47      43.275  37.738  34.142  1.00  0.00           C0.      0
ATOM    729  C   TRP A  47      44.674  37.397  31.044  1.00  0.00           C0.      0
ATOM    730  O   TRP A  47      43.750  37.464  30.277  1.00  0.00           O0.      0
ATOM    731  N   LEU A  48      45.497  38.408  31.395  1.00  0.00           N0.      0
ATOM    732  H   LEU A  48      46.356  38.177  31.873  1.00  0.00           H0.      0
ATOM    733  CA  LEU A  48      45.244  39.793  31.006  1.00  0.00           C0.      0
ATOM    734  HA  LEU A  48      44.212  39.933  31.325  1.00  0.00           H0.      0
ATOM    735  CB  LEU A  48      46.319  40.641  31.692  1.00  0.00           C0.      0
ATOM    736  HB2 LEU A  48      46.334  40.458  32.767  1.00  0.00           H0.      0
ATOM    737  HB3 LEU A  48      47.233  40.203  31.289  1.00  0.00           H0.      0
ATOM    738  CG  LEU A  48      46.259  42.126  31.457  1.00  0.00           C0.      0
ATOM    739  HG  LEU A  48      46.359  42.333  30.391  1.00  0.00           H0.      0
ATOM    740  CD1 LEU A  48      44.881  42.674  31.882  1.00  0.00           C0.      0
ATOM    741 HD11 LEU A  48      44.896  43.761  31.958  1.00  0.00           H0.      0
ATOM    742 HD12 LEU A  48      44.175  42.347  31.118  1.00  0.00           H0.      0
ATOM    743 HD13 LEU A  48      44.583  42.352  32.880  1.00  0.00           H0.      0
ATOM    744  CD2 LEU A  48      47.401  42.868  32.193  1.00  0.00           C0.      0
ATOM    745 HD21 LEU A  48      48.354  42.367  32.022  1.00  0.00           H0.      0
ATOM    746 HD22 LEU A  48      47.351  43.935  31.978  1.00  0.00           H0.      0
ATOM    747 HD23 LEU A  48      47.250  42.760  33.267  1.00  0.00           H0.      0
ATOM    748  C   LEU A  48      45.391  39.974  29.501  1.00  0.00           C0.      0
ATOM    749  O   LEU A  48      44.573  40.625  28.918  1.00  0.00           O0.      0
ATOM    750  N   LEU A  49      46.422  39.250  28.897  1.00  0.00           N0.      0
ATOM    751  H   LEU A  49      46.993  38.660  29.485  1.00  0.00           H0.      0
ATOM    752  CA  LEU A  49      46.615  39.460  27.475  1.00  0.00           C0.      0
ATOM    753  HA  LEU A  49      46.657  40.543  27.363  1.00  0.00           H0.      0
ATOM    754  CB  LEU A  49      47.964  38.842  27.013  1.00  0.00           C0.      0
ATOM    755  HB2 LEU A  49      48.091  37.852  27.453  1.00  0.00           H0.      0
ATOM    756  HB3 LEU A  49      47.900  38.684  25.936  1.00  0.00           H0.      0
ATOM    757  CG  LEU A  49      49.129  39.732  27.369  1.00  0.00           C0.      0
ATOM    758  HG  LEU A  49      48.969  40.178  28.350  1.00  0.00           H0.      0
ATOM    759  CD1 LEU A  49      50.297  38.840  27.189  1.00  0.00           C0.      0
ATOM    760 HD11 LEU A  49      51.230  39.284  27.535  1.00  0.00           H0.      0
ATOM    761 HD12 LEU A  49      50.109  37.905  27.716  1.00  0.00           H0.      0
ATOM    762 HD13 LEU A  49      50.449  38.551  26.149  1.00  0.00           H0.      0
ATOM    763  CD2 LEU A  49      49.320  40.909  26.377  1.00  0.00           C0.      0
ATOM    764 HD21 LEU A  49      48.357  41.419  26.351  1.00  0.00           H0.      0
ATOM    765 HD22 LEU A  49      50.060  41.615  26.755  1.00  0.00           H0.      0
ATOM    766 HD23 LEU A  49      49.681  40.532  25.420  1.00  0.00           H0.      0
ATOM    767  C   LEU A  49      45.449  38.781  26.662  1.00  0.00           C0.      0
ATOM    768  O   LEU A  49      44.985  39.453  25.728  1.00  0.00           O0.      0
ATOM    769  N   GLY A  50      45.028  37.588  26.966  1.00  0.00           N0.      0
ATOM    770  H   GLY A  50      45.451  37.123  27.757  1.00  0.00           H0.      0
ATOM    771  CA  GLY A  50      43.776  37.042  26.333  1.00  0.00           C0.      0
ATOM    772  HA2 GLY A  50      43.908  37.086  25.251  1.00  0.00           H0.      0
ATOM    773  HA3 GLY A  50      43.654  35.984  26.566  1.00  0.00           H0.      0
ATOM    774  C   GLY A  50      42.546  37.867  26.580  1.00  0.00           C0.      0
ATOM    775  O   GLY A  50      41.760  37.986  25.684  1.00  0.00           O0.      0
ATOM    776  N   LEU A  51      42.398  38.408  27.789  1.00  0.00           N0.      0
ATOM    777  H   LEU A  51      43.028  38.220  28.556  1.00  0.00           H0.      0
ATOM    778  CA  LEU A  51      41.237  39.141  28.137  1.00  0.00           C0.      0
ATOM    779  HA  LEU A  51      40.425  38.480  27.835  1.00  0.00           H0.      0
ATOM    780  CB  LEU A  51      41.327  39.443  29.612  1.00  0.00           C0.      0
ATOM    781  HB2 LEU A  51      41.339  38.480  30.123  1.00  0.00           H0.      0
ATOM    782  HB3 LEU A  51      42.294  39.939  29.691  1.00  0.00           H0.      0
ATOM    783  CG  LEU A  51      40.241  40.376  30.163  1.00  0.00           C0.      0
ATOM    784  HG  LEU A  51      40.232  41.329  29.633  1.00  0.00           H0.      0
ATOM    785  CD1 LEU A  51      38.877  39.801  30.040  1.00  0.00           C0.      0
ATOM    786 HD11 LEU A  51      38.802  38.773  30.395  1.00  0.00           H0.      0
ATOM    787 HD12 LEU A  51      38.202  40.383  30.668  1.00  0.00           H0.      0
ATOM    788 HD13 LEU A  51      38.604  39.714  28.989  1.00  0.00           H0.      0
ATOM    789  CD2 LEU A  51      40.499  40.574  31.620  1.00  0.00           C0.      0
ATOM    790 HD21 LEU A  51      41.492  41.013  31.711  1.00  0.00           H0.      0
ATOM    791 HD22 LEU A  51      39.799  41.297  32.040  1.00  0.00           H0.      0
ATOM    792 HD23 LEU A  51      40.287  39.636  32.133  1.00  0.00           H0.      0
ATOM    793  C   LEU A  51      41.145  40.431  27.214  1.00  0.00           C0.      0
ATOM    794  O   LEU A  51      40.071  40.791  26.744  1.00  0.00           O0.      0
ATOM    795  N   LEU A  52      42.225  41.118  26.885  1.00  0.00           N0.      0
ATOM    796  H   LEU A  52      43.114  40.781  27.225  1.00  0.00           H0.      0
ATOM    797  CA  LEU A  52      42.353  42.210  25.920  1.00  0.00           C0.      0
ATOM    798  HA  LEU A  52      41.597  42.967  26.129  1.00  0.00           H0.      0
ATOM    799  CB  LEU A  52      43.671  42.946  26.066  1.00  0.00           C0.      0
ATOM    800  HB2 LEU A  52      44.480  42.225  25.957  1.00  0.00           H0.      0
ATOM    801  HB3 LEU A  52      43.742  43.714  25.296  1.00  0.00           H0.      0
ATOM    802  CG  LEU A  52      43.826  43.702  27.396  1.00  0.00           C0.      0
ATOM    803  HG  LEU A  52      43.472  43.122  28.249  1.00  0.00           H0.      0
ATOM    804  CD1 LEU A  52      45.299  44.088  27.553  1.00  0.00           C0.      0
ATOM    805 HD11 LEU A  52      45.742  44.661  26.738  1.00  0.00           H0.      0
ATOM    806 HD12 LEU A  52      45.453  44.545  28.531  1.00  0.00           H0.      0
ATOM    807 HD13 LEU A  52      45.977  43.235  27.559  1.00  0.00           H0.      0
ATOM    808  CD2 LEU A  52      43.050  45.013  27.415  1.00  0.00           C0.      0
ATOM    809 HD21 LEU A  52      42.000  44.720  27.417  1.00  0.00           H0.      0
ATOM    810 HD22 LEU A  52      43.297  45.648  28.267  1.00  0.00           H0.      0
ATOM    811 HD23 LEU A  52      43.353  45.566  26.526  1.00  0.00           H0.      0
ATOM    812  C   LEU A  52      42.094  41.698  24.503  1.00  0.00           C0.      0
ATOM    813  O   LEU A  52      41.290  42.319  23.826  1.00  0.00           O0.      0
ATOM    814  N   ARG A  53      42.850  40.683  24.004  1.00  0.00           N0.      0
ATOM    815  H   ARG A  53      43.637  40.331  24.530  1.00  0.00           H0.      0
ATOM    816  CA  ARG A  53      42.808  40.137  22.625  1.00  0.00           C0.      0
ATOM    817  HA  ARG A  53      42.928  40.931  21.888  1.00  0.00           H0.      0
ATOM    818  CB  ARG A  53      43.999  39.096  22.494  1.00  0.00           C0.      0
ATOM    819  HB2 ARG A  53      44.016  38.350  23.288  1.00  0.00           H0.      0
ATOM    820  HB3 ARG A  53      43.973  38.561  21.545  1.00  0.00           H0.      0
ATOM    821  CG  ARG A  53      45.299  39.885  22.544  1.00  0.00           C0.      0
ATOM    822  HG2 ARG A  53      45.389  40.383  21.578  1.00  0.00           H0.      0
ATOM    823  HG3 ARG A  53      45.227  40.574  23.385  1.00  0.00           H0.      0
ATOM    824  CD  ARG A  53      46.562  39.059  22.791  1.00  0.00           C0.      0
ATOM    825  HD2 ARG A  53      46.673  38.936  23.869  1.00  0.00           H0.      0
ATOM    826  HD3 ARG A  53      46.549  38.069  22.335  1.00  0.00           H0.      0
ATOM    827  NE  ARG A  53      47.664  40.072  22.370  1.00  0.00           N0.      0
ATOM    828  HE  ARG A  53      47.321  40.942  21.988  1.00  0.00           H0.      0
ATOM    829  CZ  ARG A  53      48.980  39.927  22.588  1.00  0.00           C0.      0
ATOM    830  NH1 ARG A  53      49.422  38.824  23.139  1.00  0.00           N0.      0
ATOM    831 HH11 ARG A  53      48.773  38.112  23.445  1.00  0.00           H0.      0
ATOM    832 HH12 ARG A  53      50.392  38.817  23.421  1.00  0.00           H0.      0
ATOM    833  NH2 ARG A  53      49.871  40.723  22.077  1.00  0.00           N0.      0
ATOM    834 HH21 ARG A  53      49.660  41.599  21.621  1.00  0.00           H0.      0
ATOM    835 HH22 ARG A  53      50.801  40.336  22.140  1.00  0.00           H0.      0
ATOM    836  C   ARG A  53      41.408  39.743  22.254  1.00  0.00           C0.      0
ATOM    837  O   ARG A  53      40.866  40.237  21.239  1.00  0.00           O0.      0
ATOM    838  N   GLN A  54      40.751  38.926  23.111  1.00  0.00           N0.      0
ATOM    839  H   GLN A  54      41.273  38.544  23.887  1.00  0.00           H0.      0
ATOM    840  CA  GLN A  54      39.374  38.464  22.888  1.00  0.00           C0.      0
ATOM    841  HA  GLN A  54      39.364  37.936  21.935  1.00  0.00           H0.      0
ATOM    842  CB  GLN A  54      39.022  37.580  24.105  1.00  0.00           C0.      0
ATOM    843  HB2 GLN A  54      39.744  36.773  24.228  1.00  0.00           H0.      0
ATOM    844  HB3 GLN A  54      39.055  38.128  25.047  1.00  0.00           H0.      0
ATOM    845  CG  GLN A  54      37.647  36.926  24.093  1.00  0.00           C0.      0
ATOM    846  HG2 GLN A  54      37.468  36.395  25.028  1.00  0.00           H0.      0
ATOM    847  HG3 GLN A  54      36.869  37.689  24.119  1.00  0.00           H0.      0
ATOM    848  CD  GLN A  54      37.498  35.913  22.947  1.00  0.00           C0.      0
ATOM    849  OE1 GLN A  54      38.021  36.029  21.864  1.00  0.00           O0.      0
ATOM    850  NE2 GLN A  54      36.662  34.935  23.139  1.00  0.00           N0.      0
ATOM    851 HE21 GLN A  54      36.734  34.222  22.427  1.00  0.00           H0.      0
ATOM    852 HE22 GLN A  54      36.186  34.736  24.007  1.00  0.00           H0.      0
ATOM    853  C   GLN A  54      38.350  39.531  22.718  1.00  0.00           C0.      0
ATOM    854  O   GLN A  54      37.455  39.312  21.949  1.00  0.00           O0.      0
ATOM    855  N   HIP A  55      38.581  40.793  23.213  1.00  0.00           N0.      0
ATOM    856  H   HIP A  55      39.351  40.966  23.842  1.00  0.00           H0.      0
ATOM    857  CA  HIP A  55      37.678  41.873  22.908  1.00  0.00           C0.      0
ATOM    858  HA  HIP A  55      36.772  41.587  22.373  1.00  0.00           H0.      0
ATOM    859  CB  HIP A  55      37.219  42.461  24.304  1.00  0.00           C0.      0
ATOM    860  HB2 HIP A  55      38.091  42.949  24.738  1.00  0.00           H0.      0
ATOM    861  HB3 HIP A  55      36.566  43.321  24.152  1.00  0.00           H0.      0
ATOM    862  CG  HIP A  55      36.659  41.488  25.233  1.00  0.00           C0.      0
ATOM    863  ND1 HIP A  55      37.339  40.806  26.253  1.00  0.00           N0.      0
ATOM    864  HD1 HIP A  55      38.304  40.842  26.549  1.00  0.00           H0.      0
ATOM    865  CE1 HIP A  55      36.386  40.148  26.945  1.00  0.00           C0.      0
ATOM    866  HE1 HIP A  55      36.613  39.693  27.897  1.00  0.00           H0.      0
ATOM    867  NE2 HIP A  55      35.141  40.356  26.393  1.00  0.00           N0.      0
ATOM    868  HE2 HIP A  55      34.278  40.034  26.808  1.00  0.00           H0.      0
ATOM    869  CD2 HIP A  55      35.334  41.132  25.269  1.00  0.00           C0.      0
ATOM    870  HD2 HIP A  55      34.524  41.412  24.612  1.00  0.00           H0.      0
ATOM    871  C   HIP A  55      38.294  42.999  22.029  1.00  0.00           C0.      0
ATOM    872  O   HIP A  55      37.697  44.095  22.001  1.00  0.00           O0.      0
ATOM    873  N   GLY A  56      39.360  42.757  21.356  1.00  0.00           N0.      0
ATOM    874  H   GLY A  56      39.811  41.855  21.419  1.00  0.00           H0.      0
ATOM    875  CA  GLY A  56      39.978  43.700  20.409  1.00  0.00           C0.      0
ATOM    876  HA2 GLY A  56      40.734  43.196  19.807  1.00  0.00           H0.      0
ATOM    877  HA3 GLY A  56      39.297  44.027  19.624  1.00  0.00           H0.      0
ATOM    878  C   GLY A  56      40.714  44.889  21.061  1.00  0.00           C0.      0
ATOM    879  O   GLY A  56      41.221  45.842  20.443  1.00  0.00           O0.      0
ATOM    880  N   CYS A  57      40.785  44.931  22.382  1.00  0.00           N0.      0
ATOM    881  H   CYS A  57      40.610  44.062  22.865  1.00  0.00           H0.      0
ATOM    882  CA  CYS A  57      41.268  46.024  23.247  1.00  0.00           C0.      0
ATOM    883  HA  CYS A  57      40.641  46.885  23.016  1.00  0.00           H0.      0
ATOM    884  CB  CYS A  57      40.979  45.670  24.731  1.00  0.00           C0.      0
ATOM    885  HB2 CYS A  57      41.374  44.702  25.039  1.00  0.00           H0.      0
ATOM    886  HB3 CYS A  57      41.494  46.387  25.371  1.00  0.00           H0.      0
ATOM    887  SG  CYS A  57      39.214  45.735  25.185  1.00  0.00           S0.      0
ATOM    888  HG  CYS A  57      39.058  47.050  25.362  1.00  0.00           H0.      0
ATOM    889  C   CYS A  57      42.730  46.434  22.926  1.00  0.00           C0.      0
ATOM    890  O   CYS A  57      43.631  45.631  23.145  1.00  0.00           O0.      0
ATOM    891  N   HIE A  58      42.906  47.667  22.393  1.00  0.00           N0.      0
ATOM    892  H   HIE A  58      42.123  48.259  22.154  1.00  0.00           H0.      0
ATOM    893  CA  HIE A  58      44.200  48.248  21.916  1.00  0.00           C0.      0
ATOM    894  HA  HIE A  58      44.952  47.473  22.062  1.00  0.00           H0.      0
ATOM    895  CB  HIE A  58      44.040  48.366  20.408  1.00  0.00           C0.      0
ATOM    896  HB2 HIE A  58      43.915  47.371  19.979  1.00  0.00           H0.      0
ATOM    897  HB3 HIE A  58      43.125  48.944  20.283  1.00  0.00           H0.      0
ATOM    898  CG  HIE A  58      45.303  49.036  19.803  1.00  0.00           C0.      0
ATOM    899  ND1 HIE A  58      46.620  48.615  20.051  1.00  0.00           N0.      0
ATOM    900  CE1 HIE A  58      47.409  49.402  19.304  1.00  0.00           C0.      0
ATOM    901  HE1 HIE A  58      48.471  49.256  19.173  1.00  0.00           H0.      0
ATOM    902  NE2 HIE A  58      46.717  50.215  18.542  1.00  0.00           N0.      0
ATOM    903  HE2 HIE A  58      47.086  50.864  17.862  1.00  0.00           H0.      0
ATOM    904  CD2 HIE A  58      45.376  49.976  18.856  1.00  0.00           C0.      0
ATOM    905  HD2 HIE A  58      44.529  50.517  18.460  1.00  0.00           H0.      0
ATOM    906  C   HIE A  58      44.684  49.492  22.693  1.00  0.00           C0.      0
ATOM    907  O   HIE A  58      45.665  49.510  23.287  1.00  0.00           O0.      0
ATOM    908  N   ARG A  59      43.815  50.511  22.884  1.00  0.00           N0.      0
ATOM    909  H   ARG A  59      42.957  50.466  22.354  1.00  0.00           H0.      0
ATOM    910  CA  ARG A  59      44.126  51.753  23.567  1.00  0.00           C0.      0
ATOM    911  HA  ARG A  59      45.210  51.869  23.587  1.00  0.00           H0.      0
ATOM    912  CB  ARG A  59      43.461  52.907  22.874  1.00  0.00           C0.      0
ATOM    913  HB2 ARG A  59      43.247  52.808  21.810  1.00  0.00           H0.      0
ATOM    914  HB3 ARG A  59      42.465  53.099  23.272  1.00  0.00           H0.      0
ATOM    915  CG  ARG A  59      44.166  54.287  23.074  1.00  0.00           C0.      0
ATOM    916  HG2 ARG A  59      44.354  54.370  24.144  1.00  0.00           H0.      0
ATOM    917  HG3 ARG A  59      45.119  54.324  22.546  1.00  0.00           H0.      0
ATOM    918  CD  ARG A  59      43.286  55.438  22.564  1.00  0.00           C0.      0
ATOM    919  HD2 ARG A  59      43.316  55.445  21.475  1.00  0.00           H0.      0
ATOM    920  HD3 ARG A  59      42.225  55.362  22.802  1.00  0.00           H0.      0
ATOM    921  NE  ARG A  59      43.844  56.730  23.039  1.00  0.00           N0.      0
ATOM    922  HE  ARG A  59      44.670  57.044  22.550  1.00  0.00           H0.      0
ATOM    923  CZ  ARG A  59      43.237  57.694  23.744  1.00  0.00           C0.      0
ATOM    924  NH1 ARG A  59      42.026  57.684  24.189  1.00  0.00           N0.      0
ATOM    925 HH11 ARG A  59      41.437  56.866  24.119  1.00  0.00           H0.      0
ATOM    926 HH12 ARG A  59      41.640  58.492  24.656  1.00  0.00           H0.      0
ATOM    927  NH2 ARG A  59      43.871  58.768  23.950  1.00  0.00           N0.      0
ATOM    928 HH21 ARG A  59      44.813  58.826  23.588  1.00  0.00           H0.      0
ATOM    929 HH22 ARG A  59      43.524  59.530  24.514  1.00  0.00           H0.      0
ATOM    930  C   ARG A  59      43.827  51.648  25.025  1.00  0.00           C0.      0
ATOM    931  O   ARG A  59      42.676  51.555  25.496  1.00  0.00           O0.      0
ATOM    932  N   VAL A  60      44.886  51.642  25.860  1.00  0.00           N0.      0
ATOM    933  H   VAL A  60      45.828  51.721  25.504  1.00  0.00           H0.      0
ATOM    934  CA  VAL A  60      44.769  51.385  27.321  1.00  0.00           C0.      0
ATOM    935  HA  VAL A  60      43.719  51.160  27.509  1.00  0.00           H0.      0
ATOM    936  CB  VAL A  60      45.577  50.085  27.596  1.00  0.00           C0.      0
ATOM    937  HB  VAL A  60      46.602  50.283  27.282  1.00  0.00           H0.      0
ATOM    938  CG1 VAL A  60      45.712  49.791  29.088  1.00  0.00           C0.      0
ATOM    939 HG11 VAL A  60      46.210  50.643  29.553  1.00  0.00           H0.      0
ATOM    940 HG12 VAL A  60      44.773  49.702  29.635  1.00  0.00           H0.      0
ATOM    941 HG13 VAL A  60      46.276  48.898  29.356  1.00  0.00           H0.      0
ATOM    942  CG2 VAL A  60      45.054  48.832  26.810  1.00  0.00           C0.      0
ATOM    943 HG21 VAL A  60      45.726  48.006  27.043  1.00  0.00           H0.      0
ATOM    944 HG22 VAL A  60      44.110  48.488  27.234  1.00  0.00           H0.      0
ATOM    945 HG23 VAL A  60      44.928  49.136  25.771  1.00  0.00           H0.      0
ATOM    946  C   VAL A  60      45.157  52.664  28.143  1.00  0.00           C0.      0
ATOM    947  O   VAL A  60      46.217  53.334  27.899  1.00  0.00           O0.      0
ATOM    948  N   LEU A  61      44.461  52.786  29.225  1.00  0.00           N0.      0
ATOM    949  H   LEU A  61      43.706  52.138  29.399  1.00  0.00           H0.      0
ATOM    950  CA  LEU A  61      44.873  53.569  30.362  1.00  0.00           C0.      0
ATOM    951  HA  LEU A  61      45.729  54.135  29.996  1.00  0.00           H0.      0
ATOM    952  CB  LEU A  61      43.779  54.598  30.767  1.00  0.00           C0.      0
ATOM    953  HB2 LEU A  61      43.722  55.306  29.940  1.00  0.00           H0.      0
ATOM    954  HB3 LEU A  61      42.807  54.123  30.905  1.00  0.00           H0.      0
ATOM    955  CG  LEU A  61      43.975  55.393  32.134  1.00  0.00           C0.      0
ATOM    956  HG  LEU A  61      44.258  54.703  32.929  1.00  0.00           H0.      0
ATOM    957  CD1 LEU A  61      45.170  56.247  32.024  1.00  0.00           C0.      0
ATOM    958 HD11 LEU A  61      45.398  56.650  33.011  1.00  0.00           H0.      0
ATOM    959 HD12 LEU A  61      45.986  55.589  31.725  1.00  0.00           H0.      0
ATOM    960 HD13 LEU A  61      45.046  56.923  31.178  1.00  0.00           H0.      0
ATOM    961  CD2 LEU A  61      42.832  56.229  32.549  1.00  0.00           C0.      0
ATOM    962 HD21 LEU A  61      41.922  55.664  32.753  1.00  0.00           H0.      0
ATOM    963 HD22 LEU A  61      42.903  56.791  33.481  1.00  0.00           H0.      0
ATOM    964 HD23 LEU A  61      42.508  56.912  31.764  1.00  0.00           H0.      0
ATOM    965  C   LEU A  61      45.162  52.621  31.550  1.00  0.00           C0.      0
ATOM    966  O   LEU A  61      44.224  51.988  32.012  1.00  0.00           O0.      0
ATOM    967  N   ASH A  62      46.410  52.575  32.024  1.00  0.00           N0.      0
ATOM    968  H   ASH A  62      47.094  53.154  31.559  1.00  0.00           H0.      0
ATOM    969  CA  ASH A  62      46.694  52.137  33.388  1.00  0.00           C0.      0
ATOM    970  HA  ASH A  62      45.998  51.325  33.597  1.00  0.00           H0.      0
ATOM    971  CB  ASH A  62      47.998  51.267  33.367  1.00  0.00           C0.      0
ATOM    972  HB2 ASH A  62      47.952  50.504  32.590  1.00  0.00           H0.      0
ATOM    973  HB3 ASH A  62      48.790  51.951  33.063  1.00  0.00           H0.      0
ATOM    974  CG  ASH A  62      48.428  50.727  34.719  1.00  0.00           C0.      0
ATOM    975  OD1 ASH A  62      49.349  50.002  34.808  1.00  0.00           O0.      0
ATOM    976  OD2 ASH A  62      47.785  50.995  35.889  1.00  0.00           O0.      0
ATOM    977  HD2 ASH A  62      48.220  50.643  36.669  1.00  0.00           H0.      0
ATOM    978  C   ASH A  62      46.526  53.210  34.487  1.00  0.00           C0.      0
ATOM    979  O   ASH A  62      47.293  54.176  34.454  1.00  0.00           O0.      0
ATOM    980  N   VAL A  63      45.463  53.145  35.276  1.00  0.00           N0.      0
ATOM    981  H   VAL A  63      44.897  52.316  35.160  1.00  0.00           H0.      0
ATOM    982  CA  VAL A  63      45.092  54.193  36.229  1.00  0.00           C0.      0
ATOM    983  HA  VAL A  63      45.532  55.092  35.796  1.00  0.00           H0.      0
ATOM    984  CB  VAL A  63      43.549  54.255  36.295  1.00  0.00           C0.      0
ATOM    985  HB  VAL A  63      43.184  54.140  35.274  1.00  0.00           H0.      0
ATOM    986  CG1 VAL A  63      43.012  53.169  37.208  1.00  0.00           C0.      0
ATOM    987 HG11 VAL A  63      41.936  53.180  37.378  1.00  0.00           H0.      0
ATOM    988 HG12 VAL A  63      43.070  52.196  36.720  1.00  0.00           H0.      0
ATOM    989 HG13 VAL A  63      43.474  53.206  38.195  1.00  0.00           H0.      0
ATOM    990  CG2 VAL A  63      42.954  55.639  36.747  1.00  0.00           C0.      0
ATOM    991 HG21 VAL A  63      41.883  55.542  36.927  1.00  0.00           H0.      0
ATOM    992 HG22 VAL A  63      43.335  55.962  37.716  1.00  0.00           H0.      0
ATOM    993 HG23 VAL A  63      43.110  56.368  35.952  1.00  0.00           H0.      0
ATOM    994  C   VAL A  63      45.811  53.929  37.574  1.00  0.00           C0.      0
ATOM    995  O   VAL A  63      45.634  54.664  38.551  1.00  0.00           O0.      0
ATOM    996  N   ALA A  64      46.605  52.832  37.761  1.00  0.00           N0.      0
ATOM    997  H   ALA A  64      46.891  52.303  36.949  1.00  0.00           H0.      0
ATOM    998  CA  ALA A  64      47.504  52.798  38.914  1.00  0.00           C0.      0
ATOM    999  HA  ALA A  64      47.767  53.763  39.349  1.00  0.00           H0.      0
ATOM   1000  CB  ALA A  64      46.913  51.972  40.037  1.00  0.00           C0.      0
ATOM   1001  HB1 ALA A  64      47.674  51.841  40.806  1.00  0.00           H0.      0
ATOM   1002  HB2 ALA A  64      46.143  52.574  40.519  1.00  0.00           H0.      0
ATOM   1003  HB3 ALA A  64      46.595  50.971  39.744  1.00  0.00           H0.      0
ATOM   1004  C   ALA A  64      48.805  52.171  38.452  1.00  0.00           C0.      0
ATOM   1005  O   ALA A  64      48.936  50.932  38.377  1.00  0.00           O0.      0
ATOM   1006  N   CYS A  65      49.754  53.061  38.063  1.00  0.00           N0.      0
ATOM   1007  H   CYS A  65      49.491  54.021  38.235  1.00  0.00           H0.      0
ATOM   1008  CA  CYS A  65      51.053  52.693  37.505  1.00  0.00           C0.      0
ATOM   1009  HA  CYS A  65      50.855  52.078  36.628  1.00  0.00           H0.      0
ATOM   1010  CB  CYS A  65      51.662  54.006  36.999  1.00  0.00           C0.      0
ATOM   1011  HB2 CYS A  65      50.887  54.719  36.717  1.00  0.00           H0.      0
ATOM   1012  HB3 CYS A  65      52.211  54.259  37.906  1.00  0.00           H0.      0
ATOM   1013  SG  CYS A  65      52.892  53.657  35.714  1.00  0.00           S0.      0
ATOM   1014  HG  CYS A  65      53.294  54.928  35.623  1.00  0.00           H0.      0
ATOM   1015  C   CYS A  65      51.978  51.949  38.378  1.00  0.00           C0.      0
ATOM   1016  O   CYS A  65      52.716  51.003  37.903  1.00  0.00           O0.      0
ATOM   1017  N   GLY A  66      52.052  52.253  39.658  1.00  0.00           N0.      0
ATOM   1018  H   GLY A  66      51.417  52.974  39.970  1.00  0.00           H0.      0
ATOM   1019  CA  GLY A  66      53.132  51.851  40.547  1.00  0.00           C0.      0
ATOM   1020  HA2 GLY A  66      52.888  52.308  41.506  1.00  0.00           H0.      0
ATOM   1021  HA3 GLY A  66      53.128  50.792  40.806  1.00  0.00           H0.      0
ATOM   1022  C   GLY A  66      54.541  52.216  39.997  1.00  0.00           C0.      0
ATOM   1023  O   GLY A  66      54.691  53.308  39.524  1.00  0.00           O0.      0
ATOM   1024  N   THR A  67      55.581  51.385  40.127  1.00  0.00           N0.      0
ATOM   1025  H   THR A  67      55.389  50.573  40.696  1.00  0.00           H0.      0
ATOM   1026  CA  THR A  67      56.923  51.594  39.541  1.00  0.00           C0.      0
ATOM   1027  HA  THR A  67      57.315  52.589  39.753  1.00  0.00           H0.      0
ATOM   1028  CB  THR A  67      57.882  50.647  40.226  1.00  0.00           C0.      0
ATOM   1029  HB  THR A  67      58.862  50.791  39.772  1.00  0.00           H0.      0
ATOM   1030  CG2 THR A  67      57.947  51.067  41.649  1.00  0.00           C0.      0
ATOM   1031 HG21 THR A  67      58.286  52.103  41.629  1.00  0.00           H0.      0
ATOM   1032 HG22 THR A  67      56.953  50.984  42.088  1.00  0.00           H0.      0
ATOM   1033 HG23 THR A  67      58.766  50.522  42.119  1.00  0.00           H0.      0
ATOM   1034  OG1 THR A  67      57.443  49.289  40.256  1.00  0.00           O0.      0
ATOM   1035  HG1 THR A  67      58.238  48.787  40.061  1.00  0.00           H0.      0
ATOM   1036  C   THR A  67      56.955  51.326  37.999  1.00  0.00           C0.      0
ATOM   1037  O   THR A  67      58.062  51.078  37.441  1.00  0.00           O0.      0
ATOM   1038  N   GLY A  68      55.784  51.403  37.382  1.00  0.00           N0.      0
ATOM   1039  H   GLY A  68      55.047  51.886  37.876  1.00  0.00           H0.      0
ATOM   1040  CA  GLY A  68      55.489  50.926  36.046  1.00  0.00           C0.      0
ATOM   1041  HA2 GLY A  68      54.676  51.522  35.632  1.00  0.00           H0.      0
ATOM   1042  HA3 GLY A  68      56.451  51.006  35.540  1.00  0.00           H0.      0
ATOM   1043  C   GLY A  68      54.862  49.534  35.800  1.00  0.00           C0.      0
ATOM   1044  O   GLY A  68      54.407  49.257  34.699  1.00  0.00           O0.      0
ATOM   1045  N   VAL A  69      54.881  48.627  36.838  1.00  0.00           N0.      0
ATOM   1046  H   VAL A  69      55.195  48.927  37.750  1.00  0.00           H0.      0
ATOM   1047  CA  VAL A  69      54.909  47.190  36.624  1.00  0.00           C0.      0
ATOM   1048  HA  VAL A  69      55.895  47.064  36.177  1.00  0.00           H0.      0
ATOM   1049  CB  VAL A  69      54.811  46.363  37.954  1.00  0.00           C0.      0
ATOM   1050  HB  VAL A  69      53.821  46.471  38.396  1.00  0.00           H0.      0
ATOM   1051  CG1 VAL A  69      54.889  44.840  37.727  1.00  0.00           C0.      0
ATOM   1052 HG11 VAL A  69      53.941  44.492  37.317  1.00  0.00           H0.      0
ATOM   1053 HG12 VAL A  69      55.666  44.493  37.045  1.00  0.00           H0.      0
ATOM   1054 HG13 VAL A  69      55.047  44.318  38.671  1.00  0.00           H0.      0
ATOM   1055  CG2 VAL A  69      55.839  46.834  38.905  1.00  0.00           C0.      0
ATOM   1056 HG21 VAL A  69      56.800  46.904  38.395  1.00  0.00           H0.      0
ATOM   1057 HG22 VAL A  69      55.645  47.766  39.436  1.00  0.00           H0.      0
ATOM   1058 HG23 VAL A  69      55.916  46.103  39.710  1.00  0.00           H0.      0
ATOM   1059  C   VAL A  69      53.914  46.692  35.572  1.00  0.00           C0.      0
ATOM   1060  O   VAL A  69      54.283  46.084  34.564  1.00  0.00           O0.      0
ATOM   1061  N   ASP A  70      52.562  46.945  35.786  1.00  0.00           N0.      0
ATOM   1062  H   ASP A  70      52.350  47.346  36.689  1.00  0.00           H0.      0
ATOM   1063  CA  ASP A  70      51.472  46.517  34.883  1.00  0.00           C0.      0
ATOM   1064  HA  ASP A  70      51.801  45.595  34.404  1.00  0.00           H0.      0
ATOM   1065  CB  ASP A  70      50.334  46.231  35.772  1.00  0.00           C0.      0
ATOM   1066  HB2 ASP A  70      49.755  47.153  35.821  1.00  0.00           H0.      0
ATOM   1067  HB3 ASP A  70      49.722  45.572  35.155  1.00  0.00           H0.      0
ATOM   1068  CG  ASP A  70      50.621  45.628  37.170  1.00  0.00           C0.      0
ATOM   1069  OD1 ASP A  70      50.321  46.337  38.176  1.00  0.00           O0.      0
ATOM   1070  OD2 ASP A  70      51.209  44.544  37.328  1.00  0.00           O0.      0
ATOM   1071  C   ASP A  70      51.162  47.347  33.628  1.00  0.00           C0.      0
ATOM   1072  O   ASP A  70      50.690  46.889  32.533  1.00  0.00           O0.      0
ATOM   1073  N   SER A  71      51.745  48.636  33.590  1.00  0.00           N0.      0
ATOM   1074  H   SER A  71      52.363  48.871  34.354  1.00  0.00           H0.      0
ATOM   1075  CA  SER A  71      51.924  49.361  32.253  1.00  0.00           C0.      0
ATOM   1076  HA  SER A  71      50.981  49.359  31.705  1.00  0.00           H0.      0
ATOM   1077  CB  SER A  71      52.294  50.784  32.423  1.00  0.00           C0.      0
ATOM   1078  HB2 SER A  71      53.207  50.758  33.018  1.00  0.00           H0.      0
ATOM   1079  HB3 SER A  71      52.497  51.260  31.463  1.00  0.00           H0.      0
ATOM   1080  OG  SER A  71      51.230  51.462  33.101  1.00  0.00           O0.      0
ATOM   1081  HG  SER A  71      50.691  50.752  33.455  1.00  0.00           H0.      0
ATOM   1082  C   SER A  71      53.013  48.688  31.429  1.00  0.00           C0.      0
ATOM   1083  O   SER A  71      52.769  48.405  30.259  1.00  0.00           O0.      0
ATOM   1084  N   ILE A  72      54.171  48.377  31.995  1.00  0.00           N0.      0
ATOM   1085  H   ILE A  72      54.330  48.575  32.972  1.00  0.00           H0.      0
ATOM   1086  CA  ILE A  72      55.333  47.826  31.271  1.00  0.00           C0.      0
ATOM   1087  HA  ILE A  72      55.401  48.593  30.499  1.00  0.00           H0.      0
ATOM   1088  CB  ILE A  72      56.609  47.877  32.190  1.00  0.00           C0.      0
ATOM   1089  HB  ILE A  72      56.359  47.226  33.028  1.00  0.00           H0.      0
ATOM   1090  CG2 ILE A  72      57.814  47.338  31.370  1.00  0.00           C0.      0
ATOM   1091 HG21 ILE A  72      58.787  47.386  31.859  1.00  0.00           H0.      0
ATOM   1092 HG22 ILE A  72      57.583  46.323  31.046  1.00  0.00           H0.      0
ATOM   1093 HG23 ILE A  72      58.049  47.893  30.461  1.00  0.00           H0.      0
ATOM   1094  CG1 ILE A  72      56.934  49.333  32.690  1.00  0.00           C0.      0
ATOM   1095 HG12 ILE A  72      57.316  49.957  31.883  1.00  0.00           H0.      0
ATOM   1096 HG13 ILE A  72      55.987  49.760  33.022  1.00  0.00           H0.      0
ATOM   1097  CD1 ILE A  72      57.993  49.261  33.739  1.00  0.00           C0.      0
ATOM   1098 HD11 ILE A  72      58.974  48.911  33.417  1.00  0.00           H0.      0
ATOM   1099 HD12 ILE A  72      58.182  50.272  34.098  1.00  0.00           H0.      0
ATOM   1100 HD13 ILE A  72      57.739  48.594  34.563  1.00  0.00           H0.      0
ATOM   1101  C   ILE A  72      55.044  46.502  30.638  1.00  0.00           C0.      0
ATOM   1102  O   ILE A  72      55.429  46.269  29.536  1.00  0.00           O0.      0
ATOM   1103  N   MET A  73      54.303  45.704  31.384  1.00  0.00           N0.      0
ATOM   1104  H   MET A  73      54.130  46.006  32.333  1.00  0.00           H0.      0
ATOM   1105  CA  MET A  73      53.849  44.314  31.003  1.00  0.00           C0.      0
ATOM   1106  HA  MET A  73      54.753  43.722  30.863  1.00  0.00           H0.      0
ATOM   1107  CB  MET A  73      52.991  43.883  32.222  1.00  0.00           C0.      0
ATOM   1108  HB2 MET A  73      53.528  44.247  33.098  1.00  0.00           H0.      0
ATOM   1109  HB3 MET A  73      51.985  44.299  32.176  1.00  0.00           H0.      0
ATOM   1110  CG  MET A  73      52.851  42.376  32.286  1.00  0.00           C0.      0
ATOM   1111  HG2 MET A  73      52.428  41.926  31.388  1.00  0.00           H0.      0
ATOM   1112  HG3 MET A  73      53.818  41.875  32.332  1.00  0.00           H0.      0
ATOM   1113  SD  MET A  73      51.927  41.665  33.626  1.00  0.00           S0.      0
ATOM   1114  CE  MET A  73      52.898  41.979  35.219  1.00  0.00           C0.      0
ATOM   1115  HE1 MET A  73      52.489  41.325  35.990  1.00  0.00           H0.      0
ATOM   1116  HE2 MET A  73      53.956  41.830  35.006  1.00  0.00           H0.      0
ATOM   1117  HE3 MET A  73      52.719  43.007  35.533  1.00  0.00           H0.      0
ATOM   1118  C   MET A  73      53.051  44.245  29.707  1.00  0.00           C0.      0
ATOM   1119  O   MET A  73      53.052  43.281  28.963  1.00  0.00           O0.      0
ATOM   1120  N   LEU A  74      52.455  45.435  29.294  1.00  0.00           N0.      0
ATOM   1121  H   LEU A  74      52.614  46.298  29.795  1.00  0.00           H0.      0
ATOM   1122  CA  LEU A  74      51.693  45.601  28.034  1.00  0.00           C0.      0
ATOM   1123  HA  LEU A  74      51.503  44.620  27.599  1.00  0.00           H0.      0
ATOM   1124  CB  LEU A  74      50.345  46.226  28.355  1.00  0.00           C0.      0
ATOM   1125  HB2 LEU A  74      50.334  47.148  28.937  1.00  0.00           H0.      0
ATOM   1126  HB3 LEU A  74      49.948  46.638  27.427  1.00  0.00           H0.      0
ATOM   1127  CG  LEU A  74      49.436  45.219  29.018  1.00  0.00           C0.      0
ATOM   1128  HG  LEU A  74      49.904  44.838  29.927  1.00  0.00           H0.      0
ATOM   1129  CD1 LEU A  74      48.328  46.054  29.490  1.00  0.00           C0.      0
ATOM   1130 HD11 LEU A  74      47.671  45.382  30.041  1.00  0.00           H0.      0
ATOM   1131 HD12 LEU A  74      48.598  46.768  30.269  1.00  0.00           H0.      0
ATOM   1132 HD13 LEU A  74      47.854  46.524  28.628  1.00  0.00           H0.      0
ATOM   1133  CD2 LEU A  74      49.061  44.109  28.055  1.00  0.00           C0.      0
ATOM   1134 HD21 LEU A  74      48.239  43.506  28.440  1.00  0.00           H0.      0
ATOM   1135 HD22 LEU A  74      48.756  44.605  27.133  1.00  0.00           H0.      0
ATOM   1136 HD23 LEU A  74      49.964  43.517  27.908  1.00  0.00           H0.      0
ATOM   1137  C   LEU A  74      52.449  46.367  26.898  1.00  0.00           C0.      0
ATOM   1138  O   LEU A  74      52.155  46.343  25.713  1.00  0.00           O0.      0
ATOM   1139  N   VAL A  75      53.453  47.183  27.296  1.00  0.00           N0.      0
ATOM   1140  H   VAL A  75      53.611  47.137  28.293  1.00  0.00           H0.      0
ATOM   1141  CA  VAL A  75      54.204  48.191  26.520  1.00  0.00           C0.      0
ATOM   1142  HA  VAL A  75      53.652  48.478  25.625  1.00  0.00           H0.      0
ATOM   1143  CB  VAL A  75      54.708  49.430  27.324  1.00  0.00           C0.      0
ATOM   1144  HB  VAL A  75      55.297  49.283  28.229  1.00  0.00           H0.      0
ATOM   1145  CG1 VAL A  75      55.506  50.341  26.325  1.00  0.00           C0.      0
ATOM   1146 HG11 VAL A  75      54.787  50.437  25.511  1.00  0.00           H0.      0
ATOM   1147 HG12 VAL A  75      55.724  51.278  26.836  1.00  0.00           H0.      0
ATOM   1148 HG13 VAL A  75      56.381  49.781  25.995  1.00  0.00           H0.      0
ATOM   1149  CG2 VAL A  75      53.566  50.296  27.670  1.00  0.00           C0.      0
ATOM   1150 HG21 VAL A  75      53.112  50.724  26.776  1.00  0.00           H0.      0
ATOM   1151 HG22 VAL A  75      52.910  49.755  28.353  1.00  0.00           H0.      0
ATOM   1152 HG23 VAL A  75      53.995  51.177  28.147  1.00  0.00           H0.      0
ATOM   1153  C   VAL A  75      55.418  47.437  25.914  1.00  0.00           C0.      0
ATOM   1154  O   VAL A  75      55.717  47.677  24.720  1.00  0.00           O0.      0
ATOM   1155  N   GLU A  76      55.894  46.392  26.630  1.00  0.00           N0.      0
ATOM   1156  H   GLU A  76      55.741  46.381  27.629  1.00  0.00           H0.      0
ATOM   1157  CA  GLU A  76      56.730  45.232  26.197  1.00  0.00           C0.      0
ATOM   1158  HA  GLU A  76      57.661  45.674  25.842  1.00  0.00           H0.      0
ATOM   1159  CB  GLU A  76      57.143  44.346  27.525  1.00  0.00           C0.      0
ATOM   1160  HB2 GLU A  76      57.607  45.063  28.202  1.00  0.00           H0.      0
ATOM   1161  HB3 GLU A  76      56.220  43.970  27.966  1.00  0.00           H0.      0
ATOM   1162  CG  GLU A  76      58.191  43.180  27.512  1.00  0.00           C0.      0
ATOM   1163  HG2 GLU A  76      58.214  42.652  28.465  1.00  0.00           H0.      0
ATOM   1164  HG3 GLU A  76      58.007  42.325  26.861  1.00  0.00           H0.      0
ATOM   1165  CD  GLU A  76      59.622  43.769  27.344  1.00  0.00           C0.      0
ATOM   1166  OE1 GLU A  76      60.514  43.610  28.257  1.00  0.00           O0.      0
ATOM   1167  OE2 GLU A  76      59.832  44.387  26.318  1.00  0.00           O0.      0
ATOM   1168  C   GLU A  76      56.156  44.283  25.145  1.00  0.00           C0.      0
ATOM   1169  O   GLU A  76      56.854  43.467  24.463  1.00  0.00           O0.      0
ATOM   1170  N   GLU A  77      54.805  44.264  24.978  1.00  0.00           N0.      0
ATOM   1171  H   GLU A  77      54.322  44.865  25.630  1.00  0.00           H0.      0
ATOM   1172  CA  GLU A  77      54.001  43.440  24.158  1.00  0.00           C0.      0
ATOM   1173  HA  GLU A  77      54.617  42.759  23.570  1.00  0.00           H0.      0
ATOM   1174  CB  GLU A  77      52.921  42.655  25.008  1.00  0.00           C0.      0
ATOM   1175  HB2 GLU A  77      52.384  43.422  25.566  1.00  0.00           H0.      0
ATOM   1176  HB3 GLU A  77      52.332  42.013  24.353  1.00  0.00           H0.      0
ATOM   1177  CG  GLU A  77      53.600  41.689  25.996  1.00  0.00           C0.      0
ATOM   1178  HG2 GLU A  77      54.070  42.270  26.790  1.00  0.00           H0.      0
ATOM   1179  HG3 GLU A  77      52.841  41.189  26.599  1.00  0.00           H0.      0
ATOM   1180  CD  GLU A  77      54.484  40.584  25.425  1.00  0.00           C0.      0
ATOM   1181  OE1 GLU A  77      55.276  40.014  26.217  1.00  0.00           O0.      0
ATOM   1182  OE2 GLU A  77      54.367  40.220  24.196  1.00  0.00           O0.      0
ATOM   1183  C   GLU A  77      53.202  44.154  23.057  1.00  0.00           C0.      0
ATOM   1184  O   GLU A  77      52.485  43.501  22.314  1.00  0.00           O0.      0
ATOM   1185  N   GLY A  78      53.447  45.449  22.770  1.00  0.00           N0.      0
ATOM   1186  H   GLY A  78      54.064  45.938  23.403  1.00  0.00           H0.      0
ATOM   1187  CA  GLY A  78      52.882  46.177  21.569  1.00  0.00           C0.      0
ATOM   1188  HA2 GLY A  78      53.681  46.859  21.279  1.00  0.00           H0.      0
ATOM   1189  HA3 GLY A  78      52.719  45.360  20.865  1.00  0.00           H0.      0
ATOM   1190  C   GLY A  78      51.519  46.887  21.726  1.00  0.00           C0.      0
ATOM   1191  O   GLY A  78      51.008  47.242  20.667  1.00  0.00           O0.      0
ATOM   1192  N   PHE A  79      50.898  47.093  22.916  1.00  0.00           N0.      0
ATOM   1193  H   PHE A  79      51.289  46.577  23.691  1.00  0.00           H0.      0
ATOM   1194  CA  PHE A  79      49.681  47.916  23.082  1.00  0.00           C0.      0
ATOM   1195  HA  PHE A  79      49.085  47.733  22.188  1.00  0.00           H0.      0
ATOM   1196  CB  PHE A  79      48.877  47.548  24.415  1.00  0.00           C0.      0
ATOM   1197  HB2 PHE A  79      49.521  47.747  25.271  1.00  0.00           H0.      0
ATOM   1198  HB3 PHE A  79      48.008  48.175  24.618  1.00  0.00           H0.      0
ATOM   1199  CG  PHE A  79      48.386  46.107  24.300  1.00  0.00           C0.      0
ATOM   1200  CD1 PHE A  79      49.230  44.978  24.458  1.00  0.00           C0.      0
ATOM   1201  HD1 PHE A  79      50.270  45.106  24.719  1.00  0.00           H0.      0
ATOM   1202  CE1 PHE A  79      48.727  43.689  24.506  1.00  0.00           C0.      0
ATOM   1203  HE1 PHE A  79      49.424  42.864  24.496  1.00  0.00           H0.      0
ATOM   1204  CZ  PHE A  79      47.408  43.434  24.155  1.00  0.00           C0.      0
ATOM   1205  HZ  PHE A  79      47.089  42.404  24.092  1.00  0.00           H0.      0
ATOM   1206  CE2 PHE A  79      46.602  44.509  23.799  1.00  0.00           C0.      0
ATOM   1207  HE2 PHE A  79      45.595  44.348  23.445  1.00  0.00           H0.      0
ATOM   1208  CD2 PHE A  79      47.046  45.859  23.924  1.00  0.00           C0.      0
ATOM   1209  HD2 PHE A  79      46.367  46.627  23.584  1.00  0.00           H0.      0
ATOM   1210  C   PHE A  79      49.943  49.407  23.125  1.00  0.00           C0.      0
ATOM   1211  O   PHE A  79      50.987  49.948  23.704  1.00  0.00           O0.      0
ATOM   1212  N   SER A  80      48.991  50.227  22.688  1.00  0.00           N0.      0
ATOM   1213  H   SER A  80      48.132  49.884  22.283  1.00  0.00           H0.      0
ATOM   1214  CA  SER A  80      49.043  51.736  22.824  1.00  0.00           C0.      0
ATOM   1215  HA  SER A  80      50.040  52.097  22.574  1.00  0.00           H0.      0
ATOM   1216  CB  SER A  80      48.075  52.424  21.844  1.00  0.00           C0.      0
ATOM   1217  HB2 SER A  80      47.073  52.000  21.787  1.00  0.00           H0.      0
ATOM   1218  HB3 SER A  80      47.943  53.415  22.278  1.00  0.00           H0.      0
ATOM   1219  OG  SER A  80      48.608  52.433  20.596  1.00  0.00           O0.      0
ATOM   1220  HG  SER A  80      47.868  52.696  20.044  1.00  0.00           H0.      0
ATOM   1221  C   SER A  80      48.723  52.015  24.308  1.00  0.00           C0.      0
ATOM   1222  O   SER A  80      47.557  51.785  24.784  1.00  0.00           O0.      0
ATOM   1223  N   VAL A  81      49.666  52.640  25.057  1.00  0.00           N0.      0
ATOM   1224  H   VAL A  81      50.593  52.886  24.740  1.00  0.00           H0.      0
ATOM   1225  CA  VAL A  81      49.490  52.685  26.539  1.00  0.00           C0.      0
ATOM   1226  HA  VAL A  81      48.492  52.336  26.804  1.00  0.00           H0.      0
ATOM   1227  CB  VAL A  81      50.528  51.775  27.276  1.00  0.00           C0.      0
ATOM   1228  HB  VAL A  81      51.537  51.940  26.899  1.00  0.00           H0.      0
ATOM   1229  CG1 VAL A  81      50.304  51.799  28.846  1.00  0.00           C0.      0
ATOM   1230 HG11 VAL A  81      50.626  50.898  29.368  1.00  0.00           H0.      0
ATOM   1231 HG12 VAL A  81      50.890  52.642  29.212  1.00  0.00           H0.      0
ATOM   1232 HG13 VAL A  81      49.217  51.829  28.923  1.00  0.00           H0.      0
ATOM   1233  CG2 VAL A  81      50.016  50.409  26.890  1.00  0.00           C0.      0
ATOM   1234 HG21 VAL A  81      50.161  50.253  25.821  1.00  0.00           H0.      0
ATOM   1235 HG22 VAL A  81      50.474  49.597  27.455  1.00  0.00           H0.      0
ATOM   1236 HG23 VAL A  81      48.951  50.318  27.101  1.00  0.00           H0.      0
ATOM   1237  C   VAL A  81      49.772  54.131  27.049  1.00  0.00           C0.      0
ATOM   1238  O   VAL A  81      50.521  54.905  26.468  1.00  0.00           O0.      0
ATOM   1239  N   THR A  82      49.088  54.414  28.145  1.00  0.00           N0.      0
ATOM   1240  H   THR A  82      48.569  53.634  28.522  1.00  0.00           H0.      0
ATOM   1241  CA  THR A  82      49.319  55.587  29.035  1.00  0.00           C0.      0
ATOM   1242  HA  THR A  82      50.362  55.902  29.002  1.00  0.00           H0.      0
ATOM   1243  CB  THR A  82      48.484  56.773  28.597  1.00  0.00           C0.      0
ATOM   1244  HB  THR A  82      48.885  56.939  27.598  1.00  0.00           H0.      0
ATOM   1245  CG2 THR A  82      46.952  56.571  28.618  1.00  0.00           C0.      0
ATOM   1246 HG21 THR A  82      46.585  56.264  29.597  1.00  0.00           H0.      0
ATOM   1247 HG22 THR A  82      46.373  57.420  28.253  1.00  0.00           H0.      0
ATOM   1248 HG23 THR A  82      46.738  55.661  28.058  1.00  0.00           H0.      0
ATOM   1249  OG1 THR A  82      48.715  57.886  29.433  1.00  0.00           O0.      0
ATOM   1250  HG1 THR A  82      49.644  58.119  29.504  1.00  0.00           H0.      0
ATOM   1251  C   THR A  82      49.102  55.205  30.504  1.00  0.00           C0.      0
ATOM   1252  O   THR A  82      48.500  54.178  30.644  1.00  0.00           O0.      0
ATOM   1253  N   SER A  83      49.643  55.887  31.491  1.00  0.00           N0.      0
ATOM   1254  H   SER A  83      50.186  56.719  31.309  1.00  0.00           H0.      0
ATOM   1255  CA  SER A  83      49.646  55.488  32.904  1.00  0.00           C0.      0
ATOM   1256  HA  SER A  83      48.854  54.750  33.033  1.00  0.00           H0.      0
ATOM   1257  CB  SER A  83      50.915  54.823  33.207  1.00  0.00           C0.      0
ATOM   1258  HB2 SER A  83      51.684  55.582  33.346  1.00  0.00           H0.      0
ATOM   1259  HB3 SER A  83      50.697  54.269  34.121  1.00  0.00           H0.      0
ATOM   1260  OG  SER A  83      51.255  53.832  32.237  1.00  0.00           O0.      0
ATOM   1261  HG  SER A  83      51.183  52.994  32.700  1.00  0.00           H0.      0
ATOM   1262  C   SER A  83      49.380  56.659  33.831  1.00  0.00           C0.      0
ATOM   1263  O   SER A  83      49.812  57.789  33.519  1.00  0.00           O0.      0
ATOM   1264  N   VAL A  84      48.717  56.385  34.929  1.00  0.00           N0.      0
ATOM   1265  H   VAL A  84      48.618  55.418  35.204  1.00  0.00           H0.      0
ATOM   1266  CA  VAL A  84      48.657  57.306  36.017  1.00  0.00           C0.      0
ATOM   1267  HA  VAL A  84      49.588  57.874  36.001  1.00  0.00           H0.      0
ATOM   1268  CB  VAL A  84      47.503  58.323  35.955  1.00  0.00           C0.      0
ATOM   1269  HB  VAL A  84      47.744  58.942  36.820  1.00  0.00           H0.      0
ATOM   1270  CG1 VAL A  84      47.446  59.192  34.695  1.00  0.00           C0.      0
ATOM   1271 HG11 VAL A  84      47.033  58.582  33.891  1.00  0.00           H0.      0
ATOM   1272 HG12 VAL A  84      46.680  59.942  34.892  1.00  0.00           H0.      0
ATOM   1273 HG13 VAL A  84      48.430  59.568  34.415  1.00  0.00           H0.      0
ATOM   1274  CG2 VAL A  84      46.052  57.821  36.223  1.00  0.00           C0.      0
ATOM   1275 HG21 VAL A  84      45.636  57.130  35.490  1.00  0.00           H0.      0
ATOM   1276 HG22 VAL A  84      46.012  57.236  37.142  1.00  0.00           H0.      0
ATOM   1277 HG23 VAL A  84      45.337  58.643  36.258  1.00  0.00           H0.      0
ATOM   1278  C   VAL A  84      48.733  56.633  37.383  1.00  0.00           C0.      0
ATOM   1279  O   VAL A  84      48.383  55.473  37.477  1.00  0.00           O0.      0
ATOM   1280  N   ASP A  85      49.201  57.433  38.332  1.00  0.00           N0.      0
ATOM   1281  H   ASP A  85      49.369  58.415  38.166  1.00  0.00           H0.      0
ATOM   1282  CA  ASP A  85      49.291  57.095  39.763  1.00  0.00           C0.      0
ATOM   1283  HA  ASP A  85      48.370  56.569  40.020  1.00  0.00           H0.      0
ATOM   1284  CB  ASP A  85      50.428  56.116  40.048  1.00  0.00           C0.      0
ATOM   1285  HB2 ASP A  85      50.520  55.489  39.162  1.00  0.00           H0.      0
ATOM   1286  HB3 ASP A  85      51.396  56.603  40.170  1.00  0.00           H0.      0
ATOM   1287  CG  ASP A  85      50.259  55.186  41.279  1.00  0.00           C0.      0
ATOM   1288  OD1 ASP A  85      50.288  53.981  40.945  1.00  0.00           O0.      0
ATOM   1289  OD2 ASP A  85      50.004  55.617  42.425  1.00  0.00           O0.      0
ATOM   1290  C   ASP A  85      49.348  58.346  40.656  1.00  0.00           C0.      0
ATOM   1291  O   ASP A  85      49.824  59.390  40.171  1.00  0.00           O0.      0
ATOM   1292  N   ALA A  86      49.002  58.315  42.004  1.00  0.00           N0.      0
ATOM   1293  H   ALA A  86      48.890  57.396  42.409  1.00  0.00           H0.      0
ATOM   1294  CA  ALA A  86      49.076  59.405  42.912  1.00  0.00           C0.      0
ATOM   1295  HA  ALA A  86      48.917  60.315  42.332  1.00  0.00           H0.      0
ATOM   1296  CB  ALA A  86      47.984  59.243  43.932  1.00  0.00           C0.      0
ATOM   1297  HB1 ALA A  86      47.053  59.289  43.366  1.00  0.00           H0.      0
ATOM   1298  HB2 ALA A  86      48.102  58.289  44.446  1.00  0.00           H0.      0
ATOM   1299  HB3 ALA A  86      48.156  59.995  44.703  1.00  0.00           H0.      0
ATOM   1300  C   ALA A  86      50.489  59.572  43.444  1.00  0.00           C0.      0
ATOM   1301  O   ALA A  86      50.831  60.685  43.836  1.00  0.00           O0.      0
ATOM   1302  N   SER A  87      51.255  58.479  43.655  1.00  0.00           N0.      0
ATOM   1303  H   SER A  87      50.822  57.608  43.383  1.00  0.00           H0.      0
ATOM   1304  CA  SER A  87      52.598  58.484  44.321  1.00  0.00           C0.      0
ATOM   1305  HA  SER A  87      52.483  59.172  45.160  1.00  0.00           H0.      0
ATOM   1306  CB  SER A  87      52.928  57.075  44.819  1.00  0.00           C0.      0
ATOM   1307  HB2 SER A  87      52.138  56.929  45.555  1.00  0.00           H0.      0
ATOM   1308  HB3 SER A  87      52.830  56.245  44.120  1.00  0.00           H0.      0
ATOM   1309  OG  SER A  87      54.179  57.011  45.654  1.00  0.00           O0.      0
ATOM   1310  HG  SER A  87      54.251  57.804  46.191  1.00  0.00           H0.      0
ATOM   1311  C   SER A  87      53.713  59.072  43.437  1.00  0.00           C0.      0
ATOM   1312  O   SER A  87      54.285  58.370  42.602  1.00  0.00           O0.      0
ATOM   1313  N   ASP A  88      54.169  60.279  43.654  1.00  0.00           N0.      0
ATOM   1314  H   ASP A  88      53.766  60.694  44.483  1.00  0.00           H0.      0
ATOM   1315  CA  ASP A  88      55.349  60.964  43.126  1.00  0.00           C0.      0
ATOM   1316  HA  ASP A  88      55.172  60.984  42.050  1.00  0.00           H0.      0
ATOM   1317  CB  ASP A  88      55.450  62.386  43.715  1.00  0.00           C0.      0
ATOM   1318  HB2 ASP A  88      56.199  62.908  43.120  1.00  0.00           H0.      0
ATOM   1319  HB3 ASP A  88      54.429  62.702  43.500  1.00  0.00           H0.      0
ATOM   1320  CG  ASP A  88      55.749  62.607  45.199  1.00  0.00           C0.      0
ATOM   1321  OD1 ASP A  88      54.966  62.081  46.036  1.00  0.00           O0.      0
ATOM   1322  OD2 ASP A  88      56.760  63.242  45.513  1.00  0.00           O0.      0
ATOM   1323  C   ASP A  88      56.603  60.057  43.387  1.00  0.00           C0.      0
ATOM   1324  O   ASP A  88      57.480  59.950  42.540  1.00  0.00           O0.      0
ATOM   1325  N   LYS A  89      56.687  59.410  44.532  1.00  0.00           N0.      0
ATOM   1326  H   LYS A  89      55.937  59.480  45.205  1.00  0.00           H0.      0
ATOM   1327  CA  LYS A  89      57.860  58.782  45.057  1.00  0.00           C0.      0
ATOM   1328  HA  LYS A  89      58.720  59.393  44.781  1.00  0.00           H0.      0
ATOM   1329  CB  LYS A  89      57.791  58.614  46.543  1.00  0.00           C0.      0
ATOM   1330  HB2 LYS A  89      56.868  58.061  46.715  1.00  0.00           H0.      0
ATOM   1331  HB3 LYS A  89      58.656  57.992  46.775  1.00  0.00           H0.      0
ATOM   1332  CG  LYS A  89      57.861  59.963  47.286  1.00  0.00           C0.      0
ATOM   1333  HG2 LYS A  89      57.030  60.559  46.908  1.00  0.00           H0.      0
ATOM   1334  HG3 LYS A  89      57.710  59.846  48.359  1.00  0.00           H0.      0
ATOM   1335  CD  LYS A  89      59.198  60.767  47.118  1.00  0.00           C0.      0
ATOM   1336  HD2 LYS A  89      60.046  60.138  47.391  1.00  0.00           H0.      0
ATOM   1337  HD3 LYS A  89      59.387  60.891  46.051  1.00  0.00           H0.      0
ATOM   1338  CE  LYS A  89      59.407  62.127  47.846  1.00  0.00           C0.      0
ATOM   1339  HE2 LYS A  89      60.268  62.711  47.523  1.00  0.00           H0.      0
ATOM   1340  HE3 LYS A  89      58.598  62.827  47.640  1.00  0.00           H0.      0
ATOM   1341  NZ  LYS A  89      59.543  61.899  49.314  1.00  0.00           N0.      0
ATOM   1342  HZ1 LYS A  89      60.159  61.144  49.580  1.00  0.00           H0.      0
ATOM   1343  HZ2 LYS A  89      59.800  62.799  49.693  1.00  0.00           H0.      0
ATOM   1344  HZ3 LYS A  89      58.625  61.757  49.710  1.00  0.00           H0.      0
ATOM   1345  C   LYS A  89      58.044  57.443  44.355  1.00  0.00           C0.      0
ATOM   1346  O   LYS A  89      59.160  56.987  44.069  1.00  0.00           O0.      0
ATOM   1347  N   MET A  90      56.927  56.839  43.966  1.00  0.00           N0.      0
ATOM   1348  H   MET A  90      56.043  57.187  44.308  1.00  0.00           H0.      0
ATOM   1349  CA  MET A  90      56.938  55.523  43.275  1.00  0.00           C0.      0
ATOM   1350  HA  MET A  90      57.801  54.944  43.605  1.00  0.00           H0.      0
ATOM   1351  CB  MET A  90      55.690  54.700  43.551  1.00  0.00           C0.      0
ATOM   1352  HB2 MET A  90      55.589  54.690  44.637  1.00  0.00           H0.      0
ATOM   1353  HB3 MET A  90      54.788  55.112  43.101  1.00  0.00           H0.      0
ATOM   1354  CG  MET A  90      55.782  53.210  43.156  1.00  0.00           C0.      0
ATOM   1355  HG2 MET A  90      55.811  53.163  42.068  1.00  0.00           H0.      0
ATOM   1356  HG3 MET A  90      56.721  52.739  43.450  1.00  0.00           H0.      0
ATOM   1357  SD  MET A  90      54.525  52.056  43.747  1.00  0.00           S0.      0
ATOM   1358  CE  MET A  90      54.533  52.235  45.593  1.00  0.00           C0.      0
ATOM   1359  HE1 MET A  90      55.593  52.169  45.837  1.00  0.00           H0.      0
ATOM   1360  HE2 MET A  90      54.046  53.122  45.998  1.00  0.00           H0.      0
ATOM   1361  HE3 MET A  90      53.981  51.345  45.896  1.00  0.00           H0.      0
ATOM   1362  C   MET A  90      56.989  55.764  41.745  1.00  0.00           C0.      0
ATOM   1363  O   MET A  90      57.710  55.090  41.026  1.00  0.00           O0.      0
ATOM   1364  N   LEU A  91      56.218  56.696  41.236  1.00  0.00           N0.      0
ATOM   1365  H   LEU A  91      55.523  57.230  41.739  1.00  0.00           H0.      0
ATOM   1366  CA  LEU A  91      56.009  57.027  39.773  1.00  0.00           C0.      0
ATOM   1367  HA  LEU A  91      55.588  56.127  39.326  1.00  0.00           H0.      0
ATOM   1368  CB  LEU A  91      54.879  58.021  39.697  1.00  0.00           C0.      0
ATOM   1369  HB2 LEU A  91      54.143  57.584  40.372  1.00  0.00           H0.      0
ATOM   1370  HB3 LEU A  91      55.172  58.878  40.304  1.00  0.00           H0.      0
ATOM   1371  CG  LEU A  91      54.240  58.396  38.349  1.00  0.00           C0.      0
ATOM   1372  HG  LEU A  91      54.980  58.784  37.649  1.00  0.00           H0.      0
ATOM   1373  CD1 LEU A  91      53.583  57.169  37.726  1.00  0.00           C0.      0
ATOM   1374 HD11 LEU A  91      54.280  56.680  37.045  1.00  0.00           H0.      0
ATOM   1375 HD12 LEU A  91      53.240  56.449  38.469  1.00  0.00           H0.      0
ATOM   1376 HD13 LEU A  91      52.625  57.361  37.242  1.00  0.00           H0.      0
ATOM   1377  CD2 LEU A  91      53.212  59.435  38.770  1.00  0.00           C0.      0
ATOM   1378 HD21 LEU A  91      52.658  59.803  37.907  1.00  0.00           H0.      0
ATOM   1379 HD22 LEU A  91      52.510  58.999  39.481  1.00  0.00           H0.      0
ATOM   1380 HD23 LEU A  91      53.682  60.272  39.286  1.00  0.00           H0.      0
ATOM   1381  C   LEU A  91      57.340  57.369  39.070  1.00  0.00           C0.      0
ATOM   1382  O   LEU A  91      57.554  56.992  37.908  1.00  0.00           O0.      0
ATOM   1383  N   LYS A  92      58.316  57.912  39.879  1.00  0.00           N0.      0
ATOM   1384  H   LYS A  92      58.116  58.127  40.845  1.00  0.00           H0.      0
ATOM   1385  CA  LYS A  92      59.737  58.051  39.505  1.00  0.00           C0.      0
ATOM   1386  HA  LYS A  92      59.730  58.677  38.612  1.00  0.00           H0.      0
ATOM   1387  CB  LYS A  92      60.541  58.708  40.628  1.00  0.00           C0.      0
ATOM   1388  HB2 LYS A  92      61.286  59.364  40.177  1.00  0.00           H0.      0
ATOM   1389  HB3 LYS A  92      59.819  59.336  41.149  1.00  0.00           H0.      0
ATOM   1390  CG  LYS A  92      61.183  57.690  41.544  1.00  0.00           C0.      0
ATOM   1391  HG2 LYS A  92      60.479  56.894  41.787  1.00  0.00           H0.      0
ATOM   1392  HG3 LYS A  92      61.928  57.125  40.984  1.00  0.00           H0.      0
ATOM   1393  CD  LYS A  92      61.755  58.216  42.867  1.00  0.00           C0.      0
ATOM   1394  HD2 LYS A  92      62.618  58.821  42.588  1.00  0.00           H0.      0
ATOM   1395  HD3 LYS A  92      61.148  58.813  43.548  1.00  0.00           H0.      0
ATOM   1396  CE  LYS A  92      62.349  57.086  43.720  1.00  0.00           C0.      0
ATOM   1397  HE2 LYS A  92      61.513  56.391  43.810  1.00  0.00           H0.      0
ATOM   1398  HE3 LYS A  92      63.088  56.569  43.108  1.00  0.00           H0.      0
ATOM   1399  NZ  LYS A  92      62.964  57.459  44.982  1.00  0.00           N0.      0
ATOM   1400  HZ1 LYS A  92      62.622  58.269  45.480  1.00  0.00           H0.      0
ATOM   1401  HZ2 LYS A  92      63.066  56.667  45.600  1.00  0.00           H0.      0
ATOM   1402  HZ3 LYS A  92      63.930  57.677  44.783  1.00  0.00           H0.      0
ATOM   1403  C   LYS A  92      60.409  56.833  38.793  1.00  0.00           C0.      0
ATOM   1404  O   LYS A  92      61.177  57.005  37.889  1.00  0.00           O0.      0
ATOM   1405  N   TYR A  93      60.020  55.669  39.236  1.00  0.00           N0.      0
ATOM   1406  H   TYR A  93      59.374  55.626  40.012  1.00  0.00           H0.      0
ATOM   1407  CA  TYR A  93      60.559  54.404  38.775  1.00  0.00           C0.      0
ATOM   1408  HA  TYR A  93      61.625  54.579  38.631  1.00  0.00           H0.      0
ATOM   1409  CB  TYR A  93      60.463  53.302  39.849  1.00  0.00           C0.      0
ATOM   1410  HB2 TYR A  93      59.410  53.093  40.040  1.00  0.00           H0.      0
ATOM   1411  HB3 TYR A  93      60.833  52.369  39.425  1.00  0.00           H0.      0
ATOM   1412  CG  TYR A  93      61.272  53.501  41.116  1.00  0.00           C0.      0
ATOM   1413  CD1 TYR A  93      62.631  53.187  41.120  1.00  0.00           C0.      0
ATOM   1414  HD1 TYR A  93      63.074  52.771  40.228  1.00  0.00           H0.      0
ATOM   1415  CE1 TYR A  93      63.403  53.350  42.337  1.00  0.00           C0.      0
ATOM   1416  HE1 TYR A  93      64.424  52.999  42.367  1.00  0.00           H0.      0
ATOM   1417  CZ  TYR A  93      62.796  53.719  43.532  1.00  0.00           C0.      0
ATOM   1418  OH  TYR A  93      63.465  53.800  44.720  1.00  0.00           O0.      0
ATOM   1419  HH  TYR A  93      64.418  53.698  44.666  1.00  0.00           H0.      0
ATOM   1420  CE2 TYR A  93      61.383  54.010  43.490  1.00  0.00           C0.      0
ATOM   1421  HE2 TYR A  93      60.846  54.172  44.413  1.00  0.00           H0.      0
ATOM   1422  CD2 TYR A  93      60.673  54.072  42.239  1.00  0.00           C0.      0
ATOM   1423  HD2 TYR A  93      59.647  54.405  42.294  1.00  0.00           H0.      0
ATOM   1424  C   TYR A  93      60.015  53.945  37.388  1.00  0.00           C0.      0
ATOM   1425  O   TYR A  93      60.828  53.401  36.655  1.00  0.00           O0.      0
ATOM   1426  N   ALA A  94      58.742  54.300  36.977  1.00  0.00           N0.      0
ATOM   1427  H   ALA A  94      58.193  54.830  37.639  1.00  0.00           H0.      0
ATOM   1428  CA  ALA A  94      58.276  54.205  35.607  1.00  0.00           C0.      0
ATOM   1429  HA  ALA A  94      58.416  53.188  35.242  1.00  0.00           H0.      0
ATOM   1430  CB  ALA A  94      56.805  54.541  35.481  1.00  0.00           C0.      0
ATOM   1431  HB1 ALA A  94      56.636  55.592  35.715  1.00  0.00           H0.      0
ATOM   1432  HB2 ALA A  94      56.409  54.375  34.479  1.00  0.00           H0.      0
ATOM   1433  HB3 ALA A  94      56.134  53.869  36.017  1.00  0.00           H0.      0
ATOM   1434  C   ALA A  94      59.017  55.197  34.686  1.00  0.00           C0.      0
ATOM   1435  O   ALA A  94      59.225  54.847  33.521  1.00  0.00           O0.      0
ATOM   1436  N   LEU A  95      59.216  56.420  35.208  1.00  0.00           N0.      0
ATOM   1437  H   LEU A  95      58.915  56.704  36.129  1.00  0.00           H0.      0
ATOM   1438  CA  LEU A  95      59.971  57.406  34.410  1.00  0.00           C0.      0
ATOM   1439  HA  LEU A  95      59.540  57.388  33.409  1.00  0.00           H0.      0
ATOM   1440  CB  LEU A  95      59.877  58.880  34.972  1.00  0.00           C0.      0
ATOM   1441  HB2 LEU A  95      59.948  58.947  36.057  1.00  0.00           H0.      0
ATOM   1442  HB3 LEU A  95      60.796  59.351  34.623  1.00  0.00           H0.      0
ATOM   1443  CG  LEU A  95      58.679  59.675  34.456  1.00  0.00           C0.      0
ATOM   1444  HG  LEU A  95      58.331  59.321  33.485  1.00  0.00           H0.      0
ATOM   1445  CD1 LEU A  95      57.521  59.509  35.479  1.00  0.00           C0.      0
ATOM   1446 HD11 LEU A  95      57.322  58.444  35.602  1.00  0.00           H0.      0
ATOM   1447 HD12 LEU A  95      57.785  59.898  36.462  1.00  0.00           H0.      0
ATOM   1448 HD13 LEU A  95      56.584  59.897  35.080  1.00  0.00           H0.      0
ATOM   1449  CD2 LEU A  95      58.937  61.188  34.445  1.00  0.00           C0.      0
ATOM   1450 HD21 LEU A  95      58.129  61.584  33.829  1.00  0.00           H0.      0
ATOM   1451 HD22 LEU A  95      58.886  61.600  35.453  1.00  0.00           H0.      0
ATOM   1452 HD23 LEU A  95      59.877  61.293  33.903  1.00  0.00           H0.      0
ATOM   1453  C   LEU A  95      61.369  57.095  34.226  1.00  0.00           C0.      0
ATOM   1454  O   LEU A  95      61.964  57.196  33.154  1.00  0.00           O0.      0
ATOM   1455  N   LYS A  96      62.031  56.563  35.252  1.00  0.00           N0.      0
ATOM   1456  H   LYS A  96      61.605  56.463  36.162  1.00  0.00           H0.      0
ATOM   1457  CA  LYS A  96      63.437  56.123  35.255  1.00  0.00           C0.      0
ATOM   1458  HA  LYS A  96      63.968  57.008  34.903  1.00  0.00           H0.      0
ATOM   1459  CB  LYS A  96      63.942  55.719  36.605  1.00  0.00           C0.      0
ATOM   1460  HB2 LYS A  96      63.606  56.492  37.297  1.00  0.00           H0.      0
ATOM   1461  HB3 LYS A  96      63.407  54.800  36.843  1.00  0.00           H0.      0
ATOM   1462  CG  LYS A  96      65.434  55.410  36.842  1.00  0.00           C0.      0
ATOM   1463  HG2 LYS A  96      65.844  54.543  36.325  1.00  0.00           H0.      0
ATOM   1464  HG3 LYS A  96      65.962  56.283  36.459  1.00  0.00           H0.      0
ATOM   1465  CD  LYS A  96      65.601  55.266  38.358  1.00  0.00           C0.      0
ATOM   1466  HD2 LYS A  96      65.310  56.179  38.878  1.00  0.00           H0.      0
ATOM   1467  HD3 LYS A  96      65.010  54.399  38.654  1.00  0.00           H0.      0
ATOM   1468  CE  LYS A  96      67.068  55.054  38.705  1.00  0.00           C0.      0
ATOM   1469  HE2 LYS A  96      67.166  55.139  39.787  1.00  0.00           H0.      0
ATOM   1470  HE3 LYS A  96      67.354  54.010  38.573  1.00  0.00           H0.      0
ATOM   1471  NZ  LYS A  96      68.081  55.935  37.984  1.00  0.00           N0.      0
ATOM   1472  HZ1 LYS A  96      67.750  56.888  37.938  1.00  0.00           H0.      0
ATOM   1473  HZ2 LYS A  96      68.972  55.841  38.451  1.00  0.00           H0.      0
ATOM   1474  HZ3 LYS A  96      68.285  55.545  37.075  1.00  0.00           H0.      0
ATOM   1475  C   LYS A  96      63.640  54.988  34.266  1.00  0.00           C0.      0
ATOM   1476  O   LYS A  96      64.315  55.197  33.253  1.00  0.00           O0.      0
ATOM   1477  N   GLU A  97      62.872  53.886  34.433  1.00  0.00           N0.      0
ATOM   1478  H   GLU A  97      62.332  53.835  35.286  1.00  0.00           H0.      0
ATOM   1479  CA  GLU A  97      62.942  52.661  33.536  1.00  0.00           C0.      0
ATOM   1480  HA  GLU A  97      63.888  52.167  33.760  1.00  0.00           H0.      0
ATOM   1481  CB  GLU A  97      61.829  51.732  33.969  1.00  0.00           C0.      0
ATOM   1482  HB2 GLU A  97      61.885  51.529  35.038  1.00  0.00           H0.      0
ATOM   1483  HB3 GLU A  97      60.974  52.348  33.693  1.00  0.00           H0.      0
ATOM   1484  CG  GLU A  97      61.809  50.412  33.125  1.00  0.00           C0.      0
ATOM   1485  HG2 GLU A  97      60.861  49.901  33.292  1.00  0.00           H0.      0
ATOM   1486  HG3 GLU A  97      61.846  50.733  32.084  1.00  0.00           H0.      0
ATOM   1487  CD  GLU A  97      62.938  49.377  33.360  1.00  0.00           C0.      0
ATOM   1488  OE1 GLU A  97      63.702  49.020  32.459  1.00  0.00           O0.      0
ATOM   1489  OE2 GLU A  97      63.081  49.003  34.515  1.00  0.00           O0.      0
ATOM   1490  C   GLU A  97      62.767  53.005  32.063  1.00  0.00           C0.      0
ATOM   1491  O   GLU A  97      63.508  52.585  31.269  1.00  0.00           O0.      0
ATOM   1492  N   ARG A  98      61.809  53.905  31.677  1.00  0.00           N0.      0
ATOM   1493  H   ARG A  98      61.136  54.163  32.385  1.00  0.00           H0.      0
ATOM   1494  CA  ARG A  98      61.523  54.312  30.312  1.00  0.00           C0.      0
ATOM   1495  HA  ARG A  98      61.330  53.475  29.641  1.00  0.00           H0.      0
ATOM   1496  CB  ARG A  98      60.231  55.185  30.284  1.00  0.00           C0.      0
ATOM   1497  HB2 ARG A  98      59.419  54.577  30.682  1.00  0.00           H0.      0
ATOM   1498  HB3 ARG A  98      60.355  56.121  30.828  1.00  0.00           H0.      0
ATOM   1499  CG  ARG A  98      59.761  55.660  28.964  1.00  0.00           C0.      0
ATOM   1500  HG2 ARG A  98      60.391  56.305  28.351  1.00  0.00           H0.      0
ATOM   1501  HG3 ARG A  98      59.474  54.802  28.356  1.00  0.00           H0.      0
ATOM   1502  CD  ARG A  98      58.438  56.389  29.191  1.00  0.00           C0.      0
ATOM   1503  HD2 ARG A  98      57.941  56.608  28.246  1.00  0.00           H0.      0
ATOM   1504  HD3 ARG A  98      57.897  55.901  30.003  1.00  0.00           H0.      0
ATOM   1505  NE  ARG A  98      58.807  57.684  29.749  1.00  0.00           N0.      0
ATOM   1506  HE  ARG A  98      59.801  57.812  29.869  1.00  0.00           H0.      0
ATOM   1507  CZ  ARG A  98      58.092  58.725  30.020  1.00  0.00           C0.      0
ATOM   1508  NH1 ARG A  98      56.843  58.811  29.794  1.00  0.00           N0.      0
ATOM   1509 HH11 ARG A  98      56.458  58.137  29.147  1.00  0.00           H0.      0
ATOM   1510 HH12 ARG A  98      56.331  59.670  29.930  1.00  0.00           H0.      0
ATOM   1511  NH2 ARG A  98      58.637  59.738  30.576  1.00  0.00           N0.      0
ATOM   1512 HH21 ARG A  98      59.631  59.778  30.748  1.00  0.00           H0.      0
ATOM   1513 HH22 ARG A  98      58.086  60.349  31.162  1.00  0.00           H0.      0
ATOM   1514  C   ARG A  98      62.691  55.079  29.758  1.00  0.00           C0.      0
ATOM   1515  O   ARG A  98      62.992  54.912  28.618  1.00  0.00           O0.      0
ATOM   1516  N   TRP A  99      63.358  55.926  30.594  1.00  0.00           N0.      0
ATOM   1517  H   TRP A  99      63.244  55.850  31.595  1.00  0.00           H0.      0
ATOM   1518  CA  TRP A  99      64.544  56.674  30.070  1.00  0.00           C0.      0
ATOM   1519  HA  TRP A  99      64.205  57.132  29.140  1.00  0.00           H0.      0
ATOM   1520  CB  TRP A  99      64.897  57.729  31.094  1.00  0.00           C0.      0
ATOM   1521  HB2 TRP A  99      64.015  58.190  31.538  1.00  0.00           H0.      0
ATOM   1522  HB3 TRP A  99      65.328  57.315  32.006  1.00  0.00           H0.      0
ATOM   1523  CG  TRP A  99      65.897  58.770  30.583  1.00  0.00           C0.      0
ATOM   1524  CD1 TRP A  99      67.181  58.837  30.907  1.00  0.00           C0.      0
ATOM   1525  HD1 TRP A  99      67.575  58.219  31.700  1.00  0.00           H0.      0
ATOM   1526  NE1 TRP A  99      67.801  59.942  30.302  1.00  0.00           N0.      0
ATOM   1527  HE1 TRP A  99      68.756  60.187  30.525  1.00  0.00           H0.      0
ATOM   1528  CE2 TRP A  99      66.930  60.642  29.579  1.00  0.00           C0.      0
ATOM   1529  CZ2 TRP A  99      67.030  61.642  28.640  1.00  0.00           C0.      0
ATOM   1530  HZ2 TRP A  99      67.991  62.065  28.388  1.00  0.00           H0.      0
ATOM   1531  CH2 TRP A  99      65.941  62.134  27.885  1.00  0.00           C0.      0
ATOM   1532  HH2 TRP A  99      66.014  62.937  27.167  1.00  0.00           H0.      0
ATOM   1533  CZ3 TRP A  99      64.734  61.434  27.966  1.00  0.00           C0.      0
ATOM   1534  HZ3 TRP A  99      63.905  61.734  27.342  1.00  0.00           H0.      0
ATOM   1535  CE3 TRP A  99      64.662  60.292  28.789  1.00  0.00           C0.      0
ATOM   1536  HE3 TRP A  99      63.710  59.783  28.835  1.00  0.00           H0.      0
ATOM   1537  CD2 TRP A  99      65.730  59.820  29.636  1.00  0.00           C0.      0
ATOM   1538  C   TRP A  99      65.719  55.756  29.777  1.00  0.00           C0.      0
ATOM   1539  O   TRP A  99      66.387  56.030  28.809  1.00  0.00           O0.      0
ATOM   1540  N   ASN A 100      65.924  54.623  30.445  1.00  0.00           N0.      0
ATOM   1541  H   ASN A 100      65.334  54.348  31.216  1.00  0.00           H0.      0
ATOM   1542  CA  ASN A 100      66.992  53.657  30.054  1.00  0.00           C0.      0
ATOM   1543  HA  ASN A 100      67.899  54.198  29.785  1.00  0.00           H0.      0
ATOM   1544  CB  ASN A 100      67.223  52.761  31.275  1.00  0.00           C0.      0
ATOM   1545  HB2 ASN A 100      66.294  52.503  31.783  1.00  0.00           H0.      0
ATOM   1546  HB3 ASN A 100      67.831  51.945  30.883  1.00  0.00           H0.      0
ATOM   1547  CG  ASN A 100      68.110  53.325  32.365  1.00  0.00           C0.      0
ATOM   1548  OD1 ASN A 100      68.052  54.498  32.765  1.00  0.00           O0.      0
ATOM   1549  ND2 ASN A 100      68.885  52.535  32.990  1.00  0.00           N0.      0
ATOM   1550 HD21 ASN A 100      69.575  52.896  33.634  1.00  0.00           H0.      0
ATOM   1551 HD22 ASN A 100      68.914  51.561  32.728  1.00  0.00           H0.      0
ATOM   1552  C   ASN A 100      66.669  52.857  28.757  1.00  0.00           C0.      0
ATOM   1553  O   ASN A 100      67.486  52.069  28.409  1.00  0.00           O0.      0
ATOM   1554  N   ARG A 101      65.564  52.978  28.089  1.00  0.00           N0.      0
ATOM   1555  H   ARG A 101      64.826  53.460  28.581  1.00  0.00           H0.      0
ATOM   1556  CA  ARG A 101      65.122  52.360  26.824  1.00  0.00           C0.      0
ATOM   1557  HA  ARG A 101      66.030  52.175  26.250  1.00  0.00           H0.      0
ATOM   1558  CB  ARG A 101      64.510  50.997  27.068  1.00  0.00           C0.      0
ATOM   1559  HB2 ARG A 101      64.499  50.423  26.141  1.00  0.00           H0.      0
ATOM   1560  HB3 ARG A 101      65.220  50.343  27.574  1.00  0.00           H0.      0
ATOM   1561  CG  ARG A 101      63.064  50.876  27.637  1.00  0.00           C0.      0
ATOM   1562  HG2 ARG A 101      62.943  51.475  28.539  1.00  0.00           H0.      0
ATOM   1563  HG3 ARG A 101      62.341  51.376  26.994  1.00  0.00           H0.      0
ATOM   1564  CD  ARG A 101      62.506  49.508  27.972  1.00  0.00           C0.      0
ATOM   1565  HD2 ARG A 101      63.279  49.015  28.561  1.00  0.00           H0.      0
ATOM   1566  HD3 ARG A 101      61.652  49.685  28.625  1.00  0.00           H0.      0
ATOM   1567  NE  ARG A 101      62.165  48.669  26.808  1.00  0.00           N0.      0
ATOM   1568  HE  ARG A 101      62.762  48.826  26.009  1.00  0.00           H0.      0
ATOM   1569  CZ  ARG A 101      61.605  47.470  26.880  1.00  0.00           C0.      0
ATOM   1570  NH1 ARG A 101      61.174  46.883  27.999  1.00  0.00           N0.      0
ATOM   1571 HH11 ARG A 101      61.396  47.192  28.935  1.00  0.00           H0.      0
ATOM   1572 HH12 ARG A 101      60.659  46.018  27.920  1.00  0.00           H0.      0
ATOM   1573  NH2 ARG A 101      61.371  46.613  25.909  1.00  0.00           N0.      0
ATOM   1574 HH21 ARG A 101      61.638  46.861  24.967  1.00  0.00           H0.      0
ATOM   1575 HH22 ARG A 101      61.019  45.674  26.035  1.00  0.00           H0.      0
ATOM   1576  C   ARG A 101      64.320  53.332  25.924  1.00  0.00           C0.      0
ATOM   1577  O   ARG A 101      63.575  52.882  25.034  1.00  0.00           O0.      0
ATOM   1578  N   ARG A 102      64.599  54.618  25.994  1.00  0.00           N0.      0
ATOM   1579  H   ARG A 102      65.298  54.832  26.692  1.00  0.00           H0.      0
ATOM   1580  CA  ARG A 102      63.730  55.692  25.571  1.00  0.00           C0.      0
ATOM   1581  HA  ARG A 102      62.806  55.637  26.146  1.00  0.00           H0.      0
ATOM   1582  CB  ARG A 102      64.546  56.943  25.960  1.00  0.00           C0.      0
ATOM   1583  HB2 ARG A 102      63.754  57.679  25.817  1.00  0.00           H0.      0
ATOM   1584  HB3 ARG A 102      64.811  56.821  27.010  1.00  0.00           H0.      0
ATOM   1585  CG  ARG A 102      65.653  57.290  24.940  1.00  0.00           C0.      0
ATOM   1586  HG2 ARG A 102      66.211  56.413  24.614  1.00  0.00           H0.      0
ATOM   1587  HG3 ARG A 102      65.209  57.620  24.001  1.00  0.00           H0.      0
ATOM   1588  CD  ARG A 102      66.660  58.257  25.476  1.00  0.00           C0.      0
ATOM   1589  HD2 ARG A 102      67.450  58.342  24.729  1.00  0.00           H0.      0
ATOM   1590  HD3 ARG A 102      66.125  59.180  25.701  1.00  0.00           H0.      0
ATOM   1591  NE  ARG A 102      67.456  57.772  26.659  1.00  0.00           N0.      0
ATOM   1592  HE  ARG A 102      67.017  57.041  27.200  1.00  0.00           H0.      0
ATOM   1593  CZ  ARG A 102      68.541  58.334  27.163  1.00  0.00           C0.      0
ATOM   1594  NH1 ARG A 102      69.107  59.394  26.646  1.00  0.00           N0.      0
ATOM   1595 HH11 ARG A 102      68.503  60.024  26.137  1.00  0.00           H0.      0
ATOM   1596 HH12 ARG A 102      69.878  59.814  27.145  1.00  0.00           H0.      0
ATOM   1597  NH2 ARG A 102      69.057  57.810  28.206  1.00  0.00           N0.      0
ATOM   1598 HH21 ARG A 102      68.464  57.175  28.721  1.00  0.00           H0.      0
ATOM   1599 HH22 ARG A 102      69.664  58.336  28.818  1.00  0.00           H0.      0
ATOM   1600  C   ARG A 102      63.374  55.669  24.115  1.00  0.00           C0.      0
ATOM   1601  O   ARG A 102      62.332  56.226  23.809  1.00  0.00           O0.      0
ATOM   1602  N   LYS A 103      64.153  55.066  23.224  1.00  0.00           N0.      0
ATOM   1603  H   LYS A 103      64.923  54.526  23.593  1.00  0.00           H0.      0
ATOM   1604  CA  LYS A 103      63.957  55.042  21.771  1.00  0.00           C0.      0
ATOM   1605  HA  LYS A 103      63.389  55.935  21.510  1.00  0.00           H0.      0
ATOM   1606  CB  LYS A 103      65.325  55.148  21.009  1.00  0.00           C0.      0
ATOM   1607  HB2 LYS A 103      66.056  54.357  21.178  1.00  0.00           H0.      0
ATOM   1608  HB3 LYS A 103      65.109  55.211  19.942  1.00  0.00           H0.      0
ATOM   1609  CG  LYS A 103      66.019  56.496  21.265  1.00  0.00           C0.      0
ATOM   1610  HG2 LYS A 103      65.286  57.277  21.065  1.00  0.00           H0.      0
ATOM   1611  HG3 LYS A 103      66.287  56.530  22.321  1.00  0.00           H0.      0
ATOM   1612  CD  LYS A 103      67.363  56.767  20.544  1.00  0.00           C0.      0
ATOM   1613  HD2 LYS A 103      67.125  56.643  19.487  1.00  0.00           H0.      0
ATOM   1614  HD3 LYS A 103      67.702  57.798  20.648  1.00  0.00           H0.      0
ATOM   1615  CE  LYS A 103      68.365  55.691  20.930  1.00  0.00           C0.      0
ATOM   1616  HE2 LYS A 103      68.458  55.695  22.016  1.00  0.00           H0.      0
ATOM   1617  HE3 LYS A 103      68.102  54.678  20.623  1.00  0.00           H0.      0
ATOM   1618  NZ  LYS A 103      69.661  55.977  20.309  1.00  0.00           N0.      0
ATOM   1619  HZ1 LYS A 103      70.250  55.178  20.498  1.00  0.00           H0.      0
ATOM   1620  HZ2 LYS A 103      69.505  56.032  19.313  1.00  0.00           H0.      0
ATOM   1621  HZ3 LYS A 103      70.093  56.790  20.725  1.00  0.00           H0.      0
ATOM   1622  C   LYS A 103      63.206  53.799  21.310  1.00  0.00           C0.      0
ATOM   1623  O   LYS A 103      62.940  53.678  20.109  1.00  0.00           O0.      0
ATOM   1624  N   GLU A 104      62.809  52.845  22.125  1.00  0.00           N0.      0
ATOM   1625  H   GLU A 104      62.901  52.944  23.126  1.00  0.00           H0.      0
ATOM   1626  CA  GLU A 104      61.878  51.807  21.712  1.00  0.00           C0.      0
ATOM   1627  HA  GLU A 104      62.315  51.538  20.750  1.00  0.00           H0.      0
ATOM   1628  CB  GLU A 104      61.791  50.698  22.680  1.00  0.00           C0.      0
ATOM   1629  HB2 GLU A 104      61.735  51.004  23.724  1.00  0.00           H0.      0
ATOM   1630  HB3 GLU A 104      60.896  50.096  22.521  1.00  0.00           H0.      0
ATOM   1631  CG  GLU A 104      62.977  49.815  22.619  1.00  0.00           C0.      0
ATOM   1632  HG2 GLU A 104      63.267  49.457  21.631  1.00  0.00           H0.      0
ATOM   1633  HG3 GLU A 104      63.904  50.286  22.946  1.00  0.00           H0.      0
ATOM   1634  CD  GLU A 104      62.885  48.563  23.549  1.00  0.00           C0.      0
ATOM   1635  OE1 GLU A 104      63.768  48.324  24.411  1.00  0.00           O0.      0
ATOM   1636  OE2 GLU A 104      61.905  47.765  23.445  1.00  0.00           O0.      0
ATOM   1637  C   GLU A 104      60.496  52.300  21.477  1.00  0.00           C0.      0
ATOM   1638  O   GLU A 104      59.936  52.974  22.304  1.00  0.00           O0.      0
ATOM   1639  N   PRO A 105      59.939  52.086  20.274  1.00  0.00           N0.      0
ATOM   1640  CD  PRO A 105      60.447  51.311  19.165  1.00  0.00           C0.      0
ATOM   1641  HD2 PRO A 105      60.148  50.289  19.397  1.00  0.00           H0.      0
ATOM   1642  HD3 PRO A 105      61.522  51.280  18.988  1.00  0.00           H0.      0
ATOM   1643  CG  PRO A 105      59.784  51.903  17.906  1.00  0.00           C0.      0
ATOM   1644  HG2 PRO A 105      59.477  51.039  17.317  1.00  0.00           H0.      0
ATOM   1645  HG3 PRO A 105      60.391  52.616  17.348  1.00  0.00           H0.      0
ATOM   1646  CB  PRO A 105      58.485  52.480  18.415  1.00  0.00           C0.      0
ATOM   1647  HB2 PRO A 105      57.766  51.661  18.385  1.00  0.00           H0.      0
ATOM   1648  HB3 PRO A 105      58.049  53.274  17.809  1.00  0.00           H0.      0
ATOM   1649  CA  PRO A 105      58.794  52.943  19.834  1.00  0.00           C0.      0
ATOM   1650  HA  PRO A 105      59.090  53.991  19.808  1.00  0.00           H0.      0
ATOM   1651  C   PRO A 105      57.520  52.865  20.783  1.00  0.00           C0.      0
ATOM   1652  O   PRO A 105      56.894  53.885  21.109  1.00  0.00           O0.      0
ATOM   1653  N   ALA A 106      57.293  51.760  21.485  1.00  0.00           N0.      0
ATOM   1654  H   ALA A 106      57.850  50.923  21.386  1.00  0.00           H0.      0
ATOM   1655  CA  ALA A 106      56.280  51.768  22.553  1.00  0.00           C0.      0
ATOM   1656  HA  ALA A 106      55.321  52.222  22.301  1.00  0.00           H0.      0
ATOM   1657  CB  ALA A 106      55.994  50.302  22.880  1.00  0.00           C0.      0
ATOM   1658  HB1 ALA A 106      55.140  50.177  23.546  1.00  0.00           H0.      0
ATOM   1659  HB2 ALA A 106      55.751  49.730  21.984  1.00  0.00           H0.      0
ATOM   1660  HB3 ALA A 106      56.880  49.870  23.345  1.00  0.00           H0.      0
ATOM   1661  C   ALA A 106      56.645  52.604  23.758  1.00  0.00           C0.      0
ATOM   1662  O   ALA A 106      55.865  53.247  24.322  1.00  0.00           O0.      0
ATOM   1663  N   PHE A 107      57.924  52.495  24.168  1.00  0.00           N0.      0
ATOM   1664  H   PHE A 107      58.556  52.097  23.489  1.00  0.00           H0.      0
ATOM   1665  CA  PHE A 107      58.506  53.258  25.286  1.00  0.00           C0.      0
ATOM   1666  HA  PHE A 107      57.700  53.352  26.014  1.00  0.00           H0.      0
ATOM   1667  CB  PHE A 107      59.752  52.496  25.796  1.00  0.00           C0.      0
ATOM   1668  HB2 PHE A 107      60.540  52.464  25.044  1.00  0.00           H0.      0
ATOM   1669  HB3 PHE A 107      60.135  53.077  26.634  1.00  0.00           H0.      0
ATOM   1670  CG  PHE A 107      59.459  51.121  26.330  1.00  0.00           C0.      0
ATOM   1671  CD1 PHE A 107      59.296  50.012  25.475  1.00  0.00           C0.      0
ATOM   1672  HD1 PHE A 107      59.334  50.158  24.406  1.00  0.00           H0.      0
ATOM   1673  CE1 PHE A 107      58.833  48.759  25.937  1.00  0.00           C0.      0
ATOM   1674  HE1 PHE A 107      58.641  47.969  25.225  1.00  0.00           H0.      0
ATOM   1675  CZ  PHE A 107      58.514  48.679  27.311  1.00  0.00           C0.      0
ATOM   1676  HZ  PHE A 107      58.119  47.713  27.591  1.00  0.00           H0.      0
ATOM   1677  CE2 PHE A 107      58.667  49.810  28.199  1.00  0.00           C0.      0
ATOM   1678  HE2 PHE A 107      58.340  49.710  29.223  1.00  0.00           H0.      0
ATOM   1679  CD2 PHE A 107      59.163  51.048  27.692  1.00  0.00           C0.      0
ATOM   1680  HD2 PHE A 107      59.341  51.864  28.376  1.00  0.00           H0.      0
ATOM   1681  C   PHE A 107      58.783  54.735  25.031  1.00  0.00           C0.      0
ATOM   1682  O   PHE A 107      58.703  55.500  25.997  1.00  0.00           O0.      0
ATOM   1683  N   ASP A 108      59.031  55.134  23.801  1.00  0.00           N0.      0
ATOM   1684  H   ASP A 108      59.045  54.351  23.163  1.00  0.00           H0.      0
ATOM   1685  CA  ASP A 108      59.003  56.484  23.248  1.00  0.00           C0.      0
ATOM   1686  HA  ASP A 108      59.693  57.089  23.837  1.00  0.00           H0.      0
ATOM   1687  CB  ASP A 108      59.591  56.332  21.858  1.00  0.00           C0.      0
ATOM   1688  HB2 ASP A 108      60.398  55.600  21.896  1.00  0.00           H0.      0
ATOM   1689  HB3 ASP A 108      58.705  55.919  21.377  1.00  0.00           H0.      0
ATOM   1690  CG  ASP A 108      59.921  57.686  21.155  1.00  0.00           C0.      0
ATOM   1691  OD1 ASP A 108      59.624  58.741  21.760  1.00  0.00           O0.      0
ATOM   1692  OD2 ASP A 108      60.475  57.610  20.013  1.00  0.00           O0.      0
ATOM   1693  C   ASP A 108      57.608  57.092  23.217  1.00  0.00           C0.      0
ATOM   1694  O   ASP A 108      57.405  58.224  23.667  1.00  0.00           O0.      0
ATOM   1695  N   LYS A 109      56.610  56.312  22.796  1.00  0.00           N0.      0
ATOM   1696  H   LYS A 109      56.894  55.453  22.348  1.00  0.00           H0.      0
ATOM   1697  CA  LYS A 109      55.192  56.705  22.782  1.00  0.00           C0.      0
ATOM   1698  HA  LYS A 109      55.129  57.698  22.337  1.00  0.00           H0.      0
ATOM   1699  CB  LYS A 109      54.443  55.718  21.872  1.00  0.00           C0.      0
ATOM   1700  HB2 LYS A 109      54.949  55.953  20.936  1.00  0.00           H0.      0
ATOM   1701  HB3 LYS A 109      54.618  54.662  22.078  1.00  0.00           H0.      0
ATOM   1702  CG  LYS A 109      52.994  55.881  21.475  1.00  0.00           C0.      0
ATOM   1703  HG2 LYS A 109      52.282  55.652  22.269  1.00  0.00           H0.      0
ATOM   1704  HG3 LYS A 109      52.849  56.916  21.164  1.00  0.00           H0.      0
ATOM   1705  CD  LYS A 109      52.591  54.843  20.367  1.00  0.00           C0.      0
ATOM   1706  HD2 LYS A 109      53.239  54.921  19.494  1.00  0.00           H0.      0
ATOM   1707  HD3 LYS A 109      52.810  53.876  20.819  1.00  0.00           H0.      0
ATOM   1708  CE  LYS A 109      51.089  55.057  20.033  1.00  0.00           C0.      0
ATOM   1709  HE2 LYS A 109      50.483  55.107  20.937  1.00  0.00           H0.      0
ATOM   1710  HE3 LYS A 109      50.981  56.055  19.609  1.00  0.00           H0.      0
ATOM   1711  NZ  LYS A 109      50.615  54.049  19.089  1.00  0.00           N0.      0
ATOM   1712  HZ1 LYS A 109      51.210  53.955  18.278  1.00  0.00           H0.      0
ATOM   1713  HZ2 LYS A 109      50.409  53.167  19.537  1.00  0.00           H0.      0
ATOM   1714  HZ3 LYS A 109      49.715  54.375  18.767  1.00  0.00           H0.      0
ATOM   1715  C   LYS A 109      54.505  56.642  24.163  1.00  0.00           C0.      0
ATOM   1716  O   LYS A 109      53.457  57.301  24.436  1.00  0.00           O0.      0
ATOM   1717  N   TRP A 110      54.958  55.820  25.131  1.00  0.00           N0.      0
ATOM   1718  H   TRP A 110      55.905  55.538  24.922  1.00  0.00           H0.      0
ATOM   1719  CA  TRP A 110      54.267  55.565  26.434  1.00  0.00           C0.      0
ATOM   1720  HA  TRP A 110      53.254  55.234  26.210  1.00  0.00           H0.      0
ATOM   1721  CB  TRP A 110      54.994  54.478  27.202  1.00  0.00           C0.      0
ATOM   1722  HB2 TRP A 110      54.734  53.527  26.737  1.00  0.00           H0.      0
ATOM   1723  HB3 TRP A 110      56.061  54.674  27.100  1.00  0.00           H0.      0
ATOM   1724  CG  TRP A 110      54.648  54.162  28.629  1.00  0.00           C0.      0
ATOM   1725  CD1 TRP A 110      53.406  54.298  29.100  1.00  0.00           C0.      0
ATOM   1726  HD1 TRP A 110      52.607  54.754  28.535  1.00  0.00           H0.      0
ATOM   1727  NE1 TRP A 110      53.442  54.029  30.427  1.00  0.00           N0.      0
ATOM   1728  HE1 TRP A 110      52.608  54.120  30.988  1.00  0.00           H0.      0
ATOM   1729  CE2 TRP A 110      54.686  53.530  30.910  1.00  0.00           C0.      0
ATOM   1730  CZ2 TRP A 110      55.193  53.113  32.134  1.00  0.00           C0.      0
ATOM   1731  HZ2 TRP A 110      54.517  53.115  32.977  1.00  0.00           H0.      0
ATOM   1732  CH2 TRP A 110      56.551  52.773  32.319  1.00  0.00           C0.      0
ATOM   1733  HH2 TRP A 110      57.047  52.427  33.214  1.00  0.00           H0.      0
ATOM   1734  CZ3 TRP A 110      57.346  52.901  31.119  1.00  0.00           C0.      0
ATOM   1735  HZ3 TRP A 110      58.376  52.589  31.035  1.00  0.00           H0.      0
ATOM   1736  CE3 TRP A 110      56.819  53.417  29.899  1.00  0.00           C0.      0
ATOM   1737  HE3 TRP A 110      57.350  53.476  28.960  1.00  0.00           H0.      0
ATOM   1738  CD2 TRP A 110      55.493  53.748  29.760  1.00  0.00           C0.      0
ATOM   1739  C   TRP A 110      54.115  56.896  27.243  1.00  0.00           C0.      0
ATOM   1740  O   TRP A 110      55.121  57.370  27.791  1.00  0.00           O0.      0
ATOM   1741  N   VAL A 111      52.960  57.458  27.435  1.00  0.00           N0.      0
ATOM   1742  H   VAL A 111      52.153  57.176  26.898  1.00  0.00           H0.      0
ATOM   1743  CA  VAL A 111      52.732  58.655  28.212  1.00  0.00           C0.      0
ATOM   1744  HA  VAL A 111      53.642  59.251  28.152  1.00  0.00           H0.      0
ATOM   1745  CB  VAL A 111      51.565  59.501  27.671  1.00  0.00           C0.      0
ATOM   1746  HB  VAL A 111      50.628  58.950  27.583  1.00  0.00           H0.      0
ATOM   1747  CG1 VAL A 111      51.314  60.734  28.593  1.00  0.00           C0.      0
ATOM   1748 HG11 VAL A 111      51.019  60.479  29.611  1.00  0.00           H0.      0
ATOM   1749 HG12 VAL A 111      52.166  61.394  28.756  1.00  0.00           H0.      0
ATOM   1750 HG13 VAL A 111      50.586  61.425  28.168  1.00  0.00           H0.      0
ATOM   1751  CG2 VAL A 111      51.887  60.031  26.285  1.00  0.00           C0.      0
ATOM   1752 HG21 VAL A 111      52.773  60.666  26.282  1.00  0.00           H0.      0
ATOM   1753 HG22 VAL A 111      52.050  59.236  25.557  1.00  0.00           H0.      0
ATOM   1754 HG23 VAL A 111      50.976  60.552  25.989  1.00  0.00           H0.      0
ATOM   1755  C   VAL A 111      52.503  58.294  29.662  1.00  0.00           C0.      0
ATOM   1756  O   VAL A 111      51.735  57.388  30.008  1.00  0.00           O0.      0
ATOM   1757  N   ILE A 112      53.019  59.159  30.555  1.00  0.00           N0.      0
ATOM   1758  H   ILE A 112      53.515  59.985  30.251  1.00  0.00           H0.      0
ATOM   1759  CA  ILE A 112      52.743  59.053  31.942  1.00  0.00           C0.      0
ATOM   1760  HA  ILE A 112      52.044  58.254  32.188  1.00  0.00           H0.      0
ATOM   1761  CB  ILE A 112      54.104  58.601  32.622  1.00  0.00           C0.      0
ATOM   1762  HB  ILE A 112      54.805  59.391  32.353  1.00  0.00           H0.      0
ATOM   1763  CG2 ILE A 112      54.061  58.463  34.207  1.00  0.00           C0.      0
ATOM   1764 HG21 ILE A 112      55.040  58.282  34.650  1.00  0.00           H0.      0
ATOM   1765 HG22 ILE A 112      53.819  59.394  34.721  1.00  0.00           H0.      0
ATOM   1766 HG23 ILE A 112      53.382  57.712  34.612  1.00  0.00           H0.      0
ATOM   1767  CG1 ILE A 112      54.782  57.270  32.146  1.00  0.00           C0.      0
ATOM   1768 HG12 ILE A 112      54.229  56.456  32.615  1.00  0.00           H0.      0
ATOM   1769 HG13 ILE A 112      54.762  57.193  31.059  1.00  0.00           H0.      0
ATOM   1770  CD1 ILE A 112      56.173  57.004  32.611  1.00  0.00           C0.      0
ATOM   1771 HD11 ILE A 112      56.787  57.904  32.564  1.00  0.00           H0.      0
ATOM   1772 HD12 ILE A 112      56.149  56.702  33.658  1.00  0.00           H0.      0
ATOM   1773 HD13 ILE A 112      56.601  56.212  31.997  1.00  0.00           H0.      0
ATOM   1774  C   ILE A 112      52.390  60.430  32.622  1.00  0.00           C0.      0
ATOM   1775  O   ILE A 112      52.813  61.497  32.281  1.00  0.00           O0.      0
ATOM   1776  N   GLU A 113      51.407  60.443  33.530  1.00  0.00           N0.      0
ATOM   1777  H   GLU A 113      50.930  59.593  33.795  1.00  0.00           H0.      0
ATOM   1778  CA  GLU A 113      51.117  61.657  34.394  1.00  0.00           C0.      0
ATOM   1779  HA  GLU A 113      52.087  62.138  34.519  1.00  0.00           H0.      0
ATOM   1780  CB  GLU A 113      50.134  62.500  33.658  1.00  0.00           C0.      0
ATOM   1781  HB2 GLU A 113      50.330  62.521  32.586  1.00  0.00           H0.      0
ATOM   1782  HB3 GLU A 113      49.210  61.922  33.625  1.00  0.00           H0.      0
ATOM   1783  CG  GLU A 113      49.851  63.886  34.349  1.00  0.00           C0.      0
ATOM   1784  HG2 GLU A 113      49.111  64.423  33.756  1.00  0.00           H0.      0
ATOM   1785  HG3 GLU A 113      49.343  63.676  35.290  1.00  0.00           H0.      0
ATOM   1786  CD  GLU A 113      51.131  64.671  34.431  1.00  0.00           C0.      0
ATOM   1787  OE1 GLU A 113      51.677  64.698  35.563  1.00  0.00           O0.      0
ATOM   1788  OE2 GLU A 113      51.495  65.351  33.461  1.00  0.00           O0.      0
ATOM   1789  C   GLU A 113      50.708  61.311  35.828  1.00  0.00           C0.      0
ATOM   1790  O   GLU A 113      50.110  60.298  36.080  1.00  0.00           O0.      0
ATOM   1791  N   GLU A 114      50.988  62.208  36.787  1.00  0.00           N0.      0
ATOM   1792  H   GLU A 114      51.346  63.049  36.358  1.00  0.00           H0.      0
ATOM   1793  CA  GLU A 114      50.557  62.164  38.150  1.00  0.00           C0.      0
ATOM   1794  HA  GLU A 114      50.638  61.125  38.470  1.00  0.00           H0.      0
ATOM   1795  CB  GLU A 114      51.498  63.068  38.950  1.00  0.00           C0.      0
ATOM   1796  HB2 GLU A 114      51.225  64.111  38.791  1.00  0.00           H0.      0
ATOM   1797  HB3 GLU A 114      51.191  62.796  39.960  1.00  0.00           H0.      0
ATOM   1798  CG  GLU A 114      52.971  62.853  38.949  1.00  0.00           C0.      0
ATOM   1799  HG2 GLU A 114      53.258  62.322  39.857  1.00  0.00           H0.      0
ATOM   1800  HG3 GLU A 114      53.232  62.289  38.053  1.00  0.00           H0.      0
ATOM   1801  CD  GLU A 114      53.778  64.162  39.015  1.00  0.00           C0.      0
ATOM   1802  OE1 GLU A 114      54.892  64.204  38.401  1.00  0.00           O0.      0
ATOM   1803  OE2 GLU A 114      53.409  65.051  39.807  1.00  0.00           O0.      0
ATOM   1804  C   GLU A 114      49.075  62.516  38.341  1.00  0.00           C0.      0
ATOM   1805  O   GLU A 114      48.692  63.561  37.798  1.00  0.00           O0.      0
ATOM   1806  N   ALA A 115      48.141  61.670  38.959  1.00  0.00           N0.      0
ATOM   1807  H   ALA A 115      48.499  60.768  39.236  1.00  0.00           H0.      0
ATOM   1808  CA  ALA A 115      46.739  61.965  39.127  1.00  0.00           C0.      0
ATOM   1809  HA  ALA A 115      46.599  63.039  39.250  1.00  0.00           H0.      0
ATOM   1810  CB  ALA A 115      46.048  61.601  37.847  1.00  0.00           C0.      0
ATOM   1811  HB1 ALA A 115      45.078  62.095  37.810  1.00  0.00           H0.      0
ATOM   1812  HB2 ALA A 115      46.740  61.960  37.084  1.00  0.00           H0.      0
ATOM   1813  HB3 ALA A 115      45.842  60.532  37.905  1.00  0.00           H0.      0
ATOM   1814  C   ALA A 115      46.076  61.303  40.290  1.00  0.00           C0.      0
ATOM   1815  O   ALA A 115      46.142  60.137  40.524  1.00  0.00           O0.      0
ATOM   1816  N   ASN A 116      45.267  62.090  41.061  1.00  0.00           N0.      0
ATOM   1817  H   ASN A 116      45.200  63.070  40.828  1.00  0.00           H0.      0
ATOM   1818  CA  ASN A 116      44.260  61.439  41.928  1.00  0.00           C0.      0
ATOM   1819  HA  ASN A 116      44.647  60.448  42.165  1.00  0.00           H0.      0
ATOM   1820  CB  ASN A 116      44.058  62.245  43.180  1.00  0.00           C0.      0
ATOM   1821  HB2 ASN A 116      45.046  62.393  43.616  1.00  0.00           H0.      0
ATOM   1822  HB3 ASN A 116      43.674  63.259  43.067  1.00  0.00           H0.      0
ATOM   1823  CG  ASN A 116      43.297  61.507  44.250  1.00  0.00           C0.      0
ATOM   1824  OD1 ASN A 116      42.249  60.892  43.948  1.00  0.00           O0.      0
ATOM   1825  ND2 ASN A 116      43.630  61.516  45.532  1.00  0.00           N0.      0
ATOM   1826 HD21 ASN A 116      43.075  60.988  46.190  1.00  0.00           H0.      0
ATOM   1827 HD22 ASN A 116      44.386  62.126  45.808  1.00  0.00           H0.      0
ATOM   1828  C   ASN A 116      42.991  61.058  41.104  1.00  0.00           C0.      0
ATOM   1829  O   ASN A 116      42.443  61.861  40.376  1.00  0.00           O0.      0
ATOM   1830  N   TRP A 117      42.346  59.925  41.387  1.00  0.00           N0.      0
ATOM   1831  H   TRP A 117      42.766  59.274  42.035  1.00  0.00           H0.      0
ATOM   1832  CA  TRP A 117      41.046  59.563  40.920  1.00  0.00           C0.      0
ATOM   1833  HA  TRP A 117      41.194  59.490  39.842  1.00  0.00           H0.      0
ATOM   1834  CB  TRP A 117      40.703  58.136  41.426  1.00  0.00           C0.      0
ATOM   1835  HB2 TRP A 117      40.522  58.254  42.494  1.00  0.00           H0.      0
ATOM   1836  HB3 TRP A 117      39.761  57.839  40.965  1.00  0.00           H0.      0
ATOM   1837  CG  TRP A 117      41.657  56.929  41.229  1.00  0.00           C0.      0
ATOM   1838  CD1 TRP A 117      42.492  56.722  40.194  1.00  0.00           C0.      0
ATOM   1839  HD1 TRP A 117      42.583  57.365  39.331  1.00  0.00           H0.      0
ATOM   1840  NE1 TRP A 117      43.186  55.548  40.405  1.00  0.00           N0.      0
ATOM   1841  HE1 TRP A 117      43.920  55.252  39.777  1.00  0.00           H0.      0
ATOM   1842  CE2 TRP A 117      42.716  54.861  41.454  1.00  0.00           C0.      0
ATOM   1843  CZ2 TRP A 117      42.960  53.530  41.932  1.00  0.00           C0.      0
ATOM   1844  HZ2 TRP A 117      43.655  52.924  41.369  1.00  0.00           H0.      0
ATOM   1845  CH2 TRP A 117      42.238  53.050  43.015  1.00  0.00           C0.      0
ATOM   1846  HH2 TRP A 117      42.388  52.019  43.298  1.00  0.00           H0.      0
ATOM   1847  CZ3 TRP A 117      41.487  53.995  43.753  1.00  0.00           C0.      0
ATOM   1848  HZ3 TRP A 117      41.031  53.664  44.674  1.00  0.00           H0.      0
ATOM   1849  CE3 TRP A 117      41.262  55.336  43.290  1.00  0.00           C0.      0
ATOM   1850  HE3 TRP A 117      40.587  56.029  43.770  1.00  0.00           H0.      0
ATOM   1851  CD2 TRP A 117      41.828  55.769  42.107  1.00  0.00           C0.      0
ATOM   1852  C   TRP A 117      39.906  60.554  41.205  1.00  0.00           C0.      0
ATOM   1853  O   TRP A 117      38.945  60.742  40.476  1.00  0.00           O0.      0
ATOM   1854  N   LEU A 118      40.071  61.249  42.292  1.00  0.00           N0.      0
ATOM   1855  H   LEU A 118      40.931  61.205  42.821  1.00  0.00           H0.      0
ATOM   1856  CA  LEU A 118      39.118  62.267  42.821  1.00  0.00           C0.      0
ATOM   1857  HA  LEU A 118      38.127  61.818  42.752  1.00  0.00           H0.      0
ATOM   1858  CB  LEU A 118      39.511  62.683  44.240  1.00  0.00           C0.      0
ATOM   1859  HB2 LEU A 118      40.579  62.881  44.145  1.00  0.00           H0.      0
ATOM   1860  HB3 LEU A 118      38.944  63.568  44.528  1.00  0.00           H0.      0
ATOM   1861  CG  LEU A 118      39.225  61.517  45.257  1.00  0.00           C0.      0
ATOM   1862  HG  LEU A 118      39.644  60.592  44.861  1.00  0.00           H0.      0
ATOM   1863  CD1 LEU A 118      39.949  61.863  46.564  1.00  0.00           C0.      0
ATOM   1864 HD11 LEU A 118      40.992  61.751  46.269  1.00  0.00           H0.      0
ATOM   1865 HD12 LEU A 118      39.683  62.889  46.817  1.00  0.00           H0.      0
ATOM   1866 HD13 LEU A 118      39.688  61.149  47.346  1.00  0.00           H0.      0
ATOM   1867  CD2 LEU A 118      37.804  61.259  45.588  1.00  0.00           C0.      0
ATOM   1868 HD21 LEU A 118      37.314  60.917  44.676  1.00  0.00           H0.      0
ATOM   1869 HD22 LEU A 118      37.644  60.464  46.316  1.00  0.00           H0.      0
ATOM   1870 HD23 LEU A 118      37.160  62.107  45.820  1.00  0.00           H0.      0
ATOM   1871  C   LEU A 118      39.090  63.533  41.896  1.00  0.00           C0.      0
ATOM   1872  O   LEU A 118      38.188  64.339  42.014  1.00  0.00           O0.      0
ATOM   1873  N   THR A 119      39.992  63.660  40.911  1.00  0.00           N0.      0
ATOM   1874  H   THR A 119      40.764  63.012  40.849  1.00  0.00           H0.      0
ATOM   1875  CA  THR A 119      40.125  64.763  39.991  1.00  0.00           C0.      0
ATOM   1876  HA  THR A 119      39.153  65.257  39.991  1.00  0.00           H0.      0
ATOM   1877  CB  THR A 119      41.105  65.779  40.521  1.00  0.00           C0.      0
ATOM   1878  HB  THR A 119      41.290  66.536  39.759  1.00  0.00           H0.      0
ATOM   1879  CG2 THR A 119      40.679  66.412  41.894  1.00  0.00           C0.      0
ATOM   1880 HG21 THR A 119      39.614  66.612  42.018  1.00  0.00           H0.      0
ATOM   1881 HG22 THR A 119      40.939  65.731  42.704  1.00  0.00           H0.      0
ATOM   1882 HG23 THR A 119      41.050  67.430  42.011  1.00  0.00           H0.      0
ATOM   1883  OG1 THR A 119      42.364  65.281  40.912  1.00  0.00           O0.      0
ATOM   1884  HG1 THR A 119      42.903  64.992  40.172  1.00  0.00           H0.      0
ATOM   1885  C   THR A 119      40.523  64.294  38.644  1.00  0.00           C0.      0
ATOM   1886  O   THR A 119      40.787  65.150  37.795  1.00  0.00           O0.      0
ATOM   1887  N   LEU A 120      40.504  62.950  38.381  1.00  0.00           N0.      0
ATOM   1888  H   LEU A 120      40.352  62.313  39.150  1.00  0.00           H0.      0
ATOM   1889  CA  LEU A 120      41.065  62.325  37.193  1.00  0.00           C0.      0
ATOM   1890  HA  LEU A 120      42.127  62.570  37.164  1.00  0.00           H0.      0
ATOM   1891  CB  LEU A 120      40.954  60.852  37.397  1.00  0.00           C0.      0
ATOM   1892  HB2 LEU A 120      41.611  60.592  38.227  1.00  0.00           H0.      0
ATOM   1893  HB3 LEU A 120      39.944  60.611  37.729  1.00  0.00           H0.      0
ATOM   1894  CG  LEU A 120      41.328  59.904  36.187  1.00  0.00           C0.      0
ATOM   1895  HG  LEU A 120      40.740  60.133  35.299  1.00  0.00           H0.      0
ATOM   1896  CD1 LEU A 120      42.801  59.923  35.883  1.00  0.00           C0.      0
ATOM   1897 HD11 LEU A 120      43.082  60.966  35.739  1.00  0.00           H0.      0
ATOM   1898 HD12 LEU A 120      43.354  59.491  36.717  1.00  0.00           H0.      0
ATOM   1899 HD13 LEU A 120      43.039  59.309  35.015  1.00  0.00           H0.      0
ATOM   1900  CD2 LEU A 120      41.056  58.434  36.475  1.00  0.00           C0.      0
ATOM   1901 HD21 LEU A 120      39.999  58.383  36.739  1.00  0.00           H0.      0
ATOM   1902 HD22 LEU A 120      41.221  57.776  35.622  1.00  0.00           H0.      0
ATOM   1903 HD23 LEU A 120      41.642  58.130  37.342  1.00  0.00           H0.      0
ATOM   1904  C   LEU A 120      40.433  62.757  35.915  1.00  0.00           C0.      0
ATOM   1905  O   LEU A 120      41.143  63.014  34.968  1.00  0.00           O0.      0
ATOM   1906  N   ASP A 121      39.100  62.952  35.852  1.00  0.00           N0.      0
ATOM   1907  H   ASP A 121      38.595  62.767  36.707  1.00  0.00           H0.      0
ATOM   1908  CA  ASP A 121      38.373  63.482  34.681  1.00  0.00           C0.      0
ATOM   1909  HA  ASP A 121      38.535  62.892  33.778  1.00  0.00           H0.      0
ATOM   1910  CB  ASP A 121      36.831  63.473  34.967  1.00  0.00           C0.      0
ATOM   1911  HB2 ASP A 121      36.344  63.782  34.043  1.00  0.00           H0.      0
ATOM   1912  HB3 ASP A 121      36.557  62.442  35.193  1.00  0.00           H0.      0
ATOM   1913  CG  ASP A 121      36.312  64.485  36.019  1.00  0.00           C0.      0
ATOM   1914  OD1 ASP A 121      37.044  65.007  36.824  1.00  0.00           O0.      0
ATOM   1915  OD2 ASP A 121      35.147  64.787  35.927  1.00  0.00           O0.      0
ATOM   1916  C   ASP A 121      38.858  64.840  34.262  1.00  0.00           C0.      0
ATOM   1917  O   ASP A 121      38.765  65.106  33.045  1.00  0.00           O0.      0
ATOM   1918  N   LYS A 122      39.403  65.611  35.189  1.00  0.00           N0.      0
ATOM   1919  H   LYS A 122      39.264  65.375  36.161  1.00  0.00           H0.      0
ATOM   1920  CA  LYS A 122      40.134  66.930  34.887  1.00  0.00           C0.      0
ATOM   1921  HA  LYS A 122      39.624  67.269  33.985  1.00  0.00           H0.      0
ATOM   1922  CB  LYS A 122      39.940  68.043  35.930  1.00  0.00           C0.      0
ATOM   1923  HB2 LYS A 122      40.707  67.925  36.696  1.00  0.00           H0.      0
ATOM   1924  HB3 LYS A 122      40.004  68.954  35.335  1.00  0.00           H0.      0
ATOM   1925  CG  LYS A 122      38.647  68.156  36.731  1.00  0.00           C0.      0
ATOM   1926  HG2 LYS A 122      38.543  67.222  37.283  1.00  0.00           H0.      0
ATOM   1927  HG3 LYS A 122      38.769  69.033  37.368  1.00  0.00           H0.      0
ATOM   1928  CD  LYS A 122      37.552  68.438  35.706  1.00  0.00           C0.      0
ATOM   1929  HD2 LYS A 122      37.777  69.312  35.093  1.00  0.00           H0.      0
ATOM   1930  HD3 LYS A 122      37.510  67.617  34.990  1.00  0.00           H0.      0
ATOM   1931  CE  LYS A 122      36.176  68.692  36.184  1.00  0.00           C0.      0
ATOM   1932  HE2 LYS A 122      36.065  69.493  36.915  1.00  0.00           H0.      0
ATOM   1933  HE3 LYS A 122      35.544  69.008  35.354  1.00  0.00           H0.      0
ATOM   1934  NZ  LYS A 122      35.605  67.533  36.883  1.00  0.00           N0.      0
ATOM   1935  HZ1 LYS A 122      34.655  67.716  37.170  1.00  0.00           H0.      0
ATOM   1936  HZ2 LYS A 122      35.428  66.797  36.214  1.00  0.00           H0.      0
ATOM   1937  HZ3 LYS A 122      36.221  67.180  37.602  1.00  0.00           H0.      0
ATOM   1938  C   LYS A 122      41.673  66.682  34.589  1.00  0.00           C0.      0
ATOM   1939  O   LYS A 122      42.152  67.206  33.555  1.00  0.00           O0.      0
ATOM   1940  N   ASP A 123      42.330  65.955  35.468  1.00  0.00           N0.      0
ATOM   1941  H   ASP A 123      41.851  65.608  36.287  1.00  0.00           H0.      0
ATOM   1942  CA  ASP A 123      43.775  65.596  35.315  1.00  0.00           C0.      0
ATOM   1943  HA  ASP A 123      44.369  66.509  35.310  1.00  0.00           H0.      0
ATOM   1944  CB  ASP A 123      44.236  64.821  36.603  1.00  0.00           C0.      0
ATOM   1945  HB2 ASP A 123      43.707  63.868  36.579  1.00  0.00           H0.      0
ATOM   1946  HB3 ASP A 123      45.303  64.625  36.502  1.00  0.00           H0.      0
ATOM   1947  CG  ASP A 123      44.027  65.630  37.936  1.00  0.00           C0.      0
ATOM   1948  OD1 ASP A 123      43.785  66.878  37.984  1.00  0.00           O0.      0
ATOM   1949  OD2 ASP A 123      44.219  65.010  39.010  1.00  0.00           O0.      0
ATOM   1950  C   ASP A 123      44.189  64.849  34.047  1.00  0.00           C0.      0
ATOM   1951  O   ASP A 123      45.402  64.861  33.752  1.00  0.00           O0.      0
ATOM   1952  N   VAL A 124      43.225  64.160  33.335  1.00  0.00           N0.      0
ATOM   1953  H   VAL A 124      42.310  64.107  33.759  1.00  0.00           H0.      0
ATOM   1954  CA  VAL A 124      43.414  63.476  32.042  1.00  0.00           C0.      0
ATOM   1955  HA  VAL A 124      44.302  63.895  31.570  1.00  0.00           H0.      0
ATOM   1956  CB  VAL A 124      43.753  61.981  32.283  1.00  0.00           C0.      0
ATOM   1957  HB  VAL A 124      43.005  61.569  32.960  1.00  0.00           H0.      0
ATOM   1958  CG1 VAL A 124      43.850  61.157  30.974  1.00  0.00           C0.      0
ATOM   1959 HG11 VAL A 124      42.918  61.174  30.409  1.00  0.00           H0.      0
ATOM   1960 HG12 VAL A 124      44.606  61.580  30.312  1.00  0.00           H0.      0
ATOM   1961 HG13 VAL A 124      44.097  60.126  31.227  1.00  0.00           H0.      0
ATOM   1962  CG2 VAL A 124      45.185  61.862  32.892  1.00  0.00           C0.      0
ATOM   1963 HG21 VAL A 124      45.158  60.837  33.261  1.00  0.00           H0.      0
ATOM   1964 HG22 VAL A 124      46.022  61.991  32.206  1.00  0.00           H0.      0
ATOM   1965 HG23 VAL A 124      45.288  62.475  33.788  1.00  0.00           H0.      0
ATOM   1966  C   VAL A 124      42.270  63.641  31.068  1.00  0.00           C0.      0
ATOM   1967  O   VAL A 124      41.111  63.355  31.379  1.00  0.00           O0.      0
ATOM   1968  N   PRO A 125      42.584  64.151  29.874  1.00  0.00           N0.      0
ATOM   1969  CD  PRO A 125      43.856  64.785  29.471  1.00  0.00           C0.      0
ATOM   1970  HD2 PRO A 125      44.621  64.071  29.166  1.00  0.00           H0.      0
ATOM   1971  HD3 PRO A 125      44.270  65.460  30.221  1.00  0.00           H0.      0
ATOM   1972  CG  PRO A 125      43.547  65.611  28.195  1.00  0.00           C0.      0
ATOM   1973  HG2 PRO A 125      44.318  65.643  27.425  1.00  0.00           H0.      0
ATOM   1974  HG3 PRO A 125      43.319  66.671  28.302  1.00  0.00           H0.      0
ATOM   1975  CB  PRO A 125      42.281  64.976  27.632  1.00  0.00           C0.      0
ATOM   1976  HB2 PRO A 125      42.474  64.266  26.828  1.00  0.00           H0.      0
ATOM   1977  HB3 PRO A 125      41.630  65.808  27.362  1.00  0.00           H0.      0
ATOM   1978  CA  PRO A 125      41.610  64.160  28.745  1.00  0.00           C0.      0
ATOM   1979  HA  PRO A 125      40.604  64.488  29.006  1.00  0.00           H0.      0
ATOM   1980  C   PRO A 125      41.447  62.746  28.211  1.00  0.00           C0.      0
ATOM   1981  O   PRO A 125      42.479  62.140  27.907  1.00  0.00           O0.      0
ATOM   1982  N   ALA A 126      40.265  62.107  28.208  1.00  0.00           N0.      0
ATOM   1983  H   ALA A 126      39.457  62.584  28.583  1.00  0.00           H0.      0
ATOM   1984  CA  ALA A 126      39.980  60.786  27.626  1.00  0.00           C0.      0
ATOM   1985  HA  ALA A 126      40.626  60.091  28.162  1.00  0.00           H0.      0
ATOM   1986  CB  ALA A 126      38.476  60.434  27.964  1.00  0.00           C0.      0
ATOM   1987  HB1 ALA A 126      37.740  61.197  27.710  1.00  0.00           H0.      0
ATOM   1988  HB2 ALA A 126      38.307  59.524  27.388  1.00  0.00           H0.      0
ATOM   1989  HB3 ALA A 126      38.339  60.161  29.011  1.00  0.00           H0.      0
ATOM   1990  C   ALA A 126      40.314  60.595  26.126  1.00  0.00           C0.      0
ATOM   1991  O   ALA A 126      40.544  59.454  25.667  1.00  0.00           O0.      0
ATOM   1992  N   GLY A 127      40.432  61.702  25.339  1.00  0.00           N0.      0
ATOM   1993  H   GLY A 127      40.402  62.610  25.781  1.00  0.00           H0.      0
ATOM   1994  CA  GLY A 127      40.325  61.652  23.876  1.00  0.00           C0.      0
ATOM   1995  HA2 GLY A 127      40.452  62.648  23.452  1.00  0.00           H0.      0
ATOM   1996  HA3 GLY A 127      41.088  61.022  23.418  1.00  0.00           H0.      0
ATOM   1997  C   GLY A 127      38.971  61.052  23.481  1.00  0.00           C0.      0
ATOM   1998  O   GLY A 127      37.952  61.419  24.130  1.00  0.00           O0.      0
ATOM   1999  N   ASP A 128      38.876  60.111  22.487  1.00  0.00           N0.      0
ATOM   2000  H   ASP A 128      39.635  59.944  21.842  1.00  0.00           H0.      0
ATOM   2001  CA  ASP A 128      37.598  59.426  22.238  1.00  0.00           C0.      0
ATOM   2002  HA  ASP A 128      36.839  60.179  22.449  1.00  0.00           H0.      0
ATOM   2003  CB  ASP A 128      37.601  59.227  20.737  1.00  0.00           C0.      0
ATOM   2004  HB2 ASP A 128      36.608  58.951  20.379  1.00  0.00           H0.      0
ATOM   2005  HB3 ASP A 128      37.826  60.181  20.260  1.00  0.00           H0.      0
ATOM   2006  CG  ASP A 128      38.608  58.120  20.328  1.00  0.00           C0.      0
ATOM   2007  OD1 ASP A 128      39.600  57.820  21.001  1.00  0.00           O0.      0
ATOM   2008  OD2 ASP A 128      38.414  57.631  19.241  1.00  0.00           O0.      0
ATOM   2009  C   ASP A 128      37.328  58.148  23.071  1.00  0.00           C0.      0
ATOM   2010  O   ASP A 128      36.882  57.066  22.566  1.00  0.00           O0.      0
ATOM   2011  N   GLY A 129      37.788  58.177  24.333  1.00  0.00           N0.      0
ATOM   2012  H   GLY A 129      38.282  59.037  24.525  1.00  0.00           H0.      0
ATOM   2013  CA  GLY A 129      37.834  57.094  25.296  1.00  0.00           C0.      0
ATOM   2014  HA2 GLY A 129      38.084  57.473  26.286  1.00  0.00           H0.      0
ATOM   2015  HA3 GLY A 129      36.851  56.635  25.404  1.00  0.00           H0.      0
ATOM   2016  C   GLY A 129      38.985  56.035  25.168  1.00  0.00           C0.      0
ATOM   2017  O   GLY A 129      39.802  56.000  24.223  1.00  0.00           O0.      0
ATOM   2018  N   PHE A 130      38.987  55.111  26.145  1.00  0.00           N0.      0
ATOM   2019  H   PHE A 130      38.317  55.173  26.898  1.00  0.00           H0.      0
ATOM   2020  CA  PHE A 130      39.809  53.898  26.094  1.00  0.00           C0.      0
ATOM   2021  HA  PHE A 130      40.522  54.020  25.279  1.00  0.00           H0.      0
ATOM   2022  CB  PHE A 130      40.558  53.861  27.365  1.00  0.00           C0.      0
ATOM   2023  HB2 PHE A 130      39.921  53.948  28.245  1.00  0.00           H0.      0
ATOM   2024  HB3 PHE A 130      41.053  52.892  27.436  1.00  0.00           H0.      0
ATOM   2025  CG  PHE A 130      41.669  54.886  27.508  1.00  0.00           C0.      0
ATOM   2026  CD1 PHE A 130      41.458  55.982  28.303  1.00  0.00           C0.      0
ATOM   2027  HD1 PHE A 130      40.563  55.980  28.906  1.00  0.00           H0.      0
ATOM   2028  CE1 PHE A 130      42.313  57.097  28.342  1.00  0.00           C0.      0
ATOM   2029  HE1 PHE A 130      42.161  57.989  28.932  1.00  0.00           H0.      0
ATOM   2030  CZ  PHE A 130      43.460  57.057  27.553  1.00  0.00           C0.      0
ATOM   2031  HZ  PHE A 130      44.017  57.981  27.512  1.00  0.00           H0.      0
ATOM   2032  CE2 PHE A 130      43.812  55.974  26.765  1.00  0.00           C0.      0
ATOM   2033  HE2 PHE A 130      44.702  55.883  26.159  1.00  0.00           H0.      0
ATOM   2034  CD2 PHE A 130      42.850  54.960  26.700  1.00  0.00           C0.      0
ATOM   2035  HD2 PHE A 130      43.069  54.087  26.103  1.00  0.00           H0.      0
ATOM   2036  C   PHE A 130      39.018  52.598  25.976  1.00  0.00           C0.      0
ATOM   2037  O   PHE A 130      37.887  52.471  26.390  1.00  0.00           O0.      0
ATOM   2038  N   ASP A 131      39.645  51.646  25.312  1.00  0.00           N0.      0
ATOM   2039  H   ASP A 131      40.568  51.857  24.959  1.00  0.00           H0.      0
ATOM   2040  CA  ASP A 131      39.129  50.279  25.154  1.00  0.00           C0.      0
ATOM   2041  HA  ASP A 131      38.070  50.266  24.898  1.00  0.00           H0.      0
ATOM   2042  CB  ASP A 131      40.012  49.442  24.145  1.00  0.00           C0.      0
ATOM   2043  HB2 ASP A 131      41.065  49.333  24.406  1.00  0.00           H0.      0
ATOM   2044  HB3 ASP A 131      39.583  48.445  24.038  1.00  0.00           H0.      0
ATOM   2045  CG  ASP A 131      40.041  49.986  22.721  1.00  0.00           C0.      0
ATOM   2046  OD1 ASP A 131      41.143  50.004  22.142  1.00  0.00           O0.      0
ATOM   2047  OD2 ASP A 131      38.948  50.154  22.128  1.00  0.00           O0.      0
ATOM   2048  C   ASP A 131      39.199  49.407  26.466  1.00  0.00           C0.      0
ATOM   2049  O   ASP A 131      38.444  48.424  26.672  1.00  0.00           O0.      0
ATOM   2050  N   ALA A 132      40.178  49.754  27.383  1.00  0.00           N0.      0
ATOM   2051  H   ALA A 132      40.768  50.562  27.241  1.00  0.00           H0.      0
ATOM   2052  CA  ALA A 132      40.206  49.165  28.665  1.00  0.00           C0.      0
ATOM   2053  HA  ALA A 132      39.191  49.101  29.059  1.00  0.00           H0.      0
ATOM   2054  CB  ALA A 132      40.867  47.811  28.533  1.00  0.00           C0.      0
ATOM   2055  HB1 ALA A 132      41.007  47.348  29.510  1.00  0.00           H0.      0
ATOM   2056  HB2 ALA A 132      40.244  47.068  28.035  1.00  0.00           H0.      0
ATOM   2057  HB3 ALA A 132      41.784  47.857  27.946  1.00  0.00           H0.      0
ATOM   2058  C   ALA A 132      40.907  50.115  29.623  1.00  0.00           C0.      0
ATOM   2059  O   ALA A 132      41.882  50.754  29.201  1.00  0.00           O0.      0
ATOM   2060  N   VAL A 133      40.494  50.064  30.875  1.00  0.00           N0.      0
ATOM   2061  H   VAL A 133      39.586  49.673  31.083  1.00  0.00           H0.      0
ATOM   2062  CA  VAL A 133      41.214  50.664  31.972  1.00  0.00           C0.      0
ATOM   2063  HA  VAL A 133      42.102  51.097  31.510  1.00  0.00           H0.      0
ATOM   2064  CB  VAL A 133      40.362  51.849  32.575  1.00  0.00           C0.      0
ATOM   2065  HB  VAL A 133      39.479  51.307  32.916  1.00  0.00           H0.      0
ATOM   2066  CG1 VAL A 133      41.048  52.474  33.824  1.00  0.00           C0.      0
ATOM   2067 HG11 VAL A 133      42.023  52.721  33.404  1.00  0.00           H0.      0
ATOM   2068 HG12 VAL A 133      40.572  53.428  34.053  1.00  0.00           H0.      0
ATOM   2069 HG13 VAL A 133      40.941  51.664  34.545  1.00  0.00           H0.      0
ATOM   2070  CG2 VAL A 133      39.966  52.934  31.521  1.00  0.00           C0.      0
ATOM   2071 HG21 VAL A 133      40.750  53.480  30.996  1.00  0.00           H0.      0
ATOM   2072 HG22 VAL A 133      39.442  52.423  30.713  1.00  0.00           H0.      0
ATOM   2073 HG23 VAL A 133      39.186  53.565  31.947  1.00  0.00           H0.      0
ATOM   2074  C   VAL A 133      41.574  49.672  33.017  1.00  0.00           C0.      0
ATOM   2075  O   VAL A 133      40.769  48.838  33.390  1.00  0.00           O0.      0
ATOM   2076  N   ILE A 134      42.849  49.720  33.498  1.00  0.00           N0.      0
ATOM   2077  H   ILE A 134      43.440  50.464  33.156  1.00  0.00           H0.      0
ATOM   2078  CA  ILE A 134      43.495  48.668  34.390  1.00  0.00           C0.      0
ATOM   2079  HA  ILE A 134      42.672  48.147  34.879  1.00  0.00           H0.      0
ATOM   2080  CB  ILE A 134      44.313  47.644  33.550  1.00  0.00           C0.      0
ATOM   2081  HB  ILE A 134      44.552  46.761  34.143  1.00  0.00           H0.      0
ATOM   2082  CG2 ILE A 134      43.578  47.082  32.278  1.00  0.00           C0.      0
ATOM   2083 HG21 ILE A 134      42.607  46.667  32.549  1.00  0.00           H0.      0
ATOM   2084 HG22 ILE A 134      43.280  47.824  31.537  1.00  0.00           H0.      0
ATOM   2085 HG23 ILE A 134      44.212  46.275  31.912  1.00  0.00           H0.      0
ATOM   2086  CG1 ILE A 134      45.721  48.255  33.187  1.00  0.00           C0.      0
ATOM   2087 HG12 ILE A 134      45.659  49.138  32.551  1.00  0.00           H0.      0
ATOM   2088 HG13 ILE A 134      46.098  48.638  34.136  1.00  0.00           H0.      0
ATOM   2089  CD1 ILE A 134      46.726  47.205  32.641  1.00  0.00           C0.      0
ATOM   2090 HD11 ILE A 134      46.309  46.930  31.672  1.00  0.00           H0.      0
ATOM   2091 HD12 ILE A 134      47.718  47.655  32.628  1.00  0.00           H0.      0
ATOM   2092 HD13 ILE A 134      46.819  46.358  33.321  1.00  0.00           H0.      0
ATOM   2093  C   ILE A 134      44.129  49.350  35.575  1.00  0.00           C0.      0
ATOM   2094  O   ILE A 134      44.671  50.510  35.518  1.00  0.00           O0.      0
ATOM   2095  N   CYS A 135      44.196  48.652  36.725  1.00  0.00           N0.      0
ATOM   2096  H   CYS A 135      43.650  47.803  36.756  1.00  0.00           H0.      0
ATOM   2097  CA  CYS A 135      44.770  49.092  38.023  1.00  0.00           C0.      0
ATOM   2098  HA  CYS A 135      45.254  50.056  37.868  1.00  0.00           H0.      0
ATOM   2099  CB  CYS A 135      43.693  49.131  39.058  1.00  0.00           C0.      0
ATOM   2100  HB2 CYS A 135      43.270  48.188  39.405  1.00  0.00           H0.      0
ATOM   2101  HB3 CYS A 135      44.043  49.648  39.951  1.00  0.00           H0.      0
ATOM   2102  SG  CYS A 135      42.151  49.947  38.485  1.00  0.00           S0.      0
ATOM   2103  HG  CYS A 135      41.668  48.889  37.829  1.00  0.00           H0.      0
ATOM   2104  C   CYS A 135      45.928  48.250  38.477  1.00  0.00           C0.      0
ATOM   2105  O   CYS A 135      47.085  48.584  38.273  1.00  0.00           O0.      0
ATOM   2106  N   LEU A 136      45.558  46.997  38.873  1.00  0.00           N0.      0
ATOM   2107  H   LEU A 136      44.567  46.801  38.869  1.00  0.00           H0.      0
ATOM   2108  CA  LEU A 136      46.399  45.839  39.251  1.00  0.00           C0.      0
ATOM   2109  HA  LEU A 136      45.669  45.083  39.541  1.00  0.00           H0.      0
ATOM   2110  CB  LEU A 136      47.079  45.206  38.069  1.00  0.00           C0.      0
ATOM   2111  HB2 LEU A 136      47.839  45.858  37.639  1.00  0.00           H0.      0
ATOM   2112  HB3 LEU A 136      47.618  44.373  38.521  1.00  0.00           H0.      0
ATOM   2113  CG  LEU A 136      46.178  44.748  36.912  1.00  0.00           C0.      0
ATOM   2114  HG  LEU A 136      45.639  45.618  36.538  1.00  0.00           H0.      0
ATOM   2115  CD1 LEU A 136      46.956  44.304  35.666  1.00  0.00           C0.      0
ATOM   2116 HD11 LEU A 136      46.210  44.148  34.886  1.00  0.00           H0.      0
ATOM   2117 HD12 LEU A 136      47.520  45.169  35.316  1.00  0.00           H0.      0
ATOM   2118 HD13 LEU A 136      47.527  43.415  35.935  1.00  0.00           H0.      0
ATOM   2119  CD2 LEU A 136      45.149  43.678  37.262  1.00  0.00           C0.      0
ATOM   2120 HD21 LEU A 136      45.684  42.743  37.432  1.00  0.00           H0.      0
ATOM   2121 HD22 LEU A 136      44.581  43.937  38.155  1.00  0.00           H0.      0
ATOM   2122 HD23 LEU A 136      44.378  43.610  36.494  1.00  0.00           H0.      0
ATOM   2123  C   LEU A 136      47.294  46.055  40.475  1.00  0.00           C0.      0
ATOM   2124  O   LEU A 136      47.515  47.176  41.047  1.00  0.00           O0.      0
ATOM   2125  N   GLY A 137      47.678  44.941  41.118  1.00  0.00           N0.      0
ATOM   2126  H   GLY A 137      47.369  44.032  40.805  1.00  0.00           H0.      0
ATOM   2127  CA  GLY A 137      48.547  44.964  42.344  1.00  0.00           C0.      0
ATOM   2128  HA2 GLY A 137      49.009  43.983  42.450  1.00  0.00           H0.      0
ATOM   2129  HA3 GLY A 137      49.341  45.684  42.148  1.00  0.00           H0.      0
ATOM   2130  C   GLY A 137      47.848  45.443  43.657  1.00  0.00           C0.      0
ATOM   2131  O   GLY A 137      48.548  45.893  44.526  1.00  0.00           O0.      0
ATOM   2132  N   ASN A 138      46.561  45.208  43.862  1.00  0.00           N0.      0
ATOM   2133  H   ASN A 138      45.996  44.838  43.110  1.00  0.00           H0.      0
ATOM   2134  CA  ASN A 138      45.820  45.677  45.083  1.00  0.00           C0.      0
ATOM   2135  HA  ASN A 138      44.805  45.314  44.927  1.00  0.00           H0.      0
ATOM   2136  CB  ASN A 138      46.275  44.917  46.301  1.00  0.00           C0.      0
ATOM   2137  HB2 ASN A 138      46.380  43.839  46.176  1.00  0.00           H0.      0
ATOM   2138  HB3 ASN A 138      47.269  45.256  46.592  1.00  0.00           H0.      0
ATOM   2139  CG  ASN A 138      45.398  45.306  47.502  1.00  0.00           C0.      0
ATOM   2140  OD1 ASN A 138      44.198  45.495  47.354  1.00  0.00           O0.      0
ATOM   2141  ND2 ASN A 138      46.034  45.335  48.698  1.00  0.00           N0.      0
ATOM   2142 HD21 ASN A 138      45.492  45.737  49.449  1.00  0.00           H0.      0
ATOM   2143 HD22 ASN A 138      46.990  45.048  48.850  1.00  0.00           H0.      0
ATOM   2144  C   ASN A 138      45.778  47.246  45.171  1.00  0.00           C0.      0
ATOM   2145  O   ASN A 138      46.389  47.862  46.039  1.00  0.00           O0.      0
ATOM   2146  N   SER A 139      45.126  47.818  44.182  1.00  0.00           N0.      0
ATOM   2147  H   SER A 139      44.524  47.347  43.523  1.00  0.00           H0.      0
ATOM   2148  CA  SER A 139      45.000  49.307  44.216  1.00  0.00           C0.      0
ATOM   2149  HA  SER A 139      45.841  49.771  44.730  1.00  0.00           H0.      0
ATOM   2150  CB  SER A 139      45.012  49.839  42.797  1.00  0.00           C0.      0
ATOM   2151  HB2 SER A 139      44.127  49.545  42.231  1.00  0.00           H0.      0
ATOM   2152  HB3 SER A 139      45.016  50.922  42.915  1.00  0.00           H0.      0
ATOM   2153  OG  SER A 139      46.229  49.489  42.091  1.00  0.00           O0.      0
ATOM   2154  HG  SER A 139      46.117  48.567  41.848  1.00  0.00           H0.      0
ATOM   2155  C   SER A 139      43.812  49.823  45.006  1.00  0.00           C0.      0
ATOM   2156  O   SER A 139      44.041  50.519  46.003  1.00  0.00           O0.      0
ATOM   2157  N   PHE A 140      42.531  49.563  44.716  1.00  0.00           N0.      0
ATOM   2158  H   PHE A 140      42.291  48.825  44.070  1.00  0.00           H0.      0
ATOM   2159  CA  PHE A 140      41.370  50.305  45.323  1.00  0.00           C0.      0
ATOM   2160  HA  PHE A 140      41.516  51.384  45.380  1.00  0.00           H0.      0
ATOM   2161  CB  PHE A 140      40.250  49.933  44.335  1.00  0.00           C0.      0
ATOM   2162  HB2 PHE A 140      40.563  50.126  43.310  1.00  0.00           H0.      0
ATOM   2163  HB3 PHE A 140      40.015  48.873  44.232  1.00  0.00           H0.      0
ATOM   2164  CG  PHE A 140      38.915  50.664  44.625  1.00  0.00           C0.      0
ATOM   2165  CD1 PHE A 140      38.652  51.949  44.161  1.00  0.00           C0.      0
ATOM   2166  HD1 PHE A 140      39.353  52.441  43.503  1.00  0.00           H0.      0
ATOM   2167  CE1 PHE A 140      37.439  52.507  44.378  1.00  0.00           C0.      0
ATOM   2168  HE1 PHE A 140      37.214  53.498  44.012  1.00  0.00           H0.      0
ATOM   2169  CZ  PHE A 140      36.431  51.788  45.142  1.00  0.00           C0.      0
ATOM   2170  HZ  PHE A 140      35.459  52.200  45.366  1.00  0.00           H0.      0
ATOM   2171  CE2 PHE A 140      36.703  50.559  45.620  1.00  0.00           C0.      0
ATOM   2172  HE2 PHE A 140      35.892  50.005  46.068  1.00  0.00           H0.      0
ATOM   2173  CD2 PHE A 140      37.944  49.921  45.299  1.00  0.00           C0.      0
ATOM   2174  HD2 PHE A 140      38.071  48.915  45.669  1.00  0.00           H0.      0
ATOM   2175  C   PHE A 140      40.957  50.013  46.728  1.00  0.00           C0.      0
ATOM   2176  O   PHE A 140      40.198  50.734  47.387  1.00  0.00           O0.      0
ATOM   2177  N   ALA A 141      41.738  49.068  47.346  1.00  0.00           N0.      0
ATOM   2178  H   ALA A 141      42.376  48.599  46.720  1.00  0.00           H0.      0
ATOM   2179  CA  ALA A 141      41.772  48.805  48.821  1.00  0.00           C0.      0
ATOM   2180  HA  ALA A 141      40.727  48.751  49.128  1.00  0.00           H0.      0
ATOM   2181  CB  ALA A 141      42.700  47.632  49.076  1.00  0.00           C0.      0
ATOM   2182  HB1 ALA A 141      42.766  47.441  50.147  1.00  0.00           H0.      0
ATOM   2183  HB2 ALA A 141      42.331  46.674  48.711  1.00  0.00           H0.      0
ATOM   2184  HB3 ALA A 141      43.700  47.843  48.695  1.00  0.00           H0.      0
ATOM   2185  C   ALA A 141      42.294  50.109  49.564  1.00  0.00           C0.      0
ATOM   2186  O   ALA A 141      41.877  50.243  50.706  1.00  0.00           O0.      0
ATOM   2187  N   HID A 142      43.130  50.911  48.994  1.00  0.00           N0.      0
ATOM   2188  H   HID A 142      43.412  50.681  48.052  1.00  0.00           H0.      0
ATOM   2189  CA  HID A 142      43.785  52.050  49.639  1.00  0.00           C0.      0
ATOM   2190  HA  HID A 142      44.319  51.763  50.545  1.00  0.00           H0.      0
ATOM   2191  CB  HID A 142      44.957  52.377  48.705  1.00  0.00           C0.      0
ATOM   2192  HB2 HID A 142      44.693  52.347  47.648  1.00  0.00           H0.      0
ATOM   2193  HB3 HID A 142      45.167  53.415  48.966  1.00  0.00           H0.      0
ATOM   2194  CG  HID A 142      46.178  51.574  48.897  1.00  0.00           C0.      0
ATOM   2195  ND1 HID A 142      46.972  51.638  50.040  1.00  0.00           N0.      0
ATOM   2196  HD1 HID A 142      46.734  52.098  50.907  1.00  0.00           H0.      0
ATOM   2197  CE1 HID A 142      48.056  50.928  49.829  1.00  0.00           C0.      0
ATOM   2198  HE1 HID A 142      48.902  50.840  50.495  1.00  0.00           H0.      0
ATOM   2199  NE2 HID A 142      48.077  50.448  48.585  1.00  0.00           N0.      0
ATOM   2200  CD2 HID A 142      46.878  50.783  47.996  1.00  0.00           C0.      0
ATOM   2201  HD2 HID A 142      46.541  50.549  46.997  1.00  0.00           H0.      0
ATOM   2202  C   HID A 142      42.907  53.282  49.929  1.00  0.00           C0.      0
ATOM   2203  O   HID A 142      43.324  53.999  50.837  1.00  0.00           O0.      0
ATOM   2204  N   LEU A 143      41.914  53.622  49.068  1.00  0.00           N0.      0
ATOM   2205  H   LEU A 143      41.606  52.952  48.378  1.00  0.00           H0.      0
ATOM   2206  CA  LEU A 143      41.103  54.814  49.030  1.00  0.00           C0.      0
ATOM   2207  HA  LEU A 143      41.810  55.638  48.934  1.00  0.00           H0.      0
ATOM   2208  CB  LEU A 143      40.229  54.830  47.768  1.00  0.00           C0.      0
ATOM   2209  HB2 LEU A 143      40.837  54.821  46.863  1.00  0.00           H0.      0
ATOM   2210  HB3 LEU A 143      39.616  53.929  47.804  1.00  0.00           H0.      0
ATOM   2211  CG  LEU A 143      39.328  55.997  47.450  1.00  0.00           C0.      0
ATOM   2212  HG  LEU A 143      38.797  56.367  48.326  1.00  0.00           H0.      0
ATOM   2213  CD1 LEU A 143      40.021  57.335  47.042  1.00  0.00           C0.      0
ATOM   2214 HD11 LEU A 143      40.450  57.338  46.040  1.00  0.00           H0.      0
ATOM   2215 HD12 LEU A 143      39.371  58.187  47.240  1.00  0.00           H0.      0
ATOM   2216 HD13 LEU A 143      40.819  57.539  47.756  1.00  0.00           H0.      0
ATOM   2217  CD2 LEU A 143      38.275  55.735  46.300  1.00  0.00           C0.      0
ATOM   2218 HD21 LEU A 143      37.743  56.669  46.119  1.00  0.00           H0.      0
ATOM   2219 HD22 LEU A 143      38.786  55.411  45.393  1.00  0.00           H0.      0
ATOM   2220 HD23 LEU A 143      37.646  54.943  46.707  1.00  0.00           H0.      0
ATOM   2221  C   LEU A 143      40.260  54.998  50.290  1.00  0.00           C0.      0
ATOM   2222  O   LEU A 143      39.131  54.429  50.397  1.00  0.00           O0.      0
ATOM   2223  N   PRO A 144      40.620  55.916  51.193  1.00  0.00           N0.      0
ATOM   2224  CD  PRO A 144      41.757  56.895  51.115  1.00  0.00           C0.      0
ATOM   2225  HD2 PRO A 144      41.457  57.900  50.817  1.00  0.00           H0.      0
ATOM   2226  HD3 PRO A 144      42.617  56.556  50.536  1.00  0.00           H0.      0
ATOM   2227  CG  PRO A 144      42.291  56.950  52.575  1.00  0.00           C0.      0
ATOM   2228  HG2 PRO A 144      42.791  57.858  52.914  1.00  0.00           H0.      0
ATOM   2229  HG3 PRO A 144      42.933  56.074  52.671  1.00  0.00           H0.      0
ATOM   2230  CB  PRO A 144      41.026  56.643  53.473  1.00  0.00           C0.      0
ATOM   2231  HB2 PRO A 144      40.596  57.583  53.818  1.00  0.00           H0.      0
ATOM   2232  HB3 PRO A 144      41.290  56.183  54.425  1.00  0.00           H0.      0
ATOM   2233  CA  PRO A 144      40.051  55.838  52.605  1.00  0.00           C0.      0
ATOM   2234  HA  PRO A 144      40.060  54.775  52.848  1.00  0.00           H0.      0
ATOM   2235  C   PRO A 144      38.612  56.357  52.762  1.00  0.00           C0.      0
ATOM   2236  O   PRO A 144      38.173  57.168  51.895  1.00  0.00           O0.      0
ATOM   2237  N   ASP A 145      37.887  56.135  53.825  1.00  0.00           N0.      0
ATOM   2238  H   ASP A 145      38.355  55.583  54.529  1.00  0.00           H0.      0
ATOM   2239  CA  ASP A 145      36.854  56.995  54.339  1.00  0.00           C0.      0
ATOM   2240  HA  ASP A 145      37.001  57.904  53.756  1.00  0.00           H0.      0
ATOM   2241  CB  ASP A 145      35.508  56.354  54.031  1.00  0.00           C0.      0
ATOM   2242  HB2 ASP A 145      35.327  56.062  52.997  1.00  0.00           H0.      0
ATOM   2243  HB3 ASP A 145      35.605  55.350  54.443  1.00  0.00           H0.      0
ATOM   2244  CG  ASP A 145      34.347  57.019  54.642  1.00  0.00           C0.      0
ATOM   2245  OD1 ASP A 145      33.509  56.274  55.083  1.00  0.00           O0.      0
ATOM   2246  OD2 ASP A 145      34.235  58.224  54.931  1.00  0.00           O0.      0
ATOM   2247  C   ASP A 145      37.079  57.205  55.827  1.00  0.00           C0.      0
ATOM   2248  O   ASP A 145      37.468  56.264  56.527  1.00  0.00           O0.      0
ATOM   2249  N   SER A 146      36.934  58.518  56.135  1.00  0.00           N0.      0
ATOM   2250  H   SER A 146      36.691  59.161  55.395  1.00  0.00           H0.      0
ATOM   2251  CA  SER A 146      37.023  58.915  57.561  1.00  0.00           C0.      0
ATOM   2252  HA  SER A 146      37.240  58.092  58.242  1.00  0.00           H0.      0
ATOM   2253  CB  SER A 146      38.128  59.975  57.677  1.00  0.00           C0.      0
ATOM   2254  HB2 SER A 146      38.108  60.283  58.722  1.00  0.00           H0.      0
ATOM   2255  HB3 SER A 146      39.106  59.529  57.498  1.00  0.00           H0.      0
ATOM   2256  OG  SER A 146      37.894  61.104  56.841  1.00  0.00           O0.      0
ATOM   2257  HG  SER A 146      38.327  60.991  55.992  1.00  0.00           H0.      0
ATOM   2258  C   SER A 146      35.713  59.510  58.012  1.00  0.00           C0.      0
ATOM   2259  O   SER A 146      35.657  59.637  59.231  1.00  0.00           O0.      0
ATOM   2260  N   LYS A 147      34.764  59.831  57.160  1.00  0.00           N0.      0
ATOM   2261  H   LYS A 147      34.912  59.647  56.178  1.00  0.00           H0.      0
ATOM   2262  CA  LYS A 147      33.498  60.572  57.610  1.00  0.00           C0.      0
ATOM   2263  HA  LYS A 147      33.649  61.042  58.581  1.00  0.00           H0.      0
ATOM   2264  CB  LYS A 147      33.193  61.767  56.670  1.00  0.00           C0.      0
ATOM   2265  HB2 LYS A 147      33.113  61.421  55.640  1.00  0.00           H0.      0
ATOM   2266  HB3 LYS A 147      32.297  62.321  56.950  1.00  0.00           H0.      0
ATOM   2267  CG  LYS A 147      34.388  62.789  56.767  1.00  0.00           C0.      0
ATOM   2268  HG2 LYS A 147      34.224  63.428  57.634  1.00  0.00           H0.      0
ATOM   2269  HG3 LYS A 147      35.355  62.299  56.882  1.00  0.00           H0.      0
ATOM   2270  CD  LYS A 147      34.582  63.751  55.616  1.00  0.00           C0.      0
ATOM   2271  HD2 LYS A 147      33.637  64.290  55.549  1.00  0.00           H0.      0
ATOM   2272  HD3 LYS A 147      35.405  64.437  55.817  1.00  0.00           H0.      0
ATOM   2273  CE  LYS A 147      34.928  63.106  54.260  1.00  0.00           C0.      0
ATOM   2274  HE2 LYS A 147      35.726  62.391  54.459  1.00  0.00           H0.      0
ATOM   2275  HE3 LYS A 147      34.083  62.493  53.946  1.00  0.00           H0.      0
ATOM   2276  NZ  LYS A 147      35.396  64.074  53.313  1.00  0.00           N0.      0
ATOM   2277  HZ1 LYS A 147      35.398  63.667  52.389  1.00  0.00           H0.      0
ATOM   2278  HZ2 LYS A 147      34.820  64.903  53.336  1.00  0.00           H0.      0
ATOM   2279  HZ3 LYS A 147      36.364  64.324  53.463  1.00  0.00           H0.      0
ATOM   2280  C   LYS A 147      32.313  59.636  57.904  1.00  0.00           C0.      0
ATOM   2281  O   LYS A 147      31.457  60.234  58.559  1.00  0.00           O0.      0
ATOM   2282  N   GLY A 148      32.277  58.392  57.339  1.00  0.00           N0.      0
ATOM   2283  H   GLY A 148      33.068  58.146  56.762  1.00  0.00           H0.      0
ATOM   2284  CA  GLY A 148      31.081  57.527  57.341  1.00  0.00           C0.      0
ATOM   2285  HA2 GLY A 148      31.318  56.494  57.596  1.00  0.00           H0.      0
ATOM   2286  HA3 GLY A 148      30.466  57.788  58.203  1.00  0.00           H0.      0
ATOM   2287  C   GLY A 148      30.317  57.740  56.018  1.00  0.00           C0.      0
ATOM   2288  O   GLY A 148      29.075  57.980  56.109  1.00  0.00           O0.      0
ATOM   2289  N   ASP A 149      30.997  57.823  54.899  1.00  0.00           N0.      0
ATOM   2290  H   ASP A 149      31.971  57.561  54.856  1.00  0.00           H0.      0
ATOM   2291  CA  ASP A 149      30.439  58.494  53.703  1.00  0.00           C0.      0
ATOM   2292  HA  ASP A 149      29.361  58.450  53.860  1.00  0.00           H0.      0
ATOM   2293  CB  ASP A 149      30.703  60.033  53.885  1.00  0.00           C0.      0
ATOM   2294  HB2 ASP A 149      30.338  60.234  54.892  1.00  0.00           H0.      0
ATOM   2295  HB3 ASP A 149      31.773  60.241  53.894  1.00  0.00           H0.      0
ATOM   2296  CG  ASP A 149      30.002  60.853  52.752  1.00  0.00           C0.      0
ATOM   2297  OD1 ASP A 149      29.827  60.405  51.635  1.00  0.00           O0.      0
ATOM   2298  OD2 ASP A 149      29.625  62.020  53.091  1.00  0.00           O0.      0
ATOM   2299  C   ASP A 149      30.824  57.735  52.364  1.00  0.00           C0.      0
ATOM   2300  O   ASP A 149      31.978  57.442  52.254  1.00  0.00           O0.      0
ATOM   2301  N   GLN A 150      29.914  57.573  51.380  1.00  0.00           N0.      0
ATOM   2302  H   GLN A 150      28.945  57.844  51.472  1.00  0.00           H0.      0
ATOM   2303  CA  GLN A 150      30.092  56.703  50.192  1.00  0.00           C0.      0
ATOM   2304  HA  GLN A 150      30.942  56.028  50.289  1.00  0.00           H0.      0
ATOM   2305  CB  GLN A 150      28.807  55.905  49.879  1.00  0.00           C0.      0
ATOM   2306  HB2 GLN A 150      27.956  56.537  49.625  1.00  0.00           H0.      0
ATOM   2307  HB3 GLN A 150      28.977  55.459  48.899  1.00  0.00           H0.      0
ATOM   2308  CG  GLN A 150      28.583  54.832  50.951  1.00  0.00           C0.      0
ATOM   2309  HG2 GLN A 150      28.223  53.927  50.461  1.00  0.00           H0.      0
ATOM   2310  HG3 GLN A 150      29.536  54.530  51.383  1.00  0.00           H0.      0
ATOM   2311  CD  GLN A 150      27.738  55.320  52.116  1.00  0.00           C0.      0
ATOM   2312  OE1 GLN A 150      26.646  55.799  51.929  1.00  0.00           O0.      0
ATOM   2313  NE2 GLN A 150      28.297  55.237  53.325  1.00  0.00           N0.      0
ATOM   2314 HE21 GLN A 150      27.736  55.762  53.981  1.00  0.00           H0.      0
ATOM   2315 HE22 GLN A 150      29.281  55.068  53.473  1.00  0.00           H0.      0
ATOM   2316  C   GLN A 150      30.556  57.575  48.995  1.00  0.00           C0.      0
ATOM   2317  O   GLN A 150      30.907  56.996  47.910  1.00  0.00           O0.      0
ATOM   2318  N   SER A 151      30.384  58.906  49.018  1.00  0.00           N0.      0
ATOM   2319  H   SER A 151      30.380  59.359  49.921  1.00  0.00           H0.      0
ATOM   2320  CA  SER A 151      30.442  59.755  47.898  1.00  0.00           C0.      0
ATOM   2321  HA  SER A 151      29.737  59.473  47.116  1.00  0.00           H0.      0
ATOM   2322  CB  SER A 151      30.015  61.150  48.320  1.00  0.00           C0.      0
ATOM   2323  HB2 SER A 151      29.996  61.846  47.481  1.00  0.00           H0.      0
ATOM   2324  HB3 SER A 151      29.027  61.131  48.781  1.00  0.00           H0.      0
ATOM   2325  OG  SER A 151      30.900  61.595  49.355  1.00  0.00           O0.      0
ATOM   2326  HG  SER A 151      30.475  61.417  50.197  1.00  0.00           H0.      0
ATOM   2327  C   SER A 151      31.793  59.976  47.211  1.00  0.00           C0.      0
ATOM   2328  O   SER A 151      31.746  60.125  46.003  1.00  0.00           O0.      0
ATOM   2329  N   GLU A 152      32.904  59.775  47.866  1.00  0.00           N0.      0
ATOM   2330  H   GLU A 152      32.826  59.765  48.873  1.00  0.00           H0.      0
ATOM   2331  CA  GLU A 152      34.266  59.938  47.374  1.00  0.00           C0.      0
ATOM   2332  HA  GLU A 152      34.259  60.843  46.767  1.00  0.00           H0.      0
ATOM   2333  CB  GLU A 152      35.231  60.144  48.598  1.00  0.00           C0.      0
ATOM   2334  HB2 GLU A 152      34.927  59.436  49.369  1.00  0.00           H0.      0
ATOM   2335  HB3 GLU A 152      36.223  59.933  48.199  1.00  0.00           H0.      0
ATOM   2336  CG  GLU A 152      35.160  61.529  49.155  1.00  0.00           C0.      0
ATOM   2337  HG2 GLU A 152      35.591  62.175  48.390  1.00  0.00           H0.      0
ATOM   2338  HG3 GLU A 152      34.099  61.735  49.297  1.00  0.00           H0.      0
ATOM   2339  CD  GLU A 152      35.953  61.675  50.405  1.00  0.00           C0.      0
ATOM   2340  OE1 GLU A 152      36.044  62.858  50.846  1.00  0.00           O0.      0
ATOM   2341  OE2 GLU A 152      36.531  60.687  50.943  1.00  0.00           O0.      0
ATOM   2342  C   GLU A 152      34.604  58.696  46.575  1.00  0.00           C0.      0
ATOM   2343  O   GLU A 152      35.433  58.722  45.698  1.00  0.00           O0.      0
ATOM   2344  N   HIE A 153      34.069  57.568  47.057  1.00  0.00           N0.      0
ATOM   2345  H   HIE A 153      33.351  57.588  47.767  1.00  0.00           H0.      0
ATOM   2346  CA  HIE A 153      34.229  56.206  46.440  1.00  0.00           C0.      0
ATOM   2347  HA  HIE A 153      35.236  55.950  46.110  1.00  0.00           H0.      0
ATOM   2348  CB  HIE A 153      33.725  55.103  47.449  1.00  0.00           C0.      0
ATOM   2349  HB2 HIE A 153      32.671  55.272  47.674  1.00  0.00           H0.      0
ATOM   2350  HB3 HIE A 153      33.819  54.176  46.884  1.00  0.00           H0.      0
ATOM   2351  CG  HIE A 153      34.508  54.959  48.743  1.00  0.00           C0.      0
ATOM   2352  ND1 HIE A 153      34.422  53.931  49.703  1.00  0.00           N0.      0
ATOM   2353  CE1 HIE A 153      35.288  54.222  50.699  1.00  0.00           C0.      0
ATOM   2354  HE1 HIE A 153      35.579  53.542  51.487  1.00  0.00           H0.      0
ATOM   2355  NE2 HIE A 153      35.954  55.321  50.420  1.00  0.00           N0.      0
ATOM   2356  HE2 HIE A 153      36.744  55.692  50.929  1.00  0.00           H0.      0
ATOM   2357  CD2 HIE A 153      35.475  55.810  49.207  1.00  0.00           C0.      0
ATOM   2358  HD2 HIE A 153      35.677  56.767  48.750  1.00  0.00           H0.      0
ATOM   2359  C   HIE A 153      33.315  56.204  45.216  1.00  0.00           C0.      0
ATOM   2360  O   HIE A 153      33.792  55.783  44.131  1.00  0.00           O0.      0
ATOM   2361  N   ARG A 154      32.046  56.647  45.280  1.00  0.00           N0.      0
ATOM   2362  H   ARG A 154      31.538  56.830  46.134  1.00  0.00           H0.      0
ATOM   2363  CA  ARG A 154      31.196  56.880  44.128  1.00  0.00           C0.      0
ATOM   2364  HA  ARG A 154      31.215  55.964  43.536  1.00  0.00           H0.      0
ATOM   2365  CB  ARG A 154      29.780  57.337  44.547  1.00  0.00           C0.      0
ATOM   2366  HB2 ARG A 154      29.929  58.119  45.293  1.00  0.00           H0.      0
ATOM   2367  HB3 ARG A 154      29.218  57.800  43.736  1.00  0.00           H0.      0
ATOM   2368  CG  ARG A 154      28.929  56.202  45.122  1.00  0.00           C0.      0
ATOM   2369  HG2 ARG A 154      28.962  55.386  44.401  1.00  0.00           H0.      0
ATOM   2370  HG3 ARG A 154      29.414  55.848  46.032  1.00  0.00           H0.      0
ATOM   2371  CD  ARG A 154      27.490  56.664  45.578  1.00  0.00           C0.      0
ATOM   2372  HD2 ARG A 154      27.690  57.298  46.442  1.00  0.00           H0.      0
ATOM   2373  HD3 ARG A 154      26.990  57.166  44.750  1.00  0.00           H0.      0
ATOM   2374  NE  ARG A 154      26.751  55.499  46.151  1.00  0.00           N0.      0
ATOM   2375  HE  ARG A 154      26.792  55.609  47.155  1.00  0.00           H0.      0
ATOM   2376  CZ  ARG A 154      26.011  54.616  45.508  1.00  0.00           C0.      0
ATOM   2377  NH1 ARG A 154      25.525  53.700  46.178  1.00  0.00           N0.      0
ATOM   2378 HH11 ARG A 154      25.313  53.898  47.145  1.00  0.00           H0.      0
ATOM   2379 HH12 ARG A 154      24.767  53.164  45.779  1.00  0.00           H0.      0
ATOM   2380  NH2 ARG A 154      25.827  54.573  44.180  1.00  0.00           N0.      0
ATOM   2381 HH21 ARG A 154      26.366  55.131  43.533  1.00  0.00           H0.      0
ATOM   2382 HH22 ARG A 154      25.367  53.791  43.736  1.00  0.00           H0.      0
ATOM   2383  C   ARG A 154      31.742  57.850  43.082  1.00  0.00           C0.      0
ATOM   2384  O   ARG A 154      31.549  57.692  41.882  1.00  0.00           O0.      0
ATOM   2385  N   LEU A 155      32.288  58.980  43.500  1.00  0.00           N0.      0
ATOM   2386  H   LEU A 155      32.110  59.203  44.469  1.00  0.00           H0.      0
ATOM   2387  CA  LEU A 155      33.168  59.851  42.667  1.00  0.00           C0.      0
ATOM   2388  HA  LEU A 155      32.604  60.330  41.866  1.00  0.00           H0.      0
ATOM   2389  CB  LEU A 155      33.698  61.002  43.550  1.00  0.00           C0.      0
ATOM   2390  HB2 LEU A 155      32.831  61.593  43.846  1.00  0.00           H0.      0
ATOM   2391  HB3 LEU A 155      34.238  60.602  44.408  1.00  0.00           H0.      0
ATOM   2392  CG  LEU A 155      34.643  61.976  42.894  1.00  0.00           C0.      0
ATOM   2393  HG  LEU A 155      35.464  61.316  42.614  1.00  0.00           H0.      0
ATOM   2394  CD1 LEU A 155      34.013  62.682  41.664  1.00  0.00           C0.      0
ATOM   2395 HD11 LEU A 155      34.822  63.241  41.192  1.00  0.00           H0.      0
ATOM   2396 HD12 LEU A 155      33.642  62.012  40.890  1.00  0.00           H0.      0
ATOM   2397 HD13 LEU A 155      33.151  63.302  41.911  1.00  0.00           H0.      0
ATOM   2398  CD2 LEU A 155      35.096  63.045  43.882  1.00  0.00           C0.      0
ATOM   2399 HD21 LEU A 155      35.875  63.664  43.438  1.00  0.00           H0.      0
ATOM   2400 HD22 LEU A 155      34.335  63.794  44.101  1.00  0.00           H0.      0
ATOM   2401 HD23 LEU A 155      35.472  62.591  44.799  1.00  0.00           H0.      0
ATOM   2402  C   LEU A 155      34.335  59.109  41.897  1.00  0.00           C0.      0
ATOM   2403  O   LEU A 155      34.451  59.211  40.647  1.00  0.00           O0.      0
ATOM   2404  N   ALA A 156      35.247  58.451  42.636  1.00  0.00           N0.      0
ATOM   2405  H   ALA A 156      35.074  58.379  43.628  1.00  0.00           H0.      0
ATOM   2406  CA  ALA A 156      36.433  57.680  42.117  1.00  0.00           C0.      0
ATOM   2407  HA  ALA A 156      36.849  58.529  41.574  1.00  0.00           H0.      0
ATOM   2408  CB  ALA A 156      37.406  57.203  43.207  1.00  0.00           C0.      0
ATOM   2409  HB1 ALA A 156      38.167  56.542  42.793  1.00  0.00           H0.      0
ATOM   2410  HB2 ALA A 156      37.945  58.080  43.565  1.00  0.00           H0.      0
ATOM   2411  HB3 ALA A 156      36.864  56.789  44.058  1.00  0.00           H0.      0
ATOM   2412  C   ALA A 156      36.055  56.571  41.125  1.00  0.00           C0.      0
ATOM   2413  O   ALA A 156      36.671  56.459  40.102  1.00  0.00           O0.      0
ATOM   2414  N   LEU A 157      35.091  55.754  41.529  1.00  0.00           N0.      0
ATOM   2415  H   LEU A 157      34.704  55.845  42.458  1.00  0.00           H0.      0
ATOM   2416  CA  LEU A 157      34.533  54.711  40.739  1.00  0.00           C0.      0
ATOM   2417  HA  LEU A 157      35.303  53.999  40.443  1.00  0.00           H0.      0
ATOM   2418  CB  LEU A 157      33.469  53.934  41.490  1.00  0.00           C0.      0
ATOM   2419  HB2 LEU A 157      32.708  54.564  41.950  1.00  0.00           H0.      0
ATOM   2420  HB3 LEU A 157      32.844  53.409  40.768  1.00  0.00           H0.      0
ATOM   2421  CG  LEU A 157      34.049  52.852  42.475  1.00  0.00           C0.      0
ATOM   2422  HG  LEU A 157      34.814  53.207  43.166  1.00  0.00           H0.      0
ATOM   2423  CD1 LEU A 157      32.982  52.135  43.258  1.00  0.00           C0.      0
ATOM   2424 HD11 LEU A 157      32.227  52.831  43.624  1.00  0.00           H0.      0
ATOM   2425 HD12 LEU A 157      32.547  51.303  42.703  1.00  0.00           H0.      0
ATOM   2426 HD13 LEU A 157      33.402  51.722  44.175  1.00  0.00           H0.      0
ATOM   2427  CD2 LEU A 157      34.676  51.694  41.701  1.00  0.00           C0.      0
ATOM   2428 HD21 LEU A 157      35.704  51.950  41.445  1.00  0.00           H0.      0
ATOM   2429 HD22 LEU A 157      34.675  50.802  42.328  1.00  0.00           H0.      0
ATOM   2430 HD23 LEU A 157      34.028  51.442  40.861  1.00  0.00           H0.      0
ATOM   2431  C   LEU A 157      33.891  55.223  39.411  1.00  0.00           C0.      0
ATOM   2432  O   LEU A 157      34.266  54.759  38.316  1.00  0.00           O0.      0
ATOM   2433  N   LYS A 158      33.111  56.295  39.481  1.00  0.00           N0.      0
ATOM   2434  H   LYS A 158      32.968  56.717  40.387  1.00  0.00           H0.      0
ATOM   2435  CA  LYS A 158      32.458  56.988  38.343  1.00  0.00           C0.      0
ATOM   2436  HA  LYS A 158      31.974  56.288  37.662  1.00  0.00           H0.      0
ATOM   2437  CB  LYS A 158      31.272  57.852  38.914  1.00  0.00           C0.      0
ATOM   2438  HB2 LYS A 158      30.678  57.218  39.572  1.00  0.00           H0.      0
ATOM   2439  HB3 LYS A 158      31.663  58.659  39.533  1.00  0.00           H0.      0
ATOM   2440  CG  LYS A 158      30.273  58.440  37.850  1.00  0.00           C0.      0
ATOM   2441  HG2 LYS A 158      30.761  59.227  37.276  1.00  0.00           H0.      0
ATOM   2442  HG3 LYS A 158      29.949  57.664  37.156  1.00  0.00           H0.      0
ATOM   2443  CD  LYS A 158      29.049  58.898  38.556  1.00  0.00           C0.      0
ATOM   2444  HD2 LYS A 158      29.235  59.631  39.341  1.00  0.00           H0.      0
ATOM   2445  HD3 LYS A 158      28.431  59.490  37.882  1.00  0.00           H0.      0
ATOM   2446  CE  LYS A 158      28.147  57.862  39.095  1.00  0.00           C0.      0
ATOM   2447  HE2 LYS A 158      27.135  58.212  38.890  1.00  0.00           H0.      0
ATOM   2448  HE3 LYS A 158      28.368  56.910  38.612  1.00  0.00           H0.      0
ATOM   2449  NZ  LYS A 158      28.191  57.729  40.594  1.00  0.00           N0.      0
ATOM   2450  HZ1 LYS A 158      27.346  57.265  40.896  1.00  0.00           H0.      0
ATOM   2451  HZ2 LYS A 158      28.880  57.029  40.828  1.00  0.00           H0.      0
ATOM   2452  HZ3 LYS A 158      28.311  58.633  41.029  1.00  0.00           H0.      0
ATOM   2453  C   LYS A 158      33.490  57.744  37.488  1.00  0.00           C0.      0
ATOM   2454  O   LYS A 158      33.299  57.752  36.248  1.00  0.00           O0.      0
ATOM   2455  N   ASN A 159      34.585  58.346  38.028  1.00  0.00           N0.      0
ATOM   2456  H   ASN A 159      34.539  58.526  39.021  1.00  0.00           H0.      0
ATOM   2457  CA  ASN A 159      35.625  58.993  37.224  1.00  0.00           C0.      0
ATOM   2458  HA  ASN A 159      35.169  59.698  36.529  1.00  0.00           H0.      0
ATOM   2459  CB  ASN A 159      36.490  59.842  38.063  1.00  0.00           C0.      0
ATOM   2460  HB2 ASN A 159      36.828  59.291  38.941  1.00  0.00           H0.      0
ATOM   2461  HB3 ASN A 159      37.409  60.035  37.508  1.00  0.00           H0.      0
ATOM   2462  CG  ASN A 159      35.892  61.151  38.556  1.00  0.00           C0.      0
ATOM   2463  OD1 ASN A 159      34.963  61.710  37.956  1.00  0.00           O0.      0
ATOM   2464  ND2 ASN A 159      36.563  61.665  39.611  1.00  0.00           N0.      0
ATOM   2465 HD21 ASN A 159      36.547  62.641  39.870  1.00  0.00           H0.      0
ATOM   2466 HD22 ASN A 159      37.307  61.140  40.049  1.00  0.00           H0.      0
ATOM   2467  C   ASN A 159      36.383  57.901  36.445  1.00  0.00           C0.      0
ATOM   2468  O   ASN A 159      36.762  58.166  35.305  1.00  0.00           O0.      0
ATOM   2469  N   ILE A 160      36.545  56.733  37.032  1.00  0.00           N0.      0
ATOM   2470  H   ILE A 160      36.386  56.515  38.005  1.00  0.00           H0.      0
ATOM   2471  CA  ILE A 160      37.145  55.599  36.334  1.00  0.00           C0.      0
ATOM   2472  HA  ILE A 160      38.026  55.892  35.762  1.00  0.00           H0.      0
ATOM   2473  CB  ILE A 160      37.611  54.487  37.269  1.00  0.00           C0.      0
ATOM   2474  HB  ILE A 160      36.813  54.030  37.855  1.00  0.00           H0.      0
ATOM   2475  CG2 ILE A 160      38.174  53.297  36.430  1.00  0.00           C0.      0
ATOM   2476 HG21 ILE A 160      38.976  53.584  35.750  1.00  0.00           H0.      0
ATOM   2477 HG22 ILE A 160      38.499  52.447  37.029  1.00  0.00           H0.      0
ATOM   2478 HG23 ILE A 160      37.386  52.843  35.828  1.00  0.00           H0.      0
ATOM   2479  CG1 ILE A 160      38.782  54.955  38.212  1.00  0.00           C0.      0
ATOM   2480 HG12 ILE A 160      39.601  55.137  37.515  1.00  0.00           H0.      0
ATOM   2481 HG13 ILE A 160      38.572  55.928  38.657  1.00  0.00           H0.      0
ATOM   2482  CD1 ILE A 160      39.429  54.015  39.192  1.00  0.00           C0.      0
ATOM   2483 HD11 ILE A 160      39.955  53.215  38.671  1.00  0.00           H0.      0
ATOM   2484 HD12 ILE A 160      40.170  54.516  39.815  1.00  0.00           H0.      0
ATOM   2485 HD13 ILE A 160      38.650  53.437  39.688  1.00  0.00           H0.      0
ATOM   2486  C   ILE A 160      36.194  55.079  35.254  1.00  0.00           C0.      0
ATOM   2487  O   ILE A 160      36.622  54.938  34.068  1.00  0.00           O0.      0
ATOM   2488  N   ALA A 161      34.956  54.738  35.588  1.00  0.00           N0.      0
ATOM   2489  H   ALA A 161      34.630  54.718  36.543  1.00  0.00           H0.      0
ATOM   2490  CA  ALA A 161      34.013  54.131  34.626  1.00  0.00           C0.      0
ATOM   2491  HA  ALA A 161      34.342  53.240  34.092  1.00  0.00           H0.      0
ATOM   2492  CB  ALA A 161      32.664  53.901  35.425  1.00  0.00           C0.      0
ATOM   2493  HB1 ALA A 161      31.806  53.568  34.841  1.00  0.00           H0.      0
ATOM   2494  HB2 ALA A 161      32.853  53.244  36.274  1.00  0.00           H0.      0
ATOM   2495  HB3 ALA A 161      32.284  54.827  35.856  1.00  0.00           H0.      0
ATOM   2496  C   ALA A 161      33.743  55.117  33.458  1.00  0.00           C0.      0
ATOM   2497  O   ALA A 161      33.377  54.782  32.334  1.00  0.00           O0.      0
ATOM   2498  N   SER A 162      33.905  56.461  33.727  1.00  0.00           N0.      0
ATOM   2499  H   SER A 162      34.278  56.720  34.630  1.00  0.00           H0.      0
ATOM   2500  CA  SER A 162      33.714  57.520  32.758  1.00  0.00           C0.      0
ATOM   2501  HA  SER A 162      32.706  57.448  32.348  1.00  0.00           H0.      0
ATOM   2502  CB  SER A 162      33.707  58.913  33.393  1.00  0.00           C0.      0
ATOM   2503  HB2 SER A 162      34.534  58.930  34.103  1.00  0.00           H0.      0
ATOM   2504  HB3 SER A 162      33.708  59.716  32.656  1.00  0.00           H0.      0
ATOM   2505  OG  SER A 162      32.508  59.051  34.145  1.00  0.00           O0.      0
ATOM   2506  HG  SER A 162      32.656  58.567  34.961  1.00  0.00           H0.      0
ATOM   2507  C   SER A 162      34.668  57.496  31.564  1.00  0.00           C0.      0
ATOM   2508  O   SER A 162      34.474  58.205  30.569  1.00  0.00           O0.      0
ATOM   2509  N   MET A 163      35.676  56.697  31.698  1.00  0.00           N0.      0
ATOM   2510  H   MET A 163      35.708  56.045  32.469  1.00  0.00           H0.      0
ATOM   2511  CA  MET A 163      36.868  56.645  30.770  1.00  0.00           C0.      0
ATOM   2512  HA  MET A 163      36.894  57.610  30.263  1.00  0.00           H0.      0
ATOM   2513  CB  MET A 163      38.202  56.718  31.563  1.00  0.00           C0.      0
ATOM   2514  HB2 MET A 163      38.126  55.880  32.256  1.00  0.00           H0.      0
ATOM   2515  HB3 MET A 163      38.980  56.611  30.808  1.00  0.00           H0.      0
ATOM   2516  CG  MET A 163      38.451  57.981  32.366  1.00  0.00           C0.      0
ATOM   2517  HG2 MET A 163      37.873  58.847  32.042  1.00  0.00           H0.      0
ATOM   2518  HG3 MET A 163      38.081  57.850  33.383  1.00  0.00           H0.      0
ATOM   2519  SD  MET A 163      40.198  58.446  32.432  1.00  0.00           S0.      0
ATOM   2520  CE  MET A 163      40.234  59.815  31.250  1.00  0.00           C0.      0
ATOM   2521  HE1 MET A 163      41.067  60.507  31.371  1.00  0.00           H0.      0
ATOM   2522  HE2 MET A 163      40.052  59.361  30.275  1.00  0.00           H0.      0
ATOM   2523  HE3 MET A 163      39.332  60.383  31.478  1.00  0.00           H0.      0
ATOM   2524  C   MET A 163      36.913  55.539  29.765  1.00  0.00           C0.      0
ATOM   2525  O   MET A 163      37.599  55.564  28.725  1.00  0.00           O0.      0
ATOM   2526  N   VAL A 164      36.018  54.536  29.987  1.00  0.00           N0.      0
ATOM   2527  H   VAL A 164      35.494  54.526  30.850  1.00  0.00           H0.      0
ATOM   2528  CA  VAL A 164      35.923  53.248  29.259  1.00  0.00           C0.      0
ATOM   2529  HA  VAL A 164      36.874  52.946  28.820  1.00  0.00           H0.      0
ATOM   2530  CB  VAL A 164      35.419  52.166  30.226  1.00  0.00           C0.      0
ATOM   2531  HB  VAL A 164      34.745  52.551  30.991  1.00  0.00           H0.      0
ATOM   2532  CG1 VAL A 164      34.938  50.879  29.509  1.00  0.00           C0.      0
ATOM   2533 HG11 VAL A 164      34.109  51.188  28.872  1.00  0.00           H0.      0
ATOM   2534 HG12 VAL A 164      35.706  50.400  28.902  1.00  0.00           H0.      0
ATOM   2535 HG13 VAL A 164      34.492  50.118  30.149  1.00  0.00           H0.      0
ATOM   2536  CG2 VAL A 164      36.631  51.768  31.106  1.00  0.00           C0.      0
ATOM   2537 HG21 VAL A 164      37.437  51.403  30.469  1.00  0.00           H0.      0
ATOM   2538 HG22 VAL A 164      36.891  52.597  31.764  1.00  0.00           H0.      0
ATOM   2539 HG23 VAL A 164      36.283  50.990  31.786  1.00  0.00           H0.      0
ATOM   2540  C   VAL A 164      34.882  53.514  28.133  1.00  0.00           C0.      0
ATOM   2541  O   VAL A 164      33.812  53.944  28.571  1.00  0.00           O0.      0
ATOM   2542  N   ARG A 165      35.195  53.238  26.837  1.00  0.00           N0.      0
ATOM   2543  H   ARG A 165      36.118  52.843  26.724  1.00  0.00           H0.      0
ATOM   2544  CA  ARG A 165      34.228  53.259  25.683  1.00  0.00           C0.      0
ATOM   2545  HA  ARG A 165      33.770  54.244  25.599  1.00  0.00           H0.      0
ATOM   2546  CB  ARG A 165      34.961  52.851  24.353  1.00  0.00           C0.      0
ATOM   2547  HB2 ARG A 165      35.444  51.877  24.435  1.00  0.00           H0.      0
ATOM   2548  HB3 ARG A 165      34.263  52.873  23.515  1.00  0.00           H0.      0
ATOM   2549  CG  ARG A 165      35.998  53.902  23.992  1.00  0.00           C0.      0
ATOM   2550  HG2 ARG A 165      35.523  54.852  23.749  1.00  0.00           H0.      0
ATOM   2551  HG3 ARG A 165      36.644  54.148  24.835  1.00  0.00           H0.      0
ATOM   2552  CD  ARG A 165      36.828  53.410  22.783  1.00  0.00           C0.      0
ATOM   2553  HD2 ARG A 165      37.289  52.439  22.963  1.00  0.00           H0.      0
ATOM   2554  HD3 ARG A 165      36.217  53.333  21.884  1.00  0.00           H0.      0
ATOM   2555  NE  ARG A 165      37.995  54.292  22.499  1.00  0.00           N0.      0
ATOM   2556  HE  ARG A 165      37.679  55.250  22.536  1.00  0.00           H0.      0
ATOM   2557  CZ  ARG A 165      39.108  54.008  21.911  1.00  0.00           C0.      0
ATOM   2558  NH1 ARG A 165      39.943  54.933  21.521  1.00  0.00           N0.      0
ATOM   2559 HH11 ARG A 165      39.802  55.897  21.787  1.00  0.00           H0.      0
ATOM   2560 HH12 ARG A 165      40.535  54.762  20.721  1.00  0.00           H0.      0
ATOM   2561  NH2 ARG A 165      39.484  52.830  21.527  1.00  0.00           N0.      0
ATOM   2562 HH21 ARG A 165      38.999  52.040  21.929  1.00  0.00           H0.      0
ATOM   2563 HH22 ARG A 165      40.390  52.571  21.162  1.00  0.00           H0.      0
ATOM   2564  C   ARG A 165      33.054  52.212  25.989  1.00  0.00           C0.      0
ATOM   2565  O   ARG A 165      33.342  51.105  26.524  1.00  0.00           O0.      0
ATOM   2566  N   PRO A 166      31.815  52.329  25.419  1.00  0.00           N0.      0
ATOM   2567  CD  PRO A 166      31.405  53.492  24.721  1.00  0.00           C0.      0
ATOM   2568  HD2 PRO A 166      32.210  53.909  24.115  1.00  0.00           H0.      0
ATOM   2569  HD3 PRO A 166      31.081  54.254  25.430  1.00  0.00           H0.      0
ATOM   2570  CG  PRO A 166      30.270  53.114  23.807  1.00  0.00           C0.      0
ATOM   2571  HG2 PRO A 166      30.648  52.709  22.868  1.00  0.00           H0.      0
ATOM   2572  HG3 PRO A 166      29.557  53.926  23.664  1.00  0.00           H0.      0
ATOM   2573  CB  PRO A 166      29.649  51.843  24.580  1.00  0.00           C0.      0
ATOM   2574  HB2 PRO A 166      29.269  51.126  23.852  1.00  0.00           H0.      0
ATOM   2575  HB3 PRO A 166      28.814  52.123  25.222  1.00  0.00           H0.      0
ATOM   2576  CA  PRO A 166      30.812  51.330  25.328  1.00  0.00           C0.      0
ATOM   2577  HA  PRO A 166      30.537  51.008  26.332  1.00  0.00           H0.      0
ATOM   2578  C   PRO A 166      31.417  50.038  24.712  1.00  0.00           C0.      0
ATOM   2579  O   PRO A 166      32.246  50.005  23.853  1.00  0.00           O0.      0
ATOM   2580  N   GLY A 167      30.970  48.953  25.287  1.00  0.00           N0.      0
ATOM   2581  H   GLY A 167      30.401  49.067  26.114  1.00  0.00           H0.      0
ATOM   2582  CA  GLY A 167      31.564  47.634  25.039  1.00  0.00           C0.      0
ATOM   2583  HA2 GLY A 167      30.998  47.060  25.773  1.00  0.00           H0.      0
ATOM   2584  HA3 GLY A 167      31.338  47.367  24.007  1.00  0.00           H0.      0
ATOM   2585  C   GLY A 167      33.054  47.432  25.377  1.00  0.00           C0.      0
ATOM   2586  O   GLY A 167      33.630  46.413  25.028  1.00  0.00           O0.      0
ATOM   2587  N   GLY A 168      33.785  48.374  26.030  1.00  0.00           N0.      0
ATOM   2588  H   GLY A 168      33.291  49.213  26.301  1.00  0.00           H0.      0
ATOM   2589  CA  GLY A 168      35.089  48.162  26.677  1.00  0.00           C0.      0
ATOM   2590  HA2 GLY A 168      35.792  47.606  26.057  1.00  0.00           H0.      0
ATOM   2591  HA3 GLY A 168      35.433  49.184  26.841  1.00  0.00           H0.      0
ATOM   2592  C   GLY A 168      34.968  47.628  28.097  1.00  0.00           C0.      0
ATOM   2593  O   GLY A 168      33.990  47.156  28.623  1.00  0.00           O0.      0
ATOM   2594  N   LEU A 169      36.173  47.532  28.718  1.00  0.00           N0.      0
ATOM   2595  H   LEU A 169      36.985  47.801  28.183  1.00  0.00           H0.      0
ATOM   2596  CA  LEU A 169      36.385  46.855  30.008  1.00  0.00           C0.      0
ATOM   2597  HA  LEU A 169      35.412  46.574  30.410  1.00  0.00           H0.      0
ATOM   2598  CB  LEU A 169      37.257  45.617  29.841  1.00  0.00           C0.      0
ATOM   2599  HB2 LEU A 169      38.297  45.944  29.853  1.00  0.00           H0.      0
ATOM   2600  HB3 LEU A 169      37.242  44.979  30.724  1.00  0.00           H0.      0
ATOM   2601  CG  LEU A 169      37.051  44.586  28.663  1.00  0.00           C0.      0
ATOM   2602  HG  LEU A 169      37.031  45.171  27.743  1.00  0.00           H0.      0
ATOM   2603  CD1 LEU A 169      38.156  43.552  28.606  1.00  0.00           C0.      0
ATOM   2604 HD11 LEU A 169      39.101  44.072  28.765  1.00  0.00           H0.      0
ATOM   2605 HD12 LEU A 169      38.104  42.766  29.361  1.00  0.00           H0.      0
ATOM   2606 HD13 LEU A 169      38.172  42.910  27.725  1.00  0.00           H0.      0
ATOM   2607  CD2 LEU A 169      35.705  43.854  28.734  1.00  0.00           C0.      0
ATOM   2608 HD21 LEU A 169      35.675  43.148  27.904  1.00  0.00           H0.      0
ATOM   2609 HD22 LEU A 169      35.685  43.200  29.606  1.00  0.00           H0.      0
ATOM   2610 HD23 LEU A 169      34.839  44.515  28.751  1.00  0.00           H0.      0
ATOM   2611  C   LEU A 169      37.021  47.777  31.088  1.00  0.00           C0.      0
ATOM   2612  O   LEU A 169      37.712  48.751  30.753  1.00  0.00           O0.      0
ATOM   2613  N   LEU A 170      37.039  47.402  32.316  1.00  0.00           N0.      0
ATOM   2614  H   LEU A 170      36.480  46.582  32.502  1.00  0.00           H0.      0
ATOM   2615  CA  LEU A 170      37.644  48.096  33.487  1.00  0.00           C0.      0
ATOM   2616  HA  LEU A 170      38.522  48.637  33.135  1.00  0.00           H0.      0
ATOM   2617  CB  LEU A 170      36.678  49.136  34.118  1.00  0.00           C0.      0
ATOM   2618  HB2 LEU A 170      36.871  50.097  33.643  1.00  0.00           H0.      0
ATOM   2619  HB3 LEU A 170      35.683  48.718  33.963  1.00  0.00           H0.      0
ATOM   2620  CG  LEU A 170      36.922  49.344  35.642  1.00  0.00           C0.      0
ATOM   2621  HG  LEU A 170      36.772  48.357  36.080  1.00  0.00           H0.      0
ATOM   2622  CD1 LEU A 170      38.267  49.858  36.114  1.00  0.00           C0.      0
ATOM   2623 HD11 LEU A 170      38.469  50.819  35.641  1.00  0.00           H0.      0
ATOM   2624 HD12 LEU A 170      38.198  49.858  37.201  1.00  0.00           H0.      0
ATOM   2625 HD13 LEU A 170      39.116  49.258  35.787  1.00  0.00           H0.      0
ATOM   2626  CD2 LEU A 170      35.773  50.194  36.270  1.00  0.00           C0.      0
ATOM   2627 HD21 LEU A 170      35.828  50.264  37.356  1.00  0.00           H0.      0
ATOM   2628 HD22 LEU A 170      35.580  51.159  35.802  1.00  0.00           H0.      0
ATOM   2629 HD23 LEU A 170      34.855  49.615  36.174  1.00  0.00           H0.      0
ATOM   2630  C   LEU A 170      37.989  46.935  34.467  1.00  0.00           C0.      0
ATOM   2631  O   LEU A 170      37.106  46.243  34.956  1.00  0.00           O0.      0
ATOM   2632  N   VAL A 171      39.289  46.804  34.777  1.00  0.00           N0.      0
ATOM   2633  H   VAL A 171      39.945  47.341  34.229  1.00  0.00           H0.      0
ATOM   2634  CA  VAL A 171      39.909  45.859  35.732  1.00  0.00           C0.      0
ATOM   2635  HA  VAL A 171      39.189  45.105  36.050  1.00  0.00           H0.      0
ATOM   2636  CB  VAL A 171      40.984  45.068  35.113  1.00  0.00           C0.      0
ATOM   2637  HB  VAL A 171      41.844  45.737  35.073  1.00  0.00           H0.      0
ATOM   2638  CG1 VAL A 171      41.529  43.903  35.913  1.00  0.00           C0.      0
ATOM   2639 HG11 VAL A 171      40.918  43.001  35.954  1.00  0.00           H0.      0
ATOM   2640 HG12 VAL A 171      42.445  43.511  35.471  1.00  0.00           H0.      0
ATOM   2641 HG13 VAL A 171      41.792  44.232  36.919  1.00  0.00           H0.      0
ATOM   2642  CG2 VAL A 171      40.566  44.534  33.748  1.00  0.00           C0.      0
ATOM   2643 HG21 VAL A 171      39.514  44.258  33.829  1.00  0.00           H0.      0
ATOM   2644 HG22 VAL A 171      40.793  45.228  32.939  1.00  0.00           H0.      0
ATOM   2645 HG23 VAL A 171      41.169  43.687  33.421  1.00  0.00           H0.      0
ATOM   2646  C   VAL A 171      40.442  46.429  37.027  1.00  0.00           C0.      0
ATOM   2647  O   VAL A 171      41.318  47.289  36.994  1.00  0.00           O0.      0
ATOM   2648  N   ILE A 172      39.907  46.099  38.155  1.00  0.00           N0.      0
ATOM   2649  H   ILE A 172      39.252  45.331  38.124  1.00  0.00           H0.      0
ATOM   2650  CA  ILE A 172      40.109  46.777  39.499  1.00  0.00           C0.      0
ATOM   2651  HA  ILE A 172      41.092  47.246  39.464  1.00  0.00           H0.      0
ATOM   2652  CB  ILE A 172      39.153  47.931  39.702  1.00  0.00           C0.      0
ATOM   2653  HB  ILE A 172      39.196  48.517  38.784  1.00  0.00           H0.      0
ATOM   2654  CG2 ILE A 172      37.670  47.469  39.883  1.00  0.00           C0.      0
ATOM   2655 HG21 ILE A 172      37.456  46.708  39.132  1.00  0.00           H0.      0
ATOM   2656 HG22 ILE A 172      37.538  46.974  40.845  1.00  0.00           H0.      0
ATOM   2657 HG23 ILE A 172      37.095  48.388  39.767  1.00  0.00           H0.      0
ATOM   2658  CG1 ILE A 172      39.617  48.967  40.725  1.00  0.00           C0.      0
ATOM   2659 HG12 ILE A 172      39.254  48.628  41.695  1.00  0.00           H0.      0
ATOM   2660 HG13 ILE A 172      40.707  48.977  40.742  1.00  0.00           H0.      0
ATOM   2661  CD1 ILE A 172      39.107  50.376  40.371  1.00  0.00           C0.      0
ATOM   2662 HD11 ILE A 172      39.486  50.656  39.388  1.00  0.00           H0.      0
ATOM   2663 HD12 ILE A 172      38.019  50.330  40.317  1.00  0.00           H0.      0
ATOM   2664 HD13 ILE A 172      39.369  51.241  40.980  1.00  0.00           H0.      0
ATOM   2665  C   ILE A 172      40.041  45.777  40.628  1.00  0.00           C0.      0
ATOM   2666  O   ILE A 172      39.389  44.729  40.525  1.00  0.00           O0.      0
ATOM   2667  N   ASP A 173      40.863  46.023  41.648  1.00  0.00           N0.      0
ATOM   2668  H   ASP A 173      41.257  46.948  41.739  1.00  0.00           H0.      0
ATOM   2669  CA  ASP A 173      41.168  45.103  42.746  1.00  0.00           C0.      0
ATOM   2670  HA  ASP A 173      40.316  44.425  42.763  1.00  0.00           H0.      0
ATOM   2671  CB  ASP A 173      42.393  44.212  42.314  1.00  0.00           C0.      0
ATOM   2672  HB2 ASP A 173      42.571  43.478  43.100  1.00  0.00           H0.      0
ATOM   2673  HB3 ASP A 173      42.222  43.627  41.411  1.00  0.00           H0.      0
ATOM   2674  CG  ASP A 173      43.728  45.017  42.035  1.00  0.00           C0.      0
ATOM   2675  OD1 ASP A 173      44.667  44.214  41.859  1.00  0.00           O0.      0
ATOM   2676  OD2 ASP A 173      43.796  46.267  42.018  1.00  0.00           O0.      0
ATOM   2677  C   ASP A 173      41.309  45.599  44.158  1.00  0.00           C0.      0
ATOM   2678  O   ASP A 173      41.704  46.776  44.431  1.00  0.00           O0.      0
ATOM   2679  N   HIE A 174      40.993  44.720  45.111  1.00  0.00           N0.      0
ATOM   2680  H   HIE A 174      40.873  43.744  44.883  1.00  0.00           H0.      0
ATOM   2681  CA  HIE A 174      41.087  44.999  46.600  1.00  0.00           C0.      0
ATOM   2682  HA  HIE A 174      41.972  45.620  46.742  1.00  0.00           H0.      0
ATOM   2683  CB  HIE A 174      39.862  45.800  47.084  1.00  0.00           C0.      0
ATOM   2684  HB2 HIE A 174      40.066  46.054  48.124  1.00  0.00           H0.      0
ATOM   2685  HB3 HIE A 174      39.910  46.707  46.481  1.00  0.00           H0.      0
ATOM   2686  CG  HIE A 174      38.543  45.206  46.964  1.00  0.00           C0.      0
ATOM   2687  ND1 HIE A 174      37.862  44.438  47.923  1.00  0.00           N0.      0
ATOM   2688  CE1 HIE A 174      36.771  44.038  47.303  1.00  0.00           C0.      0
ATOM   2689  HE1 HIE A 174      35.988  43.471  47.786  1.00  0.00           H0.      0
ATOM   2690  NE2 HIE A 174      36.669  44.391  46.010  1.00  0.00           N0.      0
ATOM   2691  HE2 HIE A 174      36.024  44.097  45.291  1.00  0.00           H0.      0
ATOM   2692  CD2 HIE A 174      37.748  45.273  45.845  1.00  0.00           C0.      0
ATOM   2693  HD2 HIE A 174      37.906  45.916  44.992  1.00  0.00           H0.      0
ATOM   2694  C   HIE A 174      41.253  43.735  47.451  1.00  0.00           C0.      0
ATOM   2695  O   HIE A 174      41.197  42.618  46.947  1.00  0.00           O0.      0
ATOM   2696  N   ARG A 175      41.681  43.927  48.760  1.00  0.00           N0.      0
ATOM   2697  H   ARG A 175      41.963  44.838  49.093  1.00  0.00           H0.      0
ATOM   2698  CA  ARG A 175      41.830  42.781  49.728  1.00  0.00           C0.      0
ATOM   2699  HA  ARG A 175      42.412  42.001  49.236  1.00  0.00           H0.      0
ATOM   2700  CB  ARG A 175      42.496  43.161  51.051  1.00  0.00           C0.      0
ATOM   2701  HB2 ARG A 175      42.270  44.206  51.264  1.00  0.00           H0.      0
ATOM   2702  HB3 ARG A 175      42.128  42.513  51.847  1.00  0.00           H0.      0
ATOM   2703  CG  ARG A 175      44.033  43.093  50.788  1.00  0.00           C0.      0
ATOM   2704  HG2 ARG A 175      44.320  42.079  50.511  1.00  0.00           H0.      0
ATOM   2705  HG3 ARG A 175      44.359  43.689  49.936  1.00  0.00           H0.      0
ATOM   2706  CD  ARG A 175      44.831  43.577  51.957  1.00  0.00           C0.      0
ATOM   2707  HD2 ARG A 175      44.735  44.655  52.091  1.00  0.00           H0.      0
ATOM   2708  HD3 ARG A 175      44.643  43.172  52.951  1.00  0.00           H0.      0
ATOM   2709  NE  ARG A 175      46.293  43.368  51.737  1.00  0.00           N0.      0
ATOM   2710  HE  ARG A 175      46.790  44.078  51.219  1.00  0.00           H0.      0
ATOM   2711  CZ  ARG A 175      47.006  42.281  52.221  1.00  0.00           C0.      0
ATOM   2712  NH1 ARG A 175      46.445  41.306  52.821  1.00  0.00           N0.      0
ATOM   2713 HH11 ARG A 175      45.452  41.127  52.879  1.00  0.00           H0.      0
ATOM   2714 HH12 ARG A 175      47.035  40.556  53.152  1.00  0.00           H0.      0
ATOM   2715  NH2 ARG A 175      48.291  42.078  52.081  1.00  0.00           N0.      0
ATOM   2716 HH21 ARG A 175      48.870  42.842  51.762  1.00  0.00           H0.      0
ATOM   2717 HH22 ARG A 175      48.769  41.243  52.389  1.00  0.00           H0.      0
ATOM   2718  C   ARG A 175      40.469  42.094  49.943  1.00  0.00           C0.      0
ATOM   2719  O   ARG A 175      39.417  42.644  49.831  1.00  0.00           O0.      0
ATOM   2720  N   ASN A 176      40.581  40.852  50.398  1.00  0.00           N0.      0
ATOM   2721  H   ASN A 176      41.526  40.522  50.536  1.00  0.00           H0.      0
ATOM   2722  CA  ASN A 176      39.551  40.202  51.239  1.00  0.00           C0.      0
ATOM   2723  HA  ASN A 176      38.564  40.356  50.804  1.00  0.00           H0.      0
ATOM   2724  CB  ASN A 176      39.779  38.667  51.091  1.00  0.00           C0.      0
ATOM   2725  HB2 ASN A 176      39.873  38.322  50.061  1.00  0.00           H0.      0
ATOM   2726  HB3 ASN A 176      40.748  38.393  51.507  1.00  0.00           H0.      0
ATOM   2727  CG  ASN A 176      38.804  37.832  51.936  1.00  0.00           C0.      0
ATOM   2728  OD1 ASN A 176      38.023  38.184  52.826  1.00  0.00           O0.      0
ATOM   2729  ND2 ASN A 176      38.735  36.560  51.636  1.00  0.00           N0.      0
ATOM   2730 HD21 ASN A 176      38.142  35.997  52.230  1.00  0.00           H0.      0
ATOM   2731 HD22 ASN A 176      39.220  36.224  50.817  1.00  0.00           H0.      0
ATOM   2732  C   ASN A 176      39.689  40.717  52.730  1.00  0.00           C0.      0
ATOM   2733  O   ASN A 176      40.760  40.651  53.340  1.00  0.00           O0.      0
ATOM   2734  N   TYR A 177      38.555  41.123  53.324  1.00  0.00           N0.      0
ATOM   2735  H   TYR A 177      37.671  41.174  52.839  1.00  0.00           H0.      0
ATOM   2736  CA  TYR A 177      38.421  41.656  54.648  1.00  0.00           C0.      0
ATOM   2737  HA  TYR A 177      39.414  41.612  55.093  1.00  0.00           H0.      0
ATOM   2738  CB  TYR A 177      37.908  43.083  54.515  1.00  0.00           C0.      0
ATOM   2739  HB2 TYR A 177      36.920  42.979  54.067  1.00  0.00           H0.      0
ATOM   2740  HB3 TYR A 177      37.723  43.523  55.495  1.00  0.00           H0.      0
ATOM   2741  CG  TYR A 177      38.711  43.976  53.629  1.00  0.00           C0.      0
ATOM   2742  CD1 TYR A 177      39.985  44.442  53.934  1.00  0.00           C0.      0
ATOM   2743  HD1 TYR A 177      40.401  44.100  54.870  1.00  0.00           H0.      0
ATOM   2744  CE1 TYR A 177      40.693  45.315  53.107  1.00  0.00           C0.      0
ATOM   2745  HE1 TYR A 177      41.669  45.699  53.364  1.00  0.00           H0.      0
ATOM   2746  CZ  TYR A 177      40.044  45.860  51.951  1.00  0.00           C0.      0
ATOM   2747  OH  TYR A 177      40.692  46.757  51.176  1.00  0.00           O0.      0
ATOM   2748  HH  TYR A 177      40.037  47.255  50.682  1.00  0.00           H0.      0
ATOM   2749  CE2 TYR A 177      38.753  45.374  51.598  1.00  0.00           C0.      0
ATOM   2750  HE2 TYR A 177      38.231  45.719  50.718  1.00  0.00           H0.      0
ATOM   2751  CD2 TYR A 177      38.124  44.476  52.447  1.00  0.00           C0.      0
ATOM   2752  HD2 TYR A 177      37.150  44.082  52.198  1.00  0.00           H0.      0
ATOM   2753  C   TYR A 177      37.577  40.866  55.613  1.00  0.00           C0.      0
ATOM   2754  O   TYR A 177      37.863  41.089  56.811  1.00  0.00           O0.      0
ATOM   2755  N   ASP A 178      36.726  40.019  55.117  1.00  0.00           N0.      0
ATOM   2756  H   ASP A 178      36.544  40.091  54.126  1.00  0.00           H0.      0
ATOM   2757  CA  ASP A 178      35.791  39.210  55.998  1.00  0.00           C0.      0
ATOM   2758  HA  ASP A 178      35.159  39.868  56.594  1.00  0.00           H0.      0
ATOM   2759  CB  ASP A 178      34.919  38.397  55.086  1.00  0.00           C0.      0
ATOM   2760  HB2 ASP A 178      34.475  39.156  54.443  1.00  0.00           H0.      0
ATOM   2761  HB3 ASP A 178      35.486  37.669  54.504  1.00  0.00           H0.      0
ATOM   2762  CG  ASP A 178      33.901  37.689  55.905  1.00  0.00           C0.      0
ATOM   2763  OD1 ASP A 178      33.240  38.376  56.684  1.00  0.00           O0.      0
ATOM   2764  OD2 ASP A 178      33.787  36.443  55.877  1.00  0.00           O0.      0
ATOM   2765  C   ASP A 178      36.602  38.264  56.889  1.00  0.00           C0.      0
ATOM   2766  O   ASP A 178      36.204  38.062  57.995  1.00  0.00           O0.      0
ATOM   2767  N   TYR A 179      37.727  37.795  56.291  1.00  0.00           N0.      0
ATOM   2768  H   TYR A 179      37.890  38.076  55.335  1.00  0.00           H0.      0
ATOM   2769  CA  TYR A 179      38.734  36.926  56.899  1.00  0.00           C0.      0
ATOM   2770  HA  TYR A 179      38.250  36.184  57.534  1.00  0.00           H0.      0
ATOM   2771  CB  TYR A 179      39.570  36.327  55.841  1.00  0.00           C0.      0
ATOM   2772  HB2 TYR A 179      39.107  35.901  54.951  1.00  0.00           H0.      0
ATOM   2773  HB3 TYR A 179      40.154  37.156  55.441  1.00  0.00           H0.      0
ATOM   2774  CG  TYR A 179      40.461  35.170  56.409  1.00  0.00           C0.      0
ATOM   2775  CD1 TYR A 179      41.668  35.520  57.054  1.00  0.00           C0.      0
ATOM   2776  HD1 TYR A 179      42.025  36.530  57.189  1.00  0.00           H0.      0
ATOM   2777  CE1 TYR A 179      42.375  34.491  57.655  1.00  0.00           C0.      0
ATOM   2778  HE1 TYR A 179      43.270  34.726  58.213  1.00  0.00           H0.      0
ATOM   2779  CZ  TYR A 179      41.948  33.160  57.552  1.00  0.00           C0.      0
ATOM   2780  OH  TYR A 179      42.668  32.150  58.036  1.00  0.00           O0.      0
ATOM   2781  HH  TYR A 179      42.633  31.409  57.425  1.00  0.00           H0.      0
ATOM   2782  CE2 TYR A 179      40.773  32.849  56.839  1.00  0.00           C0.      0
ATOM   2783  HE2 TYR A 179      40.257  31.903  56.762  1.00  0.00           H0.      0
ATOM   2784  CD2 TYR A 179      40.004  33.885  56.338  1.00  0.00           C0.      0
ATOM   2785  HD2 TYR A 179      39.047  33.697  55.874  1.00  0.00           H0.      0
ATOM   2786  C   TYR A 179      39.518  37.613  58.010  1.00  0.00           C0.      0
ATOM   2787  O   TYR A 179      39.634  37.139  59.160  1.00  0.00           O0.      0
ATOM   2788  N   ILE A 180      39.908  38.839  57.683  1.00  0.00           N0.      0
ATOM   2789  H   ILE A 180      39.713  39.253  56.783  1.00  0.00           H0.      0
ATOM   2790  CA  ILE A 180      40.675  39.586  58.709  1.00  0.00           C0.      0
ATOM   2791  HA  ILE A 180      41.494  38.958  59.060  1.00  0.00           H0.      0
ATOM   2792  CB  ILE A 180      41.349  40.865  58.149  1.00  0.00           C0.      0
ATOM   2793  HB  ILE A 180      40.526  41.474  57.775  1.00  0.00           H0.      0
ATOM   2794  CG2 ILE A 180      42.007  41.610  59.394  1.00  0.00           C0.      0
ATOM   2795 HG21 ILE A 180      42.563  42.484  59.056  1.00  0.00           H0.      0
ATOM   2796 HG22 ILE A 180      41.231  42.119  59.965  1.00  0.00           H0.      0
ATOM   2797 HG23 ILE A 180      42.592  40.923  60.005  1.00  0.00           H0.      0
ATOM   2798  CG1 ILE A 180      42.399  40.527  57.067  1.00  0.00           C0.      0
ATOM   2799 HG12 ILE A 180      43.247  40.204  57.670  1.00  0.00           H0.      0
ATOM   2800 HG13 ILE A 180      42.119  39.643  56.494  1.00  0.00           H0.      0
ATOM   2801  CD1 ILE A 180      42.726  41.796  56.216  1.00  0.00           C0.      0
ATOM   2802 HD11 ILE A 180      43.044  42.519  56.966  1.00  0.00           H0.      0
ATOM   2803 HD12 ILE A 180      43.588  41.520  55.609  1.00  0.00           H0.      0
ATOM   2804 HD13 ILE A 180      41.757  41.983  55.752  1.00  0.00           H0.      0
ATOM   2805  C   ILE A 180      39.739  39.884  59.906  1.00  0.00           C0.      0
ATOM   2806  O   ILE A 180      40.151  39.804  61.036  1.00  0.00           O0.      0
ATOM   2807  N   LEU A 181      38.485  40.161  59.508  1.00  0.00           N0.      0
ATOM   2808  H   LEU A 181      38.233  40.327  58.545  1.00  0.00           H0.      0
ATOM   2809  CA  LEU A 181      37.462  40.535  60.487  1.00  0.00           C0.      0
ATOM   2810  HA  LEU A 181      37.911  41.265  61.160  1.00  0.00           H0.      0
ATOM   2811  CB  LEU A 181      36.192  41.107  59.812  1.00  0.00           C0.      0
ATOM   2812  HB2 LEU A 181      36.251  40.748  58.785  1.00  0.00           H0.      0
ATOM   2813  HB3 LEU A 181      35.288  40.666  60.233  1.00  0.00           H0.      0
ATOM   2814  CG  LEU A 181      36.042  42.656  59.665  1.00  0.00           C0.      0
ATOM   2815  HG  LEU A 181      35.742  43.048  60.637  1.00  0.00           H0.      0
ATOM   2816  CD1 LEU A 181      37.263  43.385  59.107  1.00  0.00           C0.      0
ATOM   2817 HD11 LEU A 181      37.437  42.805  58.201  1.00  0.00           H0.      0
ATOM   2818 HD12 LEU A 181      36.915  44.362  58.771  1.00  0.00           H0.      0
ATOM   2819 HD13 LEU A 181      38.126  43.368  59.772  1.00  0.00           H0.      0
ATOM   2820  CD2 LEU A 181      34.834  43.033  58.756  1.00  0.00           C0.      0
ATOM   2821 HD21 LEU A 181      34.717  44.114  58.677  1.00  0.00           H0.      0
ATOM   2822 HD22 LEU A 181      34.980  42.645  57.748  1.00  0.00           H0.      0
ATOM   2823 HD23 LEU A 181      33.863  42.714  59.138  1.00  0.00           H0.      0
ATOM   2824  C   LEU A 181      37.075  39.349  61.424  1.00  0.00           C0.      0
ATOM   2825  O   LEU A 181      36.572  39.576  62.547  1.00  0.00           O0.      0
ATOM   2826  N   SER A 182      37.365  38.103  60.940  1.00  0.00           N0.      0
ATOM   2827  H   SER A 182      37.736  37.927  60.017  1.00  0.00           H0.      0
ATOM   2828  CA  SER A 182      37.165  36.910  61.736  1.00  0.00           C0.      0
ATOM   2829  HA  SER A 182      36.427  37.216  62.478  1.00  0.00           H0.      0
ATOM   2830  CB  SER A 182      36.658  35.725  60.854  1.00  0.00           C0.      0
ATOM   2831  HB2 SER A 182      36.015  36.126  60.071  1.00  0.00           H0.      0
ATOM   2832  HB3 SER A 182      37.555  35.408  60.323  1.00  0.00           H0.      0
ATOM   2833  OG  SER A 182      36.076  34.671  61.656  1.00  0.00           O0.      0
ATOM   2834  HG  SER A 182      35.239  34.971  62.019  1.00  0.00           H0.      0
ATOM   2835  C   SER A 182      38.403  36.394  62.535  1.00  0.00           C0.      0
ATOM   2836  O   SER A 182      38.232  36.144  63.726  1.00  0.00           O0.      0
ATOM   2837  N   THR A 183      39.611  36.326  61.913  1.00  0.00           N0.      0
ATOM   2838  H   THR A 183      39.575  36.435  60.910  1.00  0.00           H0.      0
ATOM   2839  CA  THR A 183      40.893  35.808  62.405  1.00  0.00           C0.      0
ATOM   2840  HA  THR A 183      40.702  35.099  63.210  1.00  0.00           H0.      0
ATOM   2841  CB  THR A 183      41.588  34.985  61.309  1.00  0.00           C0.      0
ATOM   2842  HB  THR A 183      42.329  34.305  61.730  1.00  0.00           H0.      0
ATOM   2843  CG2 THR A 183      40.671  34.071  60.555  1.00  0.00           C0.      0
ATOM   2844 HG21 THR A 183      40.070  34.646  59.851  1.00  0.00           H0.      0
ATOM   2845 HG22 THR A 183      41.295  33.410  59.953  1.00  0.00           H0.      0
ATOM   2846 HG23 THR A 183      40.045  33.554  61.282  1.00  0.00           H0.      0
ATOM   2847  OG1 THR A 183      42.298  35.850  60.447  1.00  0.00           O0.      0
ATOM   2848  HG1 THR A 183      41.776  35.905  59.644  1.00  0.00           H0.      0
ATOM   2849  C   THR A 183      41.887  36.814  62.980  1.00  0.00           C0.      0
ATOM   2850  O   THR A 183      42.772  36.318  63.670  1.00  0.00           O0.      0
ATOM   2851  N   GLY A 184      41.701  38.120  62.691  1.00  0.00           N0.      0
ATOM   2852  H   GLY A 184      40.839  38.460  62.288  1.00  0.00           H0.      0
ATOM   2853  CA  GLY A 184      42.576  39.191  62.998  1.00  0.00           C0.      0
ATOM   2854  HA2 GLY A 184      41.968  40.046  62.702  1.00  0.00           H0.      0
ATOM   2855  HA3 GLY A 184      42.956  39.139  64.018  1.00  0.00           H0.      0
ATOM   2856  C   GLY A 184      43.795  39.147  62.098  1.00  0.00           C0.      0
ATOM   2857  O   GLY A 184      44.726  39.923  62.347  1.00  0.00           O0.      0
ATOM   2858  N   CYS A 185      43.999  38.252  61.127  1.00  0.00           N0.      0
ATOM   2859  H   CYS A 185      43.233  37.618  60.954  1.00  0.00           H0.      0
ATOM   2860  CA  CYS A 185      45.302  37.975  60.431  1.00  0.00           C0.      0
ATOM   2861  HA  CYS A 185      46.033  38.756  60.640  1.00  0.00           H0.      0
ATOM   2862  CB  CYS A 185      45.880  36.624  60.835  1.00  0.00           C0.      0
ATOM   2863  HB2 CYS A 185      45.133  35.851  60.653  1.00  0.00           H0.      0
ATOM   2864  HB3 CYS A 185      46.809  36.565  60.268  1.00  0.00           H0.      0
ATOM   2865  SG  CYS A 185      46.402  36.650  62.576  1.00  0.00           S0.      0
ATOM   2866  HG  CYS A 185      45.148  36.570  63.029  1.00  0.00           H0.      0
ATOM   2867  C   CYS A 185      45.107  38.011  58.952  1.00  0.00           C0.      0
ATOM   2868  O   CYS A 185      44.015  37.901  58.381  1.00  0.00           O0.      0
ATOM   2869  N   ALA A 186      46.239  38.310  58.189  1.00  0.00           N0.      0
ATOM   2870  H   ALA A 186      47.118  38.668  58.535  1.00  0.00           H0.      0
ATOM   2871  CA  ALA A 186      46.148  38.224  56.728  1.00  0.00           C0.      0
ATOM   2872  HA  ALA A 186      45.379  38.959  56.491  1.00  0.00           H0.      0
ATOM   2873  CB  ALA A 186      47.507  38.598  56.130  1.00  0.00           C0.      0
ATOM   2874  HB1 ALA A 186      47.187  38.490  55.094  1.00  0.00           H0.      0
ATOM   2875  HB2 ALA A 186      47.803  39.628  56.326  1.00  0.00           H0.      0
ATOM   2876  HB3 ALA A 186      48.188  37.792  56.404  1.00  0.00           H0.      0
ATOM   2877  C   ALA A 186      45.634  36.746  56.361  1.00  0.00           C0.      0
ATOM   2878  O   ALA A 186      46.010  35.741  57.034  1.00  0.00           O0.      0
ATOM   2879  N   PRO A 187      44.881  36.601  55.214  1.00  0.00           N0.      0
ATOM   2880  CD  PRO A 187      44.152  37.681  54.578  1.00  0.00           C0.      0
ATOM   2881  HD2 PRO A 187      44.781  38.184  53.844  1.00  0.00           H0.      0
ATOM   2882  HD3 PRO A 187      43.820  38.360  55.363  1.00  0.00           H0.      0
ATOM   2883  CG  PRO A 187      42.989  37.070  53.911  1.00  0.00           C0.      0
ATOM   2884  HG2 PRO A 187      42.578  37.647  53.082  1.00  0.00           H0.      0
ATOM   2885  HG3 PRO A 187      42.268  36.949  54.719  1.00  0.00           H0.      0
ATOM   2886  CB  PRO A 187      43.562  35.685  53.451  1.00  0.00           C0.      0
ATOM   2887  HB2 PRO A 187      44.264  35.932  52.655  1.00  0.00           H0.      0
ATOM   2888  HB3 PRO A 187      42.860  34.869  53.283  1.00  0.00           H0.      0
ATOM   2889  CA  PRO A 187      44.480  35.358  54.628  1.00  0.00           C0.      0
ATOM   2890  HA  PRO A 187      43.898  34.740  55.312  1.00  0.00           H0.      0
ATOM   2891  C   PRO A 187      45.683  34.490  54.270  1.00  0.00           C0.      0
ATOM   2892  O   PRO A 187      46.582  34.966  53.584  1.00  0.00           O0.      0
ATOM   2893  N   PRO A 188      45.750  33.165  54.504  1.00  0.00           N0.      0
ATOM   2894  CD  PRO A 188      44.691  32.391  55.187  1.00  0.00           C0.      0
ATOM   2895  HD2 PRO A 188      43.841  32.210  54.529  1.00  0.00           H0.      0
ATOM   2896  HD3 PRO A 188      44.229  32.838  56.067  1.00  0.00           H0.      0
ATOM   2897  CG  PRO A 188      45.279  31.088  55.564  1.00  0.00           C0.      0
ATOM   2898  HG2 PRO A 188      45.149  30.457  54.685  1.00  0.00           H0.      0
ATOM   2899  HG3 PRO A 188      44.842  30.681  56.476  1.00  0.00           H0.      0
ATOM   2900  CB  PRO A 188      46.798  31.352  55.650  1.00  0.00           C0.      0
ATOM   2901  HB2 PRO A 188      47.312  30.422  55.407  1.00  0.00           H0.      0
ATOM   2902  HB3 PRO A 188      47.003  31.716  56.656  1.00  0.00           H0.      0
ATOM   2903  CA  PRO A 188      47.020  32.430  54.632  1.00  0.00           C0.      0
ATOM   2904  HA  PRO A 188      47.834  33.103  54.901  1.00  0.00           H0.      0
ATOM   2905  C   PRO A 188      47.429  31.857  53.290  1.00  0.00           C0.      0
ATOM   2906  O   PRO A 188      48.349  31.081  53.220  1.00  0.00           O0.      0
ATOM   2907  N   GLY A 189      46.757  32.086  52.130  1.00  0.00           N0.      0
ATOM   2908  H   GLY A 189      46.018  32.774  52.118  1.00  0.00           H0.      0
ATOM   2909  CA  GLY A 189      47.221  31.652  50.811  1.00  0.00           C0.      0
ATOM   2910  HA2 GLY A 189      47.595  30.646  51.003  1.00  0.00           H0.      0
ATOM   2911  HA3 GLY A 189      46.378  31.614  50.121  1.00  0.00           H0.      0
ATOM   2912  C   GLY A 189      48.331  32.534  50.124  1.00  0.00           C0.      0
ATOM   2913  O   GLY A 189      48.451  33.727  50.427  1.00  0.00           O0.      0
ATOM   2914  N   LYS A 190      49.194  31.863  49.318  1.00  0.00           N0.      0
ATOM   2915  H   LYS A 190      49.070  30.863  49.388  1.00  0.00           H0.      0
ATOM   2916  CA  LYS A 190      50.314  32.481  48.559  1.00  0.00           C0.      0
ATOM   2917  HA  LYS A 190      51.096  32.952  49.154  1.00  0.00           H0.      0
ATOM   2918  CB  LYS A 190      50.892  31.326  47.703  1.00  0.00           C0.      0
ATOM   2919  HB2 LYS A 190      50.062  31.064  47.046  1.00  0.00           H0.      0
ATOM   2920  HB3 LYS A 190      51.690  31.748  47.093  1.00  0.00           H0.      0
ATOM   2921  CG  LYS A 190      51.486  30.091  48.348  1.00  0.00           C0.      0
ATOM   2922  HG2 LYS A 190      51.046  30.071  49.346  1.00  0.00           H0.      0
ATOM   2923  HG3 LYS A 190      51.148  29.187  47.842  1.00  0.00           H0.      0
ATOM   2924  CD  LYS A 190      53.054  30.083  48.442  1.00  0.00           C0.      0
ATOM   2925  HD2 LYS A 190      53.321  29.632  47.487  1.00  0.00           H0.      0
ATOM   2926  HD3 LYS A 190      53.507  31.044  48.685  1.00  0.00           H0.      0
ATOM   2927  CE  LYS A 190      53.330  29.137  49.563  1.00  0.00           C0.      0
ATOM   2928  HE2 LYS A 190      53.178  29.691  50.490  1.00  0.00           H0.      0
ATOM   2929  HE3 LYS A 190      52.550  28.388  49.700  1.00  0.00           H0.      0
ATOM   2930  NZ  LYS A 190      54.684  28.570  49.513  1.00  0.00           N0.      0
ATOM   2931  HZ1 LYS A 190      55.281  29.383  49.558  1.00  0.00           H0.      0
ATOM   2932  HZ2 LYS A 190      55.003  27.888  50.186  1.00  0.00           H0.      0
ATOM   2933  HZ3 LYS A 190      54.984  28.219  48.614  1.00  0.00           H0.      0
ATOM   2934  C   LYS A 190      49.797  33.614  47.661  1.00  0.00           C0.      0
ATOM   2935  O   LYS A 190      48.721  33.552  46.999  1.00  0.00           O0.      0
ATOM   2936  N   ASN A 191      50.675  34.627  47.492  1.00  0.00           N0.      0
ATOM   2937  H   ASN A 191      51.639  34.497  47.763  1.00  0.00           H0.      0
ATOM   2938  CA  ASN A 191      50.333  35.877  46.971  1.00  0.00           C0.      0
ATOM   2939  HA  ASN A 191      49.327  36.016  47.367  1.00  0.00           H0.      0
ATOM   2940  CB  ASN A 191      51.254  37.002  47.649  1.00  0.00           C0.      0
ATOM   2941  HB2 ASN A 191      51.629  36.656  48.612  1.00  0.00           H0.      0
ATOM   2942  HB3 ASN A 191      52.170  37.066  47.061  1.00  0.00           H0.      0
ATOM   2943  CG  ASN A 191      50.652  38.381  47.684  1.00  0.00           C0.      0
ATOM   2944  OD1 ASN A 191      50.427  39.033  46.687  1.00  0.00           O0.      0
ATOM   2945  ND2 ASN A 191      50.235  38.821  48.854  1.00  0.00           N0.      0
ATOM   2946 HD21 ASN A 191      49.861  39.759  48.849  1.00  0.00           H0.      0
ATOM   2947 HD22 ASN A 191      50.523  38.247  49.633  1.00  0.00           H0.      0
ATOM   2948  C   ASN A 191      50.253  35.865  45.402  1.00  0.00           C0.      0
ATOM   2949  O   ASN A 191      50.579  34.894  44.749  1.00  0.00           O0.      0
ATOM   2950  N   ILE A 192      49.727  36.884  44.784  1.00  0.00           N0.      0
ATOM   2951  H   ILE A 192      49.407  37.526  45.495  1.00  0.00           H0.      0
ATOM   2952  CA  ILE A 192      49.806  37.165  43.317  1.00  0.00           C0.      0
ATOM   2953  HA  ILE A 192      50.196  36.315  42.757  1.00  0.00           H0.      0
ATOM   2954  CB  ILE A 192      48.356  37.258  42.764  1.00  0.00           C0.      0
ATOM   2955  HB  ILE A 192      48.263  37.611  41.736  1.00  0.00           H0.      0
ATOM   2956  CG2 ILE A 192      47.791  35.797  42.693  1.00  0.00           C0.      0
ATOM   2957 HG21 ILE A 192      48.241  35.318  41.823  1.00  0.00           H0.      0
ATOM   2958 HG22 ILE A 192      47.899  35.275  43.644  1.00  0.00           H0.      0
ATOM   2959 HG23 ILE A 192      46.750  35.898  42.387  1.00  0.00           H0.      0
ATOM   2960  CG1 ILE A 192      47.358  38.120  43.592  1.00  0.00           C0.      0
ATOM   2961 HG12 ILE A 192      47.085  37.722  44.570  1.00  0.00           H0.      0
ATOM   2962 HG13 ILE A 192      47.911  39.002  43.915  1.00  0.00           H0.      0
ATOM   2963  CD1 ILE A 192      46.138  38.538  42.834  1.00  0.00           C0.      0
ATOM   2964 HD11 ILE A 192      45.589  37.721  42.366  1.00  0.00           H0.      0
ATOM   2965 HD12 ILE A 192      45.375  38.954  43.491  1.00  0.00           H0.      0
ATOM   2966 HD13 ILE A 192      46.494  39.218  42.060  1.00  0.00           H0.      0
ATOM   2967  C   ILE A 192      50.483  38.553  42.939  1.00  0.00           C0.      0
ATOM   2968  O   ILE A 192      50.821  38.760  41.798  1.00  0.00           O0.      0
ATOM   2969  N   TYR A 193      50.652  39.444  43.819  1.00  0.00           N0.      0
ATOM   2970  H   TYR A 193      50.390  39.285  44.782  1.00  0.00           H0.      0
ATOM   2971  CA  TYR A 193      51.357  40.741  43.561  1.00  0.00           C0.      0
ATOM   2972  HA  TYR A 193      51.682  40.734  42.520  1.00  0.00           H0.      0
ATOM   2973  CB  TYR A 193      50.323  41.884  43.695  1.00  0.00           C0.      0
ATOM   2974  HB2 TYR A 193      50.022  41.884  44.743  1.00  0.00           H0.      0
ATOM   2975  HB3 TYR A 193      50.772  42.861  43.515  1.00  0.00           H0.      0
ATOM   2976  CG  TYR A 193      49.160  41.704  42.786  1.00  0.00           C0.      0
ATOM   2977  CD1 TYR A 193      47.931  41.824  43.392  1.00  0.00           C0.      0
ATOM   2978  HD1 TYR A 193      47.885  41.738  44.468  1.00  0.00           H0.      0
ATOM   2979  CE1 TYR A 193      46.795  42.033  42.567  1.00  0.00           C0.      0
ATOM   2980  HE1 TYR A 193      45.833  42.197  43.030  1.00  0.00           H0.      0
ATOM   2981  CZ  TYR A 193      46.912  41.950  41.163  1.00  0.00           C0.      0
ATOM   2982  OH  TYR A 193      45.891  42.525  40.419  1.00  0.00           O0.      0
ATOM   2983  HH  TYR A 193      45.399  43.197  40.897  1.00  0.00           H0.      0
ATOM   2984  CE2 TYR A 193      48.183  41.839  40.587  1.00  0.00           C0.      0
ATOM   2985  HE2 TYR A 193      48.404  41.842  39.530  1.00  0.00           H0.      0
ATOM   2986  CD2 TYR A 193      49.279  41.716  41.374  1.00  0.00           C0.      0
ATOM   2987  HD2 TYR A 193      50.233  41.597  40.880  1.00  0.00           H0.      0
ATOM   2988  C   TYR A 193      52.626  41.004  44.377  1.00  0.00           C0.      0
ATOM   2989  O   TYR A 193      53.431  41.775  43.939  1.00  0.00           O0.      0
ATOM   2990  N   TYR A 194      52.813  40.292  45.461  1.00  0.00           N0.      0
ATOM   2991  H   TYR A 194      52.058  39.687  45.751  1.00  0.00           H0.      0
ATOM   2992  CA  TYR A 194      53.910  40.487  46.367  1.00  0.00           C0.      0
ATOM   2993  HA  TYR A 194      54.729  40.880  45.765  1.00  0.00           H0.      0
ATOM   2994  CB  TYR A 194      53.621  41.558  47.465  1.00  0.00           C0.      0
ATOM   2995  HB2 TYR A 194      52.939  41.078  48.167  1.00  0.00           H0.      0
ATOM   2996  HB3 TYR A 194      54.549  41.945  47.888  1.00  0.00           H0.      0
ATOM   2997  CG  TYR A 194      52.999  42.812  46.926  1.00  0.00           C0.      0
ATOM   2998  CD1 TYR A 194      51.617  43.011  46.809  1.00  0.00           C0.      0
ATOM   2999  HD1 TYR A 194      50.960  42.311  47.304  1.00  0.00           H0.      0
ATOM   3000  CE1 TYR A 194      51.158  43.963  45.947  1.00  0.00           C0.      0
ATOM   3001  HE1 TYR A 194      50.107  44.162  45.801  1.00  0.00           H0.      0
ATOM   3002  CZ  TYR A 194      52.023  44.806  45.205  1.00  0.00           C0.      0
ATOM   3003  OH  TYR A 194      51.628  45.813  44.390  1.00  0.00           O0.      0
ATOM   3004  HH  TYR A 194      50.668  45.834  44.400  1.00  0.00           H0.      0
ATOM   3005  CE2 TYR A 194      53.382  44.740  45.512  1.00  0.00           C0.      0
ATOM   3006  HE2 TYR A 194      54.092  45.366  44.993  1.00  0.00           H0.      0
ATOM   3007  CD2 TYR A 194      53.906  43.735  46.359  1.00  0.00           C0.      0
ATOM   3008  HD2 TYR A 194      54.980  43.735  46.478  1.00  0.00           H0.      0
ATOM   3009  C   TYR A 194      54.365  39.117  46.904  1.00  0.00           C0.      0
ATOM   3010  O   TYR A 194      53.764  38.591  47.897  1.00  0.00           O0.      0
ATOM   3011  N   LYS A 195      55.373  38.463  46.243  1.00  0.00           N0.      0
ATOM   3012  H   LYS A 195      55.773  38.901  45.425  1.00  0.00           H0.      0
ATOM   3013  CA  LYS A 195      55.566  36.981  46.394  1.00  0.00           C0.      0
ATOM   3014  HA  LYS A 195      54.827  36.532  47.058  1.00  0.00           H0.      0
ATOM   3015  CB  LYS A 195      55.282  36.188  45.107  1.00  0.00           C0.      0
ATOM   3016  HB2 LYS A 195      55.904  36.534  44.282  1.00  0.00           H0.      0
ATOM   3017  HB3 LYS A 195      55.497  35.132  45.274  1.00  0.00           H0.      0
ATOM   3018  CG  LYS A 195      53.783  36.251  44.759  1.00  0.00           C0.      0
ATOM   3019  HG2 LYS A 195      53.231  35.762  45.562  1.00  0.00           H0.      0
ATOM   3020  HG3 LYS A 195      53.351  37.250  44.698  1.00  0.00           H0.      0
ATOM   3021  CD  LYS A 195      53.524  35.566  43.410  1.00  0.00           C0.      0
ATOM   3022  HD2 LYS A 195      52.495  35.755  43.105  1.00  0.00           H0.      0
ATOM   3023  HD3 LYS A 195      54.280  35.956  42.729  1.00  0.00           H0.      0
ATOM   3024  CE  LYS A 195      53.618  34.000  43.585  1.00  0.00           C0.      0
ATOM   3025  HE2 LYS A 195      54.432  33.720  44.253  1.00  0.00           H0.      0
ATOM   3026  HE3 LYS A 195      52.744  33.594  44.094  1.00  0.00           H0.      0
ATOM   3027  NZ  LYS A 195      53.727  33.466  42.242  1.00  0.00           N0.      0
ATOM   3028  HZ1 LYS A 195      54.329  34.079  41.710  1.00  0.00           H0.      0
ATOM   3029  HZ2 LYS A 195      54.164  32.557  42.211  1.00  0.00           H0.      0
ATOM   3030  HZ3 LYS A 195      52.814  33.420  41.812  1.00  0.00           H0.      0
ATOM   3031  C   LYS A 195      56.976  36.603  46.890  1.00  0.00           C0.      0
ATOM   3032  O   LYS A 195      57.590  35.573  46.610  1.00  0.00           O0.      0
ATOM   3033  N   SER A 196      57.468  37.366  47.878  1.00  0.00           N0.      0
ATOM   3034  H   SER A 196      56.799  38.067  48.163  1.00  0.00           H0.      0
ATOM   3035  CA  SER A 196      58.820  37.678  48.159  1.00  0.00           C0.      0
ATOM   3036  HA  SER A 196      59.470  37.386  47.335  1.00  0.00           H0.      0
ATOM   3037  CB  SER A 196      59.011  39.194  48.458  1.00  0.00           C0.      0
ATOM   3038  HB2 SER A 196      58.603  39.716  47.593  1.00  0.00           H0.      0
ATOM   3039  HB3 SER A 196      58.514  39.496  49.380  1.00  0.00           H0.      0
ATOM   3040  OG  SER A 196      60.364  39.413  48.547  1.00  0.00           O0.      0
ATOM   3041  HG  SER A 196      60.527  40.352  48.661  1.00  0.00           H0.      0
ATOM   3042  C   SER A 196      59.292  36.841  49.289  1.00  0.00           C0.      0
ATOM   3043  O   SER A 196      58.522  36.620  50.230  1.00  0.00           O0.      0
ATOM   3044  N   ASP A 197      60.560  36.395  49.162  1.00  0.00           N0.      0
ATOM   3045  H   ASP A 197      60.927  36.527  48.230  1.00  0.00           H0.      0
ATOM   3046  CA  ASP A 197      61.367  35.858  50.272  1.00  0.00           C0.      0
ATOM   3047  HA  ASP A 197      60.725  35.260  50.918  1.00  0.00           H0.      0
ATOM   3048  CB  ASP A 197      62.436  34.882  49.625  1.00  0.00           C0.      0
ATOM   3049  HB2 ASP A 197      63.266  35.418  49.165  1.00  0.00           H0.      0
ATOM   3050  HB3 ASP A 197      62.918  34.380  50.464  1.00  0.00           H0.      0
ATOM   3051  CG  ASP A 197      62.074  33.770  48.669  1.00  0.00           C0.      0
ATOM   3052  OD1 ASP A 197      60.843  33.425  48.662  1.00  0.00           O0.      0
ATOM   3053  OD2 ASP A 197      62.974  33.270  47.992  1.00  0.00           O0.      0
ATOM   3054  C   ASP A 197      62.067  36.947  51.093  1.00  0.00           C0.      0
ATOM   3055  O   ASP A 197      62.276  36.735  52.329  1.00  0.00           O0.      0
ATOM   3056  N   LEU A 198      62.375  38.027  50.351  1.00  0.00           N0.      0
ATOM   3057  H   LEU A 198      62.228  37.988  49.352  1.00  0.00           H0.      0
ATOM   3058  CA  LEU A 198      62.925  39.232  50.984  1.00  0.00           C0.      0
ATOM   3059  HA  LEU A 198      63.789  38.926  51.574  1.00  0.00           H0.      0
ATOM   3060  CB  LEU A 198      63.461  40.126  49.820  1.00  0.00           C0.      0
ATOM   3061  HB2 LEU A 198      62.728  40.140  49.013  1.00  0.00           H0.      0
ATOM   3062  HB3 LEU A 198      63.554  41.106  50.289  1.00  0.00           H0.      0
ATOM   3063  CG  LEU A 198      64.776  39.634  49.218  1.00  0.00           C0.      0
ATOM   3064  HG  LEU A 198      64.759  38.545  49.275  1.00  0.00           H0.      0
ATOM   3065  CD1 LEU A 198      64.968  40.150  47.834  1.00  0.00           C0.      0
ATOM   3066 HD11 LEU A 198      64.105  39.992  47.188  1.00  0.00           H0.      0
ATOM   3067 HD12 LEU A 198      65.148  41.223  47.889  1.00  0.00           H0.      0
ATOM   3068 HD13 LEU A 198      65.811  39.651  47.356  1.00  0.00           H0.      0
ATOM   3069  CD2 LEU A 198      65.962  40.057  50.113  1.00  0.00           C0.      0
ATOM   3070 HD21 LEU A 198      65.968  41.140  50.236  1.00  0.00           H0.      0
ATOM   3071 HD22 LEU A 198      65.788  39.667  51.116  1.00  0.00           H0.      0
ATOM   3072 HD23 LEU A 198      66.886  39.658  49.693  1.00  0.00           H0.      0
ATOM   3073  C   LEU A 198      62.069  39.937  51.981  1.00  0.00           C0.      0
ATOM   3074  O   LEU A 198      62.530  40.722  52.838  1.00  0.00           O0.      0
ATOM   3075  N   THR A 199      60.768  39.663  52.054  1.00  0.00           N0.      0
ATOM   3076  H   THR A 199      60.326  39.268  51.237  1.00  0.00           H0.      0
ATOM   3077  CA  THR A 199      59.822  40.077  53.121  1.00  0.00           C0.      0
ATOM   3078  HA  THR A 199      59.968  41.139  53.320  1.00  0.00           H0.      0
ATOM   3079  CB  THR A 199      58.401  39.856  52.661  1.00  0.00           C0.      0
ATOM   3080  HB  THR A 199      58.285  38.797  52.431  1.00  0.00           H0.      0
ATOM   3081  CG2 THR A 199      57.443  40.409  53.696  1.00  0.00           C0.      0
ATOM   3082 HG21 THR A 199      56.422  40.566  53.347  1.00  0.00           H0.      0
ATOM   3083 HG22 THR A 199      57.493  39.600  54.424  1.00  0.00           H0.      0
ATOM   3084 HG23 THR A 199      57.892  41.298  54.138  1.00  0.00           H0.      0
ATOM   3085  OG1 THR A 199      58.105  40.601  51.498  1.00  0.00           O0.      0
ATOM   3086  HG1 THR A 199      57.242  40.401  51.126  1.00  0.00           H0.      0
ATOM   3087  C   THR A 199      60.073  39.424  54.447  1.00  0.00           C0.      0
ATOM   3088  O   THR A 199      59.587  38.285  54.638  1.00  0.00           O0.      0
ATOM   3089  N   LYS A 200      60.725  40.054  55.437  1.00  0.00           N0.      0
ATOM   3090  H   LYS A 200      60.981  41.019  55.283  1.00  0.00           H0.      0
ATOM   3091  CA  LYS A 200      60.962  39.514  56.809  1.00  0.00           C0.      0
ATOM   3092  HA  LYS A 200      61.466  38.549  56.765  1.00  0.00           H0.      0
ATOM   3093  CB  LYS A 200      61.871  40.475  57.527  1.00  0.00           C0.      0
ATOM   3094  HB2 LYS A 200      62.746  40.669  56.907  1.00  0.00           H0.      0
ATOM   3095  HB3 LYS A 200      61.317  41.398  57.697  1.00  0.00           H0.      0
ATOM   3096  CG  LYS A 200      62.300  40.065  58.885  1.00  0.00           C0.      0
ATOM   3097  HG2 LYS A 200      63.092  40.736  59.217  1.00  0.00           H0.      0
ATOM   3098  HG3 LYS A 200      61.565  40.063  59.690  1.00  0.00           H0.      0
ATOM   3099  CD  LYS A 200      62.970  38.714  59.035  1.00  0.00           C0.      0
ATOM   3100  HD2 LYS A 200      62.278  37.911  58.783  1.00  0.00           H0.      0
ATOM   3101  HD3 LYS A 200      63.759  38.553  58.301  1.00  0.00           H0.      0
ATOM   3102  CE  LYS A 200      63.536  38.431  60.444  1.00  0.00           C0.      0
ATOM   3103  HE2 LYS A 200      64.199  39.264  60.677  1.00  0.00           H0.      0
ATOM   3104  HE3 LYS A 200      62.666  38.324  61.091  1.00  0.00           H0.      0
ATOM   3105  NZ  LYS A 200      64.287  37.127  60.401  1.00  0.00           N0.      0
ATOM   3106  HZ1 LYS A 200      65.032  37.131  59.719  1.00  0.00           H0.      0
ATOM   3107  HZ2 LYS A 200      64.664  36.874  61.303  1.00  0.00           H0.      0
ATOM   3108  HZ3 LYS A 200      63.627  36.390  60.199  1.00  0.00           H0.      0
ATOM   3109  C   LYS A 200      59.669  39.262  57.651  1.00  0.00           C0.      0
ATOM   3110  O   LYS A 200      59.579  38.300  58.411  1.00  0.00           O0.      0
ATOM   3111  N   ASP A 201      58.721  40.212  57.414  1.00  0.00           N0.      0
ATOM   3112  H   ASP A 201      58.927  40.936  56.740  1.00  0.00           H0.      0
ATOM   3113  CA  ASP A 201      57.528  40.170  58.243  1.00  0.00           C0.      0
ATOM   3114  HA  ASP A 201      57.289  39.126  58.446  1.00  0.00           H0.      0
ATOM   3115  CB  ASP A 201      57.820  40.788  59.669  1.00  0.00           C0.      0
ATOM   3116  HB2 ASP A 201      58.606  40.150  60.071  1.00  0.00           H0.      0
ATOM   3117  HB3 ASP A 201      58.143  41.808  59.460  1.00  0.00           H0.      0
ATOM   3118  CG  ASP A 201      56.571  40.669  60.606  1.00  0.00           C0.      0
ATOM   3119  OD1 ASP A 201      55.776  41.629  60.805  1.00  0.00           O0.      0
ATOM   3120  OD2 ASP A 201      56.337  39.495  60.987  1.00  0.00           O0.      0
ATOM   3121  C   ASP A 201      56.352  40.951  57.575  1.00  0.00           C0.      0
ATOM   3122  O   ASP A 201      56.541  41.959  56.906  1.00  0.00           O0.      0
ATOM   3123  N   ILE A 202      55.104  40.428  57.764  1.00  0.00           N0.      0
ATOM   3124  H   ILE A 202      54.841  39.528  58.140  1.00  0.00           H0.      0
ATOM   3125  CA  ILE A 202      54.000  41.356  57.667  1.00  0.00           C0.      0
ATOM   3126  HA  ILE A 202      54.412  42.353  57.512  1.00  0.00           H0.      0
ATOM   3127  CB  ILE A 202      53.150  41.181  56.367  1.00  0.00           C0.      0
ATOM   3128  HB  ILE A 202      52.773  40.162  56.452  1.00  0.00           H0.      0
ATOM   3129  CG2 ILE A 202      51.912  42.057  56.475  1.00  0.00           C0.      0
ATOM   3130 HG21 ILE A 202      52.174  43.105  56.622  1.00  0.00           H0.      0
ATOM   3131 HG22 ILE A 202      51.293  41.956  55.584  1.00  0.00           H0.      0
ATOM   3132 HG23 ILE A 202      51.247  41.661  57.242  1.00  0.00           H0.      0
ATOM   3133  CG1 ILE A 202      53.999  41.365  55.084  1.00  0.00           C0.      0
ATOM   3134 HG12 ILE A 202      54.486  42.340  55.116  1.00  0.00           H0.      0
ATOM   3135 HG13 ILE A 202      54.799  40.625  55.065  1.00  0.00           H0.      0
ATOM   3136  CD1 ILE A 202      53.255  41.099  53.836  1.00  0.00           C0.      0
ATOM   3137 HD11 ILE A 202      53.865  41.008  52.938  1.00  0.00           H0.      0
ATOM   3138 HD12 ILE A 202      52.690  40.181  53.996  1.00  0.00           H0.      0
ATOM   3139 HD13 ILE A 202      52.552  41.888  53.568  1.00  0.00           H0.      0
ATOM   3140  C   ILE A 202      53.211  41.190  58.973  1.00  0.00           C0.      0
ATOM   3141  O   ILE A 202      53.080  40.133  59.548  1.00  0.00           O0.      0
ATOM   3142  N   THR A 203      52.598  42.278  59.461  1.00  0.00           N0.      0
ATOM   3143  H   THR A 203      52.687  43.136  58.935  1.00  0.00           H0.      0
ATOM   3144  CA  THR A 203      51.756  42.346  60.582  1.00  0.00           C0.      0
ATOM   3145  HA  THR A 203      51.494  41.330  60.877  1.00  0.00           H0.      0
ATOM   3146  CB  THR A 203      52.417  42.942  61.812  1.00  0.00           C0.      0
ATOM   3147  HB  THR A 203      52.607  43.992  61.586  1.00  0.00           H0.      0
ATOM   3148  CG2 THR A 203      51.507  42.921  63.111  1.00  0.00           C0.      0
ATOM   3149 HG21 THR A 203      51.955  43.708  63.718  1.00  0.00           H0.      0
ATOM   3150 HG22 THR A 203      50.517  43.317  62.883  1.00  0.00           H0.      0
ATOM   3151 HG23 THR A 203      51.659  41.976  63.632  1.00  0.00           H0.      0
ATOM   3152  OG1 THR A 203      53.597  42.333  62.127  1.00  0.00           O0.      0
ATOM   3153  HG1 THR A 203      54.234  42.285  61.411  1.00  0.00           H0.      0
ATOM   3154  C   THR A 203      50.370  43.012  60.316  1.00  0.00           C0.      0
ATOM   3155  O   THR A 203      50.314  44.111  59.770  1.00  0.00           O0.      0
ATOM   3156  N   THR A 204      49.264  42.440  60.768  1.00  0.00           N0.      0
ATOM   3157  H   THR A 204      49.453  41.596  61.291  1.00  0.00           H0.      0
ATOM   3158  CA  THR A 204      47.921  43.013  60.634  1.00  0.00           C0.      0
ATOM   3159  HA  THR A 204      47.941  43.711  59.797  1.00  0.00           H0.      0
ATOM   3160  CB  THR A 204      46.848  41.931  60.265  1.00  0.00           C0.      0
ATOM   3161  HB  THR A 204      46.909  41.176  61.048  1.00  0.00           H0.      0
ATOM   3162  CG2 THR A 204      45.397  42.502  60.145  1.00  0.00           C0.      0
ATOM   3163 HG21 THR A 204      45.154  42.903  61.129  1.00  0.00           H0.      0
ATOM   3164 HG22 THR A 204      45.261  43.238  59.353  1.00  0.00           H0.      0
ATOM   3165 HG23 THR A 204      44.714  41.658  60.044  1.00  0.00           H0.      0
ATOM   3166  OG1 THR A 204      47.017  41.414  58.973  1.00  0.00           O0.      0
ATOM   3167  HG1 THR A 204      47.765  40.834  59.132  1.00  0.00           H0.      0
ATOM   3168  C   THR A 204      47.501  43.636  61.988  1.00  0.00           C0.      0
ATOM   3169  O   THR A 204      47.734  43.057  63.042  1.00  0.00           O0.      0
ATOM   3170  N   SER A 205      46.675  44.703  61.866  1.00  0.00           N0.      0
ATOM   3171  H   SER A 205      46.694  45.194  60.983  1.00  0.00           H0.      0
ATOM   3172  CA  SER A 205      45.865  45.327  62.870  1.00  0.00           C0.      0
ATOM   3173  HA  SER A 205      45.629  44.562  63.610  1.00  0.00           H0.      0
ATOM   3174  CB  SER A 205      46.640  46.407  63.566  1.00  0.00           C0.      0
ATOM   3175  HB2 SER A 205      47.687  46.103  63.572  1.00  0.00           H0.      0
ATOM   3176  HB3 SER A 205      46.646  47.340  63.002  1.00  0.00           H0.      0
ATOM   3177  OG  SER A 205      46.022  46.648  64.872  1.00  0.00           O0.      0
ATOM   3178  HG  SER A 205      46.616  46.276  65.528  1.00  0.00           H0.      0
ATOM   3179  C   SER A 205      44.533  45.862  62.296  1.00  0.00           C0.      0
ATOM   3180  O   SER A 205      44.465  46.377  61.135  1.00  0.00           O0.      0
ATOM   3181  N   VAL A 206      43.498  45.738  63.110  1.00  0.00           N0.      0
ATOM   3182  H   VAL A 206      43.772  45.453  64.040  1.00  0.00           H0.      0
ATOM   3183  CA  VAL A 206      42.111  46.186  62.854  1.00  0.00           C0.      0
ATOM   3184  HA  VAL A 206      42.029  46.588  61.845  1.00  0.00           H0.      0
ATOM   3185  CB  VAL A 206      41.172  44.918  63.018  1.00  0.00           C0.      0
ATOM   3186  HB  VAL A 206      41.193  44.486  64.019  1.00  0.00           H0.      0
ATOM   3187  CG1 VAL A 206      39.666  45.226  62.776  1.00  0.00           C0.      0
ATOM   3188 HG11 VAL A 206      39.391  45.900  63.586  1.00  0.00           H0.      0
ATOM   3189 HG12 VAL A 206      39.692  45.566  61.740  1.00  0.00           H0.      0
ATOM   3190 HG13 VAL A 206      39.051  44.353  62.993  1.00  0.00           H0.      0
ATOM   3191  CG2 VAL A 206      41.548  43.818  62.064  1.00  0.00           C0.      0
ATOM   3192 HG21 VAL A 206      40.889  42.979  62.285  1.00  0.00           H0.      0
ATOM   3193 HG22 VAL A 206      41.373  44.141  61.038  1.00  0.00           H0.      0
ATOM   3194 HG23 VAL A 206      42.620  43.642  62.151  1.00  0.00           H0.      0
ATOM   3195  C   VAL A 206      41.659  47.314  63.823  1.00  0.00           C0.      0
ATOM   3196  O   VAL A 206      42.171  47.382  64.900  1.00  0.00           O0.      0
ATOM   3197  N   LEU A 207      40.888  48.254  63.293  1.00  0.00           N0.      0
ATOM   3198  H   LEU A 207      40.466  48.007  62.409  1.00  0.00           H0.      0
ATOM   3199  CA  LEU A 207      40.391  49.379  64.060  1.00  0.00           C0.      0
ATOM   3200  HA  LEU A 207      40.722  49.255  65.091  1.00  0.00           H0.      0
ATOM   3201  CB  LEU A 207      40.925  50.649  63.550  1.00  0.00           C0.      0
ATOM   3202  HB2 LEU A 207      40.488  50.783  62.560  1.00  0.00           H0.      0
ATOM   3203  HB3 LEU A 207      40.609  51.391  64.283  1.00  0.00           H0.      0
ATOM   3204  CG  LEU A 207      42.456  50.709  63.401  1.00  0.00           C0.      0
ATOM   3205  HG  LEU A 207      42.937  50.214  64.245  1.00  0.00           H0.      0
ATOM   3206  CD1 LEU A 207      43.057  50.221  62.050  1.00  0.00           C0.      0
ATOM   3207 HD11 LEU A 207      44.132  50.193  62.226  1.00  0.00           H0.      0
ATOM   3208 HD12 LEU A 207      42.767  49.193  61.829  1.00  0.00           H0.      0
ATOM   3209 HD13 LEU A 207      42.802  50.902  61.238  1.00  0.00           H0.      0
ATOM   3210  CD2 LEU A 207      42.959  52.220  63.665  1.00  0.00           C0.      0
ATOM   3211 HD21 LEU A 207      44.021  52.312  63.437  1.00  0.00           H0.      0
ATOM   3212 HD22 LEU A 207      42.356  52.973  63.159  1.00  0.00           H0.      0
ATOM   3213 HD23 LEU A 207      42.886  52.485  64.720  1.00  0.00           H0.      0
ATOM   3214  C   LEU A 207      38.855  49.324  64.193  1.00  0.00           C0.      0
ATOM   3215  O   LEU A 207      38.170  48.892  63.289  1.00  0.00           O0.      0
ATOM   3216  N   THR A 208      38.364  49.595  65.396  1.00  0.00           N0.      0
ATOM   3217  H   THR A 208      39.015  50.112  65.968  1.00  0.00           H0.      0
ATOM   3218  CA  THR A 208      37.057  49.104  65.896  1.00  0.00           C0.      0
ATOM   3219  HA  THR A 208      36.510  48.633  65.079  1.00  0.00           H0.      0
ATOM   3220  CB  THR A 208      37.134  48.057  67.033  1.00  0.00           C0.      0
ATOM   3221  HB  THR A 208      36.090  47.811  67.227  1.00  0.00           H0.      0
ATOM   3222  CG2 THR A 208      38.038  46.799  66.673  1.00  0.00           C0.      0
ATOM   3223 HG21 THR A 208      38.061  46.103  67.512  1.00  0.00           H0.      0
ATOM   3224 HG22 THR A 208      37.620  46.359  65.768  1.00  0.00           H0.      0
ATOM   3225 HG23 THR A 208      39.049  47.197  66.575  1.00  0.00           H0.      0
ATOM   3226  OG1 THR A 208      37.564  48.621  68.300  1.00  0.00           O0.      0
ATOM   3227  HG1 THR A 208      38.383  49.071  68.079  1.00  0.00           H0.      0
ATOM   3228  C   THR A 208      36.168  50.283  66.508  1.00  0.00           C0.      0
ATOM   3229  O   THR A 208      36.680  51.239  67.134  1.00  0.00           O0.      0
ATOM   3230  N   VAL A 209      34.870  50.108  66.406  1.00  0.00           N0.      0
ATOM   3231  H   VAL A 209      34.559  49.332  65.840  1.00  0.00           H0.      0
ATOM   3232  CA  VAL A 209      33.913  50.907  67.205  1.00  0.00           C0.      0
ATOM   3233  HA  VAL A 209      34.313  51.201  68.176  1.00  0.00           H0.      0
ATOM   3234  CB  VAL A 209      33.607  52.261  66.549  1.00  0.00           C0.      0
ATOM   3235  HB  VAL A 209      34.574  52.702  66.307  1.00  0.00           H0.      0
ATOM   3236  CG1 VAL A 209      32.831  52.087  65.263  1.00  0.00           C0.      0
ATOM   3237 HG11 VAL A 209      31.831  51.835  65.616  1.00  0.00           H0.      0
ATOM   3238 HG12 VAL A 209      32.867  53.049  64.752  1.00  0.00           H0.      0
ATOM   3239 HG13 VAL A 209      33.155  51.251  64.642  1.00  0.00           H0.      0
ATOM   3240  CG2 VAL A 209      32.840  53.213  67.491  1.00  0.00           C0.      0
ATOM   3241 HG21 VAL A 209      33.222  53.201  68.512  1.00  0.00           H0.      0
ATOM   3242 HG22 VAL A 209      32.867  54.186  67.001  1.00  0.00           H0.      0
ATOM   3243 HG23 VAL A 209      31.777  53.010  67.619  1.00  0.00           H0.      0
ATOM   3244  C   VAL A 209      32.606  50.089  67.383  1.00  0.00           C0.      0
ATOM   3245  O   VAL A 209      32.219  49.383  66.455  1.00  0.00           O0.      0
ATOM   3246  N   ASN A 210      32.109  50.085  68.651  1.00  0.00           N0.      0
ATOM   3247  H   ASN A 210      32.674  50.551  69.346  1.00  0.00           H0.      0
ATOM   3248  CA  ASN A 210      30.916  49.359  69.075  1.00  0.00           C0.      0
ATOM   3249  HA  ASN A 210      30.983  49.379  70.163  1.00  0.00           H0.      0
ATOM   3250  CB  ASN A 210      29.607  50.033  68.607  1.00  0.00           C0.      0
ATOM   3251  HB2 ASN A 210      29.477  50.129  67.529  1.00  0.00           H0.      0
ATOM   3252  HB3 ASN A 210      28.775  49.448  69.000  1.00  0.00           H0.      0
ATOM   3253  CG  ASN A 210      29.446  51.428  69.182  1.00  0.00           C0.      0
ATOM   3254  OD1 ASN A 210      29.525  51.688  70.393  1.00  0.00           O0.      0
ATOM   3255  ND2 ASN A 210      29.234  52.468  68.423  1.00  0.00           N0.      0
ATOM   3256 HD21 ASN A 210      29.286  53.407  68.792  1.00  0.00           H0.      0
ATOM   3257 HD22 ASN A 210      29.030  52.299  67.449  1.00  0.00           H0.      0
ATOM   3258  C   ASN A 210      31.038  47.876  68.711  1.00  0.00           C0.      0
ATOM   3259  O   ASN A 210      30.173  47.341  68.116  1.00  0.00           O0.      0
ATOM   3260  N   ASN A 211      32.269  47.380  68.969  1.00  0.00           N0.      0
ATOM   3261  H   ASN A 211      32.975  48.005  69.331  1.00  0.00           H0.      0
ATOM   3262  CA  ASN A 211      32.777  45.978  68.716  1.00  0.00           C0.      0
ATOM   3263  HA  ASN A 211      33.845  46.021  68.932  1.00  0.00           H0.      0
ATOM   3264  CB  ASN A 211      32.101  45.035  69.718  1.00  0.00           C0.      0
ATOM   3265  HB2 ASN A 211      31.038  45.237  69.584  1.00  0.00           H0.      0
ATOM   3266  HB3 ASN A 211      32.388  43.994  69.572  1.00  0.00           H0.      0
ATOM   3267  CG  ASN A 211      32.414  45.385  71.187  1.00  0.00           C0.      0
ATOM   3268  OD1 ASN A 211      33.579  45.502  71.522  1.00  0.00           O0.      0
ATOM   3269  ND2 ASN A 211      31.524  45.886  71.922  1.00  0.00           N0.      0
ATOM   3270 HD21 ASN A 211      31.785  46.145  72.863  1.00  0.00           H0.      0
ATOM   3271 HD22 ASN A 211      30.610  46.044  71.523  1.00  0.00           H0.      0
ATOM   3272  C   ASN A 211      32.824  45.549  67.242  1.00  0.00           C0.      0
ATOM   3273  O   ASN A 211      33.154  44.402  67.033  1.00  0.00           O0.      0
ATOM   3274  N   LYS A 212      32.419  46.423  66.388  1.00  0.00           N0.      0
ATOM   3275  H   LYS A 212      31.929  47.251  66.695  1.00  0.00           H0.      0
ATOM   3276  CA  LYS A 212      32.598  46.110  64.950  1.00  0.00           C0.      0
ATOM   3277  HA  LYS A 212      32.692  45.044  64.742  1.00  0.00           H0.      0
ATOM   3278  CB  LYS A 212      31.316  46.563  64.246  1.00  0.00           C0.      0
ATOM   3279  HB2 LYS A 212      31.107  47.604  64.491  1.00  0.00           H0.      0
ATOM   3280  HB3 LYS A 212      31.565  46.402  63.197  1.00  0.00           H0.      0
ATOM   3281  CG  LYS A 212      30.139  45.698  64.601  1.00  0.00           C0.      0
ATOM   3282  HG2 LYS A 212      30.403  44.665  64.824  1.00  0.00           H0.      0
ATOM   3283  HG3 LYS A 212      29.803  46.076  65.566  1.00  0.00           H0.      0
ATOM   3284  CD  LYS A 212      29.068  45.670  63.504  1.00  0.00           C0.      0
ATOM   3285  HD2 LYS A 212      28.605  46.656  63.517  1.00  0.00           H0.      0
ATOM   3286  HD3 LYS A 212      29.481  45.394  62.534  1.00  0.00           H0.      0
ATOM   3287  CE  LYS A 212      27.908  44.658  63.814  1.00  0.00           C0.      0
ATOM   3288  HE2 LYS A 212      28.360  43.666  63.782  1.00  0.00           H0.      0
ATOM   3289  HE3 LYS A 212      27.488  44.773  64.813  1.00  0.00           H0.      0
ATOM   3290  NZ  LYS A 212      26.811  44.780  62.915  1.00  0.00           N0.      0
ATOM   3291  HZ1 LYS A 212      26.991  44.506  61.959  1.00  0.00           H0.      0
ATOM   3292  HZ2 LYS A 212      25.952  44.358  63.238  1.00  0.00           H0.      0
ATOM   3293  HZ3 LYS A 212      26.502  45.730  62.769  1.00  0.00           H0.      0
ATOM   3294  C   LYS A 212      33.819  46.811  64.333  1.00  0.00           C0.      0
ATOM   3295  O   LYS A 212      34.267  47.798  64.908  1.00  0.00           O0.      0
ATOM   3296  N   ALA A 213      34.341  46.301  63.250  1.00  0.00           N0.      0
ATOM   3297  H   ALA A 213      33.994  45.433  62.868  1.00  0.00           H0.      0
ATOM   3298  CA  ALA A 213      35.339  46.993  62.513  1.00  0.00           C0.      0
ATOM   3299  HA  ALA A 213      36.104  47.313  63.220  1.00  0.00           H0.      0
ATOM   3300  CB  ALA A 213      36.057  45.975  61.653  1.00  0.00           C0.      0
ATOM   3301  HB1 ALA A 213      36.265  45.104  62.275  1.00  0.00           H0.      0
ATOM   3302  HB2 ALA A 213      35.336  45.629  60.912  1.00  0.00           H0.      0
ATOM   3303  HB3 ALA A 213      36.976  46.427  61.281  1.00  0.00           H0.      0
ATOM   3304  C   ALA A 213      34.896  48.291  61.641  1.00  0.00           C0.      0
ATOM   3305  O   ALA A 213      33.811  48.398  61.193  1.00  0.00           O0.      0
ATOM   3306  N   HIE A 214      35.912  49.150  61.453  1.00  0.00           N0.      0
ATOM   3307  H   HIE A 214      36.775  48.929  61.929  1.00  0.00           H0.      0
ATOM   3308  CA  HIE A 214      35.867  50.368  60.555  1.00  0.00           C0.      0
ATOM   3309  HA  HIE A 214      35.042  50.180  59.868  1.00  0.00           H0.      0
ATOM   3310  CB  HIE A 214      35.602  51.641  61.265  1.00  0.00           C0.      0
ATOM   3311  HB2 HIE A 214      35.717  52.400  60.491  1.00  0.00           H0.      0
ATOM   3312  HB3 HIE A 214      34.549  51.623  61.546  1.00  0.00           H0.      0
ATOM   3313  CG  HIE A 214      36.596  52.041  62.317  1.00  0.00           C0.      0
ATOM   3314  ND1 HIE A 214      37.826  52.566  62.071  1.00  0.00           N0.      0
ATOM   3315  CE1 HIE A 214      38.402  52.727  63.322  1.00  0.00           C0.      0
ATOM   3316  HE1 HIE A 214      39.330  53.226  63.559  1.00  0.00           H0.      0
ATOM   3317  NE2 HIE A 214      37.557  52.448  64.296  1.00  0.00           N0.      0
ATOM   3318  HE2 HIE A 214      37.736  52.495  65.289  1.00  0.00           H0.      0
ATOM   3319  CD2 HIE A 214      36.431  52.007  63.660  1.00  0.00           C0.      0
ATOM   3320  HD2 HIE A 214      35.592  51.552  64.166  1.00  0.00           H0.      0
ATOM   3321  C   HIE A 214      37.102  50.484  59.598  1.00  0.00           C0.      0
ATOM   3322  O   HIE A 214      36.892  50.650  58.393  1.00  0.00           O0.      0
ATOM   3323  N   MET A 215      38.296  50.160  60.031  1.00  0.00           N0.      0
ATOM   3324  H   MET A 215      38.410  49.963  61.015  1.00  0.00           H0.      0
ATOM   3325  CA  MET A 215      39.517  50.242  59.181  1.00  0.00           C0.      0
ATOM   3326  HA  MET A 215      39.266  50.255  58.121  1.00  0.00           H0.      0
ATOM   3327  CB  MET A 215      40.302  51.522  59.474  1.00  0.00           C0.      0
ATOM   3328  HB2 MET A 215      39.620  52.343  59.255  1.00  0.00           H0.      0
ATOM   3329  HB3 MET A 215      40.658  51.608  60.501  1.00  0.00           H0.      0
ATOM   3330  CG  MET A 215      41.415  51.865  58.391  1.00  0.00           C0.      0
ATOM   3331  HG2 MET A 215      42.196  51.116  58.525  1.00  0.00           H0.      0
ATOM   3332  HG3 MET A 215      41.110  51.712  57.356  1.00  0.00           H0.      0
ATOM   3333  SD  MET A 215      42.326  53.454  58.571  1.00  0.00           S0.      0
ATOM   3334  CE  MET A 215      42.845  53.599  60.285  1.00  0.00           C0.      0
ATOM   3335  HE1 MET A 215      43.538  52.764  60.389  1.00  0.00           H0.      0
ATOM   3336  HE2 MET A 215      43.337  54.548  60.498  1.00  0.00           H0.      0
ATOM   3337  HE3 MET A 215      42.005  53.496  60.972  1.00  0.00           H0.      0
ATOM   3338  C   MET A 215      40.352  49.020  59.367  1.00  0.00           C0.      0
ATOM   3339  O   MET A 215      40.326  48.390  60.379  1.00  0.00           O0.      0
ATOM   3340  N   VAL A 216      41.176  48.720  58.365  1.00  0.00           N0.      0
ATOM   3341  H   VAL A 216      41.199  49.347  57.574  1.00  0.00           H0.      0
ATOM   3342  CA  VAL A 216      42.318  47.725  58.338  1.00  0.00           C0.      0
ATOM   3343  HA  VAL A 216      42.227  47.225  59.302  1.00  0.00           H0.      0
ATOM   3344  CB  VAL A 216      42.007  46.584  57.324  1.00  0.00           C0.      0
ATOM   3345  HB  VAL A 216      41.775  46.875  56.300  1.00  0.00           H0.      0
ATOM   3346  CG1 VAL A 216      43.134  45.513  57.178  1.00  0.00           C0.      0
ATOM   3347 HG11 VAL A 216      44.152  45.763  56.881  1.00  0.00           H0.      0
ATOM   3348 HG12 VAL A 216      43.199  45.121  58.193  1.00  0.00           H0.      0
ATOM   3349 HG13 VAL A 216      42.712  44.720  56.559  1.00  0.00           H0.      0
ATOM   3350  CG2 VAL A 216      40.716  45.968  57.724  1.00  0.00           C0.      0
ATOM   3351 HG21 VAL A 216      40.636  44.974  57.284  1.00  0.00           H0.      0
ATOM   3352 HG22 VAL A 216      40.496  45.871  58.787  1.00  0.00           H0.      0
ATOM   3353 HG23 VAL A 216      39.920  46.614  57.356  1.00  0.00           H0.      0
ATOM   3354  C   VAL A 216      43.716  48.380  58.235  1.00  0.00           C0.      0
ATOM   3355  O   VAL A 216      43.785  49.407  57.537  1.00  0.00           O0.      0
ATOM   3356  N   THR A 217      44.816  47.926  58.906  1.00  0.00           N0.      0
ATOM   3357  H   THR A 217      44.585  47.206  59.576  1.00  0.00           H0.      0
ATOM   3358  CA  THR A 217      46.210  48.423  58.716  1.00  0.00           C0.      0
ATOM   3359  HA  THR A 217      46.328  48.834  57.713  1.00  0.00           H0.      0
ATOM   3360  CB  THR A 217      46.451  49.373  59.848  1.00  0.00           C0.      0
ATOM   3361  HB  THR A 217      45.913  49.020  60.728  1.00  0.00           H0.      0
ATOM   3362  CG2 THR A 217      47.957  49.836  60.063  1.00  0.00           C0.      0
ATOM   3363 HG21 THR A 217      47.979  50.694  60.735  1.00  0.00           H0.      0
ATOM   3364 HG22 THR A 217      48.608  49.036  60.417  1.00  0.00           H0.      0
ATOM   3365 HG23 THR A 217      48.436  50.165  59.141  1.00  0.00           H0.      0
ATOM   3366  OG1 THR A 217      45.747  50.554  59.507  1.00  0.00           O0.      0
ATOM   3367  HG1 THR A 217      45.167  50.262  58.800  1.00  0.00           H0.      0
ATOM   3368  C   THR A 217      47.262  47.264  58.685  1.00  0.00           C0.      0
ATOM   3369  O   THR A 217      47.128  46.273  59.428  1.00  0.00           O0.      0
ATOM   3370  N   LEU A 218      48.197  47.390  57.760  1.00  0.00           N0.      0
ATOM   3371  H   LEU A 218      48.226  48.209  57.171  1.00  0.00           H0.      0
ATOM   3372  CA  LEU A 218      49.357  46.492  57.755  1.00  0.00           C0.      0
ATOM   3373  HA  LEU A 218      49.241  45.842  58.622  1.00  0.00           H0.      0
ATOM   3374  CB  LEU A 218      49.355  45.647  56.458  1.00  0.00           C0.      0
ATOM   3375  HB2 LEU A 218      49.330  46.362  55.635  1.00  0.00           H0.      0
ATOM   3376  HB3 LEU A 218      50.323  45.152  56.375  1.00  0.00           H0.      0
ATOM   3377  CG  LEU A 218      48.342  44.471  56.417  1.00  0.00           C0.      0
ATOM   3378  HG  LEU A 218      48.574  43.779  57.226  1.00  0.00           H0.      0
ATOM   3379  CD1 LEU A 218      46.860  44.837  56.457  1.00  0.00           C0.      0
ATOM   3380 HD11 LEU A 218      46.713  45.615  55.709  1.00  0.00           H0.      0
ATOM   3381 HD12 LEU A 218      46.353  43.929  56.129  1.00  0.00           H0.      0
ATOM   3382 HD13 LEU A 218      46.557  45.102  57.470  1.00  0.00           H0.      0
ATOM   3383  CD2 LEU A 218      48.535  43.719  55.093  1.00  0.00           C0.      0
ATOM   3384 HD21 LEU A 218      47.956  42.797  55.050  1.00  0.00           H0.      0
ATOM   3385 HD22 LEU A 218      48.101  44.219  54.226  1.00  0.00           H0.      0
ATOM   3386 HD23 LEU A 218      49.556  43.407  54.875  1.00  0.00           H0.      0
ATOM   3387  C   LEU A 218      50.662  47.267  58.057  1.00  0.00           C0.      0
ATOM   3388  O   LEU A 218      50.946  48.353  57.537  1.00  0.00           O0.      0
ATOM   3389  N   ASP A 219      51.485  46.608  58.951  1.00  0.00           N0.      0
ATOM   3390  H   ASP A 219      51.217  45.710  59.328  1.00  0.00           H0.      0
ATOM   3391  CA  ASP A 219      52.943  46.837  58.968  1.00  0.00           C0.      0
ATOM   3392  HA  ASP A 219      53.017  47.820  58.504  1.00  0.00           H0.      0
ATOM   3393  CB  ASP A 219      53.483  47.182  60.378  1.00  0.00           C0.      0
ATOM   3394  HB2 ASP A 219      53.371  46.333  61.052  1.00  0.00           H0.      0
ATOM   3395  HB3 ASP A 219      54.546  47.390  60.257  1.00  0.00           H0.      0
ATOM   3396  CG  ASP A 219      52.977  48.360  61.172  1.00  0.00           C0.      0
ATOM   3397  OD1 ASP A 219      52.056  48.069  61.991  1.00  0.00           O0.      0
ATOM   3398  OD2 ASP A 219      53.492  49.475  61.173  1.00  0.00           O0.      0
ATOM   3399  C   ASP A 219      53.866  45.807  58.309  1.00  0.00           C0.      0
ATOM   3400  O   ASP A 219      53.749  44.608  58.550  1.00  0.00           O0.      0
ATOM   3401  N   TYR A 220      54.905  46.200  57.650  1.00  0.00           N0.      0
ATOM   3402  H   TYR A 220      54.973  47.191  57.468  1.00  0.00           H0.      0
ATOM   3403  CA  TYR A 220      55.795  45.328  56.772  1.00  0.00           C0.      0
ATOM   3404  HA  TYR A 220      55.582  44.263  56.865  1.00  0.00           H0.      0
ATOM   3405  CB  TYR A 220      55.641  45.687  55.270  1.00  0.00           C0.      0
ATOM   3406  HB2 TYR A 220      56.020  46.685  55.050  1.00  0.00           H0.      0
ATOM   3407  HB3 TYR A 220      56.271  45.028  54.673  1.00  0.00           H0.      0
ATOM   3408  CG  TYR A 220      54.150  45.721  54.759  1.00  0.00           C0.      0
ATOM   3409  CD1 TYR A 220      53.307  46.774  55.153  1.00  0.00           C0.      0
ATOM   3410  HD1 TYR A 220      53.545  47.583  55.827  1.00  0.00           H0.      0
ATOM   3411  CE1 TYR A 220      52.011  46.817  54.665  1.00  0.00           C0.      0
ATOM   3412  HE1 TYR A 220      51.304  47.576  54.964  1.00  0.00           H0.      0
ATOM   3413  CZ  TYR A 220      51.523  45.887  53.722  1.00  0.00           C0.      0
ATOM   3414  OH  TYR A 220      50.306  46.039  53.141  1.00  0.00           O0.      0
ATOM   3415  HH  TYR A 220      50.295  45.353  52.469  1.00  0.00           H0.      0
ATOM   3416  CE2 TYR A 220      52.363  44.847  53.339  1.00  0.00           C0.      0
ATOM   3417  HE2 TYR A 220      51.942  44.076  52.712  1.00  0.00           H0.      0
ATOM   3418  CD2 TYR A 220      53.666  44.735  53.898  1.00  0.00           C0.      0
ATOM   3419  HD2 TYR A 220      54.266  43.888  53.598  1.00  0.00           H0.      0
ATOM   3420  C   TYR A 220      57.302  45.470  57.148  1.00  0.00           C0.      0
ATOM   3421  O   TYR A 220      57.689  46.627  57.351  1.00  0.00           O0.      0
ATOM   3422  N   THR A 221      58.039  44.407  57.175  1.00  0.00           N0.      0
ATOM   3423  H   THR A 221      57.727  43.557  56.729  1.00  0.00           H0.      0
ATOM   3424  CA  THR A 221      59.535  44.589  57.270  1.00  0.00           C0.      0
ATOM   3425  HA  THR A 221      59.793  45.647  57.213  1.00  0.00           H0.      0
ATOM   3426  CB  THR A 221      59.859  44.091  58.731  1.00  0.00           C0.      0
ATOM   3427  HB  THR A 221      59.628  43.034  58.864  1.00  0.00           H0.      0
ATOM   3428  CG2 THR A 221      61.369  44.206  58.994  1.00  0.00           C0.      0
ATOM   3429 HG21 THR A 221      62.005  43.709  58.262  1.00  0.00           H0.      0
ATOM   3430 HG22 THR A 221      61.631  45.263  59.056  1.00  0.00           H0.      0
ATOM   3431 HG23 THR A 221      61.659  43.799  59.963  1.00  0.00           H0.      0
ATOM   3432  OG1 THR A 221      59.177  44.548  59.810  1.00  0.00           O0.      0
ATOM   3433  HG1 THR A 221      58.272  44.234  59.873  1.00  0.00           H0.      0
ATOM   3434  C   THR A 221      60.154  43.734  56.211  1.00  0.00           C0.      0
ATOM   3435  O   THR A 221      59.828  42.580  55.992  1.00  0.00           O0.      0
ATOM   3436  N   VAL A 222      61.189  44.287  55.597  1.00  0.00           N0.      0
ATOM   3437  H   VAL A 222      61.533  45.128  56.040  1.00  0.00           H0.      0
ATOM   3438  CA  VAL A 222      61.644  43.923  54.246  1.00  0.00           C0.      0
ATOM   3439  HA  VAL A 222      61.497  42.857  54.072  1.00  0.00           H0.      0
ATOM   3440  CB  VAL A 222      61.063  44.877  53.119  1.00  0.00           C0.      0
ATOM   3441  HB  VAL A 222      61.117  45.935  53.374  1.00  0.00           H0.      0
ATOM   3442  CG1 VAL A 222      61.420  44.492  51.606  1.00  0.00           C0.      0
ATOM   3443 HG11 VAL A 222      60.821  45.042  50.880  1.00  0.00           H0.      0
ATOM   3444 HG12 VAL A 222      62.465  44.622  51.325  1.00  0.00           H0.      0
ATOM   3445 HG13 VAL A 222      61.175  43.434  51.509  1.00  0.00           H0.      0
ATOM   3446  CG2 VAL A 222      59.549  44.556  53.253  1.00  0.00           C0.      0
ATOM   3447 HG21 VAL A 222      59.043  44.865  52.339  1.00  0.00           H0.      0
ATOM   3448 HG22 VAL A 222      59.340  43.489  53.328  1.00  0.00           H0.      0
ATOM   3449 HG23 VAL A 222      59.029  44.974  54.115  1.00  0.00           H0.      0
ATOM   3450  C   VAL A 222      63.172  44.080  54.251  1.00  0.00           C0.      0
ATOM   3451  O   VAL A 222      63.594  45.090  54.773  1.00  0.00           O0.      0
ATOM   3452  N   GLN A 223      63.976  43.138  53.773  1.00  0.00           N0.      0
ATOM   3453  H   GLN A 223      63.517  42.287  53.481  1.00  0.00           H0.      0
ATOM   3454  CA  GLN A 223      65.380  43.175  53.724  1.00  0.00           C0.      0
ATOM   3455  HA  GLN A 223      65.709  43.488  54.715  1.00  0.00           H0.      0
ATOM   3456  CB  GLN A 223      65.938  41.776  53.369  1.00  0.00           C0.      0
ATOM   3457  HB2 GLN A 223      65.595  40.943  53.982  1.00  0.00           H0.      0
ATOM   3458  HB3 GLN A 223      65.590  41.470  52.383  1.00  0.00           H0.      0
ATOM   3459  CG  GLN A 223      67.551  41.675  53.542  1.00  0.00           C0.      0
ATOM   3460  HG2 GLN A 223      67.985  41.063  52.751  1.00  0.00           H0.      0
ATOM   3461  HG3 GLN A 223      67.896  42.708  53.500  1.00  0.00           H0.      0
ATOM   3462  CD  GLN A 223      67.935  41.037  54.845  1.00  0.00           C0.      0
ATOM   3463  OE1 GLN A 223      67.708  39.871  55.132  1.00  0.00           O0.      0
ATOM   3464  NE2 GLN A 223      68.230  41.871  55.780  1.00  0.00           N0.      0
ATOM   3465 HE21 GLN A 223      68.289  41.475  56.708  1.00  0.00           H0.      0
ATOM   3466 HE22 GLN A 223      68.359  42.863  55.642  1.00  0.00           H0.      0
ATOM   3467  C   GLN A 223      65.781  44.164  52.605  1.00  0.00           C0.      0
ATOM   3468  O   GLN A 223      65.152  44.044  51.518  1.00  0.00           O0.      0
ATOM   3469  N   VAL A 224      66.786  44.977  52.819  1.00  0.00           N0.      0
ATOM   3470  H   VAL A 224      67.057  45.039  53.790  1.00  0.00           H0.      0
ATOM   3471  CA  VAL A 224      67.345  45.839  51.762  1.00  0.00           C0.      0
ATOM   3472  HA  VAL A 224      67.030  45.430  50.802  1.00  0.00           H0.      0
ATOM   3473  CB  VAL A 224      66.648  47.192  51.752  1.00  0.00           C0.      0
ATOM   3474  HB  VAL A 224      65.587  46.956  51.836  1.00  0.00           H0.      0
ATOM   3475  CG1 VAL A 224      66.888  47.946  53.141  1.00  0.00           C0.      0
ATOM   3476 HG11 VAL A 224      67.949  48.134  53.309  1.00  0.00           H0.      0
ATOM   3477 HG12 VAL A 224      66.298  48.862  53.127  1.00  0.00           H0.      0
ATOM   3478 HG13 VAL A 224      66.464  47.391  53.978  1.00  0.00           H0.      0
ATOM   3479  CG2 VAL A 224      66.937  48.210  50.649  1.00  0.00           C0.      0
ATOM   3480 HG21 VAL A 224      66.359  49.114  50.840  1.00  0.00           H0.      0
ATOM   3481 HG22 VAL A 224      67.998  48.443  50.741  1.00  0.00           H0.      0
ATOM   3482 HG23 VAL A 224      66.634  47.882  49.655  1.00  0.00           H0.      0
ATOM   3483  C   VAL A 224      68.959  45.830  51.829  1.00  0.00           C0.      0
ATOM   3484  O   VAL A 224      69.445  45.803  52.967  1.00  0.00           O0.      0
ATOM   3485  N   PRO A 225      69.672  45.923  50.687  1.00  0.00           N0.      0
ATOM   3486  CD  PRO A 225      69.225  45.998  49.284  1.00  0.00           C0.      0
ATOM   3487  HD2 PRO A 225      68.932  47.020  49.043  1.00  0.00           H0.      0
ATOM   3488  HD3 PRO A 225      68.496  45.213  49.083  1.00  0.00           H0.      0
ATOM   3489  CG  PRO A 225      70.421  45.596  48.450  1.00  0.00           C0.      0
ATOM   3490  HG2 PRO A 225      70.451  46.050  47.459  1.00  0.00           H0.      0
ATOM   3491  HG3 PRO A 225      70.552  44.548  48.177  1.00  0.00           H0.      0
ATOM   3492  CB  PRO A 225      71.646  46.039  49.191  1.00  0.00           C0.      0
ATOM   3493  HB2 PRO A 225      71.940  47.046  48.898  1.00  0.00           H0.      0
ATOM   3494  HB3 PRO A 225      72.474  45.343  49.061  1.00  0.00           H0.      0
ATOM   3495  CA  PRO A 225      71.115  45.989  50.671  1.00  0.00           C0.      0
ATOM   3496  HA  PRO A 225      71.459  45.082  51.170  1.00  0.00           H0.      0
ATOM   3497  C   PRO A 225      71.684  47.128  51.499  1.00  0.00           C0.      0
ATOM   3498  O   PRO A 225      71.027  48.148  51.676  1.00  0.00           O0.      0
ATOM   3499  N   GLY A 226      72.979  46.965  51.973  1.00  0.00           N0.      0
ATOM   3500  H   GLY A 226      73.447  46.140  51.625  1.00  0.00           H0.      0
ATOM   3501  CA  GLY A 226      73.833  47.910  52.752  1.00  0.00           C0.      0
ATOM   3502  HA2 GLY A 226      74.838  47.494  52.819  1.00  0.00           H0.      0
ATOM   3503  HA3 GLY A 226      73.878  48.868  52.232  1.00  0.00           H0.      0
ATOM   3504  C   GLY A 226      73.193  48.099  54.225  1.00  0.00           C0.      0
ATOM   3505  O   GLY A 226      72.546  47.235  54.738  1.00  0.00           O0.      0
ATOM   3506  N   ALA A 227      73.512  49.204  54.902  1.00  0.00           N0.      0
ATOM   3507  H   ALA A 227      74.267  49.727  54.481  1.00  0.00           H0.      0
ATOM   3508  CA  ALA A 227      72.962  49.741  56.155  1.00  0.00           C0.      0
ATOM   3509  HA  ALA A 227      73.679  50.514  56.431  1.00  0.00           H0.      0
ATOM   3510  CB  ALA A 227      71.664  50.537  55.844  1.00  0.00           C0.      0
ATOM   3511  HB1 ALA A 227      71.798  51.419  55.217  1.00  0.00           H0.      0
ATOM   3512  HB2 ALA A 227      71.043  49.839  55.283  1.00  0.00           H0.      0
ATOM   3513  HB3 ALA A 227      71.262  50.892  56.794  1.00  0.00           H0.      0
ATOM   3514  C   ALA A 227      72.917  48.850  57.425  1.00  0.00           C0.      0
ATOM   3515  O   ALA A 227      72.423  49.232  58.510  1.00  0.00           O0.      0
ATOM   3516  N   GLY A 228      73.571  47.660  57.431  1.00  0.00           N0.      0
ATOM   3517  H   GLY A 228      73.964  47.505  56.514  1.00  0.00           H0.      0
ATOM   3518  CA  GLY A 228      73.864  46.703  58.573  1.00  0.00           C0.      0
ATOM   3519  HA2 GLY A 228      73.241  46.739  59.466  1.00  0.00           H0.      0
ATOM   3520  HA3 GLY A 228      73.530  45.765  58.131  1.00  0.00           H0.      0
ATOM   3521  C   GLY A 228      75.333  46.680  59.005  1.00  0.00           C0.      0
ATOM   3522  O   GLY A 228      75.999  47.722  59.102  1.00  0.00           O0.      0
ATOM   3523  N   ARG A 229      75.813  45.454  59.370  1.00  0.00           N0.      0
ATOM   3524  H   ARG A 229      75.295  44.597  59.240  1.00  0.00           H0.      0
ATOM   3525  CA  ARG A 229      77.234  45.249  59.709  1.00  0.00           C0.      0
ATOM   3526  HA  ARG A 229      77.713  46.134  60.128  1.00  0.00           H0.      0
ATOM   3527  CB  ARG A 229      77.408  44.160  60.748  1.00  0.00           C0.      0
ATOM   3528  HB2 ARG A 229      78.425  44.175  61.140  1.00  0.00           H0.      0
ATOM   3529  HB3 ARG A 229      76.703  44.486  61.513  1.00  0.00           H0.      0
ATOM   3530  CG  ARG A 229      77.159  42.704  60.364  1.00  0.00           C0.      0
ATOM   3531  HG2 ARG A 229      77.378  42.032  61.194  1.00  0.00           H0.      0
ATOM   3532  HG3 ARG A 229      76.150  42.659  59.953  1.00  0.00           H0.      0
ATOM   3533  CD  ARG A 229      78.019  42.027  59.311  1.00  0.00           C0.      0
ATOM   3534  HD2 ARG A 229      77.696  40.987  59.356  1.00  0.00           H0.      0
ATOM   3535  HD3 ARG A 229      77.762  42.407  58.322  1.00  0.00           H0.      0
ATOM   3536  NE  ARG A 229      79.507  42.108  59.448  1.00  0.00           N0.      0
ATOM   3537  HE  ARG A 229      79.925  42.640  58.698  1.00  0.00           H0.      0
ATOM   3538  CZ  ARG A 229      80.306  41.377  60.178  1.00  0.00           C0.      0
ATOM   3539  NH1 ARG A 229      79.945  40.567  61.131  1.00  0.00           N0.      0
ATOM   3540 HH11 ARG A 229      78.941  40.514  61.224  1.00  0.00           H0.      0
ATOM   3541 HH12 ARG A 229      80.598  39.927  61.560  1.00  0.00           H0.      0
ATOM   3542  NH2 ARG A 229      81.502  41.575  59.847  1.00  0.00           N0.      0
ATOM   3543 HH21 ARG A 229      81.825  42.387  59.341  1.00  0.00           H0.      0
ATOM   3544 HH22 ARG A 229      82.259  41.049  60.259  1.00  0.00           H0.      0
ATOM   3545  C   ARG A 229      78.102  45.109  58.415  1.00  0.00           C0.      0
ATOM   3546  O   ARG A 229      77.568  44.927  57.289  1.00  0.00           O0.      0
ATOM   3547  N   ASP A 230      79.372  45.368  58.532  1.00  0.00           N0.      0
ATOM   3548  H   ASP A 230      79.771  45.510  59.449  1.00  0.00           H0.      0
ATOM   3549  CA  ASP A 230      80.235  45.395  57.335  1.00  0.00           C0.      0
ATOM   3550  HA  ASP A 230      79.915  46.216  56.694  1.00  0.00           H0.      0
ATOM   3551  CB  ASP A 230      81.625  45.767  57.781  1.00  0.00           C0.      0
ATOM   3552  HB2 ASP A 230      82.216  45.753  56.865  1.00  0.00           H0.      0
ATOM   3553  HB3 ASP A 230      81.700  46.771  58.198  1.00  0.00           H0.      0
ATOM   3554  CG  ASP A 230      82.190  44.864  58.846  1.00  0.00           C0.      0
ATOM   3555  OD1 ASP A 230      82.030  45.286  59.994  1.00  0.00           O0.      0
ATOM   3556  OD2 ASP A 230      82.804  43.834  58.621  1.00  0.00           O0.      0
ATOM   3557  C   ASP A 230      80.121  44.083  56.513  1.00  0.00           C0.      0
ATOM   3558  O   ASP A 230      80.684  43.087  56.892  1.00  0.00           O0.      0
ATOM   3559  N   GLY A 231      79.443  44.111  55.337  1.00  0.00           N0.      0
ATOM   3560  H   GLY A 231      78.993  44.989  55.121  1.00  0.00           H0.      0
ATOM   3561  CA  GLY A 231      79.207  43.045  54.346  1.00  0.00           C0.      0
ATOM   3562  HA2 GLY A 231      79.070  43.632  53.438  1.00  0.00           H0.      0
ATOM   3563  HA3 GLY A 231      80.030  42.329  54.336  1.00  0.00           H0.      0
ATOM   3564  C   GLY A 231      77.929  42.122  54.804  1.00  0.00           C0.      0
ATOM   3565  O   GLY A 231      77.849  40.999  54.310  1.00  0.00           O0.      0
ATOM   3566  N   ALA A 232      76.876  42.599  55.480  1.00  0.00           N0.      0
ATOM   3567  H   ALA A 232      77.028  43.565  55.735  1.00  0.00           H0.      0
ATOM   3568  CA  ALA A 232      75.542  41.969  55.615  1.00  0.00           C0.      0
ATOM   3569  HA  ALA A 232      75.475  41.232  54.816  1.00  0.00           H0.      0
ATOM   3570  CB  ALA A 232      75.352  41.249  56.987  1.00  0.00           C0.      0
ATOM   3571  HB1 ALA A 232      75.309  42.010  57.766  1.00  0.00           H0.      0
ATOM   3572  HB2 ALA A 232      74.406  40.708  56.987  1.00  0.00           H0.      0
ATOM   3573  HB3 ALA A 232      76.108  40.484  57.161  1.00  0.00           H0.      0
ATOM   3574  C   ALA A 232      74.428  43.004  55.467  1.00  0.00           C0.      0
ATOM   3575  O   ALA A 232      74.625  44.089  56.018  1.00  0.00           O0.      0
ATOM   3576  N   PRO A 233      73.268  42.731  54.921  1.00  0.00           N0.      0
ATOM   3577  CD  PRO A 233      72.908  41.405  54.544  1.00  0.00           C0.      0
ATOM   3578  HD2 PRO A 233      72.804  40.709  55.376  1.00  0.00           H0.      0
ATOM   3579  HD3 PRO A 233      73.579  40.884  53.861  1.00  0.00           H0.      0
ATOM   3580  CG  PRO A 233      71.553  41.551  53.897  1.00  0.00           C0.      0
ATOM   3581  HG2 PRO A 233      70.771  41.079  54.493  1.00  0.00           H0.      0
ATOM   3582  HG3 PRO A 233      71.512  41.004  52.955  1.00  0.00           H0.      0
ATOM   3583  CB  PRO A 233      71.303  43.020  53.692  1.00  0.00           C0.      0
ATOM   3584  HB2 PRO A 233      70.266  43.215  53.967  1.00  0.00           H0.      0
ATOM   3585  HB3 PRO A 233      71.439  43.316  52.652  1.00  0.00           H0.      0
ATOM   3586  CA  PRO A 233      72.251  43.676  54.679  1.00  0.00           C0.      0
ATOM   3587  HA  PRO A 233      72.606  44.630  54.289  1.00  0.00           H0.      0
ATOM   3588  C   PRO A 233      71.518  43.909  56.060  1.00  0.00           C0.      0
ATOM   3589  O   PRO A 233      71.772  43.249  57.099  1.00  0.00           O0.      0
ATOM   3590  N   GLY A 234      70.619  44.860  56.059  1.00  0.00           N0.      0
ATOM   3591  H   GLY A 234      70.427  45.099  55.097  1.00  0.00           H0.      0
ATOM   3592  CA  GLY A 234      69.737  45.157  57.190  1.00  0.00           C0.      0
ATOM   3593  HA2 GLY A 234      69.844  44.497  58.051  1.00  0.00           H0.      0
ATOM   3594  HA3 GLY A 234      69.992  46.105  57.665  1.00  0.00           H0.      0
ATOM   3595  C   GLY A 234      68.299  45.249  56.700  1.00  0.00           C0.      0
ATOM   3596  O   GLY A 234      67.963  44.732  55.633  1.00  0.00           O0.      0
ATOM   3597  N   PHE A 235      67.396  45.911  57.376  1.00  0.00           N0.      0
ATOM   3598  H   PHE A 235      67.740  46.569  58.062  1.00  0.00           H0.      0
ATOM   3599  CA  PHE A 235      65.989  45.912  57.063  1.00  0.00           C0.      0
ATOM   3600  HA  PHE A 235      65.796  45.547  56.054  1.00  0.00           H0.      0
ATOM   3601  CB  PHE A 235      65.327  44.936  58.162  1.00  0.00           C0.      0
ATOM   3602  HB2 PHE A 235      65.514  45.454  59.102  1.00  0.00           H0.      0
ATOM   3603  HB3 PHE A 235      64.251  44.939  57.985  1.00  0.00           H0.      0
ATOM   3604  CG  PHE A 235      65.753  43.480  58.109  1.00  0.00           C0.      0
ATOM   3605  CD1 PHE A 235      66.892  43.050  58.947  1.00  0.00           C0.      0
ATOM   3606  HD1 PHE A 235      67.373  43.786  59.574  1.00  0.00           H0.      0
ATOM   3607  CE1 PHE A 235      67.381  41.738  58.884  1.00  0.00           C0.      0
ATOM   3608  HE1 PHE A 235      68.356  41.504  59.286  1.00  0.00           H0.      0
ATOM   3609  CZ  PHE A 235      66.683  40.790  58.172  1.00  0.00           C0.      0
ATOM   3610  HZ  PHE A 235      67.113  39.801  58.105  1.00  0.00           H0.      0
ATOM   3611  CE2 PHE A 235      65.525  41.146  57.442  1.00  0.00           C0.      0
ATOM   3612  HE2 PHE A 235      65.050  40.373  56.855  1.00  0.00           H0.      0
ATOM   3613  CD2 PHE A 235      65.015  42.481  57.393  1.00  0.00           C0.      0
ATOM   3614  HD2 PHE A 235      64.104  42.693  56.853  1.00  0.00           H0.      0
ATOM   3615  C   PHE A 235      65.294  47.248  57.207  1.00  0.00           C0.      0
ATOM   3616  O   PHE A 235      65.486  47.956  58.184  1.00  0.00           O0.      0
ATOM   3617  N   SER A 236      64.383  47.525  56.283  1.00  0.00           N0.      0
ATOM   3618  H   SER A 236      64.228  46.704  55.715  1.00  0.00           H0.      0
ATOM   3619  CA  SER A 236      63.414  48.654  56.226  1.00  0.00           C0.      0
ATOM   3620  HA  SER A 236      63.737  49.505  56.825  1.00  0.00           H0.      0
ATOM   3621  CB  SER A 236      63.253  49.225  54.793  1.00  0.00           C0.      0
ATOM   3622  HB2 SER A 236      64.112  49.793  54.434  1.00  0.00           H0.      0
ATOM   3623  HB3 SER A 236      63.037  48.414  54.098  1.00  0.00           H0.      0
ATOM   3624  OG  SER A 236      62.140  50.108  54.743  1.00  0.00           O0.      0
ATOM   3625  HG  SER A 236      62.493  51.001  54.740  1.00  0.00           H0.      0
ATOM   3626  C   SER A 236      62.050  48.279  56.843  1.00  0.00           C0.      0
ATOM   3627  O   SER A 236      61.739  47.066  56.851  1.00  0.00           O0.      0
ATOM   3628  N   LYS A 237      61.256  49.262  57.304  1.00  0.00           N0.      0
ATOM   3629  H   LYS A 237      61.559  50.199  57.080  1.00  0.00           H0.      0
ATOM   3630  CA  LYS A 237      59.876  48.959  57.796  1.00  0.00           C0.      0
ATOM   3631  HA  LYS A 237      59.557  48.012  57.362  1.00  0.00           H0.      0
ATOM   3632  CB  LYS A 237      59.823  49.001  59.322  1.00  0.00           C0.      0
ATOM   3633  HB2 LYS A 237      60.315  49.942  59.572  1.00  0.00           H0.      0
ATOM   3634  HB3 LYS A 237      58.778  49.057  59.626  1.00  0.00           H0.      0
ATOM   3635  CG  LYS A 237      60.519  47.786  60.004  1.00  0.00           C0.      0
ATOM   3636  HG2 LYS A 237      60.070  46.836  59.713  1.00  0.00           H0.      0
ATOM   3637  HG3 LYS A 237      61.557  47.814  59.675  1.00  0.00           H0.      0
ATOM   3638  CD  LYS A 237      60.439  48.003  61.557  1.00  0.00           C0.      0
ATOM   3639  HD2 LYS A 237      61.225  48.730  61.763  1.00  0.00           H0.      0
ATOM   3640  HD3 LYS A 237      59.422  48.289  61.825  1.00  0.00           H0.      0
ATOM   3641  CE  LYS A 237      60.764  46.801  62.390  1.00  0.00           C0.      0
ATOM   3642  HE2 LYS A 237      61.720  46.411  62.041  1.00  0.00           H0.      0
ATOM   3643  HE3 LYS A 237      60.951  47.103  63.420  1.00  0.00           H0.      0
ATOM   3644  NZ  LYS A 237      59.736  45.753  62.356  1.00  0.00           N0.      0
ATOM   3645  HZ1 LYS A 237      58.828  46.172  62.498  1.00  0.00           H0.      0
ATOM   3646  HZ2 LYS A 237      59.792  45.241  61.487  1.00  0.00           H0.      0
ATOM   3647  HZ3 LYS A 237      59.890  45.135  63.140  1.00  0.00           H0.      0
ATOM   3648  C   LYS A 237      58.914  50.033  57.358  1.00  0.00           C0.      0
ATOM   3649  O   LYS A 237      59.322  51.198  57.227  1.00  0.00           O0.      0
ATOM   3650  N   PHE A 238      57.767  49.677  56.860  1.00  0.00           N0.      0
ATOM   3651  H   PHE A 238      57.436  48.747  57.074  1.00  0.00           H0.      0
ATOM   3652  CA  PHE A 238      56.805  50.638  56.324  1.00  0.00           C0.      0
ATOM   3653  HA  PHE A 238      57.003  51.630  56.730  1.00  0.00           H0.      0
ATOM   3654  CB  PHE A 238      57.049  50.768  54.790  1.00  0.00           C0.      0
ATOM   3655  HB2 PHE A 238      56.482  51.630  54.438  1.00  0.00           H0.      0
ATOM   3656  HB3 PHE A 238      58.102  51.023  54.675  1.00  0.00           H0.      0
ATOM   3657  CG  PHE A 238      56.726  49.666  53.829  1.00  0.00           C0.      0
ATOM   3658  CD1 PHE A 238      57.771  48.743  53.469  1.00  0.00           C0.      0
ATOM   3659  HD1 PHE A 238      58.749  48.835  53.918  1.00  0.00           H0.      0
ATOM   3660  CE1 PHE A 238      57.479  47.731  52.583  1.00  0.00           C0.      0
ATOM   3661  HE1 PHE A 238      58.227  47.073  52.166  1.00  0.00           H0.      0
ATOM   3662  CZ  PHE A 238      56.216  47.546  52.048  1.00  0.00           C0.      0
ATOM   3663  HZ  PHE A 238      56.027  46.713  51.387  1.00  0.00           H0.      0
ATOM   3664  CE2 PHE A 238      55.145  48.262  52.615  1.00  0.00           C0.      0
ATOM   3665  HE2 PHE A 238      54.112  48.080  52.358  1.00  0.00           H0.      0
ATOM   3666  CD2 PHE A 238      55.385  49.311  53.512  1.00  0.00           C0.      0
ATOM   3667  HD2 PHE A 238      54.513  49.893  53.770  1.00  0.00           H0.      0
ATOM   3668  C   PHE A 238      55.401  50.165  56.744  1.00  0.00           C0.      0
ATOM   3669  O   PHE A 238      55.195  48.967  57.054  1.00  0.00           O0.      0
ATOM   3670  N   ARG A 239      54.480  51.126  56.794  1.00  0.00           N0.      0
ATOM   3671  H   ARG A 239      54.790  52.077  56.652  1.00  0.00           H0.      0
ATOM   3672  CA  ARG A 239      53.050  50.954  57.064  1.00  0.00           C0.      0
ATOM   3673  HA  ARG A 239      52.930  49.871  57.082  1.00  0.00           H0.      0
ATOM   3674  CB  ARG A 239      52.625  51.662  58.409  1.00  0.00           C0.      0
ATOM   3675  HB2 ARG A 239      53.379  51.391  59.147  1.00  0.00           H0.      0
ATOM   3676  HB3 ARG A 239      52.672  52.732  58.204  1.00  0.00           H0.      0
ATOM   3677  CG  ARG A 239      51.142  51.429  58.886  1.00  0.00           C0.      0
ATOM   3678  HG2 ARG A 239      50.502  51.940  58.166  1.00  0.00           H0.      0
ATOM   3679  HG3 ARG A 239      50.718  50.425  58.870  1.00  0.00           H0.      0
ATOM   3680  CD  ARG A 239      50.970  52.198  60.181  1.00  0.00           C0.      0
ATOM   3681  HD2 ARG A 239      51.604  53.085  60.169  1.00  0.00           H0.      0
ATOM   3682  HD3 ARG A 239      49.916  52.471  60.219  1.00  0.00           H0.      0
ATOM   3683  NE  ARG A 239      51.303  51.330  61.229  1.00  0.00           N0.      0
ATOM   3684  HE  ARG A 239      51.840  50.512  60.978  1.00  0.00           H0.      0
ATOM   3685  CZ  ARG A 239      50.840  51.355  62.422  1.00  0.00           C0.      0
ATOM   3686  NH1 ARG A 239      50.027  52.267  62.869  1.00  0.00           N0.      0
ATOM   3687 HH11 ARG A 239      49.901  53.064  62.262  1.00  0.00           H0.      0
ATOM   3688 HH12 ARG A 239      49.687  52.077  63.800  1.00  0.00           H0.      0
ATOM   3689  NH2 ARG A 239      51.120  50.316  63.106  1.00  0.00           N0.      0
ATOM   3690 HH21 ARG A 239      51.503  49.522  62.612  1.00  0.00           H0.      0
ATOM   3691 HH22 ARG A 239      50.570  50.123  63.930  1.00  0.00           H0.      0
ATOM   3692  C   ARG A 239      52.118  51.516  55.963  1.00  0.00           C0.      0
ATOM   3693  O   ARG A 239      52.280  52.615  55.387  1.00  0.00           O0.      0
ATOM   3694  N   LEU A 240      51.044  50.850  55.637  1.00  0.00           N0.      0
ATOM   3695  H   LEU A 240      50.878  50.078  56.267  1.00  0.00           H0.      0
ATOM   3696  CA  LEU A 240      49.950  51.010  54.671  1.00  0.00           C0.      0
ATOM   3697  HA  LEU A 240      49.878  52.012  54.247  1.00  0.00           H0.      0
ATOM   3698  CB  LEU A 240      50.138  50.127  53.460  1.00  0.00           C0.      0
ATOM   3699  HB2 LEU A 240      50.039  49.108  53.834  1.00  0.00           H0.      0
ATOM   3700  HB3 LEU A 240      49.320  50.362  52.780  1.00  0.00           H0.      0
ATOM   3701  CG  LEU A 240      51.529  50.154  52.762  1.00  0.00           C0.      0
ATOM   3702  HG  LEU A 240      52.358  49.922  53.430  1.00  0.00           H0.      0
ATOM   3703  CD1 LEU A 240      51.462  49.080  51.674  1.00  0.00           C0.      0
ATOM   3704 HD11 LEU A 240      52.413  49.071  51.142  1.00  0.00           H0.      0
ATOM   3705 HD12 LEU A 240      51.367  48.070  52.072  1.00  0.00           H0.      0
ATOM   3706 HD13 LEU A 240      50.707  49.297  50.918  1.00  0.00           H0.      0
ATOM   3707  CD2 LEU A 240      51.751  51.454  52.015  1.00  0.00           C0.      0
ATOM   3708 HD21 LEU A 240      52.162  52.248  52.638  1.00  0.00           H0.      0
ATOM   3709 HD22 LEU A 240      52.478  51.194  51.246  1.00  0.00           H0.      0
ATOM   3710 HD23 LEU A 240      50.844  51.838  51.549  1.00  0.00           H0.      0
ATOM   3711  C   LEU A 240      48.622  50.834  55.403  1.00  0.00           C0.      0
ATOM   3712  O   LEU A 240      48.565  50.150  56.412  1.00  0.00           O0.      0
ATOM   3713  N   SER A 241      47.480  51.308  54.912  1.00  0.00           N0.      0
ATOM   3714  H   SER A 241      47.561  51.803  54.036  1.00  0.00           H0.      0
ATOM   3715  CA  SER A 241      46.155  51.021  55.493  1.00  0.00           C0.      0
ATOM   3716  HA  SER A 241      46.165  50.115  56.099  1.00  0.00           H0.      0
ATOM   3717  CB  SER A 241      45.596  52.098  56.482  1.00  0.00           C0.      0
ATOM   3718  HB2 SER A 241      44.650  51.818  56.946  1.00  0.00           H0.      0
ATOM   3719  HB3 SER A 241      46.216  52.210  57.371  1.00  0.00           H0.      0
ATOM   3720  OG  SER A 241      45.289  53.244  55.702  1.00  0.00           O0.      0
ATOM   3721  HG  SER A 241      46.021  53.856  55.594  1.00  0.00           H0.      0
ATOM   3722  C   SER A 241      45.194  50.758  54.356  1.00  0.00           C0.      0
ATOM   3723  O   SER A 241      45.520  51.022  53.161  1.00  0.00           O0.      0
ATOM   3724  N   TYR A 242      43.991  50.277  54.717  1.00  0.00           N0.      0
ATOM   3725  H   TYR A 242      43.822  50.053  55.688  1.00  0.00           H0.      0
ATOM   3726  CA  TYR A 242      43.073  49.736  53.727  1.00  0.00           C0.      0
ATOM   3727  HA  TYR A 242      43.183  50.210  52.752  1.00  0.00           H0.      0
ATOM   3728  CB  TYR A 242      43.390  48.240  53.553  1.00  0.00           C0.      0
ATOM   3729  HB2 TYR A 242      43.301  47.690  54.491  1.00  0.00           H0.      0
ATOM   3730  HB3 TYR A 242      42.688  47.777  52.860  1.00  0.00           H0.      0
ATOM   3731  CG  TYR A 242      44.768  47.912  52.968  1.00  0.00           C0.      0
ATOM   3732  CD1 TYR A 242      45.008  48.140  51.612  1.00  0.00           C0.      0
ATOM   3733  HD1 TYR A 242      44.259  48.660  51.035  1.00  0.00           H0.      0
ATOM   3734  CE1 TYR A 242      46.199  47.744  51.061  1.00  0.00           C0.      0
ATOM   3735  HE1 TYR A 242      46.343  47.871  49.998  1.00  0.00           H0.      0
ATOM   3736  CZ  TYR A 242      47.248  47.262  51.921  1.00  0.00           C0.      0
ATOM   3737  OH  TYR A 242      48.450  46.965  51.368  1.00  0.00           O0.      0
ATOM   3738  HH  TYR A 242      49.059  46.559  51.989  1.00  0.00           H0.      0
ATOM   3739  CE2 TYR A 242      47.006  47.199  53.292  1.00  0.00           C0.      0
ATOM   3740  HE2 TYR A 242      47.855  46.948  53.911  1.00  0.00           H0.      0
ATOM   3741  CD2 TYR A 242      45.737  47.432  53.862  1.00  0.00           C0.      0
ATOM   3742  HD2 TYR A 242      45.463  47.147  54.867  1.00  0.00           H0.      0
ATOM   3743  C   TYR A 242      41.606  49.932  54.230  1.00  0.00           C0.      0
ATOM   3744  O   TYR A 242      41.336  49.606  55.384  1.00  0.00           O0.      0
ATOM   3745  N   TYR A 243      40.740  50.553  53.420  1.00  0.00           N0.      0
ATOM   3746  H   TYR A 243      41.063  50.858  52.512  1.00  0.00           H0.      0
ATOM   3747  CA  TYR A 243      39.276  50.698  53.749  1.00  0.00           C0.      0
ATOM   3748  HA  TYR A 243      39.111  50.896  54.808  1.00  0.00           H0.      0
ATOM   3749  CB  TYR A 243      38.497  51.734  52.873  1.00  0.00           C0.      0
ATOM   3750  HB2 TYR A 243      39.012  52.691  52.956  1.00  0.00           H0.      0
ATOM   3751  HB3 TYR A 243      38.501  51.407  51.833  1.00  0.00           H0.      0
ATOM   3752  CG  TYR A 243      37.009  51.878  53.153  1.00  0.00           C0.      0
ATOM   3753  CD1 TYR A 243      36.558  52.834  54.054  1.00  0.00           C0.      0
ATOM   3754  HD1 TYR A 243      37.349  53.410  54.511  1.00  0.00           H0.      0
ATOM   3755  CE1 TYR A 243      35.208  52.848  54.466  1.00  0.00           C0.      0
ATOM   3756  HE1 TYR A 243      34.976  53.443  55.336  1.00  0.00           H0.      0
ATOM   3757  CZ  TYR A 243      34.247  51.994  53.820  1.00  0.00           C0.      0
ATOM   3758  OH  TYR A 243      32.934  51.972  54.132  1.00  0.00           O0.      0
ATOM   3759  HH  TYR A 243      32.679  52.704  54.698  1.00  0.00           H0.      0
ATOM   3760  CE2 TYR A 243      34.707  51.075  52.882  1.00  0.00           C0.      0
ATOM   3761  HE2 TYR A 243      34.003  50.445  52.359  1.00  0.00           H0.      0
ATOM   3762  CD2 TYR A 243      36.083  51.043  52.543  1.00  0.00           C0.      0
ATOM   3763  HD2 TYR A 243      36.482  50.407  51.766  1.00  0.00           H0.      0
ATOM   3764  C   TYR A 243      38.624  49.314  53.469  1.00  0.00           C0.      0
ATOM   3765  O   TYR A 243      38.800  48.816  52.398  1.00  0.00           O0.      0
ATOM   3766  N   PRO A 244      37.813  48.722  54.338  1.00  0.00           N0.      0
ATOM   3767  CD  PRO A 244      37.614  49.131  55.755  1.00  0.00           C0.      0
ATOM   3768  HD2 PRO A 244      37.108  50.094  55.823  1.00  0.00           H0.      0
ATOM   3769  HD3 PRO A 244      38.563  49.086  56.289  1.00  0.00           H0.      0
ATOM   3770  CG  PRO A 244      36.694  47.988  56.349  1.00  0.00           C0.      0
ATOM   3771  HG2 PRO A 244      35.649  48.255  56.196  1.00  0.00           H0.      0
ATOM   3772  HG3 PRO A 244      36.952  47.780  57.387  1.00  0.00           H0.      0
ATOM   3773  CB  PRO A 244      37.173  46.782  55.552  1.00  0.00           C0.      0
ATOM   3774  HB2 PRO A 244      36.505  45.933  55.404  1.00  0.00           H0.      0
ATOM   3775  HB3 PRO A 244      38.134  46.506  55.985  1.00  0.00           H0.      0
ATOM   3776  CA  PRO A 244      37.380  47.323  54.150  1.00  0.00           C0.      0
ATOM   3777  HA  PRO A 244      38.179  46.770  53.655  1.00  0.00           H0.      0
ATOM   3778  C   PRO A 244      36.084  47.200  53.278  1.00  0.00           C0.      0
ATOM   3779  O   PRO A 244      34.944  47.187  53.779  1.00  0.00           O0.      0
ATOM   3780  N   HIE A 245      36.187  47.343  51.904  1.00  0.00           N0.      0
ATOM   3781  H   HIE A 245      37.124  47.573  51.605  1.00  0.00           H0.      0
ATOM   3782  CA  HIE A 245      35.065  47.151  51.019  1.00  0.00           C0.      0
ATOM   3783  HA  HIE A 245      34.381  47.932  51.354  1.00  0.00           H0.      0
ATOM   3784  CB  HIE A 245      35.513  47.305  49.571  1.00  0.00           C0.      0
ATOM   3785  HB2 HIE A 245      36.202  46.527  49.243  1.00  0.00           H0.      0
ATOM   3786  HB3 HIE A 245      34.719  47.190  48.833  1.00  0.00           H0.      0
ATOM   3787  CG  HIE A 245      36.118  48.696  49.242  1.00  0.00           C0.      0
ATOM   3788  ND1 HIE A 245      35.503  49.944  49.337  1.00  0.00           N0.      0
ATOM   3789  CE1 HIE A 245      36.391  50.906  49.021  1.00  0.00           C0.      0
ATOM   3790  HE1 HIE A 245      36.272  51.979  49.014  1.00  0.00           H0.      0
ATOM   3791  NE2 HIE A 245      37.553  50.317  48.766  1.00  0.00           N0.      0
ATOM   3792  HE2 HIE A 245      38.418  50.807  48.589  1.00  0.00           H0.      0
ATOM   3793  CD2 HIE A 245      37.393  48.931  48.937  1.00  0.00           C0.      0
ATOM   3794  HD2 HIE A 245      38.176  48.210  48.754  1.00  0.00           H0.      0
ATOM   3795  C   HIE A 245      34.309  45.885  51.197  1.00  0.00           C0.      0
ATOM   3796  O   HIE A 245      34.952  44.852  51.140  1.00  0.00           O0.      0
ATOM   3797  N   CYS A 246      32.979  45.846  51.370  1.00  0.00           N0.      0
ATOM   3798  H   CYS A 246      32.459  46.711  51.392  1.00  0.00           H0.      0
ATOM   3799  CA  CYS A 246      32.256  44.550  51.346  1.00  0.00           C0.      0
ATOM   3800  HA  CYS A 246      32.827  43.806  51.901  1.00  0.00           H0.      0
ATOM   3801  CB  CYS A 246      30.944  44.788  52.198  1.00  0.00           C0.      0
ATOM   3802  HB2 CYS A 246      31.232  45.014  53.224  1.00  0.00           H0.      0
ATOM   3803  HB3 CYS A 246      30.331  45.512  51.662  1.00  0.00           H0.      0
ATOM   3804  SG  CYS A 246      29.895  43.316  52.160  1.00  0.00           S0.      0
ATOM   3805  HG  CYS A 246      28.734  43.882  52.503  1.00  0.00           H0.      0
ATOM   3806  C   CYS A 246      32.013  44.097  49.877  1.00  0.00           C0.      0
ATOM   3807  O   CYS A 246      31.660  44.974  49.079  1.00  0.00           O0.      0
ATOM   3808  N   LEU A 247      32.122  42.823  49.475  1.00  0.00           N0.      0
ATOM   3809  H   LEU A 247      32.436  42.189  50.196  1.00  0.00           H0.      0
ATOM   3810  CA  LEU A 247      32.031  42.376  48.103  1.00  0.00           C0.      0
ATOM   3811  HA  LEU A 247      32.758  42.945  47.524  1.00  0.00           H0.      0
ATOM   3812  CB  LEU A 247      32.400  40.906  48.086  1.00  0.00           C0.      0
ATOM   3813  HB2 LEU A 247      33.010  40.569  48.924  1.00  0.00           H0.      0
ATOM   3814  HB3 LEU A 247      31.529  40.251  48.055  1.00  0.00           H0.      0
ATOM   3815  CG  LEU A 247      33.202  40.387  46.880  1.00  0.00           C0.      0
ATOM   3816  HG  LEU A 247      32.652  40.633  45.972  1.00  0.00           H0.      0
ATOM   3817  CD1 LEU A 247      34.663  40.971  46.771  1.00  0.00           C0.      0
ATOM   3818 HD11 LEU A 247      34.619  42.017  46.467  1.00  0.00           H0.      0
ATOM   3819 HD12 LEU A 247      35.251  40.778  47.669  1.00  0.00           H0.      0
ATOM   3820 HD13 LEU A 247      35.082  40.395  45.946  1.00  0.00           H0.      0
ATOM   3821  CD2 LEU A 247      33.393  38.879  46.911  1.00  0.00           C0.      0
ATOM   3822 HD21 LEU A 247      32.413  38.420  46.786  1.00  0.00           H0.      0
ATOM   3823 HD22 LEU A 247      34.041  38.506  46.117  1.00  0.00           H0.      0
ATOM   3824 HD23 LEU A 247      33.688  38.479  47.881  1.00  0.00           H0.      0
ATOM   3825  C   LEU A 247      30.651  42.671  47.515  1.00  0.00           C0.      0
ATOM   3826  O   LEU A 247      30.438  43.224  46.465  1.00  0.00           O0.      0
ATOM   3827  N   ALA A 248      29.628  42.474  48.293  1.00  0.00           N0.      0
ATOM   3828  H   ALA A 248      29.818  42.137  49.226  1.00  0.00           H0.      0
ATOM   3829  CA  ALA A 248      28.304  42.741  47.938  1.00  0.00           C0.      0
ATOM   3830  HA  ALA A 248      27.946  42.233  47.042  1.00  0.00           H0.      0
ATOM   3831  CB  ALA A 248      27.414  42.165  49.014  1.00  0.00           C0.      0
ATOM   3832  HB1 ALA A 248      27.693  42.573  49.985  1.00  0.00           H0.      0
ATOM   3833  HB2 ALA A 248      26.343  42.328  48.887  1.00  0.00           H0.      0
ATOM   3834  HB3 ALA A 248      27.615  41.094  49.001  1.00  0.00           H0.      0
ATOM   3835  C   ALA A 248      28.178  44.274  47.764  1.00  0.00           C0.      0
ATOM   3836  O   ALA A 248      27.592  44.709  46.759  1.00  0.00           O0.      0
ATOM   3837  N   SER A 249      28.695  45.110  48.688  1.00  0.00           N0.      0
ATOM   3838  H   SER A 249      29.299  44.653  49.356  1.00  0.00           H0.      0
ATOM   3839  CA  SER A 249      28.432  46.578  48.734  1.00  0.00           C0.      0
ATOM   3840  HA  SER A 249      27.373  46.797  48.595  1.00  0.00           H0.      0
ATOM   3841  CB  SER A 249      28.943  47.170  50.043  1.00  0.00           C0.      0
ATOM   3842  HB2 SER A 249      28.371  46.934  50.940  1.00  0.00           H0.      0
ATOM   3843  HB3 SER A 249      29.973  46.844  50.191  1.00  0.00           H0.      0
ATOM   3844  OG  SER A 249      28.900  48.568  49.927  1.00  0.00           O0.      0
ATOM   3845  HG  SER A 249      29.780  48.866  49.685  1.00  0.00           H0.      0
ATOM   3846  C   SER A 249      29.151  47.235  47.548  1.00  0.00           C0.      0
ATOM   3847  O   SER A 249      28.634  48.065  46.754  1.00  0.00           O0.      0
ATOM   3848  N   PHE A 250      30.437  46.893  47.357  1.00  0.00           N0.      0
ATOM   3849  H   PHE A 250      30.833  46.283  48.058  1.00  0.00           H0.      0
ATOM   3850  CA  PHE A 250      31.233  47.219  46.195  1.00  0.00           C0.      0
ATOM   3851  HA  PHE A 250      31.487  48.279  46.239  1.00  0.00           H0.      0
ATOM   3852  CB  PHE A 250      32.602  46.632  46.232  1.00  0.00           C0.      0
ATOM   3853  HB2 PHE A 250      33.113  47.047  47.101  1.00  0.00           H0.      0
ATOM   3854  HB3 PHE A 250      32.463  45.558  46.352  1.00  0.00           H0.      0
ATOM   3855  CG  PHE A 250      33.468  46.805  45.018  1.00  0.00           C0.      0
ATOM   3856  CD1 PHE A 250      34.458  47.752  45.073  1.00  0.00           C0.      0
ATOM   3857  HD1 PHE A 250      34.678  48.320  45.965  1.00  0.00           H0.      0
ATOM   3858  CE1 PHE A 250      35.239  47.924  43.865  1.00  0.00           C0.      0
ATOM   3859  HE1 PHE A 250      35.853  48.810  43.800  1.00  0.00           H0.      0
ATOM   3860  CZ  PHE A 250      34.941  47.303  42.719  1.00  0.00           C0.      0
ATOM   3861  HZ  PHE A 250      35.515  47.494  41.824  1.00  0.00           H0.      0
ATOM   3862  CE2 PHE A 250      33.915  46.390  42.713  1.00  0.00           C0.      0
ATOM   3863  HE2 PHE A 250      33.800  45.712  41.880  1.00  0.00           H0.      0
ATOM   3864  CD2 PHE A 250      33.242  46.104  43.849  1.00  0.00           C0.      0
ATOM   3865  HD2 PHE A 250      32.372  45.464  43.818  1.00  0.00           H0.      0
ATOM   3866  C   PHE A 250      30.436  46.832  44.904  1.00  0.00           C0.      0
ATOM   3867  O   PHE A 250      30.636  47.578  43.965  1.00  0.00           O0.      0
ATOM   3868  N   THR A 251      29.704  45.702  44.847  1.00  0.00           N0.      0
ATOM   3869  H   THR A 251      29.577  45.235  45.734  1.00  0.00           H0.      0
ATOM   3870  CA  THR A 251      28.963  45.368  43.582  1.00  0.00           C0.      0
ATOM   3871  HA  THR A 251      29.659  45.322  42.744  1.00  0.00           H0.      0
ATOM   3872  CB  THR A 251      28.393  43.972  43.682  1.00  0.00           C0.      0
ATOM   3873  HB  THR A 251      27.573  43.943  44.399  1.00  0.00           H0.      0
ATOM   3874  CG2 THR A 251      27.754  43.619  42.262  1.00  0.00           C0.      0
ATOM   3875 HG21 THR A 251      26.722  43.958  42.173  1.00  0.00           H0.      0
ATOM   3876 HG22 THR A 251      28.284  44.143  41.467  1.00  0.00           H0.      0
ATOM   3877 HG23 THR A 251      27.698  42.571  41.965  1.00  0.00           H0.      0
ATOM   3878  OG1 THR A 251      29.357  42.997  43.992  1.00  0.00           O0.      0
ATOM   3879  HG1 THR A 251      29.838  43.171  44.804  1.00  0.00           H0.      0
ATOM   3880  C   THR A 251      27.915  46.389  43.209  1.00  0.00           C0.      0
ATOM   3881  O   THR A 251      27.964  46.862  42.076  1.00  0.00           O0.      0
ATOM   3882  N   GLU A 252      27.122  46.906  44.141  1.00  0.00           N0.      0
ATOM   3883  H   GLU A 252      27.131  46.374  45.000  1.00  0.00           H0.      0
ATOM   3884  CA  GLU A 252      26.221  47.988  43.796  1.00  0.00           C0.      0
ATOM   3885  HA  GLU A 252      25.589  47.723  42.948  1.00  0.00           H0.      0
ATOM   3886  CB  GLU A 252      25.362  48.246  45.044  1.00  0.00           C0.      0
ATOM   3887  HB2 GLU A 252      26.089  48.319  45.853  1.00  0.00           H0.      0
ATOM   3888  HB3 GLU A 252      24.820  49.165  44.821  1.00  0.00           H0.      0
ATOM   3889  CG  GLU A 252      24.320  47.162  45.379  1.00  0.00           C0.      0
ATOM   3890  HG2 GLU A 252      24.829  46.201  45.445  1.00  0.00           H0.      0
ATOM   3891  HG3 GLU A 252      23.902  47.381  46.361  1.00  0.00           H0.      0
ATOM   3892  CD  GLU A 252      23.177  47.160  44.391  1.00  0.00           C0.      0
ATOM   3893  OE1 GLU A 252      22.950  48.110  43.565  1.00  0.00           O0.      0
ATOM   3894  OE2 GLU A 252      22.398  46.209  44.373  1.00  0.00           O0.      0
ATOM   3895  C   GLU A 252      26.852  49.351  43.414  1.00  0.00           C0.      0
ATOM   3896  O   GLU A 252      26.278  50.089  42.593  1.00  0.00           O0.      0
ATOM   3897  N   LEU A 253      27.971  49.624  44.046  1.00  0.00           N0.      0
ATOM   3898  H   LEU A 253      28.442  48.832  44.460  1.00  0.00           H0.      0
ATOM   3899  CA  LEU A 253      28.683  50.909  44.098  1.00  0.00           C0.      0
ATOM   3900  HA  LEU A 253      27.812  51.534  44.292  1.00  0.00           H0.      0
ATOM   3901  CB  LEU A 253      29.773  50.908  45.217  1.00  0.00           C0.      0
ATOM   3902  HB2 LEU A 253      30.252  49.929  45.222  1.00  0.00           H0.      0
ATOM   3903  HB3 LEU A 253      30.513  51.694  45.068  1.00  0.00           H0.      0
ATOM   3904  CG  LEU A 253      29.161  51.353  46.583  1.00  0.00           C0.      0
ATOM   3905  HG  LEU A 253      28.311  50.729  46.861  1.00  0.00           H0.      0
ATOM   3906  CD1 LEU A 253      30.205  51.306  47.714  1.00  0.00           C0.      0
ATOM   3907 HD11 LEU A 253      31.063  51.938  47.483  1.00  0.00           H0.      0
ATOM   3908 HD12 LEU A 253      29.901  51.669  48.696  1.00  0.00           H0.      0
ATOM   3909 HD13 LEU A 253      30.464  50.266  47.911  1.00  0.00           H0.      0
ATOM   3910  CD2 LEU A 253      28.822  52.790  46.674  1.00  0.00           C0.      0
ATOM   3911 HD21 LEU A 253      28.072  52.952  45.901  1.00  0.00           H0.      0
ATOM   3912 HD22 LEU A 253      28.398  53.109  47.627  1.00  0.00           H0.      0
ATOM   3913 HD23 LEU A 253      29.717  53.397  46.533  1.00  0.00           H0.      0
ATOM   3914  C   LEU A 253      29.357  51.164  42.767  1.00  0.00           C0.      0
ATOM   3915  O   LEU A 253      29.250  52.256  42.167  1.00  0.00           O0.      0
ATOM   3916  N   VAL A 254      30.010  50.119  42.165  1.00  0.00           N0.      0
ATOM   3917  H   VAL A 254      30.081  49.346  42.812  1.00  0.00           H0.      0
ATOM   3918  CA  VAL A 254      30.474  50.123  40.760  1.00  0.00           C0.      0
ATOM   3919  HA  VAL A 254      30.914  51.108  40.603  1.00  0.00           H0.      0
ATOM   3920  CB  VAL A 254      31.534  49.030  40.632  1.00  0.00           C0.      0
ATOM   3921  HB  VAL A 254      32.230  49.017  41.471  1.00  0.00           H0.      0
ATOM   3922  CG1 VAL A 254      31.014  47.590  40.520  1.00  0.00           C0.      0
ATOM   3923 HG11 VAL A 254      30.403  47.453  39.628  1.00  0.00           H0.      0
ATOM   3924 HG12 VAL A 254      31.785  46.823  40.455  1.00  0.00           H0.      0
ATOM   3925 HG13 VAL A 254      30.441  47.253  41.384  1.00  0.00           H0.      0
ATOM   3926  CG2 VAL A 254      32.433  49.330  39.373  1.00  0.00           C0.      0
ATOM   3927 HG21 VAL A 254      32.807  50.353  39.328  1.00  0.00           H0.      0
ATOM   3928 HG22 VAL A 254      33.279  48.650  39.276  1.00  0.00           H0.      0
ATOM   3929 HG23 VAL A 254      31.895  49.028  38.474  1.00  0.00           H0.      0
ATOM   3930  C   VAL A 254      29.301  49.919  39.744  1.00  0.00           C0.      0
ATOM   3931  O   VAL A 254      29.594  50.469  38.688  1.00  0.00           O0.      0
ATOM   3932  N   GLN A 255      28.161  49.269  40.091  1.00  0.00           N0.      0
ATOM   3933  H   GLN A 255      28.038  48.751  40.950  1.00  0.00           H0.      0
ATOM   3934  CA  GLN A 255      26.963  49.224  39.107  1.00  0.00           C0.      0
ATOM   3935  HA  GLN A 255      27.281  48.903  38.115  1.00  0.00           H0.      0
ATOM   3936  CB  GLN A 255      25.889  48.321  39.724  1.00  0.00           C0.      0
ATOM   3937  HB2 GLN A 255      25.915  48.374  40.812  1.00  0.00           H0.      0
ATOM   3938  HB3 GLN A 255      24.871  48.458  39.359  1.00  0.00           H0.      0
ATOM   3939  CG  GLN A 255      26.173  46.919  39.326  1.00  0.00           C0.      0
ATOM   3940  HG2 GLN A 255      26.017  46.868  38.249  1.00  0.00           H0.      0
ATOM   3941  HG3 GLN A 255      27.224  46.697  39.510  1.00  0.00           H0.      0
ATOM   3942  CD  GLN A 255      25.325  45.815  39.909  1.00  0.00           C0.      0
ATOM   3943  OE1 GLN A 255      24.652  46.057  40.936  1.00  0.00           O0.      0
ATOM   3944  NE2 GLN A 255      25.312  44.646  39.347  1.00  0.00           N0.      0
ATOM   3945 HE21 GLN A 255      24.722  43.915  39.717  1.00  0.00           H0.      0
ATOM   3946 HE22 GLN A 255      25.743  44.567  38.437  1.00  0.00           H0.      0
ATOM   3947  C   GLN A 255      26.484  50.659  38.827  1.00  0.00           C0.      0
ATOM   3948  O   GLN A 255      26.549  51.173  37.702  1.00  0.00           O0.      0
ATOM   3949  N   GLU A 256      26.125  51.399  39.859  1.00  0.00           N0.      0
ATOM   3950  H   GLU A 256      26.342  50.937  40.730  1.00  0.00           H0.      0
ATOM   3951  CA  GLU A 256      25.764  52.843  39.834  1.00  0.00           C0.      0
ATOM   3952  HA  GLU A 256      24.850  52.876  39.242  1.00  0.00           H0.      0
ATOM   3953  CB  GLU A 256      25.373  53.296  41.289  1.00  0.00           C0.      0
ATOM   3954  HB2 GLU A 256      24.715  52.534  41.706  1.00  0.00           H0.      0
ATOM   3955  HB3 GLU A 256      26.275  53.248  41.899  1.00  0.00           H0.      0
ATOM   3956  CG  GLU A 256      24.643  54.603  41.256  1.00  0.00           C0.      0
ATOM   3957  HG2 GLU A 256      24.018  54.773  40.379  1.00  0.00           H0.      0
ATOM   3958  HG3 GLU A 256      24.046  54.694  42.163  1.00  0.00           H0.      0
ATOM   3959  CD  GLU A 256      25.749  55.659  41.329  1.00  0.00           C0.      0
ATOM   3960  OE1 GLU A 256      25.572  56.746  40.705  1.00  0.00           O0.      0
ATOM   3961  OE2 GLU A 256      26.794  55.514  42.002  1.00  0.00           O0.      0
ATOM   3962  C   GLU A 256      26.808  53.743  39.156  1.00  0.00           C0.      0
ATOM   3963  O   GLU A 256      26.406  54.673  38.455  1.00  0.00           O0.      0
ATOM   3964  N   ALA A 257      28.092  53.357  39.141  1.00  0.00           N0.      0
ATOM   3965  H   ALA A 257      28.445  52.681  39.803  1.00  0.00           H0.      0
ATOM   3966  CA  ALA A 257      29.155  54.234  38.500  1.00  0.00           C0.      0
ATOM   3967  HA  ALA A 257      29.129  55.194  39.015  1.00  0.00           H0.      0
ATOM   3968  CB  ALA A 257      30.570  53.762  38.771  1.00  0.00           C0.      0
ATOM   3969  HB1 ALA A 257      30.908  53.828  39.806  1.00  0.00           H0.      0
ATOM   3970  HB2 ALA A 257      30.641  52.743  38.389  1.00  0.00           H0.      0
ATOM   3971  HB3 ALA A 257      31.343  54.338  38.263  1.00  0.00           H0.      0
ATOM   3972  C   ALA A 257      28.845  54.421  36.969  1.00  0.00           C0.      0
ATOM   3973  O   ALA A 257      29.225  55.390  36.295  1.00  0.00           O0.      0
ATOM   3974  N   PHE A 258      28.156  53.396  36.354  1.00  0.00           N0.      0
ATOM   3975  H   PHE A 258      28.067  52.584  36.948  1.00  0.00           H0.      0
ATOM   3976  CA  PHE A 258      27.599  53.395  35.025  1.00  0.00           C0.      0
ATOM   3977  HA  PHE A 258      28.146  54.093  34.391  1.00  0.00           H0.      0
ATOM   3978  CB  PHE A 258      27.818  52.026  34.376  1.00  0.00           C0.      0
ATOM   3979  HB2 PHE A 258      27.092  51.384  34.874  1.00  0.00           H0.      0
ATOM   3980  HB3 PHE A 258      27.467  52.136  33.350  1.00  0.00           H0.      0
ATOM   3981  CG  PHE A 258      29.212  51.483  34.318  1.00  0.00           C0.      0
ATOM   3982  CD1 PHE A 258      30.155  51.723  33.269  1.00  0.00           C0.      0
ATOM   3983  HD1 PHE A 258      29.850  52.395  32.480  1.00  0.00           H0.      0
ATOM   3984  CE1 PHE A 258      31.432  51.091  33.248  1.00  0.00           C0.      0
ATOM   3985  HE1 PHE A 258      32.084  51.201  32.394  1.00  0.00           H0.      0
ATOM   3986  CZ  PHE A 258      31.741  50.261  34.331  1.00  0.00           C0.      0
ATOM   3987  HZ  PHE A 258      32.759  49.935  34.488  1.00  0.00           H0.      0
ATOM   3988  CE2 PHE A 258      30.853  50.047  35.353  1.00  0.00           C0.      0
ATOM   3989  HE2 PHE A 258      31.125  49.462  36.219  1.00  0.00           H0.      0
ATOM   3990  CD2 PHE A 258      29.599  50.600  35.351  1.00  0.00           C0.      0
ATOM   3991  HD2 PHE A 258      28.933  50.364  36.168  1.00  0.00           H0.      0
ATOM   3992  C   PHE A 258      26.071  53.577  34.923  1.00  0.00           C0.      0
ATOM   3993  O   PHE A 258      25.520  53.530  33.816  1.00  0.00           O0.      0
ATOM   3994  N   GLY A 259      25.364  53.856  36.035  1.00  0.00           N0.      0
ATOM   3995  H   GLY A 259      25.946  54.115  36.819  1.00  0.00           H0.      0
ATOM   3996  CA  GLY A 259      23.864  53.882  36.033  1.00  0.00           C0.      0
ATOM   3997  HA2 GLY A 259      23.595  54.218  37.035  1.00  0.00           H0.      0
ATOM   3998  HA3 GLY A 259      23.462  54.590  35.308  1.00  0.00           H0.      0
ATOM   3999  C   GLY A 259      23.220  52.504  35.816  1.00  0.00           C0.      0
ATOM   4000  O   GLY A 259      22.193  52.505  35.245  1.00  0.00           O0.      0
ATOM   4001  N   GLY A 260      23.901  51.391  36.177  1.00  0.00           N0.      0
ATOM   4002  H   GLY A 260      24.805  51.507  36.613  1.00  0.00           H0.      0
ATOM   4003  CA  GLY A 260      23.515  50.046  35.905  1.00  0.00           C0.      0
ATOM   4004  HA2 GLY A 260      24.005  49.413  36.645  1.00  0.00           H0.      0
ATOM   4005  HA3 GLY A 260      22.427  50.022  35.956  1.00  0.00           H0.      0
ATOM   4006  C   GLY A 260      23.993  49.560  34.518  1.00  0.00           C0.      0
ATOM   4007  O   GLY A 260      23.825  48.354  34.181  1.00  0.00           O0.      0
ATOM   4008  N   ARG A 261      24.434  50.489  33.672  1.00  0.00           N0.      0
ATOM   4009  H   ARG A 261      24.603  51.429  34.003  1.00  0.00           H0.      0
ATOM   4010  CA  ARG A 261      24.865  50.233  32.265  1.00  0.00           C0.      0
ATOM   4011  HA  ARG A 261      24.183  49.546  31.763  1.00  0.00           H0.      0
ATOM   4012  CB  ARG A 261      24.775  51.529  31.483  1.00  0.00           C0.      0
ATOM   4013  HB2 ARG A 261      25.497  52.240  31.884  1.00  0.00           H0.      0
ATOM   4014  HB3 ARG A 261      24.877  51.292  30.424  1.00  0.00           H0.      0
ATOM   4015  CG  ARG A 261      23.333  52.110  31.612  1.00  0.00           C0.      0
ATOM   4016  HG2 ARG A 261      23.118  52.355  32.652  1.00  0.00           H0.      0
ATOM   4017  HG3 ARG A 261      23.268  53.051  31.065  1.00  0.00           H0.      0
ATOM   4018  CD  ARG A 261      22.150  51.161  31.170  1.00  0.00           C0.      0
ATOM   4019  HD2 ARG A 261      22.410  50.713  30.212  1.00  0.00           H0.      0
ATOM   4020  HD3 ARG A 261      21.886  50.353  31.852  1.00  0.00           H0.      0
ATOM   4021  NE  ARG A 261      21.072  52.136  30.957  1.00  0.00           N0.      0
ATOM   4022  HE  ARG A 261      21.266  52.795  30.216  1.00  0.00           H0.      0
ATOM   4023  CZ  ARG A 261      20.071  52.280  31.736  1.00  0.00           C0.      0
ATOM   4024  NH1 ARG A 261      19.211  53.167  31.492  1.00  0.00           N0.      0
ATOM   4025 HH11 ARG A 261      19.427  53.862  30.792  1.00  0.00           H0.      0
ATOM   4026 HH12 ARG A 261      18.407  53.302  32.089  1.00  0.00           H0.      0
ATOM   4027  NH2 ARG A 261      19.770  51.438  32.689  1.00  0.00           N0.      0
ATOM   4028 HH21 ARG A 261      20.353  50.643  32.906  1.00  0.00           H0.      0
ATOM   4029 HH22 ARG A 261      18.888  51.580  33.160  1.00  0.00           H0.      0
ATOM   4030  C   ARG A 261      26.183  49.441  32.215  1.00  0.00           C0.      0
ATOM   4031  O   ARG A 261      27.185  49.792  31.558  1.00  0.00           O0.      0
ATOM   4032  N   CYS A 262      26.183  48.244  32.764  1.00  0.00           N0.      0
ATOM   4033  H   CYS A 262      25.302  47.990  33.188  1.00  0.00           H0.      0
ATOM   4034  CA  CYS A 262      27.250  47.289  32.671  1.00  0.00           C0.      0
ATOM   4035  HA  CYS A 262      27.669  47.232  31.667  1.00  0.00           H0.      0
ATOM   4036  CB  CYS A 262      28.352  47.651  33.751  1.00  0.00           C0.      0
ATOM   4037  HB2 CYS A 262      29.196  46.981  33.586  1.00  0.00           H0.      0
ATOM   4038  HB3 CYS A 262      28.666  48.695  33.749  1.00  0.00           H0.      0
ATOM   4039  SG  CYS A 262      27.823  47.445  35.508  1.00  0.00           S0.      0
ATOM   4040  HG  CYS A 262      26.515  47.620  35.298  1.00  0.00           H0.      0
ATOM   4041  C   CYS A 262      26.817  45.798  33.061  1.00  0.00           C0.      0
ATOM   4042  O   CYS A 262      25.894  45.510  33.767  1.00  0.00           O0.      0
ATOM   4043  N   GLN A 263      27.739  44.899  32.612  1.00  0.00           N0.      0
ATOM   4044  H   GLN A 263      28.378  45.169  31.879  1.00  0.00           H0.      0
ATOM   4045  CA  GLN A 263      27.840  43.569  33.150  1.00  0.00           C0.      0
ATOM   4046  HA  GLN A 263      26.977  43.242  33.730  1.00  0.00           H0.      0
ATOM   4047  CB  GLN A 263      28.040  42.622  31.931  1.00  0.00           C0.      0
ATOM   4048  HB2 GLN A 263      27.213  42.710  31.226  1.00  0.00           H0.      0
ATOM   4049  HB3 GLN A 263      28.853  43.041  31.338  1.00  0.00           H0.      0
ATOM   4050  CG  GLN A 263      28.245  41.192  32.449  1.00  0.00           C0.      0
ATOM   4051  HG2 GLN A 263      28.933  41.142  33.293  1.00  0.00           H0.      0
ATOM   4052  HG3 GLN A 263      27.259  40.785  32.669  1.00  0.00           H0.      0
ATOM   4053  CD  GLN A 263      28.698  40.290  31.358  1.00  0.00           C0.      0
ATOM   4054  OE1 GLN A 263      29.012  40.640  30.204  1.00  0.00           O0.      0
ATOM   4055  NE2 GLN A 263      28.914  39.036  31.625  1.00  0.00           N0.      0
ATOM   4056 HE21 GLN A 263      29.509  38.564  30.959  1.00  0.00           H0.      0
ATOM   4057 HE22 GLN A 263      28.818  38.659  32.557  1.00  0.00           H0.      0
ATOM   4058  C   GLN A 263      29.013  43.504  34.191  1.00  0.00           C0.      0
ATOM   4059  O   GLN A 263      30.161  43.782  33.783  1.00  0.00           O0.      0
ATOM   4060  N   HID A 264      28.726  43.076  35.393  1.00  0.00           N0.      0
ATOM   4061  H   HID A 264      27.759  42.840  35.565  1.00  0.00           H0.      0
ATOM   4062  CA  HID A 264      29.732  42.833  36.385  1.00  0.00           C0.      0
ATOM   4063  HA  HID A 264      30.652  43.395  36.225  1.00  0.00           H0.      0
ATOM   4064  CB  HID A 264      29.205  43.297  37.750  1.00  0.00           C0.      0
ATOM   4065  HB2 HID A 264      28.972  44.358  37.833  1.00  0.00           H0.      0
ATOM   4066  HB3 HID A 264      28.290  42.728  37.918  1.00  0.00           H0.      0
ATOM   4067  CG  HID A 264      30.040  42.906  38.888  1.00  0.00           C0.      0
ATOM   4068  ND1 HID A 264      30.031  41.655  39.524  1.00  0.00           N0.      0
ATOM   4069  HD1 HID A 264      29.485  40.858  39.229  1.00  0.00           H0.      0
ATOM   4070  CE1 HID A 264      30.913  41.663  40.499  1.00  0.00           C0.      0
ATOM   4071  HE1 HID A 264      31.146  40.867  41.192  1.00  0.00           H0.      0
ATOM   4072  NE2 HID A 264      31.430  42.907  40.709  1.00  0.00           N0.      0
ATOM   4073  CD2 HID A 264      30.909  43.657  39.618  1.00  0.00           C0.      0
ATOM   4074  HD2 HID A 264      31.174  44.687  39.428  1.00  0.00           H0.      0
ATOM   4075  C   HID A 264      30.181  41.385  36.322  1.00  0.00           C0.      0
ATOM   4076  O   HID A 264      29.517  40.470  35.777  1.00  0.00           O0.      0
ATOM   4077  N   SER A 265      31.429  41.167  36.815  1.00  0.00           N0.      0
ATOM   4078  H   SER A 265      32.152  41.850  36.992  1.00  0.00           H0.      0
ATOM   4079  CA  SER A 265      32.034  39.832  37.084  1.00  0.00           C0.      0
ATOM   4080  HA  SER A 265      31.254  39.116  37.344  1.00  0.00           H0.      0
ATOM   4081  CB  SER A 265      32.707  39.280  35.799  1.00  0.00           C0.      0
ATOM   4082  HB2 SER A 265      32.085  39.399  34.912  1.00  0.00           H0.      0
ATOM   4083  HB3 SER A 265      33.582  39.893  35.583  1.00  0.00           H0.      0
ATOM   4084  OG  SER A 265      33.178  37.989  36.089  1.00  0.00           O0.      0
ATOM   4085  HG  SER A 265      33.777  37.667  35.411  1.00  0.00           H0.      0
ATOM   4086  C   SER A 265      33.003  39.977  38.248  1.00  0.00           C0.      0
ATOM   4087  O   SER A 265      33.788  40.961  38.287  1.00  0.00           O0.      0
ATOM   4088  N   VAL A 266      33.078  39.000  39.146  1.00  0.00           N0.      0
ATOM   4089  H   VAL A 266      32.463  38.199  39.112  1.00  0.00           H0.      0
ATOM   4090  CA  VAL A 266      34.171  38.958  40.172  1.00  0.00           C0.      0
ATOM   4091  HA  VAL A 266      34.968  39.680  39.990  1.00  0.00           H0.      0
ATOM   4092  CB  VAL A 266      33.625  39.253  41.629  1.00  0.00           C0.      0
ATOM   4093  HB  VAL A 266      33.186  40.251  41.614  1.00  0.00           H0.      0
ATOM   4094  CG1 VAL A 266      32.568  38.224  42.090  1.00  0.00           C0.      0
ATOM   4095 HG11 VAL A 266      31.777  38.156  41.344  1.00  0.00           H0.      0
ATOM   4096 HG12 VAL A 266      33.029  37.236  42.122  1.00  0.00           H0.      0
ATOM   4097 HG13 VAL A 266      32.102  38.563  43.015  1.00  0.00           H0.      0
ATOM   4098  CG2 VAL A 266      34.799  39.441  42.565  1.00  0.00           C0.      0
ATOM   4099 HG21 VAL A 266      34.507  39.993  43.459  1.00  0.00           H0.      0
ATOM   4100 HG22 VAL A 266      35.289  38.494  42.791  1.00  0.00           H0.      0
ATOM   4101 HG23 VAL A 266      35.613  39.974  42.073  1.00  0.00           H0.      0
ATOM   4102  C   VAL A 266      34.941  37.596  40.030  1.00  0.00           C0.      0
ATOM   4103  O   VAL A 266      34.355  36.523  39.864  1.00  0.00           O0.      0
ATOM   4104  N   LEU A 267      36.189  37.624  40.338  1.00  0.00           N0.      0
ATOM   4105  H   LEU A 267      36.586  38.553  40.327  1.00  0.00           H0.      0
ATOM   4106  CA  LEU A 267      37.127  36.555  40.495  1.00  0.00           C0.      0
ATOM   4107  HA  LEU A 267      36.614  35.602  40.372  1.00  0.00           H0.      0
ATOM   4108  CB  LEU A 267      38.194  36.537  39.400  1.00  0.00           C0.      0
ATOM   4109  HB2 LEU A 267      38.740  37.446  39.649  1.00  0.00           H0.      0
ATOM   4110  HB3 LEU A 267      38.896  35.709  39.501  1.00  0.00           H0.      0
ATOM   4111  CG  LEU A 267      37.869  36.389  37.973  1.00  0.00           C0.      0
ATOM   4112  HG  LEU A 267      37.409  37.326  37.659  1.00  0.00           H0.      0
ATOM   4113  CD1 LEU A 267      39.121  36.254  37.063  1.00  0.00           C0.      0
ATOM   4114 HD11 LEU A 267      39.553  35.262  37.195  1.00  0.00           H0.      0
ATOM   4115 HD12 LEU A 267      38.864  36.520  36.038  1.00  0.00           H0.      0
ATOM   4116 HD13 LEU A 267      39.865  37.006  37.327  1.00  0.00           H0.      0
ATOM   4117  CD2 LEU A 267      36.967  35.229  37.576  1.00  0.00           C0.      0
ATOM   4118 HD21 LEU A 267      36.956  35.112  36.493  1.00  0.00           H0.      0
ATOM   4119 HD22 LEU A 267      37.344  34.315  38.036  1.00  0.00           H0.      0
ATOM   4120 HD23 LEU A 267      35.982  35.369  38.021  1.00  0.00           H0.      0
ATOM   4121  C   LEU A 267      37.793  36.675  41.909  1.00  0.00           C0.      0
ATOM   4122  O   LEU A 267      37.819  37.745  42.500  1.00  0.00           O0.      0
ATOM   4123  N   GLY A 268      38.358  35.610  42.469  1.00  0.00           N0.      0
ATOM   4124  H   GLY A 268      38.230  34.695  42.061  1.00  0.00           H0.      0
ATOM   4125  CA  GLY A 268      39.314  35.760  43.469  1.00  0.00           C0.      0
ATOM   4126  HA2 GLY A 268      38.925  36.355  44.295  1.00  0.00           H0.      0
ATOM   4127  HA3 GLY A 268      39.459  34.756  43.868  1.00  0.00           H0.      0
ATOM   4128  C   GLY A 268      40.668  36.260  42.960  1.00  0.00           C0.      0
ATOM   4129  O   GLY A 268      40.666  36.937  41.937  1.00  0.00           O0.      0
ATOM   4130  N   ASP A 269      41.781  35.687  43.509  1.00  0.00           N0.      0
ATOM   4131  H   ASP A 269      41.595  35.163  44.352  1.00  0.00           H0.      0
ATOM   4132  CA  ASP A 269      43.217  35.944  43.120  1.00  0.00           C0.      0
ATOM   4133  HA  ASP A 269      43.191  37.003  42.862  1.00  0.00           H0.      0
ATOM   4134  CB  ASP A 269      44.161  35.736  44.388  1.00  0.00           C0.      0
ATOM   4135  HB2 ASP A 269      45.109  35.707  43.850  1.00  0.00           H0.      0
ATOM   4136  HB3 ASP A 269      44.177  36.588  45.068  1.00  0.00           H0.      0
ATOM   4137  CG  ASP A 269      43.957  34.433  45.142  1.00  0.00           C0.      0
ATOM   4138  OD1 ASP A 269      44.323  34.411  46.373  1.00  0.00           O0.      0
ATOM   4139  OD2 ASP A 269      43.408  33.458  44.557  1.00  0.00           O0.      0
ATOM   4140  C   ASP A 269      43.659  35.296  41.816  1.00  0.00           C0.      0
ATOM   4141  O   ASP A 269      44.530  34.426  41.755  1.00  0.00           O0.      0
ATOM   4142  N   PHE A 270      42.939  35.709  40.736  1.00  0.00           N0.      0
ATOM   4143  H   PHE A 270      42.240  36.414  40.924  1.00  0.00           H0.      0
ATOM   4144  CA  PHE A 270      42.903  35.244  39.379  1.00  0.00           C0.      0
ATOM   4145  HA  PHE A 270      42.278  35.909  38.784  1.00  0.00           H0.      0
ATOM   4146  CB  PHE A 270      44.289  35.361  38.616  1.00  0.00           C0.      0
ATOM   4147  HB2 PHE A 270      45.062  34.711  39.027  1.00  0.00           H0.      0
ATOM   4148  HB3 PHE A 270      44.178  35.043  37.580  1.00  0.00           H0.      0
ATOM   4149  CG  PHE A 270      44.811  36.730  38.657  1.00  0.00           C0.      0
ATOM   4150  CD1 PHE A 270      45.981  37.081  39.376  1.00  0.00           C0.      0
ATOM   4151  HD1 PHE A 270      46.564  36.246  39.735  1.00  0.00           H0.      0
ATOM   4152  CE1 PHE A 270      46.412  38.365  39.441  1.00  0.00           C0.      0
ATOM   4153  HE1 PHE A 270      47.268  38.503  40.085  1.00  0.00           H0.      0
ATOM   4154  CZ  PHE A 270      45.656  39.417  38.868  1.00  0.00           C0.      0
ATOM   4155  HZ  PHE A 270      46.077  40.412  38.868  1.00  0.00           H0.      0
ATOM   4156  CE2 PHE A 270      44.568  39.111  38.113  1.00  0.00           C0.      0
ATOM   4157  HE2 PHE A 270      43.987  39.789  37.505  1.00  0.00           H0.      0
ATOM   4158  CD2 PHE A 270      44.106  37.758  37.951  1.00  0.00           C0.      0
ATOM   4159  HD2 PHE A 270      43.176  37.595  37.427  1.00  0.00           H0.      0
ATOM   4160  C   PHE A 270      42.216  33.874  39.183  1.00  0.00           C0.      0
ATOM   4161  O   PHE A 270      42.354  33.321  38.088  1.00  0.00           O0.      0
ATOM   4162  N   LYS A 271      41.466  33.353  40.149  1.00  0.00           N0.      0
ATOM   4163  H   LYS A 271      41.286  34.041  40.867  1.00  0.00           H0.      0
ATOM   4164  CA  LYS A 271      40.823  32.090  40.270  1.00  0.00           C0.      0
ATOM   4165  HA  LYS A 271      41.110  31.579  39.351  1.00  0.00           H0.      0
ATOM   4166  CB  LYS A 271      41.315  31.283  41.499  1.00  0.00           C0.      0
ATOM   4167  HB2 LYS A 271      40.970  31.798  42.396  1.00  0.00           H0.      0
ATOM   4168  HB3 LYS A 271      40.847  30.300  41.536  1.00  0.00           H0.      0
ATOM   4169  CG  LYS A 271      42.801  31.128  41.600  1.00  0.00           C0.      0
ATOM   4170  HG2 LYS A 271      43.124  30.456  40.805  1.00  0.00           H0.      0
ATOM   4171  HG3 LYS A 271      43.379  32.049  41.525  1.00  0.00           H0.      0
ATOM   4172  CD  LYS A 271      43.102  30.436  42.960  1.00  0.00           C0.      0
ATOM   4173  HD2 LYS A 271      42.579  31.033  43.707  1.00  0.00           H0.      0
ATOM   4174  HD3 LYS A 271      42.665  29.445  43.086  1.00  0.00           H0.      0
ATOM   4175  CE  LYS A 271      44.592  30.429  43.212  1.00  0.00           C0.      0
ATOM   4176  HE2 LYS A 271      44.773  29.920  44.159  1.00  0.00           H0.      0
ATOM   4177  HE3 LYS A 271      44.912  29.805  42.378  1.00  0.00           H0.      0
ATOM   4178  NZ  LYS A 271      45.188  31.753  43.416  1.00  0.00           N0.      0
ATOM   4179  HZ1 LYS A 271      46.100  31.764  43.849  1.00  0.00           H0.      0
ATOM   4180  HZ2 LYS A 271      45.197  32.275  42.551  1.00  0.00           H0.      0
ATOM   4181  HZ3 LYS A 271      44.547  32.348  43.921  1.00  0.00           H0.      0
ATOM   4182  C   LYS A 271      39.279  32.239  40.279  1.00  0.00           C0.      0
ATOM   4183  O   LYS A 271      38.831  33.174  40.910  1.00  0.00           O0.      0
ATOM   4184  N   PRO A 272      38.497  31.404  39.555  1.00  0.00           N0.      0
ATOM   4185  CD  PRO A 272      38.899  30.436  38.485  1.00  0.00           C0.      0
ATOM   4186  HD2 PRO A 272      38.800  29.399  38.803  1.00  0.00           H0.      0
ATOM   4187  HD3 PRO A 272      39.781  30.729  37.916  1.00  0.00           H0.      0
ATOM   4188  CG  PRO A 272      37.756  30.509  37.492  1.00  0.00           C0.      0
ATOM   4189  HG2 PRO A 272      37.617  29.561  36.974  1.00  0.00           H0.      0
ATOM   4190  HG3 PRO A 272      37.840  31.318  36.766  1.00  0.00           H0.      0
ATOM   4191  CB  PRO A 272      36.547  30.812  38.368  1.00  0.00           C0.      0
ATOM   4192  HB2 PRO A 272      36.373  29.860  38.869  1.00  0.00           H0.      0
ATOM   4193  HB3 PRO A 272      35.779  31.283  37.754  1.00  0.00           H0.      0
ATOM   4194  CA  PRO A 272      37.072  31.696  39.511  1.00  0.00           C0.      0
ATOM   4195  HA  PRO A 272      36.985  32.744  39.225  1.00  0.00           H0.      0
ATOM   4196  C   PRO A 272      36.376  31.472  40.874  1.00  0.00           C0.      0
ATOM   4197  O   PRO A 272      36.871  30.580  41.625  1.00  0.00           O0.      0
ATOM   4198  N   TYR A 273      35.249  32.136  41.189  1.00  0.00           N0.      0
ATOM   4199  H   TYR A 273      34.759  32.702  40.511  1.00  0.00           H0.      0
ATOM   4200  CA  TYR A 273      34.773  32.185  42.613  1.00  0.00           C0.      0
ATOM   4201  HA  TYR A 273      35.286  31.389  43.153  1.00  0.00           H0.      0
ATOM   4202  CB  TYR A 273      35.027  33.601  43.169  1.00  0.00           C0.      0
ATOM   4203  HB2 TYR A 273      36.102  33.782  43.157  1.00  0.00           H0.      0
ATOM   4204  HB3 TYR A 273      34.595  34.308  42.461  1.00  0.00           H0.      0
ATOM   4205  CG  TYR A 273      34.702  33.922  44.627  1.00  0.00           C0.      0
ATOM   4206  CD1 TYR A 273      35.581  33.297  45.609  1.00  0.00           C0.      0
ATOM   4207  HD1 TYR A 273      36.365  32.622  45.300  1.00  0.00           H0.      0
ATOM   4208  CE1 TYR A 273      35.326  33.531  47.002  1.00  0.00           C0.      0
ATOM   4209  HE1 TYR A 273      35.942  33.024  47.730  1.00  0.00           H0.      0
ATOM   4210  CZ  TYR A 273      34.388  34.458  47.468  1.00  0.00           C0.      0
ATOM   4211  OH  TYR A 273      34.205  34.624  48.781  1.00  0.00           O0.      0
ATOM   4212  HH  TYR A 273      33.412  35.138  48.947  1.00  0.00           H0.      0
ATOM   4213  CE2 TYR A 273      33.494  35.010  46.512  1.00  0.00           C0.      0
ATOM   4214  HE2 TYR A 273      32.635  35.591  46.814  1.00  0.00           H0.      0
ATOM   4215  CD2 TYR A 273      33.651  34.750  45.133  1.00  0.00           C0.      0
ATOM   4216  HD2 TYR A 273      33.004  35.143  44.363  1.00  0.00           H0.      0
ATOM   4217  C   TYR A 273      33.262  31.944  42.773  1.00  0.00           C0.      0
ATOM   4218  O   TYR A 273      32.505  32.059  41.797  1.00  0.00           O0.      0
ATOM   4219  N   ARG A 274      32.853  31.613  43.982  1.00  0.00           N0.      0
ATOM   4220  H   ARG A 274      33.612  31.420  44.620  1.00  0.00           H0.      0
ATOM   4221  CA  ARG A 274      31.491  31.773  44.478  1.00  0.00           C0.      0
ATOM   4222  HA  ARG A 274      31.143  32.652  43.936  1.00  0.00           H0.      0
ATOM   4223  CB  ARG A 274      30.686  30.538  43.998  1.00  0.00           C0.      0
ATOM   4224  HB2 ARG A 274      30.880  30.408  42.934  1.00  0.00           H0.      0
ATOM   4225  HB3 ARG A 274      31.050  29.635  44.487  1.00  0.00           H0.      0
ATOM   4226  CG  ARG A 274      29.163  30.747  44.100  1.00  0.00           C0.      0
ATOM   4227  HG2 ARG A 274      28.798  30.814  45.124  1.00  0.00           H0.      0
ATOM   4228  HG3 ARG A 274      29.013  31.697  43.587  1.00  0.00           H0.      0
ATOM   4229  CD  ARG A 274      28.330  29.693  43.350  1.00  0.00           C0.      0
ATOM   4230  HD2 ARG A 274      27.275  29.915  43.515  1.00  0.00           H0.      0
ATOM   4231  HD3 ARG A 274      28.487  29.677  42.271  1.00  0.00           H0.      0
ATOM   4232  NE  ARG A 274      28.482  28.316  43.849  1.00  0.00           N0.      0
ATOM   4233  HE  ARG A 274      28.686  28.111  44.817  1.00  0.00           H0.      0
ATOM   4234  CZ  ARG A 274      28.198  27.207  43.254  1.00  0.00           C0.      0
ATOM   4235  NH1 ARG A 274      27.725  27.081  42.027  1.00  0.00           N0.      0
ATOM   4236 HH11 ARG A 274      27.169  27.818  41.618  1.00  0.00           H0.      0
ATOM   4237 HH12 ARG A 274      27.494  26.154  41.700  1.00  0.00           H0.      0
ATOM   4238  NH2 ARG A 274      28.464  26.112  43.919  1.00  0.00           N0.      0
ATOM   4239 HH21 ARG A 274      28.670  26.206  44.904  1.00  0.00           H0.      0
ATOM   4240 HH22 ARG A 274      28.550  25.224  43.446  1.00  0.00           H0.      0
ATOM   4241  C   ARG A 274      31.416  31.976  45.986  1.00  0.00           C0.      0
ATOM   4242  O   ARG A 274      32.082  31.290  46.745  1.00  0.00           O0.      0
ATOM   4243  N   PRO A 275      30.397  32.781  46.450  1.00  0.00           N0.      0
ATOM   4244  CD  PRO A 275      29.506  33.637  45.637  1.00  0.00           C0.      0
ATOM   4245  HD2 PRO A 275      28.537  33.181  45.435  1.00  0.00           H0.      0
ATOM   4246  HD3 PRO A 275      29.877  34.092  44.718  1.00  0.00           H0.      0
ATOM   4247  CG  PRO A 275      29.160  34.800  46.530  1.00  0.00           C0.      0
ATOM   4248  HG2 PRO A 275      28.123  35.098  46.375  1.00  0.00           H0.      0
ATOM   4249  HG3 PRO A 275      29.836  35.655  46.502  1.00  0.00           H0.      0
ATOM   4250  CB  PRO A 275      29.164  34.165  47.962  1.00  0.00           C0.      0
ATOM   4251  HB2 PRO A 275      28.199  33.912  48.402  1.00  0.00           H0.      0
ATOM   4252  HB3 PRO A 275      29.585  34.930  48.614  1.00  0.00           H0.      0
ATOM   4253  CA  PRO A 275      30.118  32.970  47.833  1.00  0.00           C0.      0
ATOM   4254  HA  PRO A 275      31.060  33.290  48.278  1.00  0.00           H0.      0
ATOM   4255  C   PRO A 275      29.543  31.699  48.472  1.00  0.00           C0.      0
ATOM   4256  O   PRO A 275      28.361  31.365  48.297  1.00  0.00           O0.      0
ATOM   4257  N   GLY A 276      30.399  30.822  49.066  1.00  0.00           N0.      0
ATOM   4258  H   GLY A 276      31.322  31.186  49.254  1.00  0.00           H0.      0
ATOM   4259  CA  GLY A 276      30.049  29.520  49.582  1.00  0.00           C0.      0
ATOM   4260  HA2 GLY A 276      30.041  29.579  50.671  1.00  0.00           H0.      0
ATOM   4261  HA3 GLY A 276      29.033  29.338  49.232  1.00  0.00           H0.      0
ATOM   4262  C   GLY A 276      30.969  28.417  49.210  1.00  0.00           C0.      0
ATOM   4263  O   GLY A 276      30.867  27.238  49.576  1.00  0.00           O0.      0
ATOM   4264  N   GLN A 277      32.116  28.712  48.517  1.00  0.00           N0.      0
ATOM   4265  H   GLN A 277      32.261  29.645  48.159  1.00  0.00           H0.      0
ATOM   4266  CA  GLN A 277      33.202  27.838  48.189  1.00  0.00           C0.      0
ATOM   4267  HA  GLN A 277      32.751  26.900  47.865  1.00  0.00           H0.      0
ATOM   4268  CB  GLN A 277      34.042  28.244  46.953  1.00  0.00           C0.      0
ATOM   4269  HB2 GLN A 277      34.366  27.326  46.463  1.00  0.00           H0.      0
ATOM   4270  HB3 GLN A 277      33.357  28.770  46.288  1.00  0.00           H0.      0
ATOM   4271  CG  GLN A 277      35.264  29.126  47.255  1.00  0.00           C0.      0
ATOM   4272  HG2 GLN A 277      34.962  29.938  47.917  1.00  0.00           H0.      0
ATOM   4273  HG3 GLN A 277      36.092  28.546  47.663  1.00  0.00           H0.      0
ATOM   4274  CD  GLN A 277      35.905  29.778  46.057  1.00  0.00           C0.      0
ATOM   4275  OE1 GLN A 277      35.374  29.941  44.933  1.00  0.00           O0.      0
ATOM   4276  NE2 GLN A 277      37.101  30.286  46.240  1.00  0.00           N0.      0
ATOM   4277 HE21 GLN A 277      37.599  30.551  45.403  1.00  0.00           H0.      0
ATOM   4278 HE22 GLN A 277      37.621  30.181  47.100  1.00  0.00           H0.      0
ATOM   4279  C   GLN A 277      34.114  27.553  49.397  1.00  0.00           C0.      0
ATOM   4280  O   GLN A 277      34.018  28.296  50.419  1.00  0.00           O0.      0
ATOM   4281  N   ALA A 278      34.976  26.494  49.349  1.00  0.00           N0.      0
ATOM   4282  H   ALA A 278      34.916  25.842  48.580  1.00  0.00           H0.      0
ATOM   4283  CA  ALA A 278      36.024  26.214  50.327  1.00  0.00           C0.      0
ATOM   4284  HA  ALA A 278      35.539  26.205  51.303  1.00  0.00           H0.      0
ATOM   4285  CB  ALA A 278      36.564  24.763  50.080  1.00  0.00           C0.      0
ATOM   4286  HB1 ALA A 278      36.888  24.600  49.052  1.00  0.00           H0.      0
ATOM   4287  HB2 ALA A 278      37.346  24.429  50.762  1.00  0.00           H0.      0
ATOM   4288  HB3 ALA A 278      35.732  24.067  50.185  1.00  0.00           H0.      0
ATOM   4289  C   ALA A 278      37.164  27.167  50.323  1.00  0.00           C0.      0
ATOM   4290  O   ALA A 278      37.457  27.707  51.340  1.00  0.00           O0.      0
ATOM   4291  N   TYR A 279      37.874  27.355  49.201  1.00  0.00           N0.      0
ATOM   4292  H   TYR A 279      37.646  26.834  48.367  1.00  0.00           H0.      0
ATOM   4293  CA  TYR A 279      39.120  28.103  49.138  1.00  0.00           C0.      0
ATOM   4294  HA  TYR A 279      39.943  27.675  49.712  1.00  0.00           H0.      0
ATOM   4295  CB  TYR A 279      39.633  27.954  47.655  1.00  0.00           C0.      0
ATOM   4296  HB2 TYR A 279      39.919  26.920  47.462  1.00  0.00           H0.      0
ATOM   4297  HB3 TYR A 279      38.809  28.199  46.985  1.00  0.00           H0.      0
ATOM   4298  CG  TYR A 279      40.803  28.899  47.366  1.00  0.00           C0.      0
ATOM   4299  CD1 TYR A 279      40.542  29.972  46.572  1.00  0.00           C0.      0
ATOM   4300  HD1 TYR A 279      39.534  30.077  46.198  1.00  0.00           H0.      0
ATOM   4301  CE1 TYR A 279      41.568  30.869  46.240  1.00  0.00           C0.      0
ATOM   4302  HE1 TYR A 279      41.305  31.780  45.723  1.00  0.00           H0.      0
ATOM   4303  CZ  TYR A 279      42.844  30.648  46.745  1.00  0.00           C0.      0
ATOM   4304  OH  TYR A 279      43.841  31.430  46.387  1.00  0.00           O0.      0
ATOM   4305  HH  TYR A 279      43.614  32.127  45.768  1.00  0.00           H0.      0
ATOM   4306  CE2 TYR A 279      43.114  29.601  47.581  1.00  0.00           C0.      0
ATOM   4307  HE2 TYR A 279      44.135  29.471  47.908  1.00  0.00           H0.      0
ATOM   4308  CD2 TYR A 279      42.084  28.717  47.913  1.00  0.00           C0.      0
ATOM   4309  HD2 TYR A 279      42.317  27.827  48.479  1.00  0.00           H0.      0
ATOM   4310  C   TYR A 279      38.994  29.547  49.466  1.00  0.00           C0.      0
ATOM   4311  O   TYR A 279      38.037  30.187  49.074  1.00  0.00           O0.      0
ATOM   4312  N   VAL A 280      39.965  30.107  50.228  1.00  0.00           N0.      0
ATOM   4313  H   VAL A 280      40.579  29.474  50.721  1.00  0.00           H0.      0
ATOM   4314  CA  VAL A 280      39.999  31.524  50.652  1.00  0.00           C0.      0
ATOM   4315  HA  VAL A 280      38.997  31.950  50.586  1.00  0.00           H0.      0
ATOM   4316  CB  VAL A 280      40.496  31.676  52.153  1.00  0.00           C0.      0
ATOM   4317  HB  VAL A 280      41.456  31.230  52.413  1.00  0.00           H0.      0
ATOM   4318  CG1 VAL A 280      40.547  33.141  52.593  1.00  0.00           C0.      0
ATOM   4319 HG11 VAL A 280      39.553  33.574  52.486  1.00  0.00           H0.      0
ATOM   4320 HG12 VAL A 280      40.827  33.195  53.645  1.00  0.00           H0.      0
ATOM   4321 HG13 VAL A 280      41.324  33.714  52.087  1.00  0.00           H0.      0
ATOM   4322  CG2 VAL A 280      39.526  30.861  53.085  1.00  0.00           C0.      0
ATOM   4323 HG21 VAL A 280      38.470  31.130  53.065  1.00  0.00           H0.      0
ATOM   4324 HG22 VAL A 280      39.563  29.788  52.897  1.00  0.00           H0.      0
ATOM   4325 HG23 VAL A 280      39.747  31.051  54.135  1.00  0.00           H0.      0
ATOM   4326  C   VAL A 280      40.938  32.289  49.714  1.00  0.00           C0.      0
ATOM   4327  O   VAL A 280      42.187  32.056  49.810  1.00  0.00           O0.      0
ATOM   4328  N   PRO A 281      40.462  33.111  48.815  1.00  0.00           N0.      0
ATOM   4329  CD  PRO A 281      39.006  33.436  48.676  1.00  0.00           C0.      0
ATOM   4330  HD2 PRO A 281      38.475  33.731  49.581  1.00  0.00           H0.      0
ATOM   4331  HD3 PRO A 281      38.515  32.551  48.271  1.00  0.00           H0.      0
ATOM   4332  CG  PRO A 281      38.898  34.612  47.696  1.00  0.00           C0.      0
ATOM   4333  HG2 PRO A 281      38.668  35.545  48.210  1.00  0.00           H0.      0
ATOM   4334  HG3 PRO A 281      38.062  34.462  47.013  1.00  0.00           H0.      0
ATOM   4335  CB  PRO A 281      40.253  34.552  46.985  1.00  0.00           C0.      0
ATOM   4336  HB2 PRO A 281      40.492  35.561  46.647  1.00  0.00           H0.      0
ATOM   4337  HB3 PRO A 281      40.285  33.857  46.146  1.00  0.00           H0.      0
ATOM   4338  CA  PRO A 281      41.256  34.125  48.082  1.00  0.00           C0.      0
ATOM   4339  HA  PRO A 281      42.135  33.615  47.688  1.00  0.00           H0.      0
ATOM   4340  C   PRO A 281      41.688  35.351  48.891  1.00  0.00           C0.      0
ATOM   4341  O   PRO A 281      40.853  35.899  49.615  1.00  0.00           O0.      0
ATOM   4342  N   CYS A 282      42.956  35.698  48.913  1.00  0.00           N0.      0
ATOM   4343  H   CYS A 282      43.590  35.211  48.296  1.00  0.00           H0.      0
ATOM   4344  CA  CYS A 282      43.556  36.826  49.687  1.00  0.00           C0.      0
ATOM   4345  HA  CYS A 282      43.209  36.856  50.719  1.00  0.00           H0.      0
ATOM   4346  CB  CYS A 282      45.049  36.663  49.735  1.00  0.00           C0.      0
ATOM   4347  HB2 CYS A 282      45.250  35.734  50.269  1.00  0.00           H0.      0
ATOM   4348  HB3 CYS A 282      45.458  36.477  48.742  1.00  0.00           H0.      0
ATOM   4349  SG  CYS A 282      45.793  37.963  50.727  1.00  0.00           S0.      0
ATOM   4350  HG  CYS A 282      45.880  38.882  49.762  1.00  0.00           H0.      0
ATOM   4351  C   CYS A 282      43.140  38.247  49.166  1.00  0.00           C0.      0
ATOM   4352  O   CYS A 282      43.139  39.242  49.974  1.00  0.00           O0.      0
ATOM   4353  N   TYR A 283      42.758  38.295  47.903  1.00  0.00           N0.      0
ATOM   4354  H   TYR A 283      42.657  37.410  47.427  1.00  0.00           H0.      0
ATOM   4355  CA  TYR A 283      42.417  39.407  47.049  1.00  0.00           C0.      0
ATOM   4356  HA  TYR A 283      42.023  40.181  47.708  1.00  0.00           H0.      0
ATOM   4357  CB  TYR A 283      43.589  39.893  46.208  1.00  0.00           C0.      0
ATOM   4358  HB2 TYR A 283      43.788  39.040  45.559  1.00  0.00           H0.      0
ATOM   4359  HB3 TYR A 283      43.313  40.826  45.718  1.00  0.00           H0.      0
ATOM   4360  CG  TYR A 283      44.913  40.148  46.975  1.00  0.00           C0.      0
ATOM   4361  CD1 TYR A 283      45.974  39.263  46.999  1.00  0.00           C0.      0
ATOM   4362  HD1 TYR A 283      45.861  38.288  46.549  1.00  0.00           H0.      0
ATOM   4363  CE1 TYR A 283      47.168  39.642  47.607  1.00  0.00           C0.      0
ATOM   4364  HE1 TYR A 283      48.017  38.978  47.671  1.00  0.00           H0.      0
ATOM   4365  CZ  TYR A 283      47.311  40.889  48.236  1.00  0.00           C0.      0
ATOM   4366  OH  TYR A 283      48.414  41.324  48.895  1.00  0.00           O0.      0
ATOM   4367  HH  TYR A 283      48.360  42.229  49.212  1.00  0.00           H0.      0
ATOM   4368  CE2 TYR A 283      46.188  41.759  48.327  1.00  0.00           C0.      0
ATOM   4369  HE2 TYR A 283      46.311  42.734  48.774  1.00  0.00           H0.      0
ATOM   4370  CD2 TYR A 283      44.984  41.380  47.720  1.00  0.00           C0.      0
ATOM   4371  HD2 TYR A 283      44.142  42.057  47.721  1.00  0.00           H0.      0
ATOM   4372  C   TYR A 283      41.248  38.998  46.135  1.00  0.00           C0.      0
ATOM   4373  O   TYR A 283      41.214  37.824  45.702  1.00  0.00           O0.      0
ATOM   4374  N   PHE A 284      40.437  39.953  45.792  1.00  0.00           N0.      0
ATOM   4375  H   PHE A 284      40.672  40.858  46.175  1.00  0.00           H0.      0
ATOM   4376  CA  PHE A 284      39.421  39.832  44.735  1.00  0.00           C0.      0
ATOM   4377  HA  PHE A 284      39.398  38.791  44.412  1.00  0.00           H0.      0
ATOM   4378  CB  PHE A 284      38.070  40.211  45.308  1.00  0.00           C0.      0
ATOM   4379  HB2 PHE A 284      38.142  41.202  45.757  1.00  0.00           H0.      0
ATOM   4380  HB3 PHE A 284      37.411  40.253  44.441  1.00  0.00           H0.      0
ATOM   4381  CG  PHE A 284      37.468  39.232  46.362  1.00  0.00           C0.      0
ATOM   4382  CD1 PHE A 284      37.582  39.462  47.798  1.00  0.00           C0.      0
ATOM   4383  HD1 PHE A 284      37.965  40.397  48.179  1.00  0.00           H0.      0
ATOM   4384  CE1 PHE A 284      37.068  38.534  48.739  1.00  0.00           C0.      0
ATOM   4385  HE1 PHE A 284      37.063  38.606  49.817  1.00  0.00           H0.      0
ATOM   4386  CZ  PHE A 284      36.523  37.351  48.238  1.00  0.00           C0.      0
ATOM   4387  HZ  PHE A 284      36.280  36.544  48.913  1.00  0.00           H0.      0
ATOM   4388  CE2 PHE A 284      36.478  37.119  46.871  1.00  0.00           C0.      0
ATOM   4389  HE2 PHE A 284      36.068  36.179  46.532  1.00  0.00           H0.      0
ATOM   4390  CD2 PHE A 284      36.901  38.083  45.932  1.00  0.00           C0.      0
ATOM   4391  HD2 PHE A 284      36.881  37.849  44.878  1.00  0.00           H0.      0
ATOM   4392  C   PHE A 284      39.757  40.690  43.473  1.00  0.00           C0.      0
ATOM   4393  O   PHE A 284      40.190  41.781  43.694  1.00  0.00           O0.      0
ATOM   4394  N   ILE A 285      39.613  40.118  42.234  1.00  0.00           N0.      0
ATOM   4395  H   ILE A 285      39.288  39.163  42.188  1.00  0.00           H0.      0
ATOM   4396  CA  ILE A 285      39.775  40.873  40.978  1.00  0.00           C0.      0
ATOM   4397  HA  ILE A 285      40.251  41.809  41.269  1.00  0.00           H0.      0
ATOM   4398  CB  ILE A 285      40.708  40.141  39.966  1.00  0.00           C0.      0
ATOM   4399  HB  ILE A 285      40.150  39.260  39.652  1.00  0.00           H0.      0
ATOM   4400  CG2 ILE A 285      41.077  40.973  38.687  1.00  0.00           C0.      0
ATOM   4401 HG21 ILE A 285      40.992  42.042  38.882  1.00  0.00           H0.      0
ATOM   4402 HG22 ILE A 285      42.118  40.877  38.379  1.00  0.00           H0.      0
ATOM   4403 HG23 ILE A 285      40.456  40.687  37.838  1.00  0.00           H0.      0
ATOM   4404  CG1 ILE A 285      42.032  39.677  40.626  1.00  0.00           C0.      0
ATOM   4405 HG12 ILE A 285      41.745  38.975  41.409  1.00  0.00           H0.      0
ATOM   4406 HG13 ILE A 285      42.617  39.130  39.886  1.00  0.00           H0.      0
ATOM   4407  CD1 ILE A 285      42.928  40.770  41.152  1.00  0.00           C0.      0
ATOM   4408 HD11 ILE A 285      43.946  40.420  41.326  1.00  0.00           H0.      0
ATOM   4409 HD12 ILE A 285      42.884  41.573  40.416  1.00  0.00           H0.      0
ATOM   4410 HD13 ILE A 285      42.448  41.103  42.072  1.00  0.00           H0.      0
ATOM   4411  C   ILE A 285      38.397  41.046  40.282  1.00  0.00           C0.      0
ATOM   4412  O   ILE A 285      37.780  40.136  39.732  1.00  0.00           O0.      0
ATOM   4413  N   HID A 286      37.775  42.247  40.365  1.00  0.00           N0.      0
ATOM   4414  H   HID A 286      38.430  42.961  40.652  1.00  0.00           H0.      0
ATOM   4415  CA  HID A 286      36.516  42.478  39.636  1.00  0.00           C0.      0
ATOM   4416  HA  HID A 286      35.950  41.546  39.620  1.00  0.00           H0.      0
ATOM   4417  CB  HID A 286      35.729  43.671  40.287  1.00  0.00           C0.      0
ATOM   4418  HB2 HID A 286      36.353  44.564  40.253  1.00  0.00           H0.      0
ATOM   4419  HB3 HID A 286      34.818  43.862  39.721  1.00  0.00           H0.      0
ATOM   4420  CG  HID A 286      35.309  43.476  41.689  1.00  0.00           C0.      0
ATOM   4421  ND1 HID A 286      34.048  43.067  42.115  1.00  0.00           N0.      0
ATOM   4422  HD1 HID A 286      33.259  42.861  41.519  1.00  0.00           H0.      0
ATOM   4423  CE1 HID A 286      34.107  42.902  43.436  1.00  0.00           C0.      0
ATOM   4424  HE1 HID A 286      33.311  42.643  44.118  1.00  0.00           H0.      0
ATOM   4425  NE2 HID A 286      35.351  43.222  43.865  1.00  0.00           N0.      0
ATOM   4426  CD2 HID A 286      36.125  43.477  42.764  1.00  0.00           C0.      0
ATOM   4427  HD2 HID A 286      37.204  43.518  42.742  1.00  0.00           H0.      0
ATOM   4428  C   HID A 286      36.793  42.905  38.191  1.00  0.00           C0.      0
ATOM   4429  O   HID A 286      37.643  43.699  37.886  1.00  0.00           O0.      0
ATOM   4430  N   VAL A 287      35.944  42.412  37.281  1.00  0.00           N0.      0
ATOM   4431  H   VAL A 287      35.241  41.832  37.717  1.00  0.00           H0.      0
ATOM   4432  CA  VAL A 287      35.973  42.710  35.831  1.00  0.00           C0.      0
ATOM   4433  HA  VAL A 287      36.678  43.533  35.713  1.00  0.00           H0.      0
ATOM   4434  CB  VAL A 287      36.614  41.568  34.987  1.00  0.00           C0.      0
ATOM   4435  HB  VAL A 287      36.052  40.635  35.033  1.00  0.00           H0.      0
ATOM   4436  CG1 VAL A 287      36.747  41.975  33.516  1.00  0.00           C0.      0
ATOM   4437 HG11 VAL A 287      35.868  42.117  32.887  1.00  0.00           H0.      0
ATOM   4438 HG12 VAL A 287      37.405  42.843  33.549  1.00  0.00           H0.      0
ATOM   4439 HG13 VAL A 287      37.328  41.137  33.130  1.00  0.00           H0.      0
ATOM   4440  CG2 VAL A 287      38.014  41.118  35.558  1.00  0.00           C0.      0
ATOM   4441 HG21 VAL A 287      38.588  41.998  35.851  1.00  0.00           H0.      0
ATOM   4442 HG22 VAL A 287      37.860  40.588  36.498  1.00  0.00           H0.      0
ATOM   4443 HG23 VAL A 287      38.518  40.460  34.850  1.00  0.00           H0.      0
ATOM   4444  C   VAL A 287      34.707  43.213  35.332  1.00  0.00           C0.      0
ATOM   4445  O   VAL A 287      33.622  42.636  35.398  1.00  0.00           O0.      0
ATOM   4446  N   LEU A 288      34.701  44.440  34.750  1.00  0.00           N0.      0
ATOM   4447  H   LEU A 288      35.575  44.930  34.628  1.00  0.00           H0.      0
ATOM   4448  CA  LEU A 288      33.509  45.196  34.411  1.00  0.00           C0.      0
ATOM   4449  HA  LEU A 288      32.638  44.611  34.704  1.00  0.00           H0.      0
ATOM   4450  CB  LEU A 288      33.466  46.566  35.058  1.00  0.00           C0.      0
ATOM   4451  HB2 LEU A 288      34.430  47.073  35.099  1.00  0.00           H0.      0
ATOM   4452  HB3 LEU A 288      32.746  47.117  34.454  1.00  0.00           H0.      0
ATOM   4453  CG  LEU A 288      32.993  46.603  36.526  1.00  0.00           C0.      0
ATOM   4454  HG  LEU A 288      33.081  47.643  36.839  1.00  0.00           H0.      0
ATOM   4455  CD1 LEU A 288      31.501  46.307  36.643  1.00  0.00           C0.      0
ATOM   4456 HD11 LEU A 288      31.242  46.390  37.699  1.00  0.00           H0.      0
ATOM   4457 HD12 LEU A 288      31.116  47.124  36.033  1.00  0.00           H0.      0
ATOM   4458 HD13 LEU A 288      31.289  45.338  36.192  1.00  0.00           H0.      0
ATOM   4459  CD2 LEU A 288      33.798  45.802  37.576  1.00  0.00           C0.      0
ATOM   4460 HD21 LEU A 288      33.459  44.788  37.366  1.00  0.00           H0.      0
ATOM   4461 HD22 LEU A 288      34.882  45.855  37.474  1.00  0.00           H0.      0
ATOM   4462 HD23 LEU A 288      33.498  46.095  38.582  1.00  0.00           H0.      0
ATOM   4463  C   LEU A 288      33.571  45.331  32.907  1.00  0.00           C0.      0
ATOM   4464  O   LEU A 288      34.617  45.749  32.424  1.00  0.00           O0.      0
ATOM   4465  N   LYS A 289      32.429  45.227  32.234  1.00  0.00           N0.      0
ATOM   4466  H   LYS A 289      31.616  45.026  32.799  1.00  0.00           H0.      0
ATOM   4467  CA  LYS A 289      32.181  45.375  30.822  1.00  0.00           C0.      0
ATOM   4468  HA  LYS A 289      33.090  45.705  30.319  1.00  0.00           H0.      0
ATOM   4469  CB  LYS A 289      31.902  44.022  30.299  1.00  0.00           C0.      0
ATOM   4470  HB2 LYS A 289      32.875  43.535  30.363  1.00  0.00           H0.      0
ATOM   4471  HB3 LYS A 289      31.190  43.526  30.959  1.00  0.00           H0.      0
ATOM   4472  CG  LYS A 289      31.486  44.144  28.865  1.00  0.00           C0.      0
ATOM   4473  HG2 LYS A 289      30.604  44.780  28.783  1.00  0.00           H0.      0
ATOM   4474  HG3 LYS A 289      32.286  44.600  28.282  1.00  0.00           H0.      0
ATOM   4475  CD  LYS A 289      31.018  42.941  28.107  1.00  0.00           C0.      0
ATOM   4476  HD2 LYS A 289      31.740  42.128  28.193  1.00  0.00           H0.      0
ATOM   4477  HD3 LYS A 289      30.106  42.625  28.613  1.00  0.00           H0.      0
ATOM   4478  CE  LYS A 289      30.778  43.161  26.593  1.00  0.00           C0.      0
ATOM   4479  HE2 LYS A 289      30.076  43.976  26.419  1.00  0.00           H0.      0
ATOM   4480  HE3 LYS A 289      31.736  43.379  26.122  1.00  0.00           H0.      0
ATOM   4481  NZ  LYS A 289      30.168  41.922  25.990  1.00  0.00           N0.      0
ATOM   4482  HZ1 LYS A 289      30.822  41.159  26.083  1.00  0.00           H0.      0
ATOM   4483  HZ2 LYS A 289      29.349  41.602  26.486  1.00  0.00           H0.      0
ATOM   4484  HZ3 LYS A 289      29.932  41.947  25.008  1.00  0.00           H0.      0
ATOM   4485  C   LYS A 289      31.023  46.431  30.553  1.00  0.00           C0.      0
ATOM   4486  O   LYS A 289      29.977  46.325  31.197  1.00  0.00           O0.      0
ATOM   4487  N   LYS A 290      31.314  47.451  29.782  1.00  0.00           N0.      0
ATOM   4488  H   LYS A 290      32.219  47.527  29.340  1.00  0.00           H0.      0
ATOM   4489  CA  LYS A 290      30.351  48.608  29.778  1.00  0.00           C0.      0
ATOM   4490  HA  LYS A 290      29.808  48.717  30.717  1.00  0.00           H0.      0
ATOM   4491  CB  LYS A 290      31.090  49.911  29.614  1.00  0.00           C0.      0
ATOM   4492  HB2 LYS A 290      31.692  49.987  30.519  1.00  0.00           H0.      0
ATOM   4493  HB3 LYS A 290      31.759  49.853  28.755  1.00  0.00           H0.      0
ATOM   4494  CG  LYS A 290      30.220  51.139  29.581  1.00  0.00           C0.      0
ATOM   4495  HG2 LYS A 290      29.581  51.121  28.698  1.00  0.00           H0.      0
ATOM   4496  HG3 LYS A 290      29.599  51.082  30.475  1.00  0.00           H0.      0
ATOM   4497  CD  LYS A 290      31.068  52.422  29.643  1.00  0.00           C0.      0
ATOM   4498  HD2 LYS A 290      31.807  52.315  30.437  1.00  0.00           H0.      0
ATOM   4499  HD3 LYS A 290      31.712  52.624  28.787  1.00  0.00           H0.      0
ATOM   4500  CE  LYS A 290      30.320  53.673  29.993  1.00  0.00           C0.      0
ATOM   4501  HE2 LYS A 290      29.683  54.002  29.173  1.00  0.00           H0.      0
ATOM   4502  HE3 LYS A 290      29.672  53.571  30.864  1.00  0.00           H0.      0
ATOM   4503  NZ  LYS A 290      31.287  54.784  30.440  1.00  0.00           N0.      0
ATOM   4504  HZ1 LYS A 290      31.992  54.995  29.749  1.00  0.00           H0.      0
ATOM   4505  HZ2 LYS A 290      31.027  55.757  30.509  1.00  0.00           H0.      0
ATOM   4506  HZ3 LYS A 290      31.858  54.584  31.249  1.00  0.00           H0.      0
ATOM   4507  C   LYS A 290      29.312  48.273  28.685  1.00  0.00           C0.      0
ATOM   4508  O   LYS A 290      29.608  48.463  27.514  1.00  0.00           O0.      0
ATOM   4509  N   THR A 291      28.103  47.905  29.091  1.00  0.00           N0.      0
ATOM   4510  H   THR A 291      27.875  47.942  30.075  1.00  0.00           H0.      0
ATOM   4511  CA  THR A 291      26.912  47.905  28.077  1.00  0.00           C0.      0
ATOM   4512  HA  THR A 291      27.125  47.257  27.226  1.00  0.00           H0.      0
ATOM   4513  CB  THR A 291      25.659  47.189  28.689  1.00  0.00           C0.      0
ATOM   4514  HB  THR A 291      24.911  47.268  27.900  1.00  0.00           H0.      0
ATOM   4515  CG2 THR A 291      25.947  45.712  28.992  1.00  0.00           C0.      0
ATOM   4516 HG21 THR A 291      25.042  45.294  29.434  1.00  0.00           H0.      0
ATOM   4517 HG22 THR A 291      26.129  45.126  28.092  1.00  0.00           H0.      0
ATOM   4518 HG23 THR A 291      26.797  45.700  29.674  1.00  0.00           H0.      0
ATOM   4519  OG1 THR A 291      25.180  47.820  29.884  1.00  0.00           O0.      0
ATOM   4520  HG1 THR A 291      24.550  47.303  30.392  1.00  0.00           H0.      0
ATOM   4521  C   THR A 291      26.504  49.258  27.571  1.00  0.00           C0.      0
ATOM   4522  O   THR A 291      26.147  49.356  26.418  1.00  0.00           O0.      0
ATOM   4523  N   GLY A 292      26.622  50.264  28.454  1.00  0.00           N0.      0
ATOM   4524  H   GLY A 292      27.017  49.984  29.340  1.00  0.00           H0.      0
ATOM   4525  CA  GLY A 292      26.392  51.678  27.996  1.00  0.00           C0.      0
ATOM   4526  HA2 GLY A 292      26.343  52.280  28.903  1.00  0.00           H0.      0
ATOM   4527  HA3 GLY A 292      27.142  52.021  27.283  1.00  0.00           H0.      0
ATOM   4528  C   GLY A 292      25.077  52.117  27.262  1.00  0.00           C0.      0
ATOM   4529  O   GLY A 292      23.980  51.967  27.865  1.00  0.00           O0.      0
ATOM   4530  OXT GLY A 292      25.123  52.530  26.069  1.00  0.00           O0.      0
ATOM   4531  N'  SAM A 293      49.666  48.528  39.646  1.00  0.00           N0.      0
ATOM   4532  CA' SAM A 293      50.671  49.076  40.804  1.00  0.00           C0.      0
ATOM   4533  C'  SAM A 293      51.782  48.127  41.231  1.00  0.00           C0.      0
ATOM   4534  O'  SAM A 293      51.421  47.042  41.580  1.00  0.00           O0.      0
ATOM   4535  CB  SAM A 293      49.911  49.406  42.079  1.00  0.00           C0.      0
ATOM   4536  CG  SAM A 293      50.823  50.036  43.305  1.00  0.00           C0.      0
ATOM   4537  SD  SAM A 293      50.066  50.167  44.943  1.00  0.00           S0.      0
ATOM   4538  CE  SAM A 293      49.052  48.645  45.039  1.00  0.00           C0.      0
ATOM   4539  C5' SAM A 293      48.541  51.197  44.667  1.00  0.00           C0.      0
ATOM   4540  C4' SAM A 293      48.703  52.654  44.189  1.00  0.00           C0.      0
ATOM   4541  O4' SAM A 293      47.425  53.289  44.504  1.00  0.00           O0.      0
ATOM   4542  C3' SAM A 293      49.629  53.530  45.001  1.00  0.00           C0.      0
ATOM   4543  O3' SAM A 293      50.759  53.717  44.229  1.00  0.00           O0.      0
ATOM   4544  C2' SAM A 293      48.838  54.855  45.261  1.00  0.00           C0.      0
ATOM   4545  O2' SAM A 293      49.479  56.063  44.843  1.00  0.00           O0.      0
[truncated: 6,254,513 more chars]
