# Supplementary material for: Computational Investigation of GNMT-Catalyzed Methyl Transfer Reaction: Integrating MD, QM, and ML Approaches
Source: J Comput Chem. Author manuscript; Available in PMC 2026 Jun 29. (PMC13312424; doi:10.1002/jcc.70434)
Supplement: SI-3 [file NIHMS2188582-supplement-SI-3.zip › MD-frame-pdbs/sampling-R2-16543.pdb]

ATOM      1  N   VAL A   1      31.835 113.551 124.645  1.00  0.00           N  
ATOM      2  CA  VAL A   1      30.773 113.620 123.685  1.00  0.00           C  
ATOM      3  C   VAL A   1      31.282 113.386 122.231  1.00  0.00           C  
ATOM      4  O   VAL A   1      32.525 113.324 122.116  1.00  0.00           O  
ATOM      5  CB  VAL A   1      29.999 114.929 123.806  1.00  0.00           C  
ATOM      6  CG1 VAL A   1      29.221 114.953 125.109  1.00  0.00           C  
ATOM      7  CG2 VAL A   1      30.876 116.190 123.584  1.00  0.00           C  
ATOM      8  HA  VAL A   1      30.041 112.859 123.955  1.00  0.00           H  
ATOM      9  HB  VAL A   1      29.222 114.972 123.041  1.00  0.00           H  
ATOM     10 HG11 VAL A   1      28.462 115.730 125.204  1.00  0.00           H  
ATOM     11 HG12 VAL A   1      28.755 114.009 125.390  1.00  0.00           H  
ATOM     12 HG13 VAL A   1      29.974 115.122 125.879  1.00  0.00           H  
ATOM     13 HG21 VAL A   1      30.204 117.044 123.674  1.00  0.00           H  
ATOM     14 HG22 VAL A   1      31.663 116.225 124.337  1.00  0.00           H  
ATOM     15 HG23 VAL A   1      31.335 116.193 122.595  1.00  0.00           H  
ATOM     16  H1  VAL A   1      32.083 112.573 124.639  1.00  0.00           H  
ATOM     17  H2  VAL A   1      31.520 113.692 125.595  1.00  0.00           H  
ATOM     18  H3  VAL A   1      32.660 114.104 124.459  1.00  0.00           H  
ATOM     19  N   ASP A   2      30.447 113.271 121.204  1.00  0.00           N  
ATOM     20  CA  ASP A   2      30.943 113.337 119.783  1.00  0.00           C  
ATOM     21  C   ASP A   2      31.618 114.662 119.463  1.00  0.00           C  
ATOM     22  O   ASP A   2      31.212 115.710 119.937  1.00  0.00           O  
ATOM     23  CB  ASP A   2      29.795 113.032 118.775  1.00  0.00           C  
ATOM     24  CG  ASP A   2      28.804 114.072 118.636  1.00  0.00           C  
ATOM     25  OD1 ASP A   2      28.398 114.634 119.680  1.00  0.00           O  
ATOM     26  OD2 ASP A   2      28.399 114.468 117.514  1.00  0.00           O1-
ATOM     27  H   ASP A   2      29.450 113.406 121.281  1.00  0.00           H  
ATOM     28  HA  ASP A   2      31.651 112.508 119.767  1.00  0.00           H  
ATOM     29  HB2 ASP A   2      30.233 112.777 117.810  1.00  0.00           H  
ATOM     30  HB3 ASP A   2      29.307 112.213 119.304  1.00  0.00           H  
ATOM     31  N   SER A   3      32.533 114.595 118.545  1.00  0.00           N  
ATOM     32  CA  SER A   3      33.515 115.612 118.224  1.00  0.00           C  
ATOM     33  C   SER A   3      34.513 115.916 119.380  1.00  0.00           C  
ATOM     34  O   SER A   3      35.741 116.098 119.172  1.00  0.00           O  
ATOM     35  CB  SER A   3      32.799 116.830 117.577  1.00  0.00           C  
ATOM     36  OG  SER A   3      33.779 117.508 116.784  1.00  0.00           O  
ATOM     37  H   SER A   3      32.711 113.804 117.943  1.00  0.00           H  
ATOM     38  HA  SER A   3      34.033 115.171 117.373  1.00  0.00           H  
ATOM     39  HB2 SER A   3      31.925 116.550 116.989  1.00  0.00           H  
ATOM     40  HB3 SER A   3      32.500 117.495 118.388  1.00  0.00           H  
ATOM     41  HG  SER A   3      33.877 116.902 116.047  1.00  0.00           H  
ATOM     42  N   VAL A   4      34.018 116.033 120.582  1.00  0.00           N  
ATOM     43  CA  VAL A   4      34.788 116.493 121.734  1.00  0.00           C  
ATOM     44  C   VAL A   4      34.817 115.438 122.831  1.00  0.00           C  
ATOM     45  O   VAL A   4      34.178 115.535 123.850  1.00  0.00           O  
ATOM     46  CB  VAL A   4      34.300 117.843 122.197  1.00  0.00           C  
ATOM     47  CG1 VAL A   4      35.176 118.523 123.268  1.00  0.00           C  
ATOM     48  CG2 VAL A   4      34.420 118.925 121.017  1.00  0.00           C  
ATOM     49  H   VAL A   4      33.009 115.995 120.582  1.00  0.00           H  
ATOM     50  HA  VAL A   4      35.832 116.654 121.460  1.00  0.00           H  
ATOM     51  HB  VAL A   4      33.240 117.861 122.452  1.00  0.00           H  
ATOM     52 HG11 VAL A   4      34.767 119.531 123.335  1.00  0.00           H  
ATOM     53 HG12 VAL A   4      35.115 118.019 124.233  1.00  0.00           H  
ATOM     54 HG13 VAL A   4      36.177 118.579 122.838  1.00  0.00           H  
ATOM     55 HG21 VAL A   4      33.690 118.732 120.230  1.00  0.00           H  
ATOM     56 HG22 VAL A   4      34.277 119.936 121.399  1.00  0.00           H  
ATOM     57 HG23 VAL A   4      35.472 118.920 120.735  1.00  0.00           H  
ATOM     58  N   TYR A   5      35.638 114.418 122.631  1.00  0.00           N  
ATOM     59  CA  TYR A   5      35.566 113.166 123.348  1.00  0.00           C  
ATOM     60  C   TYR A   5      35.963 113.269 124.811  1.00  0.00           C  
ATOM     61  O   TYR A   5      35.450 112.476 125.573  1.00  0.00           O  
ATOM     62  CB  TYR A   5      36.488 112.223 122.629  1.00  0.00           C  
ATOM     63  CG  TYR A   5      36.071 111.848 121.289  1.00  0.00           C  
ATOM     64  CD1 TYR A   5      34.769 111.283 121.051  1.00  0.00           C  
ATOM     65  CD2 TYR A   5      37.012 111.982 120.254  1.00  0.00           C  
ATOM     66  CE1 TYR A   5      34.450 110.904 119.725  1.00  0.00           C  
ATOM     67  CE2 TYR A   5      36.637 111.690 118.942  1.00  0.00           C  
ATOM     68  CZ  TYR A   5      35.389 111.105 118.666  1.00  0.00           C  
ATOM     69  OH  TYR A   5      35.053 110.803 117.384  1.00  0.00           O  
ATOM     70  H   TYR A   5      36.252 114.437 121.830  1.00  0.00           H  
ATOM     71  HA  TYR A   5      34.623 112.632 123.237  1.00  0.00           H  
ATOM     72  HB2 TYR A   5      37.466 112.681 122.475  1.00  0.00           H  
ATOM     73  HB3 TYR A   5      36.510 111.431 123.377  1.00  0.00           H  
ATOM     74  HD1 TYR A   5      34.103 111.070 121.874  1.00  0.00           H  
ATOM     75  HD2 TYR A   5      38.018 112.350 120.386  1.00  0.00           H  
ATOM     76  HE1 TYR A   5      33.508 110.386 119.622  1.00  0.00           H  
ATOM     77  HE2 TYR A   5      37.317 111.942 118.143  1.00  0.00           H  
ATOM     78  HH  TYR A   5      35.882 110.575 116.957  1.00  0.00           H  
ATOM     79  N   ARG A   6      36.788 114.261 125.186  1.00  0.00           N  
ATOM     80  CA  ARG A   6      37.040 114.574 126.632  1.00  0.00           C  
ATOM     81  C   ARG A   6      35.899 115.235 127.462  1.00  0.00           C  
ATOM     82  O   ARG A   6      35.929 115.011 128.659  1.00  0.00           O  
ATOM     83  CB  ARG A   6      38.346 115.382 126.792  1.00  0.00           C  
ATOM     84  CG  ARG A   6      39.621 114.501 126.607  1.00  0.00           C  
ATOM     85  CD  ARG A   6      40.025 113.515 127.651  1.00  0.00           C  
ATOM     86  NE  ARG A   6      39.895 114.069 128.972  1.00  0.00           N  
ATOM     87  CZ  ARG A   6      39.216 113.584 129.964  1.00  0.00           C  
ATOM     88  NH1 ARG A   6      39.214 114.259 131.083  1.00  0.00           N1+
ATOM     89  NH2 ARG A   6      38.411 112.561 129.884  1.00  0.00           N  
ATOM     90  H   ARG A   6      37.041 114.890 124.438  1.00  0.00           H  
ATOM     91  HA  ARG A   6      37.160 113.586 127.077  1.00  0.00           H  
ATOM     92  HB2 ARG A   6      38.412 116.200 126.075  1.00  0.00           H  
ATOM     93  HB3 ARG A   6      38.340 115.736 127.823  1.00  0.00           H  
ATOM     94  HG2 ARG A   6      39.544 113.940 125.675  1.00  0.00           H  
ATOM     95  HG3 ARG A   6      40.406 115.257 126.558  1.00  0.00           H  
ATOM     96  HD2 ARG A   6      39.350 112.663 127.574  1.00  0.00           H  
ATOM     97  HD3 ARG A   6      41.018 113.178 127.355  1.00  0.00           H  
ATOM     98  HE  ARG A   6      40.377 114.930 129.183  1.00  0.00           H  
ATOM     99 HH11 ARG A   6      39.505 115.226 131.077  1.00  0.00           H  
ATOM    100 HH12 ARG A   6      38.760 113.979 131.941  1.00  0.00           H  
ATOM    101 HH21 ARG A   6      38.316 111.941 129.091  1.00  0.00           H  
ATOM    102 HH22 ARG A   6      37.810 112.386 130.676  1.00  0.00           H  
ATOM    103  N   THR A   7      35.001 116.020 126.828  1.00  0.00           N  
ATOM    104  CA  THR A   7      33.882 116.718 127.465  1.00  0.00           C  
ATOM    105  C   THR A   7      32.736 115.750 127.804  1.00  0.00           C  
ATOM    106  O   THR A   7      32.479 114.790 127.081  1.00  0.00           O  
ATOM    107  CB  THR A   7      33.455 117.841 126.472  1.00  0.00           C  
ATOM    108  CG2 THR A   7      32.149 118.585 126.739  1.00  0.00           C  
ATOM    109  OG1 THR A   7      34.443 118.794 126.587  1.00  0.00           O  
ATOM    110  H   THR A   7      35.260 116.138 125.859  1.00  0.00           H  
ATOM    111  HA  THR A   7      34.295 117.139 128.380  1.00  0.00           H  
ATOM    112  HB  THR A   7      33.373 117.455 125.456  1.00  0.00           H  
ATOM    113  HG1 THR A   7      35.291 118.348 126.648  1.00  0.00           H  
ATOM    114 HG21 THR A   7      32.165 118.872 127.791  1.00  0.00           H  
ATOM    115 HG22 THR A   7      32.034 119.517 126.186  1.00  0.00           H  
ATOM    116 HG23 THR A   7      31.235 118.022 126.550  1.00  0.00           H  
ATOM    117  N   ARG A   8      32.038 116.003 128.937  1.00  0.00           N  
ATOM    118  CA  ARG A   8      30.786 115.369 129.433  1.00  0.00           C  
ATOM    119  C   ARG A   8      29.426 115.623 128.666  1.00  0.00           C  
ATOM    120  O   ARG A   8      29.246 116.672 128.052  1.00  0.00           O  
ATOM    121  CB  ARG A   8      30.715 115.814 130.881  1.00  0.00           C  
ATOM    122  CG  ARG A   8      31.804 115.181 131.783  1.00  0.00           C  
ATOM    123  CD  ARG A   8      31.232 114.976 133.212  1.00  0.00           C  
ATOM    124  NE  ARG A   8      32.174 114.240 134.165  1.00  0.00           N  
ATOM    125  CZ  ARG A   8      31.920 113.990 135.454  1.00  0.00           C  
ATOM    126  NH1 ARG A   8      32.851 113.388 136.108  1.00  0.00           N1+
ATOM    127  NH2 ARG A   8      30.824 114.247 136.057  1.00  0.00           N  
ATOM    128  H   ARG A   8      32.391 116.729 129.543  1.00  0.00           H  
ATOM    129  HA  ARG A   8      30.899 114.292 129.312  1.00  0.00           H  
ATOM    130  HB2 ARG A   8      30.818 116.896 130.811  1.00  0.00           H  
ATOM    131  HB3 ARG A   8      29.750 115.489 131.272  1.00  0.00           H  
ATOM    132  HG2 ARG A   8      32.037 114.209 131.347  1.00  0.00           H  
ATOM    133  HG3 ARG A   8      32.674 115.837 131.806  1.00  0.00           H  
ATOM    134  HD2 ARG A   8      31.184 115.962 133.677  1.00  0.00           H  
ATOM    135  HD3 ARG A   8      30.254 114.503 133.135  1.00  0.00           H  
ATOM    136  HE  ARG A   8      33.069 113.886 133.859  1.00  0.00           H  
ATOM    137 HH11 ARG A   8      33.551 112.843 135.627  1.00  0.00           H  
ATOM    138 HH12 ARG A   8      32.832 113.296 137.114  1.00  0.00           H  
ATOM    139 HH21 ARG A   8      30.117 114.835 135.639  1.00  0.00           H  
ATOM    140 HH22 ARG A   8      30.747 114.060 137.046  1.00  0.00           H  
ATOM    141  N   SER A   9      28.572 114.552 128.689  1.00  0.00           N  
ATOM    142  CA  SER A   9      27.234 114.475 128.122  1.00  0.00           C  
ATOM    143  C   SER A   9      26.313 115.553 128.778  1.00  0.00           C  
ATOM    144  O   SER A   9      26.325 115.653 130.009  1.00  0.00           O  
ATOM    145  CB  SER A   9      26.638 113.079 128.277  1.00  0.00           C  
ATOM    146  OG  SER A   9      25.196 113.048 128.267  1.00  0.00           O  
ATOM    147  H   SER A   9      28.914 113.714 129.139  1.00  0.00           H  
ATOM    148  HA  SER A   9      27.315 114.658 127.050  1.00  0.00           H  
ATOM    149  HB2 SER A   9      26.931 112.511 127.394  1.00  0.00           H  
ATOM    150  HB3 SER A   9      27.048 112.590 129.160  1.00  0.00           H  
ATOM    151  HG  SER A   9      24.825 112.208 127.987  1.00  0.00           H  
ATOM    152  N   LEU A  10      25.431 116.220 128.001  1.00  0.00           N  
ATOM    153  CA  LEU A  10      24.367 117.055 128.543  1.00  0.00           C  
ATOM    154  C   LEU A  10      23.249 116.394 129.428  1.00  0.00           C  
ATOM    155  O   LEU A  10      22.325 117.113 129.825  1.00  0.00           O  
ATOM    156  CB  LEU A  10      23.689 117.811 127.359  1.00  0.00           C  
ATOM    157  CG  LEU A  10      24.607 118.502 126.328  1.00  0.00           C  
ATOM    158  CD1 LEU A  10      23.869 118.962 125.063  1.00  0.00           C  
ATOM    159  CD2 LEU A  10      25.387 119.676 126.994  1.00  0.00           C  
ATOM    160  H   LEU A  10      25.470 115.974 127.023  1.00  0.00           H  
ATOM    161  HA  LEU A  10      24.842 117.786 129.197  1.00  0.00           H  
ATOM    162  HB2 LEU A  10      23.039 117.076 126.885  1.00  0.00           H  
ATOM    163  HB3 LEU A  10      22.914 118.522 127.643  1.00  0.00           H  
ATOM    164  HG  LEU A  10      25.416 117.865 125.967  1.00  0.00           H  
ATOM    165 HD11 LEU A  10      24.570 119.626 124.558  1.00  0.00           H  
ATOM    166 HD12 LEU A  10      23.467 118.106 124.523  1.00  0.00           H  
ATOM    167 HD13 LEU A  10      22.911 119.441 125.270  1.00  0.00           H  
ATOM    168 HD21 LEU A  10      25.952 119.124 127.745  1.00  0.00           H  
ATOM    169 HD22 LEU A  10      26.191 119.986 126.329  1.00  0.00           H  
ATOM    170 HD23 LEU A  10      24.688 120.398 127.416  1.00  0.00           H  
ATOM    171  N   GLY A  11      23.276 115.102 129.739  1.00  0.00           N  
ATOM    172  CA  GLY A  11      22.376 114.481 130.720  1.00  0.00           C  
ATOM    173  C   GLY A  11      22.960 113.238 131.445  1.00  0.00           C  
ATOM    174  O   GLY A  11      22.228 112.498 132.027  1.00  0.00           O  
ATOM    175  H   GLY A  11      24.064 114.587 129.374  1.00  0.00           H  
ATOM    176  HA2 GLY A  11      22.132 115.202 131.502  1.00  0.00           H  
ATOM    177  HA3 GLY A  11      21.480 114.215 130.160  1.00  0.00           H  
ATOM    178  N   VAL A  12      24.316 112.927 131.351  1.00  0.00           N  
ATOM    179  CA  VAL A  12      24.925 111.710 131.963  1.00  0.00           C  
ATOM    180  C   VAL A  12      26.324 112.177 132.469  1.00  0.00           C  
ATOM    181  O   VAL A  12      27.096 112.784 131.754  1.00  0.00           O  
ATOM    182  CB  VAL A  12      25.173 110.530 130.974  1.00  0.00           C  
ATOM    183  CG1 VAL A  12      26.154 109.416 131.363  1.00  0.00           C  
ATOM    184  CG2 VAL A  12      23.813 109.866 130.653  1.00  0.00           C  
ATOM    185  H   VAL A  12      24.887 113.638 130.918  1.00  0.00           H  
ATOM    186  HA  VAL A  12      24.263 111.482 132.799  1.00  0.00           H  
ATOM    187  HB  VAL A  12      25.502 110.988 130.040  1.00  0.00           H  
ATOM    188 HG11 VAL A  12      26.314 108.843 130.449  1.00  0.00           H  
ATOM    189 HG12 VAL A  12      27.088 109.823 131.750  1.00  0.00           H  
ATOM    190 HG13 VAL A  12      25.672 108.760 132.087  1.00  0.00           H  
ATOM    191 HG21 VAL A  12      23.046 110.599 130.403  1.00  0.00           H  
ATOM    192 HG22 VAL A  12      23.939 109.260 129.755  1.00  0.00           H  
ATOM    193 HG23 VAL A  12      23.528 109.318 131.551  1.00  0.00           H  
ATOM    194  N   ALA A  13      26.581 111.907 133.722  1.00  0.00           N  
ATOM    195  CA  ALA A  13      27.774 112.392 134.447  1.00  0.00           C  
ATOM    196  C   ALA A  13      29.121 111.834 133.875  1.00  0.00           C  
ATOM    197  O   ALA A  13      30.038 111.779 134.708  1.00  0.00           O  
ATOM    198  CB  ALA A  13      27.548 112.213 135.962  1.00  0.00           C  
ATOM    199  H   ALA A  13      25.804 111.624 134.302  1.00  0.00           H  
ATOM    200  HA  ALA A  13      27.772 113.456 134.213  1.00  0.00           H  
ATOM    201  HB1 ALA A  13      27.592 111.135 136.113  1.00  0.00           H  
ATOM    202  HB2 ALA A  13      28.318 112.657 136.592  1.00  0.00           H  
ATOM    203  HB3 ALA A  13      26.533 112.545 136.181  1.00  0.00           H  
ATOM    204  N   ALA A  14      29.320 111.400 132.609  1.00  0.00           N  
ATOM    205  CA  ALA A  14      30.543 110.853 131.975  1.00  0.00           C  
ATOM    206  C   ALA A  14      30.823 111.359 130.586  1.00  0.00           C  
ATOM    207  O   ALA A  14      29.972 111.927 129.894  1.00  0.00           O  
ATOM    208  CB  ALA A  14      30.348 109.338 131.894  1.00  0.00           C  
ATOM    209  H   ALA A  14      28.548 111.552 131.976  1.00  0.00           H  
ATOM    210  HA  ALA A  14      31.392 111.117 132.606  1.00  0.00           H  
ATOM    211  HB1 ALA A  14      31.270 108.930 131.484  1.00  0.00           H  
ATOM    212  HB2 ALA A  14      30.316 108.966 132.918  1.00  0.00           H  
ATOM    213  HB3 ALA A  14      29.478 109.040 131.311  1.00  0.00           H  
ATOM    214  N   GLU A  15      32.034 111.014 129.995  1.00  0.00           N  
ATOM    215  CA  GLU A  15      32.666 111.722 128.820  1.00  0.00           C  
ATOM    216  C   GLU A  15      32.459 110.872 127.537  1.00  0.00           C  
ATOM    217  O   GLU A  15      33.004 111.273 126.540  1.00  0.00           O  
ATOM    218  CB  GLU A  15      34.124 111.902 129.014  1.00  0.00           C  
ATOM    219  CG  GLU A  15      34.547 112.765 130.208  1.00  0.00           C  
ATOM    220  CD  GLU A  15      34.441 112.278 131.634  1.00  0.00           C  
ATOM    221  OE1 GLU A  15      34.653 113.125 132.605  1.00  0.00           O  
ATOM    222  OE2 GLU A  15      34.303 111.064 131.816  1.00  0.00           O1-
ATOM    223  H   GLU A  15      32.699 110.506 130.559  1.00  0.00           H  
ATOM    224  HA  GLU A  15      32.286 112.714 128.577  1.00  0.00           H  
ATOM    225  HB2 GLU A  15      34.670 110.960 129.067  1.00  0.00           H  
ATOM    226  HB3 GLU A  15      34.466 112.366 128.089  1.00  0.00           H  
ATOM    227  HG2 GLU A  15      35.629 112.876 130.134  1.00  0.00           H  
ATOM    228  HG3 GLU A  15      34.077 113.748 130.165  1.00  0.00           H  
ATOM    229  N   GLY A  16      31.896 109.666 127.615  1.00  0.00           N  
ATOM    230  CA  GLY A  16      31.610 108.759 126.465  1.00  0.00           C  
ATOM    231  C   GLY A  16      32.889 108.081 126.053  1.00  0.00           C  
ATOM    232  O   GLY A  16      33.999 108.327 126.535  1.00  0.00           O  
ATOM    233  H   GLY A  16      31.633 109.356 128.540  1.00  0.00           H  
ATOM    234  HA2 GLY A  16      30.914 108.007 126.836  1.00  0.00           H  
ATOM    235  HA3 GLY A  16      31.203 109.254 125.584  1.00  0.00           H  
ATOM    236  N   ILE A  17      32.745 107.307 124.912  1.00  0.00           N  
ATOM    237  CA  ILE A  17      33.822 106.512 124.278  1.00  0.00           C  
ATOM    238  C   ILE A  17      34.940 107.551 123.847  1.00  0.00           C  
ATOM    239  O   ILE A  17      34.711 108.572 123.121  1.00  0.00           O  
ATOM    240  CB  ILE A  17      33.375 105.681 123.081  1.00  0.00           C  
ATOM    241  CG1 ILE A  17      32.251 104.557 123.388  1.00  0.00           C  
ATOM    242  CG2 ILE A  17      34.558 104.991 122.428  1.00  0.00           C  
ATOM    243  CD1 ILE A  17      30.885 105.176 123.417  1.00  0.00           C  
ATOM    244  H   ILE A  17      31.834 107.078 124.542  1.00  0.00           H  
ATOM    245  HA  ILE A  17      34.236 105.815 125.008  1.00  0.00           H  
ATOM    246  HB  ILE A  17      32.949 106.416 122.399  1.00  0.00           H  
ATOM    247 HG12 ILE A  17      32.116 103.787 122.629  1.00  0.00           H  
ATOM    248 HG13 ILE A  17      32.481 104.192 124.389  1.00  0.00           H  
ATOM    249 HG21 ILE A  17      35.319 105.722 122.152  1.00  0.00           H  
ATOM    250 HG22 ILE A  17      34.875 104.131 123.017  1.00  0.00           H  
ATOM    251 HG23 ILE A  17      34.193 104.516 121.517  1.00  0.00           H  
ATOM    252 HD11 ILE A  17      30.832 105.821 124.294  1.00  0.00           H  
ATOM    253 HD12 ILE A  17      30.680 105.674 122.470  1.00  0.00           H  
ATOM    254 HD13 ILE A  17      30.231 104.307 123.491  1.00  0.00           H  
ATOM    255  N   PRO A  18      36.163 107.403 124.375  1.00  0.00           N  
ATOM    256  CA  PRO A  18      37.248 108.367 124.083  1.00  0.00           C  
ATOM    257  C   PRO A  18      37.729 108.441 122.618  1.00  0.00           C  
ATOM    258  O   PRO A  18      37.409 107.615 121.775  1.00  0.00           O  
ATOM    259  CB  PRO A  18      38.309 107.909 125.020  1.00  0.00           C  
ATOM    260  CG  PRO A  18      37.636 107.190 126.145  1.00  0.00           C  
ATOM    261  CD  PRO A  18      36.627 106.435 125.372  1.00  0.00           C  
ATOM    262  HA  PRO A  18      36.910 109.328 124.471  1.00  0.00           H  
ATOM    263  HB2 PRO A  18      38.936 107.204 124.475  1.00  0.00           H  
ATOM    264  HB3 PRO A  18      38.985 108.683 125.381  1.00  0.00           H  
ATOM    265  HG2 PRO A  18      38.307 106.597 126.767  1.00  0.00           H  
ATOM    266  HG3 PRO A  18      37.105 107.858 126.822  1.00  0.00           H  
ATOM    267  HD2 PRO A  18      37.046 105.567 124.861  1.00  0.00           H  
ATOM    268  HD3 PRO A  18      35.823 106.129 126.040  1.00  0.00           H  
ATOM    269  N   ASP A  19      38.707 109.323 122.448  1.00  0.00           N  
ATOM    270  CA  ASP A  19      39.633 109.306 121.293  1.00  0.00           C  
ATOM    271  C   ASP A  19      40.495 108.093 121.123  1.00  0.00           C  
ATOM    272  O   ASP A  19      41.744 108.168 121.104  1.00  0.00           O  
ATOM    273  CB  ASP A  19      40.443 110.637 121.396  1.00  0.00           C  
ATOM    274  CG  ASP A  19      41.437 110.643 122.584  1.00  0.00           C  
ATOM    275  OD1 ASP A  19      42.427 111.426 122.587  1.00  0.00           O  
ATOM    276  OD2 ASP A  19      41.164 110.069 123.656  1.00  0.00           O1-
ATOM    277  H   ASP A  19      39.002 109.829 123.270  1.00  0.00           H  
ATOM    278  HA  ASP A  19      39.071 109.352 120.360  1.00  0.00           H  
ATOM    279  HB2 ASP A  19      40.885 110.980 120.460  1.00  0.00           H  
ATOM    280  HB3 ASP A  19      39.743 111.472 121.457  1.00  0.00           H  
ATOM    281  N   GLN A  20      39.955 106.881 121.091  1.00  0.00           N  
ATOM    282  CA  GLN A  20      40.617 105.627 121.334  1.00  0.00           C  
ATOM    283  C   GLN A  20      41.615 105.136 120.246  1.00  0.00           C  
ATOM    284  O   GLN A  20      42.386 104.210 120.558  1.00  0.00           O  
ATOM    285  CB  GLN A  20      39.549 104.566 121.577  1.00  0.00           C  
ATOM    286  CG  GLN A  20      38.843 104.133 120.254  1.00  0.00           C  
ATOM    287  CD  GLN A  20      37.529 103.306 120.559  1.00  0.00           C  
ATOM    288  NE2 GLN A  20      36.462 103.876 120.183  1.00  0.00           N  
ATOM    289  OE1 GLN A  20      37.482 102.322 121.253  1.00  0.00           O  
ATOM    290  H   GLN A  20      38.949 106.874 121.001  1.00  0.00           H  
ATOM    291  HA  GLN A  20      41.205 105.649 122.252  1.00  0.00           H  
ATOM    292  HB2 GLN A  20      40.066 103.716 122.022  1.00  0.00           H  
ATOM    293  HB3 GLN A  20      38.822 104.771 122.363  1.00  0.00           H  
ATOM    294  HG2 GLN A  20      38.590 105.078 119.772  1.00  0.00           H  
ATOM    295  HG3 GLN A  20      39.573 103.548 119.694  1.00  0.00           H  
ATOM    296 HE21 GLN A  20      35.607 103.564 120.619  1.00  0.00           H  
ATOM    297 HE22 GLN A  20      36.463 104.735 119.651  1.00  0.00           H  
ATOM    298  N   TYR A  21      41.703 105.774 119.096  1.00  0.00           N  
ATOM    299  CA  TYR A  21      42.517 105.485 117.884  1.00  0.00           C  
ATOM    300  C   TYR A  21      43.502 106.659 117.682  1.00  0.00           C  
ATOM    301  O   TYR A  21      44.462 106.498 116.914  1.00  0.00           O  
ATOM    302  CB  TYR A  21      41.614 105.225 116.703  1.00  0.00           C  
ATOM    303  CG  TYR A  21      40.701 103.986 116.698  1.00  0.00           C  
ATOM    304  CD1 TYR A  21      39.343 104.033 117.038  1.00  0.00           C  
ATOM    305  CD2 TYR A  21      41.412 102.780 116.439  1.00  0.00           C  
ATOM    306  CE1 TYR A  21      38.691 102.764 117.135  1.00  0.00           C  
ATOM    307  CE2 TYR A  21      40.705 101.592 116.398  1.00  0.00           C  
ATOM    308  CZ  TYR A  21      39.351 101.569 116.708  1.00  0.00           C  
ATOM    309  OH  TYR A  21      38.634 100.386 116.599  1.00  0.00           O  
ATOM    310  H   TYR A  21      40.940 106.420 118.948  1.00  0.00           H  
ATOM    311  HA  TYR A  21      43.193 104.636 117.985  1.00  0.00           H  
ATOM    312  HB2 TYR A  21      41.035 106.138 116.569  1.00  0.00           H  
ATOM    313  HB3 TYR A  21      42.312 105.223 115.865  1.00  0.00           H  
ATOM    314  HD1 TYR A  21      38.890 104.922 117.451  1.00  0.00           H  
ATOM    315  HD2 TYR A  21      42.428 102.790 116.071  1.00  0.00           H  
ATOM    316  HE1 TYR A  21      37.655 102.792 117.440  1.00  0.00           H  
ATOM    317  HE2 TYR A  21      41.210 100.691 116.083  1.00  0.00           H  
ATOM    318  HH  TYR A  21      37.831 100.304 117.119  1.00  0.00           H  
ATOM    319  N   ALA A  22      43.418 107.793 118.387  1.00  0.00           N  
ATOM    320  CA  ALA A  22      44.321 108.929 118.144  1.00  0.00           C  
ATOM    321  C   ALA A  22      45.771 108.658 118.632  1.00  0.00           C  
ATOM    322  O   ALA A  22      46.602 109.466 118.191  1.00  0.00           O  
ATOM    323  CB  ALA A  22      43.743 110.001 119.014  1.00  0.00           C  
ATOM    324  H   ALA A  22      42.560 108.007 118.874  1.00  0.00           H  
ATOM    325  HA  ALA A  22      44.301 109.048 117.060  1.00  0.00           H  
ATOM    326  HB1 ALA A  22      44.442 110.823 118.863  1.00  0.00           H  
ATOM    327  HB2 ALA A  22      42.777 110.325 118.628  1.00  0.00           H  
ATOM    328  HB3 ALA A  22      43.816 109.735 120.069  1.00  0.00           H  
ATOM    329  N   ASP A  23      46.058 107.718 119.497  1.00  0.00           N  
ATOM    330  CA  ASP A  23      47.458 107.458 119.895  1.00  0.00           C  
ATOM    331  C   ASP A  23      48.158 106.482 119.004  1.00  0.00           C  
ATOM    332  O   ASP A  23      49.379 106.406 119.053  1.00  0.00           O  
ATOM    333  CB  ASP A  23      47.519 106.875 121.353  1.00  0.00           C  
ATOM    334  CG  ASP A  23      46.886 105.523 121.769  1.00  0.00           C  
ATOM    335  OD1 ASP A  23      46.780 105.289 122.990  1.00  0.00           O  
ATOM    336  OD2 ASP A  23      46.433 104.771 120.856  1.00  0.00           O1-
ATOM    337  H   ASP A  23      45.345 107.288 120.067  1.00  0.00           H  
ATOM    338  HA  ASP A  23      48.005 108.399 119.933  1.00  0.00           H  
ATOM    339  HB2 ASP A  23      48.544 106.819 121.722  1.00  0.00           H  
ATOM    340  HB3 ASP A  23      47.030 107.666 121.921  1.00  0.00           H  
ATOM    341  N   GLY A  24      47.471 105.804 118.028  1.00  0.00           N  
ATOM    342  CA  GLY A  24      48.166 104.876 117.063  1.00  0.00           C  
ATOM    343  C   GLY A  24      48.527 103.503 117.569  1.00  0.00           C  
ATOM    344  O   GLY A  24      48.992 102.688 116.727  1.00  0.00           O  
ATOM    345  H   GLY A  24      46.481 106.004 118.013  1.00  0.00           H  
ATOM    346  HA2 GLY A  24      47.532 104.768 116.183  1.00  0.00           H  
ATOM    347  HA3 GLY A  24      49.016 105.340 116.565  1.00  0.00           H  
ATOM    348  N   GLU A  25      48.163 103.185 118.824  1.00  0.00           N  
ATOM    349  CA  GLU A  25      48.552 101.956 119.411  1.00  0.00           C  
ATOM    350  C   GLU A  25      47.702 100.736 118.965  1.00  0.00           C  
ATOM    351  O   GLU A  25      48.318  99.677 118.886  1.00  0.00           O  
ATOM    352  CB  GLU A  25      48.540 102.072 120.941  1.00  0.00           C  
ATOM    353  CG  GLU A  25      49.400 103.307 121.500  1.00  0.00           C  
ATOM    354  CD  GLU A  25      50.867 102.928 121.444  1.00  0.00           C  
ATOM    355  OE1 GLU A  25      51.439 102.210 122.327  1.00  0.00           O  
ATOM    356  OE2 GLU A  25      51.622 103.357 120.509  1.00  0.00           O1-
ATOM    357  H   GLU A  25      47.645 103.868 119.358  1.00  0.00           H  
ATOM    358  HA  GLU A  25      49.557 101.742 119.045  1.00  0.00           H  
ATOM    359  HB2 GLU A  25      47.505 102.104 121.286  1.00  0.00           H  
ATOM    360  HB3 GLU A  25      48.900 101.184 121.460  1.00  0.00           H  
ATOM    361  HG2 GLU A  25      49.258 104.232 120.941  1.00  0.00           H  
ATOM    362  HG3 GLU A  25      49.152 103.483 122.546  1.00  0.00           H  
ATOM    363  N   ALA A  26      46.410 100.779 118.705  1.00  0.00           N  
ATOM    364  CA  ALA A  26      45.664  99.760 117.924  1.00  0.00           C  
ATOM    365  C   ALA A  26      46.217  99.531 116.486  1.00  0.00           C  
ATOM    366  O   ALA A  26      46.456  98.378 116.156  1.00  0.00           O  
ATOM    367  CB  ALA A  26      44.180 100.242 117.957  1.00  0.00           C  
ATOM    368  H   ALA A  26      45.937 101.656 118.875  1.00  0.00           H  
ATOM    369  HA  ALA A  26      45.771  98.843 118.503  1.00  0.00           H  
ATOM    370  HB1 ALA A  26      43.617  99.568 117.310  1.00  0.00           H  
ATOM    371  HB2 ALA A  26      43.817 100.358 118.978  1.00  0.00           H  
ATOM    372  HB3 ALA A  26      44.080 101.228 117.503  1.00  0.00           H  
ATOM    373  N   ALA A  27      46.393 100.523 115.657  1.00  0.00           N  
ATOM    374  CA  ALA A  27      46.778 100.453 114.244  1.00  0.00           C  
ATOM    375  C   ALA A  27      48.130  99.778 114.045  1.00  0.00           C  
ATOM    376  O   ALA A  27      48.256  98.947 113.138  1.00  0.00           O  
ATOM    377  CB  ALA A  27      46.639 101.878 113.640  1.00  0.00           C  
ATOM    378  H   ALA A  27      46.114 101.435 115.988  1.00  0.00           H  
ATOM    379  HA  ALA A  27      46.024  99.776 113.840  1.00  0.00           H  
ATOM    380  HB1 ALA A  27      47.468 102.482 114.010  1.00  0.00           H  
ATOM    381  HB2 ALA A  27      46.527 101.868 112.556  1.00  0.00           H  
ATOM    382  HB3 ALA A  27      45.714 102.283 114.046  1.00  0.00           H  
ATOM    383  N   ARG A  28      49.162 100.072 114.899  1.00  0.00           N  
ATOM    384  CA  ARG A  28      50.508  99.449 114.790  1.00  0.00           C  
ATOM    385  C   ARG A  28      50.672  97.915 115.094  1.00  0.00           C  
ATOM    386  O   ARG A  28      51.702  97.323 114.730  1.00  0.00           O  
ATOM    387  CB  ARG A  28      51.526 100.448 115.327  1.00  0.00           C  
ATOM    388  CG  ARG A  28      51.596 100.255 116.800  1.00  0.00           C  
ATOM    389  CD  ARG A  28      52.519 101.363 117.507  1.00  0.00           C  
ATOM    390  NE  ARG A  28      52.527 101.251 118.950  1.00  0.00           N  
ATOM    391  CZ  ARG A  28      53.054 100.305 119.665  1.00  0.00           C  
ATOM    392  NH1 ARG A  28      53.925  99.429 119.202  1.00  0.00           N1+
ATOM    393  NH2 ARG A  28      52.807 100.201 120.924  1.00  0.00           N  
ATOM    394  H   ARG A  28      49.088 100.836 115.556  1.00  0.00           H  
ATOM    395  HA  ARG A  28      50.639  99.476 113.709  1.00  0.00           H  
ATOM    396  HB2 ARG A  28      52.505 100.421 114.851  1.00  0.00           H  
ATOM    397  HB3 ARG A  28      51.157 101.461 115.161  1.00  0.00           H  
ATOM    398  HG2 ARG A  28      50.602 100.426 117.211  1.00  0.00           H  
ATOM    399  HG3 ARG A  28      51.958  99.256 117.049  1.00  0.00           H  
ATOM    400  HD2 ARG A  28      53.505 101.361 117.043  1.00  0.00           H  
ATOM    401  HD3 ARG A  28      52.101 102.330 117.230  1.00  0.00           H  
ATOM    402  HE  ARG A  28      52.187 102.007 119.527  1.00  0.00           H  
ATOM    403 HH11 ARG A  28      54.196  99.483 118.231  1.00  0.00           H  
ATOM    404 HH12 ARG A  28      54.347  98.761 119.832  1.00  0.00           H  
ATOM    405 HH21 ARG A  28      52.325 100.870 121.508  1.00  0.00           H  
ATOM    406 HH22 ARG A  28      53.144  99.332 121.311  1.00  0.00           H  
ATOM    407  N   VAL A  29      49.671  97.318 115.757  1.00  0.00           N  
ATOM    408  CA  VAL A  29      49.556  95.916 116.185  1.00  0.00           C  
ATOM    409  C   VAL A  29      48.292  95.314 115.578  1.00  0.00           C  
ATOM    410  O   VAL A  29      48.103  94.095 115.675  1.00  0.00           O  
ATOM    411  CB  VAL A  29      49.850  95.585 117.643  1.00  0.00           C  
ATOM    412  CG1 VAL A  29      51.264  96.197 118.147  1.00  0.00           C  
ATOM    413  CG2 VAL A  29      48.671  96.057 118.525  1.00  0.00           C  
ATOM    414  H   VAL A  29      48.914  97.936 116.011  1.00  0.00           H  
ATOM    415  HA  VAL A  29      50.305  95.317 115.669  1.00  0.00           H  
ATOM    416  HB  VAL A  29      49.923  94.497 117.670  1.00  0.00           H  
ATOM    417 HG11 VAL A  29      51.639  95.652 119.014  1.00  0.00           H  
ATOM    418 HG12 VAL A  29      52.052  96.041 117.410  1.00  0.00           H  
ATOM    419 HG13 VAL A  29      51.123  97.243 118.419  1.00  0.00           H  
ATOM    420 HG21 VAL A  29      48.326  97.080 118.378  1.00  0.00           H  
ATOM    421 HG22 VAL A  29      47.821  95.408 118.320  1.00  0.00           H  
ATOM    422 HG23 VAL A  29      48.904  95.854 119.570  1.00  0.00           H  
ATOM    423  N   TRP A  30      47.430  96.049 114.874  1.00  0.00           N  
ATOM    424  CA  TRP A  30      46.152  95.462 114.254  1.00  0.00           C  
ATOM    425  C   TRP A  30      46.293  94.122 113.527  1.00  0.00           C  
ATOM    426  O   TRP A  30      45.510  93.146 113.658  1.00  0.00           O  
ATOM    427  CB  TRP A  30      45.554  96.481 113.280  1.00  0.00           C  
ATOM    428  CG  TRP A  30      44.050  96.378 113.280  1.00  0.00           C  
ATOM    429  CD1 TRP A  30      43.235  96.174 112.225  1.00  0.00           C  
ATOM    430  CD2 TRP A  30      43.191  96.484 114.452  1.00  0.00           C  
ATOM    431  CE2 TRP A  30      41.801  96.329 114.050  1.00  0.00           C  
ATOM    432  CE3 TRP A  30      43.413  96.840 115.850  1.00  0.00           C  
ATOM    433  NE1 TRP A  30      41.911  96.015 112.745  1.00  0.00           N  
ATOM    434  CZ2 TRP A  30      40.727  96.314 114.906  1.00  0.00           C  
ATOM    435  CZ3 TRP A  30      42.282  96.982 116.702  1.00  0.00           C  
ATOM    436  CH2 TRP A  30      40.990  96.578 116.292  1.00  0.00           C  
ATOM    437  H   TRP A  30      47.616  97.040 114.802  1.00  0.00           H  
ATOM    438  HA  TRP A  30      45.562  95.456 115.171  1.00  0.00           H  
ATOM    439  HB2 TRP A  30      45.763  97.490 113.637  1.00  0.00           H  
ATOM    440  HB3 TRP A  30      45.819  96.288 112.241  1.00  0.00           H  
ATOM    441  HD1 TRP A  30      43.657  95.836 111.291  1.00  0.00           H  
ATOM    442  HE1 TRP A  30      41.207  95.655 112.116  1.00  0.00           H  
ATOM    443  HE3 TRP A  30      44.419  96.965 116.223  1.00  0.00           H  
ATOM    444  HZ2 TRP A  30      39.736  96.141 114.516  1.00  0.00           H  
ATOM    445  HZ3 TRP A  30      42.410  97.355 117.707  1.00  0.00           H  
ATOM    446  HH2 TRP A  30      40.152  96.587 116.974  1.00  0.00           H  
ATOM    447  N   GLN A  31      47.281  94.023 112.609  1.00  0.00           N  
ATOM    448  CA  GLN A  31      47.479  92.794 111.872  1.00  0.00           C  
ATOM    449  C   GLN A  31      47.950  91.682 112.759  1.00  0.00           C  
ATOM    450  O   GLN A  31      47.584  90.532 112.514  1.00  0.00           O  
ATOM    451  CB  GLN A  31      48.454  93.057 110.658  1.00  0.00           C  
ATOM    452  CG  GLN A  31      47.815  93.979 109.627  1.00  0.00           C  
ATOM    453  CD  GLN A  31      46.621  93.378 108.893  1.00  0.00           C  
ATOM    454  NE2 GLN A  31      46.774  92.310 108.149  1.00  0.00           N  
ATOM    455  OE1 GLN A  31      45.599  94.013 108.858  1.00  0.00           O  
ATOM    456  H   GLN A  31      48.031  94.699 112.587  1.00  0.00           H  
ATOM    457  HA  GLN A  31      46.559  92.497 111.369  1.00  0.00           H  
ATOM    458  HB2 GLN A  31      49.393  93.495 110.997  1.00  0.00           H  
ATOM    459  HB3 GLN A  31      48.653  92.110 110.157  1.00  0.00           H  
ATOM    460  HG2 GLN A  31      47.584  94.965 110.031  1.00  0.00           H  
ATOM    461  HG3 GLN A  31      48.609  94.132 108.896  1.00  0.00           H  
ATOM    462 HE21 GLN A  31      45.964  91.970 107.651  1.00  0.00           H  
ATOM    463 HE22 GLN A  31      47.720  91.959 108.104  1.00  0.00           H  
ATOM    464  N   LEU A  32      48.826  91.950 113.743  1.00  0.00           N  
ATOM    465  CA  LEU A  32      49.249  90.945 114.775  1.00  0.00           C  
ATOM    466  C   LEU A  32      48.117  90.577 115.786  1.00  0.00           C  
ATOM    467  O   LEU A  32      48.279  89.575 116.470  1.00  0.00           O  
ATOM    468  CB  LEU A  32      50.454  91.531 115.542  1.00  0.00           C  
ATOM    469  CG  LEU A  32      51.687  91.917 114.607  1.00  0.00           C  
ATOM    470  CD1 LEU A  32      52.957  92.009 115.408  1.00  0.00           C  
ATOM    471  CD2 LEU A  32      52.058  90.800 113.587  1.00  0.00           C  
ATOM    472  H   LEU A  32      49.023  92.940 113.796  1.00  0.00           H  
ATOM    473  HA  LEU A  32      49.454  89.989 114.292  1.00  0.00           H  
ATOM    474  HB2 LEU A  32      50.243  92.441 116.103  1.00  0.00           H  
ATOM    475  HB3 LEU A  32      50.705  90.798 116.308  1.00  0.00           H  
ATOM    476  HG  LEU A  32      51.464  92.870 114.126  1.00  0.00           H  
ATOM    477 HD11 LEU A  32      52.839  92.845 116.098  1.00  0.00           H  
ATOM    478 HD12 LEU A  32      53.137  91.122 116.016  1.00  0.00           H  
ATOM    479 HD13 LEU A  32      53.746  92.303 114.716  1.00  0.00           H  
ATOM    480 HD21 LEU A  32      52.061  89.881 114.172  1.00  0.00           H  
ATOM    481 HD22 LEU A  32      51.213  90.701 112.905  1.00  0.00           H  
ATOM    482 HD23 LEU A  32      53.070  90.888 113.193  1.00  0.00           H  
ATOM    483  N   TYR A  33      47.007  91.318 115.910  1.00  0.00           N  
ATOM    484  CA  TYR A  33      45.797  90.983 116.629  1.00  0.00           C  
ATOM    485  C   TYR A  33      44.732  90.241 115.737  1.00  0.00           C  
ATOM    486  O   TYR A  33      43.939  89.444 116.199  1.00  0.00           O  
ATOM    487  CB  TYR A  33      45.202  92.342 117.066  1.00  0.00           C  
ATOM    488  CG  TYR A  33      43.864  92.381 117.742  1.00  0.00           C  
ATOM    489  CD1 TYR A  33      42.851  93.210 117.228  1.00  0.00           C  
ATOM    490  CD2 TYR A  33      43.683  91.700 118.902  1.00  0.00           C  
ATOM    491  CE1 TYR A  33      41.626  93.402 117.959  1.00  0.00           C  
ATOM    492  CE2 TYR A  33      42.397  91.708 119.545  1.00  0.00           C  
ATOM    493  CZ  TYR A  33      41.384  92.625 119.066  1.00  0.00           C  
ATOM    494  OH  TYR A  33      40.095  92.583 119.582  1.00  0.00           O  
ATOM    495  H   TYR A  33      46.902  92.129 115.315  1.00  0.00           H  
ATOM    496  HA  TYR A  33      45.967  90.361 117.508  1.00  0.00           H  
ATOM    497  HB2 TYR A  33      45.789  92.836 117.840  1.00  0.00           H  
ATOM    498  HB3 TYR A  33      45.128  92.873 116.117  1.00  0.00           H  
ATOM    499  HD1 TYR A  33      42.868  93.794 116.319  1.00  0.00           H  
ATOM    500  HD2 TYR A  33      44.434  90.985 119.203  1.00  0.00           H  
ATOM    501  HE1 TYR A  33      40.825  94.018 117.577  1.00  0.00           H  
ATOM    502  HE2 TYR A  33      42.295  91.020 120.372  1.00  0.00           H  
ATOM    503  HH  TYR A  33      39.405  93.120 119.185  1.00  0.00           H  
ATOM    504  N   ILE A  34      44.876  90.426 114.388  1.00  0.00           N  
ATOM    505  CA  ILE A  34      44.089  89.671 113.409  1.00  0.00           C  
ATOM    506  C   ILE A  34      44.724  88.256 113.148  1.00  0.00           C  
ATOM    507  O   ILE A  34      43.995  87.253 113.101  1.00  0.00           O  
ATOM    508  CB  ILE A  34      43.774  90.366 112.002  1.00  0.00           C  
ATOM    509  CG1 ILE A  34      42.922  91.651 112.310  1.00  0.00           C  
ATOM    510  CG2 ILE A  34      43.088  89.391 110.996  1.00  0.00           C  
ATOM    511  CD1 ILE A  34      43.018  92.657 111.197  1.00  0.00           C  
ATOM    512  H   ILE A  34      45.508  91.135 114.042  1.00  0.00           H  
ATOM    513  HA  ILE A  34      43.119  89.486 113.871  1.00  0.00           H  
ATOM    514  HB  ILE A  34      44.707  90.748 111.589  1.00  0.00           H  
ATOM    515 HG12 ILE A  34      41.868  91.378 112.357  1.00  0.00           H  
ATOM    516 HG13 ILE A  34      43.246  92.137 113.230  1.00  0.00           H  
ATOM    517 HG21 ILE A  34      42.641  89.954 110.177  1.00  0.00           H  
ATOM    518 HG22 ILE A  34      43.830  88.702 110.594  1.00  0.00           H  
ATOM    519 HG23 ILE A  34      42.345  88.770 111.498  1.00  0.00           H  
ATOM    520 HD11 ILE A  34      43.991  93.150 111.191  1.00  0.00           H  
ATOM    521 HD12 ILE A  34      42.938  92.079 110.276  1.00  0.00           H  
ATOM    522 HD13 ILE A  34      42.282  93.431 111.413  1.00  0.00           H  
ATOM    523  N   GLY A  35      45.999  88.117 113.268  1.00  0.00           N  
ATOM    524  CA  GLY A  35      46.724  86.930 112.944  1.00  0.00           C  
ATOM    525  C   GLY A  35      46.735  86.655 111.463  1.00  0.00           C  
ATOM    526  O   GLY A  35      46.581  87.594 110.683  1.00  0.00           O  
ATOM    527  H   GLY A  35      46.599  88.929 113.292  1.00  0.00           H  
ATOM    528  HA2 GLY A  35      47.782  87.028 113.188  1.00  0.00           H  
ATOM    529  HA3 GLY A  35      46.363  86.061 113.491  1.00  0.00           H  
ATOM    530  N   ASP A  36      46.808  85.409 111.042  1.00  0.00           N  
ATOM    531  CA  ASP A  36      46.618  85.057 109.578  1.00  0.00           C  
ATOM    532  C   ASP A  36      45.239  85.528 108.951  1.00  0.00           C  
ATOM    533  O   ASP A  36      44.215  84.835 109.115  1.00  0.00           O  
ATOM    534  CB  ASP A  36      46.972  83.631 109.214  1.00  0.00           C  
ATOM    535  CG  ASP A  36      46.732  83.261 107.766  1.00  0.00           C  
ATOM    536  OD1 ASP A  36      46.924  84.054 106.797  1.00  0.00           O  
ATOM    537  OD2 ASP A  36      46.453  82.044 107.620  1.00  0.00           O1-
ATOM    538  H   ASP A  36      46.992  84.673 111.708  1.00  0.00           H  
ATOM    539  HA  ASP A  36      47.328  85.652 109.003  1.00  0.00           H  
ATOM    540  HB2 ASP A  36      48.050  83.593 109.362  1.00  0.00           H  
ATOM    541  HB3 ASP A  36      46.508  82.904 109.882  1.00  0.00           H  
ATOM    542  N   THR A  37      45.251  86.610 108.196  1.00  0.00           N  
ATOM    543  CA  THR A  37      44.098  87.071 107.432  1.00  0.00           C  
ATOM    544  C   THR A  37      43.350  86.112 106.616  1.00  0.00           C  
ATOM    545  O   THR A  37      42.105  86.271 106.541  1.00  0.00           O  
ATOM    546  CB  THR A  37      44.479  88.255 106.481  1.00  0.00           C  
ATOM    547  CG2 THR A  37      45.060  89.428 107.151  1.00  0.00           C  
ATOM    548  OG1 THR A  37      45.320  87.703 105.472  1.00  0.00           O  
ATOM    549  H   THR A  37      46.145  87.067 108.088  1.00  0.00           H  
ATOM    550  HA  THR A  37      43.443  87.476 108.201  1.00  0.00           H  
ATOM    551  HB  THR A  37      43.537  88.528 106.006  1.00  0.00           H  
ATOM    552  HG1 THR A  37      46.130  87.364 105.859  1.00  0.00           H  
ATOM    553 HG21 THR A  37      44.559  89.647 108.094  1.00  0.00           H  
ATOM    554 HG22 THR A  37      46.106  89.155 107.286  1.00  0.00           H  
ATOM    555 HG23 THR A  37      45.167  90.231 106.421  1.00  0.00           H  
ATOM    556  N   ARG A  38      43.935  85.064 106.023  1.00  0.00           N  
ATOM    557  CA  ARG A  38      43.272  84.027 105.215  1.00  0.00           C  
ATOM    558  C   ARG A  38      42.220  83.244 106.005  1.00  0.00           C  
ATOM    559  O   ARG A  38      41.095  83.147 105.610  1.00  0.00           O  
ATOM    560  CB  ARG A  38      44.285  83.074 104.558  1.00  0.00           C  
ATOM    561  CG  ARG A  38      45.363  83.864 103.857  1.00  0.00           C  
ATOM    562  CD  ARG A  38      46.527  82.892 103.366  1.00  0.00           C  
ATOM    563  NE  ARG A  38      47.052  82.162 104.569  1.00  0.00           N  
ATOM    564  CZ  ARG A  38      47.705  81.022 104.600  1.00  0.00           C  
ATOM    565  NH1 ARG A  38      48.013  80.443 103.481  1.00  0.00           N1+
ATOM    566  NH2 ARG A  38      47.880  80.446 105.761  1.00  0.00           N  
ATOM    567  H   ARG A  38      44.944  85.017 106.035  1.00  0.00           H  
ATOM    568  HA  ARG A  38      42.679  84.610 104.510  1.00  0.00           H  
ATOM    569  HB2 ARG A  38      44.715  82.463 105.352  1.00  0.00           H  
ATOM    570  HB3 ARG A  38      43.760  82.485 103.806  1.00  0.00           H  
ATOM    571  HG2 ARG A  38      44.961  84.361 102.974  1.00  0.00           H  
ATOM    572  HG3 ARG A  38      45.862  84.583 104.507  1.00  0.00           H  
ATOM    573  HD2 ARG A  38      46.071  82.135 102.728  1.00  0.00           H  
ATOM    574  HD3 ARG A  38      47.211  83.579 102.868  1.00  0.00           H  
ATOM    575  HE  ARG A  38      47.017  82.612 105.472  1.00  0.00           H  
ATOM    576 HH11 ARG A  38      47.881  80.928 102.606  1.00  0.00           H  
ATOM    577 HH12 ARG A  38      48.618  79.634 103.443  1.00  0.00           H  
ATOM    578 HH21 ARG A  38      47.447  80.896 106.554  1.00  0.00           H  
ATOM    579 HH22 ARG A  38      48.246  79.507 105.827  1.00  0.00           H  
ATOM    580  N   SER A  39      42.624  82.870 107.229  1.00  0.00           N  
ATOM    581  CA  SER A  39      41.796  82.257 108.302  1.00  0.00           C  
ATOM    582  C   SER A  39      40.706  83.176 108.936  1.00  0.00           C  
ATOM    583  O   SER A  39      39.574  82.765 109.184  1.00  0.00           O  
ATOM    584  CB  SER A  39      42.665  81.655 109.412  1.00  0.00           C  
ATOM    585  OG  SER A  39      41.913  80.958 110.351  1.00  0.00           O  
ATOM    586  H   SER A  39      43.553  83.152 107.507  1.00  0.00           H  
ATOM    587  HA  SER A  39      41.262  81.415 107.862  1.00  0.00           H  
ATOM    588  HB2 SER A  39      43.374  80.917 109.035  1.00  0.00           H  
ATOM    589  HB3 SER A  39      43.157  82.477 109.934  1.00  0.00           H  
ATOM    590  HG  SER A  39      41.723  80.095 109.978  1.00  0.00           H  
ATOM    591  N   ARG A  40      40.881  84.503 109.018  1.00  0.00           N  
ATOM    592  CA  ARG A  40      39.821  85.529 109.249  1.00  0.00           C  
ATOM    593  C   ARG A  40      38.844  85.534 108.035  1.00  0.00           C  
ATOM    594  O   ARG A  40      37.641  85.504 108.186  1.00  0.00           O  
ATOM    595  CB  ARG A  40      40.330  86.958 109.504  1.00  0.00           C  
ATOM    596  CG  ARG A  40      39.219  87.983 109.718  1.00  0.00           C  
ATOM    597  CD  ARG A  40      39.661  89.389 109.876  1.00  0.00           C  
ATOM    598  NE  ARG A  40      38.426  90.295 109.668  1.00  0.00           N  
ATOM    599  CZ  ARG A  40      38.094  91.466 110.244  1.00  0.00           C  
ATOM    600  NH1 ARG A  40      38.827  91.822 111.259  1.00  0.00           N1+
ATOM    601  NH2 ARG A  40      37.340  92.357 109.769  1.00  0.00           N  
ATOM    602  H   ARG A  40      41.822  84.794 108.796  1.00  0.00           H  
ATOM    603  HA  ARG A  40      39.232  85.233 110.116  1.00  0.00           H  
ATOM    604  HB2 ARG A  40      41.022  87.031 110.343  1.00  0.00           H  
ATOM    605  HB3 ARG A  40      40.685  87.235 108.511  1.00  0.00           H  
ATOM    606  HG2 ARG A  40      38.589  87.842 108.840  1.00  0.00           H  
ATOM    607  HG3 ARG A  40      38.705  87.668 110.626  1.00  0.00           H  
ATOM    608  HD2 ARG A  40      40.147  89.604 110.829  1.00  0.00           H  
ATOM    609  HD3 ARG A  40      40.311  89.587 109.025  1.00  0.00           H  
ATOM    610  HE  ARG A  40      37.734  90.044 108.977  1.00  0.00           H  
ATOM    611 HH11 ARG A  40      39.577  91.195 111.511  1.00  0.00           H  
ATOM    612 HH12 ARG A  40      38.723  92.785 111.547  1.00  0.00           H  
ATOM    613 HH21 ARG A  40      36.792  92.194 108.937  1.00  0.00           H  
ATOM    614 HH22 ARG A  40      37.393  93.248 110.240  1.00  0.00           H  
ATOM    615  N   THR A  41      39.411  85.493 106.807  1.00  0.00           N  
ATOM    616  CA  THR A  41      38.689  85.755 105.549  1.00  0.00           C  
ATOM    617  C   THR A  41      37.842  84.598 105.035  1.00  0.00           C  
ATOM    618  O   THR A  41      36.701  84.765 104.699  1.00  0.00           O  
ATOM    619  CB  THR A  41      39.752  86.315 104.542  1.00  0.00           C  
ATOM    620  CG2 THR A  41      39.112  86.324 103.154  1.00  0.00           C  
ATOM    621  OG1 THR A  41      40.069  87.584 105.032  1.00  0.00           O  
ATOM    622  H   THR A  41      40.404  85.668 106.849  1.00  0.00           H  
ATOM    623  HA  THR A  41      38.004  86.560 105.815  1.00  0.00           H  
ATOM    624  HB  THR A  41      40.605  85.645 104.435  1.00  0.00           H  
ATOM    625  HG1 THR A  41      40.801  87.335 105.601  1.00  0.00           H  
ATOM    626 HG21 THR A  41      39.832  86.899 102.572  1.00  0.00           H  
ATOM    627 HG22 THR A  41      38.918  85.371 102.660  1.00  0.00           H  
ATOM    628 HG23 THR A  41      38.188  86.902 103.137  1.00  0.00           H  
ATOM    629  N   ALA A  42      38.294  83.368 105.250  1.00  0.00           N  
ATOM    630  CA  ALA A  42      37.613  82.109 105.058  1.00  0.00           C  
ATOM    631  C   ALA A  42      36.397  82.015 105.903  1.00  0.00           C  
ATOM    632  O   ALA A  42      35.483  81.186 105.564  1.00  0.00           O  
ATOM    633  CB  ALA A  42      38.506  80.926 105.395  1.00  0.00           C  
ATOM    634  H   ALA A  42      39.266  83.233 105.491  1.00  0.00           H  
ATOM    635  HA  ALA A  42      37.251  82.089 104.030  1.00  0.00           H  
ATOM    636  HB1 ALA A  42      38.013  79.959 105.494  1.00  0.00           H  
ATOM    637  HB2 ALA A  42      39.209  80.862 104.565  1.00  0.00           H  
ATOM    638  HB3 ALA A  42      39.115  81.069 106.288  1.00  0.00           H  
ATOM    639  N   GLU A  43      36.192  82.872 106.893  1.00  0.00           N  
ATOM    640  CA  GLU A  43      35.077  82.707 107.825  1.00  0.00           C  
ATOM    641  C   GLU A  43      33.738  83.256 107.355  1.00  0.00           C  
ATOM    642  O   GLU A  43      32.699  82.821 107.891  1.00  0.00           O  
ATOM    643  CB  GLU A  43      35.524  83.216 109.183  1.00  0.00           C  
ATOM    644  CG  GLU A  43      34.728  82.673 110.307  1.00  0.00           C  
ATOM    645  CD  GLU A  43      35.087  81.208 110.702  1.00  0.00           C  
ATOM    646  OE1 GLU A  43      34.214  80.447 111.167  1.00  0.00           O  
ATOM    647  OE2 GLU A  43      36.245  80.751 110.509  1.00  0.00           O1-
ATOM    648  H   GLU A  43      36.971  83.489 107.068  1.00  0.00           H  
ATOM    649  HA  GLU A  43      34.807  81.657 107.940  1.00  0.00           H  
ATOM    650  HB2 GLU A  43      36.612  83.179 109.224  1.00  0.00           H  
ATOM    651  HB3 GLU A  43      35.271  84.277 109.190  1.00  0.00           H  
ATOM    652  HG2 GLU A  43      35.003  83.280 111.169  1.00  0.00           H  
ATOM    653  HG3 GLU A  43      33.674  82.883 110.126  1.00  0.00           H  
ATOM    654  N   TYR A  44      33.793  84.218 106.438  1.00  0.00           N  
ATOM    655  CA  TYR A  44      32.612  84.941 105.954  1.00  0.00           C  
ATOM    656  C   TYR A  44      32.738  85.477 104.449  1.00  0.00           C  
ATOM    657  O   TYR A  44      31.808  86.001 103.936  1.00  0.00           O  
ATOM    658  CB  TYR A  44      32.341  86.001 106.997  1.00  0.00           C  
ATOM    659  CG  TYR A  44      33.383  87.051 107.165  1.00  0.00           C  
ATOM    660  CD1 TYR A  44      33.503  88.099 106.212  1.00  0.00           C  
ATOM    661  CD2 TYR A  44      34.187  87.056 108.350  1.00  0.00           C  
ATOM    662  CE1 TYR A  44      34.409  89.174 106.391  1.00  0.00           C  
ATOM    663  CE2 TYR A  44      35.054  88.124 108.548  1.00  0.00           C  
ATOM    664  CZ  TYR A  44      35.186  89.137 107.576  1.00  0.00           C  
ATOM    665  OH  TYR A  44      36.203  90.075 107.764  1.00  0.00           O  
ATOM    666  H   TYR A  44      34.692  84.510 106.082  1.00  0.00           H  
ATOM    667  HA  TYR A  44      31.749  84.284 105.849  1.00  0.00           H  
ATOM    668  HB2 TYR A  44      31.489  86.566 106.618  1.00  0.00           H  
ATOM    669  HB3 TYR A  44      32.096  85.625 107.989  1.00  0.00           H  
ATOM    670  HD1 TYR A  44      33.003  88.129 105.256  1.00  0.00           H  
ATOM    671  HD2 TYR A  44      34.087  86.309 109.124  1.00  0.00           H  
ATOM    672  HE1 TYR A  44      34.419  90.036 105.740  1.00  0.00           H  
ATOM    673  HE2 TYR A  44      35.750  88.054 109.372  1.00  0.00           H  
ATOM    674  HH  TYR A  44      35.829  90.918 107.494  1.00  0.00           H  
ATOM    675  N   LYS A  45      33.949  85.301 103.835  1.00  0.00           N  
ATOM    676  CA  LYS A  45      34.199  85.833 102.493  1.00  0.00           C  
ATOM    677  C   LYS A  45      33.207  85.314 101.492  1.00  0.00           C  
ATOM    678  O   LYS A  45      32.466  86.141 100.989  1.00  0.00           O  
ATOM    679  CB  LYS A  45      35.623  85.585 102.021  1.00  0.00           C  
ATOM    680  CG  LYS A  45      35.792  86.131 100.648  1.00  0.00           C  
ATOM    681  CD  LYS A  45      37.191  85.997 100.069  1.00  0.00           C  
ATOM    682  CE  LYS A  45      37.494  86.825  98.864  1.00  0.00           C  
ATOM    683  NZ  LYS A  45      38.828  86.521  98.416  1.00  0.00           N1+
ATOM    684  H   LYS A  45      34.714  84.879 104.342  1.00  0.00           H  
ATOM    685  HA  LYS A  45      34.092  86.916 102.576  1.00  0.00           H  
ATOM    686  HB2 LYS A  45      36.216  86.124 102.760  1.00  0.00           H  
ATOM    687  HB3 LYS A  45      35.787  84.509 102.062  1.00  0.00           H  
ATOM    688  HG2 LYS A  45      35.031  85.598 100.078  1.00  0.00           H  
ATOM    689  HG3 LYS A  45      35.592  87.200 100.721  1.00  0.00           H  
ATOM    690  HD2 LYS A  45      37.964  86.183 100.816  1.00  0.00           H  
ATOM    691  HD3 LYS A  45      37.276  84.970  99.718  1.00  0.00           H  
ATOM    692  HE2 LYS A  45      36.750  86.727  98.073  1.00  0.00           H  
ATOM    693  HE3 LYS A  45      37.451  87.874  99.158  1.00  0.00           H  
ATOM    694  HZ1 LYS A  45      39.477  86.532  99.190  1.00  0.00           H  
ATOM    695  HZ2 LYS A  45      38.987  85.547  98.204  1.00  0.00           H  
ATOM    696  HZ3 LYS A  45      39.097  87.197  97.715  1.00  0.00           H  
ATOM    697  N   ALA A  46      33.125  83.998 101.204  1.00  0.00           N  
ATOM    698  CA  ALA A  46      32.310  83.431 100.118  1.00  0.00           C  
ATOM    699  C   ALA A  46      30.832  83.677 100.368  1.00  0.00           C  
ATOM    700  O   ALA A  46      30.055  84.071  99.482  1.00  0.00           O  
ATOM    701  CB  ALA A  46      32.448  81.937  99.857  1.00  0.00           C  
ATOM    702  H   ALA A  46      33.746  83.394 101.722  1.00  0.00           H  
ATOM    703  HA  ALA A  46      32.609  83.940  99.201  1.00  0.00           H  
ATOM    704  HB1 ALA A  46      31.730  81.675  99.080  1.00  0.00           H  
ATOM    705  HB2 ALA A  46      33.429  81.618  99.505  1.00  0.00           H  
ATOM    706  HB3 ALA A  46      32.293  81.369 100.774  1.00  0.00           H  
ATOM    707  N   TRP A  47      30.422  83.751 101.652  1.00  0.00           N  
ATOM    708  CA  TRP A  47      29.103  84.281 102.019  1.00  0.00           C  
ATOM    709  C   TRP A  47      28.767  85.675 101.535  1.00  0.00           C  
ATOM    710  O   TRP A  47      27.756  85.954 100.894  1.00  0.00           O  
ATOM    711  CB  TRP A  47      28.913  84.139 103.553  1.00  0.00           C  
ATOM    712  CG  TRP A  47      27.582  84.669 104.018  1.00  0.00           C  
ATOM    713  CD1 TRP A  47      26.481  84.011 104.240  1.00  0.00           C  
ATOM    714  CD2 TRP A  47      27.122  86.080 104.316  1.00  0.00           C  
ATOM    715  CE2 TRP A  47      25.719  86.115 104.470  1.00  0.00           C  
ATOM    716  CE3 TRP A  47      27.869  87.274 104.509  1.00  0.00           C  
ATOM    717  NE1 TRP A  47      25.408  84.824 104.476  1.00  0.00           N  
ATOM    718  CZ2 TRP A  47      24.972  87.258 104.857  1.00  0.00           C  
ATOM    719  CZ3 TRP A  47      27.205  88.459 104.872  1.00  0.00           C  
ATOM    720  CH2 TRP A  47      25.770  88.400 105.024  1.00  0.00           C  
ATOM    721  H   TRP A  47      31.071  83.515 102.389  1.00  0.00           H  
ATOM    722  HA  TRP A  47      28.329  83.675 101.549  1.00  0.00           H  
ATOM    723  HB2 TRP A  47      29.046  83.103 103.869  1.00  0.00           H  
ATOM    724  HB3 TRP A  47      29.590  84.800 104.096  1.00  0.00           H  
ATOM    725  HD1 TRP A  47      26.466  82.970 103.950  1.00  0.00           H  
ATOM    726  HE1 TRP A  47      24.520  84.378 104.655  1.00  0.00           H  
ATOM    727  HE3 TRP A  47      28.916  87.126 104.291  1.00  0.00           H  
ATOM    728  HZ2 TRP A  47      23.916  87.241 105.082  1.00  0.00           H  
ATOM    729  HZ3 TRP A  47      27.792  89.346 105.059  1.00  0.00           H  
ATOM    730  HH2 TRP A  47      25.310  89.361 105.200  1.00  0.00           H  
ATOM    731  N   LEU A  48      29.621  86.715 101.880  1.00  0.00           N  
ATOM    732  CA  LEU A  48      29.477  88.130 101.507  1.00  0.00           C  
ATOM    733  C   LEU A  48      29.509  88.291  99.942  1.00  0.00           C  
ATOM    734  O   LEU A  48      28.620  88.929  99.363  1.00  0.00           O  
ATOM    735  CB  LEU A  48      30.429  89.014 102.326  1.00  0.00           C  
ATOM    736  CG  LEU A  48      30.476  90.490 101.932  1.00  0.00           C  
ATOM    737  CD1 LEU A  48      29.171  91.190 102.112  1.00  0.00           C  
ATOM    738  CD2 LEU A  48      31.501  91.221 102.807  1.00  0.00           C  
ATOM    739  H   LEU A  48      30.445  86.397 102.369  1.00  0.00           H  
ATOM    740  HA  LEU A  48      28.468  88.430 101.789  1.00  0.00           H  
ATOM    741  HB2 LEU A  48      30.088  88.933 103.358  1.00  0.00           H  
ATOM    742  HB3 LEU A  48      31.384  88.488 102.306  1.00  0.00           H  
ATOM    743  HG  LEU A  48      30.705  90.634 100.875  1.00  0.00           H  
ATOM    744 HD11 LEU A  48      29.221  92.243 101.828  1.00  0.00           H  
ATOM    745 HD12 LEU A  48      28.422  90.661 101.524  1.00  0.00           H  
ATOM    746 HD13 LEU A  48      28.772  91.185 103.126  1.00  0.00           H  
ATOM    747 HD21 LEU A  48      31.115  91.030 103.809  1.00  0.00           H  
ATOM    748 HD22 LEU A  48      32.501  90.790 102.773  1.00  0.00           H  
ATOM    749 HD23 LEU A  48      31.487  92.278 102.540  1.00  0.00           H  
ATOM    750  N   LEU A  49      30.284  87.477  99.225  1.00  0.00           N  
ATOM    751  CA  LEU A  49      30.346  87.508  97.788  1.00  0.00           C  
ATOM    752  C   LEU A  49      29.045  86.899  97.175  1.00  0.00           C  
ATOM    753  O   LEU A  49      28.511  87.422  96.221  1.00  0.00           O  
ATOM    754  CB  LEU A  49      31.609  86.794  97.224  1.00  0.00           C  
ATOM    755  CG  LEU A  49      32.983  87.225  97.639  1.00  0.00           C  
ATOM    756  CD1 LEU A  49      34.092  86.503  96.845  1.00  0.00           C  
ATOM    757  CD2 LEU A  49      33.105  88.777  97.480  1.00  0.00           C  
ATOM    758  H   LEU A  49      31.010  87.026  99.762  1.00  0.00           H  
ATOM    759  HA  LEU A  49      30.314  88.548  97.462  1.00  0.00           H  
ATOM    760  HB2 LEU A  49      31.472  85.737  97.450  1.00  0.00           H  
ATOM    761  HB3 LEU A  49      31.461  86.888  96.149  1.00  0.00           H  
ATOM    762  HG  LEU A  49      33.042  86.977  98.699  1.00  0.00           H  
ATOM    763 HD11 LEU A  49      34.063  86.786  95.793  1.00  0.00           H  
ATOM    764 HD12 LEU A  49      35.033  86.802  97.304  1.00  0.00           H  
ATOM    765 HD13 LEU A  49      33.994  85.426  96.983  1.00  0.00           H  
ATOM    766 HD21 LEU A  49      32.476  89.275  98.217  1.00  0.00           H  
ATOM    767 HD22 LEU A  49      34.140  89.026  97.714  1.00  0.00           H  
ATOM    768 HD23 LEU A  49      32.888  89.067  96.452  1.00  0.00           H  
ATOM    769  N   GLY A  50      28.477  85.827  97.784  1.00  0.00           N  
ATOM    770  CA  GLY A  50      27.255  85.157  97.268  1.00  0.00           C  
ATOM    771  C   GLY A  50      26.024  86.024  97.447  1.00  0.00           C  
ATOM    772  O   GLY A  50      25.151  85.993  96.591  1.00  0.00           O  
ATOM    773  H   GLY A  50      28.997  85.300  98.470  1.00  0.00           H  
ATOM    774  HA2 GLY A  50      27.526  84.990  96.226  1.00  0.00           H  
ATOM    775  HA3 GLY A  50      27.077  84.282  97.892  1.00  0.00           H  
ATOM    776  N   LEU A  51      25.919  86.791  98.509  1.00  0.00           N  
ATOM    777  CA  LEU A  51      24.850  87.758  98.780  1.00  0.00           C  
ATOM    778  C   LEU A  51      24.866  88.960  97.727  1.00  0.00           C  
ATOM    779  O   LEU A  51      23.809  89.289  97.186  1.00  0.00           O  
ATOM    780  CB  LEU A  51      25.038  88.255 100.256  1.00  0.00           C  
ATOM    781  CG  LEU A  51      24.021  89.288 100.800  1.00  0.00           C  
ATOM    782  CD1 LEU A  51      22.837  88.486 101.309  1.00  0.00           C  
ATOM    783  CD2 LEU A  51      24.462  90.219 101.980  1.00  0.00           C  
ATOM    784  H   LEU A  51      26.705  86.761  99.142  1.00  0.00           H  
ATOM    785  HA  LEU A  51      23.896  87.284  98.550  1.00  0.00           H  
ATOM    786  HB2 LEU A  51      24.931  87.401 100.925  1.00  0.00           H  
ATOM    787  HB3 LEU A  51      26.071  88.575 100.381  1.00  0.00           H  
ATOM    788  HG  LEU A  51      23.612  89.859  99.967  1.00  0.00           H  
ATOM    789 HD11 LEU A  51      22.266  89.237 101.855  1.00  0.00           H  
ATOM    790 HD12 LEU A  51      22.154  88.053 100.579  1.00  0.00           H  
ATOM    791 HD13 LEU A  51      23.210  87.729 101.999  1.00  0.00           H  
ATOM    792 HD21 LEU A  51      24.759  89.602 102.828  1.00  0.00           H  
ATOM    793 HD22 LEU A  51      25.414  90.683 101.724  1.00  0.00           H  
ATOM    794 HD23 LEU A  51      23.727  90.949 102.316  1.00  0.00           H  
ATOM    795  N   LEU A  52      25.987  89.629  97.621  1.00  0.00           N  
ATOM    796  CA  LEU A  52      26.244  90.613  96.531  1.00  0.00           C  
ATOM    797  C   LEU A  52      25.923  90.021  95.125  1.00  0.00           C  
ATOM    798  O   LEU A  52      25.089  90.635  94.397  1.00  0.00           O  
ATOM    799  CB  LEU A  52      27.654  91.152  96.678  1.00  0.00           C  
ATOM    800  CG  LEU A  52      27.761  92.420  97.532  1.00  0.00           C  
ATOM    801  CD1 LEU A  52      27.309  92.212  98.992  1.00  0.00           C  
ATOM    802  CD2 LEU A  52      29.184  92.975  97.658  1.00  0.00           C  
ATOM    803  H   LEU A  52      26.848  89.349  98.067  1.00  0.00           H  
ATOM    804  HA  LEU A  52      25.545  91.445  96.604  1.00  0.00           H  
ATOM    805  HB2 LEU A  52      28.135  90.313  97.180  1.00  0.00           H  
ATOM    806  HB3 LEU A  52      28.012  91.388  95.675  1.00  0.00           H  
ATOM    807  HG  LEU A  52      27.159  93.193  97.054  1.00  0.00           H  
ATOM    808 HD11 LEU A  52      27.457  93.164  99.502  1.00  0.00           H  
ATOM    809 HD12 LEU A  52      26.235  92.056  99.081  1.00  0.00           H  
ATOM    810 HD13 LEU A  52      27.852  91.395  99.469  1.00  0.00           H  
ATOM    811 HD21 LEU A  52      29.230  93.998  98.030  1.00  0.00           H  
ATOM    812 HD22 LEU A  52      29.775  92.579  98.484  1.00  0.00           H  
ATOM    813 HD23 LEU A  52      29.712  92.828  96.716  1.00  0.00           H  
ATOM    814  N   ARG A  53      26.429  88.862  94.771  1.00  0.00           N  
ATOM    815  CA  ARG A  53      26.114  88.280  93.432  1.00  0.00           C  
ATOM    816  C   ARG A  53      24.717  87.814  93.200  1.00  0.00           C  
ATOM    817  O   ARG A  53      24.167  87.970  92.133  1.00  0.00           O  
ATOM    818  CB  ARG A  53      27.149  87.226  93.084  1.00  0.00           C  
ATOM    819  CG  ARG A  53      28.597  87.811  92.941  1.00  0.00           C  
ATOM    820  CD  ARG A  53      29.720  86.799  92.767  1.00  0.00           C  
ATOM    821  NE  ARG A  53      31.069  87.368  92.584  1.00  0.00           N  
ATOM    822  CZ  ARG A  53      32.233  86.862  92.866  1.00  0.00           C  
ATOM    823  NH1 ARG A  53      32.272  85.783  93.628  1.00  0.00           N1+
ATOM    824  NH2 ARG A  53      33.327  87.355  92.263  1.00  0.00           N  
ATOM    825  H   ARG A  53      26.986  88.323  95.420  1.00  0.00           H  
ATOM    826  HA  ARG A  53      26.164  89.097  92.712  1.00  0.00           H  
ATOM    827  HB2 ARG A  53      27.166  86.380  93.772  1.00  0.00           H  
ATOM    828  HB3 ARG A  53      26.996  86.873  92.064  1.00  0.00           H  
ATOM    829  HG2 ARG A  53      28.733  88.490  92.100  1.00  0.00           H  
ATOM    830  HG3 ARG A  53      28.765  88.369  93.863  1.00  0.00           H  
ATOM    831  HD2 ARG A  53      29.837  86.214  93.680  1.00  0.00           H  
ATOM    832  HD3 ARG A  53      29.479  86.128  91.942  1.00  0.00           H  
ATOM    833  HE  ARG A  53      31.148  88.225  92.055  1.00  0.00           H  
ATOM    834 HH11 ARG A  53      31.410  85.335  93.906  1.00  0.00           H  
ATOM    835 HH12 ARG A  53      33.106  85.218  93.706  1.00  0.00           H  
ATOM    836 HH21 ARG A  53      33.290  88.217  91.738  1.00  0.00           H  
ATOM    837 HH22 ARG A  53      34.201  86.859  92.370  1.00  0.00           H  
ATOM    838  N   GLN A  54      24.002  87.375  94.220  1.00  0.00           N  
ATOM    839  CA  GLN A  54      22.572  87.051  94.264  1.00  0.00           C  
ATOM    840  C   GLN A  54      21.695  88.266  93.945  1.00  0.00           C  
ATOM    841  O   GLN A  54      20.594  88.136  93.589  1.00  0.00           O  
ATOM    842  CB  GLN A  54      22.255  86.483  95.637  1.00  0.00           C  
ATOM    843  CG  GLN A  54      20.815  85.972  95.791  1.00  0.00           C  
ATOM    844  CD  GLN A  54      20.520  85.510  97.208  1.00  0.00           C  
ATOM    845  NE2 GLN A  54      19.393  85.054  97.502  1.00  0.00           N  
ATOM    846  OE1 GLN A  54      21.288  85.722  98.114  1.00  0.00           O  
ATOM    847  H   GLN A  54      24.546  87.356  95.072  1.00  0.00           H  
ATOM    848  HA  GLN A  54      22.298  86.472  93.383  1.00  0.00           H  
ATOM    849  HB2 GLN A  54      22.871  85.584  95.652  1.00  0.00           H  
ATOM    850  HB3 GLN A  54      22.489  87.165  96.455  1.00  0.00           H  
ATOM    851  HG2 GLN A  54      20.093  86.787  95.756  1.00  0.00           H  
ATOM    852  HG3 GLN A  54      20.541  85.277  94.996  1.00  0.00           H  
ATOM    853 HE21 GLN A  54      19.262  84.816  98.476  1.00  0.00           H  
ATOM    854 HE22 GLN A  54      18.794  84.734  96.755  1.00  0.00           H  
ATOM    855  N   HIP A  55      22.315  89.475  94.161  1.00  0.00           N  
ATOM    856  CA  HIP A  55      21.646  90.791  94.092  1.00  0.00           C  
ATOM    857  C   HIP A  55      22.294  91.753  93.048  1.00  0.00           C  
ATOM    858  O   HIP A  55      22.177  92.953  93.118  1.00  0.00           O  
ATOM    859  CB  HIP A  55      21.349  91.312  95.495  1.00  0.00           C  
ATOM    860  CG  HIP A  55      20.434  90.381  96.263  1.00  0.00           C  
ATOM    861  CD2 HIP A  55      20.802  89.723  97.396  1.00  0.00           C  
ATOM    862  ND1 HIP A  55      19.183  89.887  95.857  1.00  0.00           N1+
ATOM    863  CE1 HIP A  55      18.734  89.010  96.766  1.00  0.00           C  
ATOM    864  NE2 HIP A  55      19.683  88.985  97.760  1.00  0.00           N  
ATOM    865  H   HIP A  55      23.252  89.453  94.539  1.00  0.00           H  
ATOM    866  HA  HIP A  55      20.676  90.634  93.621  1.00  0.00           H  
ATOM    867  HB2 HIP A  55      22.331  91.523  95.920  1.00  0.00           H  
ATOM    868  HB3 HIP A  55      20.815  92.261  95.452  1.00  0.00           H  
ATOM    869  HD1 HIP A  55      18.623  90.097  95.043  1.00  0.00           H  
ATOM    870  HD2 HIP A  55      21.698  89.915  97.967  1.00  0.00           H  
ATOM    871  HE1 HIP A  55      17.743  88.590  96.863  1.00  0.00           H  
ATOM    872  HE2 HIP A  55      19.632  88.404  98.585  1.00  0.00           H  
ATOM    873  N   GLY A  56      23.081  91.207  92.105  1.00  0.00           N  
ATOM    874  CA  GLY A  56      23.760  91.854  90.994  1.00  0.00           C  
ATOM    875  C   GLY A  56      24.920  92.761  91.364  1.00  0.00           C  
ATOM    876  O   GLY A  56      25.697  93.078  90.435  1.00  0.00           O  
ATOM    877  H   GLY A  56      23.274  90.235  92.295  1.00  0.00           H  
ATOM    878  HA2 GLY A  56      24.054  91.123  90.241  1.00  0.00           H  
ATOM    879  HA3 GLY A  56      22.949  92.444  90.566  1.00  0.00           H  
ATOM    880  N   CYS A  57      25.155  93.166  92.593  1.00  0.00           N  
ATOM    881  CA  CYS A  57      26.023  94.213  93.069  1.00  0.00           C  
ATOM    882  C   CYS A  57      27.471  94.084  92.569  1.00  0.00           C  
ATOM    883  O   CYS A  57      28.059  93.030  92.382  1.00  0.00           O  
ATOM    884  CB  CYS A  57      26.169  94.260  94.595  1.00  0.00           C  
ATOM    885  SG  CYS A  57      24.482  94.239  95.377  1.00  0.00           S  
ATOM    886  H   CYS A  57      24.506  92.757  93.248  1.00  0.00           H  
ATOM    887  HA  CYS A  57      25.632  95.210  92.868  1.00  0.00           H  
ATOM    888  HB2 CYS A  57      26.607  93.305  94.881  1.00  0.00           H  
ATOM    889  HB3 CYS A  57      26.694  95.169  94.888  1.00  0.00           H  
ATOM    890  HG  CYS A  57      23.932  95.331  94.839  1.00  0.00           H  
ATOM    891  N   HIE A  58      28.125  95.226  92.412  1.00  0.00           N  
ATOM    892  CA  HIE A  58      29.535  95.410  92.093  1.00  0.00           C  
ATOM    893  C   HIE A  58      30.215  96.634  92.761  1.00  0.00           C  
ATOM    894  O   HIE A  58      31.504  96.599  93.001  1.00  0.00           O  
ATOM    895  CB  HIE A  58      29.812  95.325  90.574  1.00  0.00           C  
ATOM    896  CG  HIE A  58      31.272  95.382  90.173  1.00  0.00           C  
ATOM    897  CD2 HIE A  58      32.136  94.320  90.144  1.00  0.00           C  
ATOM    898  ND1 HIE A  58      31.974  96.558  89.784  1.00  0.00           N  
ATOM    899  CE1 HIE A  58      33.152  96.095  89.405  1.00  0.00           C  
ATOM    900  NE2 HIE A  58      33.248  94.785  89.569  1.00  0.00           N  
ATOM    901  H   HIE A  58      27.530  96.040  92.446  1.00  0.00           H  
ATOM    902  HA  HIE A  58      30.059  94.511  92.421  1.00  0.00           H  
ATOM    903  HB2 HIE A  58      29.538  94.360  90.148  1.00  0.00           H  
ATOM    904  HB3 HIE A  58      29.301  96.061  89.953  1.00  0.00           H  
ATOM    905  HD2 HIE A  58      31.911  93.310  90.450  1.00  0.00           H  
ATOM    906  HE1 HIE A  58      33.893  96.699  88.900  1.00  0.00           H  
ATOM    907  HE2 HIE A  58      34.095  94.334  89.255  1.00  0.00           H  
ATOM    908  N   ARG A  59      29.436  97.640  93.093  1.00  0.00           N  
ATOM    909  CA  ARG A  59      29.854  98.929  93.629  1.00  0.00           C  
ATOM    910  C   ARG A  59      29.570  98.858  95.151  1.00  0.00           C  
ATOM    911  O   ARG A  59      28.450  98.518  95.573  1.00  0.00           O  
ATOM    912  CB  ARG A  59      29.074 100.041  92.951  1.00  0.00           C  
ATOM    913  CG  ARG A  59      29.970 101.284  92.909  1.00  0.00           C  
ATOM    914  CD  ARG A  59      29.127 102.500  92.945  1.00  0.00           C  
ATOM    915  NE  ARG A  59      29.918 103.713  92.875  1.00  0.00           N  
ATOM    916  CZ  ARG A  59      29.466 104.942  92.720  1.00  0.00           C  
ATOM    917  NH1 ARG A  59      28.230 105.257  93.037  1.00  0.00           N1+
ATOM    918  NH2 ARG A  59      30.163 105.926  92.212  1.00  0.00           N  
ATOM    919  H   ARG A  59      28.447  97.587  92.894  1.00  0.00           H  
ATOM    920  HA  ARG A  59      30.913  98.982  93.377  1.00  0.00           H  
ATOM    921  HB2 ARG A  59      28.833  99.740  91.931  1.00  0.00           H  
ATOM    922  HB3 ARG A  59      28.080 100.134  93.388  1.00  0.00           H  
ATOM    923  HG2 ARG A  59      30.615 101.205  93.785  1.00  0.00           H  
ATOM    924  HG3 ARG A  59      30.644 101.287  92.053  1.00  0.00           H  
ATOM    925  HD2 ARG A  59      28.467 102.564  92.080  1.00  0.00           H  
ATOM    926  HD3 ARG A  59      28.546 102.420  93.864  1.00  0.00           H  
ATOM    927  HE  ARG A  59      30.921 103.600  92.896  1.00  0.00           H  
ATOM    928 HH11 ARG A  59      27.709 104.493  93.443  1.00  0.00           H  
ATOM    929 HH12 ARG A  59      27.951 106.225  93.115  1.00  0.00           H  
ATOM    930 HH21 ARG A  59      31.152 105.800  92.051  1.00  0.00           H  
ATOM    931 HH22 ARG A  59      29.685 106.799  92.037  1.00  0.00           H  
ATOM    932  N   VAL A  60      30.624  99.035  95.942  1.00  0.00           N  
ATOM    933  CA  VAL A  60      30.688  98.705  97.353  1.00  0.00           C  
ATOM    934  C   VAL A  60      31.084  99.933  98.098  1.00  0.00           C  
ATOM    935  O   VAL A  60      31.880 100.753  97.571  1.00  0.00           O  
ATOM    936  CB  VAL A  60      31.530  97.404  97.582  1.00  0.00           C  
ATOM    937  CG1 VAL A  60      31.791  97.319  99.128  1.00  0.00           C  
ATOM    938  CG2 VAL A  60      30.993  96.116  96.972  1.00  0.00           C  
ATOM    939  H   VAL A  60      31.457  99.367  95.478  1.00  0.00           H  
ATOM    940  HA  VAL A  60      29.681  98.430  97.663  1.00  0.00           H  
ATOM    941  HB  VAL A  60      32.506  97.545  97.118  1.00  0.00           H  
ATOM    942 HG11 VAL A  60      30.845  96.959  99.532  1.00  0.00           H  
ATOM    943 HG12 VAL A  60      32.520  96.521  99.266  1.00  0.00           H  
ATOM    944 HG13 VAL A  60      32.145  98.264  99.542  1.00  0.00           H  
ATOM    945 HG21 VAL A  60      30.733  96.292  95.928  1.00  0.00           H  
ATOM    946 HG22 VAL A  60      31.655  95.274  97.180  1.00  0.00           H  
ATOM    947 HG23 VAL A  60      30.068  95.795  97.451  1.00  0.00           H  
ATOM    948  N   LEU A  61      30.541 100.171  99.347  1.00  0.00           N  
ATOM    949  CA  LEU A  61      31.146 100.970 100.325  1.00  0.00           C  
ATOM    950  C   LEU A  61      31.492 100.268 101.617  1.00  0.00           C  
ATOM    951  O   LEU A  61      30.688  99.570 102.159  1.00  0.00           O  
ATOM    952  CB  LEU A  61      30.133 102.059 100.711  1.00  0.00           C  
ATOM    953  CG  LEU A  61      30.514 103.007 101.825  1.00  0.00           C  
ATOM    954  CD1 LEU A  61      31.845 103.772 101.651  1.00  0.00           C  
ATOM    955  CD2 LEU A  61      29.402 104.067 101.853  1.00  0.00           C  
ATOM    956  H   LEU A  61      29.758  99.593  99.620  1.00  0.00           H  
ATOM    957  HA  LEU A  61      32.053 101.469  99.982  1.00  0.00           H  
ATOM    958  HB2 LEU A  61      29.930 102.573  99.771  1.00  0.00           H  
ATOM    959  HB3 LEU A  61      29.212 101.553 101.003  1.00  0.00           H  
ATOM    960  HG  LEU A  61      30.676 102.447 102.746  1.00  0.00           H  
ATOM    961 HD11 LEU A  61      32.621 103.035 101.449  1.00  0.00           H  
ATOM    962 HD12 LEU A  61      31.826 104.523 100.861  1.00  0.00           H  
ATOM    963 HD13 LEU A  61      32.070 104.306 102.576  1.00  0.00           H  
ATOM    964 HD21 LEU A  61      29.686 104.893 102.505  1.00  0.00           H  
ATOM    965 HD22 LEU A  61      29.413 104.582 100.892  1.00  0.00           H  
ATOM    966 HD23 LEU A  61      28.388 103.750 102.102  1.00  0.00           H  
ATOM    967  N   ASH A  62      32.737 100.428 102.132  1.00  0.00           N  
ATOM    968  CA  ASH A  62      33.247  99.974 103.412  1.00  0.00           C  
ATOM    969  C   ASH A  62      33.444 101.065 104.369  1.00  0.00           C  
ATOM    970  O   ASH A  62      34.375 101.874 104.188  1.00  0.00           O  
ATOM    971  CB  ASH A  62      34.479  99.007 103.417  1.00  0.00           C  
ATOM    972  CG  ASH A  62      35.057  98.593 104.802  1.00  0.00           C  
ATOM    973  OD1 ASH A  62      34.508  98.833 105.900  1.00  0.00           O  
ATOM    974  OD2 ASH A  62      36.163  97.834 104.752  1.00  0.00           O  
ATOM    975  H   ASH A  62      33.441 100.842 101.540  1.00  0.00           H  
ATOM    976  HA  ASH A  62      32.378  99.450 103.808  1.00  0.00           H  
ATOM    977  HB2 ASH A  62      34.216  98.116 102.846  1.00  0.00           H  
ATOM    978  HB3 ASH A  62      35.219  99.462 102.758  1.00  0.00           H  
ATOM    979  HD2 ASH A  62      36.522  97.857 103.863  1.00  0.00           H  
ATOM    980  N   VAL A  63      32.534 101.143 105.362  1.00  0.00           N  
ATOM    981  CA  VAL A  63      32.434 102.411 106.136  1.00  0.00           C  
ATOM    982  C   VAL A  63      33.510 102.535 107.273  1.00  0.00           C  
ATOM    983  O   VAL A  63      33.557 103.528 107.965  1.00  0.00           O  
ATOM    984  CB  VAL A  63      31.091 102.584 106.716  1.00  0.00           C  
ATOM    985  CG1 VAL A  63      30.099 102.733 105.494  1.00  0.00           C  
ATOM    986  CG2 VAL A  63      30.567 101.525 107.680  1.00  0.00           C  
ATOM    987  H   VAL A  63      31.884 100.374 105.445  1.00  0.00           H  
ATOM    988  HA  VAL A  63      32.662 103.257 105.489  1.00  0.00           H  
ATOM    989  HB  VAL A  63      31.094 103.475 107.344  1.00  0.00           H  
ATOM    990 HG11 VAL A  63      29.067 102.933 105.781  1.00  0.00           H  
ATOM    991 HG12 VAL A  63      30.433 103.472 104.765  1.00  0.00           H  
ATOM    992 HG13 VAL A  63      30.090 101.792 104.945  1.00  0.00           H  
ATOM    993 HG21 VAL A  63      29.904 102.016 108.393  1.00  0.00           H  
ATOM    994 HG22 VAL A  63      30.059 100.736 107.126  1.00  0.00           H  
ATOM    995 HG23 VAL A  63      31.393 101.041 108.201  1.00  0.00           H  
ATOM    996  N   ALA A  64      34.204 101.442 107.500  1.00  0.00           N  
ATOM    997  CA  ALA A  64      34.987 101.195 108.649  1.00  0.00           C  
ATOM    998  C   ALA A  64      36.237 100.377 108.216  1.00  0.00           C  
ATOM    999  O   ALA A  64      36.480  99.255 108.686  1.00  0.00           O  
ATOM   1000  CB  ALA A  64      34.209 100.632 109.837  1.00  0.00           C  
ATOM   1001  H   ALA A  64      33.986 100.691 106.861  1.00  0.00           H  
ATOM   1002  HA  ALA A  64      35.425 102.123 109.017  1.00  0.00           H  
ATOM   1003  HB1 ALA A  64      33.246 101.113 110.012  1.00  0.00           H  
ATOM   1004  HB2 ALA A  64      34.080  99.563 109.664  1.00  0.00           H  
ATOM   1005  HB3 ALA A  64      34.733 100.610 110.792  1.00  0.00           H  
ATOM   1006  N   CYS A  65      37.007 100.992 107.303  1.00  0.00           N  
ATOM   1007  CA  CYS A  65      38.180 100.409 106.672  1.00  0.00           C  
ATOM   1008  C   CYS A  65      39.197  99.732 107.725  1.00  0.00           C  
ATOM   1009  O   CYS A  65      39.593  98.567 107.510  1.00  0.00           O  
ATOM   1010  CB  CYS A  65      38.792 101.439 105.705  1.00  0.00           C  
ATOM   1011  SG  CYS A  65      40.241 100.735 104.894  1.00  0.00           S  
ATOM   1012  H   CYS A  65      36.784 101.873 106.862  1.00  0.00           H  
ATOM   1013  HA  CYS A  65      37.899  99.599 105.999  1.00  0.00           H  
ATOM   1014  HB2 CYS A  65      38.020 101.865 105.064  1.00  0.00           H  
ATOM   1015  HB3 CYS A  65      39.163 102.288 106.279  1.00  0.00           H  
ATOM   1016  HG  CYS A  65      41.008 101.343 105.803  1.00  0.00           H  
ATOM   1017  N   GLY A  66      39.589 100.438 108.787  1.00  0.00           N  
ATOM   1018  CA  GLY A  66      40.844 100.073 109.459  1.00  0.00           C  
ATOM   1019  C   GLY A  66      42.044 100.082 108.460  1.00  0.00           C  
ATOM   1020  O   GLY A  66      42.121 100.823 107.509  1.00  0.00           O  
ATOM   1021  H   GLY A  66      39.155 101.338 108.938  1.00  0.00           H  
ATOM   1022  HA2 GLY A  66      41.089 100.811 110.223  1.00  0.00           H  
ATOM   1023  HA3 GLY A  66      40.755  99.052 109.830  1.00  0.00           H  
ATOM   1024  N   THR A  67      42.897  99.086 108.662  1.00  0.00           N  
ATOM   1025  CA  THR A  67      43.966  98.655 107.753  1.00  0.00           C  
ATOM   1026  C   THR A  67      43.537  98.009 106.512  1.00  0.00           C  
ATOM   1027  O   THR A  67      44.340  97.998 105.586  1.00  0.00           O  
ATOM   1028  CB  THR A  67      44.995  97.734 108.528  1.00  0.00           C  
ATOM   1029  CG2 THR A  67      45.582  98.383 109.751  1.00  0.00           C  
ATOM   1030  OG1 THR A  67      44.286  96.629 108.984  1.00  0.00           O  
ATOM   1031  H   THR A  67      42.639  98.500 109.442  1.00  0.00           H  
ATOM   1032  HA  THR A  67      44.517  99.573 107.549  1.00  0.00           H  
ATOM   1033  HB  THR A  67      45.767  97.414 107.829  1.00  0.00           H  
ATOM   1034  HG1 THR A  67      44.827  95.872 108.750  1.00  0.00           H  
ATOM   1035 HG21 THR A  67      45.957  99.290 109.277  1.00  0.00           H  
ATOM   1036 HG22 THR A  67      44.725  98.691 110.349  1.00  0.00           H  
ATOM   1037 HG23 THR A  67      46.248  97.782 110.370  1.00  0.00           H  
ATOM   1038  N   GLY A  68      42.227  97.648 106.266  1.00  0.00           N  
ATOM   1039  CA  GLY A  68      41.624  97.490 104.946  1.00  0.00           C  
ATOM   1040  C   GLY A  68      41.046  96.129 104.675  1.00  0.00           C  
ATOM   1041  O   GLY A  68      40.551  95.926 103.571  1.00  0.00           O  
ATOM   1042  H   GLY A  68      41.611  97.720 107.062  1.00  0.00           H  
ATOM   1043  HA2 GLY A  68      40.917  98.282 104.701  1.00  0.00           H  
ATOM   1044  HA3 GLY A  68      42.398  97.584 104.183  1.00  0.00           H  
ATOM   1045  N   VAL A  69      41.181  95.188 105.655  1.00  0.00           N  
ATOM   1046  CA  VAL A  69      41.074  93.771 105.385  1.00  0.00           C  
ATOM   1047  C   VAL A  69      39.698  93.319 104.708  1.00  0.00           C  
ATOM   1048  O   VAL A  69      39.783  92.649 103.680  1.00  0.00           O  
ATOM   1049  CB  VAL A  69      41.478  92.844 106.493  1.00  0.00           C  
ATOM   1050  CG1 VAL A  69      40.412  92.869 107.693  1.00  0.00           C  
ATOM   1051  CG2 VAL A  69      41.656  91.298 106.212  1.00  0.00           C  
ATOM   1052  H   VAL A  69      41.483  95.496 106.568  1.00  0.00           H  
ATOM   1053  HA  VAL A  69      41.712  93.553 104.529  1.00  0.00           H  
ATOM   1054  HB  VAL A  69      42.445  93.169 106.876  1.00  0.00           H  
ATOM   1055 HG11 VAL A  69      39.569  92.302 107.299  1.00  0.00           H  
ATOM   1056 HG12 VAL A  69      40.853  92.415 108.581  1.00  0.00           H  
ATOM   1057 HG13 VAL A  69      40.101  93.885 107.939  1.00  0.00           H  
ATOM   1058 HG21 VAL A  69      42.235  91.148 105.302  1.00  0.00           H  
ATOM   1059 HG22 VAL A  69      42.206  90.733 106.963  1.00  0.00           H  
ATOM   1060 HG23 VAL A  69      40.708  90.807 105.993  1.00  0.00           H  
ATOM   1061  N   ASP A  70      38.560  93.758 105.226  1.00  0.00           N  
ATOM   1062  CA  ASP A  70      37.218  93.628 104.602  1.00  0.00           C  
ATOM   1063  C   ASP A  70      37.121  94.069 103.127  1.00  0.00           C  
ATOM   1064  O   ASP A  70      36.294  93.620 102.360  1.00  0.00           O  
ATOM   1065  CB  ASP A  70      36.067  94.277 105.463  1.00  0.00           C  
ATOM   1066  CG  ASP A  70      36.047  94.002 106.942  1.00  0.00           C  
ATOM   1067  OD1 ASP A  70      35.917  94.959 107.772  1.00  0.00           O  
ATOM   1068  OD2 ASP A  70      36.069  92.785 107.275  1.00  0.00           O1-
ATOM   1069  H   ASP A  70      38.778  94.584 105.765  1.00  0.00           H  
ATOM   1070  HA  ASP A  70      37.077  92.548 104.632  1.00  0.00           H  
ATOM   1071  HB2 ASP A  70      36.044  95.357 105.321  1.00  0.00           H  
ATOM   1072  HB3 ASP A  70      35.186  93.837 104.995  1.00  0.00           H  
ATOM   1073  N   SER A  71      37.765  95.163 102.777  1.00  0.00           N  
ATOM   1074  CA  SER A  71      37.742  95.800 101.470  1.00  0.00           C  
ATOM   1075  C   SER A  71      38.710  95.074 100.517  1.00  0.00           C  
ATOM   1076  O   SER A  71      38.300  94.847  99.393  1.00  0.00           O  
ATOM   1077  CB  SER A  71      38.114  97.292 101.496  1.00  0.00           C  
ATOM   1078  OG  SER A  71      37.193  98.127 102.216  1.00  0.00           O  
ATOM   1079  H   SER A  71      38.295  95.634 103.496  1.00  0.00           H  
ATOM   1080  HA  SER A  71      36.712  95.753 101.119  1.00  0.00           H  
ATOM   1081  HB2 SER A  71      39.116  97.462 101.890  1.00  0.00           H  
ATOM   1082  HB3 SER A  71      38.180  97.688 100.482  1.00  0.00           H  
ATOM   1083  HG  SER A  71      37.503  99.032 102.132  1.00  0.00           H  
ATOM   1084  N   ILE A  72      39.902  94.583 100.959  1.00  0.00           N  
ATOM   1085  CA  ILE A  72      40.988  94.039 100.092  1.00  0.00           C  
ATOM   1086  C   ILE A  72      40.397  92.780  99.503  1.00  0.00           C  
ATOM   1087  O   ILE A  72      40.545  92.492  98.273  1.00  0.00           O  
ATOM   1088  CB  ILE A  72      42.339  93.948 100.913  1.00  0.00           C  
ATOM   1089  CG1 ILE A  72      42.889  95.316 101.308  1.00  0.00           C  
ATOM   1090  CG2 ILE A  72      43.497  93.284 100.127  1.00  0.00           C  
ATOM   1091  CD1 ILE A  72      43.823  95.196 102.554  1.00  0.00           C  
ATOM   1092  H   ILE A  72      40.174  94.685 101.926  1.00  0.00           H  
ATOM   1093  HA  ILE A  72      41.227  94.716  99.272  1.00  0.00           H  
ATOM   1094  HB  ILE A  72      42.067  93.373 101.798  1.00  0.00           H  
ATOM   1095 HG12 ILE A  72      43.406  95.833 100.500  1.00  0.00           H  
ATOM   1096 HG13 ILE A  72      41.996  95.875 101.587  1.00  0.00           H  
ATOM   1097 HG21 ILE A  72      44.339  93.136 100.802  1.00  0.00           H  
ATOM   1098 HG22 ILE A  72      43.225  92.297  99.750  1.00  0.00           H  
ATOM   1099 HG23 ILE A  72      43.857  93.887  99.294  1.00  0.00           H  
ATOM   1100 HD11 ILE A  72      44.539  94.383 102.434  1.00  0.00           H  
ATOM   1101 HD12 ILE A  72      44.244  96.190 102.707  1.00  0.00           H  
ATOM   1102 HD13 ILE A  72      43.329  95.063 103.516  1.00  0.00           H  
ATOM   1103  N   MET A  73      39.633  91.991 100.277  1.00  0.00           N  
ATOM   1104  CA  MET A  73      39.099  90.638  99.916  1.00  0.00           C  
ATOM   1105  C   MET A  73      38.046  90.797  98.759  1.00  0.00           C  
ATOM   1106  O   MET A  73      37.661  89.857  98.005  1.00  0.00           O  
ATOM   1107  CB  MET A  73      38.714  89.946 101.176  1.00  0.00           C  
ATOM   1108  CG  MET A  73      37.423  90.562 101.719  1.00  0.00           C  
ATOM   1109  SD  MET A  73      36.571  89.459 102.933  1.00  0.00           S  
ATOM   1110  CE  MET A  73      37.751  89.604 104.340  1.00  0.00           C  
ATOM   1111  H   MET A  73      39.512  92.166 101.265  1.00  0.00           H  
ATOM   1112  HA  MET A  73      39.882  90.073  99.411  1.00  0.00           H  
ATOM   1113  HB2 MET A  73      38.471  88.888 101.070  1.00  0.00           H  
ATOM   1114  HB3 MET A  73      39.451  90.058 101.970  1.00  0.00           H  
ATOM   1115  HG2 MET A  73      37.533  91.507 102.249  1.00  0.00           H  
ATOM   1116  HG3 MET A  73      36.700  90.811 100.944  1.00  0.00           H  
ATOM   1117  HE1 MET A  73      38.792  89.407 104.084  1.00  0.00           H  
ATOM   1118  HE2 MET A  73      37.533  90.574 104.788  1.00  0.00           H  
ATOM   1119  HE3 MET A  73      37.327  88.977 105.125  1.00  0.00           H  
ATOM   1120  N   LEU A  74      37.605  92.027  98.570  1.00  0.00           N  
ATOM   1121  CA  LEU A  74      36.628  92.343  97.538  1.00  0.00           C  
ATOM   1122  C   LEU A  74      37.301  92.962  96.219  1.00  0.00           C  
ATOM   1123  O   LEU A  74      36.869  92.794  95.095  1.00  0.00           O  
ATOM   1124  CB  LEU A  74      35.593  93.300  98.124  1.00  0.00           C  
ATOM   1125  CG  LEU A  74      35.043  92.982  99.485  1.00  0.00           C  
ATOM   1126  CD1 LEU A  74      34.064  94.122  99.907  1.00  0.00           C  
ATOM   1127  CD2 LEU A  74      34.206  91.749  99.546  1.00  0.00           C  
ATOM   1128  H   LEU A  74      37.919  92.817  99.115  1.00  0.00           H  
ATOM   1129  HA  LEU A  74      36.025  91.490  97.223  1.00  0.00           H  
ATOM   1130  HB2 LEU A  74      36.098  94.248  98.312  1.00  0.00           H  
ATOM   1131  HB3 LEU A  74      34.810  93.424  97.376  1.00  0.00           H  
ATOM   1132  HG  LEU A  74      35.829  92.932 100.238  1.00  0.00           H  
ATOM   1133 HD11 LEU A  74      33.543  93.725 100.778  1.00  0.00           H  
ATOM   1134 HD12 LEU A  74      34.660  94.979 100.223  1.00  0.00           H  
ATOM   1135 HD13 LEU A  74      33.402  94.331  99.066  1.00  0.00           H  
ATOM   1136 HD21 LEU A  74      34.115  91.293 100.531  1.00  0.00           H  
ATOM   1137 HD22 LEU A  74      33.179  91.981  99.265  1.00  0.00           H  
ATOM   1138 HD23 LEU A  74      34.672  90.941  98.981  1.00  0.00           H  
ATOM   1139  N   VAL A  75      38.403  93.607  96.432  1.00  0.00           N  
ATOM   1140  CA  VAL A  75      39.285  94.192  95.383  1.00  0.00           C  
ATOM   1141  C   VAL A  75      40.090  93.079  94.673  1.00  0.00           C  
ATOM   1142  O   VAL A  75      40.244  93.173  93.421  1.00  0.00           O  
ATOM   1143  CB  VAL A  75      40.290  95.209  95.970  1.00  0.00           C  
ATOM   1144  CG1 VAL A  75      41.337  95.853  94.935  1.00  0.00           C  
ATOM   1145  CG2 VAL A  75      39.560  96.449  96.582  1.00  0.00           C  
ATOM   1146  H   VAL A  75      38.647  93.685  97.409  1.00  0.00           H  
ATOM   1147  HA  VAL A  75      38.783  94.713  94.568  1.00  0.00           H  
ATOM   1148  HB  VAL A  75      40.825  94.760  96.806  1.00  0.00           H  
ATOM   1149 HG11 VAL A  75      40.787  96.153  94.043  1.00  0.00           H  
ATOM   1150 HG12 VAL A  75      41.884  96.650  95.440  1.00  0.00           H  
ATOM   1151 HG13 VAL A  75      42.107  95.112  94.723  1.00  0.00           H  
ATOM   1152 HG21 VAL A  75      40.306  97.079  97.068  1.00  0.00           H  
ATOM   1153 HG22 VAL A  75      39.111  96.986  95.747  1.00  0.00           H  
ATOM   1154 HG23 VAL A  75      38.733  96.099  97.200  1.00  0.00           H  
ATOM   1155  N   GLU A  76      40.357  92.009  95.341  1.00  0.00           N  
ATOM   1156  CA  GLU A  76      40.855  90.791  94.671  1.00  0.00           C  
ATOM   1157  C   GLU A  76      39.756  90.254  93.792  1.00  0.00           C  
ATOM   1158  O   GLU A  76      40.038  89.910  92.606  1.00  0.00           O  
ATOM   1159  CB  GLU A  76      41.404  89.809  95.787  1.00  0.00           C  
ATOM   1160  CG  GLU A  76      42.588  90.358  96.537  1.00  0.00           C  
ATOM   1161  CD  GLU A  76      43.878  89.843  95.933  1.00  0.00           C  
ATOM   1162  OE1 GLU A  76      44.013  89.932  94.688  1.00  0.00           O  
ATOM   1163  OE2 GLU A  76      44.825  89.266  96.631  1.00  0.00           O1-
ATOM   1164  H   GLU A  76      40.296  92.116  96.344  1.00  0.00           H  
ATOM   1165  HA  GLU A  76      41.692  90.944  93.991  1.00  0.00           H  
ATOM   1166  HB2 GLU A  76      40.571  89.526  96.430  1.00  0.00           H  
ATOM   1167  HB3 GLU A  76      41.793  88.932  95.271  1.00  0.00           H  
ATOM   1168  HG2 GLU A  76      42.660  91.445  96.494  1.00  0.00           H  
ATOM   1169  HG3 GLU A  76      42.565  90.027  97.575  1.00  0.00           H  
ATOM   1170  N   GLU A  77      38.567  90.260  94.254  1.00  0.00           N  
ATOM   1171  CA  GLU A  77      37.498  89.827  93.380  1.00  0.00           C  
ATOM   1172  C   GLU A  77      36.886  90.871  92.429  1.00  0.00           C  
ATOM   1173  O   GLU A  77      35.891  90.666  91.754  1.00  0.00           O  
ATOM   1174  CB  GLU A  77      36.395  89.124  94.241  1.00  0.00           C  
ATOM   1175  CG  GLU A  77      36.866  87.773  94.816  1.00  0.00           C  
ATOM   1176  CD  GLU A  77      36.725  86.553  93.811  1.00  0.00           C  
ATOM   1177  OE1 GLU A  77      37.263  85.426  94.118  1.00  0.00           O  
ATOM   1178  OE2 GLU A  77      35.959  86.688  92.817  1.00  0.00           O1-
ATOM   1179  H   GLU A  77      38.360  90.745  95.116  1.00  0.00           H  
ATOM   1180  HA  GLU A  77      37.879  88.964  92.836  1.00  0.00           H  
ATOM   1181  HB2 GLU A  77      36.151  89.748  95.100  1.00  0.00           H  
ATOM   1182  HB3 GLU A  77      35.521  88.923  93.621  1.00  0.00           H  
ATOM   1183  HG2 GLU A  77      37.845  87.835  95.291  1.00  0.00           H  
ATOM   1184  HG3 GLU A  77      36.124  87.561  95.586  1.00  0.00           H  
ATOM   1185  N   GLY A  78      37.608  91.963  92.243  1.00  0.00           N  
ATOM   1186  CA  GLY A  78      37.637  92.957  91.106  1.00  0.00           C  
ATOM   1187  C   GLY A  78      36.417  93.972  91.171  1.00  0.00           C  
ATOM   1188  O   GLY A  78      36.009  94.578  90.147  1.00  0.00           O  
ATOM   1189  H   GLY A  78      38.351  92.121  92.907  1.00  0.00           H  
ATOM   1190  HA2 GLY A  78      38.517  93.597  91.169  1.00  0.00           H  
ATOM   1191  HA3 GLY A  78      37.602  92.359  90.195  1.00  0.00           H  
ATOM   1192  N   PHE A  79      35.773  94.148  92.356  1.00  0.00           N  
ATOM   1193  CA  PHE A  79      34.702  95.127  92.716  1.00  0.00           C  
ATOM   1194  C   PHE A  79      35.208  96.549  92.529  1.00  0.00           C  
ATOM   1195  O   PHE A  79      36.430  96.885  92.619  1.00  0.00           O  
ATOM   1196  CB  PHE A  79      34.143  94.951  94.112  1.00  0.00           C  
ATOM   1197  CG  PHE A  79      33.312  93.716  94.180  1.00  0.00           C  
ATOM   1198  CD1 PHE A  79      31.905  93.878  94.396  1.00  0.00           C  
ATOM   1199  CD2 PHE A  79      33.854  92.466  94.084  1.00  0.00           C  
ATOM   1200  CE1 PHE A  79      31.057  92.712  94.292  1.00  0.00           C  
ATOM   1201  CE2 PHE A  79      33.027  91.333  94.131  1.00  0.00           C  
ATOM   1202  CZ  PHE A  79      31.603  91.435  94.098  1.00  0.00           C  
ATOM   1203  H   PHE A  79      36.212  93.624  93.101  1.00  0.00           H  
ATOM   1204  HA  PHE A  79      33.925  95.070  91.954  1.00  0.00           H  
ATOM   1205  HB2 PHE A  79      35.000  94.720  94.746  1.00  0.00           H  
ATOM   1206  HB3 PHE A  79      33.615  95.811  94.522  1.00  0.00           H  
ATOM   1207  HD1 PHE A  79      31.407  94.827  94.529  1.00  0.00           H  
ATOM   1208  HD2 PHE A  79      34.929  92.404  93.991  1.00  0.00           H  
ATOM   1209  HE1 PHE A  79      30.008  92.860  94.500  1.00  0.00           H  
ATOM   1210  HE2 PHE A  79      33.489  90.358  94.070  1.00  0.00           H  
ATOM   1211  HZ  PHE A  79      31.069  90.497  94.118  1.00  0.00           H  
ATOM   1212  N   SER A  80      34.260  97.452  92.313  1.00  0.00           N  
ATOM   1213  CA  SER A  80      34.407  98.964  92.453  1.00  0.00           C  
ATOM   1214  C   SER A  80      34.177  99.364  93.946  1.00  0.00           C  
ATOM   1215  O   SER A  80      33.112  99.827  94.380  1.00  0.00           O  
ATOM   1216  CB  SER A  80      33.357  99.672  91.538  1.00  0.00           C  
ATOM   1217  OG  SER A  80      33.449  99.396  90.136  1.00  0.00           O  
ATOM   1218  H   SER A  80      33.327  97.073  92.230  1.00  0.00           H  
ATOM   1219  HA  SER A  80      35.428  99.206  92.163  1.00  0.00           H  
ATOM   1220  HB2 SER A  80      32.407  99.325  91.943  1.00  0.00           H  
ATOM   1221  HB3 SER A  80      33.414 100.761  91.545  1.00  0.00           H  
ATOM   1222  HG  SER A  80      32.543  99.457  89.824  1.00  0.00           H  
ATOM   1223  N   VAL A  81      35.200  99.205  94.741  1.00  0.00           N  
ATOM   1224  CA  VAL A  81      35.238  99.377  96.199  1.00  0.00           C  
ATOM   1225  C   VAL A  81      35.733 100.772  96.675  1.00  0.00           C  
ATOM   1226  O   VAL A  81      36.872 101.154  96.426  1.00  0.00           O  
ATOM   1227  CB  VAL A  81      36.056  98.270  96.896  1.00  0.00           C  
ATOM   1228  CG1 VAL A  81      36.251  98.375  98.412  1.00  0.00           C  
ATOM   1229  CG2 VAL A  81      35.579  96.899  96.575  1.00  0.00           C  
ATOM   1230  H   VAL A  81      36.107  99.041  94.330  1.00  0.00           H  
ATOM   1231  HA  VAL A  81      34.239  99.290  96.627  1.00  0.00           H  
ATOM   1232  HB  VAL A  81      37.109  98.306  96.618  1.00  0.00           H  
ATOM   1233 HG11 VAL A  81      36.996  99.140  98.631  1.00  0.00           H  
ATOM   1234 HG12 VAL A  81      35.321  98.739  98.850  1.00  0.00           H  
ATOM   1235 HG13 VAL A  81      36.521  97.404  98.825  1.00  0.00           H  
ATOM   1236 HG21 VAL A  81      34.490  96.923  96.631  1.00  0.00           H  
ATOM   1237 HG22 VAL A  81      36.011  96.535  95.643  1.00  0.00           H  
ATOM   1238 HG23 VAL A  81      36.014  96.167  97.256  1.00  0.00           H  
ATOM   1239  N   THR A  82      34.874 101.455  97.457  1.00  0.00           N  
ATOM   1240  CA  THR A  82      35.311 102.604  98.307  1.00  0.00           C  
ATOM   1241  C   THR A  82      35.518 102.156  99.761  1.00  0.00           C  
ATOM   1242  O   THR A  82      34.634 101.598 100.368  1.00  0.00           O  
ATOM   1243  CB  THR A  82      34.277 103.689  98.127  1.00  0.00           C  
ATOM   1244  CG2 THR A  82      34.736 104.913  98.914  1.00  0.00           C  
ATOM   1245  OG1 THR A  82      33.987 104.128  96.826  1.00  0.00           O  
ATOM   1246  H   THR A  82      33.915 101.162  97.586  1.00  0.00           H  
ATOM   1247  HA  THR A  82      36.320 102.882  98.001  1.00  0.00           H  
ATOM   1248  HB  THR A  82      33.343 103.282  98.514  1.00  0.00           H  
ATOM   1249  HG1 THR A  82      33.930 103.339  96.282  1.00  0.00           H  
ATOM   1250 HG21 THR A  82      35.742 105.157  98.572  1.00  0.00           H  
ATOM   1251 HG22 THR A  82      34.132 105.782  98.654  1.00  0.00           H  
ATOM   1252 HG23 THR A  82      34.736 104.660  99.974  1.00  0.00           H  
ATOM   1253  N   SER A  83      36.702 102.455 100.315  1.00  0.00           N  
ATOM   1254  CA  SER A  83      36.929 102.453 101.823  1.00  0.00           C  
ATOM   1255  C   SER A  83      36.713 103.859 102.405  1.00  0.00           C  
ATOM   1256  O   SER A  83      37.275 104.788 101.876  1.00  0.00           O  
ATOM   1257  CB  SER A  83      38.389 101.967 101.996  1.00  0.00           C  
ATOM   1258  OG  SER A  83      38.508 100.552 102.106  1.00  0.00           O  
ATOM   1259  H   SER A  83      37.434 102.816  99.720  1.00  0.00           H  
ATOM   1260  HA  SER A  83      36.342 101.709 102.359  1.00  0.00           H  
ATOM   1261  HB2 SER A  83      39.051 102.372 101.231  1.00  0.00           H  
ATOM   1262  HB3 SER A  83      38.747 102.319 102.965  1.00  0.00           H  
ATOM   1263  HG  SER A  83      39.351 100.395 102.538  1.00  0.00           H  
ATOM   1264  N   VAL A  84      36.058 103.935 103.558  1.00  0.00           N  
ATOM   1265  CA  VAL A  84      35.961 105.154 104.404  1.00  0.00           C  
ATOM   1266  C   VAL A  84      36.488 104.765 105.815  1.00  0.00           C  
ATOM   1267  O   VAL A  84      36.368 103.567 106.161  1.00  0.00           O  
ATOM   1268  CB  VAL A  84      34.580 105.643 104.509  1.00  0.00           C  
ATOM   1269  CG1 VAL A  84      34.488 106.749 105.540  1.00  0.00           C  
ATOM   1270  CG2 VAL A  84      34.175 106.313 103.243  1.00  0.00           C  
ATOM   1271  H   VAL A  84      35.588 103.092 103.855  1.00  0.00           H  
ATOM   1272  HA  VAL A  84      36.592 105.959 104.028  1.00  0.00           H  
ATOM   1273  HB  VAL A  84      33.802 104.892 104.650  1.00  0.00           H  
ATOM   1274 HG11 VAL A  84      33.531 107.266 105.459  1.00  0.00           H  
ATOM   1275 HG12 VAL A  84      34.458 106.381 106.566  1.00  0.00           H  
ATOM   1276 HG13 VAL A  84      35.251 107.524 105.474  1.00  0.00           H  
ATOM   1277 HG21 VAL A  84      33.220 106.795 103.455  1.00  0.00           H  
ATOM   1278 HG22 VAL A  84      34.918 107.088 103.053  1.00  0.00           H  
ATOM   1279 HG23 VAL A  84      34.091 105.565 102.456  1.00  0.00           H  
ATOM   1280  N   ASP A  85      37.179 105.583 106.592  1.00  0.00           N  
ATOM   1281  CA  ASP A  85      37.460 105.446 108.026  1.00  0.00           C  
ATOM   1282  C   ASP A  85      37.991 106.755 108.571  1.00  0.00           C  
ATOM   1283  O   ASP A  85      38.651 107.530 107.890  1.00  0.00           O  
ATOM   1284  CB  ASP A  85      38.648 104.449 108.211  1.00  0.00           C  
ATOM   1285  CG  ASP A  85      38.984 104.038 109.659  1.00  0.00           C  
ATOM   1286  OD1 ASP A  85      38.901 102.822 109.987  1.00  0.00           O  
ATOM   1287  OD2 ASP A  85      39.271 104.908 110.515  1.00  0.00           O1-
ATOM   1288  H   ASP A  85      37.304 106.432 106.060  1.00  0.00           H  
ATOM   1289  HA  ASP A  85      36.581 105.093 108.565  1.00  0.00           H  
ATOM   1290  HB2 ASP A  85      38.393 103.519 107.703  1.00  0.00           H  
ATOM   1291  HB3 ASP A  85      39.531 104.795 107.672  1.00  0.00           H  
ATOM   1292  N   ALA A  86      37.670 107.108 109.831  1.00  0.00           N  
ATOM   1293  CA  ALA A  86      38.086 108.387 110.456  1.00  0.00           C  
ATOM   1294  C   ALA A  86      39.444 108.476 111.140  1.00  0.00           C  
ATOM   1295  O   ALA A  86      39.805 109.499 111.737  1.00  0.00           O  
ATOM   1296  CB  ALA A  86      36.982 108.642 111.519  1.00  0.00           C  
ATOM   1297  H   ALA A  86      37.099 106.472 110.368  1.00  0.00           H  
ATOM   1298  HA  ALA A  86      38.071 109.135 109.664  1.00  0.00           H  
ATOM   1299  HB1 ALA A  86      37.070 107.893 112.306  1.00  0.00           H  
ATOM   1300  HB2 ALA A  86      37.285 109.584 111.978  1.00  0.00           H  
ATOM   1301  HB3 ALA A  86      35.986 108.888 111.150  1.00  0.00           H  
ATOM   1302  N   SER A  87      40.215 107.367 111.187  1.00  0.00           N  
ATOM   1303  CA  SER A  87      41.613 107.436 111.682  1.00  0.00           C  
ATOM   1304  C   SER A  87      42.585 107.412 110.566  1.00  0.00           C  
ATOM   1305  O   SER A  87      42.877 106.383 109.908  1.00  0.00           O  
ATOM   1306  CB  SER A  87      41.913 106.318 112.663  1.00  0.00           C  
ATOM   1307  OG  SER A  87      43.201 106.313 113.132  1.00  0.00           O  
ATOM   1308  H   SER A  87      39.875 106.589 110.640  1.00  0.00           H  
ATOM   1309  HA  SER A  87      41.620 108.352 112.274  1.00  0.00           H  
ATOM   1310  HB2 SER A  87      41.243 106.432 113.516  1.00  0.00           H  
ATOM   1311  HB3 SER A  87      41.727 105.342 112.216  1.00  0.00           H  
ATOM   1312  HG  SER A  87      43.274 107.148 113.600  1.00  0.00           H  
ATOM   1313  N   ASP A  88      43.348 108.493 110.402  1.00  0.00           N  
ATOM   1314  CA  ASP A  88      44.660 108.582 109.674  1.00  0.00           C  
ATOM   1315  C   ASP A  88      45.714 107.493 110.035  1.00  0.00           C  
ATOM   1316  O   ASP A  88      46.434 106.886 109.167  1.00  0.00           O  
ATOM   1317  CB  ASP A  88      45.193 110.004 109.910  1.00  0.00           C  
ATOM   1318  CG  ASP A  88      45.562 110.419 111.377  1.00  0.00           C  
ATOM   1319  OD1 ASP A  88      46.225 111.471 111.625  1.00  0.00           O  
ATOM   1320  OD2 ASP A  88      45.275 109.650 112.290  1.00  0.00           O1-
ATOM   1321  H   ASP A  88      43.047 109.316 110.905  1.00  0.00           H  
ATOM   1322  HA  ASP A  88      44.359 108.420 108.639  1.00  0.00           H  
ATOM   1323  HB2 ASP A  88      45.989 110.223 109.199  1.00  0.00           H  
ATOM   1324  HB3 ASP A  88      44.388 110.679 109.622  1.00  0.00           H  
ATOM   1325  N   LYS A  89      45.811 107.091 111.299  1.00  0.00           N  
ATOM   1326  CA  LYS A  89      46.604 105.961 111.698  1.00  0.00           C  
ATOM   1327  C   LYS A  89      46.177 104.636 110.921  1.00  0.00           C  
ATOM   1328  O   LYS A  89      47.033 103.842 110.531  1.00  0.00           O  
ATOM   1329  CB  LYS A  89      46.472 105.709 113.174  1.00  0.00           C  
ATOM   1330  CG  LYS A  89      46.634 106.897 114.105  1.00  0.00           C  
ATOM   1331  CD  LYS A  89      47.926 107.672 113.985  1.00  0.00           C  
ATOM   1332  CE  LYS A  89      47.886 109.024 114.760  1.00  0.00           C  
ATOM   1333  NZ  LYS A  89      47.406 110.132 113.923  1.00  0.00           N1+
ATOM   1334  H   LYS A  89      45.217 107.557 111.969  1.00  0.00           H  
ATOM   1335  HA  LYS A  89      47.645 106.227 111.512  1.00  0.00           H  
ATOM   1336  HB2 LYS A  89      45.597 105.140 113.489  1.00  0.00           H  
ATOM   1337  HB3 LYS A  89      47.217 104.956 113.429  1.00  0.00           H  
ATOM   1338  HG2 LYS A  89      45.756 107.534 114.009  1.00  0.00           H  
ATOM   1339  HG3 LYS A  89      46.665 106.408 115.080  1.00  0.00           H  
ATOM   1340  HD2 LYS A  89      48.792 107.145 114.388  1.00  0.00           H  
ATOM   1341  HD3 LYS A  89      48.281 107.762 112.959  1.00  0.00           H  
ATOM   1342  HE2 LYS A  89      47.163 108.913 115.569  1.00  0.00           H  
ATOM   1343  HE3 LYS A  89      48.902 109.262 115.077  1.00  0.00           H  
ATOM   1344  HZ1 LYS A  89      47.999 110.236 113.112  1.00  0.00           H  
ATOM   1345  HZ2 LYS A  89      46.555 109.874 113.443  1.00  0.00           H  
ATOM   1346  HZ3 LYS A  89      47.187 110.986 114.416  1.00  0.00           H  
ATOM   1347  N   MET A  90      44.875 104.346 110.873  1.00  0.00           N  
ATOM   1348  CA  MET A  90      44.528 103.089 110.244  1.00  0.00           C  
ATOM   1349  C   MET A  90      44.749 103.082 108.687  1.00  0.00           C  
ATOM   1350  O   MET A  90      45.288 102.132 108.080  1.00  0.00           O  
ATOM   1351  CB  MET A  90      43.088 102.730 110.705  1.00  0.00           C  
ATOM   1352  CG  MET A  90      43.056 102.295 112.154  1.00  0.00           C  
ATOM   1353  SD  MET A  90      43.152 100.517 112.298  1.00  0.00           S  
ATOM   1354  CE  MET A  90      42.309 100.410 113.825  1.00  0.00           C  
ATOM   1355  H   MET A  90      44.142 104.940 111.234  1.00  0.00           H  
ATOM   1356  HA  MET A  90      45.133 102.287 110.668  1.00  0.00           H  
ATOM   1357  HB2 MET A  90      42.427 103.584 110.558  1.00  0.00           H  
ATOM   1358  HB3 MET A  90      42.777 102.018 109.939  1.00  0.00           H  
ATOM   1359  HG2 MET A  90      43.761 102.795 112.817  1.00  0.00           H  
ATOM   1360  HG3 MET A  90      42.092 102.567 112.584  1.00  0.00           H  
ATOM   1361  HE1 MET A  90      42.459  99.361 114.084  1.00  0.00           H  
ATOM   1362  HE2 MET A  90      42.952 101.004 114.473  1.00  0.00           H  
ATOM   1363  HE3 MET A  90      41.306 100.813 113.684  1.00  0.00           H  
ATOM   1364  N   LEU A  91      44.538 104.274 108.115  1.00  0.00           N  
ATOM   1365  CA  LEU A  91      44.560 104.410 106.648  1.00  0.00           C  
ATOM   1366  C   LEU A  91      45.989 104.398 106.061  1.00  0.00           C  
ATOM   1367  O   LEU A  91      46.069 104.133 104.868  1.00  0.00           O  
ATOM   1368  CB  LEU A  91      43.764 105.679 106.291  1.00  0.00           C  
ATOM   1369  CG  LEU A  91      42.196 105.446 106.475  1.00  0.00           C  
ATOM   1370  CD1 LEU A  91      41.466 106.665 105.910  1.00  0.00           C  
ATOM   1371  CD2 LEU A  91      41.607 104.210 105.762  1.00  0.00           C  
ATOM   1372  H   LEU A  91      44.257 105.049 108.698  1.00  0.00           H  
ATOM   1373  HA  LEU A  91      43.979 103.554 106.303  1.00  0.00           H  
ATOM   1374  HB2 LEU A  91      43.969 106.496 106.982  1.00  0.00           H  
ATOM   1375  HB3 LEU A  91      43.962 105.902 105.241  1.00  0.00           H  
ATOM   1376  HG  LEU A  91      41.972 105.297 107.531  1.00  0.00           H  
ATOM   1377 HD11 LEU A  91      41.656 106.722 104.838  1.00  0.00           H  
ATOM   1378 HD12 LEU A  91      40.380 106.584 105.958  1.00  0.00           H  
ATOM   1379 HD13 LEU A  91      41.863 107.584 106.342  1.00  0.00           H  
ATOM   1380 HD21 LEU A  91      40.518 104.256 105.770  1.00  0.00           H  
ATOM   1381 HD22 LEU A  91      42.059 103.891 104.824  1.00  0.00           H  
ATOM   1382 HD23 LEU A  91      41.714 103.414 106.500  1.00  0.00           H  
ATOM   1383  N   LYS A  92      47.003 104.460 106.899  1.00  0.00           N  
ATOM   1384  CA  LYS A  92      48.372 104.563 106.409  1.00  0.00           C  
ATOM   1385  C   LYS A  92      48.785 103.190 105.864  1.00  0.00           C  
ATOM   1386  O   LYS A  92      49.360 103.072 104.790  1.00  0.00           O  
ATOM   1387  CB  LYS A  92      49.285 105.084 107.498  1.00  0.00           C  
ATOM   1388  CG  LYS A  92      50.774 105.127 107.116  1.00  0.00           C  
ATOM   1389  CD  LYS A  92      51.161 105.835 105.821  1.00  0.00           C  
ATOM   1390  CE  LYS A  92      52.694 105.731 105.616  1.00  0.00           C  
ATOM   1391  NZ  LYS A  92      53.334 106.422 104.414  1.00  0.00           N1+
ATOM   1392  H   LYS A  92      46.775 104.553 107.878  1.00  0.00           H  
ATOM   1393  HA  LYS A  92      48.385 105.199 105.524  1.00  0.00           H  
ATOM   1394  HB2 LYS A  92      48.978 106.087 107.792  1.00  0.00           H  
ATOM   1395  HB3 LYS A  92      49.109 104.570 108.443  1.00  0.00           H  
ATOM   1396  HG2 LYS A  92      51.262 105.733 107.878  1.00  0.00           H  
ATOM   1397  HG3 LYS A  92      51.275 104.175 107.297  1.00  0.00           H  
ATOM   1398  HD2 LYS A  92      50.705 105.360 104.953  1.00  0.00           H  
ATOM   1399  HD3 LYS A  92      50.795 106.860 105.899  1.00  0.00           H  
ATOM   1400  HE2 LYS A  92      53.144 106.113 106.532  1.00  0.00           H  
ATOM   1401  HE3 LYS A  92      52.945 104.676 105.722  1.00  0.00           H  
ATOM   1402  HZ1 LYS A  92      52.574 106.680 103.802  1.00  0.00           H  
ATOM   1403  HZ2 LYS A  92      53.666 107.370 104.510  1.00  0.00           H  
ATOM   1404  HZ3 LYS A  92      54.008 105.811 103.974  1.00  0.00           H  
ATOM   1405  N   TYR A  93      48.389 102.091 106.540  1.00  0.00           N  
ATOM   1406  CA  TYR A  93      48.569 100.702 106.176  1.00  0.00           C  
ATOM   1407  C   TYR A  93      47.757 100.285 104.966  1.00  0.00           C  
ATOM   1408  O   TYR A  93      48.203  99.478 104.115  1.00  0.00           O  
ATOM   1409  CB  TYR A  93      48.148  99.886 107.395  1.00  0.00           C  
ATOM   1410  CG  TYR A  93      49.136 100.101 108.559  1.00  0.00           C  
ATOM   1411  CD1 TYR A  93      48.725 100.617 109.783  1.00  0.00           C  
ATOM   1412  CD2 TYR A  93      50.482  99.756 108.400  1.00  0.00           C  
ATOM   1413  CE1 TYR A  93      49.637 100.826 110.787  1.00  0.00           C  
ATOM   1414  CE2 TYR A  93      51.431  99.844 109.408  1.00  0.00           C  
ATOM   1415  CZ  TYR A  93      50.907 100.325 110.645  1.00  0.00           C  
ATOM   1416  OH  TYR A  93      51.779 100.467 111.669  1.00  0.00           O  
ATOM   1417  H   TYR A  93      47.888 102.233 107.405  1.00  0.00           H  
ATOM   1418  HA  TYR A  93      49.601 100.462 105.923  1.00  0.00           H  
ATOM   1419  HB2 TYR A  93      47.132 100.192 107.646  1.00  0.00           H  
ATOM   1420  HB3 TYR A  93      48.157  98.815 107.197  1.00  0.00           H  
ATOM   1421  HD1 TYR A  93      47.705 100.958 109.875  1.00  0.00           H  
ATOM   1422  HD2 TYR A  93      50.960  99.456 107.479  1.00  0.00           H  
ATOM   1423  HE1 TYR A  93      49.277 101.230 111.721  1.00  0.00           H  
ATOM   1424  HE2 TYR A  93      52.486  99.678 109.247  1.00  0.00           H  
ATOM   1425  HH  TYR A  93      52.628 100.097 111.416  1.00  0.00           H  
ATOM   1426  N   ALA A  94      46.658 100.969 104.831  1.00  0.00           N  
ATOM   1427  CA  ALA A  94      45.678 100.817 103.739  1.00  0.00           C  
ATOM   1428  C   ALA A  94      46.211 101.436 102.429  1.00  0.00           C  
ATOM   1429  O   ALA A  94      46.366 100.748 101.383  1.00  0.00           O  
ATOM   1430  CB  ALA A  94      44.312 101.353 104.221  1.00  0.00           C  
ATOM   1431  H   ALA A  94      46.451 101.770 105.410  1.00  0.00           H  
ATOM   1432  HA  ALA A  94      45.613  99.740 103.586  1.00  0.00           H  
ATOM   1433  HB1 ALA A  94      44.338 102.435 104.350  1.00  0.00           H  
ATOM   1434  HB2 ALA A  94      43.569 101.152 103.448  1.00  0.00           H  
ATOM   1435  HB3 ALA A  94      44.163 100.917 105.208  1.00  0.00           H  
ATOM   1436  N   LEU A  95      46.589 102.721 102.446  1.00  0.00           N  
ATOM   1437  CA  LEU A  95      47.275 103.352 101.302  1.00  0.00           C  
ATOM   1438  C   LEU A  95      48.625 102.631 100.897  1.00  0.00           C  
ATOM   1439  O   LEU A  95      49.009 102.842  99.758  1.00  0.00           O  
ATOM   1440  CB  LEU A  95      47.479 104.792 101.679  1.00  0.00           C  
ATOM   1441  CG  LEU A  95      46.268 105.661 101.934  1.00  0.00           C  
ATOM   1442  CD1 LEU A  95      46.588 106.922 102.738  1.00  0.00           C  
ATOM   1443  CD2 LEU A  95      45.612 106.169 100.647  1.00  0.00           C  
ATOM   1444  H   LEU A  95      46.486 103.189 103.335  1.00  0.00           H  
ATOM   1445  HA  LEU A  95      46.671 103.306 100.396  1.00  0.00           H  
ATOM   1446  HB2 LEU A  95      48.067 104.863 102.593  1.00  0.00           H  
ATOM   1447  HB3 LEU A  95      48.032 105.293 100.884  1.00  0.00           H  
ATOM   1448  HG  LEU A  95      45.567 105.111 102.562  1.00  0.00           H  
ATOM   1449 HD11 LEU A  95      47.117 106.524 103.603  1.00  0.00           H  
ATOM   1450 HD12 LEU A  95      47.299 107.499 102.146  1.00  0.00           H  
ATOM   1451 HD13 LEU A  95      45.737 107.558 102.984  1.00  0.00           H  
ATOM   1452 HD21 LEU A  95      45.143 105.285 100.215  1.00  0.00           H  
ATOM   1453 HD22 LEU A  95      44.823 106.873 100.911  1.00  0.00           H  
ATOM   1454 HD23 LEU A  95      46.357 106.706 100.060  1.00  0.00           H  
ATOM   1455  N   LYS A  96      49.351 101.958 101.797  1.00  0.00           N  
ATOM   1456  CA  LYS A  96      50.599 101.278 101.591  1.00  0.00           C  
ATOM   1457  C   LYS A  96      50.310 100.004 100.840  1.00  0.00           C  
ATOM   1458  O   LYS A  96      51.009  99.805  99.840  1.00  0.00           O  
ATOM   1459  CB  LYS A  96      51.375 101.129 102.940  1.00  0.00           C  
ATOM   1460  CG  LYS A  96      52.639 100.339 102.692  1.00  0.00           C  
ATOM   1461  CD  LYS A  96      53.719 101.251 102.055  1.00  0.00           C  
ATOM   1462  CE  LYS A  96      55.066 100.514 102.018  1.00  0.00           C  
ATOM   1463  NZ  LYS A  96      55.012  99.184 101.501  1.00  0.00           N1+
ATOM   1464  H   LYS A  96      49.085 102.076 102.764  1.00  0.00           H  
ATOM   1465  HA  LYS A  96      51.279 101.865 100.975  1.00  0.00           H  
ATOM   1466  HB2 LYS A  96      51.599 102.069 103.445  1.00  0.00           H  
ATOM   1467  HB3 LYS A  96      50.735 100.483 103.541  1.00  0.00           H  
ATOM   1468  HG2 LYS A  96      52.970  99.985 103.668  1.00  0.00           H  
ATOM   1469  HG3 LYS A  96      52.450  99.467 102.065  1.00  0.00           H  
ATOM   1470  HD2 LYS A  96      53.336 101.464 101.058  1.00  0.00           H  
ATOM   1471  HD3 LYS A  96      53.807 102.121 102.705  1.00  0.00           H  
ATOM   1472  HE2 LYS A  96      55.911 100.983 101.514  1.00  0.00           H  
ATOM   1473  HE3 LYS A  96      55.357 100.479 103.068  1.00  0.00           H  
ATOM   1474  HZ1 LYS A  96      55.949  98.906 101.250  1.00  0.00           H  
ATOM   1475  HZ2 LYS A  96      54.669  98.563 102.220  1.00  0.00           H  
ATOM   1476  HZ3 LYS A  96      54.291  98.991 100.821  1.00  0.00           H  
ATOM   1477  N   GLU A  97      49.330  99.201 101.240  1.00  0.00           N  
ATOM   1478  CA  GLU A  97      48.892  98.010 100.485  1.00  0.00           C  
ATOM   1479  C   GLU A  97      48.326  98.339  99.097  1.00  0.00           C  
ATOM   1480  O   GLU A  97      48.684  97.723  98.091  1.00  0.00           O  
ATOM   1481  CB  GLU A  97      47.810  97.177 101.251  1.00  0.00           C  
ATOM   1482  CG  GLU A  97      47.467  95.866 100.589  1.00  0.00           C  
ATOM   1483  CD  GLU A  97      48.685  94.931 100.501  1.00  0.00           C  
ATOM   1484  OE1 GLU A  97      49.599  94.989 101.389  1.00  0.00           O  
ATOM   1485  OE2 GLU A  97      48.768  94.084  99.564  1.00  0.00           O1-
ATOM   1486  H   GLU A  97      48.982  99.388 102.168  1.00  0.00           H  
ATOM   1487  HA  GLU A  97      49.749  97.359 100.313  1.00  0.00           H  
ATOM   1488  HB2 GLU A  97      48.227  96.901 102.219  1.00  0.00           H  
ATOM   1489  HB3 GLU A  97      46.896  97.762 101.360  1.00  0.00           H  
ATOM   1490  HG2 GLU A  97      46.698  95.365 101.177  1.00  0.00           H  
ATOM   1491  HG3 GLU A  97      47.085  96.153  99.609  1.00  0.00           H  
ATOM   1492  N   ARG A  98      47.615  99.463  98.948  1.00  0.00           N  
ATOM   1493  CA  ARG A  98      47.139 100.034  97.645  1.00  0.00           C  
ATOM   1494  C   ARG A  98      48.263 100.599  96.774  1.00  0.00           C  
ATOM   1495  O   ARG A  98      48.289 100.330  95.573  1.00  0.00           O  
ATOM   1496  CB  ARG A  98      46.066 101.090  97.938  1.00  0.00           C  
ATOM   1497  CG  ARG A  98      45.268 101.345  96.580  1.00  0.00           C  
ATOM   1498  CD  ARG A  98      44.133 102.349  96.734  1.00  0.00           C  
ATOM   1499  NE  ARG A  98      44.662 103.678  97.013  1.00  0.00           N  
ATOM   1500  CZ  ARG A  98      44.075 104.850  96.964  1.00  0.00           C  
ATOM   1501  NH1 ARG A  98      42.874 105.047  96.551  1.00  0.00           N1+
ATOM   1502  NH2 ARG A  98      44.657 105.905  97.381  1.00  0.00           N  
ATOM   1503  H   ARG A  98      47.395  99.862  99.849  1.00  0.00           H  
ATOM   1504  HA  ARG A  98      46.789  99.179  97.064  1.00  0.00           H  
ATOM   1505  HB2 ARG A  98      45.320 100.743  98.653  1.00  0.00           H  
ATOM   1506  HB3 ARG A  98      46.619 101.935  98.347  1.00  0.00           H  
ATOM   1507  HG2 ARG A  98      45.925 101.571  95.741  1.00  0.00           H  
ATOM   1508  HG3 ARG A  98      44.698 100.445  96.347  1.00  0.00           H  
ATOM   1509  HD2 ARG A  98      43.593 102.314  95.787  1.00  0.00           H  
ATOM   1510  HD3 ARG A  98      43.380 102.197  97.508  1.00  0.00           H  
ATOM   1511  HE  ARG A  98      45.662 103.681  97.152  1.00  0.00           H  
ATOM   1512 HH11 ARG A  98      42.247 104.369  96.144  1.00  0.00           H  
ATOM   1513 HH12 ARG A  98      42.559 105.991  96.372  1.00  0.00           H  
ATOM   1514 HH21 ARG A  98      45.582 105.830  97.779  1.00  0.00           H  
ATOM   1515 HH22 ARG A  98      44.290 106.831  97.213  1.00  0.00           H  
ATOM   1516  N   TRP A  99      49.192 101.231  97.428  1.00  0.00           N  
ATOM   1517  CA  TRP A  99      50.498 101.577  96.841  1.00  0.00           C  
ATOM   1518  C   TRP A  99      51.379 100.335  96.450  1.00  0.00           C  
ATOM   1519  O   TRP A  99      51.691 100.290  95.257  1.00  0.00           O  
ATOM   1520  CB  TRP A  99      51.287 102.529  97.704  1.00  0.00           C  
ATOM   1521  CG  TRP A  99      52.557 102.990  97.040  1.00  0.00           C  
ATOM   1522  CD1 TRP A  99      52.623 103.997  96.112  1.00  0.00           C  
ATOM   1523  CD2 TRP A  99      53.834 102.370  97.084  1.00  0.00           C  
ATOM   1524  CE2 TRP A  99      54.714 103.041  96.136  1.00  0.00           C  
ATOM   1525  CE3 TRP A  99      54.447 101.338  97.853  1.00  0.00           C  
ATOM   1526  NE1 TRP A  99      53.916 104.047  95.598  1.00  0.00           N  
ATOM   1527  CZ2 TRP A  99      55.993 102.584  95.799  1.00  0.00           C  
ATOM   1528  CZ3 TRP A  99      55.776 100.918  97.562  1.00  0.00           C  
ATOM   1529  CH2 TRP A  99      56.513 101.452  96.505  1.00  0.00           C  
ATOM   1530  H   TRP A  99      49.103 101.294  98.432  1.00  0.00           H  
ATOM   1531  HA  TRP A  99      50.317 102.203  95.967  1.00  0.00           H  
ATOM   1532  HB2 TRP A  99      50.680 103.403  97.940  1.00  0.00           H  
ATOM   1533  HB3 TRP A  99      51.481 101.991  98.632  1.00  0.00           H  
ATOM   1534  HD1 TRP A  99      51.841 104.679  95.815  1.00  0.00           H  
ATOM   1535  HE1 TRP A  99      54.214 104.767  94.955  1.00  0.00           H  
ATOM   1536  HE3 TRP A  99      53.905 100.848  98.649  1.00  0.00           H  
ATOM   1537  HZ2 TRP A  99      56.562 103.094  95.037  1.00  0.00           H  
ATOM   1538  HZ3 TRP A  99      56.168 100.158  98.222  1.00  0.00           H  
ATOM   1539  HH2 TRP A  99      57.505 101.061  96.333  1.00  0.00           H  
ATOM   1540  N   ASN A 100      51.512  99.294  97.272  1.00  0.00           N  
ATOM   1541  CA  ASN A 100      52.215  97.994  96.915  1.00  0.00           C  
ATOM   1542  C   ASN A 100      51.690  97.383  95.562  1.00  0.00           C  
ATOM   1543  O   ASN A 100      52.531  96.791  94.846  1.00  0.00           O  
ATOM   1544  CB  ASN A 100      52.115  96.852  97.963  1.00  0.00           C  
ATOM   1545  CG  ASN A 100      52.747  97.250  99.250  1.00  0.00           C  
ATOM   1546  ND2 ASN A 100      52.529  96.333 100.216  1.00  0.00           N  
ATOM   1547  OD1 ASN A 100      53.472  98.182  99.502  1.00  0.00           O  
ATOM   1548  H   ASN A 100      51.063  99.279  98.177  1.00  0.00           H  
ATOM   1549  HA  ASN A 100      53.248  98.228  96.659  1.00  0.00           H  
ATOM   1550  HB2 ASN A 100      51.071  96.614  98.172  1.00  0.00           H  
ATOM   1551  HB3 ASN A 100      52.670  96.063  97.457  1.00  0.00           H  
ATOM   1552 HD21 ASN A 100      53.098  96.372 101.048  1.00  0.00           H  
ATOM   1553 HD22 ASN A 100      51.978  95.514 100.005  1.00  0.00           H  
ATOM   1554  N   ARG A 101      50.445  97.525  95.208  1.00  0.00           N  
ATOM   1555  CA  ARG A 101      49.749  96.947  94.043  1.00  0.00           C  
ATOM   1556  C   ARG A 101      49.073  97.953  93.101  1.00  0.00           C  
ATOM   1557  O   ARG A 101      48.173  97.621  92.294  1.00  0.00           O  
ATOM   1558  CB  ARG A 101      48.716  95.874  94.673  1.00  0.00           C  
ATOM   1559  CG  ARG A 101      49.399  94.684  95.349  1.00  0.00           C  
ATOM   1560  CD  ARG A 101      48.554  93.546  95.867  1.00  0.00           C  
ATOM   1561  NE  ARG A 101      47.926  92.794  94.788  1.00  0.00           N  
ATOM   1562  CZ  ARG A 101      47.097  91.780  94.942  1.00  0.00           C  
ATOM   1563  NH1 ARG A 101      46.949  91.174  96.057  1.00  0.00           N1+
ATOM   1564  NH2 ARG A 101      46.304  91.380  93.975  1.00  0.00           N  
ATOM   1565  H   ARG A 101      49.850  97.985  95.882  1.00  0.00           H  
ATOM   1566  HA  ARG A 101      50.454  96.524  93.327  1.00  0.00           H  
ATOM   1567  HB2 ARG A 101      48.145  96.402  95.437  1.00  0.00           H  
ATOM   1568  HB3 ARG A 101      48.029  95.446  93.943  1.00  0.00           H  
ATOM   1569  HG2 ARG A 101      50.157  94.212  94.723  1.00  0.00           H  
ATOM   1570  HG3 ARG A 101      49.898  95.116  96.217  1.00  0.00           H  
ATOM   1571  HD2 ARG A 101      49.179  92.805  96.365  1.00  0.00           H  
ATOM   1572  HD3 ARG A 101      47.852  93.939  96.602  1.00  0.00           H  
ATOM   1573  HE  ARG A 101      48.046  93.133  93.843  1.00  0.00           H  
ATOM   1574 HH11 ARG A 101      47.580  91.484  96.782  1.00  0.00           H  
ATOM   1575 HH12 ARG A 101      46.204  90.509  96.205  1.00  0.00           H  
ATOM   1576 HH21 ARG A 101      46.519  91.761  93.065  1.00  0.00           H  
ATOM   1577 HH22 ARG A 101      45.712  90.576  94.132  1.00  0.00           H  
ATOM   1578  N   ARG A 102      49.514  99.223  93.144  1.00  0.00           N  
ATOM   1579  CA  ARG A 102      48.867 100.395  92.472  1.00  0.00           C  
ATOM   1580  C   ARG A 102      48.607 100.150  90.923  1.00  0.00           C  
ATOM   1581  O   ARG A 102      47.963 100.966  90.231  1.00  0.00           O  
ATOM   1582  CB  ARG A 102      49.745 101.628  92.782  1.00  0.00           C  
ATOM   1583  CG  ARG A 102      51.061 101.692  92.040  1.00  0.00           C  
ATOM   1584  CD  ARG A 102      52.062 102.749  92.649  1.00  0.00           C  
ATOM   1585  NE  ARG A 102      53.423 102.556  92.155  1.00  0.00           N  
ATOM   1586  CZ  ARG A 102      54.322 101.793  92.742  1.00  0.00           C  
ATOM   1587  NH1 ARG A 102      53.969 101.074  93.817  1.00  0.00           N1+
ATOM   1588  NH2 ARG A 102      55.595 101.768  92.494  1.00  0.00           N  
ATOM   1589  H   ARG A 102      50.296  99.435  93.748  1.00  0.00           H  
ATOM   1590  HA  ARG A 102      47.900 100.566  92.947  1.00  0.00           H  
ATOM   1591  HB2 ARG A 102      49.188 102.551  92.619  1.00  0.00           H  
ATOM   1592  HB3 ARG A 102      49.934 101.636  93.855  1.00  0.00           H  
ATOM   1593  HG2 ARG A 102      51.465 100.687  92.156  1.00  0.00           H  
ATOM   1594  HG3 ARG A 102      50.886 101.775  90.968  1.00  0.00           H  
ATOM   1595  HD2 ARG A 102      51.721 103.771  92.478  1.00  0.00           H  
ATOM   1596  HD3 ARG A 102      52.095 102.669  93.735  1.00  0.00           H  
ATOM   1597  HE  ARG A 102      53.648 102.881  91.226  1.00  0.00           H  
ATOM   1598 HH11 ARG A 102      53.002 100.931  94.072  1.00  0.00           H  
ATOM   1599 HH12 ARG A 102      54.677 100.398  94.068  1.00  0.00           H  
ATOM   1600 HH21 ARG A 102      55.868 102.294  91.675  1.00  0.00           H  
ATOM   1601 HH22 ARG A 102      56.110 100.949  92.783  1.00  0.00           H  
ATOM   1602  N   LYS A 103      49.305  99.174  90.337  1.00  0.00           N  
ATOM   1603  CA  LYS A 103      49.268  98.816  88.849  1.00  0.00           C  
ATOM   1604  C   LYS A 103      48.162  97.764  88.565  1.00  0.00           C  
ATOM   1605  O   LYS A 103      47.834  97.493  87.414  1.00  0.00           O  
ATOM   1606  CB  LYS A 103      50.723  98.465  88.286  1.00  0.00           C  
ATOM   1607  CG  LYS A 103      50.974  98.473  86.777  1.00  0.00           C  
ATOM   1608  CD  LYS A 103      52.489  98.647  86.598  1.00  0.00           C  
ATOM   1609  CE  LYS A 103      52.957  97.998  85.302  1.00  0.00           C  
ATOM   1610  NZ  LYS A 103      54.364  98.366  84.985  1.00  0.00           N1+
ATOM   1611  H   LYS A 103      49.812  98.478  90.865  1.00  0.00           H  
ATOM   1612  HA  LYS A 103      48.894  99.633  88.232  1.00  0.00           H  
ATOM   1613  HB2 LYS A 103      51.412  99.192  88.717  1.00  0.00           H  
ATOM   1614  HB3 LYS A 103      50.973  97.472  88.661  1.00  0.00           H  
ATOM   1615  HG2 LYS A 103      50.624  97.516  86.390  1.00  0.00           H  
ATOM   1616  HG3 LYS A 103      50.450  99.286  86.276  1.00  0.00           H  
ATOM   1617  HD2 LYS A 103      52.581  99.729  86.507  1.00  0.00           H  
ATOM   1618  HD3 LYS A 103      52.981  98.260  87.491  1.00  0.00           H  
ATOM   1619  HE2 LYS A 103      52.932  96.944  85.580  1.00  0.00           H  
ATOM   1620  HE3 LYS A 103      52.220  98.199  84.525  1.00  0.00           H  
ATOM   1621  HZ1 LYS A 103      54.865  98.196  85.845  1.00  0.00           H  
ATOM   1622  HZ2 LYS A 103      54.778  97.708  84.341  1.00  0.00           H  
ATOM   1623  HZ3 LYS A 103      54.528  99.321  84.697  1.00  0.00           H  
ATOM   1624  N   GLU A 104      47.665  97.096  89.594  1.00  0.00           N  
ATOM   1625  CA  GLU A 104      46.539  96.193  89.457  1.00  0.00           C  
ATOM   1626  C   GLU A 104      45.204  96.894  89.269  1.00  0.00           C  
ATOM   1627  O   GLU A 104      44.848  97.794  90.028  1.00  0.00           O  
ATOM   1628  CB  GLU A 104      46.478  95.226  90.668  1.00  0.00           C  
ATOM   1629  CG  GLU A 104      47.767  94.438  90.675  1.00  0.00           C  
ATOM   1630  CD  GLU A 104      47.792  93.080  91.395  1.00  0.00           C  
ATOM   1631  OE1 GLU A 104      46.728  92.506  91.427  1.00  0.00           O  
ATOM   1632  OE2 GLU A 104      48.847  92.623  91.870  1.00  0.00           O1-
ATOM   1633  H   GLU A 104      48.061  97.207  90.518  1.00  0.00           H  
ATOM   1634  HA  GLU A 104      46.679  95.488  88.639  1.00  0.00           H  
ATOM   1635  HB2 GLU A 104      46.606  95.854  91.549  1.00  0.00           H  
ATOM   1636  HB3 GLU A 104      45.547  94.667  90.765  1.00  0.00           H  
ATOM   1637  HG2 GLU A 104      47.981  94.127  89.652  1.00  0.00           H  
ATOM   1638  HG3 GLU A 104      48.570  95.077  91.044  1.00  0.00           H  
ATOM   1639  N   PRO A 105      44.418  96.600  88.248  1.00  0.00           N  
ATOM   1640  CA  PRO A 105      43.498  97.602  87.725  1.00  0.00           C  
ATOM   1641  C   PRO A 105      42.387  97.913  88.719  1.00  0.00           C  
ATOM   1642  O   PRO A 105      42.055  99.067  88.809  1.00  0.00           O  
ATOM   1643  CB  PRO A 105      42.966  97.179  86.348  1.00  0.00           C  
ATOM   1644  CG  PRO A 105      44.157  96.232  85.847  1.00  0.00           C  
ATOM   1645  CD  PRO A 105      44.539  95.593  87.219  1.00  0.00           C  
ATOM   1646  HA  PRO A 105      44.115  98.491  87.596  1.00  0.00           H  
ATOM   1647  HB2 PRO A 105      42.061  96.576  86.418  1.00  0.00           H  
ATOM   1648  HB3 PRO A 105      42.880  98.027  85.669  1.00  0.00           H  
ATOM   1649  HG2 PRO A 105      43.796  95.464  85.164  1.00  0.00           H  
ATOM   1650  HG3 PRO A 105      44.918  96.848  85.367  1.00  0.00           H  
ATOM   1651  HD2 PRO A 105      43.769  94.862  87.465  1.00  0.00           H  
ATOM   1652  HD3 PRO A 105      45.547  95.186  87.141  1.00  0.00           H  
ATOM   1653  N   ALA A 106      41.951  96.942  89.514  1.00  0.00           N  
ATOM   1654  CA  ALA A 106      40.989  97.208  90.569  1.00  0.00           C  
ATOM   1655  C   ALA A 106      41.526  97.894  91.832  1.00  0.00           C  
ATOM   1656  O   ALA A 106      40.843  98.702  92.462  1.00  0.00           O  
ATOM   1657  CB  ALA A 106      40.240  95.856  90.934  1.00  0.00           C  
ATOM   1658  H   ALA A 106      42.294  96.017  89.304  1.00  0.00           H  
ATOM   1659  HA  ALA A 106      40.285  97.922  90.142  1.00  0.00           H  
ATOM   1660  HB1 ALA A 106      39.407  96.121  91.586  1.00  0.00           H  
ATOM   1661  HB2 ALA A 106      39.889  95.327  90.049  1.00  0.00           H  
ATOM   1662  HB3 ALA A 106      40.915  95.139  91.400  1.00  0.00           H  
ATOM   1663  N   PHE A 107      42.773  97.592  92.172  1.00  0.00           N  
ATOM   1664  CA  PHE A 107      43.490  98.359  93.214  1.00  0.00           C  
ATOM   1665  C   PHE A 107      43.748  99.842  92.710  1.00  0.00           C  
ATOM   1666  O   PHE A 107      43.761 100.738  93.518  1.00  0.00           O  
ATOM   1667  CB  PHE A 107      44.829  97.769  93.534  1.00  0.00           C  
ATOM   1668  CG  PHE A 107      44.768  96.355  94.161  1.00  0.00           C  
ATOM   1669  CD1 PHE A 107      44.404  95.282  93.382  1.00  0.00           C  
ATOM   1670  CD2 PHE A 107      44.894  96.128  95.551  1.00  0.00           C  
ATOM   1671  CE1 PHE A 107      44.162  94.033  93.882  1.00  0.00           C  
ATOM   1672  CE2 PHE A 107      44.580  94.875  96.088  1.00  0.00           C  
ATOM   1673  CZ  PHE A 107      44.304  93.807  95.210  1.00  0.00           C  
ATOM   1674  H   PHE A 107      43.284  96.970  91.562  1.00  0.00           H  
ATOM   1675  HA  PHE A 107      42.895  98.414  94.125  1.00  0.00           H  
ATOM   1676  HB2 PHE A 107      45.427  97.811  92.624  1.00  0.00           H  
ATOM   1677  HB3 PHE A 107      45.327  98.364  94.300  1.00  0.00           H  
ATOM   1678  HD1 PHE A 107      44.175  95.362  92.329  1.00  0.00           H  
ATOM   1679  HD2 PHE A 107      45.228  96.899  96.230  1.00  0.00           H  
ATOM   1680  HE1 PHE A 107      43.847  93.215  93.251  1.00  0.00           H  
ATOM   1681  HE2 PHE A 107      44.674  94.726  97.154  1.00  0.00           H  
ATOM   1682  HZ  PHE A 107      44.056  92.849  95.642  1.00  0.00           H  
ATOM   1683  N   ASP A 108      43.861 100.088  91.396  1.00  0.00           N  
ATOM   1684  CA  ASP A 108      43.937 101.483  90.907  1.00  0.00           C  
ATOM   1685  C   ASP A 108      42.589 102.206  91.125  1.00  0.00           C  
ATOM   1686  O   ASP A 108      42.459 103.427  91.375  1.00  0.00           O  
ATOM   1687  CB  ASP A 108      44.410 101.498  89.413  1.00  0.00           C  
ATOM   1688  CG  ASP A 108      44.431 102.902  88.813  1.00  0.00           C  
ATOM   1689  OD1 ASP A 108      44.971 103.890  89.363  1.00  0.00           O  
ATOM   1690  OD2 ASP A 108      43.785 102.993  87.721  1.00  0.00           O1-
ATOM   1691  H   ASP A 108      44.012  99.299  90.784  1.00  0.00           H  
ATOM   1692  HA  ASP A 108      44.716 101.952  91.510  1.00  0.00           H  
ATOM   1693  HB2 ASP A 108      45.373 101.021  89.229  1.00  0.00           H  
ATOM   1694  HB3 ASP A 108      43.720 100.862  88.859  1.00  0.00           H  
ATOM   1695  N   LYS A 109      41.465 101.442  90.884  1.00  0.00           N  
ATOM   1696  CA  LYS A 109      40.080 101.944  90.977  1.00  0.00           C  
ATOM   1697  C   LYS A 109      39.511 101.943  92.404  1.00  0.00           C  
ATOM   1698  O   LYS A 109      38.513 102.580  92.646  1.00  0.00           O  
ATOM   1699  CB  LYS A 109      39.204 101.162  89.990  1.00  0.00           C  
ATOM   1700  CG  LYS A 109      39.485 101.487  88.566  1.00  0.00           C  
ATOM   1701  CD  LYS A 109      38.895 100.448  87.625  1.00  0.00           C  
ATOM   1702  CE  LYS A 109      39.242 100.821  86.261  1.00  0.00           C  
ATOM   1703  NZ  LYS A 109      38.309 101.791  85.687  1.00  0.00           N1+
ATOM   1704  H   LYS A 109      41.714 100.544  90.497  1.00  0.00           H  
ATOM   1705  HA  LYS A 109      40.037 102.955  90.571  1.00  0.00           H  
ATOM   1706  HB2 LYS A 109      39.460 100.107  90.089  1.00  0.00           H  
ATOM   1707  HB3 LYS A 109      38.150 101.372  90.169  1.00  0.00           H  
ATOM   1708  HG2 LYS A 109      38.939 102.390  88.294  1.00  0.00           H  
ATOM   1709  HG3 LYS A 109      40.554 101.599  88.384  1.00  0.00           H  
ATOM   1710  HD2 LYS A 109      39.352  99.473  87.788  1.00  0.00           H  
ATOM   1711  HD3 LYS A 109      37.814 100.404  87.760  1.00  0.00           H  
ATOM   1712  HE2 LYS A 109      40.255 101.205  86.140  1.00  0.00           H  
ATOM   1713  HE3 LYS A 109      39.339  99.898  85.689  1.00  0.00           H  
ATOM   1714  HZ1 LYS A 109      38.417 102.697  86.121  1.00  0.00           H  
ATOM   1715  HZ2 LYS A 109      38.498 101.977  84.713  1.00  0.00           H  
ATOM   1716  HZ3 LYS A 109      37.373 101.429  85.805  1.00  0.00           H  
ATOM   1717  N   TRP A 110      40.195 101.214  93.282  1.00  0.00           N  
ATOM   1718  CA  TRP A 110      39.885 101.249  94.768  1.00  0.00           C  
ATOM   1719  C   TRP A 110      40.123 102.684  95.220  1.00  0.00           C  
ATOM   1720  O   TRP A 110      41.195 103.341  94.977  1.00  0.00           O  
ATOM   1721  CB  TRP A 110      40.830 100.370  95.679  1.00  0.00           C  
ATOM   1722  CG  TRP A 110      40.627 100.240  97.152  1.00  0.00           C  
ATOM   1723  CD1 TRP A 110      39.696 100.790  97.985  1.00  0.00           C  
ATOM   1724  CD2 TRP A 110      41.526  99.530  97.982  1.00  0.00           C  
ATOM   1725  CE2 TRP A 110      41.174  99.653  99.346  1.00  0.00           C  
ATOM   1726  CE3 TRP A 110      42.722  98.782  97.700  1.00  0.00           C  
ATOM   1727  NE1 TRP A 110      40.005 100.365  99.247  1.00  0.00           N  
ATOM   1728  CZ2 TRP A 110      42.031  99.240 100.399  1.00  0.00           C  
ATOM   1729  CZ3 TRP A 110      43.593  98.389  98.767  1.00  0.00           C  
ATOM   1730  CH2 TRP A 110      43.148  98.553 100.096  1.00  0.00           C  
ATOM   1731  H   TRP A 110      41.021 100.748  92.935  1.00  0.00           H  
ATOM   1732  HA  TRP A 110      38.833 100.970  94.833  1.00  0.00           H  
ATOM   1733  HB2 TRP A 110      40.825  99.335  95.335  1.00  0.00           H  
ATOM   1734  HB3 TRP A 110      41.867 100.627  95.469  1.00  0.00           H  
ATOM   1735  HD1 TRP A 110      38.922 101.462  97.645  1.00  0.00           H  
ATOM   1736  HE1 TRP A 110      39.336 100.485  99.994  1.00  0.00           H  
ATOM   1737  HE3 TRP A 110      42.973  98.583  96.668  1.00  0.00           H  
ATOM   1738  HZ2 TRP A 110      41.816  99.433 101.440  1.00  0.00           H  
ATOM   1739  HZ3 TRP A 110      44.496  97.837  98.556  1.00  0.00           H  
ATOM   1740  HH2 TRP A 110      43.799  98.116 100.839  1.00  0.00           H  
ATOM   1741  N   VAL A 111      39.120 103.194  95.967  1.00  0.00           N  
ATOM   1742  CA  VAL A 111      39.085 104.579  96.552  1.00  0.00           C  
ATOM   1743  C   VAL A 111      39.282 104.418  98.068  1.00  0.00           C  
ATOM   1744  O   VAL A 111      38.630 103.527  98.602  1.00  0.00           O  
ATOM   1745  CB  VAL A 111      37.782 105.301  96.229  1.00  0.00           C  
ATOM   1746  CG1 VAL A 111      37.734 106.797  96.743  1.00  0.00           C  
ATOM   1747  CG2 VAL A 111      37.682 105.474  94.722  1.00  0.00           C  
ATOM   1748  H   VAL A 111      38.245 102.691  95.933  1.00  0.00           H  
ATOM   1749  HA  VAL A 111      39.878 105.202  96.140  1.00  0.00           H  
ATOM   1750  HB  VAL A 111      36.896 104.740  96.529  1.00  0.00           H  
ATOM   1751 HG11 VAL A 111      36.860 107.296  96.324  1.00  0.00           H  
ATOM   1752 HG12 VAL A 111      37.678 106.652  97.822  1.00  0.00           H  
ATOM   1753 HG13 VAL A 111      38.639 107.324  96.443  1.00  0.00           H  
ATOM   1754 HG21 VAL A 111      38.481 106.141  94.395  1.00  0.00           H  
ATOM   1755 HG22 VAL A 111      37.526 104.562  94.145  1.00  0.00           H  
ATOM   1756 HG23 VAL A 111      36.813 106.089  94.487  1.00  0.00           H  
ATOM   1757  N   ILE A 112      40.148 105.259  98.683  1.00  0.00           N  
ATOM   1758  CA  ILE A 112      40.336 105.311 100.103  1.00  0.00           C  
ATOM   1759  C   ILE A 112      40.148 106.807 100.451  1.00  0.00           C  
ATOM   1760  O   ILE A 112      40.848 107.706 100.053  1.00  0.00           O  
ATOM   1761  CB  ILE A 112      41.700 104.805 100.584  1.00  0.00           C  
ATOM   1762  CG1 ILE A 112      41.889 103.293 100.163  1.00  0.00           C  
ATOM   1763  CG2 ILE A 112      41.792 104.812 102.137  1.00  0.00           C  
ATOM   1764  CD1 ILE A 112      43.232 102.671 100.466  1.00  0.00           C  
ATOM   1765  H   ILE A 112      40.584 105.968  98.112  1.00  0.00           H  
ATOM   1766  HA  ILE A 112      39.547 104.740 100.594  1.00  0.00           H  
ATOM   1767  HB  ILE A 112      42.458 105.503 100.227  1.00  0.00           H  
ATOM   1768 HG12 ILE A 112      41.066 102.724 100.594  1.00  0.00           H  
ATOM   1769 HG13 ILE A 112      41.846 103.159  99.082  1.00  0.00           H  
ATOM   1770 HG21 ILE A 112      42.722 104.374 102.499  1.00  0.00           H  
ATOM   1771 HG22 ILE A 112      41.795 105.853 102.459  1.00  0.00           H  
ATOM   1772 HG23 ILE A 112      40.900 104.427 102.630  1.00  0.00           H  
ATOM   1773 HD11 ILE A 112      43.403 102.446 101.518  1.00  0.00           H  
ATOM   1774 HD12 ILE A 112      43.326 101.789  99.832  1.00  0.00           H  
ATOM   1775 HD13 ILE A 112      43.998 103.388 100.167  1.00  0.00           H  
ATOM   1776  N   GLU A 113      39.242 107.000 101.431  1.00  0.00           N  
ATOM   1777  CA  GLU A 113      38.801 108.348 101.805  1.00  0.00           C  
ATOM   1778  C   GLU A 113      38.561 108.501 103.343  1.00  0.00           C  
ATOM   1779  O   GLU A 113      37.811 107.767 104.003  1.00  0.00           O  
ATOM   1780  CB  GLU A 113      37.526 108.688 100.968  1.00  0.00           C  
ATOM   1781  CG  GLU A 113      37.037 110.141 101.171  1.00  0.00           C  
ATOM   1782  CD  GLU A 113      38.108 111.142 100.892  1.00  0.00           C  
ATOM   1783  OE1 GLU A 113      38.942 110.927  99.964  1.00  0.00           O  
ATOM   1784  OE2 GLU A 113      38.109 112.208 101.542  1.00  0.00           O1-
ATOM   1785  H   GLU A 113      38.835 106.245 101.962  1.00  0.00           H  
ATOM   1786  HA  GLU A 113      39.640 109.021 101.626  1.00  0.00           H  
ATOM   1787  HB2 GLU A 113      37.862 108.539  99.942  1.00  0.00           H  
ATOM   1788  HB3 GLU A 113      36.693 108.021 101.191  1.00  0.00           H  
ATOM   1789  HG2 GLU A 113      36.200 110.210 100.478  1.00  0.00           H  
ATOM   1790  HG3 GLU A 113      36.595 110.402 102.133  1.00  0.00           H  
ATOM   1791  N   GLU A 114      39.250 109.490 104.002  1.00  0.00           N  
ATOM   1792  CA  GLU A 114      39.062 109.702 105.431  1.00  0.00           C  
ATOM   1793  C   GLU A 114      37.741 110.575 105.568  1.00  0.00           C  
ATOM   1794  O   GLU A 114      37.714 111.760 105.322  1.00  0.00           O  
ATOM   1795  CB  GLU A 114      40.330 110.247 106.119  1.00  0.00           C  
ATOM   1796  CG  GLU A 114      40.445 110.383 107.663  1.00  0.00           C  
ATOM   1797  CD  GLU A 114      41.556 111.215 108.158  1.00  0.00           C  
ATOM   1798  OE1 GLU A 114      42.464 111.554 107.397  1.00  0.00           O  
ATOM   1799  OE2 GLU A 114      41.552 111.670 109.335  1.00  0.00           O1-
ATOM   1800  H   GLU A 114      39.814 110.144 103.476  1.00  0.00           H  
ATOM   1801  HA  GLU A 114      38.935 108.690 105.813  1.00  0.00           H  
ATOM   1802  HB2 GLU A 114      41.179 109.665 105.761  1.00  0.00           H  
ATOM   1803  HB3 GLU A 114      40.520 111.164 105.561  1.00  0.00           H  
ATOM   1804  HG2 GLU A 114      39.516 110.738 108.110  1.00  0.00           H  
ATOM   1805  HG3 GLU A 114      40.626 109.411 108.120  1.00  0.00           H  
ATOM   1806  N   ALA A 115      36.672 109.950 106.044  1.00  0.00           N  
ATOM   1807  CA  ALA A 115      35.351 110.570 106.425  1.00  0.00           C  
ATOM   1808  C   ALA A 115      34.703 110.016 107.644  1.00  0.00           C  
ATOM   1809  O   ALA A 115      34.466 108.820 107.732  1.00  0.00           O  
ATOM   1810  CB  ALA A 115      34.452 110.592 105.195  1.00  0.00           C  
ATOM   1811  H   ALA A 115      36.826 108.981 106.280  1.00  0.00           H  
ATOM   1812  HA  ALA A 115      35.510 111.624 106.652  1.00  0.00           H  
ATOM   1813  HB1 ALA A 115      34.962 111.038 104.340  1.00  0.00           H  
ATOM   1814  HB2 ALA A 115      34.185 109.632 104.756  1.00  0.00           H  
ATOM   1815  HB3 ALA A 115      33.507 111.097 105.392  1.00  0.00           H  
ATOM   1816  N   ASN A 116      34.392 110.850 108.686  1.00  0.00           N  
ATOM   1817  CA  ASN A 116      33.495 110.570 109.833  1.00  0.00           C  
ATOM   1818  C   ASN A 116      32.060 110.312 109.397  1.00  0.00           C  
ATOM   1819  O   ASN A 116      31.546 110.986 108.504  1.00  0.00           O  
ATOM   1820  CB  ASN A 116      33.799 111.624 110.903  1.00  0.00           C  
ATOM   1821  CG  ASN A 116      32.994 111.522 112.184  1.00  0.00           C  
ATOM   1822  ND2 ASN A 116      33.124 112.383 113.142  1.00  0.00           N  
ATOM   1823  OD1 ASN A 116      32.228 110.632 112.492  1.00  0.00           O  
ATOM   1824  H   ASN A 116      34.674 111.793 108.459  1.00  0.00           H  
ATOM   1825  HA  ASN A 116      33.873 109.613 110.194  1.00  0.00           H  
ATOM   1826  HB2 ASN A 116      34.868 111.629 111.115  1.00  0.00           H  
ATOM   1827  HB3 ASN A 116      33.685 112.655 110.566  1.00  0.00           H  
ATOM   1828 HD21 ASN A 116      32.656 112.206 114.019  1.00  0.00           H  
ATOM   1829 HD22 ASN A 116      33.658 113.228 112.993  1.00  0.00           H  
ATOM   1830  N   TRP A 117      31.401 109.267 109.974  1.00  0.00           N  
ATOM   1831  CA  TRP A 117      30.022 108.851 109.444  1.00  0.00           C  
ATOM   1832  C   TRP A 117      28.956 109.959 109.630  1.00  0.00           C  
ATOM   1833  O   TRP A 117      28.088 110.118 108.769  1.00  0.00           O  
ATOM   1834  CB  TRP A 117      29.494 107.495 110.134  1.00  0.00           C  
ATOM   1835  CG  TRP A 117      30.445 106.359 110.267  1.00  0.00           C  
ATOM   1836  CD1 TRP A 117      31.274 105.935 109.321  1.00  0.00           C  
ATOM   1837  CD2 TRP A 117      30.627 105.545 111.497  1.00  0.00           C  
ATOM   1838  CE2 TRP A 117      31.618 104.556 111.133  1.00  0.00           C  
ATOM   1839  CE3 TRP A 117      30.281 105.491 112.883  1.00  0.00           C  
ATOM   1840  NE1 TRP A 117      32.042 104.918 109.825  1.00  0.00           N  
ATOM   1841  CZ2 TRP A 117      32.116 103.579 112.011  1.00  0.00           C  
ATOM   1842  CZ3 TRP A 117      30.723 104.472 113.803  1.00  0.00           C  
ATOM   1843  CH2 TRP A 117      31.651 103.512 113.354  1.00  0.00           C  
ATOM   1844  H   TRP A 117      31.775 108.615 110.648  1.00  0.00           H  
ATOM   1845  HA  TRP A 117      30.082 108.549 108.398  1.00  0.00           H  
ATOM   1846  HB2 TRP A 117      29.210 107.791 111.144  1.00  0.00           H  
ATOM   1847  HB3 TRP A 117      28.602 107.182 109.594  1.00  0.00           H  
ATOM   1848  HD1 TRP A 117      31.376 106.220 108.285  1.00  0.00           H  
ATOM   1849  HE1 TRP A 117      32.674 104.378 109.251  1.00  0.00           H  
ATOM   1850  HE3 TRP A 117      29.794 106.359 113.302  1.00  0.00           H  
ATOM   1851  HZ2 TRP A 117      32.848 102.904 111.594  1.00  0.00           H  
ATOM   1852  HZ3 TRP A 117      30.505 104.595 114.854  1.00  0.00           H  
ATOM   1853  HH2 TRP A 117      32.170 102.892 114.069  1.00  0.00           H  
ATOM   1854  N   LEU A 118      29.126 110.835 110.649  1.00  0.00           N  
ATOM   1855  CA  LEU A 118      28.347 112.109 110.822  1.00  0.00           C  
ATOM   1856  C   LEU A 118      28.345 113.054 109.578  1.00  0.00           C  
ATOM   1857  O   LEU A 118      27.437 113.883 109.427  1.00  0.00           O  
ATOM   1858  CB  LEU A 118      28.860 112.829 112.110  1.00  0.00           C  
ATOM   1859  CG  LEU A 118      28.997 112.039 113.451  1.00  0.00           C  
ATOM   1860  CD1 LEU A 118      29.610 112.932 114.486  1.00  0.00           C  
ATOM   1861  CD2 LEU A 118      27.592 111.522 113.912  1.00  0.00           C  
ATOM   1862  H   LEU A 118      29.880 110.616 111.286  1.00  0.00           H  
ATOM   1863  HA  LEU A 118      27.323 111.798 111.033  1.00  0.00           H  
ATOM   1864  HB2 LEU A 118      29.848 113.226 111.881  1.00  0.00           H  
ATOM   1865  HB3 LEU A 118      28.180 113.647 112.347  1.00  0.00           H  
ATOM   1866  HG  LEU A 118      29.759 111.275 113.299  1.00  0.00           H  
ATOM   1867 HD11 LEU A 118      29.889 112.263 115.300  1.00  0.00           H  
ATOM   1868 HD12 LEU A 118      30.476 113.467 114.099  1.00  0.00           H  
ATOM   1869 HD13 LEU A 118      28.860 113.559 114.969  1.00  0.00           H  
ATOM   1870 HD21 LEU A 118      27.718 111.137 114.923  1.00  0.00           H  
ATOM   1871 HD22 LEU A 118      26.891 112.354 113.995  1.00  0.00           H  
ATOM   1872 HD23 LEU A 118      27.178 110.849 113.162  1.00  0.00           H  
ATOM   1873  N   THR A 119      29.320 113.017 108.614  1.00  0.00           N  
ATOM   1874  CA  THR A 119      29.304 113.801 107.403  1.00  0.00           C  
ATOM   1875  C   THR A 119      29.404 112.897 106.145  1.00  0.00           C  
ATOM   1876  O   THR A 119      29.499 113.421 105.053  1.00  0.00           O  
ATOM   1877  CB  THR A 119      30.418 114.868 107.366  1.00  0.00           C  
ATOM   1878  CG2 THR A 119      30.313 115.996 108.470  1.00  0.00           C  
ATOM   1879  OG1 THR A 119      31.745 114.302 107.571  1.00  0.00           O  
ATOM   1880  H   THR A 119      30.133 112.418 108.639  1.00  0.00           H  
ATOM   1881  HA  THR A 119      28.352 114.313 107.269  1.00  0.00           H  
ATOM   1882  HB  THR A 119      30.490 115.257 106.350  1.00  0.00           H  
ATOM   1883  HG1 THR A 119      32.171 114.319 106.711  1.00  0.00           H  
ATOM   1884 HG21 THR A 119      31.111 116.714 108.283  1.00  0.00           H  
ATOM   1885 HG22 THR A 119      29.368 116.522 108.333  1.00  0.00           H  
ATOM   1886 HG23 THR A 119      30.470 115.569 109.461  1.00  0.00           H  
ATOM   1887  N   LEU A 120      29.487 111.587 106.285  1.00  0.00           N  
ATOM   1888  CA  LEU A 120      29.860 110.693 105.194  1.00  0.00           C  
ATOM   1889  C   LEU A 120      29.024 110.902 103.927  1.00  0.00           C  
ATOM   1890  O   LEU A 120      29.601 110.890 102.838  1.00  0.00           O  
ATOM   1891  CB  LEU A 120      29.760 109.312 105.762  1.00  0.00           C  
ATOM   1892  CG  LEU A 120      29.543 108.073 104.776  1.00  0.00           C  
ATOM   1893  CD1 LEU A 120      30.437 106.975 105.193  1.00  0.00           C  
ATOM   1894  CD2 LEU A 120      28.055 107.654 104.800  1.00  0.00           C  
ATOM   1895  H   LEU A 120      29.263 111.136 107.160  1.00  0.00           H  
ATOM   1896  HA  LEU A 120      30.889 110.788 104.846  1.00  0.00           H  
ATOM   1897  HB2 LEU A 120      30.684 109.254 106.337  1.00  0.00           H  
ATOM   1898  HB3 LEU A 120      28.997 109.227 106.535  1.00  0.00           H  
ATOM   1899  HG  LEU A 120      29.681 108.330 103.726  1.00  0.00           H  
ATOM   1900 HD11 LEU A 120      30.346 106.067 104.596  1.00  0.00           H  
ATOM   1901 HD12 LEU A 120      31.485 107.269 105.125  1.00  0.00           H  
ATOM   1902 HD13 LEU A 120      30.205 106.740 106.232  1.00  0.00           H  
ATOM   1903 HD21 LEU A 120      27.912 107.186 105.774  1.00  0.00           H  
ATOM   1904 HD22 LEU A 120      27.301 108.431 104.662  1.00  0.00           H  
ATOM   1905 HD23 LEU A 120      27.905 106.979 103.957  1.00  0.00           H  
ATOM   1906  N   ASP A 121      27.727 111.122 104.036  1.00  0.00           N  
ATOM   1907  CA  ASP A 121      26.876 111.086 102.805  1.00  0.00           C  
ATOM   1908  C   ASP A 121      27.237 112.257 101.880  1.00  0.00           C  
ATOM   1909  O   ASP A 121      26.919 112.086 100.723  1.00  0.00           O  
ATOM   1910  CB  ASP A 121      25.301 110.968 103.065  1.00  0.00           C  
ATOM   1911  CG  ASP A 121      24.747 112.324 103.578  1.00  0.00           C  
ATOM   1912  OD1 ASP A 121      23.572 112.630 103.212  1.00  0.00           O  
ATOM   1913  OD2 ASP A 121      25.405 113.001 104.379  1.00  0.00           O1-
ATOM   1914  H   ASP A 121      27.367 111.169 104.979  1.00  0.00           H  
ATOM   1915  HA  ASP A 121      27.140 110.168 102.278  1.00  0.00           H  
ATOM   1916  HB2 ASP A 121      25.006 110.714 102.047  1.00  0.00           H  
ATOM   1917  HB3 ASP A 121      25.073 110.167 103.768  1.00  0.00           H  
ATOM   1918  N   LYS A 122      27.917 113.293 102.336  1.00  0.00           N  
ATOM   1919  CA  LYS A 122      28.337 114.455 101.464  1.00  0.00           C  
ATOM   1920  C   LYS A 122      29.826 114.569 101.288  1.00  0.00           C  
ATOM   1921  O   LYS A 122      30.209 115.062 100.237  1.00  0.00           O  
ATOM   1922  CB  LYS A 122      27.836 115.767 102.102  1.00  0.00           C  
ATOM   1923  CG  LYS A 122      26.369 115.936 102.436  1.00  0.00           C  
ATOM   1924  CD  LYS A 122      25.405 115.441 101.332  1.00  0.00           C  
ATOM   1925  CE  LYS A 122      24.086 116.117 101.408  1.00  0.00           C  
ATOM   1926  NZ  LYS A 122      23.398 115.550 102.560  1.00  0.00           N1+
ATOM   1927  H   LYS A 122      28.107 113.332 103.327  1.00  0.00           H  
ATOM   1928  HA  LYS A 122      27.974 114.403 100.438  1.00  0.00           H  
ATOM   1929  HB2 LYS A 122      28.363 115.991 103.030  1.00  0.00           H  
ATOM   1930  HB3 LYS A 122      28.145 116.595 101.464  1.00  0.00           H  
ATOM   1931  HG2 LYS A 122      26.299 115.310 103.325  1.00  0.00           H  
ATOM   1932  HG3 LYS A 122      26.251 116.988 102.696  1.00  0.00           H  
ATOM   1933  HD2 LYS A 122      25.901 115.589 100.373  1.00  0.00           H  
ATOM   1934  HD3 LYS A 122      25.204 114.371 101.279  1.00  0.00           H  
ATOM   1935  HE2 LYS A 122      24.165 117.196 101.546  1.00  0.00           H  
ATOM   1936  HE3 LYS A 122      23.502 115.831 100.534  1.00  0.00           H  
ATOM   1937  HZ1 LYS A 122      23.908 115.669 103.424  1.00  0.00           H  
ATOM   1938  HZ2 LYS A 122      22.525 116.034 102.721  1.00  0.00           H  
ATOM   1939  HZ3 LYS A 122      23.182 114.568 102.469  1.00  0.00           H  
ATOM   1940  N   ASP A 123      30.653 113.993 102.200  1.00  0.00           N  
ATOM   1941  CA  ASP A 123      32.150 113.786 102.054  1.00  0.00           C  
ATOM   1942  C   ASP A 123      32.509 112.662 101.085  1.00  0.00           C  
ATOM   1943  O   ASP A 123      33.446 112.858 100.321  1.00  0.00           O  
ATOM   1944  CB  ASP A 123      32.769 113.506 103.416  1.00  0.00           C  
ATOM   1945  CG  ASP A 123      32.657 114.695 104.334  1.00  0.00           C  
ATOM   1946  OD1 ASP A 123      32.058 115.732 104.055  1.00  0.00           O  
ATOM   1947  OD2 ASP A 123      33.185 114.416 105.433  1.00  0.00           O1-
ATOM   1948  H   ASP A 123      30.226 113.648 103.047  1.00  0.00           H  
ATOM   1949  HA  ASP A 123      32.570 114.731 101.713  1.00  0.00           H  
ATOM   1950  HB2 ASP A 123      32.336 112.647 103.927  1.00  0.00           H  
ATOM   1951  HB3 ASP A 123      33.829 113.255 103.471  1.00  0.00           H  
ATOM   1952  N   VAL A 124      31.703 111.602 100.982  1.00  0.00           N  
ATOM   1953  CA  VAL A 124      31.987 110.473 100.106  1.00  0.00           C  
ATOM   1954  C   VAL A 124      31.859 110.773  98.587  1.00  0.00           C  
ATOM   1955  O   VAL A 124      30.824 111.334  98.215  1.00  0.00           O  
ATOM   1956  CB  VAL A 124      31.260 109.189 100.492  1.00  0.00           C  
ATOM   1957  CG1 VAL A 124      31.641 108.032  99.555  1.00  0.00           C  
ATOM   1958  CG2 VAL A 124      31.786 108.616 101.873  1.00  0.00           C  
ATOM   1959  H   VAL A 124      30.963 111.585 101.670  1.00  0.00           H  
ATOM   1960  HA  VAL A 124      33.035 110.306 100.355  1.00  0.00           H  
ATOM   1961  HB  VAL A 124      30.205 109.465 100.508  1.00  0.00           H  
ATOM   1962 HG11 VAL A 124      31.476 108.290  98.509  1.00  0.00           H  
ATOM   1963 HG12 VAL A 124      32.695 107.787  99.693  1.00  0.00           H  
ATOM   1964 HG13 VAL A 124      31.008 107.155  99.684  1.00  0.00           H  
ATOM   1965 HG21 VAL A 124      32.857 108.416 101.889  1.00  0.00           H  
ATOM   1966 HG22 VAL A 124      31.652 109.336 102.680  1.00  0.00           H  
ATOM   1967 HG23 VAL A 124      31.263 107.686 102.096  1.00  0.00           H  
ATOM   1968  N   PRO A 125      32.863 110.625  97.664  1.00  0.00           N  
ATOM   1969  CA  PRO A 125      32.603 110.657  96.211  1.00  0.00           C  
ATOM   1970  C   PRO A 125      31.869 109.394  95.737  1.00  0.00           C  
ATOM   1971  O   PRO A 125      32.447 108.347  95.791  1.00  0.00           O  
ATOM   1972  CB  PRO A 125      34.011 110.753  95.538  1.00  0.00           C  
ATOM   1973  CG  PRO A 125      34.965 110.086  96.556  1.00  0.00           C  
ATOM   1974  CD  PRO A 125      34.303 110.473  97.908  1.00  0.00           C  
ATOM   1975  HA  PRO A 125      32.090 111.583  95.956  1.00  0.00           H  
ATOM   1976  HB2 PRO A 125      34.080 110.263  94.566  1.00  0.00           H  
ATOM   1977  HB3 PRO A 125      34.288 111.783  95.316  1.00  0.00           H  
ATOM   1978  HG2 PRO A 125      34.819 109.018  96.394  1.00  0.00           H  
ATOM   1979  HG3 PRO A 125      35.964 110.506  96.433  1.00  0.00           H  
ATOM   1980  HD2 PRO A 125      34.440 109.590  98.531  1.00  0.00           H  
ATOM   1981  HD3 PRO A 125      34.751 111.412  98.236  1.00  0.00           H  
ATOM   1982  N   ALA A 126      30.537 109.459  95.512  1.00  0.00           N  
ATOM   1983  CA  ALA A 126      29.583 108.482  95.439  1.00  0.00           C  
ATOM   1984  C   ALA A 126      28.547 108.844  94.352  1.00  0.00           C  
ATOM   1985  O   ALA A 126      27.862 107.899  93.954  1.00  0.00           O  
ATOM   1986  CB  ALA A 126      28.826 108.423  96.780  1.00  0.00           C  
ATOM   1987  H   ALA A 126      30.140 110.382  95.612  1.00  0.00           H  
ATOM   1988  HA  ALA A 126      29.967 107.532  95.071  1.00  0.00           H  
ATOM   1989  HB1 ALA A 126      28.116 107.604  96.669  1.00  0.00           H  
ATOM   1990  HB2 ALA A 126      29.468 108.373  97.659  1.00  0.00           H  
ATOM   1991  HB3 ALA A 126      28.225 109.331  96.827  1.00  0.00           H  
ATOM   1992  N   GLY A 127      28.176 110.110  94.115  1.00  0.00           N  
ATOM   1993  CA  GLY A 127      27.020 110.403  93.299  1.00  0.00           C  
ATOM   1994  C   GLY A 127      25.702 109.800  93.634  1.00  0.00           C  
ATOM   1995  O   GLY A 127      25.103 110.213  94.597  1.00  0.00           O  
ATOM   1996  H   GLY A 127      28.754 110.839  94.512  1.00  0.00           H  
ATOM   1997  HA2 GLY A 127      26.867 111.473  93.159  1.00  0.00           H  
ATOM   1998  HA3 GLY A 127      27.211 109.932  92.335  1.00  0.00           H  
ATOM   1999  N   ASP A 128      25.227 108.757  92.941  1.00  0.00           N  
ATOM   2000  CA  ASP A 128      24.018 107.926  93.354  1.00  0.00           C  
ATOM   2001  C   ASP A 128      24.242 106.866  94.407  1.00  0.00           C  
ATOM   2002  O   ASP A 128      23.271 106.166  94.804  1.00  0.00           O  
ATOM   2003  CB  ASP A 128      23.392 107.309  92.110  1.00  0.00           C  
ATOM   2004  CG  ASP A 128      24.231 106.270  91.349  1.00  0.00           C  
ATOM   2005  OD1 ASP A 128      23.725 105.499  90.452  1.00  0.00           O  
ATOM   2006  OD2 ASP A 128      25.475 106.291  91.519  1.00  0.00           O1-
ATOM   2007  H   ASP A 128      25.944 108.277  92.415  1.00  0.00           H  
ATOM   2008  HA  ASP A 128      23.276 108.622  93.746  1.00  0.00           H  
ATOM   2009  HB2 ASP A 128      22.397 106.924  92.333  1.00  0.00           H  
ATOM   2010  HB3 ASP A 128      23.195 108.105  91.393  1.00  0.00           H  
ATOM   2011  N   GLY A 129      25.469 106.575  94.795  1.00  0.00           N  
ATOM   2012  CA  GLY A 129      25.766 105.750  95.940  1.00  0.00           C  
ATOM   2013  C   GLY A 129      26.065 104.262  95.599  1.00  0.00           C  
ATOM   2014  O   GLY A 129      26.247 103.888  94.467  1.00  0.00           O  
ATOM   2015  H   GLY A 129      26.172 107.220  94.462  1.00  0.00           H  
ATOM   2016  HA2 GLY A 129      26.522 106.110  96.638  1.00  0.00           H  
ATOM   2017  HA3 GLY A 129      24.857 105.715  96.541  1.00  0.00           H  
ATOM   2018  N   PHE A 130      26.187 103.396  96.580  1.00  0.00           N  
ATOM   2019  CA  PHE A 130      26.760 102.063  96.405  1.00  0.00           C  
ATOM   2020  C   PHE A 130      25.652 101.015  96.305  1.00  0.00           C  
ATOM   2021  O   PHE A 130      24.569 101.188  96.814  1.00  0.00           O  
ATOM   2022  CB  PHE A 130      27.790 101.896  97.474  1.00  0.00           C  
ATOM   2023  CG  PHE A 130      28.865 103.034  97.418  1.00  0.00           C  
ATOM   2024  CD1 PHE A 130      28.615 104.226  98.052  1.00  0.00           C  
ATOM   2025  CD2 PHE A 130      29.994 102.893  96.581  1.00  0.00           C  
ATOM   2026  CE1 PHE A 130      29.502 105.288  97.868  1.00  0.00           C  
ATOM   2027  CE2 PHE A 130      30.870 103.956  96.340  1.00  0.00           C  
ATOM   2028  CZ  PHE A 130      30.594 105.178  96.935  1.00  0.00           C  
ATOM   2029  H   PHE A 130      26.119 103.719  97.534  1.00  0.00           H  
ATOM   2030  HA  PHE A 130      27.309 101.998  95.465  1.00  0.00           H  
ATOM   2031  HB2 PHE A 130      27.348 101.763  98.461  1.00  0.00           H  
ATOM   2032  HB3 PHE A 130      28.307 100.979  97.194  1.00  0.00           H  
ATOM   2033  HD1 PHE A 130      27.753 104.480  98.651  1.00  0.00           H  
ATOM   2034  HD2 PHE A 130      30.116 101.959  96.054  1.00  0.00           H  
ATOM   2035  HE1 PHE A 130      29.385 106.207  98.422  1.00  0.00           H  
ATOM   2036  HE2 PHE A 130      31.599 103.843  95.551  1.00  0.00           H  
ATOM   2037  HZ  PHE A 130      31.249 105.981  96.627  1.00  0.00           H  
ATOM   2038  N   ASP A 131      25.757  99.898  95.519  1.00  0.00           N  
ATOM   2039  CA  ASP A 131      24.818  98.760  95.465  1.00  0.00           C  
ATOM   2040  C   ASP A 131      24.665  98.069  96.872  1.00  0.00           C  
ATOM   2041  O   ASP A 131      23.540  97.608  97.199  1.00  0.00           O  
ATOM   2042  CB  ASP A 131      25.284  97.689  94.495  1.00  0.00           C  
ATOM   2043  CG  ASP A 131      25.638  98.147  93.069  1.00  0.00           C  
ATOM   2044  OD1 ASP A 131      26.495  97.453  92.521  1.00  0.00           O  
ATOM   2045  OD2 ASP A 131      25.213  99.251  92.639  1.00  0.00           O1-
ATOM   2046  H   ASP A 131      26.525  99.815  94.868  1.00  0.00           H  
ATOM   2047  HA  ASP A 131      23.805  99.060  95.195  1.00  0.00           H  
ATOM   2048  HB2 ASP A 131      26.082  97.125  94.979  1.00  0.00           H  
ATOM   2049  HB3 ASP A 131      24.479  96.971  94.339  1.00  0.00           H  
ATOM   2050  N   ALA A 132      25.727  98.021  97.640  1.00  0.00           N  
ATOM   2051  CA  ALA A 132      25.843  97.447  98.983  1.00  0.00           C  
ATOM   2052  C   ALA A 132      26.731  98.277  99.833  1.00  0.00           C  
ATOM   2053  O   ALA A 132      27.773  98.854  99.382  1.00  0.00           O  
ATOM   2054  CB  ALA A 132      26.323  95.974  98.856  1.00  0.00           C  
ATOM   2055  H   ALA A 132      26.535  98.557  97.358  1.00  0.00           H  
ATOM   2056  HA  ALA A 132      24.824  97.472  99.368  1.00  0.00           H  
ATOM   2057  HB1 ALA A 132      27.309  95.935  98.394  1.00  0.00           H  
ATOM   2058  HB2 ALA A 132      26.310  95.529  99.852  1.00  0.00           H  
ATOM   2059  HB3 ALA A 132      25.778  95.309  98.187  1.00  0.00           H  
ATOM   2060  N   VAL A 133      26.364  98.399 101.112  1.00  0.00           N  
ATOM   2061  CA  VAL A 133      27.178  99.114 102.140  1.00  0.00           C  
ATOM   2062  C   VAL A 133      27.617  98.127 103.276  1.00  0.00           C  
ATOM   2063  O   VAL A 133      26.776  97.358 103.678  1.00  0.00           O  
ATOM   2064  CB  VAL A 133      26.434 100.347 102.656  1.00  0.00           C  
ATOM   2065  CG1 VAL A 133      27.440 101.074 103.633  1.00  0.00           C  
ATOM   2066  CG2 VAL A 133      26.007 101.249 101.518  1.00  0.00           C  
ATOM   2067  H   VAL A 133      25.563  97.882 101.446  1.00  0.00           H  
ATOM   2068  HA  VAL A 133      28.119  99.434 101.690  1.00  0.00           H  
ATOM   2069  HB  VAL A 133      25.514 100.156 103.207  1.00  0.00           H  
ATOM   2070 HG11 VAL A 133      27.077 102.073 103.873  1.00  0.00           H  
ATOM   2071 HG12 VAL A 133      27.381 100.469 104.538  1.00  0.00           H  
ATOM   2072 HG13 VAL A 133      28.458 101.099 103.242  1.00  0.00           H  
ATOM   2073 HG21 VAL A 133      25.695 102.202 101.946  1.00  0.00           H  
ATOM   2074 HG22 VAL A 133      26.897 101.484 100.936  1.00  0.00           H  
ATOM   2075 HG23 VAL A 133      25.300 100.860 100.784  1.00  0.00           H  
ATOM   2076  N   ILE A 134      28.867  98.110 103.810  1.00  0.00           N  
ATOM   2077  CA  ILE A 134      29.316  97.037 104.718  1.00  0.00           C  
ATOM   2078  C   ILE A 134      29.980  97.601 105.960  1.00  0.00           C  
ATOM   2079  O   ILE A 134      30.631  98.632 105.853  1.00  0.00           O  
ATOM   2080  CB  ILE A 134      30.276  95.997 104.065  1.00  0.00           C  
ATOM   2081  CG1 ILE A 134      31.710  96.486 103.876  1.00  0.00           C  
ATOM   2082  CG2 ILE A 134      29.705  95.391 102.710  1.00  0.00           C  
ATOM   2083  CD1 ILE A 134      32.672  95.458 103.191  1.00  0.00           C  
ATOM   2084  H   ILE A 134      29.503  98.820 103.474  1.00  0.00           H  
ATOM   2085  HA  ILE A 134      28.423  96.488 105.014  1.00  0.00           H  
ATOM   2086  HB  ILE A 134      30.165  95.170 104.766  1.00  0.00           H  
ATOM   2087 HG12 ILE A 134      31.618  97.367 103.241  1.00  0.00           H  
ATOM   2088 HG13 ILE A 134      32.293  96.619 104.787  1.00  0.00           H  
ATOM   2089 HG21 ILE A 134      30.192  94.437 102.511  1.00  0.00           H  
ATOM   2090 HG22 ILE A 134      28.650  95.129 102.775  1.00  0.00           H  
ATOM   2091 HG23 ILE A 134      29.791  96.084 101.872  1.00  0.00           H  
ATOM   2092 HD11 ILE A 134      32.886  94.567 103.781  1.00  0.00           H  
ATOM   2093 HD12 ILE A 134      32.274  95.087 102.246  1.00  0.00           H  
ATOM   2094 HD13 ILE A 134      33.597  95.944 102.881  1.00  0.00           H  
ATOM   2095  N   CYS A 135      29.778  96.976 107.123  1.00  0.00           N  
ATOM   2096  CA  CYS A 135      30.355  97.429 108.366  1.00  0.00           C  
ATOM   2097  C   CYS A 135      30.716  96.274 109.301  1.00  0.00           C  
ATOM   2098  O   CYS A 135      29.843  95.712 110.013  1.00  0.00           O  
ATOM   2099  CB  CYS A 135      29.353  98.463 109.025  1.00  0.00           C  
ATOM   2100  SG  CYS A 135      30.130  99.254 110.456  1.00  0.00           S  
ATOM   2101  H   CYS A 135      29.088  96.238 107.088  1.00  0.00           H  
ATOM   2102  HA  CYS A 135      31.236  97.987 108.047  1.00  0.00           H  
ATOM   2103  HB2 CYS A 135      29.100  99.270 108.337  1.00  0.00           H  
ATOM   2104  HB3 CYS A 135      28.452  97.922 109.313  1.00  0.00           H  
ATOM   2105  HG  CYS A 135      30.259  98.184 111.247  1.00  0.00           H  
ATOM   2106  N   LEU A 136      31.941  95.836 109.374  1.00  0.00           N  
ATOM   2107  CA  LEU A 136      32.446  94.704 110.187  1.00  0.00           C  
ATOM   2108  C   LEU A 136      33.539  94.861 111.207  1.00  0.00           C  
ATOM   2109  O   LEU A 136      34.218  95.891 111.347  1.00  0.00           O  
ATOM   2110  CB  LEU A 136      32.672  93.669 109.099  1.00  0.00           C  
ATOM   2111  CG  LEU A 136      31.493  93.186 108.280  1.00  0.00           C  
ATOM   2112  CD1 LEU A 136      31.616  93.778 106.881  1.00  0.00           C  
ATOM   2113  CD2 LEU A 136      31.383  91.689 108.214  1.00  0.00           C  
ATOM   2114  H   LEU A 136      32.716  96.365 109.003  1.00  0.00           H  
ATOM   2115  HA  LEU A 136      31.618  94.314 110.780  1.00  0.00           H  
ATOM   2116  HB2 LEU A 136      33.429  93.962 108.371  1.00  0.00           H  
ATOM   2117  HB3 LEU A 136      33.218  92.797 109.462  1.00  0.00           H  
ATOM   2118  HG  LEU A 136      30.561  93.528 108.732  1.00  0.00           H  
ATOM   2119 HD11 LEU A 136      31.997  94.799 106.846  1.00  0.00           H  
ATOM   2120 HD12 LEU A 136      32.251  93.121 106.288  1.00  0.00           H  
ATOM   2121 HD13 LEU A 136      30.644  93.833 106.389  1.00  0.00           H  
ATOM   2122 HD21 LEU A 136      31.430  91.257 109.214  1.00  0.00           H  
ATOM   2123 HD22 LEU A 136      30.472  91.368 107.711  1.00  0.00           H  
ATOM   2124 HD23 LEU A 136      32.173  91.256 107.600  1.00  0.00           H  
ATOM   2125  N   GLY A 137      33.738  93.757 111.893  1.00  0.00           N  
ATOM   2126  CA  GLY A 137      34.771  93.601 112.883  1.00  0.00           C  
ATOM   2127  C   GLY A 137      34.445  94.349 114.144  1.00  0.00           C  
ATOM   2128  O   GLY A 137      35.363  94.781 114.790  1.00  0.00           O  
ATOM   2129  H   GLY A 137      33.228  92.921 111.647  1.00  0.00           H  
ATOM   2130  HA2 GLY A 137      34.917  92.526 112.988  1.00  0.00           H  
ATOM   2131  HA3 GLY A 137      35.711  94.010 112.511  1.00  0.00           H  
ATOM   2132  N   ASN A 138      33.109  94.584 114.422  1.00  0.00           N  
ATOM   2133  CA  ASN A 138      32.495  95.388 115.549  1.00  0.00           C  
ATOM   2134  C   ASN A 138      32.969  96.856 115.539  1.00  0.00           C  
ATOM   2135  O   ASN A 138      33.739  97.245 116.332  1.00  0.00           O  
ATOM   2136  CB  ASN A 138      32.672  94.649 116.834  1.00  0.00           C  
ATOM   2137  CG  ASN A 138      31.735  95.097 117.924  1.00  0.00           C  
ATOM   2138  ND2 ASN A 138      32.306  95.324 119.042  1.00  0.00           N  
ATOM   2139  OD1 ASN A 138      30.542  95.346 117.797  1.00  0.00           O  
ATOM   2140  H   ASN A 138      32.488  94.053 113.828  1.00  0.00           H  
ATOM   2141  HA  ASN A 138      31.423  95.503 115.388  1.00  0.00           H  
ATOM   2142  HB2 ASN A 138      32.379  93.624 116.610  1.00  0.00           H  
ATOM   2143  HB3 ASN A 138      33.706  94.686 117.176  1.00  0.00           H  
ATOM   2144 HD21 ASN A 138      31.721  95.747 119.749  1.00  0.00           H  
ATOM   2145 HD22 ASN A 138      33.246  94.979 119.169  1.00  0.00           H  
ATOM   2146  N   SER A 139      32.642  97.583 114.531  1.00  0.00           N  
ATOM   2147  CA  SER A 139      33.029  99.013 114.339  1.00  0.00           C  
ATOM   2148  C   SER A 139      32.005 100.024 114.970  1.00  0.00           C  
ATOM   2149  O   SER A 139      32.480 100.911 115.784  1.00  0.00           O  
ATOM   2150  CB  SER A 139      33.313  99.440 112.927  1.00  0.00           C  
ATOM   2151  OG  SER A 139      34.272  98.595 112.321  1.00  0.00           O  
ATOM   2152  H   SER A 139      32.014  97.095 113.908  1.00  0.00           H  
ATOM   2153  HA  SER A 139      33.943  99.254 114.884  1.00  0.00           H  
ATOM   2154  HB2 SER A 139      32.474  99.262 112.253  1.00  0.00           H  
ATOM   2155  HB3 SER A 139      33.572 100.495 112.843  1.00  0.00           H  
ATOM   2156  HG  SER A 139      33.879  97.741 112.132  1.00  0.00           H  
ATOM   2157  N   PHE A 140      30.719  99.957 114.591  1.00  0.00           N  
ATOM   2158  CA  PHE A 140      29.621 100.886 115.077  1.00  0.00           C  
ATOM   2159  C   PHE A 140      29.320 100.878 116.538  1.00  0.00           C  
ATOM   2160  O   PHE A 140      28.855 101.947 116.950  1.00  0.00           O  
ATOM   2161  CB  PHE A 140      28.380 100.457 114.203  1.00  0.00           C  
ATOM   2162  CG  PHE A 140      27.339 101.590 114.182  1.00  0.00           C  
ATOM   2163  CD1 PHE A 140      27.546 102.656 113.287  1.00  0.00           C  
ATOM   2164  CD2 PHE A 140      26.163 101.558 114.967  1.00  0.00           C  
ATOM   2165  CE1 PHE A 140      26.617 103.698 113.252  1.00  0.00           C  
ATOM   2166  CE2 PHE A 140      25.313 102.686 114.942  1.00  0.00           C  
ATOM   2167  CZ  PHE A 140      25.538 103.724 114.129  1.00  0.00           C  
ATOM   2168  H   PHE A 140      30.502  99.193 113.967  1.00  0.00           H  
ATOM   2169  HA  PHE A 140      29.868 101.895 114.748  1.00  0.00           H  
ATOM   2170  HB2 PHE A 140      28.693 100.200 113.190  1.00  0.00           H  
ATOM   2171  HB3 PHE A 140      27.884  99.566 114.585  1.00  0.00           H  
ATOM   2172  HD1 PHE A 140      28.413 102.758 112.652  1.00  0.00           H  
ATOM   2173  HD2 PHE A 140      25.929 100.718 115.607  1.00  0.00           H  
ATOM   2174  HE1 PHE A 140      26.700 104.523 112.560  1.00  0.00           H  
ATOM   2175  HE2 PHE A 140      24.332 102.625 115.390  1.00  0.00           H  
ATOM   2176  HZ  PHE A 140      24.778 104.490 114.066  1.00  0.00           H  
ATOM   2177  N   ALA A 141      29.622  99.859 117.386  1.00  0.00           N  
ATOM   2178  CA  ALA A 141      29.487 100.045 118.813  1.00  0.00           C  
ATOM   2179  C   ALA A 141      30.302 101.163 119.510  1.00  0.00           C  
ATOM   2180  O   ALA A 141      29.955 101.582 120.621  1.00  0.00           O  
ATOM   2181  CB  ALA A 141      29.668  98.643 119.377  1.00  0.00           C  
ATOM   2182  H   ALA A 141      30.095  99.106 116.905  1.00  0.00           H  
ATOM   2183  HA  ALA A 141      28.439 100.274 119.007  1.00  0.00           H  
ATOM   2184  HB1 ALA A 141      29.083  97.814 118.979  1.00  0.00           H  
ATOM   2185  HB2 ALA A 141      30.690  98.313 119.188  1.00  0.00           H  
ATOM   2186  HB3 ALA A 141      29.387  98.793 120.419  1.00  0.00           H  
ATOM   2187  N   HID A 142      31.242 101.691 118.771  1.00  0.00           N  
ATOM   2188  CA  HID A 142      32.094 102.771 119.219  1.00  0.00           C  
ATOM   2189  C   HID A 142      31.390 104.105 119.385  1.00  0.00           C  
ATOM   2190  O   HID A 142      31.811 105.041 120.106  1.00  0.00           O  
ATOM   2191  CB  HID A 142      33.352 102.939 118.407  1.00  0.00           C  
ATOM   2192  CG  HID A 142      34.352 101.798 118.401  1.00  0.00           C  
ATOM   2193  CD2 HID A 142      35.034 101.313 117.307  1.00  0.00           C  
ATOM   2194  ND1 HID A 142      34.953 101.197 119.436  1.00  0.00           N  
ATOM   2195  CE1 HID A 142      36.005 100.446 119.018  1.00  0.00           C  
ATOM   2196  NE2 HID A 142      36.054 100.493 117.647  1.00  0.00           N  
ATOM   2197  H   HID A 142      31.357 101.384 117.816  1.00  0.00           H  
ATOM   2198  HA  HID A 142      32.400 102.486 120.226  1.00  0.00           H  
ATOM   2199  HB2 HID A 142      32.977 103.232 117.427  1.00  0.00           H  
ATOM   2200  HB3 HID A 142      33.840 103.817 118.829  1.00  0.00           H  
ATOM   2201  HD1 HID A 142      34.605 101.234 120.383  1.00  0.00           H  
ATOM   2202  HD2 HID A 142      34.936 101.697 116.302  1.00  0.00           H  
ATOM   2203  HE1 HID A 142      36.651  99.800 119.595  1.00  0.00           H  
ATOM   2204  N   LEU A 143      30.351 104.330 118.607  1.00  0.00           N  
ATOM   2205  CA  LEU A 143      29.749 105.692 118.539  1.00  0.00           C  
ATOM   2206  C   LEU A 143      29.093 106.101 119.890  1.00  0.00           C  
ATOM   2207  O   LEU A 143      28.205 105.365 120.336  1.00  0.00           O  
ATOM   2208  CB  LEU A 143      28.842 105.683 117.372  1.00  0.00           C  
ATOM   2209  CG  LEU A 143      28.435 107.122 116.877  1.00  0.00           C  
ATOM   2210  CD1 LEU A 143      29.549 107.933 116.211  1.00  0.00           C  
ATOM   2211  CD2 LEU A 143      27.429 106.877 115.784  1.00  0.00           C  
ATOM   2212  H   LEU A 143      29.904 103.534 118.176  1.00  0.00           H  
ATOM   2213  HA  LEU A 143      30.487 106.407 118.173  1.00  0.00           H  
ATOM   2214  HB2 LEU A 143      29.358 105.227 116.527  1.00  0.00           H  
ATOM   2215  HB3 LEU A 143      27.991 105.087 117.702  1.00  0.00           H  
ATOM   2216  HG  LEU A 143      27.988 107.637 117.727  1.00  0.00           H  
ATOM   2217 HD11 LEU A 143      30.146 108.470 116.947  1.00  0.00           H  
ATOM   2218 HD12 LEU A 143      30.270 107.349 115.640  1.00  0.00           H  
ATOM   2219 HD13 LEU A 143      29.149 108.792 115.669  1.00  0.00           H  
ATOM   2220 HD21 LEU A 143      27.030 107.823 115.419  1.00  0.00           H  
ATOM   2221 HD22 LEU A 143      27.869 106.379 114.921  1.00  0.00           H  
ATOM   2222 HD23 LEU A 143      26.555 106.323 116.127  1.00  0.00           H  
ATOM   2223  N   PRO A 144      29.380 107.348 120.306  1.00  0.00           N  
ATOM   2224  CA  PRO A 144      28.808 107.818 121.609  1.00  0.00           C  
ATOM   2225  C   PRO A 144      27.308 108.077 121.657  1.00  0.00           C  
ATOM   2226  O   PRO A 144      26.752 108.482 120.591  1.00  0.00           O  
ATOM   2227  CB  PRO A 144      29.564 109.102 121.917  1.00  0.00           C  
ATOM   2228  CG  PRO A 144      30.920 109.028 121.109  1.00  0.00           C  
ATOM   2229  CD  PRO A 144      30.466 108.247 119.862  1.00  0.00           C  
ATOM   2230  HA  PRO A 144      29.077 107.099 122.383  1.00  0.00           H  
ATOM   2231  HB2 PRO A 144      28.997 109.977 121.596  1.00  0.00           H  
ATOM   2232  HB3 PRO A 144      29.862 109.222 122.959  1.00  0.00           H  
ATOM   2233  HG2 PRO A 144      31.180 110.031 120.771  1.00  0.00           H  
ATOM   2234  HG3 PRO A 144      31.655 108.452 121.671  1.00  0.00           H  
ATOM   2235  HD2 PRO A 144      30.210 109.112 119.249  1.00  0.00           H  
ATOM   2236  HD3 PRO A 144      31.363 107.772 119.464  1.00  0.00           H  
ATOM   2237  N   ASP A 145      26.714 108.012 122.883  1.00  0.00           N  
ATOM   2238  CA  ASP A 145      25.711 108.991 123.300  1.00  0.00           C  
ATOM   2239  C   ASP A 145      26.456 110.218 123.971  1.00  0.00           C  
ATOM   2240  O   ASP A 145      27.549 110.036 124.522  1.00  0.00           O  
ATOM   2241  CB  ASP A 145      24.719 108.294 124.289  1.00  0.00           C  
ATOM   2242  CG  ASP A 145      23.505 109.080 124.875  1.00  0.00           C  
ATOM   2243  OD1 ASP A 145      22.548 108.469 125.434  1.00  0.00           O  
ATOM   2244  OD2 ASP A 145      23.439 110.314 124.811  1.00  0.00           O1-
ATOM   2245  H   ASP A 145      27.397 107.684 123.551  1.00  0.00           H  
ATOM   2246  HA  ASP A 145      25.098 109.306 122.455  1.00  0.00           H  
ATOM   2247  HB2 ASP A 145      24.239 107.484 123.740  1.00  0.00           H  
ATOM   2248  HB3 ASP A 145      25.241 107.870 125.147  1.00  0.00           H  
ATOM   2249  N   SER A 146      25.755 111.385 124.024  1.00  0.00           N  
ATOM   2250  CA  SER A 146      26.171 112.759 124.399  1.00  0.00           C  
ATOM   2251  C   SER A 146      25.156 113.659 125.144  1.00  0.00           C  
ATOM   2252  O   SER A 146      25.428 114.873 125.402  1.00  0.00           O  
ATOM   2253  CB  SER A 146      26.811 113.447 123.187  1.00  0.00           C  
ATOM   2254  OG  SER A 146      27.831 112.791 122.553  1.00  0.00           O  
ATOM   2255  H   SER A 146      24.852 111.403 123.573  1.00  0.00           H  
ATOM   2256  HA  SER A 146      27.022 112.609 125.063  1.00  0.00           H  
ATOM   2257  HB2 SER A 146      26.033 113.611 122.441  1.00  0.00           H  
ATOM   2258  HB3 SER A 146      27.103 114.385 123.657  1.00  0.00           H  
ATOM   2259  HG  SER A 146      27.401 112.265 121.875  1.00  0.00           H  
ATOM   2260  N   LYS A 147      23.953 113.179 125.422  1.00  0.00           N  
ATOM   2261  CA  LYS A 147      22.928 113.944 126.105  1.00  0.00           C  
ATOM   2262  C   LYS A 147      21.773 113.159 126.718  1.00  0.00           C  
ATOM   2263  O   LYS A 147      21.050 113.806 127.480  1.00  0.00           O  
ATOM   2264  CB  LYS A 147      22.303 115.020 125.148  1.00  0.00           C  
ATOM   2265  CG  LYS A 147      21.533 114.345 123.959  1.00  0.00           C  
ATOM   2266  CD  LYS A 147      21.570 115.006 122.550  1.00  0.00           C  
ATOM   2267  CE  LYS A 147      22.996 115.193 121.961  1.00  0.00           C  
ATOM   2268  NZ  LYS A 147      23.147 115.581 120.504  1.00  0.00           N1+
ATOM   2269  H   LYS A 147      23.752 112.248 125.084  1.00  0.00           H  
ATOM   2270  HA  LYS A 147      23.500 114.453 126.880  1.00  0.00           H  
ATOM   2271  HB2 LYS A 147      21.586 115.654 125.669  1.00  0.00           H  
ATOM   2272  HB3 LYS A 147      23.049 115.624 124.631  1.00  0.00           H  
ATOM   2273  HG2 LYS A 147      21.972 113.357 123.815  1.00  0.00           H  
ATOM   2274  HG3 LYS A 147      20.518 114.148 124.303  1.00  0.00           H  
ATOM   2275  HD2 LYS A 147      21.012 114.392 121.843  1.00  0.00           H  
ATOM   2276  HD3 LYS A 147      21.148 116.010 122.563  1.00  0.00           H  
ATOM   2277  HE2 LYS A 147      23.486 116.045 122.431  1.00  0.00           H  
ATOM   2278  HE3 LYS A 147      23.665 114.351 122.137  1.00  0.00           H  
ATOM   2279  HZ1 LYS A 147      22.296 115.301 120.037  1.00  0.00           H  
ATOM   2280  HZ2 LYS A 147      23.191 116.587 120.430  1.00  0.00           H  
ATOM   2281  HZ3 LYS A 147      24.040 115.291 120.133  1.00  0.00           H  
ATOM   2282  N   GLY A 148      21.589 111.852 126.374  1.00  0.00           N  
ATOM   2283  CA  GLY A 148      20.531 110.968 126.821  1.00  0.00           C  
ATOM   2284  C   GLY A 148      19.860 110.478 125.551  1.00  0.00           C  
ATOM   2285  O   GLY A 148      18.639 110.108 125.634  1.00  0.00           O  
ATOM   2286  H   GLY A 148      22.260 111.401 125.768  1.00  0.00           H  
ATOM   2287  HA2 GLY A 148      20.892 110.149 127.441  1.00  0.00           H  
ATOM   2288  HA3 GLY A 148      19.821 111.507 127.448  1.00  0.00           H  
ATOM   2289  N   ASP A 149      20.461 110.426 124.348  1.00  0.00           N  
ATOM   2290  CA  ASP A 149      19.700 110.363 123.070  1.00  0.00           C  
ATOM   2291  C   ASP A 149      20.584 109.630 122.045  1.00  0.00           C  
ATOM   2292  O   ASP A 149      21.766 109.833 121.862  1.00  0.00           O  
ATOM   2293  CB  ASP A 149      19.414 111.775 122.628  1.00  0.00           C  
ATOM   2294  CG  ASP A 149      18.296 111.753 121.488  1.00  0.00           C  
ATOM   2295  OD1 ASP A 149      18.090 112.852 120.901  1.00  0.00           O  
ATOM   2296  OD2 ASP A 149      17.788 110.706 121.107  1.00  0.00           O1-
ATOM   2297  H   ASP A 149      21.458 110.268 124.351  1.00  0.00           H  
ATOM   2298  HA  ASP A 149      18.766 109.816 123.201  1.00  0.00           H  
ATOM   2299  HB2 ASP A 149      19.182 112.456 123.446  1.00  0.00           H  
ATOM   2300  HB3 ASP A 149      20.384 112.090 122.240  1.00  0.00           H  
ATOM   2301  N   GLN A 150      19.904 108.878 121.129  1.00  0.00           N  
ATOM   2302  CA  GLN A 150      20.511 108.095 120.041  1.00  0.00           C  
ATOM   2303  C   GLN A 150      20.797 108.982 118.789  1.00  0.00           C  
ATOM   2304  O   GLN A 150      20.844 108.471 117.723  1.00  0.00           O  
ATOM   2305  CB  GLN A 150      19.781 106.711 119.726  1.00  0.00           C  
ATOM   2306  CG  GLN A 150      19.761 105.782 120.885  1.00  0.00           C  
ATOM   2307  CD  GLN A 150      18.997 106.336 122.083  1.00  0.00           C  
ATOM   2308  NE2 GLN A 150      17.680 106.539 122.011  1.00  0.00           N  
ATOM   2309  OE1 GLN A 150      19.506 106.597 123.168  1.00  0.00           O  
ATOM   2310  H   GLN A 150      18.897 108.806 121.144  1.00  0.00           H  
ATOM   2311  HA  GLN A 150      21.524 107.803 120.321  1.00  0.00           H  
ATOM   2312  HB2 GLN A 150      18.729 106.892 119.507  1.00  0.00           H  
ATOM   2313  HB3 GLN A 150      20.231 106.305 118.820  1.00  0.00           H  
ATOM   2314  HG2 GLN A 150      19.421 104.807 120.536  1.00  0.00           H  
ATOM   2315  HG3 GLN A 150      20.773 105.550 121.214  1.00  0.00           H  
ATOM   2316 HE21 GLN A 150      17.179 107.031 122.736  1.00  0.00           H  
ATOM   2317 HE22 GLN A 150      17.226 106.046 121.255  1.00  0.00           H  
ATOM   2318  N   SER A 151      20.941 110.305 118.901  1.00  0.00           N  
ATOM   2319  CA  SER A 151      21.052 111.354 117.906  1.00  0.00           C  
ATOM   2320  C   SER A 151      22.231 111.075 116.971  1.00  0.00           C  
ATOM   2321  O   SER A 151      22.009 111.180 115.744  1.00  0.00           O  
ATOM   2322  CB  SER A 151      21.181 112.702 118.582  1.00  0.00           C  
ATOM   2323  OG  SER A 151      22.018 112.715 119.749  1.00  0.00           O  
ATOM   2324  H   SER A 151      20.927 110.677 119.841  1.00  0.00           H  
ATOM   2325  HA  SER A 151      20.126 111.456 117.340  1.00  0.00           H  
ATOM   2326  HB2 SER A 151      21.389 113.547 117.926  1.00  0.00           H  
ATOM   2327  HB3 SER A 151      20.184 112.747 119.021  1.00  0.00           H  
ATOM   2328  HG  SER A 151      22.946 112.782 119.510  1.00  0.00           H  
ATOM   2329  N   GLU A 152      23.427 110.742 117.470  1.00  0.00           N  
ATOM   2330  CA  GLU A 152      24.576 110.478 116.633  1.00  0.00           C  
ATOM   2331  C   GLU A 152      24.544 109.010 116.044  1.00  0.00           C  
ATOM   2332  O   GLU A 152      24.992 108.805 114.948  1.00  0.00           O  
ATOM   2333  CB  GLU A 152      25.813 110.721 117.458  1.00  0.00           C  
ATOM   2334  CG  GLU A 152      26.151 112.236 117.645  1.00  0.00           C  
ATOM   2335  CD  GLU A 152      25.103 113.083 118.340  1.00  0.00           C  
ATOM   2336  OE1 GLU A 152      24.452 113.867 117.584  1.00  0.00           O  
ATOM   2337  OE2 GLU A 152      24.888 112.930 119.600  1.00  0.00           O1-
ATOM   2338  H   GLU A 152      23.575 110.633 118.463  1.00  0.00           H  
ATOM   2339  HA  GLU A 152      24.495 111.163 115.789  1.00  0.00           H  
ATOM   2340  HB2 GLU A 152      25.802 110.215 118.422  1.00  0.00           H  
ATOM   2341  HB3 GLU A 152      26.688 110.383 116.903  1.00  0.00           H  
ATOM   2342  HG2 GLU A 152      27.055 112.203 118.253  1.00  0.00           H  
ATOM   2343  HG3 GLU A 152      26.407 112.675 116.680  1.00  0.00           H  
ATOM   2344  N   HIE A 153      23.840 108.061 116.745  1.00  0.00           N  
ATOM   2345  CA  HIE A 153      23.522 106.785 116.111  1.00  0.00           C  
ATOM   2346  C   HIE A 153      22.577 106.927 114.916  1.00  0.00           C  
ATOM   2347  O   HIE A 153      23.001 106.581 113.830  1.00  0.00           O  
ATOM   2348  CB  HIE A 153      23.078 105.726 117.196  1.00  0.00           C  
ATOM   2349  CG  HIE A 153      23.822 105.524 118.484  1.00  0.00           C  
ATOM   2350  CD2 HIE A 153      25.022 106.023 118.837  1.00  0.00           C  
ATOM   2351  ND1 HIE A 153      23.298 104.885 119.557  1.00  0.00           N  
ATOM   2352  CE1 HIE A 153      24.225 104.926 120.534  1.00  0.00           C  
ATOM   2353  NE2 HIE A 153      25.258 105.606 120.125  1.00  0.00           N  
ATOM   2354  H   HIE A 153      23.616 108.366 117.681  1.00  0.00           H  
ATOM   2355  HA  HIE A 153      24.454 106.539 115.604  1.00  0.00           H  
ATOM   2356  HB2 HIE A 153      22.007 105.729 117.399  1.00  0.00           H  
ATOM   2357  HB3 HIE A 153      23.147 104.802 116.622  1.00  0.00           H  
ATOM   2358  HD2 HIE A 153      25.650 106.506 118.102  1.00  0.00           H  
ATOM   2359  HE1 HIE A 153      24.271 104.133 121.266  1.00  0.00           H  
ATOM   2360  HE2 HIE A 153      26.166 105.446 120.537  1.00  0.00           H  
ATOM   2361  N   ARG A 154      21.429 107.675 115.122  1.00  0.00           N  
ATOM   2362  CA  ARG A 154      20.471 107.930 114.069  1.00  0.00           C  
ATOM   2363  C   ARG A 154      21.058 108.713 112.888  1.00  0.00           C  
ATOM   2364  O   ARG A 154      20.863 108.337 111.741  1.00  0.00           O  
ATOM   2365  CB  ARG A 154      19.280 108.656 114.714  1.00  0.00           C  
ATOM   2366  CG  ARG A 154      18.467 107.700 115.605  1.00  0.00           C  
ATOM   2367  CD  ARG A 154      17.128 108.348 116.040  1.00  0.00           C  
ATOM   2368  NE  ARG A 154      17.409 109.641 116.728  1.00  0.00           N  
ATOM   2369  CZ  ARG A 154      17.459 109.955 117.978  1.00  0.00           C  
ATOM   2370  NH1 ARG A 154      17.786 111.187 118.246  1.00  0.00           N1+
ATOM   2371  NH2 ARG A 154      17.334 109.147 118.961  1.00  0.00           N  
ATOM   2372  H   ARG A 154      21.142 107.993 116.036  1.00  0.00           H  
ATOM   2373  HA  ARG A 154      20.044 107.001 113.691  1.00  0.00           H  
ATOM   2374  HB2 ARG A 154      19.607 109.500 115.323  1.00  0.00           H  
ATOM   2375  HB3 ARG A 154      18.695 109.039 113.878  1.00  0.00           H  
ATOM   2376  HG2 ARG A 154      18.224 106.798 115.045  1.00  0.00           H  
ATOM   2377  HG3 ARG A 154      19.005 107.362 116.491  1.00  0.00           H  
ATOM   2378  HD2 ARG A 154      16.526 108.633 115.178  1.00  0.00           H  
ATOM   2379  HD3 ARG A 154      16.553 107.656 116.656  1.00  0.00           H  
ATOM   2380  HE  ARG A 154      17.594 110.427 116.123  1.00  0.00           H  
ATOM   2381 HH11 ARG A 154      17.866 111.880 117.516  1.00  0.00           H  
ATOM   2382 HH12 ARG A 154      17.730 111.500 119.204  1.00  0.00           H  
ATOM   2383 HH21 ARG A 154      16.902 108.264 118.727  1.00  0.00           H  
ATOM   2384 HH22 ARG A 154      17.322 109.451 119.924  1.00  0.00           H  
ATOM   2385  N   LEU A 155      21.919 109.690 113.102  1.00  0.00           N  
ATOM   2386  CA  LEU A 155      22.601 110.460 112.066  1.00  0.00           C  
ATOM   2387  C   LEU A 155      23.517 109.621 111.162  1.00  0.00           C  
ATOM   2388  O   LEU A 155      23.383 109.807 109.959  1.00  0.00           O  
ATOM   2389  CB  LEU A 155      23.168 111.761 112.644  1.00  0.00           C  
ATOM   2390  CG  LEU A 155      23.811 112.718 111.550  1.00  0.00           C  
ATOM   2391  CD1 LEU A 155      22.930 113.329 110.510  1.00  0.00           C  
ATOM   2392  CD2 LEU A 155      24.629 113.831 112.275  1.00  0.00           C  
ATOM   2393  H   LEU A 155      22.041 109.914 114.079  1.00  0.00           H  
ATOM   2394  HA  LEU A 155      21.824 110.828 111.396  1.00  0.00           H  
ATOM   2395  HB2 LEU A 155      22.332 112.339 113.039  1.00  0.00           H  
ATOM   2396  HB3 LEU A 155      23.891 111.502 113.418  1.00  0.00           H  
ATOM   2397  HG  LEU A 155      24.585 112.102 111.093  1.00  0.00           H  
ATOM   2398 HD11 LEU A 155      22.275 114.090 110.934  1.00  0.00           H  
ATOM   2399 HD12 LEU A 155      23.569 113.761 109.740  1.00  0.00           H  
ATOM   2400 HD13 LEU A 155      22.247 112.610 110.058  1.00  0.00           H  
ATOM   2401 HD21 LEU A 155      23.940 114.396 112.902  1.00  0.00           H  
ATOM   2402 HD22 LEU A 155      25.352 113.410 112.973  1.00  0.00           H  
ATOM   2403 HD23 LEU A 155      25.096 114.561 111.613  1.00  0.00           H  
ATOM   2404  N   ALA A 156      24.413 108.816 111.751  1.00  0.00           N  
ATOM   2405  CA  ALA A 156      25.372 107.971 111.179  1.00  0.00           C  
ATOM   2406  C   ALA A 156      24.789 106.787 110.375  1.00  0.00           C  
ATOM   2407  O   ALA A 156      25.304 106.386 109.370  1.00  0.00           O  
ATOM   2408  CB  ALA A 156      26.248 107.403 112.301  1.00  0.00           C  
ATOM   2409  H   ALA A 156      24.408 108.946 112.753  1.00  0.00           H  
ATOM   2410  HA  ALA A 156      25.946 108.605 110.503  1.00  0.00           H  
ATOM   2411  HB1 ALA A 156      25.555 107.004 113.041  1.00  0.00           H  
ATOM   2412  HB2 ALA A 156      26.971 106.695 111.896  1.00  0.00           H  
ATOM   2413  HB3 ALA A 156      26.839 108.205 112.744  1.00  0.00           H  
ATOM   2414  N   LEU A 157      23.614 106.236 110.706  1.00  0.00           N  
ATOM   2415  CA  LEU A 157      22.834 105.220 110.035  1.00  0.00           C  
ATOM   2416  C   LEU A 157      21.899 105.877 109.045  1.00  0.00           C  
ATOM   2417  O   LEU A 157      21.633 105.246 107.992  1.00  0.00           O  
ATOM   2418  CB  LEU A 157      22.028 104.383 111.042  1.00  0.00           C  
ATOM   2419  CG  LEU A 157      22.824 103.266 111.657  1.00  0.00           C  
ATOM   2420  CD1 LEU A 157      22.036 102.690 112.855  1.00  0.00           C  
ATOM   2421  CD2 LEU A 157      23.076 102.106 110.705  1.00  0.00           C  
ATOM   2422  H   LEU A 157      23.219 106.595 111.563  1.00  0.00           H  
ATOM   2423  HA  LEU A 157      23.510 104.616 109.429  1.00  0.00           H  
ATOM   2424  HB2 LEU A 157      21.672 104.973 111.886  1.00  0.00           H  
ATOM   2425  HB3 LEU A 157      21.179 103.946 110.517  1.00  0.00           H  
ATOM   2426  HG  LEU A 157      23.802 103.689 111.882  1.00  0.00           H  
ATOM   2427 HD11 LEU A 157      21.176 102.182 112.416  1.00  0.00           H  
ATOM   2428 HD12 LEU A 157      22.518 101.859 113.369  1.00  0.00           H  
ATOM   2429 HD13 LEU A 157      21.683 103.515 113.474  1.00  0.00           H  
ATOM   2430 HD21 LEU A 157      23.798 102.402 109.944  1.00  0.00           H  
ATOM   2431 HD22 LEU A 157      23.668 101.372 111.253  1.00  0.00           H  
ATOM   2432 HD23 LEU A 157      22.118 101.719 110.357  1.00  0.00           H  
ATOM   2433  N   LYS A 158      21.515 107.149 109.263  1.00  0.00           N  
ATOM   2434  CA  LYS A 158      20.739 107.810 108.215  1.00  0.00           C  
ATOM   2435  C   LYS A 158      21.585 108.309 107.048  1.00  0.00           C  
ATOM   2436  O   LYS A 158      21.212 108.056 105.883  1.00  0.00           O  
ATOM   2437  CB  LYS A 158      19.874 108.947 108.833  1.00  0.00           C  
ATOM   2438  CG  LYS A 158      18.554 108.409 109.421  1.00  0.00           C  
ATOM   2439  CD  LYS A 158      17.722 109.335 110.279  1.00  0.00           C  
ATOM   2440  CE  LYS A 158      17.471 110.628 109.433  1.00  0.00           C  
ATOM   2441  NZ  LYS A 158      16.355 111.507 109.885  1.00  0.00           N1+
ATOM   2442  H   LYS A 158      21.679 107.583 110.160  1.00  0.00           H  
ATOM   2443  HA  LYS A 158      20.065 107.084 107.761  1.00  0.00           H  
ATOM   2444  HB2 LYS A 158      20.308 109.530 109.645  1.00  0.00           H  
ATOM   2445  HB3 LYS A 158      19.540 109.677 108.096  1.00  0.00           H  
ATOM   2446  HG2 LYS A 158      17.844 108.064 108.670  1.00  0.00           H  
ATOM   2447  HG3 LYS A 158      18.838 107.617 110.114  1.00  0.00           H  
ATOM   2448  HD2 LYS A 158      16.719 108.920 110.380  1.00  0.00           H  
ATOM   2449  HD3 LYS A 158      18.106 109.549 111.277  1.00  0.00           H  
ATOM   2450  HE2 LYS A 158      18.362 111.249 109.516  1.00  0.00           H  
ATOM   2451  HE3 LYS A 158      17.289 110.278 108.418  1.00  0.00           H  
ATOM   2452  HZ1 LYS A 158      15.946 112.100 109.178  1.00  0.00           H  
ATOM   2453  HZ2 LYS A 158      15.576 110.972 110.243  1.00  0.00           H  
ATOM   2454  HZ3 LYS A 158      16.617 112.075 110.678  1.00  0.00           H  
ATOM   2455  N   ASN A 159      22.669 108.956 107.388  1.00  0.00           N  
ATOM   2456  CA  ASN A 159      23.737 109.163 106.409  1.00  0.00           C  
ATOM   2457  C   ASN A 159      24.268 107.866 105.710  1.00  0.00           C  
ATOM   2458  O   ASN A 159      24.476 107.937 104.528  1.00  0.00           O  
ATOM   2459  CB  ASN A 159      24.881 109.821 107.132  1.00  0.00           C  
ATOM   2460  CG  ASN A 159      24.696 111.305 107.574  1.00  0.00           C  
ATOM   2461  ND2 ASN A 159      25.698 111.898 108.206  1.00  0.00           N  
ATOM   2462  OD1 ASN A 159      23.658 112.018 107.399  1.00  0.00           O  
ATOM   2463  H   ASN A 159      22.803 109.252 108.344  1.00  0.00           H  
ATOM   2464  HA  ASN A 159      23.422 109.800 105.582  1.00  0.00           H  
ATOM   2465  HB2 ASN A 159      24.984 109.264 108.063  1.00  0.00           H  
ATOM   2466  HB3 ASN A 159      25.774 109.561 106.565  1.00  0.00           H  
ATOM   2467 HD21 ASN A 159      25.582 112.865 108.469  1.00  0.00           H  
ATOM   2468 HD22 ASN A 159      26.637 111.553 108.351  1.00  0.00           H  
ATOM   2469  N   ILE A 160      24.435 106.735 106.380  1.00  0.00           N  
ATOM   2470  CA  ILE A 160      24.642 105.382 105.744  1.00  0.00           C  
ATOM   2471  C   ILE A 160      23.480 104.962 104.809  1.00  0.00           C  
ATOM   2472  O   ILE A 160      23.678 104.642 103.640  1.00  0.00           O  
ATOM   2473  CB  ILE A 160      25.059 104.397 106.832  1.00  0.00           C  
ATOM   2474  CG1 ILE A 160      26.569 104.607 107.118  1.00  0.00           C  
ATOM   2475  CG2 ILE A 160      24.885 102.966 106.304  1.00  0.00           C  
ATOM   2476  CD1 ILE A 160      27.038 103.867 108.407  1.00  0.00           C  
ATOM   2477  H   ILE A 160      24.521 106.809 107.384  1.00  0.00           H  
ATOM   2478  HA  ILE A 160      25.507 105.400 105.081  1.00  0.00           H  
ATOM   2479  HB  ILE A 160      24.569 104.465 107.803  1.00  0.00           H  
ATOM   2480 HG12 ILE A 160      27.250 104.326 106.315  1.00  0.00           H  
ATOM   2481 HG13 ILE A 160      26.814 105.661 107.252  1.00  0.00           H  
ATOM   2482 HG21 ILE A 160      23.835 102.683 106.217  1.00  0.00           H  
ATOM   2483 HG22 ILE A 160      25.480 102.909 105.392  1.00  0.00           H  
ATOM   2484 HG23 ILE A 160      25.379 102.328 107.035  1.00  0.00           H  
ATOM   2485 HD11 ILE A 160      28.095 104.110 108.513  1.00  0.00           H  
ATOM   2486 HD12 ILE A 160      26.446 104.097 109.293  1.00  0.00           H  
ATOM   2487 HD13 ILE A 160      27.009 102.778 108.361  1.00  0.00           H  
ATOM   2488  N   ALA A 161      22.213 105.125 105.266  1.00  0.00           N  
ATOM   2489  CA  ALA A 161      21.085 104.824 104.403  1.00  0.00           C  
ATOM   2490  C   ALA A 161      21.038 105.678 103.126  1.00  0.00           C  
ATOM   2491  O   ALA A 161      20.693 105.170 102.061  1.00  0.00           O  
ATOM   2492  CB  ALA A 161      19.755 104.907 105.219  1.00  0.00           C  
ATOM   2493  H   ALA A 161      22.048 105.477 106.198  1.00  0.00           H  
ATOM   2494  HA  ALA A 161      21.306 103.785 104.157  1.00  0.00           H  
ATOM   2495  HB1 ALA A 161      18.968 104.458 104.613  1.00  0.00           H  
ATOM   2496  HB2 ALA A 161      19.825 104.374 106.167  1.00  0.00           H  
ATOM   2497  HB3 ALA A 161      19.462 105.946 105.377  1.00  0.00           H  
ATOM   2498  N   SER A 162      21.373 106.955 103.176  1.00  0.00           N  
ATOM   2499  CA  SER A 162      21.519 107.989 102.122  1.00  0.00           C  
ATOM   2500  C   SER A 162      22.581 107.686 101.099  1.00  0.00           C  
ATOM   2501  O   SER A 162      22.780 108.456 100.187  1.00  0.00           O  
ATOM   2502  CB  SER A 162      21.588 109.374 102.759  1.00  0.00           C  
ATOM   2503  OG  SER A 162      20.353 109.737 103.480  1.00  0.00           O  
ATOM   2504  H   SER A 162      21.340 107.317 104.118  1.00  0.00           H  
ATOM   2505  HA  SER A 162      20.611 108.042 101.523  1.00  0.00           H  
ATOM   2506  HB2 SER A 162      22.458 109.318 103.413  1.00  0.00           H  
ATOM   2507  HB3 SER A 162      21.815 110.165 102.045  1.00  0.00           H  
ATOM   2508  HG  SER A 162      20.592 110.518 103.984  1.00  0.00           H  
ATOM   2509  N   MET A 163      23.464 106.664 101.392  1.00  0.00           N  
ATOM   2510  CA  MET A 163      24.424 106.186 100.471  1.00  0.00           C  
ATOM   2511  C   MET A 163      24.057 104.886  99.709  1.00  0.00           C  
ATOM   2512  O   MET A 163      24.814 104.650  98.812  1.00  0.00           O  
ATOM   2513  CB  MET A 163      25.711 106.004 101.247  1.00  0.00           C  
ATOM   2514  CG  MET A 163      26.643 107.254 101.371  1.00  0.00           C  
ATOM   2515  SD  MET A 163      27.298 108.082  99.869  1.00  0.00           S  
ATOM   2516  CE  MET A 163      25.937 109.189  99.309  1.00  0.00           C  
ATOM   2517  H   MET A 163      23.439 106.181 102.279  1.00  0.00           H  
ATOM   2518  HA  MET A 163      24.580 106.916  99.676  1.00  0.00           H  
ATOM   2519  HB2 MET A 163      25.512 105.589 102.235  1.00  0.00           H  
ATOM   2520  HB3 MET A 163      26.312 105.195 100.829  1.00  0.00           H  
ATOM   2521  HG2 MET A 163      26.248 108.054 101.997  1.00  0.00           H  
ATOM   2522  HG3 MET A 163      27.512 106.947 101.953  1.00  0.00           H  
ATOM   2523  HE1 MET A 163      26.333 110.104  98.868  1.00  0.00           H  
ATOM   2524  HE2 MET A 163      25.311 108.732  98.543  1.00  0.00           H  
ATOM   2525  HE3 MET A 163      25.326 109.417 100.182  1.00  0.00           H  
ATOM   2526  N   VAL A 164      23.055 104.111 100.073  1.00  0.00           N  
ATOM   2527  CA  VAL A 164      22.583 102.879  99.425  1.00  0.00           C  
ATOM   2528  C   VAL A 164      21.767 103.185  98.226  1.00  0.00           C  
ATOM   2529  O   VAL A 164      20.760 103.893  98.325  1.00  0.00           O  
ATOM   2530  CB  VAL A 164      21.720 102.068 100.468  1.00  0.00           C  
ATOM   2531  CG1 VAL A 164      21.315 100.645 100.000  1.00  0.00           C  
ATOM   2532  CG2 VAL A 164      22.552 101.928 101.733  1.00  0.00           C  
ATOM   2533  H   VAL A 164      22.566 104.509 100.863  1.00  0.00           H  
ATOM   2534  HA  VAL A 164      23.355 102.177  99.112  1.00  0.00           H  
ATOM   2535  HB  VAL A 164      20.790 102.529 100.800  1.00  0.00           H  
ATOM   2536 HG11 VAL A 164      21.008 100.579  98.956  1.00  0.00           H  
ATOM   2537 HG12 VAL A 164      22.214 100.039 100.115  1.00  0.00           H  
ATOM   2538 HG13 VAL A 164      20.612 100.174 100.688  1.00  0.00           H  
ATOM   2539 HG21 VAL A 164      22.130 101.100 102.302  1.00  0.00           H  
ATOM   2540 HG22 VAL A 164      23.612 101.940 101.477  1.00  0.00           H  
ATOM   2541 HG23 VAL A 164      22.337 102.790 102.364  1.00  0.00           H  
ATOM   2542  N   ARG A 165      22.108 102.511  97.099  1.00  0.00           N  
ATOM   2543  CA  ARG A 165      21.241 102.574  95.905  1.00  0.00           C  
ATOM   2544  C   ARG A 165      19.830 101.981  96.118  1.00  0.00           C  
ATOM   2545  O   ARG A 165      19.720 101.081  96.935  1.00  0.00           O  
ATOM   2546  CB  ARG A 165      21.973 101.982  94.702  1.00  0.00           C  
ATOM   2547  CG  ARG A 165      22.947 102.918  94.093  1.00  0.00           C  
ATOM   2548  CD  ARG A 165      23.877 102.129  93.129  1.00  0.00           C  
ATOM   2549  NE  ARG A 165      24.535 103.062  92.188  1.00  0.00           N  
ATOM   2550  CZ  ARG A 165      25.554 102.731  91.433  1.00  0.00           C  
ATOM   2551  NH1 ARG A 165      26.125 103.649  90.666  1.00  0.00           N1+
ATOM   2552  NH2 ARG A 165      26.001 101.508  91.321  1.00  0.00           N  
ATOM   2553  H   ARG A 165      22.938 101.937  97.092  1.00  0.00           H  
ATOM   2554  HA  ARG A 165      21.083 103.610  95.609  1.00  0.00           H  
ATOM   2555  HB2 ARG A 165      22.475 101.058  94.991  1.00  0.00           H  
ATOM   2556  HB3 ARG A 165      21.254 101.643  93.955  1.00  0.00           H  
ATOM   2557  HG2 ARG A 165      22.443 103.715  93.547  1.00  0.00           H  
ATOM   2558  HG3 ARG A 165      23.472 103.357  94.941  1.00  0.00           H  
ATOM   2559  HD2 ARG A 165      24.626 101.568  93.686  1.00  0.00           H  
ATOM   2560  HD3 ARG A 165      23.354 101.370  92.545  1.00  0.00           H  
ATOM   2561  HE  ARG A 165      24.159 103.977  91.985  1.00  0.00           H  
ATOM   2562 HH11 ARG A 165      25.874 104.620  90.789  1.00  0.00           H  
ATOM   2563 HH12 ARG A 165      26.966 103.487  90.130  1.00  0.00           H  
ATOM   2564 HH21 ARG A 165      25.729 100.821  92.008  1.00  0.00           H  
ATOM   2565 HH22 ARG A 165      26.704 101.305  90.624  1.00  0.00           H  
ATOM   2566  N   PRO A 166      18.825 102.321  95.284  1.00  0.00           N  
ATOM   2567  CA  PRO A 166      17.427 101.811  95.345  1.00  0.00           C  
ATOM   2568  C   PRO A 166      17.449 100.325  95.336  1.00  0.00           C  
ATOM   2569  O   PRO A 166      18.049  99.681  94.491  1.00  0.00           O  
ATOM   2570  CB  PRO A 166      16.625 102.477  94.205  1.00  0.00           C  
ATOM   2571  CG  PRO A 166      17.494 103.687  93.678  1.00  0.00           C  
ATOM   2572  CD  PRO A 166      18.881 103.363  94.251  1.00  0.00           C  
ATOM   2573  HA  PRO A 166      17.021 102.132  96.304  1.00  0.00           H  
ATOM   2574  HB2 PRO A 166      16.552 101.737  93.408  1.00  0.00           H  
ATOM   2575  HB3 PRO A 166      15.618 102.697  94.560  1.00  0.00           H  
ATOM   2576  HG2 PRO A 166      17.508 103.674  92.587  1.00  0.00           H  
ATOM   2577  HG3 PRO A 166      17.108 104.675  93.934  1.00  0.00           H  
ATOM   2578  HD2 PRO A 166      19.574 103.006  93.490  1.00  0.00           H  
ATOM   2579  HD3 PRO A 166      19.245 104.245  94.778  1.00  0.00           H  
ATOM   2580  N   GLY A 167      16.756  99.730  96.253  1.00  0.00           N  
ATOM   2581  CA  GLY A 167      16.790  98.255  96.302  1.00  0.00           C  
ATOM   2582  C   GLY A 167      18.183  97.647  96.684  1.00  0.00           C  
ATOM   2583  O   GLY A 167      18.327  96.446  96.503  1.00  0.00           O  
ATOM   2584  H   GLY A 167      16.314 100.211  97.024  1.00  0.00           H  
ATOM   2585  HA2 GLY A 167      16.046  97.894  97.013  1.00  0.00           H  
ATOM   2586  HA3 GLY A 167      16.528  97.878  95.314  1.00  0.00           H  
ATOM   2587  N   GLY A 168      19.092  98.405  97.260  1.00  0.00           N  
ATOM   2588  CA  GLY A 168      20.434  97.946  97.632  1.00  0.00           C  
ATOM   2589  C   GLY A 168      20.504  97.426  99.069  1.00  0.00           C  
ATOM   2590  O   GLY A 168      19.542  97.401  99.794  1.00  0.00           O  
ATOM   2591  H   GLY A 168      18.905  99.391  97.374  1.00  0.00           H  
ATOM   2592  HA2 GLY A 168      20.738  97.211  96.887  1.00  0.00           H  
ATOM   2593  HA3 GLY A 168      21.142  98.744  97.410  1.00  0.00           H  
ATOM   2594  N   LEU A 169      21.690  96.976  99.472  1.00  0.00           N  
ATOM   2595  CA  LEU A 169      22.020  96.157 100.615  1.00  0.00           C  
ATOM   2596  C   LEU A 169      22.759  96.964 101.705  1.00  0.00           C  
ATOM   2597  O   LEU A 169      23.647  97.710 101.339  1.00  0.00           O  
ATOM   2598  CB  LEU A 169      22.858  94.913 100.172  1.00  0.00           C  
ATOM   2599  CG  LEU A 169      22.133  93.930  99.247  1.00  0.00           C  
ATOM   2600  CD1 LEU A 169      22.986  92.847  98.692  1.00  0.00           C  
ATOM   2601  CD2 LEU A 169      20.863  93.267  99.876  1.00  0.00           C  
ATOM   2602  H   LEU A 169      22.445  97.212  98.844  1.00  0.00           H  
ATOM   2603  HA  LEU A 169      21.104  95.829 101.106  1.00  0.00           H  
ATOM   2604  HB2 LEU A 169      23.798  95.268  99.749  1.00  0.00           H  
ATOM   2605  HB3 LEU A 169      23.046  94.432 101.131  1.00  0.00           H  
ATOM   2606  HG  LEU A 169      21.856  94.467  98.340  1.00  0.00           H  
ATOM   2607 HD11 LEU A 169      23.719  93.171  97.952  1.00  0.00           H  
ATOM   2608 HD12 LEU A 169      23.657  92.465  99.461  1.00  0.00           H  
ATOM   2609 HD13 LEU A 169      22.470  91.953  98.341  1.00  0.00           H  
ATOM   2610 HD21 LEU A 169      21.174  92.637 100.708  1.00  0.00           H  
ATOM   2611 HD22 LEU A 169      20.215  94.099 100.151  1.00  0.00           H  
ATOM   2612 HD23 LEU A 169      20.286  92.683  99.160  1.00  0.00           H  
ATOM   2613  N   LEU A 170      22.600  96.588 102.984  1.00  0.00           N  
ATOM   2614  CA  LEU A 170      23.565  96.781 104.148  1.00  0.00           C  
ATOM   2615  C   LEU A 170      23.974  95.497 104.955  1.00  0.00           C  
ATOM   2616  O   LEU A 170      23.035  94.654 105.100  1.00  0.00           O  
ATOM   2617  CB  LEU A 170      23.045  97.939 105.072  1.00  0.00           C  
ATOM   2618  CG  LEU A 170      23.719  98.171 106.429  1.00  0.00           C  
ATOM   2619  CD1 LEU A 170      25.071  98.809 106.175  1.00  0.00           C  
ATOM   2620  CD2 LEU A 170      22.747  99.077 107.171  1.00  0.00           C  
ATOM   2621  H   LEU A 170      21.940  95.825 103.043  1.00  0.00           H  
ATOM   2622  HA  LEU A 170      24.408  97.135 103.554  1.00  0.00           H  
ATOM   2623  HB2 LEU A 170      23.085  98.871 104.509  1.00  0.00           H  
ATOM   2624  HB3 LEU A 170      22.005  97.717 105.309  1.00  0.00           H  
ATOM   2625  HG  LEU A 170      23.805  97.364 107.156  1.00  0.00           H  
ATOM   2626 HD11 LEU A 170      25.829  98.162 105.734  1.00  0.00           H  
ATOM   2627 HD12 LEU A 170      24.884  99.653 105.512  1.00  0.00           H  
ATOM   2628 HD13 LEU A 170      25.488  99.101 107.139  1.00  0.00           H  
ATOM   2629 HD21 LEU A 170      22.571  99.956 106.551  1.00  0.00           H  
ATOM   2630 HD22 LEU A 170      21.821  98.637 107.540  1.00  0.00           H  
ATOM   2631 HD23 LEU A 170      23.424  99.277 108.002  1.00  0.00           H  
ATOM   2632  N   VAL A 171      25.220  95.386 105.431  1.00  0.00           N  
ATOM   2633  CA  VAL A 171      25.718  94.287 106.300  1.00  0.00           C  
ATOM   2634  C   VAL A 171      26.473  94.874 107.443  1.00  0.00           C  
ATOM   2635  O   VAL A 171      27.309  95.687 107.191  1.00  0.00           O  
ATOM   2636  CB  VAL A 171      26.509  93.170 105.526  1.00  0.00           C  
ATOM   2637  CG1 VAL A 171      26.817  92.132 106.576  1.00  0.00           C  
ATOM   2638  CG2 VAL A 171      25.591  92.583 104.380  1.00  0.00           C  
ATOM   2639  H   VAL A 171      25.850  96.132 105.174  1.00  0.00           H  
ATOM   2640  HA  VAL A 171      24.821  93.851 106.740  1.00  0.00           H  
ATOM   2641  HB  VAL A 171      27.423  93.595 105.110  1.00  0.00           H  
ATOM   2642 HG11 VAL A 171      27.439  92.578 107.352  1.00  0.00           H  
ATOM   2643 HG12 VAL A 171      25.895  91.659 106.912  1.00  0.00           H  
ATOM   2644 HG13 VAL A 171      27.383  91.343 106.078  1.00  0.00           H  
ATOM   2645 HG21 VAL A 171      26.046  91.757 103.834  1.00  0.00           H  
ATOM   2646 HG22 VAL A 171      24.697  92.241 104.902  1.00  0.00           H  
ATOM   2647 HG23 VAL A 171      25.242  93.391 103.738  1.00  0.00           H  
ATOM   2648  N   ILE A 172      26.058  94.711 108.713  1.00  0.00           N  
ATOM   2649  CA  ILE A 172      26.453  95.469 109.869  1.00  0.00           C  
ATOM   2650  C   ILE A 172      26.389  94.590 111.111  1.00  0.00           C  
ATOM   2651  O   ILE A 172      25.329  94.001 111.296  1.00  0.00           O  
ATOM   2652  CB  ILE A 172      25.721  96.804 109.986  1.00  0.00           C  
ATOM   2653  CG1 ILE A 172      26.090  97.525 111.258  1.00  0.00           C  
ATOM   2654  CG2 ILE A 172      24.231  96.633 109.924  1.00  0.00           C  
ATOM   2655  CD1 ILE A 172      25.829  99.017 111.496  1.00  0.00           C  
ATOM   2656  H   ILE A 172      25.205  94.182 108.819  1.00  0.00           H  
ATOM   2657  HA  ILE A 172      27.512  95.659 109.695  1.00  0.00           H  
ATOM   2658  HB  ILE A 172      26.084  97.493 109.223  1.00  0.00           H  
ATOM   2659 HG12 ILE A 172      25.674  96.982 112.106  1.00  0.00           H  
ATOM   2660 HG13 ILE A 172      27.151  97.437 111.496  1.00  0.00           H  
ATOM   2661 HG21 ILE A 172      23.900  96.017 109.088  1.00  0.00           H  
ATOM   2662 HG22 ILE A 172      23.901  96.128 110.832  1.00  0.00           H  
ATOM   2663 HG23 ILE A 172      23.761  97.616 109.920  1.00  0.00           H  
ATOM   2664 HD11 ILE A 172      26.112  99.332 112.500  1.00  0.00           H  
ATOM   2665 HD12 ILE A 172      26.463  99.606 110.834  1.00  0.00           H  
ATOM   2666 HD13 ILE A 172      24.763  99.191 111.354  1.00  0.00           H  
ATOM   2667  N   ASP A 173      27.385  94.706 112.010  1.00  0.00           N  
ATOM   2668  CA  ASP A 173      27.624  93.937 113.214  1.00  0.00           C  
ATOM   2669  C   ASP A 173      27.601  94.651 114.584  1.00  0.00           C  
ATOM   2670  O   ASP A 173      27.926  95.841 114.694  1.00  0.00           O  
ATOM   2671  CB  ASP A 173      28.855  93.051 113.039  1.00  0.00           C  
ATOM   2672  CG  ASP A 173      30.241  93.709 113.080  1.00  0.00           C  
ATOM   2673  OD1 ASP A 173      31.212  92.898 112.945  1.00  0.00           O  
ATOM   2674  OD2 ASP A 173      30.411  94.893 113.262  1.00  0.00           O1-
ATOM   2675  H   ASP A 173      28.146  95.308 111.730  1.00  0.00           H  
ATOM   2676  HA  ASP A 173      26.840  93.181 113.185  1.00  0.00           H  
ATOM   2677  HB2 ASP A 173      28.784  92.340 113.862  1.00  0.00           H  
ATOM   2678  HB3 ASP A 173      28.794  92.593 112.051  1.00  0.00           H  
ATOM   2679  N   HIE A 174      27.233  93.875 115.669  1.00  0.00           N  
ATOM   2680  CA  HIE A 174      27.587  94.230 117.107  1.00  0.00           C  
ATOM   2681  C   HIE A 174      27.871  93.079 118.017  1.00  0.00           C  
ATOM   2682  O   HIE A 174      27.327  92.006 117.816  1.00  0.00           O  
ATOM   2683  CB  HIE A 174      26.620  95.252 117.647  1.00  0.00           C  
ATOM   2684  CG  HIE A 174      25.178  94.714 117.679  1.00  0.00           C  
ATOM   2685  CD2 HIE A 174      24.240  94.722 116.721  1.00  0.00           C  
ATOM   2686  ND1 HIE A 174      24.566  93.995 118.755  1.00  0.00           N  
ATOM   2687  CE1 HIE A 174      23.338  93.650 118.370  1.00  0.00           C  
ATOM   2688  NE2 HIE A 174      23.099  94.085 117.122  1.00  0.00           N  
ATOM   2689  H   HIE A 174      26.987  92.907 115.519  1.00  0.00           H  
ATOM   2690  HA  HIE A 174      28.480  94.844 116.989  1.00  0.00           H  
ATOM   2691  HB2 HIE A 174      26.967  95.427 118.665  1.00  0.00           H  
ATOM   2692  HB3 HIE A 174      26.707  96.198 117.114  1.00  0.00           H  
ATOM   2693  HD2 HIE A 174      24.363  95.146 115.735  1.00  0.00           H  
ATOM   2694  HE1 HIE A 174      22.721  92.937 118.897  1.00  0.00           H  
ATOM   2695  HE2 HIE A 174      22.282  93.935 116.548  1.00  0.00           H  
ATOM   2696  N   ARG A 175      28.729  93.280 118.967  1.00  0.00           N  
ATOM   2697  CA  ARG A 175      29.015  92.303 119.983  1.00  0.00           C  
ATOM   2698  C   ARG A 175      27.765  92.039 120.955  1.00  0.00           C  
ATOM   2699  O   ARG A 175      26.981  92.931 121.270  1.00  0.00           O  
ATOM   2700  CB  ARG A 175      30.341  92.562 120.736  1.00  0.00           C  
ATOM   2701  CG  ARG A 175      30.987  91.516 121.560  1.00  0.00           C  
ATOM   2702  CD  ARG A 175      31.866  91.914 122.692  1.00  0.00           C  
ATOM   2703  NE  ARG A 175      33.293  91.708 122.509  1.00  0.00           N  
ATOM   2704  CZ  ARG A 175      34.007  90.586 122.487  1.00  0.00           C  
ATOM   2705  NH1 ARG A 175      33.491  89.445 122.886  1.00  0.00           N1+
ATOM   2706  NH2 ARG A 175      35.259  90.535 122.076  1.00  0.00           N  
ATOM   2707  H   ARG A 175      29.078  94.209 119.156  1.00  0.00           H  
ATOM   2708  HA  ARG A 175      29.181  91.332 119.515  1.00  0.00           H  
ATOM   2709  HB2 ARG A 175      31.111  92.877 120.033  1.00  0.00           H  
ATOM   2710  HB3 ARG A 175      30.018  93.396 121.360  1.00  0.00           H  
ATOM   2711  HG2 ARG A 175      30.106  91.133 122.075  1.00  0.00           H  
ATOM   2712  HG3 ARG A 175      31.397  90.749 120.903  1.00  0.00           H  
ATOM   2713  HD2 ARG A 175      31.709  92.986 122.817  1.00  0.00           H  
ATOM   2714  HD3 ARG A 175      31.638  91.387 123.619  1.00  0.00           H  
ATOM   2715  HE  ARG A 175      33.748  92.494 122.067  1.00  0.00           H  
ATOM   2716 HH11 ARG A 175      32.625  89.429 123.404  1.00  0.00           H  
ATOM   2717 HH12 ARG A 175      33.987  88.592 122.670  1.00  0.00           H  
ATOM   2718 HH21 ARG A 175      35.638  91.404 121.727  1.00  0.00           H  
ATOM   2719 HH22 ARG A 175      35.800  89.683 122.036  1.00  0.00           H  
ATOM   2720  N   ASN A 176      27.653  90.779 121.350  1.00  0.00           N  
ATOM   2721  CA  ASN A 176      26.849  90.379 122.441  1.00  0.00           C  
ATOM   2722  C   ASN A 176      27.445  90.969 123.699  1.00  0.00           C  
ATOM   2723  O   ASN A 176      28.228  90.367 124.407  1.00  0.00           O  
ATOM   2724  CB  ASN A 176      26.749  88.890 122.395  1.00  0.00           C  
ATOM   2725  CG  ASN A 176      25.704  88.400 123.446  1.00  0.00           C  
ATOM   2726  ND2 ASN A 176      25.967  87.423 124.280  1.00  0.00           N  
ATOM   2727  OD1 ASN A 176      24.597  88.905 123.624  1.00  0.00           O  
ATOM   2728  H   ASN A 176      28.299  90.113 120.952  1.00  0.00           H  
ATOM   2729  HA  ASN A 176      25.867  90.848 122.392  1.00  0.00           H  
ATOM   2730  HB2 ASN A 176      26.360  88.516 121.447  1.00  0.00           H  
ATOM   2731  HB3 ASN A 176      27.721  88.448 122.612  1.00  0.00           H  
ATOM   2732 HD21 ASN A 176      25.224  86.956 124.781  1.00  0.00           H  
ATOM   2733 HD22 ASN A 176      26.913  87.072 124.227  1.00  0.00           H  
ATOM   2734  N   TYR A 177      27.131  92.224 124.087  1.00  0.00           N  
ATOM   2735  CA  TYR A 177      27.549  92.848 125.324  1.00  0.00           C  
ATOM   2736  C   TYR A 177      26.887  92.220 126.619  1.00  0.00           C  
ATOM   2737  O   TYR A 177      27.570  92.134 127.644  1.00  0.00           O  
ATOM   2738  CB  TYR A 177      27.449  94.381 125.366  1.00  0.00           C  
ATOM   2739  CG  TYR A 177      28.350  94.921 124.364  1.00  0.00           C  
ATOM   2740  CD1 TYR A 177      29.724  94.850 124.599  1.00  0.00           C  
ATOM   2741  CD2 TYR A 177      27.802  95.571 123.221  1.00  0.00           C  
ATOM   2742  CE1 TYR A 177      30.619  95.329 123.635  1.00  0.00           C  
ATOM   2743  CE2 TYR A 177      28.701  95.984 122.197  1.00  0.00           C  
ATOM   2744  CZ  TYR A 177      30.077  95.884 122.440  1.00  0.00           C  
ATOM   2745  OH  TYR A 177      30.886  96.230 121.360  1.00  0.00           O  
ATOM   2746  H   TYR A 177      26.534  92.721 123.442  1.00  0.00           H  
ATOM   2747  HA  TYR A 177      28.623  92.676 125.262  1.00  0.00           H  
ATOM   2748  HB2 TYR A 177      26.399  94.641 125.228  1.00  0.00           H  
ATOM   2749  HB3 TYR A 177      27.824  94.734 126.326  1.00  0.00           H  
ATOM   2750  HD1 TYR A 177      29.984  94.473 125.577  1.00  0.00           H  
ATOM   2751  HD2 TYR A 177      26.742  95.474 123.039  1.00  0.00           H  
ATOM   2752  HE1 TYR A 177      31.665  95.125 123.813  1.00  0.00           H  
ATOM   2753  HE2 TYR A 177      28.329  96.331 121.244  1.00  0.00           H  
ATOM   2754  HH  TYR A 177      31.805  96.042 121.564  1.00  0.00           H  
ATOM   2755  N   ASP A 178      25.690  91.779 126.525  1.00  0.00           N  
ATOM   2756  CA  ASP A 178      24.912  90.954 127.461  1.00  0.00           C  
ATOM   2757  C   ASP A 178      25.749  89.723 127.999  1.00  0.00           C  
ATOM   2758  O   ASP A 178      25.481  89.183 129.096  1.00  0.00           O  
ATOM   2759  CB  ASP A 178      23.595  90.563 126.850  1.00  0.00           C  
ATOM   2760  CG  ASP A 178      22.628  91.801 126.625  1.00  0.00           C  
ATOM   2761  OD1 ASP A 178      22.867  92.894 127.102  1.00  0.00           O  
ATOM   2762  OD2 ASP A 178      21.546  91.560 126.054  1.00  0.00           O1-
ATOM   2763  H   ASP A 178      25.275  91.931 125.617  1.00  0.00           H  
ATOM   2764  HA  ASP A 178      24.703  91.520 128.368  1.00  0.00           H  
ATOM   2765  HB2 ASP A 178      23.637  89.953 125.949  1.00  0.00           H  
ATOM   2766  HB3 ASP A 178      23.150  89.816 127.506  1.00  0.00           H  
ATOM   2767  N   TYR A 179      26.850  89.397 127.354  1.00  0.00           N  
ATOM   2768  CA  TYR A 179      27.836  88.529 127.937  1.00  0.00           C  
ATOM   2769  C   TYR A 179      28.636  89.170 129.080  1.00  0.00           C  
ATOM   2770  O   TYR A 179      28.528  88.861 130.283  1.00  0.00           O  
ATOM   2771  CB  TYR A 179      28.684  87.870 126.850  1.00  0.00           C  
ATOM   2772  CG  TYR A 179      29.596  86.718 127.318  1.00  0.00           C  
ATOM   2773  CD1 TYR A 179      30.877  87.048 127.865  1.00  0.00           C  
ATOM   2774  CD2 TYR A 179      29.210  85.348 127.192  1.00  0.00           C  
ATOM   2775  CE1 TYR A 179      31.834  86.042 128.178  1.00  0.00           C  
ATOM   2776  CE2 TYR A 179      30.245  84.323 127.455  1.00  0.00           C  
ATOM   2777  CZ  TYR A 179      31.492  84.684 127.947  1.00  0.00           C  
ATOM   2778  OH  TYR A 179      32.315  83.713 128.337  1.00  0.00           O  
ATOM   2779  H   TYR A 179      26.963  89.672 126.389  1.00  0.00           H  
ATOM   2780  HA  TYR A 179      27.277  87.727 128.417  1.00  0.00           H  
ATOM   2781  HB2 TYR A 179      27.936  87.517 126.140  1.00  0.00           H  
ATOM   2782  HB3 TYR A 179      29.257  88.607 126.287  1.00  0.00           H  
ATOM   2783  HD1 TYR A 179      31.263  88.054 127.928  1.00  0.00           H  
ATOM   2784  HD2 TYR A 179      28.270  85.138 126.703  1.00  0.00           H  
ATOM   2785  HE1 TYR A 179      32.856  86.188 128.497  1.00  0.00           H  
ATOM   2786  HE2 TYR A 179      29.885  83.331 127.223  1.00  0.00           H  
ATOM   2787  HH  TYR A 179      31.959  82.843 128.145  1.00  0.00           H  
ATOM   2788  N   ILE A 180      29.466  90.095 128.689  1.00  0.00           N  
ATOM   2789  CA  ILE A 180      30.411  90.876 129.532  1.00  0.00           C  
ATOM   2790  C   ILE A 180      29.631  91.397 130.726  1.00  0.00           C  
ATOM   2791  O   ILE A 180      30.145  91.216 131.889  1.00  0.00           O  
ATOM   2792  CB  ILE A 180      31.120  92.072 128.731  1.00  0.00           C  
ATOM   2793  CG1 ILE A 180      32.343  91.561 127.895  1.00  0.00           C  
ATOM   2794  CG2 ILE A 180      31.521  93.300 129.574  1.00  0.00           C  
ATOM   2795  CD1 ILE A 180      31.857  91.201 126.483  1.00  0.00           C  
ATOM   2796  H   ILE A 180      29.519  90.297 127.701  1.00  0.00           H  
ATOM   2797  HA  ILE A 180      31.253  90.342 129.973  1.00  0.00           H  
ATOM   2798  HB  ILE A 180      30.410  92.487 128.015  1.00  0.00           H  
ATOM   2799 HG12 ILE A 180      32.987  92.437 127.813  1.00  0.00           H  
ATOM   2800 HG13 ILE A 180      32.907  90.764 128.381  1.00  0.00           H  
ATOM   2801 HG21 ILE A 180      32.144  93.950 128.959  1.00  0.00           H  
ATOM   2802 HG22 ILE A 180      30.606  93.827 129.848  1.00  0.00           H  
ATOM   2803 HG23 ILE A 180      32.201  93.068 130.394  1.00  0.00           H  
ATOM   2804 HD11 ILE A 180      31.187  90.342 126.448  1.00  0.00           H  
ATOM   2805 HD12 ILE A 180      31.454  92.071 125.964  1.00  0.00           H  
ATOM   2806 HD13 ILE A 180      32.721  90.913 125.884  1.00  0.00           H  
ATOM   2807  N   LEU A 181      28.416  91.930 130.529  1.00  0.00           N  
ATOM   2808  CA  LEU A 181      27.597  92.582 131.614  1.00  0.00           C  
ATOM   2809  C   LEU A 181      26.992  91.555 132.608  1.00  0.00           C  
ATOM   2810  O   LEU A 181      26.368  91.944 133.561  1.00  0.00           O  
ATOM   2811  CB  LEU A 181      26.601  93.506 130.902  1.00  0.00           C  
ATOM   2812  CG  LEU A 181      27.189  94.645 129.987  1.00  0.00           C  
ATOM   2813  CD1 LEU A 181      26.043  95.245 129.204  1.00  0.00           C  
ATOM   2814  CD2 LEU A 181      27.762  95.734 130.820  1.00  0.00           C  
ATOM   2815  H   LEU A 181      28.200  92.052 129.551  1.00  0.00           H  
ATOM   2816  HA  LEU A 181      28.270  93.127 132.277  1.00  0.00           H  
ATOM   2817  HB2 LEU A 181      25.945  92.850 130.330  1.00  0.00           H  
ATOM   2818  HB3 LEU A 181      25.926  93.908 131.657  1.00  0.00           H  
ATOM   2819  HG  LEU A 181      27.931  94.259 129.286  1.00  0.00           H  
ATOM   2820 HD11 LEU A 181      25.452  94.540 128.619  1.00  0.00           H  
ATOM   2821 HD12 LEU A 181      25.508  95.951 129.838  1.00  0.00           H  
ATOM   2822 HD13 LEU A 181      26.446  95.817 128.368  1.00  0.00           H  
ATOM   2823 HD21 LEU A 181      27.071  95.928 131.641  1.00  0.00           H  
ATOM   2824 HD22 LEU A 181      28.748  95.435 131.175  1.00  0.00           H  
ATOM   2825 HD23 LEU A 181      27.897  96.620 130.199  1.00  0.00           H  
ATOM   2826  N   SER A 182      27.276  90.259 132.500  1.00  0.00           N  
ATOM   2827  CA  SER A 182      26.828  89.193 133.402  1.00  0.00           C  
ATOM   2828  C   SER A 182      28.010  88.318 133.865  1.00  0.00           C  
ATOM   2829  O   SER A 182      27.872  87.548 134.806  1.00  0.00           O  
ATOM   2830  CB  SER A 182      25.711  88.249 132.789  1.00  0.00           C  
ATOM   2831  OG  SER A 182      24.864  88.996 131.986  1.00  0.00           O  
ATOM   2832  H   SER A 182      27.856  89.996 131.717  1.00  0.00           H  
ATOM   2833  HA  SER A 182      26.389  89.612 134.307  1.00  0.00           H  
ATOM   2834  HB2 SER A 182      26.116  87.438 132.185  1.00  0.00           H  
ATOM   2835  HB3 SER A 182      25.008  87.833 133.512  1.00  0.00           H  
ATOM   2836  HG  SER A 182      25.189  89.036 131.083  1.00  0.00           H  
ATOM   2837  N   THR A 183      29.133  88.296 133.140  1.00  0.00           N  
ATOM   2838  CA  THR A 183      30.347  87.403 133.474  1.00  0.00           C  
ATOM   2839  C   THR A 183      31.557  88.070 134.131  1.00  0.00           C  
ATOM   2840  O   THR A 183      32.243  87.385 134.824  1.00  0.00           O  
ATOM   2841  CB  THR A 183      30.855  86.695 132.214  1.00  0.00           C  
ATOM   2842  CG2 THR A 183      29.828  85.820 131.401  1.00  0.00           C  
ATOM   2843  OG1 THR A 183      31.472  87.571 131.329  1.00  0.00           O  
ATOM   2844  H   THR A 183      29.267  88.888 132.333  1.00  0.00           H  
ATOM   2845  HA  THR A 183      30.131  86.589 134.165  1.00  0.00           H  
ATOM   2846  HB  THR A 183      31.574  85.914 132.461  1.00  0.00           H  
ATOM   2847  HG1 THR A 183      32.019  87.125 130.679  1.00  0.00           H  
ATOM   2848 HG21 THR A 183      29.050  86.415 130.923  1.00  0.00           H  
ATOM   2849 HG22 THR A 183      30.398  85.293 130.637  1.00  0.00           H  
ATOM   2850 HG23 THR A 183      29.322  85.135 132.084  1.00  0.00           H  
ATOM   2851  N   GLY A 184      31.717  89.366 133.895  1.00  0.00           N  
ATOM   2852  CA  GLY A 184      32.855  90.247 134.232  1.00  0.00           C  
ATOM   2853  C   GLY A 184      33.983  90.045 133.226  1.00  0.00           C  
ATOM   2854  O   GLY A 184      35.014  90.706 133.410  1.00  0.00           O  
ATOM   2855  H   GLY A 184      31.040  89.788 133.275  1.00  0.00           H  
ATOM   2856  HA2 GLY A 184      32.668  91.311 134.370  1.00  0.00           H  
ATOM   2857  HA3 GLY A 184      33.300  89.815 135.129  1.00  0.00           H  
ATOM   2858  N   CYS A 185      33.864  89.264 132.129  1.00  0.00           N  
ATOM   2859  CA  CYS A 185      34.969  89.041 131.173  1.00  0.00           C  
ATOM   2860  C   CYS A 185      34.442  88.879 129.747  1.00  0.00           C  
ATOM   2861  O   CYS A 185      33.289  88.510 129.502  1.00  0.00           O  
ATOM   2862  CB  CYS A 185      35.903  87.850 131.588  1.00  0.00           C  
ATOM   2863  SG  CYS A 185      34.779  86.400 131.707  1.00  0.00           S  
ATOM   2864  H   CYS A 185      32.951  88.867 131.957  1.00  0.00           H  
ATOM   2865  HA  CYS A 185      35.562  89.952 131.094  1.00  0.00           H  
ATOM   2866  HB2 CYS A 185      36.724  87.771 130.876  1.00  0.00           H  
ATOM   2867  HB3 CYS A 185      36.361  88.107 132.544  1.00  0.00           H  
ATOM   2868  HG  CYS A 185      34.722  85.885 130.476  1.00  0.00           H  
ATOM   2869  N   ALA A 186      35.351  89.099 128.794  1.00  0.00           N  
ATOM   2870  CA  ALA A 186      35.219  88.646 127.383  1.00  0.00           C  
ATOM   2871  C   ALA A 186      35.162  87.117 127.316  1.00  0.00           C  
ATOM   2872  O   ALA A 186      35.693  86.400 128.189  1.00  0.00           O  
ATOM   2873  CB  ALA A 186      36.446  89.128 126.566  1.00  0.00           C  
ATOM   2874  H   ALA A 186      36.257  89.444 129.078  1.00  0.00           H  
ATOM   2875  HA  ALA A 186      34.296  89.021 126.943  1.00  0.00           H  
ATOM   2876  HB1 ALA A 186      37.397  89.014 127.086  1.00  0.00           H  
ATOM   2877  HB2 ALA A 186      36.570  88.650 125.595  1.00  0.00           H  
ATOM   2878  HB3 ALA A 186      36.354  90.190 126.338  1.00  0.00           H  
ATOM   2879  N   PRO A 187      34.770  86.569 126.204  1.00  0.00           N  
ATOM   2880  CA  PRO A 187      34.607  85.116 125.860  1.00  0.00           C  
ATOM   2881  C   PRO A 187      36.009  84.429 125.708  1.00  0.00           C  
ATOM   2882  O   PRO A 187      36.930  85.052 125.160  1.00  0.00           O  
ATOM   2883  CB  PRO A 187      33.951  85.073 124.465  1.00  0.00           C  
ATOM   2884  CG  PRO A 187      33.130  86.347 124.353  1.00  0.00           C  
ATOM   2885  CD  PRO A 187      34.169  87.260 125.045  1.00  0.00           C  
ATOM   2886  HA  PRO A 187      33.932  84.632 126.566  1.00  0.00           H  
ATOM   2887  HB2 PRO A 187      34.687  85.119 123.661  1.00  0.00           H  
ATOM   2888  HB3 PRO A 187      33.328  84.210 124.233  1.00  0.00           H  
ATOM   2889  HG2 PRO A 187      32.864  86.649 123.340  1.00  0.00           H  
ATOM   2890  HG3 PRO A 187      32.240  86.242 124.974  1.00  0.00           H  
ATOM   2891  HD2 PRO A 187      34.958  87.544 124.347  1.00  0.00           H  
ATOM   2892  HD3 PRO A 187      33.647  88.180 125.300  1.00  0.00           H  
ATOM   2893  N   PRO A 188      36.080  83.058 126.006  1.00  0.00           N  
ATOM   2894  CA  PRO A 188      37.468  82.468 125.984  1.00  0.00           C  
ATOM   2895  C   PRO A 188      37.843  81.965 124.577  1.00  0.00           C  
ATOM   2896  O   PRO A 188      39.054  81.874 124.238  1.00  0.00           O  
ATOM   2897  CB  PRO A 188      37.377  81.359 127.060  1.00  0.00           C  
ATOM   2898  CG  PRO A 188      35.901  80.973 127.062  1.00  0.00           C  
ATOM   2899  CD  PRO A 188      35.095  82.255 126.733  1.00  0.00           C  
ATOM   2900  HA  PRO A 188      38.279  83.145 126.253  1.00  0.00           H  
ATOM   2901  HB2 PRO A 188      38.048  80.538 126.811  1.00  0.00           H  
ATOM   2902  HB3 PRO A 188      37.666  81.812 128.008  1.00  0.00           H  
ATOM   2903  HG2 PRO A 188      35.706  80.199 126.319  1.00  0.00           H  
ATOM   2904  HG3 PRO A 188      35.693  80.532 128.037  1.00  0.00           H  
ATOM   2905  HD2 PRO A 188      34.278  82.001 126.058  1.00  0.00           H  
ATOM   2906  HD3 PRO A 188      34.896  82.689 127.712  1.00  0.00           H  
ATOM   2907  N   GLY A 189      36.860  81.556 123.791  1.00  0.00           N  
ATOM   2908  CA  GLY A 189      36.950  81.028 122.445  1.00  0.00           C  
ATOM   2909  C   GLY A 189      37.603  82.069 121.487  1.00  0.00           C  
ATOM   2910  O   GLY A 189      37.366  83.280 121.633  1.00  0.00           O  
ATOM   2911  H   GLY A 189      35.974  81.470 124.269  1.00  0.00           H  
ATOM   2912  HA2 GLY A 189      37.665  80.206 122.486  1.00  0.00           H  
ATOM   2913  HA3 GLY A 189      35.991  80.684 122.057  1.00  0.00           H  
ATOM   2914  N   LYS A 190      38.624  81.638 120.682  1.00  0.00           N  
ATOM   2915  CA  LYS A 190      39.430  82.442 119.787  1.00  0.00           C  
ATOM   2916  C   LYS A 190      38.477  83.204 118.824  1.00  0.00           C  
ATOM   2917  O   LYS A 190      37.621  82.620 118.184  1.00  0.00           O  
ATOM   2918  CB  LYS A 190      40.486  81.599 118.947  1.00  0.00           C  
ATOM   2919  CG  LYS A 190      41.751  81.222 119.806  1.00  0.00           C  
ATOM   2920  CD  LYS A 190      42.942  80.682 119.016  1.00  0.00           C  
ATOM   2921  CE  LYS A 190      43.991  79.923 119.961  1.00  0.00           C  
ATOM   2922  NZ  LYS A 190      44.798  78.836 119.458  1.00  0.00           N1+
ATOM   2923  H   LYS A 190      38.778  80.640 120.722  1.00  0.00           H  
ATOM   2924  HA  LYS A 190      39.922  83.185 120.416  1.00  0.00           H  
ATOM   2925  HB2 LYS A 190      40.111  80.695 118.470  1.00  0.00           H  
ATOM   2926  HB3 LYS A 190      40.868  82.151 118.088  1.00  0.00           H  
ATOM   2927  HG2 LYS A 190      42.010  82.092 120.410  1.00  0.00           H  
ATOM   2928  HG3 LYS A 190      41.479  80.445 120.520  1.00  0.00           H  
ATOM   2929  HD2 LYS A 190      42.526  80.054 118.228  1.00  0.00           H  
ATOM   2930  HD3 LYS A 190      43.429  81.523 118.521  1.00  0.00           H  
ATOM   2931  HE2 LYS A 190      44.706  80.621 120.397  1.00  0.00           H  
ATOM   2932  HE3 LYS A 190      43.425  79.506 120.794  1.00  0.00           H  
ATOM   2933  HZ1 LYS A 190      45.443  78.450 120.131  1.00  0.00           H  
ATOM   2934  HZ2 LYS A 190      44.222  78.089 119.099  1.00  0.00           H  
ATOM   2935  HZ3 LYS A 190      45.383  79.136 118.691  1.00  0.00           H  
ATOM   2936  N   ASN A 191      38.704  84.504 118.726  1.00  0.00           N  
ATOM   2937  CA  ASN A 191      37.757  85.380 118.124  1.00  0.00           C  
ATOM   2938  C   ASN A 191      37.665  85.287 116.539  1.00  0.00           C  
ATOM   2939  O   ASN A 191      38.680  85.583 115.983  1.00  0.00           O  
ATOM   2940  CB  ASN A 191      38.051  86.845 118.688  1.00  0.00           C  
ATOM   2941  CG  ASN A 191      37.037  87.865 118.204  1.00  0.00           C  
ATOM   2942  ND2 ASN A 191      36.282  88.469 119.098  1.00  0.00           N  
ATOM   2943  OD1 ASN A 191      36.928  88.086 116.978  1.00  0.00           O  
ATOM   2944  H   ASN A 191      39.579  84.825 119.116  1.00  0.00           H  
ATOM   2945  HA  ASN A 191      36.853  84.978 118.582  1.00  0.00           H  
ATOM   2946  HB2 ASN A 191      38.125  86.903 119.774  1.00  0.00           H  
ATOM   2947  HB3 ASN A 191      39.026  87.130 118.290  1.00  0.00           H  
ATOM   2948 HD21 ASN A 191      35.576  89.098 118.746  1.00  0.00           H  
ATOM   2949 HD22 ASN A 191      36.459  88.231 120.064  1.00  0.00           H  
ATOM   2950  N   ILE A 192      36.524  85.124 115.853  1.00  0.00           N  
ATOM   2951  CA  ILE A 192      36.394  85.023 114.345  1.00  0.00           C  
ATOM   2952  C   ILE A 192      37.093  86.228 113.592  1.00  0.00           C  
ATOM   2953  O   ILE A 192      37.686  85.993 112.524  1.00  0.00           O  
ATOM   2954  CB  ILE A 192      34.938  84.903 113.878  1.00  0.00           C  
ATOM   2955  CG1 ILE A 192      34.005  86.084 114.301  1.00  0.00           C  
ATOM   2956  CG2 ILE A 192      34.240  83.558 114.297  1.00  0.00           C  
ATOM   2957  CD1 ILE A 192      32.685  86.208 113.636  1.00  0.00           C  
ATOM   2958  H   ILE A 192      35.693  85.127 116.426  1.00  0.00           H  
ATOM   2959  HA  ILE A 192      36.823  84.122 113.909  1.00  0.00           H  
ATOM   2960  HB  ILE A 192      35.051  84.973 112.795  1.00  0.00           H  
ATOM   2961 HG12 ILE A 192      33.860  85.987 115.376  1.00  0.00           H  
ATOM   2962 HG13 ILE A 192      34.512  87.024 114.083  1.00  0.00           H  
ATOM   2963 HG21 ILE A 192      34.741  82.742 113.777  1.00  0.00           H  
ATOM   2964 HG22 ILE A 192      34.276  83.324 115.362  1.00  0.00           H  
ATOM   2965 HG23 ILE A 192      33.250  83.556 113.844  1.00  0.00           H  
ATOM   2966 HD11 ILE A 192      31.983  85.578 114.182  1.00  0.00           H  
ATOM   2967 HD12 ILE A 192      32.268  87.206 113.773  1.00  0.00           H  
ATOM   2968 HD13 ILE A 192      32.695  85.968 112.572  1.00  0.00           H  
ATOM   2969  N   TYR A 193      37.061  87.446 114.145  1.00  0.00           N  
ATOM   2970  CA  TYR A 193      37.779  88.622 113.551  1.00  0.00           C  
ATOM   2971  C   TYR A 193      39.181  88.826 114.036  1.00  0.00           C  
ATOM   2972  O   TYR A 193      39.934  89.536 113.366  1.00  0.00           O  
ATOM   2973  CB  TYR A 193      36.951  89.901 113.654  1.00  0.00           C  
ATOM   2974  CG  TYR A 193      35.526  89.941 113.163  1.00  0.00           C  
ATOM   2975  CD1 TYR A 193      35.169  89.549 111.873  1.00  0.00           C  
ATOM   2976  CD2 TYR A 193      34.533  90.452 114.002  1.00  0.00           C  
ATOM   2977  CE1 TYR A 193      33.918  89.803 111.383  1.00  0.00           C  
ATOM   2978  CE2 TYR A 193      33.242  90.736 113.502  1.00  0.00           C  
ATOM   2979  CZ  TYR A 193      32.900  90.367 112.191  1.00  0.00           C  
ATOM   2980  OH  TYR A 193      31.698  90.724 111.713  1.00  0.00           O  
ATOM   2981  H   TYR A 193      36.581  87.644 115.011  1.00  0.00           H  
ATOM   2982  HA  TYR A 193      37.858  88.419 112.483  1.00  0.00           H  
ATOM   2983  HB2 TYR A 193      36.760  90.062 114.716  1.00  0.00           H  
ATOM   2984  HB3 TYR A 193      37.564  90.679 113.199  1.00  0.00           H  
ATOM   2985  HD1 TYR A 193      35.977  89.182 111.257  1.00  0.00           H  
ATOM   2986  HD2 TYR A 193      34.859  90.782 114.977  1.00  0.00           H  
ATOM   2987  HE1 TYR A 193      33.743  89.606 110.336  1.00  0.00           H  
ATOM   2988  HE2 TYR A 193      32.431  91.113 114.107  1.00  0.00           H  
ATOM   2989  HH  TYR A 193      31.367  91.492 112.185  1.00  0.00           H  
ATOM   2990  N   TYR A 194      39.513  88.196 115.179  1.00  0.00           N  
ATOM   2991  CA  TYR A 194      40.686  88.537 115.985  1.00  0.00           C  
ATOM   2992  C   TYR A 194      41.459  87.327 116.460  1.00  0.00           C  
ATOM   2993  O   TYR A 194      41.816  87.181 117.636  1.00  0.00           O  
ATOM   2994  CB  TYR A 194      40.375  89.634 117.058  1.00  0.00           C  
ATOM   2995  CG  TYR A 194      39.697  90.890 116.398  1.00  0.00           C  
ATOM   2996  CD1 TYR A 194      38.364  91.282 116.623  1.00  0.00           C  
ATOM   2997  CD2 TYR A 194      40.437  91.695 115.477  1.00  0.00           C  
ATOM   2998  CE1 TYR A 194      37.749  92.312 115.800  1.00  0.00           C  
ATOM   2999  CE2 TYR A 194      39.849  92.760 114.724  1.00  0.00           C  
ATOM   3000  CZ  TYR A 194      38.526  93.062 114.934  1.00  0.00           C  
ATOM   3001  OH  TYR A 194      37.992  94.089 114.151  1.00  0.00           O  
ATOM   3002  H   TYR A 194      38.780  87.672 115.634  1.00  0.00           H  
ATOM   3003  HA  TYR A 194      41.339  89.014 115.255  1.00  0.00           H  
ATOM   3004  HB2 TYR A 194      39.561  89.264 117.681  1.00  0.00           H  
ATOM   3005  HB3 TYR A 194      41.258  89.772 117.682  1.00  0.00           H  
ATOM   3006  HD1 TYR A 194      37.722  90.664 117.231  1.00  0.00           H  
ATOM   3007  HD2 TYR A 194      41.479  91.519 115.253  1.00  0.00           H  
ATOM   3008  HE1 TYR A 194      36.740  92.670 115.932  1.00  0.00           H  
ATOM   3009  HE2 TYR A 194      40.477  93.317 114.046  1.00  0.00           H  
ATOM   3010  HH  TYR A 194      37.118  94.392 114.411  1.00  0.00           H  
ATOM   3011  N   LYS A 195      41.487  86.303 115.598  1.00  0.00           N  
ATOM   3012  CA  LYS A 195      41.892  84.897 115.882  1.00  0.00           C  
ATOM   3013  C   LYS A 195      43.312  84.678 116.361  1.00  0.00           C  
ATOM   3014  O   LYS A 195      43.680  83.526 116.648  1.00  0.00           O  
ATOM   3015  CB  LYS A 195      41.692  84.114 114.569  1.00  0.00           C  
ATOM   3016  CG  LYS A 195      40.315  83.566 114.150  1.00  0.00           C  
ATOM   3017  CD  LYS A 195      40.347  82.596 112.919  1.00  0.00           C  
ATOM   3018  CE  LYS A 195      38.878  82.473 112.534  1.00  0.00           C  
ATOM   3019  NZ  LYS A 195      38.730  81.538 111.444  1.00  0.00           N1+
ATOM   3020  H   LYS A 195      41.149  86.477 114.663  1.00  0.00           H  
ATOM   3021  HA  LYS A 195      41.268  84.525 116.692  1.00  0.00           H  
ATOM   3022  HB2 LYS A 195      41.988  84.836 113.808  1.00  0.00           H  
ATOM   3023  HB3 LYS A 195      42.335  83.234 114.555  1.00  0.00           H  
ATOM   3024  HG2 LYS A 195      39.931  83.009 115.005  1.00  0.00           H  
ATOM   3025  HG3 LYS A 195      39.646  84.392 113.911  1.00  0.00           H  
ATOM   3026  HD2 LYS A 195      40.894  83.090 112.117  1.00  0.00           H  
ATOM   3027  HD3 LYS A 195      40.831  81.696 113.299  1.00  0.00           H  
ATOM   3028  HE2 LYS A 195      38.201  82.250 113.358  1.00  0.00           H  
ATOM   3029  HE3 LYS A 195      38.570  83.481 112.257  1.00  0.00           H  
ATOM   3030  HZ1 LYS A 195      38.940  80.575 111.663  1.00  0.00           H  
ATOM   3031  HZ2 LYS A 195      37.769  81.479 111.138  1.00  0.00           H  
ATOM   3032  HZ3 LYS A 195      39.335  81.806 110.682  1.00  0.00           H  
ATOM   3033  N   SER A 196      44.115  85.714 116.351  1.00  0.00           N  
ATOM   3034  CA  SER A 196      45.589  85.506 116.627  1.00  0.00           C  
ATOM   3035  C   SER A 196      45.911  84.726 117.872  1.00  0.00           C  
ATOM   3036  O   SER A 196      45.465  85.091 118.901  1.00  0.00           O  
ATOM   3037  CB  SER A 196      46.299  86.844 116.623  1.00  0.00           C  
ATOM   3038  OG  SER A 196      47.719  86.783 116.440  1.00  0.00           O  
ATOM   3039  H   SER A 196      43.882  86.696 116.307  1.00  0.00           H  
ATOM   3040  HA  SER A 196      45.941  84.850 115.830  1.00  0.00           H  
ATOM   3041  HB2 SER A 196      45.728  87.451 115.922  1.00  0.00           H  
ATOM   3042  HB3 SER A 196      46.220  87.291 117.614  1.00  0.00           H  
ATOM   3043  HG  SER A 196      48.029  87.688 116.510  1.00  0.00           H  
ATOM   3044  N   ASP A 197      46.836  83.758 117.748  1.00  0.00           N  
ATOM   3045  CA  ASP A 197      47.311  83.035 118.984  1.00  0.00           C  
ATOM   3046  C   ASP A 197      48.074  83.993 119.891  1.00  0.00           C  
ATOM   3047  O   ASP A 197      48.488  83.655 120.985  1.00  0.00           O  
ATOM   3048  CB  ASP A 197      48.167  81.815 118.458  1.00  0.00           C  
ATOM   3049  CG  ASP A 197      47.435  80.840 117.564  1.00  0.00           C  
ATOM   3050  OD1 ASP A 197      48.053  80.385 116.596  1.00  0.00           O  
ATOM   3051  OD2 ASP A 197      46.237  80.449 117.765  1.00  0.00           O1-
ATOM   3052  H   ASP A 197      47.064  83.434 116.819  1.00  0.00           H  
ATOM   3053  HA  ASP A 197      46.427  82.726 119.542  1.00  0.00           H  
ATOM   3054  HB2 ASP A 197      49.083  82.219 118.027  1.00  0.00           H  
ATOM   3055  HB3 ASP A 197      48.516  81.275 119.338  1.00  0.00           H  
ATOM   3056  N   LEU A 198      48.472  85.128 119.360  1.00  0.00           N  
ATOM   3057  CA  LEU A 198      49.337  86.109 120.138  1.00  0.00           C  
ATOM   3058  C   LEU A 198      48.557  87.027 120.997  1.00  0.00           C  
ATOM   3059  O   LEU A 198      49.118  87.814 121.797  1.00  0.00           O  
ATOM   3060  CB  LEU A 198      50.136  86.935 119.051  1.00  0.00           C  
ATOM   3061  CG  LEU A 198      50.828  86.147 117.979  1.00  0.00           C  
ATOM   3062  CD1 LEU A 198      51.809  86.924 117.193  1.00  0.00           C  
ATOM   3063  CD2 LEU A 198      51.614  84.985 118.648  1.00  0.00           C  
ATOM   3064  H   LEU A 198      48.335  85.313 118.377  1.00  0.00           H  
ATOM   3065  HA  LEU A 198      50.066  85.607 120.774  1.00  0.00           H  
ATOM   3066  HB2 LEU A 198      49.380  87.528 118.535  1.00  0.00           H  
ATOM   3067  HB3 LEU A 198      50.837  87.647 119.487  1.00  0.00           H  
ATOM   3068  HG  LEU A 198      50.153  85.813 117.190  1.00  0.00           H  
ATOM   3069 HD11 LEU A 198      52.593  87.441 117.746  1.00  0.00           H  
ATOM   3070 HD12 LEU A 198      52.245  86.353 116.371  1.00  0.00           H  
ATOM   3071 HD13 LEU A 198      51.279  87.777 116.771  1.00  0.00           H  
ATOM   3072 HD21 LEU A 198      52.396  85.300 119.339  1.00  0.00           H  
ATOM   3073 HD22 LEU A 198      50.984  84.285 119.194  1.00  0.00           H  
ATOM   3074 HD23 LEU A 198      52.163  84.476 117.854  1.00  0.00           H  
ATOM   3075  N   THR A 199      47.195  86.927 120.971  1.00  0.00           N  
ATOM   3076  CA  THR A 199      46.296  87.737 121.799  1.00  0.00           C  
ATOM   3077  C   THR A 199      45.900  87.064 123.087  1.00  0.00           C  
ATOM   3078  O   THR A 199      45.670  85.869 123.150  1.00  0.00           O  
ATOM   3079  CB  THR A 199      45.064  88.083 120.981  1.00  0.00           C  
ATOM   3080  CG2 THR A 199      44.343  89.263 121.689  1.00  0.00           C  
ATOM   3081  OG1 THR A 199      45.468  88.438 119.718  1.00  0.00           O  
ATOM   3082  H   THR A 199      46.677  86.241 120.441  1.00  0.00           H  
ATOM   3083  HA  THR A 199      46.911  88.608 122.025  1.00  0.00           H  
ATOM   3084  HB  THR A 199      44.454  87.192 120.836  1.00  0.00           H  
ATOM   3085  HG1 THR A 199      44.681  88.537 119.175  1.00  0.00           H  
ATOM   3086 HG21 THR A 199      45.116  90.021 121.823  1.00  0.00           H  
ATOM   3087 HG22 THR A 199      43.494  89.651 121.126  1.00  0.00           H  
ATOM   3088 HG23 THR A 199      43.946  88.927 122.647  1.00  0.00           H  
ATOM   3089  N   LYS A 200      46.018  87.876 124.141  1.00  0.00           N  
ATOM   3090  CA  LYS A 200      45.996  87.299 125.503  1.00  0.00           C  
ATOM   3091  C   LYS A 200      45.486  88.259 126.563  1.00  0.00           C  
ATOM   3092  O   LYS A 200      45.458  89.438 126.386  1.00  0.00           O  
ATOM   3093  CB  LYS A 200      47.437  86.797 125.763  1.00  0.00           C  
ATOM   3094  CG  LYS A 200      48.410  87.980 125.872  1.00  0.00           C  
ATOM   3095  CD  LYS A 200      49.868  87.574 125.691  1.00  0.00           C  
ATOM   3096  CE  LYS A 200      50.461  86.760 126.834  1.00  0.00           C  
ATOM   3097  NZ  LYS A 200      50.555  87.357 128.139  1.00  0.00           N1+
ATOM   3098  H   LYS A 200      46.254  88.855 124.063  1.00  0.00           H  
ATOM   3099  HA  LYS A 200      45.283  86.475 125.466  1.00  0.00           H  
ATOM   3100  HB2 LYS A 200      47.534  86.255 126.705  1.00  0.00           H  
ATOM   3101  HB3 LYS A 200      47.795  86.159 124.955  1.00  0.00           H  
ATOM   3102  HG2 LYS A 200      48.168  88.658 125.054  1.00  0.00           H  
ATOM   3103  HG3 LYS A 200      48.243  88.562 126.778  1.00  0.00           H  
ATOM   3104  HD2 LYS A 200      49.788  86.993 124.772  1.00  0.00           H  
ATOM   3105  HD3 LYS A 200      50.397  88.521 125.584  1.00  0.00           H  
ATOM   3106  HE2 LYS A 200      49.932  85.817 126.704  1.00  0.00           H  
ATOM   3107  HE3 LYS A 200      51.512  86.577 126.608  1.00  0.00           H  
ATOM   3108  HZ1 LYS A 200      49.707  87.576 128.642  1.00  0.00           H  
ATOM   3109  HZ2 LYS A 200      51.132  86.705 128.650  1.00  0.00           H  
ATOM   3110  HZ3 LYS A 200      51.083  88.202 127.979  1.00  0.00           H  
ATOM   3111  N   ASP A 201      45.176  87.653 127.677  1.00  0.00           N  
ATOM   3112  CA  ASP A 201      45.080  88.351 128.942  1.00  0.00           C  
ATOM   3113  C   ASP A 201      44.102  89.518 129.012  1.00  0.00           C  
ATOM   3114  O   ASP A 201      44.338  90.509 129.789  1.00  0.00           O  
ATOM   3115  CB  ASP A 201      46.450  88.708 129.572  1.00  0.00           C  
ATOM   3116  CG  ASP A 201      47.447  87.581 129.595  1.00  0.00           C  
ATOM   3117  OD1 ASP A 201      48.622  87.917 129.945  1.00  0.00           O  
ATOM   3118  OD2 ASP A 201      47.189  86.452 129.186  1.00  0.00           O1-
ATOM   3119  H   ASP A 201      45.023  86.663 127.557  1.00  0.00           H  
ATOM   3120  HA  ASP A 201      44.632  87.666 129.661  1.00  0.00           H  
ATOM   3121  HB2 ASP A 201      46.942  89.517 129.033  1.00  0.00           H  
ATOM   3122  HB3 ASP A 201      46.179  88.912 130.609  1.00  0.00           H  
ATOM   3123  N   ILE A 202      42.981  89.441 128.258  1.00  0.00           N  
ATOM   3124  CA  ILE A 202      42.139  90.606 128.024  1.00  0.00           C  
ATOM   3125  C   ILE A 202      41.334  91.023 129.259  1.00  0.00           C  
ATOM   3126  O   ILE A 202      40.956  90.172 130.059  1.00  0.00           O  
ATOM   3127  CB  ILE A 202      41.182  90.363 126.726  1.00  0.00           C  
ATOM   3128  CG1 ILE A 202      41.949  90.253 125.437  1.00  0.00           C  
ATOM   3129  CG2 ILE A 202      40.085  91.462 126.694  1.00  0.00           C  
ATOM   3130  CD1 ILE A 202      41.211  89.544 124.305  1.00  0.00           C  
ATOM   3131  H   ILE A 202      42.891  88.540 127.812  1.00  0.00           H  
ATOM   3132  HA  ILE A 202      42.821  91.412 127.752  1.00  0.00           H  
ATOM   3133  HB  ILE A 202      40.592  89.456 126.860  1.00  0.00           H  
ATOM   3134 HG12 ILE A 202      42.467  91.174 125.167  1.00  0.00           H  
ATOM   3135 HG13 ILE A 202      42.823  89.603 125.481  1.00  0.00           H  
ATOM   3136 HG21 ILE A 202      39.489  91.465 127.606  1.00  0.00           H  
ATOM   3137 HG22 ILE A 202      40.501  92.468 126.629  1.00  0.00           H  
ATOM   3138 HG23 ILE A 202      39.481  91.311 125.798  1.00  0.00           H  
ATOM   3139 HD11 ILE A 202      41.751  89.226 123.412  1.00  0.00           H  
ATOM   3140 HD12 ILE A 202      40.601  88.747 124.728  1.00  0.00           H  
ATOM   3141 HD13 ILE A 202      40.479  90.261 123.936  1.00  0.00           H  
ATOM   3142  N   THR A 203      41.297  92.362 129.413  1.00  0.00           N  
ATOM   3143  CA  THR A 203      40.758  92.985 130.616  1.00  0.00           C  
ATOM   3144  C   THR A 203      39.441  93.749 130.402  1.00  0.00           C  
ATOM   3145  O   THR A 203      39.363  94.545 129.469  1.00  0.00           O  
ATOM   3146  CB  THR A 203      41.635  93.955 131.477  1.00  0.00           C  
ATOM   3147  CG2 THR A 203      41.140  94.112 132.939  1.00  0.00           C  
ATOM   3148  OG1 THR A 203      42.930  93.401 131.478  1.00  0.00           O  
ATOM   3149  H   THR A 203      41.858  92.925 128.790  1.00  0.00           H  
ATOM   3150  HA  THR A 203      40.539  92.187 131.326  1.00  0.00           H  
ATOM   3151  HB  THR A 203      41.581  94.909 130.952  1.00  0.00           H  
ATOM   3152  HG1 THR A 203      42.811  92.509 131.813  1.00  0.00           H  
ATOM   3153 HG21 THR A 203      40.061  94.187 133.073  1.00  0.00           H  
ATOM   3154 HG22 THR A 203      41.582  93.245 133.430  1.00  0.00           H  
ATOM   3155 HG23 THR A 203      41.552  95.036 133.347  1.00  0.00           H  
ATOM   3156  N   THR A 204      38.413  93.502 131.241  1.00  0.00           N  
ATOM   3157  CA  THR A 204      37.057  94.007 131.191  1.00  0.00           C  
ATOM   3158  C   THR A 204      36.811  95.083 132.284  1.00  0.00           C  
ATOM   3159  O   THR A 204      37.360  95.036 133.389  1.00  0.00           O  
ATOM   3160  CB  THR A 204      36.002  92.869 131.370  1.00  0.00           C  
ATOM   3161  CG2 THR A 204      34.551  93.412 131.385  1.00  0.00           C  
ATOM   3162  OG1 THR A 204      36.137  92.222 130.103  1.00  0.00           O  
ATOM   3163  H   THR A 204      38.612  92.841 131.979  1.00  0.00           H  
ATOM   3164  HA  THR A 204      36.932  94.555 130.257  1.00  0.00           H  
ATOM   3165  HB  THR A 204      36.156  92.209 132.223  1.00  0.00           H  
ATOM   3166  HG1 THR A 204      36.948  91.713 130.179  1.00  0.00           H  
ATOM   3167 HG21 THR A 204      34.337  93.936 132.317  1.00  0.00           H  
ATOM   3168 HG22 THR A 204      34.250  93.951 130.486  1.00  0.00           H  
ATOM   3169 HG23 THR A 204      33.899  92.538 131.367  1.00  0.00           H  
ATOM   3170  N   SER A 205      36.115  96.133 131.946  1.00  0.00           N  
ATOM   3171  CA  SER A 205      35.690  97.189 132.826  1.00  0.00           C  
ATOM   3172  C   SER A 205      34.426  97.817 132.250  1.00  0.00           C  
ATOM   3173  O   SER A 205      34.228  97.628 131.062  1.00  0.00           O  
ATOM   3174  CB  SER A 205      36.772  98.152 132.945  1.00  0.00           C  
ATOM   3175  OG  SER A 205      36.482  99.228 133.815  1.00  0.00           O  
ATOM   3176  H   SER A 205      35.808  96.080 130.985  1.00  0.00           H  
ATOM   3177  HA  SER A 205      35.399  96.754 133.781  1.00  0.00           H  
ATOM   3178  HB2 SER A 205      37.728  97.688 133.185  1.00  0.00           H  
ATOM   3179  HB3 SER A 205      36.957  98.556 131.950  1.00  0.00           H  
ATOM   3180  HG  SER A 205      36.629  98.894 134.704  1.00  0.00           H  
ATOM   3181  N   VAL A 206      33.589  98.433 133.115  1.00  0.00           N  
ATOM   3182  CA  VAL A 206      32.206  98.950 132.800  1.00  0.00           C  
ATOM   3183  C   VAL A 206      31.795 100.230 133.597  1.00  0.00           C  
ATOM   3184  O   VAL A 206      32.013 100.289 134.779  1.00  0.00           O  
ATOM   3185  CB  VAL A 206      31.244  97.855 133.182  1.00  0.00           C  
ATOM   3186  CG1 VAL A 206      29.696  98.220 132.981  1.00  0.00           C  
ATOM   3187  CG2 VAL A 206      31.388  96.501 132.362  1.00  0.00           C  
ATOM   3188  H   VAL A 206      33.800  98.402 134.103  1.00  0.00           H  
ATOM   3189  HA  VAL A 206      31.935  99.070 131.751  1.00  0.00           H  
ATOM   3190  HB  VAL A 206      31.459  97.591 134.218  1.00  0.00           H  
ATOM   3191 HG11 VAL A 206      29.293  99.150 133.380  1.00  0.00           H  
ATOM   3192 HG12 VAL A 206      29.480  98.380 131.925  1.00  0.00           H  
ATOM   3193 HG13 VAL A 206      29.128  97.358 133.331  1.00  0.00           H  
ATOM   3194 HG21 VAL A 206      31.236  96.619 131.289  1.00  0.00           H  
ATOM   3195 HG22 VAL A 206      32.398  96.091 132.349  1.00  0.00           H  
ATOM   3196 HG23 VAL A 206      30.694  95.757 132.752  1.00  0.00           H  
ATOM   3197  N   LEU A 207      31.246 101.246 132.956  1.00  0.00           N  
ATOM   3198  CA  LEU A 207      30.703 102.418 133.627  1.00  0.00           C  
ATOM   3199  C   LEU A 207      29.220 102.490 133.770  1.00  0.00           C  
ATOM   3200  O   LEU A 207      28.548 102.133 132.840  1.00  0.00           O  
ATOM   3201  CB  LEU A 207      31.213 103.675 132.818  1.00  0.00           C  
ATOM   3202  CG  LEU A 207      32.750 103.803 132.660  1.00  0.00           C  
ATOM   3203  CD1 LEU A 207      33.005 105.088 131.877  1.00  0.00           C  
ATOM   3204  CD2 LEU A 207      33.677 103.792 133.881  1.00  0.00           C  
ATOM   3205  H   LEU A 207      30.946 101.081 132.007  1.00  0.00           H  
ATOM   3206  HA  LEU A 207      31.143 102.453 134.623  1.00  0.00           H  
ATOM   3207  HB2 LEU A 207      30.721 103.666 131.845  1.00  0.00           H  
ATOM   3208  HB3 LEU A 207      30.936 104.612 133.301  1.00  0.00           H  
ATOM   3209  HG  LEU A 207      33.100 102.969 132.053  1.00  0.00           H  
ATOM   3210 HD11 LEU A 207      32.662 105.958 132.436  1.00  0.00           H  
ATOM   3211 HD12 LEU A 207      34.043 105.282 131.608  1.00  0.00           H  
ATOM   3212 HD13 LEU A 207      32.503 105.010 130.912  1.00  0.00           H  
ATOM   3213 HD21 LEU A 207      33.638 102.871 134.462  1.00  0.00           H  
ATOM   3214 HD22 LEU A 207      34.692 104.046 133.576  1.00  0.00           H  
ATOM   3215 HD23 LEU A 207      33.369 104.551 134.600  1.00  0.00           H  
ATOM   3216  N   THR A 208      28.711 102.900 134.965  1.00  0.00           N  
ATOM   3217  CA  THR A 208      27.362 102.625 135.378  1.00  0.00           C  
ATOM   3218  C   THR A 208      26.853 103.563 136.492  1.00  0.00           C  
ATOM   3219  O   THR A 208      27.585 104.044 137.374  1.00  0.00           O  
ATOM   3220  CB  THR A 208      27.154 101.196 135.655  1.00  0.00           C  
ATOM   3221  CG2 THR A 208      28.034 100.582 136.725  1.00  0.00           C  
ATOM   3222  OG1 THR A 208      25.818 100.977 136.116  1.00  0.00           O  
ATOM   3223  H   THR A 208      29.420 103.192 135.622  1.00  0.00           H  
ATOM   3224  HA  THR A 208      26.715 102.886 134.542  1.00  0.00           H  
ATOM   3225  HB  THR A 208      27.362 100.765 134.677  1.00  0.00           H  
ATOM   3226  HG1 THR A 208      25.562 100.070 136.300  1.00  0.00           H  
ATOM   3227 HG21 THR A 208      29.053 100.956 136.626  1.00  0.00           H  
ATOM   3228 HG22 THR A 208      27.609 100.628 137.727  1.00  0.00           H  
ATOM   3229 HG23 THR A 208      28.101  99.529 136.450  1.00  0.00           H  
ATOM   3230  N   VAL A 209      25.522 103.784 136.652  1.00  0.00           N  
ATOM   3231  CA  VAL A 209      24.767 104.617 137.602  1.00  0.00           C  
ATOM   3232  C   VAL A 209      23.271 104.150 137.726  1.00  0.00           C  
ATOM   3233  O   VAL A 209      22.720 103.681 136.749  1.00  0.00           O  
ATOM   3234  CB  VAL A 209      24.873 106.141 137.260  1.00  0.00           C  
ATOM   3235  CG1 VAL A 209      23.828 106.648 136.176  1.00  0.00           C  
ATOM   3236  CG2 VAL A 209      24.687 107.079 138.519  1.00  0.00           C  
ATOM   3237  H   VAL A 209      24.975 103.243 135.998  1.00  0.00           H  
ATOM   3238  HA  VAL A 209      25.133 104.364 138.596  1.00  0.00           H  
ATOM   3239  HB  VAL A 209      25.867 106.326 136.853  1.00  0.00           H  
ATOM   3240 HG11 VAL A 209      23.864 106.124 135.220  1.00  0.00           H  
ATOM   3241 HG12 VAL A 209      22.829 106.403 136.536  1.00  0.00           H  
ATOM   3242 HG13 VAL A 209      23.978 107.721 136.055  1.00  0.00           H  
ATOM   3243 HG21 VAL A 209      23.643 107.131 138.831  1.00  0.00           H  
ATOM   3244 HG22 VAL A 209      25.214 106.775 139.423  1.00  0.00           H  
ATOM   3245 HG23 VAL A 209      24.878 108.105 138.206  1.00  0.00           H  
ATOM   3246  N   ASN A 210      22.644 104.180 138.924  1.00  0.00           N  
ATOM   3247  CA  ASN A 210      21.228 103.746 139.015  1.00  0.00           C  
ATOM   3248  C   ASN A 210      20.844 102.318 138.605  1.00  0.00           C  
ATOM   3249  O   ASN A 210      19.692 102.035 138.334  1.00  0.00           O  
ATOM   3250  CB  ASN A 210      20.293 104.918 138.472  1.00  0.00           C  
ATOM   3251  CG  ASN A 210      20.584 106.231 139.234  1.00  0.00           C  
ATOM   3252  ND2 ASN A 210      20.496 106.100 140.552  1.00  0.00           N  
ATOM   3253  OD1 ASN A 210      20.855 107.302 138.666  1.00  0.00           O  
ATOM   3254  H   ASN A 210      23.218 104.435 139.715  1.00  0.00           H  
ATOM   3255  HA  ASN A 210      20.999 103.620 140.073  1.00  0.00           H  
ATOM   3256  HB2 ASN A 210      20.520 104.992 137.409  1.00  0.00           H  
ATOM   3257  HB3 ASN A 210      19.261 104.579 138.557  1.00  0.00           H  
ATOM   3258 HD21 ASN A 210      20.682 106.965 141.040  1.00  0.00           H  
ATOM   3259 HD22 ASN A 210      20.023 105.378 141.078  1.00  0.00           H  
ATOM   3260  N   ASN A 211      21.799 101.359 138.759  1.00  0.00           N  
ATOM   3261  CA  ASN A 211      21.675  99.958 138.397  1.00  0.00           C  
ATOM   3262  C   ASN A 211      21.625  99.655 136.907  1.00  0.00           C  
ATOM   3263  O   ASN A 211      21.063  98.667 136.436  1.00  0.00           O  
ATOM   3264  CB  ASN A 211      20.614  99.258 139.235  1.00  0.00           C  
ATOM   3265  CG  ASN A 211      20.580  99.609 140.674  1.00  0.00           C  
ATOM   3266  ND2 ASN A 211      19.556 100.283 141.083  1.00  0.00           N  
ATOM   3267  OD1 ASN A 211      21.495  99.365 141.426  1.00  0.00           O  
ATOM   3268  H   ASN A 211      22.679 101.660 139.154  1.00  0.00           H  
ATOM   3269  HA  ASN A 211      22.667  99.577 138.634  1.00  0.00           H  
ATOM   3270  HB2 ASN A 211      19.629  99.439 138.806  1.00  0.00           H  
ATOM   3271  HB3 ASN A 211      20.669  98.184 139.060  1.00  0.00           H  
ATOM   3272 HD21 ASN A 211      19.726 100.621 142.019  1.00  0.00           H  
ATOM   3273 HD22 ASN A 211      18.852 100.580 140.422  1.00  0.00           H  
ATOM   3274  N   LYS A 212      22.270 100.545 136.100  1.00  0.00           N  
ATOM   3275  CA  LYS A 212      22.260 100.513 134.670  1.00  0.00           C  
ATOM   3276  C   LYS A 212      23.578 101.001 133.995  1.00  0.00           C  
ATOM   3277  O   LYS A 212      23.877 102.207 134.054  1.00  0.00           O  
ATOM   3278  CB  LYS A 212      21.034 101.335 134.105  1.00  0.00           C  
ATOM   3279  CG  LYS A 212      20.663 101.179 132.629  1.00  0.00           C  
ATOM   3280  CD  LYS A 212      19.475 102.153 132.391  1.00  0.00           C  
ATOM   3281  CE  LYS A 212      19.403 102.411 130.956  1.00  0.00           C  
ATOM   3282  NZ  LYS A 212      19.049 101.170 130.243  1.00  0.00           N1+
ATOM   3283  H   LYS A 212      22.745 101.346 136.492  1.00  0.00           H  
ATOM   3284  HA  LYS A 212      22.107  99.491 134.322  1.00  0.00           H  
ATOM   3285  HB2 LYS A 212      20.124 101.175 134.682  1.00  0.00           H  
ATOM   3286  HB3 LYS A 212      21.216 102.381 134.353  1.00  0.00           H  
ATOM   3287  HG2 LYS A 212      21.531 101.460 132.034  1.00  0.00           H  
ATOM   3288  HG3 LYS A 212      20.347 100.153 132.438  1.00  0.00           H  
ATOM   3289  HD2 LYS A 212      18.598 101.570 132.667  1.00  0.00           H  
ATOM   3290  HD3 LYS A 212      19.676 103.093 132.906  1.00  0.00           H  
ATOM   3291  HE2 LYS A 212      18.596 103.126 130.793  1.00  0.00           H  
ATOM   3292  HE3 LYS A 212      20.323 102.827 130.548  1.00  0.00           H  
ATOM   3293  HZ1 LYS A 212      18.942 101.244 129.242  1.00  0.00           H  
ATOM   3294  HZ2 LYS A 212      19.710 100.423 130.396  1.00  0.00           H  
ATOM   3295  HZ3 LYS A 212      18.146 100.829 130.539  1.00  0.00           H  
ATOM   3296  N   ALA A 213      24.296 100.078 133.357  1.00  0.00           N  
ATOM   3297  CA  ALA A 213      25.569 100.346 132.646  1.00  0.00           C  
ATOM   3298  C   ALA A 213      25.284 101.242 131.406  1.00  0.00           C  
ATOM   3299  O   ALA A 213      24.239 101.170 130.733  1.00  0.00           O  
ATOM   3300  CB  ALA A 213      26.240  99.073 132.154  1.00  0.00           C  
ATOM   3301  H   ALA A 213      23.857  99.174 133.258  1.00  0.00           H  
ATOM   3302  HA  ALA A 213      26.176 100.932 133.336  1.00  0.00           H  
ATOM   3303  HB1 ALA A 213      25.491  98.548 131.559  1.00  0.00           H  
ATOM   3304  HB2 ALA A 213      27.108  99.352 131.556  1.00  0.00           H  
ATOM   3305  HB3 ALA A 213      26.566  98.427 132.969  1.00  0.00           H  
ATOM   3306  N   HIE A 214      26.139 102.233 131.272  1.00  0.00           N  
ATOM   3307  CA  HIE A 214      26.126 103.124 130.084  1.00  0.00           C  
ATOM   3308  C   HIE A 214      27.374 103.122 129.125  1.00  0.00           C  
ATOM   3309  O   HIE A 214      27.365 103.705 128.007  1.00  0.00           O  
ATOM   3310  CB  HIE A 214      25.860 104.592 130.432  1.00  0.00           C  
ATOM   3311  CG  HIE A 214      26.943 105.207 131.364  1.00  0.00           C  
ATOM   3312  CD2 HIE A 214      26.752 105.330 132.659  1.00  0.00           C  
ATOM   3313  ND1 HIE A 214      28.193 105.739 130.974  1.00  0.00           N  
ATOM   3314  CE1 HIE A 214      28.682 106.236 132.102  1.00  0.00           C  
ATOM   3315  NE2 HIE A 214      27.849 106.028 133.126  1.00  0.00           N  
ATOM   3316  H   HIE A 214      26.938 102.188 131.889  1.00  0.00           H  
ATOM   3317  HA  HIE A 214      25.298 102.829 129.440  1.00  0.00           H  
ATOM   3318  HB2 HIE A 214      25.820 105.246 129.561  1.00  0.00           H  
ATOM   3319  HB3 HIE A 214      24.874 104.579 130.896  1.00  0.00           H  
ATOM   3320  HD2 HIE A 214      25.892 104.968 133.204  1.00  0.00           H  
ATOM   3321  HE1 HIE A 214      29.618 106.765 132.206  1.00  0.00           H  
ATOM   3322  HE2 HIE A 214      28.023 106.306 134.082  1.00  0.00           H  
ATOM   3323  N   MET A 215      28.443 102.478 129.542  1.00  0.00           N  
ATOM   3324  CA  MET A 215      29.564 102.191 128.643  1.00  0.00           C  
ATOM   3325  C   MET A 215      30.258 100.888 129.064  1.00  0.00           C  
ATOM   3326  O   MET A 215      30.283 100.450 130.196  1.00  0.00           O  
ATOM   3327  CB  MET A 215      30.563 103.395 128.734  1.00  0.00           C  
ATOM   3328  CG  MET A 215      31.249 103.559 127.331  1.00  0.00           C  
ATOM   3329  SD  MET A 215      32.381 104.963 127.464  1.00  0.00           S  
ATOM   3330  CE  MET A 215      33.789 104.139 128.347  1.00  0.00           C  
ATOM   3331  H   MET A 215      28.456 102.029 130.447  1.00  0.00           H  
ATOM   3332  HA  MET A 215      29.255 102.131 127.599  1.00  0.00           H  
ATOM   3333  HB2 MET A 215      29.955 104.254 129.018  1.00  0.00           H  
ATOM   3334  HB3 MET A 215      31.327 103.230 129.494  1.00  0.00           H  
ATOM   3335  HG2 MET A 215      31.912 102.707 127.175  1.00  0.00           H  
ATOM   3336  HG3 MET A 215      30.564 103.801 126.519  1.00  0.00           H  
ATOM   3337  HE1 MET A 215      34.681 104.686 128.043  1.00  0.00           H  
ATOM   3338  HE2 MET A 215      33.535 104.170 129.407  1.00  0.00           H  
ATOM   3339  HE3 MET A 215      33.830 103.115 127.974  1.00  0.00           H  
ATOM   3340  N   VAL A 216      30.943 100.366 128.077  1.00  0.00           N  
ATOM   3341  CA  VAL A 216      31.782  99.196 128.255  1.00  0.00           C  
ATOM   3342  C   VAL A 216      33.266  99.517 127.927  1.00  0.00           C  
ATOM   3343  O   VAL A 216      33.475 100.304 126.988  1.00  0.00           O  
ATOM   3344  CB  VAL A 216      31.286  98.014 127.323  1.00  0.00           C  
ATOM   3345  CG1 VAL A 216      32.073  96.747 127.683  1.00  0.00           C  
ATOM   3346  CG2 VAL A 216      29.839  97.700 127.300  1.00  0.00           C  
ATOM   3347  H   VAL A 216      30.874 100.706 127.129  1.00  0.00           H  
ATOM   3348  HA  VAL A 216      31.829  98.895 129.301  1.00  0.00           H  
ATOM   3349  HB  VAL A 216      31.537  98.366 126.322  1.00  0.00           H  
ATOM   3350 HG11 VAL A 216      31.624  95.839 127.282  1.00  0.00           H  
ATOM   3351 HG12 VAL A 216      33.130  96.783 127.417  1.00  0.00           H  
ATOM   3352 HG13 VAL A 216      32.072  96.450 128.732  1.00  0.00           H  
ATOM   3353 HG21 VAL A 216      29.511  97.561 128.330  1.00  0.00           H  
ATOM   3354 HG22 VAL A 216      29.350  98.539 126.807  1.00  0.00           H  
ATOM   3355 HG23 VAL A 216      29.702  96.757 126.771  1.00  0.00           H  
ATOM   3356  N   THR A 217      34.217  98.851 128.581  1.00  0.00           N  
ATOM   3357  CA  THR A 217      35.614  99.027 128.186  1.00  0.00           C  
ATOM   3358  C   THR A 217      36.379  97.710 128.103  1.00  0.00           C  
ATOM   3359  O   THR A 217      36.152  96.788 128.936  1.00  0.00           O  
ATOM   3360  CB  THR A 217      36.232 100.165 128.980  1.00  0.00           C  
ATOM   3361  CG2 THR A 217      37.732 100.109 129.089  1.00  0.00           C  
ATOM   3362  OG1 THR A 217      35.850 101.395 128.370  1.00  0.00           O  
ATOM   3363  H   THR A 217      33.920  98.425 129.447  1.00  0.00           H  
ATOM   3364  HA  THR A 217      35.632  99.355 127.147  1.00  0.00           H  
ATOM   3365  HB  THR A 217      35.747 100.190 129.957  1.00  0.00           H  
ATOM   3366  HG1 THR A 217      35.805 102.027 129.092  1.00  0.00           H  
ATOM   3367 HG21 THR A 217      38.179  99.277 129.630  1.00  0.00           H  
ATOM   3368 HG22 THR A 217      38.137 100.172 128.079  1.00  0.00           H  
ATOM   3369 HG23 THR A 217      38.057 101.000 129.627  1.00  0.00           H  
ATOM   3370  N   LEU A 218      37.276  97.584 127.177  1.00  0.00           N  
ATOM   3371  CA  LEU A 218      38.019  96.326 126.918  1.00  0.00           C  
ATOM   3372  C   LEU A 218      39.463  96.670 126.610  1.00  0.00           C  
ATOM   3373  O   LEU A 218      39.675  97.423 125.664  1.00  0.00           O  
ATOM   3374  CB  LEU A 218      37.443  95.400 125.810  1.00  0.00           C  
ATOM   3375  CG  LEU A 218      36.057  94.836 126.003  1.00  0.00           C  
ATOM   3376  CD1 LEU A 218      35.471  94.438 124.685  1.00  0.00           C  
ATOM   3377  CD2 LEU A 218      36.082  93.644 126.937  1.00  0.00           C  
ATOM   3378  H   LEU A 218      37.543  98.399 126.645  1.00  0.00           H  
ATOM   3379  HA  LEU A 218      38.057  95.649 127.772  1.00  0.00           H  
ATOM   3380  HB2 LEU A 218      37.429  96.026 124.917  1.00  0.00           H  
ATOM   3381  HB3 LEU A 218      38.126  94.578 125.595  1.00  0.00           H  
ATOM   3382  HG  LEU A 218      35.379  95.490 126.551  1.00  0.00           H  
ATOM   3383 HD11 LEU A 218      34.406  94.244 124.803  1.00  0.00           H  
ATOM   3384 HD12 LEU A 218      35.585  95.270 123.990  1.00  0.00           H  
ATOM   3385 HD13 LEU A 218      35.990  93.561 124.301  1.00  0.00           H  
ATOM   3386 HD21 LEU A 218      35.983  94.023 127.954  1.00  0.00           H  
ATOM   3387 HD22 LEU A 218      35.206  93.023 126.748  1.00  0.00           H  
ATOM   3388 HD23 LEU A 218      37.082  93.219 126.856  1.00  0.00           H  
ATOM   3389  N   ASP A 219      40.407  96.065 127.342  1.00  0.00           N  
ATOM   3390  CA  ASP A 219      41.773  96.346 127.272  1.00  0.00           C  
ATOM   3391  C   ASP A 219      42.565  95.118 126.912  1.00  0.00           C  
ATOM   3392  O   ASP A 219      42.451  94.082 127.585  1.00  0.00           O  
ATOM   3393  CB  ASP A 219      42.161  96.831 128.738  1.00  0.00           C  
ATOM   3394  CG  ASP A 219      43.541  97.422 128.898  1.00  0.00           C  
ATOM   3395  OD1 ASP A 219      43.807  97.993 129.928  1.00  0.00           O  
ATOM   3396  OD2 ASP A 219      44.364  97.339 127.946  1.00  0.00           O1-
ATOM   3397  H   ASP A 219      40.021  95.454 128.048  1.00  0.00           H  
ATOM   3398  HA  ASP A 219      42.123  97.048 126.517  1.00  0.00           H  
ATOM   3399  HB2 ASP A 219      41.450  97.562 129.126  1.00  0.00           H  
ATOM   3400  HB3 ASP A 219      42.113  95.929 129.346  1.00  0.00           H  
ATOM   3401  N   TYR A 220      43.353  95.204 125.833  1.00  0.00           N  
ATOM   3402  CA  TYR A 220      43.825  93.991 125.162  1.00  0.00           C  
ATOM   3403  C   TYR A 220      45.347  93.926 125.446  1.00  0.00           C  
ATOM   3404  O   TYR A 220      46.020  94.877 125.784  1.00  0.00           O  
ATOM   3405  CB  TYR A 220      43.547  93.990 123.649  1.00  0.00           C  
ATOM   3406  CG  TYR A 220      42.154  94.253 123.297  1.00  0.00           C  
ATOM   3407  CD1 TYR A 220      41.625  95.564 123.156  1.00  0.00           C  
ATOM   3408  CD2 TYR A 220      41.299  93.151 122.878  1.00  0.00           C  
ATOM   3409  CE1 TYR A 220      40.257  95.760 122.992  1.00  0.00           C  
ATOM   3410  CE2 TYR A 220      39.921  93.369 122.489  1.00  0.00           C  
ATOM   3411  CZ  TYR A 220      39.445  94.693 122.665  1.00  0.00           C  
ATOM   3412  OH  TYR A 220      38.088  94.898 122.428  1.00  0.00           O  
ATOM   3413  H   TYR A 220      43.484  96.148 125.499  1.00  0.00           H  
ATOM   3414  HA  TYR A 220      43.427  93.082 125.612  1.00  0.00           H  
ATOM   3415  HB2 TYR A 220      44.241  94.634 123.110  1.00  0.00           H  
ATOM   3416  HB3 TYR A 220      43.929  93.018 123.337  1.00  0.00           H  
ATOM   3417  HD1 TYR A 220      42.104  96.477 123.481  1.00  0.00           H  
ATOM   3418  HD2 TYR A 220      41.571  92.113 122.757  1.00  0.00           H  
ATOM   3419  HE1 TYR A 220      39.832  96.738 123.163  1.00  0.00           H  
ATOM   3420  HE2 TYR A 220      39.303  92.531 122.199  1.00  0.00           H  
ATOM   3421  HH  TYR A 220      37.615  94.062 122.429  1.00  0.00           H  
ATOM   3422  N   THR A 221      45.860  92.706 125.172  1.00  0.00           N  
ATOM   3423  CA  THR A 221      47.268  92.473 125.063  1.00  0.00           C  
ATOM   3424  C   THR A 221      47.701  91.576 123.850  1.00  0.00           C  
ATOM   3425  O   THR A 221      47.053  90.540 123.606  1.00  0.00           O  
ATOM   3426  CB  THR A 221      47.750  91.733 126.338  1.00  0.00           C  
ATOM   3427  CG2 THR A 221      49.169  91.362 126.347  1.00  0.00           C  
ATOM   3428  OG1 THR A 221      47.472  92.580 127.427  1.00  0.00           O  
ATOM   3429  H   THR A 221      45.265  91.977 124.806  1.00  0.00           H  
ATOM   3430  HA  THR A 221      47.817  93.406 124.932  1.00  0.00           H  
ATOM   3431  HB  THR A 221      47.262  90.759 126.397  1.00  0.00           H  
ATOM   3432  HG1 THR A 221      46.518  92.662 127.366  1.00  0.00           H  
ATOM   3433 HG21 THR A 221      49.721  92.287 126.181  1.00  0.00           H  
ATOM   3434 HG22 THR A 221      49.494  90.927 127.293  1.00  0.00           H  
ATOM   3435 HG23 THR A 221      49.460  90.599 125.626  1.00  0.00           H  
ATOM   3436  N   VAL A 222      48.752  91.884 123.126  1.00  0.00           N  
ATOM   3437  CA  VAL A 222      49.288  91.043 122.036  1.00  0.00           C  
ATOM   3438  C   VAL A 222      50.756  90.847 122.294  1.00  0.00           C  
ATOM   3439  O   VAL A 222      51.431  91.715 122.753  1.00  0.00           O  
ATOM   3440  CB  VAL A 222      49.121  91.804 120.701  1.00  0.00           C  
ATOM   3441  CG1 VAL A 222      49.232  90.748 119.575  1.00  0.00           C  
ATOM   3442  CG2 VAL A 222      47.791  92.584 120.644  1.00  0.00           C  
ATOM   3443  H   VAL A 222      49.172  92.791 123.272  1.00  0.00           H  
ATOM   3444  HA  VAL A 222      48.824  90.057 122.035  1.00  0.00           H  
ATOM   3445  HB  VAL A 222      49.900  92.566 120.745  1.00  0.00           H  
ATOM   3446 HG11 VAL A 222      50.308  90.631 119.438  1.00  0.00           H  
ATOM   3447 HG12 VAL A 222      48.675  89.849 119.837  1.00  0.00           H  
ATOM   3448 HG13 VAL A 222      48.856  91.245 118.680  1.00  0.00           H  
ATOM   3449 HG21 VAL A 222      47.678  93.021 119.652  1.00  0.00           H  
ATOM   3450 HG22 VAL A 222      47.005  91.848 120.813  1.00  0.00           H  
ATOM   3451 HG23 VAL A 222      47.839  93.339 121.429  1.00  0.00           H  
ATOM   3452  N   GLN A 223      51.264  89.623 122.001  1.00  0.00           N  
ATOM   3453  CA  GLN A 223      52.668  89.265 121.945  1.00  0.00           C  
ATOM   3454  C   GLN A 223      53.259  89.859 120.683  1.00  0.00           C  
ATOM   3455  O   GLN A 223      52.611  89.837 119.649  1.00  0.00           O  
ATOM   3456  CB  GLN A 223      52.771  87.771 122.019  1.00  0.00           C  
ATOM   3457  CG  GLN A 223      54.270  87.333 121.904  1.00  0.00           C  
ATOM   3458  CD  GLN A 223      54.403  85.848 122.259  1.00  0.00           C  
ATOM   3459  NE2 GLN A 223      55.399  85.186 121.699  1.00  0.00           N  
ATOM   3460  OE1 GLN A 223      53.713  85.211 123.057  1.00  0.00           O  
ATOM   3461  H   GLN A 223      50.613  88.976 121.582  1.00  0.00           H  
ATOM   3462  HA  GLN A 223      53.216  89.764 122.744  1.00  0.00           H  
ATOM   3463  HB2 GLN A 223      52.527  87.460 123.035  1.00  0.00           H  
ATOM   3464  HB3 GLN A 223      52.076  87.254 121.358  1.00  0.00           H  
ATOM   3465  HG2 GLN A 223      54.635  87.495 120.889  1.00  0.00           H  
ATOM   3466  HG3 GLN A 223      54.896  87.839 122.640  1.00  0.00           H  
ATOM   3467 HE21 GLN A 223      55.551  84.193 121.809  1.00  0.00           H  
ATOM   3468 HE22 GLN A 223      55.862  85.725 120.980  1.00  0.00           H  
ATOM   3469  N   VAL A 224      54.494  90.356 120.689  1.00  0.00           N  
ATOM   3470  CA  VAL A 224      55.027  91.100 119.489  1.00  0.00           C  
ATOM   3471  C   VAL A 224      56.518  90.966 119.368  1.00  0.00           C  
ATOM   3472  O   VAL A 224      57.192  90.690 120.345  1.00  0.00           O  
ATOM   3473  CB  VAL A 224      54.678  92.612 119.531  1.00  0.00           C  
ATOM   3474  CG1 VAL A 224      53.190  92.928 119.357  1.00  0.00           C  
ATOM   3475  CG2 VAL A 224      55.130  93.321 120.867  1.00  0.00           C  
ATOM   3476  H   VAL A 224      55.033  90.115 121.509  1.00  0.00           H  
ATOM   3477  HA  VAL A 224      54.532  90.612 118.649  1.00  0.00           H  
ATOM   3478  HB  VAL A 224      55.198  93.124 118.721  1.00  0.00           H  
ATOM   3479 HG11 VAL A 224      52.990  93.985 119.179  1.00  0.00           H  
ATOM   3480 HG12 VAL A 224      52.877  92.358 118.482  1.00  0.00           H  
ATOM   3481 HG13 VAL A 224      52.641  92.583 120.233  1.00  0.00           H  
ATOM   3482 HG21 VAL A 224      54.751  92.807 121.749  1.00  0.00           H  
ATOM   3483 HG22 VAL A 224      56.215  93.238 120.945  1.00  0.00           H  
ATOM   3484 HG23 VAL A 224      54.718  94.328 120.933  1.00  0.00           H  
ATOM   3485  N   PRO A 225      57.161  91.072 118.152  1.00  0.00           N  
ATOM   3486  CA  PRO A 225      58.517  90.610 117.954  1.00  0.00           C  
ATOM   3487  C   PRO A 225      59.448  91.478 118.764  1.00  0.00           C  
ATOM   3488  O   PRO A 225      59.314  92.710 118.786  1.00  0.00           O  
ATOM   3489  CB  PRO A 225      58.803  90.640 116.415  1.00  0.00           C  
ATOM   3490  CG  PRO A 225      57.369  90.526 115.935  1.00  0.00           C  
ATOM   3491  CD  PRO A 225      56.585  91.380 116.881  1.00  0.00           C  
ATOM   3492  HA  PRO A 225      58.436  89.567 118.260  1.00  0.00           H  
ATOM   3493  HB2 PRO A 225      59.190  91.583 116.030  1.00  0.00           H  
ATOM   3494  HB3 PRO A 225      59.438  89.830 116.057  1.00  0.00           H  
ATOM   3495  HG2 PRO A 225      57.214  90.925 114.933  1.00  0.00           H  
ATOM   3496  HG3 PRO A 225      57.174  89.457 116.025  1.00  0.00           H  
ATOM   3497  HD2 PRO A 225      56.602  92.444 116.644  1.00  0.00           H  
ATOM   3498  HD3 PRO A 225      55.543  91.059 116.903  1.00  0.00           H  
ATOM   3499  N   GLY A 226      60.524  90.853 119.303  1.00  0.00           N  
ATOM   3500  CA  GLY A 226      61.456  91.348 120.270  1.00  0.00           C  
ATOM   3501  C   GLY A 226      61.705  90.338 121.431  1.00  0.00           C  
ATOM   3502  O   GLY A 226      61.357  89.166 121.297  1.00  0.00           O  
ATOM   3503  H   GLY A 226      60.676  89.880 119.079  1.00  0.00           H  
ATOM   3504  HA2 GLY A 226      62.447  91.554 119.865  1.00  0.00           H  
ATOM   3505  HA3 GLY A 226      61.037  92.275 120.661  1.00  0.00           H  
ATOM   3506  N   ALA A 227      62.220  90.886 122.534  1.00  0.00           N  
ATOM   3507  CA  ALA A 227      62.551  90.078 123.742  1.00  0.00           C  
ATOM   3508  C   ALA A 227      62.338  90.779 125.128  1.00  0.00           C  
ATOM   3509  O   ALA A 227      62.626  91.983 125.318  1.00  0.00           O  
ATOM   3510  CB  ALA A 227      64.014  89.591 123.703  1.00  0.00           C  
ATOM   3511  H   ALA A 227      62.469  91.864 122.509  1.00  0.00           H  
ATOM   3512  HA  ALA A 227      61.943  89.179 123.840  1.00  0.00           H  
ATOM   3513  HB1 ALA A 227      64.647  90.478 123.693  1.00  0.00           H  
ATOM   3514  HB2 ALA A 227      64.303  89.121 124.644  1.00  0.00           H  
ATOM   3515  HB3 ALA A 227      64.205  89.021 122.794  1.00  0.00           H  
ATOM   3516  N   GLY A 228      61.851  90.005 126.073  1.00  0.00           N  
ATOM   3517  CA  GLY A 228      61.819  90.382 127.462  1.00  0.00           C  
ATOM   3518  C   GLY A 228      63.087  90.126 128.311  1.00  0.00           C  
ATOM   3519  O   GLY A 228      64.156  89.705 127.809  1.00  0.00           O  
ATOM   3520  H   GLY A 228      61.465  89.103 125.831  1.00  0.00           H  
ATOM   3521  HA2 GLY A 228      61.707  91.453 127.631  1.00  0.00           H  
ATOM   3522  HA3 GLY A 228      60.948  89.933 127.939  1.00  0.00           H  
ATOM   3523  N   ARG A 229      63.018  90.200 129.634  1.00  0.00           N  
ATOM   3524  CA  ARG A 229      64.015  89.608 130.584  1.00  0.00           C  
ATOM   3525  C   ARG A 229      63.885  88.165 130.860  1.00  0.00           C  
ATOM   3526  O   ARG A 229      62.858  87.565 130.698  1.00  0.00           O  
ATOM   3527  CB  ARG A 229      64.307  90.396 131.870  1.00  0.00           C  
ATOM   3528  CG  ARG A 229      63.093  90.187 132.831  1.00  0.00           C  
ATOM   3529  CD  ARG A 229      63.148  91.326 133.890  1.00  0.00           C  
ATOM   3530  NE  ARG A 229      62.421  91.070 135.104  1.00  0.00           N  
ATOM   3531  CZ  ARG A 229      62.407  91.802 136.202  1.00  0.00           C  
ATOM   3532  NH1 ARG A 229      63.106  92.911 136.318  1.00  0.00           N1+
ATOM   3533  NH2 ARG A 229      61.610  91.593 137.168  1.00  0.00           N  
ATOM   3534  H   ARG A 229      62.085  90.384 129.975  1.00  0.00           H  
ATOM   3535  HA  ARG A 229      64.991  89.724 130.114  1.00  0.00           H  
ATOM   3536  HB2 ARG A 229      65.282  90.143 132.286  1.00  0.00           H  
ATOM   3537  HB3 ARG A 229      64.349  91.462 131.648  1.00  0.00           H  
ATOM   3538  HG2 ARG A 229      62.110  90.247 132.365  1.00  0.00           H  
ATOM   3539  HG3 ARG A 229      63.130  89.257 133.400  1.00  0.00           H  
ATOM   3540  HD2 ARG A 229      64.179  91.529 134.176  1.00  0.00           H  
ATOM   3541  HD3 ARG A 229      62.859  92.258 133.403  1.00  0.00           H  
ATOM   3542  HE  ARG A 229      61.678  90.385 135.093  1.00  0.00           H  
ATOM   3543 HH11 ARG A 229      63.704  93.221 135.565  1.00  0.00           H  
ATOM   3544 HH12 ARG A 229      63.112  93.560 137.092  1.00  0.00           H  
ATOM   3545 HH21 ARG A 229      61.109  90.722 137.273  1.00  0.00           H  
ATOM   3546 HH22 ARG A 229      61.419  92.313 137.849  1.00  0.00           H  
ATOM   3547  N   ASP A 230      64.919  87.491 131.236  1.00  0.00           N  
ATOM   3548  CA  ASP A 230      64.988  86.090 131.612  1.00  0.00           C  
ATOM   3549  C   ASP A 230      64.218  85.036 130.687  1.00  0.00           C  
ATOM   3550  O   ASP A 230      63.899  83.913 131.141  1.00  0.00           O  
ATOM   3551  CB  ASP A 230      64.503  86.034 133.120  1.00  0.00           C  
ATOM   3552  CG  ASP A 230      65.436  86.789 134.115  1.00  0.00           C  
ATOM   3553  OD1 ASP A 230      66.431  87.432 133.635  1.00  0.00           O  
ATOM   3554  OD2 ASP A 230      65.344  86.657 135.368  1.00  0.00           O1-
ATOM   3555  H   ASP A 230      65.686  88.083 131.522  1.00  0.00           H  
ATOM   3556  HA  ASP A 230      66.035  85.801 131.522  1.00  0.00           H  
ATOM   3557  HB2 ASP A 230      63.537  86.525 133.228  1.00  0.00           H  
ATOM   3558  HB3 ASP A 230      64.303  85.005 133.419  1.00  0.00           H  
ATOM   3559  N   GLY A 231      64.040  85.310 129.356  1.00  0.00           N  
ATOM   3560  CA  GLY A 231      63.591  84.387 128.310  1.00  0.00           C  
ATOM   3561  C   GLY A 231      62.177  84.723 127.925  1.00  0.00           C  
ATOM   3562  O   GLY A 231      61.691  83.961 127.042  1.00  0.00           O  
ATOM   3563  H   GLY A 231      64.467  86.137 128.967  1.00  0.00           H  
ATOM   3564  HA2 GLY A 231      64.227  84.325 127.427  1.00  0.00           H  
ATOM   3565  HA3 GLY A 231      63.579  83.327 128.564  1.00  0.00           H  
ATOM   3566  N   ALA A 232      61.496  85.787 128.343  1.00  0.00           N  
ATOM   3567  CA  ALA A 232      60.116  86.125 127.996  1.00  0.00           C  
ATOM   3568  C   ALA A 232      60.049  86.651 126.521  1.00  0.00           C  
ATOM   3569  O   ALA A 232      60.951  87.282 126.039  1.00  0.00           O  
ATOM   3570  CB  ALA A 232      59.512  87.157 129.043  1.00  0.00           C  
ATOM   3571  H   ALA A 232      61.938  86.408 129.004  1.00  0.00           H  
ATOM   3572  HA  ALA A 232      59.466  85.251 128.049  1.00  0.00           H  
ATOM   3573  HB1 ALA A 232      60.024  88.111 128.923  1.00  0.00           H  
ATOM   3574  HB2 ALA A 232      58.501  87.298 128.660  1.00  0.00           H  
ATOM   3575  HB3 ALA A 232      59.501  86.699 130.032  1.00  0.00           H  
ATOM   3576  N   PRO A 233      58.863  86.472 125.835  1.00  0.00           N  
ATOM   3577  CA  PRO A 233      58.377  87.191 124.678  1.00  0.00           C  
ATOM   3578  C   PRO A 233      58.320  88.718 124.927  1.00  0.00           C  
ATOM   3579  O   PRO A 233      58.356  89.214 126.074  1.00  0.00           O  
ATOM   3580  CB  PRO A 233      57.015  86.647 124.304  1.00  0.00           C  
ATOM   3581  CG  PRO A 233      57.051  85.309 125.063  1.00  0.00           C  
ATOM   3582  CD  PRO A 233      57.850  85.565 126.286  1.00  0.00           C  
ATOM   3583  HA  PRO A 233      59.091  87.073 123.862  1.00  0.00           H  
ATOM   3584  HB2 PRO A 233      56.201  87.260 124.690  1.00  0.00           H  
ATOM   3585  HB3 PRO A 233      56.918  86.378 123.252  1.00  0.00           H  
ATOM   3586  HG2 PRO A 233      56.009  85.144 125.339  1.00  0.00           H  
ATOM   3587  HG3 PRO A 233      57.482  84.459 124.534  1.00  0.00           H  
ATOM   3588  HD2 PRO A 233      57.227  86.104 127.000  1.00  0.00           H  
ATOM   3589  HD3 PRO A 233      58.204  84.620 126.697  1.00  0.00           H  
ATOM   3590  N   GLY A 234      58.283  89.528 123.864  1.00  0.00           N  
ATOM   3591  CA  GLY A 234      57.891  90.906 123.916  1.00  0.00           C  
ATOM   3592  C   GLY A 234      56.394  91.110 123.717  1.00  0.00           C  
ATOM   3593  O   GLY A 234      55.721  90.333 123.058  1.00  0.00           O  
ATOM   3594  H   GLY A 234      58.228  89.113 122.945  1.00  0.00           H  
ATOM   3595  HA2 GLY A 234      58.275  91.385 124.817  1.00  0.00           H  
ATOM   3596  HA3 GLY A 234      58.456  91.414 123.134  1.00  0.00           H  
ATOM   3597  N   PHE A 235      55.791  92.108 124.338  1.00  0.00           N  
ATOM   3598  CA  PHE A 235      54.274  92.312 124.378  1.00  0.00           C  
ATOM   3599  C   PHE A 235      53.969  93.806 124.193  1.00  0.00           C  
ATOM   3600  O   PHE A 235      54.678  94.720 124.640  1.00  0.00           O  
ATOM   3601  CB  PHE A 235      53.721  91.795 125.653  1.00  0.00           C  
ATOM   3602  CG  PHE A 235      54.180  90.420 126.055  1.00  0.00           C  
ATOM   3603  CD1 PHE A 235      55.300  90.159 126.873  1.00  0.00           C  
ATOM   3604  CD2 PHE A 235      53.433  89.355 125.469  1.00  0.00           C  
ATOM   3605  CE1 PHE A 235      55.486  88.843 127.350  1.00  0.00           C  
ATOM   3606  CE2 PHE A 235      53.707  88.033 125.829  1.00  0.00           C  
ATOM   3607  CZ  PHE A 235      54.726  87.793 126.810  1.00  0.00           C  
ATOM   3608  H   PHE A 235      56.329  92.604 125.035  1.00  0.00           H  
ATOM   3609  HA  PHE A 235      53.826  91.723 123.577  1.00  0.00           H  
ATOM   3610  HB2 PHE A 235      54.064  92.542 126.369  1.00  0.00           H  
ATOM   3611  HB3 PHE A 235      52.634  91.806 125.579  1.00  0.00           H  
ATOM   3612  HD1 PHE A 235      55.864  91.031 127.167  1.00  0.00           H  
ATOM   3613  HD2 PHE A 235      52.580  89.531 124.830  1.00  0.00           H  
ATOM   3614  HE1 PHE A 235      56.266  88.479 128.004  1.00  0.00           H  
ATOM   3615  HE2 PHE A 235      53.060  87.222 125.529  1.00  0.00           H  
ATOM   3616  HZ  PHE A 235      54.871  86.806 127.222  1.00  0.00           H  
ATOM   3617  N   SER A 236      52.816  94.165 123.542  1.00  0.00           N  
ATOM   3618  CA  SER A 236      52.215  95.506 123.481  1.00  0.00           C  
ATOM   3619  C   SER A 236      50.735  95.513 123.917  1.00  0.00           C  
ATOM   3620  O   SER A 236      50.132  94.454 124.060  1.00  0.00           O  
ATOM   3621  CB  SER A 236      52.331  96.086 122.018  1.00  0.00           C  
ATOM   3622  OG  SER A 236      52.150  97.518 121.945  1.00  0.00           O  
ATOM   3623  H   SER A 236      52.251  93.451 123.105  1.00  0.00           H  
ATOM   3624  HA  SER A 236      52.697  96.223 124.144  1.00  0.00           H  
ATOM   3625  HB2 SER A 236      53.352  95.882 121.694  1.00  0.00           H  
ATOM   3626  HB3 SER A 236      51.583  95.659 121.351  1.00  0.00           H  
ATOM   3627  HG  SER A 236      51.361  97.613 121.405  1.00  0.00           H  
ATOM   3628  N   LYS A 237      50.147  96.702 124.069  1.00  0.00           N  
ATOM   3629  CA  LYS A 237      48.762  97.018 124.557  1.00  0.00           C  
ATOM   3630  C   LYS A 237      48.007  98.103 123.767  1.00  0.00           C  
ATOM   3631  O   LYS A 237      48.601  99.091 123.316  1.00  0.00           O  
ATOM   3632  CB  LYS A 237      48.764  97.190 126.079  1.00  0.00           C  
ATOM   3633  CG  LYS A 237      49.150  95.915 126.871  1.00  0.00           C  
ATOM   3634  CD  LYS A 237      49.095  96.093 128.352  1.00  0.00           C  
ATOM   3635  CE  LYS A 237      47.754  96.484 129.030  1.00  0.00           C  
ATOM   3636  NZ  LYS A 237      46.585  95.565 128.786  1.00  0.00           N1+
ATOM   3637  H   LYS A 237      50.901  97.357 124.215  1.00  0.00           H  
ATOM   3638  HA  LYS A 237      48.172  96.137 124.301  1.00  0.00           H  
ATOM   3639  HB2 LYS A 237      49.399  98.023 126.379  1.00  0.00           H  
ATOM   3640  HB3 LYS A 237      47.757  97.563 126.271  1.00  0.00           H  
ATOM   3641  HG2 LYS A 237      48.464  95.136 126.539  1.00  0.00           H  
ATOM   3642  HG3 LYS A 237      50.158  95.650 126.552  1.00  0.00           H  
ATOM   3643  HD2 LYS A 237      49.589  95.216 128.770  1.00  0.00           H  
ATOM   3644  HD3 LYS A 237      49.774  96.907 128.601  1.00  0.00           H  
ATOM   3645  HE2 LYS A 237      47.964  96.482 130.100  1.00  0.00           H  
ATOM   3646  HE3 LYS A 237      47.512  97.525 128.821  1.00  0.00           H  
ATOM   3647  HZ1 LYS A 237      45.795  96.187 128.880  1.00  0.00           H  
ATOM   3648  HZ2 LYS A 237      46.613  95.171 127.857  1.00  0.00           H  
ATOM   3649  HZ3 LYS A 237      46.650  94.872 129.517  1.00  0.00           H  
ATOM   3650  N   PHE A 238      46.689  97.987 123.716  1.00  0.00           N  
ATOM   3651  CA  PHE A 238      45.796  99.117 123.551  1.00  0.00           C  
ATOM   3652  C   PHE A 238      44.443  98.805 124.293  1.00  0.00           C  
ATOM   3653  O   PHE A 238      44.096  97.691 124.730  1.00  0.00           O  
ATOM   3654  CB  PHE A 238      45.738  99.404 122.065  1.00  0.00           C  
ATOM   3655  CG  PHE A 238      45.125  98.259 121.226  1.00  0.00           C  
ATOM   3656  CD1 PHE A 238      46.019  97.180 120.805  1.00  0.00           C  
ATOM   3657  CD2 PHE A 238      43.783  98.111 121.113  1.00  0.00           C  
ATOM   3658  CE1 PHE A 238      45.468  96.174 120.087  1.00  0.00           C  
ATOM   3659  CE2 PHE A 238      43.244  97.000 120.487  1.00  0.00           C  
ATOM   3660  CZ  PHE A 238      44.043  96.088 119.858  1.00  0.00           C  
ATOM   3661  H   PHE A 238      46.199  97.190 124.097  1.00  0.00           H  
ATOM   3662  HA  PHE A 238      46.217 100.003 124.027  1.00  0.00           H  
ATOM   3663  HB2 PHE A 238      45.060 100.253 121.989  1.00  0.00           H  
ATOM   3664  HB3 PHE A 238      46.722  99.658 121.669  1.00  0.00           H  
ATOM   3665  HD1 PHE A 238      47.069  97.371 120.971  1.00  0.00           H  
ATOM   3666  HD2 PHE A 238      43.173  98.891 121.543  1.00  0.00           H  
ATOM   3667  HE1 PHE A 238      46.056  95.370 119.666  1.00  0.00           H  
ATOM   3668  HE2 PHE A 238      42.175  96.971 120.335  1.00  0.00           H  
ATOM   3669  HZ  PHE A 238      43.545  95.288 119.329  1.00  0.00           H  
ATOM   3670  N   ARG A 239      43.599  99.831 124.230  1.00  0.00           N  
ATOM   3671  CA  ARG A 239      42.244  99.750 124.869  1.00  0.00           C  
ATOM   3672  C   ARG A 239      41.120 100.373 124.000  1.00  0.00           C  
ATOM   3673  O   ARG A 239      41.231 101.521 123.539  1.00  0.00           O  
ATOM   3674  CB  ARG A 239      42.286 100.522 126.266  1.00  0.00           C  
ATOM   3675  CG  ARG A 239      41.042 100.481 127.030  1.00  0.00           C  
ATOM   3676  CD  ARG A 239      41.249 101.262 128.399  1.00  0.00           C  
ATOM   3677  NE  ARG A 239      42.167 100.612 129.341  1.00  0.00           N  
ATOM   3678  CZ  ARG A 239      42.490 101.033 130.529  1.00  0.00           C  
ATOM   3679  NH1 ARG A 239      41.909 102.058 131.016  1.00  0.00           N1+
ATOM   3680  NH2 ARG A 239      43.396 100.408 131.246  1.00  0.00           N  
ATOM   3681  H   ARG A 239      43.853 100.769 123.959  1.00  0.00           H  
ATOM   3682  HA  ARG A 239      42.010  98.690 124.967  1.00  0.00           H  
ATOM   3683  HB2 ARG A 239      42.932  99.933 126.917  1.00  0.00           H  
ATOM   3684  HB3 ARG A 239      42.693 101.533 126.255  1.00  0.00           H  
ATOM   3685  HG2 ARG A 239      40.358 101.112 126.462  1.00  0.00           H  
ATOM   3686  HG3 ARG A 239      40.640  99.474 127.140  1.00  0.00           H  
ATOM   3687  HD2 ARG A 239      41.685 102.226 128.134  1.00  0.00           H  
ATOM   3688  HD3 ARG A 239      40.328 101.613 128.864  1.00  0.00           H  
ATOM   3689  HE  ARG A 239      42.427  99.650 129.178  1.00  0.00           H  
ATOM   3690 HH11 ARG A 239      41.175 102.586 130.565  1.00  0.00           H  
ATOM   3691 HH12 ARG A 239      42.199 102.413 131.916  1.00  0.00           H  
ATOM   3692 HH21 ARG A 239      43.689  99.489 130.947  1.00  0.00           H  
ATOM   3693 HH22 ARG A 239      43.452 100.693 132.214  1.00  0.00           H  
ATOM   3694  N   LEU A 240      39.968  99.683 123.923  1.00  0.00           N  
ATOM   3695  CA  LEU A 240      38.784 100.127 123.206  1.00  0.00           C  
ATOM   3696  C   LEU A 240      37.534 100.256 124.122  1.00  0.00           C  
ATOM   3697  O   LEU A 240      37.487  99.665 125.187  1.00  0.00           O  
ATOM   3698  CB  LEU A 240      38.474  98.918 122.265  1.00  0.00           C  
ATOM   3699  CG  LEU A 240      39.655  98.598 121.297  1.00  0.00           C  
ATOM   3700  CD1 LEU A 240      39.246  97.518 120.240  1.00  0.00           C  
ATOM   3701  CD2 LEU A 240      40.061  99.779 120.455  1.00  0.00           C  
ATOM   3702  H   LEU A 240      39.918  98.827 124.455  1.00  0.00           H  
ATOM   3703  HA  LEU A 240      38.971 101.037 122.636  1.00  0.00           H  
ATOM   3704  HB2 LEU A 240      38.088  98.063 122.819  1.00  0.00           H  
ATOM   3705  HB3 LEU A 240      37.638  99.328 121.698  1.00  0.00           H  
ATOM   3706  HG  LEU A 240      40.544  98.236 121.811  1.00  0.00           H  
ATOM   3707 HD11 LEU A 240      38.570  97.825 119.441  1.00  0.00           H  
ATOM   3708 HD12 LEU A 240      40.084  97.028 119.746  1.00  0.00           H  
ATOM   3709 HD13 LEU A 240      38.724  96.737 120.794  1.00  0.00           H  
ATOM   3710 HD21 LEU A 240      40.663 100.548 120.940  1.00  0.00           H  
ATOM   3711 HD22 LEU A 240      40.774  99.395 119.725  1.00  0.00           H  
ATOM   3712 HD23 LEU A 240      39.265 100.194 119.837  1.00  0.00           H  
ATOM   3713  N   SER A 241      36.513 101.017 123.614  1.00  0.00           N  
ATOM   3714  CA  SER A 241      35.370 101.339 124.386  1.00  0.00           C  
ATOM   3715  C   SER A 241      34.102 101.454 123.541  1.00  0.00           C  
ATOM   3716  O   SER A 241      34.169 101.676 122.334  1.00  0.00           O  
ATOM   3717  CB  SER A 241      35.630 102.652 125.256  1.00  0.00           C  
ATOM   3718  OG  SER A 241      36.842 102.479 126.088  1.00  0.00           O  
ATOM   3719  H   SER A 241      36.671 101.401 122.693  1.00  0.00           H  
ATOM   3720  HA  SER A 241      35.047 100.528 125.040  1.00  0.00           H  
ATOM   3721  HB2 SER A 241      35.771 103.459 124.537  1.00  0.00           H  
ATOM   3722  HB3 SER A 241      34.827 103.041 125.883  1.00  0.00           H  
ATOM   3723  HG  SER A 241      36.519 101.951 126.822  1.00  0.00           H  
ATOM   3724  N   TYR A 242      32.943 101.174 124.203  1.00  0.00           N  
ATOM   3725  CA  TYR A 242      31.723 100.758 123.482  1.00  0.00           C  
ATOM   3726  C   TYR A 242      30.472 101.101 124.274  1.00  0.00           C  
ATOM   3727  O   TYR A 242      30.441 101.156 125.494  1.00  0.00           O  
ATOM   3728  CB  TYR A 242      31.707  99.272 123.220  1.00  0.00           C  
ATOM   3729  CG  TYR A 242      32.893  98.782 122.464  1.00  0.00           C  
ATOM   3730  CD1 TYR A 242      32.966  98.784 121.062  1.00  0.00           C  
ATOM   3731  CD2 TYR A 242      33.973  98.202 123.155  1.00  0.00           C  
ATOM   3732  CE1 TYR A 242      34.041  98.167 120.348  1.00  0.00           C  
ATOM   3733  CE2 TYR A 242      35.077  97.686 122.538  1.00  0.00           C  
ATOM   3734  CZ  TYR A 242      35.023  97.540 121.113  1.00  0.00           C  
ATOM   3735  OH  TYR A 242      36.078  96.912 120.566  1.00  0.00           O  
ATOM   3736  H   TYR A 242      32.911 101.088 125.209  1.00  0.00           H  
ATOM   3737  HA  TYR A 242      31.749 101.168 122.472  1.00  0.00           H  
ATOM   3738  HB2 TYR A 242      31.787  98.712 124.152  1.00  0.00           H  
ATOM   3739  HB3 TYR A 242      30.817  98.928 122.694  1.00  0.00           H  
ATOM   3740  HD1 TYR A 242      32.163  99.299 120.556  1.00  0.00           H  
ATOM   3741  HD2 TYR A 242      34.056  98.201 124.231  1.00  0.00           H  
ATOM   3742  HE1 TYR A 242      34.045  98.212 119.269  1.00  0.00           H  
ATOM   3743  HE2 TYR A 242      35.902  97.216 123.053  1.00  0.00           H  
ATOM   3744  HH  TYR A 242      35.826  96.561 119.708  1.00  0.00           H  
ATOM   3745  N   TYR A 243      29.411 101.306 123.496  1.00  0.00           N  
ATOM   3746  CA  TYR A 243      28.014 101.445 123.962  1.00  0.00           C  
ATOM   3747  C   TYR A 243      27.342 100.095 124.314  1.00  0.00           C  
ATOM   3748  O   TYR A 243      27.459  99.153 123.492  1.00  0.00           O  
ATOM   3749  CB  TYR A 243      27.310 102.088 122.860  1.00  0.00           C  
ATOM   3750  CG  TYR A 243      25.843 102.491 123.228  1.00  0.00           C  
ATOM   3751  CD1 TYR A 243      25.561 103.732 123.650  1.00  0.00           C  
ATOM   3752  CD2 TYR A 243      24.750 101.574 123.069  1.00  0.00           C  
ATOM   3753  CE1 TYR A 243      24.269 104.081 124.054  1.00  0.00           C  
ATOM   3754  CE2 TYR A 243      23.443 101.904 123.387  1.00  0.00           C  
ATOM   3755  CZ  TYR A 243      23.180 103.147 123.924  1.00  0.00           C  
ATOM   3756  OH  TYR A 243      21.943 103.468 124.343  1.00  0.00           O  
ATOM   3757  H   TYR A 243      29.547 101.429 122.503  1.00  0.00           H  
ATOM   3758  HA  TYR A 243      28.030 102.149 124.793  1.00  0.00           H  
ATOM   3759  HB2 TYR A 243      27.846 103.001 122.601  1.00  0.00           H  
ATOM   3760  HB3 TYR A 243      27.336 101.612 121.879  1.00  0.00           H  
ATOM   3761  HD1 TYR A 243      26.342 104.474 123.722  1.00  0.00           H  
ATOM   3762  HD2 TYR A 243      24.879 100.635 122.551  1.00  0.00           H  
ATOM   3763  HE1 TYR A 243      24.079 104.921 124.707  1.00  0.00           H  
ATOM   3764  HE2 TYR A 243      22.662 101.161 123.339  1.00  0.00           H  
ATOM   3765  HH  TYR A 243      21.901 104.373 124.660  1.00  0.00           H  
ATOM   3766  N   PRO A 244      26.563  99.938 125.377  1.00  0.00           N  
ATOM   3767  CA  PRO A 244      25.993  98.671 125.887  1.00  0.00           C  
ATOM   3768  C   PRO A 244      24.694  98.270 125.170  1.00  0.00           C  
ATOM   3769  O   PRO A 244      23.600  98.157 125.749  1.00  0.00           O  
ATOM   3770  CB  PRO A 244      25.864  98.766 127.421  1.00  0.00           C  
ATOM   3771  CG  PRO A 244      25.551 100.263 127.515  1.00  0.00           C  
ATOM   3772  CD  PRO A 244      26.245 101.002 126.310  1.00  0.00           C  
ATOM   3773  HA  PRO A 244      26.717  97.869 125.742  1.00  0.00           H  
ATOM   3774  HB2 PRO A 244      25.091  98.137 127.864  1.00  0.00           H  
ATOM   3775  HB3 PRO A 244      26.814  98.852 127.947  1.00  0.00           H  
ATOM   3776  HG2 PRO A 244      24.465 100.345 127.492  1.00  0.00           H  
ATOM   3777  HG3 PRO A 244      25.935 100.625 128.469  1.00  0.00           H  
ATOM   3778  HD2 PRO A 244      25.508 101.727 125.963  1.00  0.00           H  
ATOM   3779  HD3 PRO A 244      27.118 101.503 126.727  1.00  0.00           H  
ATOM   3780  N   HIE A 245      24.791  98.158 123.790  1.00  0.00           N  
ATOM   3781  CA  HIE A 245      23.818  97.517 122.942  1.00  0.00           C  
ATOM   3782  C   HIE A 245      23.255  96.200 123.561  1.00  0.00           C  
ATOM   3783  O   HIE A 245      24.010  95.387 124.179  1.00  0.00           O  
ATOM   3784  CB  HIE A 245      24.369  97.285 121.530  1.00  0.00           C  
ATOM   3785  CG  HIE A 245      24.688  98.515 120.697  1.00  0.00           C  
ATOM   3786  CD2 HIE A 245      25.926  98.826 120.251  1.00  0.00           C  
ATOM   3787  ND1 HIE A 245      23.827  99.588 120.469  1.00  0.00           N  
ATOM   3788  CE1 HIE A 245      24.576 100.506 119.842  1.00  0.00           C  
ATOM   3789  NE2 HIE A 245      25.850 100.114 119.701  1.00  0.00           N  
ATOM   3790  H   HIE A 245      25.613  98.453 123.281  1.00  0.00           H  
ATOM   3791  HA  HIE A 245      23.003  98.238 122.872  1.00  0.00           H  
ATOM   3792  HB2 HIE A 245      25.257  96.652 121.518  1.00  0.00           H  
ATOM   3793  HB3 HIE A 245      23.611  96.781 120.930  1.00  0.00           H  
ATOM   3794  HD2 HIE A 245      26.847  98.287 120.409  1.00  0.00           H  
ATOM   3795  HE1 HIE A 245      24.173 101.493 119.666  1.00  0.00           H  
ATOM   3796  HE2 HIE A 245      26.646 100.663 119.409  1.00  0.00           H  
ATOM   3797  N   CYS A 246      21.959  95.951 123.368  1.00  0.00           N  
ATOM   3798  CA  CYS A 246      21.363  94.613 123.173  1.00  0.00           C  
ATOM   3799  C   CYS A 246      20.842  94.467 121.685  1.00  0.00           C  
ATOM   3800  O   CYS A 246      20.596  95.509 121.044  1.00  0.00           O  
ATOM   3801  CB  CYS A 246      20.337  94.283 124.293  1.00  0.00           C  
ATOM   3802  SG  CYS A 246      18.762  95.134 124.101  1.00  0.00           S  
ATOM   3803  H   CYS A 246      21.430  96.608 122.813  1.00  0.00           H  
ATOM   3804  HA  CYS A 246      22.206  93.933 123.300  1.00  0.00           H  
ATOM   3805  HB2 CYS A 246      20.126  93.212 124.287  1.00  0.00           H  
ATOM   3806  HB3 CYS A 246      20.764  94.483 125.275  1.00  0.00           H  
ATOM   3807  HG  CYS A 246      19.242  96.373 123.963  1.00  0.00           H  
ATOM   3808  N   LEU A 247      20.672  93.223 121.215  1.00  0.00           N  
ATOM   3809  CA  LEU A 247      20.111  92.928 119.866  1.00  0.00           C  
ATOM   3810  C   LEU A 247      18.745  93.617 119.721  1.00  0.00           C  
ATOM   3811  O   LEU A 247      18.477  94.110 118.659  1.00  0.00           O  
ATOM   3812  CB  LEU A 247      20.197  91.409 119.661  1.00  0.00           C  
ATOM   3813  CG  LEU A 247      19.415  90.947 118.422  1.00  0.00           C  
ATOM   3814  CD1 LEU A 247      19.950  91.432 117.144  1.00  0.00           C  
ATOM   3815  CD2 LEU A 247      19.306  89.442 118.274  1.00  0.00           C  
ATOM   3816  H   LEU A 247      20.882  92.491 121.878  1.00  0.00           H  
ATOM   3817  HA  LEU A 247      20.695  93.457 119.113  1.00  0.00           H  
ATOM   3818  HB2 LEU A 247      21.239  91.112 119.540  1.00  0.00           H  
ATOM   3819  HB3 LEU A 247      19.689  90.971 120.520  1.00  0.00           H  
ATOM   3820  HG  LEU A 247      18.371  91.220 118.573  1.00  0.00           H  
ATOM   3821 HD11 LEU A 247      19.286  91.069 116.359  1.00  0.00           H  
ATOM   3822 HD12 LEU A 247      19.925  92.518 117.059  1.00  0.00           H  
ATOM   3823 HD13 LEU A 247      20.924  91.020 116.881  1.00  0.00           H  
ATOM   3824 HD21 LEU A 247      18.366  89.152 117.807  1.00  0.00           H  
ATOM   3825 HD22 LEU A 247      20.142  88.946 117.780  1.00  0.00           H  
ATOM   3826 HD23 LEU A 247      19.339  89.039 119.287  1.00  0.00           H  
ATOM   3827  N   ALA A 248      17.874  93.475 120.769  1.00  0.00           N  
ATOM   3828  CA  ALA A 248      16.574  94.103 120.679  1.00  0.00           C  
ATOM   3829  C   ALA A 248      16.707  95.648 120.429  1.00  0.00           C  
ATOM   3830  O   ALA A 248      15.987  96.094 119.498  1.00  0.00           O  
ATOM   3831  CB  ALA A 248      15.797  93.789 121.955  1.00  0.00           C  
ATOM   3832  H   ALA A 248      18.108  92.988 121.623  1.00  0.00           H  
ATOM   3833  HA  ALA A 248      16.009  93.749 119.816  1.00  0.00           H  
ATOM   3834  HB1 ALA A 248      16.312  94.121 122.856  1.00  0.00           H  
ATOM   3835  HB2 ALA A 248      14.814  94.257 121.948  1.00  0.00           H  
ATOM   3836  HB3 ALA A 248      15.634  92.725 122.123  1.00  0.00           H  
ATOM   3837  N   SER A 249      17.583  96.382 121.076  1.00  0.00           N  
ATOM   3838  CA  SER A 249      17.769  97.865 120.981  1.00  0.00           C  
ATOM   3839  C   SER A 249      18.483  98.337 119.718  1.00  0.00           C  
ATOM   3840  O   SER A 249      18.093  99.420 119.155  1.00  0.00           O  
ATOM   3841  CB  SER A 249      18.417  98.415 122.301  1.00  0.00           C  
ATOM   3842  OG  SER A 249      19.670  97.861 122.399  1.00  0.00           O  
ATOM   3843  H   SER A 249      18.248  95.915 121.676  1.00  0.00           H  
ATOM   3844  HA  SER A 249      16.760  98.276 121.006  1.00  0.00           H  
ATOM   3845  HB2 SER A 249      18.513  99.500 122.315  1.00  0.00           H  
ATOM   3846  HB3 SER A 249      17.835  98.067 123.153  1.00  0.00           H  
ATOM   3847  HG  SER A 249      20.293  98.457 121.977  1.00  0.00           H  
ATOM   3848  N   PHE A 250      19.413  97.634 119.247  1.00  0.00           N  
ATOM   3849  CA  PHE A 250      20.002  97.726 117.905  1.00  0.00           C  
ATOM   3850  C   PHE A 250      19.058  97.388 116.774  1.00  0.00           C  
ATOM   3851  O   PHE A 250      18.928  98.161 115.850  1.00  0.00           O  
ATOM   3852  CB  PHE A 250      21.259  96.846 117.919  1.00  0.00           C  
ATOM   3853  CG  PHE A 250      22.217  97.297 116.786  1.00  0.00           C  
ATOM   3854  CD1 PHE A 250      21.973  96.932 115.454  1.00  0.00           C  
ATOM   3855  CD2 PHE A 250      23.398  97.956 117.179  1.00  0.00           C  
ATOM   3856  CE1 PHE A 250      22.960  97.230 114.531  1.00  0.00           C  
ATOM   3857  CE2 PHE A 250      24.360  98.306 116.189  1.00  0.00           C  
ATOM   3858  CZ  PHE A 250      24.085  97.888 114.880  1.00  0.00           C  
ATOM   3859  H   PHE A 250      19.744  96.851 119.792  1.00  0.00           H  
ATOM   3860  HA  PHE A 250      20.244  98.785 117.813  1.00  0.00           H  
ATOM   3861  HB2 PHE A 250      21.715  96.888 118.908  1.00  0.00           H  
ATOM   3862  HB3 PHE A 250      21.024  95.826 117.618  1.00  0.00           H  
ATOM   3863  HD1 PHE A 250      21.083  96.383 115.183  1.00  0.00           H  
ATOM   3864  HD2 PHE A 250      23.602  98.156 118.221  1.00  0.00           H  
ATOM   3865  HE1 PHE A 250      22.758  96.889 113.526  1.00  0.00           H  
ATOM   3866  HE2 PHE A 250      25.302  98.722 116.517  1.00  0.00           H  
ATOM   3867  HZ  PHE A 250      24.788  98.164 114.108  1.00  0.00           H  
ATOM   3868  N   THR A 251      18.243  96.288 116.778  1.00  0.00           N  
ATOM   3869  CA  THR A 251      17.099  96.101 115.981  1.00  0.00           C  
ATOM   3870  C   THR A 251      16.099  97.289 115.979  1.00  0.00           C  
ATOM   3871  O   THR A 251      15.782  97.805 114.828  1.00  0.00           O  
ATOM   3872  CB  THR A 251      16.213  94.858 116.281  1.00  0.00           C  
ATOM   3873  CG2 THR A 251      15.239  94.613 115.108  1.00  0.00           C  
ATOM   3874  OG1 THR A 251      17.061  93.780 116.271  1.00  0.00           O  
ATOM   3875  H   THR A 251      18.472  95.601 117.484  1.00  0.00           H  
ATOM   3876  HA  THR A 251      17.311  95.896 114.931  1.00  0.00           H  
ATOM   3877  HB  THR A 251      15.705  95.039 117.229  1.00  0.00           H  
ATOM   3878  HG1 THR A 251      17.508  93.795 117.121  1.00  0.00           H  
ATOM   3879 HG21 THR A 251      14.443  95.358 115.121  1.00  0.00           H  
ATOM   3880 HG22 THR A 251      15.723  94.510 114.137  1.00  0.00           H  
ATOM   3881 HG23 THR A 251      14.786  93.631 115.242  1.00  0.00           H  
ATOM   3882  N   GLU A 252      15.637  97.791 117.119  1.00  0.00           N  
ATOM   3883  CA  GLU A 252      14.692  98.900 117.130  1.00  0.00           C  
ATOM   3884  C   GLU A 252      15.255 100.215 116.492  1.00  0.00           C  
ATOM   3885  O   GLU A 252      14.480 100.984 115.876  1.00  0.00           O  
ATOM   3886  CB  GLU A 252      14.334  99.157 118.640  1.00  0.00           C  
ATOM   3887  CG  GLU A 252      13.399 100.321 118.832  1.00  0.00           C  
ATOM   3888  CD  GLU A 252      12.019 100.183 118.122  1.00  0.00           C  
ATOM   3889  OE1 GLU A 252      11.549 101.204 117.639  1.00  0.00           O  
ATOM   3890  OE2 GLU A 252      11.390  99.064 117.978  1.00  0.00           O1-
ATOM   3891  H   GLU A 252      15.839  97.254 117.951  1.00  0.00           H  
ATOM   3892  HA  GLU A 252      13.777  98.603 116.616  1.00  0.00           H  
ATOM   3893  HB2 GLU A 252      13.929  98.283 119.150  1.00  0.00           H  
ATOM   3894  HB3 GLU A 252      15.265  99.311 119.185  1.00  0.00           H  
ATOM   3895  HG2 GLU A 252      13.166 100.610 119.857  1.00  0.00           H  
ATOM   3896  HG3 GLU A 252      13.873 101.194 118.383  1.00  0.00           H  
ATOM   3897  N   LEU A 253      16.506 100.482 116.640  1.00  0.00           N  
ATOM   3898  CA  LEU A 253      17.325 101.540 116.063  1.00  0.00           C  
ATOM   3899  C   LEU A 253      17.562 101.347 114.525  1.00  0.00           C  
ATOM   3900  O   LEU A 253      17.163 102.274 113.803  1.00  0.00           O  
ATOM   3901  CB  LEU A 253      18.788 101.503 116.654  1.00  0.00           C  
ATOM   3902  CG  LEU A 253      19.775 102.427 115.935  1.00  0.00           C  
ATOM   3903  CD1 LEU A 253      19.247 103.841 115.821  1.00  0.00           C  
ATOM   3904  CD2 LEU A 253      21.007 102.472 116.791  1.00  0.00           C  
ATOM   3905  H   LEU A 253      17.056  99.780 117.114  1.00  0.00           H  
ATOM   3906  HA  LEU A 253      16.847 102.495 116.283  1.00  0.00           H  
ATOM   3907  HB2 LEU A 253      18.573 101.671 117.709  1.00  0.00           H  
ATOM   3908  HB3 LEU A 253      19.249 100.517 116.614  1.00  0.00           H  
ATOM   3909  HG  LEU A 253      20.028 102.108 114.924  1.00  0.00           H  
ATOM   3910 HD11 LEU A 253      20.079 104.484 115.535  1.00  0.00           H  
ATOM   3911 HD12 LEU A 253      18.491 103.794 115.036  1.00  0.00           H  
ATOM   3912 HD13 LEU A 253      18.899 104.178 116.797  1.00  0.00           H  
ATOM   3913 HD21 LEU A 253      21.332 101.466 117.058  1.00  0.00           H  
ATOM   3914 HD22 LEU A 253      21.740 102.884 116.098  1.00  0.00           H  
ATOM   3915 HD23 LEU A 253      20.858 102.916 117.775  1.00  0.00           H  
ATOM   3916  N   VAL A 254      18.159 100.231 114.126  1.00  0.00           N  
ATOM   3917  CA  VAL A 254      18.359  99.933 112.704  1.00  0.00           C  
ATOM   3918  C   VAL A 254      17.099  99.949 111.851  1.00  0.00           C  
ATOM   3919  O   VAL A 254      17.072 100.574 110.844  1.00  0.00           O  
ATOM   3920  CB  VAL A 254      19.193  98.692 112.407  1.00  0.00           C  
ATOM   3921  CG1 VAL A 254      18.434  97.357 112.484  1.00  0.00           C  
ATOM   3922  CG2 VAL A 254      20.093  98.838 111.110  1.00  0.00           C  
ATOM   3923  H   VAL A 254      18.493  99.621 114.859  1.00  0.00           H  
ATOM   3924  HA  VAL A 254      18.923 100.791 112.340  1.00  0.00           H  
ATOM   3925  HB  VAL A 254      19.983  98.777 113.155  1.00  0.00           H  
ATOM   3926 HG11 VAL A 254      18.035  97.420 113.497  1.00  0.00           H  
ATOM   3927 HG12 VAL A 254      17.595  97.288 111.791  1.00  0.00           H  
ATOM   3928 HG13 VAL A 254      19.059  96.471 112.588  1.00  0.00           H  
ATOM   3929 HG21 VAL A 254      20.726  99.725 111.084  1.00  0.00           H  
ATOM   3930 HG22 VAL A 254      20.768  98.000 110.936  1.00  0.00           H  
ATOM   3931 HG23 VAL A 254      19.373  98.917 110.296  1.00  0.00           H  
ATOM   3932  N   GLN A 255      16.036  99.359 112.329  1.00  0.00           N  
ATOM   3933  CA  GLN A 255      14.763  99.375 111.662  1.00  0.00           C  
ATOM   3934  C   GLN A 255      14.039 100.719 111.557  1.00  0.00           C  
ATOM   3935  O   GLN A 255      13.090 100.869 110.777  1.00  0.00           O  
ATOM   3936  CB  GLN A 255      13.855  98.340 112.333  1.00  0.00           C  
ATOM   3937  CG  GLN A 255      14.238  96.885 112.009  1.00  0.00           C  
ATOM   3938  CD  GLN A 255      13.065  95.998 112.262  1.00  0.00           C  
ATOM   3939  NE2 GLN A 255      12.361  96.122 113.359  1.00  0.00           N  
ATOM   3940  OE1 GLN A 255      12.639  95.142 111.504  1.00  0.00           O  
ATOM   3941  H   GLN A 255      16.084  98.928 113.241  1.00  0.00           H  
ATOM   3942  HA  GLN A 255      14.811  99.081 110.613  1.00  0.00           H  
ATOM   3943  HB2 GLN A 255      13.914  98.621 113.385  1.00  0.00           H  
ATOM   3944  HB3 GLN A 255      12.812  98.416 112.023  1.00  0.00           H  
ATOM   3945  HG2 GLN A 255      14.573  96.753 110.980  1.00  0.00           H  
ATOM   3946  HG3 GLN A 255      15.036  96.484 112.635  1.00  0.00           H  
ATOM   3947 HE21 GLN A 255      11.491  95.610 113.323  1.00  0.00           H  
ATOM   3948 HE22 GLN A 255      12.631  96.797 114.059  1.00  0.00           H  
ATOM   3949  N   GLU A 256      14.529 101.729 112.213  1.00  0.00           N  
ATOM   3950  CA  GLU A 256      14.022 103.152 112.146  1.00  0.00           C  
ATOM   3951  C   GLU A 256      15.076 104.040 111.383  1.00  0.00           C  
ATOM   3952  O   GLU A 256      14.664 104.673 110.435  1.00  0.00           O  
ATOM   3953  CB  GLU A 256      13.716 103.690 113.503  1.00  0.00           C  
ATOM   3954  CG  GLU A 256      13.101 105.108 113.540  1.00  0.00           C  
ATOM   3955  CD  GLU A 256      11.744 105.271 112.805  1.00  0.00           C  
ATOM   3956  OE1 GLU A 256      11.072 104.285 112.648  1.00  0.00           O  
ATOM   3957  OE2 GLU A 256      11.355 106.348 112.286  1.00  0.00           O1-
ATOM   3958  H   GLU A 256      15.397 101.578 112.708  1.00  0.00           H  
ATOM   3959  HA  GLU A 256      13.094 103.101 111.575  1.00  0.00           H  
ATOM   3960  HB2 GLU A 256      13.039 102.985 113.984  1.00  0.00           H  
ATOM   3961  HB3 GLU A 256      14.642 103.577 114.067  1.00  0.00           H  
ATOM   3962  HG2 GLU A 256      12.872 105.310 114.587  1.00  0.00           H  
ATOM   3963  HG3 GLU A 256      13.864 105.833 113.254  1.00  0.00           H  
ATOM   3964  N   ALA A 257      16.351 104.050 111.660  1.00  0.00           N  
ATOM   3965  CA  ALA A 257      17.308 104.771 110.892  1.00  0.00           C  
ATOM   3966  C   ALA A 257      17.435 104.366 109.397  1.00  0.00           C  
ATOM   3967  O   ALA A 257      17.615 105.238 108.590  1.00  0.00           O  
ATOM   3968  CB  ALA A 257      18.704 104.577 111.510  1.00  0.00           C  
ATOM   3969  H   ALA A 257      16.719 103.509 112.430  1.00  0.00           H  
ATOM   3970  HA  ALA A 257      16.990 105.813 110.863  1.00  0.00           H  
ATOM   3971  HB1 ALA A 257      18.592 104.910 112.542  1.00  0.00           H  
ATOM   3972  HB2 ALA A 257      19.004 103.530 111.493  1.00  0.00           H  
ATOM   3973  HB3 ALA A 257      19.388 105.272 111.020  1.00  0.00           H  
ATOM   3974  N   PHE A 258      17.315 103.049 109.116  1.00  0.00           N  
ATOM   3975  CA  PHE A 258      17.214 102.649 107.723  1.00  0.00           C  
ATOM   3976  C   PHE A 258      15.750 102.747 107.255  1.00  0.00           C  
ATOM   3977  O   PHE A 258      15.539 102.904 106.069  1.00  0.00           O  
ATOM   3978  CB  PHE A 258      17.728 101.234 107.561  1.00  0.00           C  
ATOM   3979  CG  PHE A 258      18.221 100.943 106.201  1.00  0.00           C  
ATOM   3980  CD1 PHE A 258      17.417 100.109 105.439  1.00  0.00           C  
ATOM   3981  CD2 PHE A 258      19.455 101.358 105.794  1.00  0.00           C  
ATOM   3982  CE1 PHE A 258      17.912  99.606 104.218  1.00  0.00           C  
ATOM   3983  CE2 PHE A 258      19.917 100.893 104.547  1.00  0.00           C  
ATOM   3984  CZ  PHE A 258      19.165 100.074 103.705  1.00  0.00           C  
ATOM   3985  H   PHE A 258      17.457 102.331 109.811  1.00  0.00           H  
ATOM   3986  HA  PHE A 258      17.862 103.336 107.179  1.00  0.00           H  
ATOM   3987  HB2 PHE A 258      18.519 101.089 108.297  1.00  0.00           H  
ATOM   3988  HB3 PHE A 258      16.854 100.634 107.812  1.00  0.00           H  
ATOM   3989  HD1 PHE A 258      16.427  99.809 105.749  1.00  0.00           H  
ATOM   3990  HD2 PHE A 258      20.097 101.848 106.513  1.00  0.00           H  
ATOM   3991  HE1 PHE A 258      17.298  98.986 103.581  1.00  0.00           H  
ATOM   3992  HE2 PHE A 258      20.942 101.143 104.314  1.00  0.00           H  
ATOM   3993  HZ  PHE A 258      19.591  99.699 102.786  1.00  0.00           H  
ATOM   3994  N   GLY A 259      14.784 102.741 108.135  1.00  0.00           N  
ATOM   3995  CA  GLY A 259      13.373 102.927 107.802  1.00  0.00           C  
ATOM   3996  C   GLY A 259      12.677 101.676 107.489  1.00  0.00           C  
ATOM   3997  O   GLY A 259      13.232 100.619 107.222  1.00  0.00           O  
ATOM   3998  H   GLY A 259      15.053 102.673 109.106  1.00  0.00           H  
ATOM   3999  HA2 GLY A 259      12.852 103.391 108.639  1.00  0.00           H  
ATOM   4000  HA3 GLY A 259      13.331 103.477 106.862  1.00  0.00           H  
ATOM   4001  N   GLY A 260      11.308 101.795 107.512  1.00  0.00           N  
ATOM   4002  CA  GLY A 260      10.380 100.626 107.295  1.00  0.00           C  
ATOM   4003  C   GLY A 260      10.080 100.231 105.819  1.00  0.00           C  
ATOM   4004  O   GLY A 260      10.695 100.849 104.940  1.00  0.00           O  
ATOM   4005  H   GLY A 260      10.913 102.655 107.867  1.00  0.00           H  
ATOM   4006  HA2 GLY A 260      10.823  99.747 107.763  1.00  0.00           H  
ATOM   4007  HA3 GLY A 260       9.429 100.740 107.817  1.00  0.00           H  
ATOM   4008  N   ARG A 261       9.240  99.164 105.431  1.00  0.00           N  
ATOM   4009  CA  ARG A 261       9.155  98.437 104.119  1.00  0.00           C  
ATOM   4010  C   ARG A 261      10.541  97.945 103.554  1.00  0.00           C  
ATOM   4011  O   ARG A 261      10.578  96.909 102.874  1.00  0.00           O  
ATOM   4012  CB  ARG A 261       8.263  99.401 103.226  1.00  0.00           C  
ATOM   4013  CG  ARG A 261       7.591  98.623 102.046  1.00  0.00           C  
ATOM   4014  CD  ARG A 261       6.631  99.462 101.205  1.00  0.00           C  
ATOM   4015  NE  ARG A 261       7.196 100.787 100.951  1.00  0.00           N  
ATOM   4016  CZ  ARG A 261       7.861 101.122  99.881  1.00  0.00           C  
ATOM   4017  NH1 ARG A 261       8.228 102.337  99.931  1.00  0.00           N1+
ATOM   4018  NH2 ARG A 261       8.169 100.354  98.815  1.00  0.00           N  
ATOM   4019  H   ARG A 261       8.712  98.786 106.206  1.00  0.00           H  
ATOM   4020  HA  ARG A 261       8.575  97.528 104.272  1.00  0.00           H  
ATOM   4021  HB2 ARG A 261       7.479  99.712 103.917  1.00  0.00           H  
ATOM   4022  HB3 ARG A 261       8.822 100.233 102.796  1.00  0.00           H  
ATOM   4023  HG2 ARG A 261       8.364  98.201 101.404  1.00  0.00           H  
ATOM   4024  HG3 ARG A 261       6.943  97.802 102.350  1.00  0.00           H  
ATOM   4025  HD2 ARG A 261       6.291  98.960 100.299  1.00  0.00           H  
ATOM   4026  HD3 ARG A 261       5.749  99.612 101.828  1.00  0.00           H  
ATOM   4027  HE  ARG A 261       7.330 101.501 101.653  1.00  0.00           H  
ATOM   4028 HH11 ARG A 261       8.306 102.696 100.871  1.00  0.00           H  
ATOM   4029 HH12 ARG A 261       8.625 102.807  99.129  1.00  0.00           H  
ATOM   4030 HH21 ARG A 261       7.761  99.437  98.694  1.00  0.00           H  
ATOM   4031 HH22 ARG A 261       8.623 100.800  98.030  1.00  0.00           H  
ATOM   4032  N   CYS A 262      11.676  98.567 103.937  1.00  0.00           N  
ATOM   4033  CA  CYS A 262      13.012  97.986 103.931  1.00  0.00           C  
ATOM   4034  C   CYS A 262      12.885  96.527 104.570  1.00  0.00           C  
ATOM   4035  O   CYS A 262      12.264  96.415 105.655  1.00  0.00           O  
ATOM   4036  CB  CYS A 262      14.011  98.886 104.561  1.00  0.00           C  
ATOM   4037  SG  CYS A 262      14.239 100.295 103.422  1.00  0.00           S  
ATOM   4038  H   CYS A 262      11.602  99.417 104.477  1.00  0.00           H  
ATOM   4039  HA  CYS A 262      13.400  97.887 102.916  1.00  0.00           H  
ATOM   4040  HB2 CYS A 262      13.768  99.116 105.598  1.00  0.00           H  
ATOM   4041  HB3 CYS A 262      14.907  98.264 104.573  1.00  0.00           H  
ATOM   4042  HG  CYS A 262      13.194 101.002 103.859  1.00  0.00           H  
ATOM   4043  N   GLN A 263      13.462  95.496 104.004  1.00  0.00           N  
ATOM   4044  CA  GLN A 263      13.592  94.168 104.691  1.00  0.00           C  
ATOM   4045  C   GLN A 263      14.852  94.044 105.601  1.00  0.00           C  
ATOM   4046  O   GLN A 263      15.765  94.830 105.446  1.00  0.00           O  
ATOM   4047  CB  GLN A 263      13.664  92.992 103.584  1.00  0.00           C  
ATOM   4048  CG  GLN A 263      12.378  92.772 102.866  1.00  0.00           C  
ATOM   4049  CD  GLN A 263      12.643  91.874 101.740  1.00  0.00           C  
ATOM   4050  NE2 GLN A 263      13.384  90.768 101.886  1.00  0.00           N  
ATOM   4051  OE1 GLN A 263      12.060  91.967 100.661  1.00  0.00           O  
ATOM   4052  H   GLN A 263      13.943  95.697 103.139  1.00  0.00           H  
ATOM   4053  HA  GLN A 263      12.768  93.921 105.359  1.00  0.00           H  
ATOM   4054  HB2 GLN A 263      14.393  93.211 102.804  1.00  0.00           H  
ATOM   4055  HB3 GLN A 263      13.910  92.048 104.069  1.00  0.00           H  
ATOM   4056  HG2 GLN A 263      11.692  92.327 103.586  1.00  0.00           H  
ATOM   4057  HG3 GLN A 263      11.934  93.704 102.517  1.00  0.00           H  
ATOM   4058 HE21 GLN A 263      13.697  90.492 100.965  1.00  0.00           H  
ATOM   4059 HE22 GLN A 263      14.099  90.818 102.597  1.00  0.00           H  
ATOM   4060  N   HID A 264      14.775  93.208 106.657  1.00  0.00           N  
ATOM   4061  CA  HID A 264      15.716  93.104 107.732  1.00  0.00           C  
ATOM   4062  C   HID A 264      15.783  91.611 108.214  1.00  0.00           C  
ATOM   4063  O   HID A 264      14.681  91.016 108.344  1.00  0.00           O  
ATOM   4064  CB  HID A 264      15.344  94.074 108.814  1.00  0.00           C  
ATOM   4065  CG  HID A 264      15.911  93.682 110.222  1.00  0.00           C  
ATOM   4066  CD2 HID A 264      17.088  94.027 110.842  1.00  0.00           C  
ATOM   4067  ND1 HID A 264      15.280  92.761 111.099  1.00  0.00           N  
ATOM   4068  CE1 HID A 264      16.002  92.593 112.226  1.00  0.00           C  
ATOM   4069  NE2 HID A 264      17.117  93.376 112.089  1.00  0.00           N  
ATOM   4070  H   HID A 264      13.893  92.727 106.765  1.00  0.00           H  
ATOM   4071  HA  HID A 264      16.683  93.415 107.340  1.00  0.00           H  
ATOM   4072  HB2 HID A 264      15.791  95.035 108.563  1.00  0.00           H  
ATOM   4073  HB3 HID A 264      14.261  94.049 108.936  1.00  0.00           H  
ATOM   4074  HD1 HID A 264      14.315  92.462 111.073  1.00  0.00           H  
ATOM   4075  HD2 HID A 264      17.832  94.715 110.467  1.00  0.00           H  
ATOM   4076  HE1 HID A 264      15.668  92.039 113.091  1.00  0.00           H  
ATOM   4077  N   SER A 265      16.988  91.013 108.313  1.00  0.00           N  
ATOM   4078  CA  SER A 265      17.315  89.683 108.875  1.00  0.00           C  
ATOM   4079  C   SER A 265      18.658  89.847 109.575  1.00  0.00           C  
ATOM   4080  O   SER A 265      19.556  90.725 109.356  1.00  0.00           O  
ATOM   4081  CB  SER A 265      17.298  88.642 107.797  1.00  0.00           C  
ATOM   4082  OG  SER A 265      17.649  87.372 108.205  1.00  0.00           O  
ATOM   4083  H   SER A 265      17.729  91.668 108.109  1.00  0.00           H  
ATOM   4084  HA  SER A 265      16.581  89.357 109.612  1.00  0.00           H  
ATOM   4085  HB2 SER A 265      16.378  88.634 107.211  1.00  0.00           H  
ATOM   4086  HB3 SER A 265      18.108  88.983 107.153  1.00  0.00           H  
ATOM   4087  HG  SER A 265      17.435  86.826 107.446  1.00  0.00           H  
ATOM   4088  N   VAL A 266      18.951  88.981 110.535  1.00  0.00           N  
ATOM   4089  CA  VAL A 266      20.094  89.006 111.485  1.00  0.00           C  
ATOM   4090  C   VAL A 266      20.615  87.629 111.773  1.00  0.00           C  
ATOM   4091  O   VAL A 266      19.883  86.630 111.887  1.00  0.00           O  
ATOM   4092  CB  VAL A 266      19.693  89.684 112.809  1.00  0.00           C  
ATOM   4093  CG1 VAL A 266      18.513  89.075 113.631  1.00  0.00           C  
ATOM   4094  CG2 VAL A 266      20.797  89.690 113.909  1.00  0.00           C  
ATOM   4095  H   VAL A 266      18.367  88.158 110.576  1.00  0.00           H  
ATOM   4096  HA  VAL A 266      20.910  89.588 111.056  1.00  0.00           H  
ATOM   4097  HB  VAL A 266      19.478  90.736 112.618  1.00  0.00           H  
ATOM   4098 HG11 VAL A 266      18.750  88.184 114.212  1.00  0.00           H  
ATOM   4099 HG12 VAL A 266      18.195  89.833 114.348  1.00  0.00           H  
ATOM   4100 HG13 VAL A 266      17.664  88.898 112.971  1.00  0.00           H  
ATOM   4101 HG21 VAL A 266      20.473  90.439 114.631  1.00  0.00           H  
ATOM   4102 HG22 VAL A 266      20.855  88.720 114.404  1.00  0.00           H  
ATOM   4103 HG23 VAL A 266      21.788  89.931 113.527  1.00  0.00           H  
ATOM   4104  N   LEU A 267      21.940  87.583 111.817  1.00  0.00           N  
ATOM   4105  CA  LEU A 267      22.720  86.295 112.008  1.00  0.00           C  
ATOM   4106  C   LEU A 267      23.461  86.321 113.362  1.00  0.00           C  
ATOM   4107  O   LEU A 267      23.465  87.401 113.993  1.00  0.00           O  
ATOM   4108  CB  LEU A 267      23.658  86.088 110.757  1.00  0.00           C  
ATOM   4109  CG  LEU A 267      22.995  86.003 109.369  1.00  0.00           C  
ATOM   4110  CD1 LEU A 267      23.773  86.326 108.089  1.00  0.00           C  
ATOM   4111  CD2 LEU A 267      22.639  84.526 109.242  1.00  0.00           C  
ATOM   4112  H   LEU A 267      22.453  88.427 111.606  1.00  0.00           H  
ATOM   4113  HA  LEU A 267      22.015  85.465 112.057  1.00  0.00           H  
ATOM   4114  HB2 LEU A 267      24.293  86.973 110.719  1.00  0.00           H  
ATOM   4115  HB3 LEU A 267      24.307  85.218 110.861  1.00  0.00           H  
ATOM   4116  HG  LEU A 267      22.057  86.539 109.227  1.00  0.00           H  
ATOM   4117 HD11 LEU A 267      24.053  87.377 108.165  1.00  0.00           H  
ATOM   4118 HD12 LEU A 267      24.575  85.594 107.999  1.00  0.00           H  
ATOM   4119 HD13 LEU A 267      23.038  86.220 107.291  1.00  0.00           H  
ATOM   4120 HD21 LEU A 267      23.437  83.823 109.483  1.00  0.00           H  
ATOM   4121 HD22 LEU A 267      21.812  84.389 109.938  1.00  0.00           H  
ATOM   4122 HD23 LEU A 267      22.143  84.314 108.294  1.00  0.00           H  
ATOM   4123  N   GLY A 268      24.065  85.254 113.854  1.00  0.00           N  
ATOM   4124  CA  GLY A 268      24.980  85.396 114.978  1.00  0.00           C  
ATOM   4125  C   GLY A 268      26.252  84.555 114.757  1.00  0.00           C  
ATOM   4126  O   GLY A 268      26.099  83.336 114.494  1.00  0.00           O  
ATOM   4127  H   GLY A 268      24.162  84.404 113.319  1.00  0.00           H  
ATOM   4128  HA2 GLY A 268      25.183  86.393 115.371  1.00  0.00           H  
ATOM   4129  HA3 GLY A 268      24.440  84.922 115.797  1.00  0.00           H  
ATOM   4130  N   ASP A 269      27.418  85.171 114.808  1.00  0.00           N  
ATOM   4131  CA  ASP A 269      28.689  84.609 114.273  1.00  0.00           C  
ATOM   4132  C   ASP A 269      28.650  84.032 112.845  1.00  0.00           C  
ATOM   4133  O   ASP A 269      29.210  82.954 112.491  1.00  0.00           O  
ATOM   4134  CB  ASP A 269      29.234  83.507 115.297  1.00  0.00           C  
ATOM   4135  CG  ASP A 269      29.389  83.876 116.773  1.00  0.00           C  
ATOM   4136  OD1 ASP A 269      29.453  83.001 117.657  1.00  0.00           O  
ATOM   4137  OD2 ASP A 269      29.473  85.103 117.057  1.00  0.00           O1-
ATOM   4138  H   ASP A 269      27.427  86.083 115.243  1.00  0.00           H  
ATOM   4139  HA  ASP A 269      29.460  85.377 114.332  1.00  0.00           H  
ATOM   4140  HB2 ASP A 269      28.669  82.587 115.154  1.00  0.00           H  
ATOM   4141  HB3 ASP A 269      30.282  83.473 115.000  1.00  0.00           H  
ATOM   4142  N   PHE A 270      27.846  84.674 111.977  1.00  0.00           N  
ATOM   4143  CA  PHE A 270      27.481  84.239 110.636  1.00  0.00           C  
ATOM   4144  C   PHE A 270      26.661  82.889 110.519  1.00  0.00           C  
ATOM   4145  O   PHE A 270      26.316  82.529 109.371  1.00  0.00           O  
ATOM   4146  CB  PHE A 270      28.767  84.267 109.761  1.00  0.00           C  
ATOM   4147  CG  PHE A 270      29.339  85.609 109.646  1.00  0.00           C  
ATOM   4148  CD1 PHE A 270      30.500  85.953 110.380  1.00  0.00           C  
ATOM   4149  CD2 PHE A 270      28.849  86.421 108.644  1.00  0.00           C  
ATOM   4150  CE1 PHE A 270      31.072  87.226 110.187  1.00  0.00           C  
ATOM   4151  CE2 PHE A 270      29.372  87.707 108.382  1.00  0.00           C  
ATOM   4152  CZ  PHE A 270      30.480  88.054 109.171  1.00  0.00           C  
ATOM   4153  H   PHE A 270      27.392  85.522 112.283  1.00  0.00           H  
ATOM   4154  HA  PHE A 270      26.827  85.013 110.234  1.00  0.00           H  
ATOM   4155  HB2 PHE A 270      29.495  83.672 110.311  1.00  0.00           H  
ATOM   4156  HB3 PHE A 270      28.616  83.954 108.727  1.00  0.00           H  
ATOM   4157  HD1 PHE A 270      30.926  85.194 111.019  1.00  0.00           H  
ATOM   4158  HD2 PHE A 270      28.035  86.085 108.020  1.00  0.00           H  
ATOM   4159  HE1 PHE A 270      31.905  87.573 110.781  1.00  0.00           H  
ATOM   4160  HE2 PHE A 270      29.003  88.341 107.589  1.00  0.00           H  
ATOM   4161  HZ  PHE A 270      30.885  89.033 108.960  1.00  0.00           H  
ATOM   4162  N   LYS A 271      26.383  82.194 111.619  1.00  0.00           N  
ATOM   4163  CA  LYS A 271      25.456  81.004 111.629  1.00  0.00           C  
ATOM   4164  C   LYS A 271      23.999  81.540 111.664  1.00  0.00           C  
ATOM   4165  O   LYS A 271      23.822  82.698 112.097  1.00  0.00           O  
ATOM   4166  CB  LYS A 271      25.765  80.203 112.932  1.00  0.00           C  
ATOM   4167  CG  LYS A 271      26.852  79.110 112.668  1.00  0.00           C  
ATOM   4168  CD  LYS A 271      27.129  78.222 113.842  1.00  0.00           C  
ATOM   4169  CE  LYS A 271      28.223  77.146 113.569  1.00  0.00           C  
ATOM   4170  NZ  LYS A 271      28.464  76.254 114.691  1.00  0.00           N1+
ATOM   4171  H   LYS A 271      26.699  82.645 112.465  1.00  0.00           H  
ATOM   4172  HA  LYS A 271      25.558  80.368 110.750  1.00  0.00           H  
ATOM   4173  HB2 LYS A 271      26.212  80.867 113.672  1.00  0.00           H  
ATOM   4174  HB3 LYS A 271      24.905  79.680 113.350  1.00  0.00           H  
ATOM   4175  HG2 LYS A 271      26.537  78.549 111.788  1.00  0.00           H  
ATOM   4176  HG3 LYS A 271      27.817  79.564 112.443  1.00  0.00           H  
ATOM   4177  HD2 LYS A 271      27.589  78.759 114.672  1.00  0.00           H  
ATOM   4178  HD3 LYS A 271      26.180  77.736 114.072  1.00  0.00           H  
ATOM   4179  HE2 LYS A 271      27.849  76.513 112.764  1.00  0.00           H  
ATOM   4180  HE3 LYS A 271      29.149  77.586 113.202  1.00  0.00           H  
ATOM   4181  HZ1 LYS A 271      27.648  75.772 115.039  1.00  0.00           H  
ATOM   4182  HZ2 LYS A 271      29.096  75.561 114.317  1.00  0.00           H  
ATOM   4183  HZ3 LYS A 271      28.889  76.653 115.515  1.00  0.00           H  
ATOM   4184  N   PRO A 272      22.974  80.818 111.132  1.00  0.00           N  
ATOM   4185  CA  PRO A 272      21.538  81.145 111.330  1.00  0.00           C  
ATOM   4186  C   PRO A 272      21.282  81.365 112.822  1.00  0.00           C  
ATOM   4187  O   PRO A 272      21.791  80.608 113.702  1.00  0.00           O  
ATOM   4188  CB  PRO A 272      20.726  80.019 110.649  1.00  0.00           C  
ATOM   4189  CG  PRO A 272      21.682  78.813 110.704  1.00  0.00           C  
ATOM   4190  CD  PRO A 272      23.070  79.457 110.667  1.00  0.00           C  
ATOM   4191  HA  PRO A 272      21.403  82.094 110.811  1.00  0.00           H  
ATOM   4192  HB2 PRO A 272      19.761  79.830 111.119  1.00  0.00           H  
ATOM   4193  HB3 PRO A 272      20.513  80.316 109.622  1.00  0.00           H  
ATOM   4194  HG2 PRO A 272      21.661  78.401 111.713  1.00  0.00           H  
ATOM   4195  HG3 PRO A 272      21.440  78.044 109.970  1.00  0.00           H  
ATOM   4196  HD2 PRO A 272      23.771  78.892 111.282  1.00  0.00           H  
ATOM   4197  HD3 PRO A 272      23.363  79.452 109.617  1.00  0.00           H  
ATOM   4198  N   TYR A 273      20.575  82.437 113.127  1.00  0.00           N  
ATOM   4199  CA  TYR A 273      20.292  82.846 114.496  1.00  0.00           C  
ATOM   4200  C   TYR A 273      18.795  82.933 114.722  1.00  0.00           C  
ATOM   4201  O   TYR A 273      18.072  83.303 113.797  1.00  0.00           O  
ATOM   4202  CB  TYR A 273      20.988  84.168 114.771  1.00  0.00           C  
ATOM   4203  CG  TYR A 273      20.759  84.617 116.216  1.00  0.00           C  
ATOM   4204  CD1 TYR A 273      21.560  84.059 117.231  1.00  0.00           C  
ATOM   4205  CD2 TYR A 273      19.782  85.652 116.460  1.00  0.00           C  
ATOM   4206  CE1 TYR A 273      21.214  84.410 118.606  1.00  0.00           C  
ATOM   4207  CE2 TYR A 273      19.541  85.934 117.808  1.00  0.00           C  
ATOM   4208  CZ  TYR A 273      20.203  85.365 118.867  1.00  0.00           C  
ATOM   4209  OH  TYR A 273      20.058  85.864 120.116  1.00  0.00           O  
ATOM   4210  H   TYR A 273      20.058  82.909 112.399  1.00  0.00           H  
ATOM   4211  HA  TYR A 273      20.757  82.188 115.230  1.00  0.00           H  
ATOM   4212  HB2 TYR A 273      22.054  83.947 114.738  1.00  0.00           H  
ATOM   4213  HB3 TYR A 273      20.699  84.912 114.028  1.00  0.00           H  
ATOM   4214  HD1 TYR A 273      22.312  83.351 116.915  1.00  0.00           H  
ATOM   4215  HD2 TYR A 273      19.220  86.139 115.678  1.00  0.00           H  
ATOM   4216  HE1 TYR A 273      21.724  83.942 119.434  1.00  0.00           H  
ATOM   4217  HE2 TYR A 273      18.628  86.464 118.036  1.00  0.00           H  
ATOM   4218  HH  TYR A 273      20.493  85.353 120.802  1.00  0.00           H  
ATOM   4219  N   ARG A 274      18.350  82.505 115.946  1.00  0.00           N  
ATOM   4220  CA  ARG A 274      16.925  82.603 116.329  1.00  0.00           C  
ATOM   4221  C   ARG A 274      16.915  83.046 117.846  1.00  0.00           C  
ATOM   4222  O   ARG A 274      17.825  82.723 118.597  1.00  0.00           O  
ATOM   4223  CB  ARG A 274      16.244  81.238 116.194  1.00  0.00           C  
ATOM   4224  CG  ARG A 274      15.468  81.259 114.853  1.00  0.00           C  
ATOM   4225  CD  ARG A 274      14.364  80.134 114.701  1.00  0.00           C  
ATOM   4226  NE  ARG A 274      13.747  80.259 113.351  1.00  0.00           N  
ATOM   4227  CZ  ARG A 274      13.175  79.204 112.750  1.00  0.00           C  
ATOM   4228  NH1 ARG A 274      12.855  78.114 113.351  1.00  0.00           N1+
ATOM   4229  NH2 ARG A 274      12.877  79.270 111.464  1.00  0.00           N  
ATOM   4230  H   ARG A 274      19.012  82.281 116.676  1.00  0.00           H  
ATOM   4231  HA  ARG A 274      16.497  83.432 115.766  1.00  0.00           H  
ATOM   4232  HB2 ARG A 274      16.988  80.445 116.119  1.00  0.00           H  
ATOM   4233  HB3 ARG A 274      15.493  80.890 116.903  1.00  0.00           H  
ATOM   4234  HG2 ARG A 274      14.915  82.194 114.754  1.00  0.00           H  
ATOM   4235  HG3 ARG A 274      16.179  81.281 114.027  1.00  0.00           H  
ATOM   4236  HD2 ARG A 274      14.877  79.184 114.850  1.00  0.00           H  
ATOM   4237  HD3 ARG A 274      13.632  80.302 115.490  1.00  0.00           H  
ATOM   4238  HE  ARG A 274      14.020  81.075 112.822  1.00  0.00           H  
ATOM   4239 HH11 ARG A 274      13.211  78.056 114.295  1.00  0.00           H  
ATOM   4240 HH12 ARG A 274      12.386  77.353 112.882  1.00  0.00           H  
ATOM   4241 HH21 ARG A 274      13.093  80.122 110.966  1.00  0.00           H  
ATOM   4242 HH22 ARG A 274      12.659  78.448 110.919  1.00  0.00           H  
ATOM   4243  N   PRO A 275      15.859  83.807 118.240  1.00  0.00           N  
ATOM   4244  CA  PRO A 275      15.701  84.154 119.689  1.00  0.00           C  
ATOM   4245  C   PRO A 275      15.616  82.814 120.471  1.00  0.00           C  
ATOM   4246  O   PRO A 275      14.862  81.891 120.162  1.00  0.00           O  
ATOM   4247  CB  PRO A 275      14.286  84.763 119.815  1.00  0.00           C  
ATOM   4248  CG  PRO A 275      13.557  84.244 118.591  1.00  0.00           C  
ATOM   4249  CD  PRO A 275      14.597  84.202 117.554  1.00  0.00           C  
ATOM   4250  HA  PRO A 275      16.456  84.829 120.090  1.00  0.00           H  
ATOM   4251  HB2 PRO A 275      13.823  84.415 120.738  1.00  0.00           H  
ATOM   4252  HB3 PRO A 275      14.324  85.852 119.846  1.00  0.00           H  
ATOM   4253  HG2 PRO A 275      13.060  83.288 118.760  1.00  0.00           H  
ATOM   4254  HG3 PRO A 275      12.827  84.990 118.275  1.00  0.00           H  
ATOM   4255  HD2 PRO A 275      14.283  83.439 116.841  1.00  0.00           H  
ATOM   4256  HD3 PRO A 275      14.669  85.207 117.140  1.00  0.00           H  
ATOM   4257  N   GLY A 276      16.308  82.847 121.571  1.00  0.00           N  
ATOM   4258  CA  GLY A 276      16.154  81.782 122.545  1.00  0.00           C  
ATOM   4259  C   GLY A 276      16.776  80.440 122.076  1.00  0.00           C  
ATOM   4260  O   GLY A 276      16.423  79.415 122.636  1.00  0.00           O  
ATOM   4261  H   GLY A 276      16.873  83.648 121.813  1.00  0.00           H  
ATOM   4262  HA2 GLY A 276      16.532  82.072 123.526  1.00  0.00           H  
ATOM   4263  HA3 GLY A 276      15.066  81.736 122.582  1.00  0.00           H  
ATOM   4264  N   GLN A 277      17.643  80.502 121.069  1.00  0.00           N  
ATOM   4265  CA  GLN A 277      18.391  79.326 120.699  1.00  0.00           C  
ATOM   4266  C   GLN A 277      19.335  78.837 121.762  1.00  0.00           C  
ATOM   4267  O   GLN A 277      19.652  79.608 122.657  1.00  0.00           O  
ATOM   4268  CB  GLN A 277      19.040  79.671 119.345  1.00  0.00           C  
ATOM   4269  CG  GLN A 277      20.343  80.527 119.336  1.00  0.00           C  
ATOM   4270  CD  GLN A 277      21.091  80.517 117.939  1.00  0.00           C  
ATOM   4271  NE2 GLN A 277      22.378  80.573 117.834  1.00  0.00           N  
ATOM   4272  OE1 GLN A 277      20.392  80.550 116.968  1.00  0.00           O  
ATOM   4273  H   GLN A 277      17.683  81.316 120.472  1.00  0.00           H  
ATOM   4274  HA  GLN A 277      17.751  78.476 120.464  1.00  0.00           H  
ATOM   4275  HB2 GLN A 277      19.425  78.721 118.974  1.00  0.00           H  
ATOM   4276  HB3 GLN A 277      18.361  80.131 118.629  1.00  0.00           H  
ATOM   4277  HG2 GLN A 277      20.160  81.563 119.619  1.00  0.00           H  
ATOM   4278  HG3 GLN A 277      20.980  80.175 120.148  1.00  0.00           H  
ATOM   4279 HE21 GLN A 277      22.810  80.775 116.944  1.00  0.00           H  
ATOM   4280 HE22 GLN A 277      22.928  80.638 118.679  1.00  0.00           H  
ATOM   4281  N   ALA A 278      19.910  77.610 121.828  1.00  0.00           N  
ATOM   4282  CA  ALA A 278      20.851  77.291 122.968  1.00  0.00           C  
ATOM   4283  C   ALA A 278      22.261  77.992 122.702  1.00  0.00           C  
ATOM   4284  O   ALA A 278      22.813  78.748 123.573  1.00  0.00           O  
ATOM   4285  CB  ALA A 278      20.922  75.788 123.332  1.00  0.00           C  
ATOM   4286  H   ALA A 278      19.803  76.963 121.060  1.00  0.00           H  
ATOM   4287  HA  ALA A 278      20.535  77.799 123.879  1.00  0.00           H  
ATOM   4288  HB1 ALA A 278      21.156  75.153 122.478  1.00  0.00           H  
ATOM   4289  HB2 ALA A 278      21.599  75.718 124.184  1.00  0.00           H  
ATOM   4290  HB3 ALA A 278      19.945  75.484 123.708  1.00  0.00           H  
ATOM   4291  N   TYR A 279      22.799  77.843 121.461  1.00  0.00           N  
ATOM   4292  CA  TYR A 279      24.008  78.474 121.050  1.00  0.00           C  
ATOM   4293  C   TYR A 279      24.063  80.007 121.192  1.00  0.00           C  
ATOM   4294  O   TYR A 279      23.457  80.781 120.455  1.00  0.00           O  
ATOM   4295  CB  TYR A 279      24.499  77.983 119.659  1.00  0.00           C  
ATOM   4296  CG  TYR A 279      25.818  78.601 119.183  1.00  0.00           C  
ATOM   4297  CD1 TYR A 279      27.033  77.981 119.451  1.00  0.00           C  
ATOM   4298  CD2 TYR A 279      25.786  79.833 118.464  1.00  0.00           C  
ATOM   4299  CE1 TYR A 279      28.226  78.582 119.031  1.00  0.00           C  
ATOM   4300  CE2 TYR A 279      26.946  80.303 117.877  1.00  0.00           C  
ATOM   4301  CZ  TYR A 279      28.185  79.728 118.240  1.00  0.00           C  
ATOM   4302  OH  TYR A 279      29.305  80.331 117.827  1.00  0.00           O  
ATOM   4303  H   TYR A 279      22.332  77.170 120.871  1.00  0.00           H  
ATOM   4304  HA  TYR A 279      24.784  78.116 121.727  1.00  0.00           H  
ATOM   4305  HB2 TYR A 279      24.441  76.903 119.529  1.00  0.00           H  
ATOM   4306  HB3 TYR A 279      23.805  78.365 118.910  1.00  0.00           H  
ATOM   4307  HD1 TYR A 279      27.003  77.126 120.110  1.00  0.00           H  
ATOM   4308  HD2 TYR A 279      24.851  80.264 118.139  1.00  0.00           H  
ATOM   4309  HE1 TYR A 279      29.177  78.150 119.307  1.00  0.00           H  
ATOM   4310  HE2 TYR A 279      26.846  81.073 117.126  1.00  0.00           H  
ATOM   4311  HH  TYR A 279      29.309  81.268 117.619  1.00  0.00           H  
ATOM   4312  N   VAL A 280      24.790  80.513 122.158  1.00  0.00           N  
ATOM   4313  CA  VAL A 280      24.991  81.959 122.474  1.00  0.00           C  
ATOM   4314  C   VAL A 280      26.040  82.577 121.447  1.00  0.00           C  
ATOM   4315  O   VAL A 280      27.070  81.975 121.181  1.00  0.00           O  
ATOM   4316  CB  VAL A 280      25.511  82.191 123.938  1.00  0.00           C  
ATOM   4317  CG1 VAL A 280      26.029  83.608 124.084  1.00  0.00           C  
ATOM   4318  CG2 VAL A 280      24.385  81.865 124.928  1.00  0.00           C  
ATOM   4319  H   VAL A 280      25.401  79.894 122.669  1.00  0.00           H  
ATOM   4320  HA  VAL A 280      24.056  82.518 122.502  1.00  0.00           H  
ATOM   4321  HB  VAL A 280      26.387  81.556 124.067  1.00  0.00           H  
ATOM   4322 HG11 VAL A 280      26.281  83.618 125.145  1.00  0.00           H  
ATOM   4323 HG12 VAL A 280      26.942  83.649 123.490  1.00  0.00           H  
ATOM   4324 HG13 VAL A 280      25.272  84.374 123.921  1.00  0.00           H  
ATOM   4325 HG21 VAL A 280      23.902  80.936 124.623  1.00  0.00           H  
ATOM   4326 HG22 VAL A 280      24.756  81.901 125.952  1.00  0.00           H  
ATOM   4327 HG23 VAL A 280      23.600  82.614 124.827  1.00  0.00           H  
ATOM   4328  N   PRO A 281      25.816  83.739 120.767  1.00  0.00           N  
ATOM   4329  CA  PRO A 281      26.825  84.278 119.827  1.00  0.00           C  
ATOM   4330  C   PRO A 281      27.927  85.102 120.422  1.00  0.00           C  
ATOM   4331  O   PRO A 281      27.899  85.528 121.586  1.00  0.00           O  
ATOM   4332  CB  PRO A 281      25.946  85.126 118.881  1.00  0.00           C  
ATOM   4333  CG  PRO A 281      24.819  85.672 119.859  1.00  0.00           C  
ATOM   4334  CD  PRO A 281      24.546  84.432 120.788  1.00  0.00           C  
ATOM   4335  HA  PRO A 281      27.129  83.502 119.124  1.00  0.00           H  
ATOM   4336  HB2 PRO A 281      26.529  85.834 118.293  1.00  0.00           H  
ATOM   4337  HB3 PRO A 281      25.445  84.488 118.153  1.00  0.00           H  
ATOM   4338  HG2 PRO A 281      25.128  86.585 120.368  1.00  0.00           H  
ATOM   4339  HG3 PRO A 281      23.959  85.937 119.242  1.00  0.00           H  
ATOM   4340  HD2 PRO A 281      24.181  84.717 121.775  1.00  0.00           H  
ATOM   4341  HD3 PRO A 281      23.872  83.764 120.252  1.00  0.00           H  
ATOM   4342  N   CYS A 282      29.029  85.344 119.722  1.00  0.00           N  
ATOM   4343  CA  CYS A 282      29.874  86.504 120.000  1.00  0.00           C  
ATOM   4344  C   CYS A 282      29.325  87.809 119.458  1.00  0.00           C  
ATOM   4345  O   CYS A 282      29.115  88.767 120.206  1.00  0.00           O  
ATOM   4346  CB  CYS A 282      31.376  86.269 119.656  1.00  0.00           C  
ATOM   4347  SG  CYS A 282      32.419  87.723 119.998  1.00  0.00           S  
ATOM   4348  H   CYS A 282      29.142  84.947 118.800  1.00  0.00           H  
ATOM   4349  HA  CYS A 282      29.892  86.724 121.066  1.00  0.00           H  
ATOM   4350  HB2 CYS A 282      31.877  85.406 120.096  1.00  0.00           H  
ATOM   4351  HB3 CYS A 282      31.340  86.174 118.570  1.00  0.00           H  
ATOM   4352  HG  CYS A 282      32.459  88.207 118.754  1.00  0.00           H  
ATOM   4353  N   TYR A 283      29.103  87.881 118.121  1.00  0.00           N  
ATOM   4354  CA  TYR A 283      28.574  89.033 117.421  1.00  0.00           C  
ATOM   4355  C   TYR A 283      27.234  88.716 116.693  1.00  0.00           C  
ATOM   4356  O   TYR A 283      27.123  87.723 116.003  1.00  0.00           O  
ATOM   4357  CB  TYR A 283      29.595  89.592 116.414  1.00  0.00           C  
ATOM   4358  CG  TYR A 283      30.990  89.888 116.972  1.00  0.00           C  
ATOM   4359  CD1 TYR A 283      32.084  89.052 116.798  1.00  0.00           C  
ATOM   4360  CD2 TYR A 283      31.203  91.115 117.579  1.00  0.00           C  
ATOM   4361  CE1 TYR A 283      33.355  89.315 117.301  1.00  0.00           C  
ATOM   4362  CE2 TYR A 283      32.496  91.475 118.095  1.00  0.00           C  
ATOM   4363  CZ  TYR A 283      33.567  90.562 117.969  1.00  0.00           C  
ATOM   4364  OH  TYR A 283      34.839  90.933 118.375  1.00  0.00           O  
ATOM   4365  H   TYR A 283      29.497  87.133 117.570  1.00  0.00           H  
ATOM   4366  HA  TYR A 283      28.350  89.803 118.158  1.00  0.00           H  
ATOM   4367  HB2 TYR A 283      29.710  88.886 115.592  1.00  0.00           H  
ATOM   4368  HB3 TYR A 283      29.119  90.427 115.900  1.00  0.00           H  
ATOM   4369  HD1 TYR A 283      31.854  88.098 116.347  1.00  0.00           H  
ATOM   4370  HD2 TYR A 283      30.428  91.862 117.646  1.00  0.00           H  
ATOM   4371  HE1 TYR A 283      34.219  88.674 117.205  1.00  0.00           H  
ATOM   4372  HE2 TYR A 283      32.662  92.423 118.583  1.00  0.00           H  
ATOM   4373  HH  TYR A 283      34.809  91.874 118.559  1.00  0.00           H  
ATOM   4374  N   PHE A 284      26.191  89.535 116.847  1.00  0.00           N  
ATOM   4375  CA  PHE A 284      25.049  89.683 115.944  1.00  0.00           C  
ATOM   4376  C   PHE A 284      25.485  90.391 114.555  1.00  0.00           C  
ATOM   4377  O   PHE A 284      26.259  91.299 114.573  1.00  0.00           O  
ATOM   4378  CB  PHE A 284      24.124  90.604 116.666  1.00  0.00           C  
ATOM   4379  CG  PHE A 284      23.623  89.945 117.938  1.00  0.00           C  
ATOM   4380  CD1 PHE A 284      24.080  90.411 119.218  1.00  0.00           C  
ATOM   4381  CD2 PHE A 284      22.841  88.781 117.870  1.00  0.00           C  
ATOM   4382  CE1 PHE A 284      23.764  89.814 120.392  1.00  0.00           C  
ATOM   4383  CE2 PHE A 284      22.432  88.210 119.066  1.00  0.00           C  
ATOM   4384  CZ  PHE A 284      22.927  88.672 120.339  1.00  0.00           C  
ATOM   4385  H   PHE A 284      26.375  90.335 117.434  1.00  0.00           H  
ATOM   4386  HA  PHE A 284      24.542  88.736 115.755  1.00  0.00           H  
ATOM   4387  HB2 PHE A 284      24.669  91.502 116.959  1.00  0.00           H  
ATOM   4388  HB3 PHE A 284      23.338  90.909 115.974  1.00  0.00           H  
ATOM   4389  HD1 PHE A 284      24.701  91.295 119.223  1.00  0.00           H  
ATOM   4390  HD2 PHE A 284      22.501  88.338 116.946  1.00  0.00           H  
ATOM   4391  HE1 PHE A 284      24.083  90.201 121.349  1.00  0.00           H  
ATOM   4392  HE2 PHE A 284      21.735  87.388 119.006  1.00  0.00           H  
ATOM   4393  HZ  PHE A 284      22.673  88.249 121.301  1.00  0.00           H  
ATOM   4394  N   ILE A 285      24.976  89.942 113.412  1.00  0.00           N  
ATOM   4395  CA  ILE A 285      25.276  90.505 112.068  1.00  0.00           C  
ATOM   4396  C   ILE A 285      23.955  90.764 111.283  1.00  0.00           C  
ATOM   4397  O   ILE A 285      23.273  89.832 110.885  1.00  0.00           O  
ATOM   4398  CB  ILE A 285      26.248  89.609 111.209  1.00  0.00           C  
ATOM   4399  CG1 ILE A 285      27.587  89.560 111.918  1.00  0.00           C  
ATOM   4400  CG2 ILE A 285      26.535  90.186 109.825  1.00  0.00           C  
ATOM   4401  CD1 ILE A 285      27.851  88.186 112.664  1.00  0.00           C  
ATOM   4402  H   ILE A 285      24.243  89.266 113.571  1.00  0.00           H  
ATOM   4403  HA  ILE A 285      25.779  91.466 112.171  1.00  0.00           H  
ATOM   4404  HB  ILE A 285      25.813  88.609 111.220  1.00  0.00           H  
ATOM   4405 HG12 ILE A 285      28.352  89.603 111.143  1.00  0.00           H  
ATOM   4406 HG13 ILE A 285      27.713  90.410 112.590  1.00  0.00           H  
ATOM   4407 HG21 ILE A 285      27.157  89.503 109.245  1.00  0.00           H  
ATOM   4408 HG22 ILE A 285      25.672  90.413 109.199  1.00  0.00           H  
ATOM   4409 HG23 ILE A 285      27.075  91.131 109.883  1.00  0.00           H  
ATOM   4410 HD11 ILE A 285      27.072  87.459 112.436  1.00  0.00           H  
ATOM   4411 HD12 ILE A 285      28.869  87.858 112.454  1.00  0.00           H  
ATOM   4412 HD13 ILE A 285      27.693  88.289 113.737  1.00  0.00           H  
ATOM   4413  N   HID A 286      23.495  91.997 111.254  1.00  0.00           N  
ATOM   4414  CA  HID A 286      22.277  92.432 110.611  1.00  0.00           C  
ATOM   4415  C   HID A 286      22.555  92.670 109.131  1.00  0.00           C  
ATOM   4416  O   HID A 286      23.564  93.329 108.695  1.00  0.00           O  
ATOM   4417  CB  HID A 286      21.765  93.723 111.304  1.00  0.00           C  
ATOM   4418  CG  HID A 286      21.244  93.579 112.716  1.00  0.00           C  
ATOM   4419  CD2 HID A 286      21.945  93.750 113.866  1.00  0.00           C  
ATOM   4420  ND1 HID A 286      19.910  93.555 113.121  1.00  0.00           N  
ATOM   4421  CE1 HID A 286      19.899  93.827 114.426  1.00  0.00           C  
ATOM   4422  NE2 HID A 286      21.123  93.911 114.973  1.00  0.00           N  
ATOM   4423  H   HID A 286      24.082  92.650 111.755  1.00  0.00           H  
ATOM   4424  HA  HID A 286      21.538  91.631 110.604  1.00  0.00           H  
ATOM   4425  HB2 HID A 286      22.650  94.350 111.415  1.00  0.00           H  
ATOM   4426  HB3 HID A 286      21.054  94.276 110.691  1.00  0.00           H  
ATOM   4427  HD1 HID A 286      19.096  93.442 112.535  1.00  0.00           H  
ATOM   4428  HD2 HID A 286      23.010  93.916 113.928  1.00  0.00           H  
ATOM   4429  HE1 HID A 286      19.043  93.584 115.037  1.00  0.00           H  
ATOM   4430  N   VAL A 287      21.611  92.250 108.375  1.00  0.00           N  
ATOM   4431  CA  VAL A 287      21.498  92.383 106.977  1.00  0.00           C  
ATOM   4432  C   VAL A 287      20.198  93.026 106.471  1.00  0.00           C  
ATOM   4433  O   VAL A 287      19.097  92.600 106.895  1.00  0.00           O  
ATOM   4434  CB  VAL A 287      21.656  91.097 106.203  1.00  0.00           C  
ATOM   4435  CG1 VAL A 287      21.715  91.277 104.660  1.00  0.00           C  
ATOM   4436  CG2 VAL A 287      22.899  90.313 106.715  1.00  0.00           C  
ATOM   4437  H   VAL A 287      20.850  91.782 108.846  1.00  0.00           H  
ATOM   4438  HA  VAL A 287      22.309  92.986 106.573  1.00  0.00           H  
ATOM   4439  HB  VAL A 287      20.857  90.424 106.516  1.00  0.00           H  
ATOM   4440 HG11 VAL A 287      22.520  91.957 104.379  1.00  0.00           H  
ATOM   4441 HG12 VAL A 287      21.908  90.343 104.132  1.00  0.00           H  
ATOM   4442 HG13 VAL A 287      20.799  91.623 104.182  1.00  0.00           H  
ATOM   4443 HG21 VAL A 287      23.029  89.503 105.997  1.00  0.00           H  
ATOM   4444 HG22 VAL A 287      23.820  90.873 106.877  1.00  0.00           H  
ATOM   4445 HG23 VAL A 287      22.638  89.880 107.680  1.00  0.00           H  
ATOM   4446  N   LEU A 288      20.262  94.167 105.750  1.00  0.00           N  
ATOM   4447  CA  LEU A 288      19.153  95.008 105.253  1.00  0.00           C  
ATOM   4448  C   LEU A 288      19.110  95.082 103.760  1.00  0.00           C  
ATOM   4449  O   LEU A 288      20.074  95.106 103.104  1.00  0.00           O  
ATOM   4450  CB  LEU A 288      18.972  96.353 105.980  1.00  0.00           C  
ATOM   4451  CG  LEU A 288      18.594  96.262 107.493  1.00  0.00           C  
ATOM   4452  CD1 LEU A 288      19.730  95.934 108.474  1.00  0.00           C  
ATOM   4453  CD2 LEU A 288      17.994  97.476 108.018  1.00  0.00           C  
ATOM   4454  H   LEU A 288      21.186  94.452 105.458  1.00  0.00           H  
ATOM   4455  HA  LEU A 288      18.272  94.401 105.465  1.00  0.00           H  
ATOM   4456  HB2 LEU A 288      19.957  96.798 105.837  1.00  0.00           H  
ATOM   4457  HB3 LEU A 288      18.222  96.962 105.475  1.00  0.00           H  
ATOM   4458  HG  LEU A 288      17.812  95.503 107.522  1.00  0.00           H  
ATOM   4459 HD11 LEU A 288      20.460  96.705 108.229  1.00  0.00           H  
ATOM   4460 HD12 LEU A 288      19.357  96.048 109.491  1.00  0.00           H  
ATOM   4461 HD13 LEU A 288      20.084  94.904 108.428  1.00  0.00           H  
ATOM   4462 HD21 LEU A 288      17.056  97.623 107.484  1.00  0.00           H  
ATOM   4463 HD22 LEU A 288      17.683  97.297 109.047  1.00  0.00           H  
ATOM   4464 HD23 LEU A 288      18.638  98.348 107.904  1.00  0.00           H  
ATOM   4465  N   LYS A 289      17.872  95.164 103.221  1.00  0.00           N  
ATOM   4466  CA  LYS A 289      17.585  95.551 101.771  1.00  0.00           C  
ATOM   4467  C   LYS A 289      16.632  96.724 101.597  1.00  0.00           C  
ATOM   4468  O   LYS A 289      15.511  96.748 102.107  1.00  0.00           O  
ATOM   4469  CB  LYS A 289      17.204  94.303 100.971  1.00  0.00           C  
ATOM   4470  CG  LYS A 289      17.516  94.247  99.474  1.00  0.00           C  
ATOM   4471  CD  LYS A 289      16.376  94.825  98.639  1.00  0.00           C  
ATOM   4472  CE  LYS A 289      14.979  94.173  98.882  1.00  0.00           C  
ATOM   4473  NZ  LYS A 289      13.947  94.740  98.002  1.00  0.00           N1+
ATOM   4474  H   LYS A 289      17.121  95.078 103.891  1.00  0.00           H  
ATOM   4475  HA  LYS A 289      18.551  95.802 101.332  1.00  0.00           H  
ATOM   4476  HB2 LYS A 289      17.836  93.502 101.356  1.00  0.00           H  
ATOM   4477  HB3 LYS A 289      16.154  94.107 101.189  1.00  0.00           H  
ATOM   4478  HG2 LYS A 289      18.427  94.795  99.232  1.00  0.00           H  
ATOM   4479  HG3 LYS A 289      17.561  93.212  99.138  1.00  0.00           H  
ATOM   4480  HD2 LYS A 289      16.265  95.897  98.808  1.00  0.00           H  
ATOM   4481  HD3 LYS A 289      16.603  94.725  97.578  1.00  0.00           H  
ATOM   4482  HE2 LYS A 289      15.087  93.095  98.761  1.00  0.00           H  
ATOM   4483  HE3 LYS A 289      14.760  94.417  99.921  1.00  0.00           H  
ATOM   4484  HZ1 LYS A 289      14.330  94.833  97.072  1.00  0.00           H  
ATOM   4485  HZ2 LYS A 289      13.169  94.098  97.957  1.00  0.00           H  
ATOM   4486  HZ3 LYS A 289      13.751  95.580  98.529  1.00  0.00           H  
ATOM   4487  N   LYS A 290      17.090  97.768 100.957  1.00  0.00           N  
ATOM   4488  CA  LYS A 290      16.338  99.051 100.737  1.00  0.00           C  
ATOM   4489  C   LYS A 290      15.085  98.927  99.889  1.00  0.00           C  
ATOM   4490  O   LYS A 290      14.817  97.949  99.256  1.00  0.00           O  
ATOM   4491  CB  LYS A 290      17.271 100.107 100.130  1.00  0.00           C  
ATOM   4492  CG  LYS A 290      16.937 101.561 100.653  1.00  0.00           C  
ATOM   4493  CD  LYS A 290      17.762 102.624  99.997  1.00  0.00           C  
ATOM   4494  CE  LYS A 290      17.458 104.055 100.521  1.00  0.00           C  
ATOM   4495  NZ  LYS A 290      18.512 105.028 100.283  1.00  0.00           N1+
ATOM   4496  H   LYS A 290      17.977  97.600 100.505  1.00  0.00           H  
ATOM   4497  HA  LYS A 290      16.018  99.374 101.727  1.00  0.00           H  
ATOM   4498  HB2 LYS A 290      18.317 100.047 100.428  1.00  0.00           H  
ATOM   4499  HB3 LYS A 290      17.148 100.098  99.047  1.00  0.00           H  
ATOM   4500  HG2 LYS A 290      15.936 101.880 100.363  1.00  0.00           H  
ATOM   4501  HG3 LYS A 290      17.021 101.656 101.736  1.00  0.00           H  
ATOM   4502  HD2 LYS A 290      18.811 102.401 100.191  1.00  0.00           H  
ATOM   4503  HD3 LYS A 290      17.513 102.668  98.936  1.00  0.00           H  
ATOM   4504  HE2 LYS A 290      16.531 104.435 100.091  1.00  0.00           H  
ATOM   4505  HE3 LYS A 290      17.187 104.015 101.575  1.00  0.00           H  
ATOM   4506  HZ1 LYS A 290      18.516 105.236  99.295  1.00  0.00           H  
ATOM   4507  HZ2 LYS A 290      18.374 105.887 100.797  1.00  0.00           H  
ATOM   4508  HZ3 LYS A 290      19.457 104.730 100.483  1.00  0.00           H  
ATOM   4509  N   THR A 291      14.319  99.974  99.910  1.00  0.00           N  
ATOM   4510  CA  THR A 291      13.182 100.268  99.041  1.00  0.00           C  
ATOM   4511  C   THR A 291      13.615 100.959  97.717  1.00  0.00           C  
ATOM   4512  O   THR A 291      14.721 101.486  97.623  1.00  0.00           O  
ATOM   4513  CB  THR A 291      12.118 101.092  99.851  1.00  0.00           C  
ATOM   4514  CG2 THR A 291      11.506 100.118 100.905  1.00  0.00           C  
ATOM   4515  OG1 THR A 291      12.696 102.182 100.531  1.00  0.00           O  
ATOM   4516  H   THR A 291      14.585 100.762 100.484  1.00  0.00           H  
ATOM   4517  HA  THR A 291      12.676  99.326  98.833  1.00  0.00           H  
ATOM   4518  HB  THR A 291      11.284 101.470  99.260  1.00  0.00           H  
ATOM   4519  HG1 THR A 291      12.900 102.895  99.921  1.00  0.00           H  
ATOM   4520 HG21 THR A 291      10.994 100.582 101.747  1.00  0.00           H  
ATOM   4521 HG22 THR A 291      10.662  99.640 100.406  1.00  0.00           H  
ATOM   4522 HG23 THR A 291      12.251  99.381 101.208  1.00  0.00           H  
ATOM   4523  N   GLY A 292      12.592 101.244  96.923  1.00  0.00           N  
ATOM   4524  CA  GLY A 292      12.674 101.930  95.594  1.00  0.00           C  
ATOM   4525  C   GLY A 292      12.951 101.013  94.413  1.00  0.00           C  
ATOM   4526  O   GLY A 292      13.174  99.819  94.607  1.00  0.00           O  
ATOM   4527  OXT GLY A 292      12.968 101.504  93.247  1.00  0.00           O1-
ATOM   4528  H   GLY A 292      11.839 100.589  97.079  1.00  0.00           H  
ATOM   4529  HA2 GLY A 292      11.737 102.447  95.386  1.00  0.00           H  
ATOM   4530  HA3 GLY A 292      13.462 102.682  95.611  1.00  0.00           H  
ATOM   4531  N   ACT A 294      38.050  94.453 119.367  1.00  0.00           N  
ATOM   4532  CA  ACT A 294      37.026  93.328 119.154  1.00  0.00           C  
ATOM   4533  C   ACT A 294      35.860  93.348 120.256  1.00  0.00           C  
ATOM   4534  O   ACT A 294      34.717  93.382 119.838  1.00  0.00           O  
ATOM   4535  OXT ACT A 294      36.116  93.208 121.423  1.00  0.00           O1-
ATOM   4536  H1  ACT A 294      37.488  92.334 119.181  1.00  0.00           H  
ATOM   4537  H3  ACT A 294      36.556  93.494 118.177  1.00  0.00           H  
ATOM   4538  H01 ACT A 294      37.499  95.305 119.468  1.00  0.00           H  
ATOM   4539  H02 ACT A 294      38.466  94.303 120.286  1.00  0.00           H  
ATOM   4540  CA' SAM A 293      38.226  96.717 110.190  1.00  0.00           C  
ATOM   4541  CB  SAM A 293      38.563  97.798 111.235  1.00  0.00           C  
ATOM   4542  CG  SAM A 293      37.732  97.606 112.468  1.00  0.00           C  
ATOM   4543  SD  SAM A 293      38.138  98.691 113.821  1.00  0.00           S  
ATOM   4544  CE  SAM A 293      37.082  97.716 115.031  1.00  0.00           C  
ATOM   4545  C5' SAM A 293      36.967 100.095 113.713  1.00  0.00           C  
ATOM   4546  C4' SAM A 293      37.305 101.253 112.760  1.00  0.00           C  
ATOM   4547  O4' SAM A 293      36.198 102.221 112.798  1.00  0.00           O  
ATOM   4548  C3' SAM A 293      38.548 102.051 113.212  1.00  0.00           C  
ATOM   4549  O3' SAM A 293      39.635 101.783 112.236  1.00  0.00           O  
ATOM   4550  C2' SAM A 293      38.037 103.417 113.441  1.00  0.00           C  
ATOM   4551  O2' SAM A 293      39.142 104.410 113.043  1.00  0.00           O  
ATOM   4552  C1' SAM A 293      36.769 103.531 112.562  1.00  0.00           C  
ATOM   4553  OXT SAM A 293      38.190  94.493 111.058  1.00  0.00           O  
ATOM   4554  N1  SAM A 293      33.560 107.524 111.296  1.00  0.00           N  
ATOM   4555  C2  SAM A 293      34.353 106.833 110.529  1.00  0.00           C  
ATOM   4556  N3  SAM A 293      35.242 105.817 110.900  1.00  0.00           N  
ATOM   4557  C4  SAM A 293      35.207 105.501 112.204  1.00  0.00           C  
ATOM   4558  C5  SAM A 293      34.395 106.174 113.115  1.00  0.00           C  
ATOM   4559  C6  SAM A 293      33.488 107.136 112.556  1.00  0.00           C  
ATOM   4560  N6  SAM A 293      32.599 107.894 113.252  1.00  0.00           N  
ATOM   4561  N7  SAM A 293      34.470 105.759 114.411  1.00  0.00           N  
ATOM   4562  C8  SAM A 293      35.403 104.801 114.267  1.00  0.00           C  
ATOM   4563  N9  SAM A 293      35.818 104.476 112.960  1.00  0.00           N  
ATOM   4564  C'  SAM A 293      38.873  95.438 110.705  1.00  0.00           C  
ATOM   4565  N'  SAM A 293      36.742  96.586 109.794  1.00  0.00           N  
ATOM   4566  O'  SAM A 293      40.107  95.502 110.761  1.00  0.00           O  
ATOM   4567 HN61 SAM A 293      32.345 108.791 112.856  1.00  0.00           H  
ATOM   4568 HN62 SAM A 293      32.645 107.826 114.261  1.00  0.00           H  
ATOM   4569  HA  SAM A 293      38.709  96.965 109.243  1.00  0.00           H  
ATOM   4570  HB1 SAM A 293      38.342  98.824 110.915  1.00  0.00           H  
ATOM   4571  HB2 SAM A 293      39.611  97.689 111.542  1.00  0.00           H  
ATOM   4572  HG1 SAM A 293      37.786  96.554 112.775  1.00  0.00           H  
ATOM   4573  HG2 SAM A 293      36.663  97.701 112.245  1.00  0.00           H  
ATOM   4574  HE1 SAM A 293      36.042  97.510 114.747  1.00  0.00           H  
ATOM   4575  HE2 SAM A 293      37.097  98.334 115.936  1.00  0.00           H  
ATOM   4576  HE3 SAM A 293      37.583  96.770 115.270  1.00  0.00           H  
ATOM   4577 HO2' SAM A 293      39.204 104.441 112.073  1.00  0.00           H  
ATOM   4578 HO3' SAM A 293      39.406 102.119 111.352  1.00  0.00           H  
ATOM   4579  H01 SAM A 293      35.788 104.310 115.151  1.00  0.00           H  
ATOM   4580  H02 SAM A 293      37.463 100.899 111.734  1.00  0.00           H  
ATOM   4581  H03 SAM A 293      38.947 101.606 114.132  1.00  0.00           H  
ATOM   4582  H04 SAM A 293      37.791 103.471 114.509  1.00  0.00           H  
ATOM   4583  H05 SAM A 293      37.011 103.690 111.505  1.00  0.00           H  
ATOM   4584  H06 SAM A 293      34.476 107.257 109.535  1.00  0.00           H  
ATOM   4585  H07 SAM A 293      36.375  97.481 109.438  1.00  0.00           H  
ATOM   4586  H08 SAM A 293      36.047  96.308 110.503  1.00  0.00           H  
ATOM   4587  H09 SAM A 293      36.609  95.925 109.015  1.00  0.00           H  
ATOM   4588 H5'1 SAM A 293      36.906 100.504 114.729  1.00  0.00           H  
ATOM   4589 H5'2 SAM A 293      35.977  99.711 113.437  1.00  0.00           H  
END
