# Supplementary material for: Computational Investigation of GNMT-Catalyzed Methyl Transfer Reaction: Integrating MD, QM, and ML Approaches
Source: J Comput Chem. Author manuscript; Available in PMC 2026 Jun 29. (PMC13312424; doi:10.1002/jcc.70434)
Supplement: SI-3 [file NIHMS2188582-supplement-SI-3.zip › MD-frame-pdbs/clustering-R1-1422.pdb]

ATOM      1  N   VAL A   1      28.811  74.977  33.749  1.00  0.00           N0.      0
ATOM      2  H1  VAL A   1      27.832  75.198  33.857  1.00  0.00           H0.      0
ATOM      3  H2  VAL A   1      29.199  74.878  34.676  1.00  0.00           H0.      0
ATOM      4  H3  VAL A   1      28.845  74.065  33.315  1.00  0.00           H0.      0
ATOM      5  CA  VAL A   1      29.563  76.007  32.916  1.00  0.00           C0.      0
ATOM      6  HA  VAL A   1      28.991  75.960  31.989  1.00  0.00           H0.      0
ATOM      7  CB  VAL A   1      29.473  77.431  33.409  1.00  0.00           C0.      0
ATOM      8  HB  VAL A   1      30.205  78.067  32.911  1.00  0.00           H0.      0
ATOM      9  CG1 VAL A   1      28.105  77.888  33.013  1.00  0.00           C0.      0
ATOM     10 HG11 VAL A   1      28.166  78.119  31.949  1.00  0.00           H0.      0
ATOM     11 HG12 VAL A   1      27.313  77.172  33.228  1.00  0.00           H0.      0
ATOM     12 HG13 VAL A   1      27.955  78.907  33.370  1.00  0.00           H0.      0
ATOM     13  CG2 VAL A   1      29.556  77.540  34.927  1.00  0.00           C0.      0
ATOM     14 HG21 VAL A   1      30.399  77.028  35.391  1.00  0.00           H0.      0
ATOM     15 HG22 VAL A   1      29.804  78.568  35.191  1.00  0.00           H0.      0
ATOM     16 HG23 VAL A   1      28.631  77.193  35.387  1.00  0.00           H0.      0
ATOM     17  C   VAL A   1      31.046  75.629  32.709  1.00  0.00           C0.      0
ATOM     18  O   VAL A   1      31.690  75.087  33.570  1.00  0.00           O0.      0
ATOM     19  N   ASP A   2      31.627  76.054  31.486  1.00  0.00           N0.      0
ATOM     20  H   ASP A   2      31.019  76.512  30.821  1.00  0.00           H0.      0
ATOM     21  CA  ASP A   2      33.040  75.899  31.159  1.00  0.00           C0.      0
ATOM     22  HA  ASP A   2      33.351  74.868  31.327  1.00  0.00           H0.      0
ATOM     23  CB  ASP A   2      33.297  76.234  29.669  1.00  0.00           C0.      0
ATOM     24  HB2 ASP A   2      33.092  77.285  29.467  1.00  0.00           H0.      0
ATOM     25  HB3 ASP A   2      34.373  76.123  29.531  1.00  0.00           H0.      0
ATOM     26  CG  ASP A   2      32.615  75.355  28.629  1.00  0.00           C0.      0
ATOM     27  OD1 ASP A   2      32.212  74.250  28.954  1.00  0.00           O0.      0
ATOM     28  OD2 ASP A   2      32.535  75.730  27.449  1.00  0.00           O0.      0
ATOM     29  C   ASP A   2      34.007  76.700  31.979  1.00  0.00           C0.      0
ATOM     30  O   ASP A   2      35.204  76.447  31.905  1.00  0.00           O0.      0
ATOM     31  N   SER A   3      33.519  77.667  32.726  1.00  0.00           N0.      0
ATOM     32  H   SER A   3      32.529  77.830  32.613  1.00  0.00           H0.      0
ATOM     33  CA  SER A   3      34.354  78.423  33.727  1.00  0.00           C0.      0
ATOM     34  HA  SER A   3      35.239  78.757  33.186  1.00  0.00           H0.      0
ATOM     35  CB  SER A   3      33.553  79.638  34.228  1.00  0.00           C0.      0
ATOM     36  HB2 SER A   3      34.153  80.068  35.030  1.00  0.00           H0.      0
ATOM     37  HB3 SER A   3      33.422  80.342  33.406  1.00  0.00           H0.      0
ATOM     38  OG  SER A   3      32.310  79.195  34.725  1.00  0.00           O0.      0
ATOM     39  HG  SER A   3      31.909  79.907  35.229  1.00  0.00           H0.      0
ATOM     40  C   SER A   3      34.901  77.543  34.813  1.00  0.00           C0.      0
ATOM     41  O   SER A   3      35.983  77.866  35.344  1.00  0.00           O0.      0
ATOM     42  N   VAL A   4      34.230  76.488  35.295  1.00  0.00           N0.      0
ATOM     43  H   VAL A   4      33.425  76.349  34.701  1.00  0.00           H0.      0
ATOM     44  CA  VAL A   4      34.405  75.661  36.498  1.00  0.00           C0.      0
ATOM     45  HA  VAL A   4      35.232  76.008  37.117  1.00  0.00           H0.      0
ATOM     46  CB  VAL A   4      33.216  75.752  37.581  1.00  0.00           C0.      0
ATOM     47  HB  VAL A   4      33.672  75.373  38.496  1.00  0.00           H0.      0
ATOM     48  CG1 VAL A   4      32.847  77.229  37.721  1.00  0.00           C0.      0
ATOM     49 HG11 VAL A   4      33.699  77.875  37.934  1.00  0.00           H0.      0
ATOM     50 HG12 VAL A   4      32.210  77.658  36.947  1.00  0.00           H0.      0
ATOM     51 HG13 VAL A   4      32.259  77.296  38.637  1.00  0.00           H0.      0
ATOM     52  CG2 VAL A   4      31.972  74.981  37.144  1.00  0.00           C0.      0
ATOM     53 HG21 VAL A   4      31.105  75.427  37.629  1.00  0.00           H0.      0
ATOM     54 HG22 VAL A   4      31.813  74.958  36.066  1.00  0.00           H0.      0
ATOM     55 HG23 VAL A   4      32.188  73.965  37.475  1.00  0.00           H0.      0
ATOM     56  C   VAL A   4      34.709  74.185  36.208  1.00  0.00           C0.      0
ATOM     57  O   VAL A   4      34.663  73.353  37.060  1.00  0.00           O0.      0
ATOM     58  N   TYR A   5      34.964  73.905  34.914  1.00  0.00           N0.      0
ATOM     59  H   TYR A   5      34.962  74.670  34.256  1.00  0.00           H0.      0
ATOM     60  CA  TYR A   5      35.135  72.508  34.521  1.00  0.00           C0.      0
ATOM     61  HA  TYR A   5      34.473  71.839  35.071  1.00  0.00           H0.      0
ATOM     62  CB  TYR A   5      34.832  72.495  33.034  1.00  0.00           C0.      0
ATOM     63  HB2 TYR A   5      33.849  72.949  32.902  1.00  0.00           H0.      0
ATOM     64  HB3 TYR A   5      35.520  73.132  32.478  1.00  0.00           H0.      0
ATOM     65  CG  TYR A   5      34.799  71.141  32.427  1.00  0.00           C0.      0
ATOM     66  CD1 TYR A   5      35.836  70.625  31.655  1.00  0.00           C0.      0
ATOM     67  HD1 TYR A   5      36.706  71.240  31.481  1.00  0.00           H0.      0
ATOM     68  CE1 TYR A   5      35.774  69.382  31.081  1.00  0.00           C0.      0
ATOM     69  HE1 TYR A   5      36.529  68.915  30.466  1.00  0.00           H0.      0
ATOM     70  CZ  TYR A   5      34.533  68.730  31.120  1.00  0.00           C0.      0
ATOM     71  OH  TYR A   5      34.325  67.629  30.357  1.00  0.00           O0.      0
ATOM     72  HH  TYR A   5      33.680  67.035  30.747  1.00  0.00           H0.      0
ATOM     73  CE2 TYR A   5      33.543  69.111  32.041  1.00  0.00           C0.      0
ATOM     74  HE2 TYR A   5      32.668  68.489  32.160  1.00  0.00           H0.      0
ATOM     75  CD2 TYR A   5      33.584  70.417  32.612  1.00  0.00           C0.      0
ATOM     76  HD2 TYR A   5      32.724  70.749  33.175  1.00  0.00           H0.      0
ATOM     77  C   TYR A   5      36.520  71.953  34.807  1.00  0.00           C0.      0
ATOM     78  O   TYR A   5      36.613  70.797  35.277  1.00  0.00           O0.      0
ATOM     79  N   ARG A   6      37.563  72.637  34.390  1.00  0.00           N0.      0
ATOM     80  H   ARG A   6      37.356  73.592  34.135  1.00  0.00           H0.      0
ATOM     81  CA  ARG A   6      38.943  72.096  34.613  1.00  0.00           C0.      0
ATOM     82  HA  ARG A   6      38.866  71.009  34.609  1.00  0.00           H0.      0
ATOM     83  CB  ARG A   6      39.798  72.509  33.360  1.00  0.00           C0.      0
ATOM     84  HB2 ARG A   6      39.329  72.137  32.449  1.00  0.00           H0.      0
ATOM     85  HB3 ARG A   6      39.867  73.593  33.271  1.00  0.00           H0.      0
ATOM     86  CG  ARG A   6      41.251  71.936  33.536  1.00  0.00           C0.      0
ATOM     87  HG2 ARG A   6      41.647  72.230  34.508  1.00  0.00           H0.      0
ATOM     88  HG3 ARG A   6      41.172  70.851  33.614  1.00  0.00           H0.      0
ATOM     89  CD  ARG A   6      42.150  72.419  32.463  1.00  0.00           C0.      0
ATOM     90  HD2 ARG A   6      41.592  72.650  31.556  1.00  0.00           H0.      0
ATOM     91  HD3 ARG A   6      42.574  73.401  32.676  1.00  0.00           H0.      0
ATOM     92  NE  ARG A   6      43.225  71.409  32.196  1.00  0.00           N0.      0
ATOM     93  HE  ARG A   6      43.123  70.959  31.298  1.00  0.00           H0.      0
ATOM     94  CZ  ARG A   6      44.353  71.373  32.822  1.00  0.00           C0.      0
ATOM     95  NH1 ARG A   6      45.360  70.588  32.354  1.00  0.00           N0.      0
ATOM     96 HH11 ARG A   6      45.247  70.152  31.450  1.00  0.00           H0.      0
ATOM     97 HH12 ARG A   6      46.139  70.524  32.993  1.00  0.00           H0.      0
ATOM     98  NH2 ARG A   6      44.656  72.107  33.875  1.00  0.00           N0.      0
ATOM     99 HH21 ARG A   6      43.914  72.694  34.227  1.00  0.00           H0.      0
ATOM    100 HH22 ARG A   6      45.505  71.880  34.374  1.00  0.00           H0.      0
ATOM    101  C   ARG A   6      39.525  72.421  36.039  1.00  0.00           C0.      0
ATOM    102  O   ARG A   6      40.255  73.413  36.257  1.00  0.00           O0.      0
ATOM    103  N   THR A   7      39.186  71.538  37.055  1.00  0.00           N0.      0
ATOM    104  H   THR A   7      38.636  70.723  36.825  1.00  0.00           H0.      0
ATOM    105  CA  THR A   7      39.346  71.800  38.502  1.00  0.00           C0.      0
ATOM    106  HA  THR A   7      39.062  72.843  38.641  1.00  0.00           H0.      0
ATOM    107  CB  THR A   7      38.361  70.985  39.376  1.00  0.00           C0.      0
ATOM    108  HB  THR A   7      38.653  70.948  40.426  1.00  0.00           H0.      0
ATOM    109  CG2 THR A   7      36.911  71.371  39.314  1.00  0.00           C0.      0
ATOM    110 HG21 THR A   7      36.414  70.721  38.594  1.00  0.00           H0.      0
ATOM    111 HG22 THR A   7      36.419  71.317  40.286  1.00  0.00           H0.      0
ATOM    112 HG23 THR A   7      36.821  72.368  38.882  1.00  0.00           H0.      0
ATOM    113  OG1 THR A   7      38.491  69.589  38.909  1.00  0.00           O0.      0
ATOM    114  HG1 THR A   7      39.247  69.162  39.319  1.00  0.00           H0.      0
ATOM    115  C   THR A   7      40.845  71.674  38.894  1.00  0.00           C0.      0
ATOM    116  O   THR A   7      41.274  71.928  39.993  1.00  0.00           O0.      0
ATOM    117  N   ARG A   8      41.714  71.069  37.974  1.00  0.00           N0.      0
ATOM    118  H   ARG A   8      41.304  70.771  37.100  1.00  0.00           H0.      0
ATOM    119  CA  ARG A   8      43.143  70.846  38.185  1.00  0.00           C0.      0
ATOM    120  HA  ARG A   8      43.222  70.327  39.141  1.00  0.00           H0.      0
ATOM    121  CB  ARG A   8      43.686  69.950  37.087  1.00  0.00           C0.      0
ATOM    122  HB2 ARG A   8      43.130  70.318  36.225  1.00  0.00           H0.      0
ATOM    123  HB3 ARG A   8      44.759  70.116  36.987  1.00  0.00           H0.      0
ATOM    124  CG  ARG A   8      43.447  68.468  37.274  1.00  0.00           C0.      0
ATOM    125  HG2 ARG A   8      44.278  68.136  37.897  1.00  0.00           H0.      0
ATOM    126  HG3 ARG A   8      42.580  68.102  37.824  1.00  0.00           H0.      0
ATOM    127  CD  ARG A   8      43.557  67.766  35.850  1.00  0.00           C0.      0
ATOM    128  HD2 ARG A   8      42.664  68.040  35.287  1.00  0.00           H0.      0
ATOM    129  HD3 ARG A   8      44.509  68.040  35.396  1.00  0.00           H0.      0
ATOM    130  NE  ARG A   8      43.533  66.299  36.088  1.00  0.00           N0.      0
ATOM    131  HE  ARG A   8      42.704  65.823  35.762  1.00  0.00           H0.      0
ATOM    132  CZ  ARG A   8      44.518  65.558  36.515  1.00  0.00           C0.      0
ATOM    133  NH1 ARG A   8      44.327  64.288  36.597  1.00  0.00           N0.      0
ATOM    134 HH11 ARG A   8      43.381  63.934  36.622  1.00  0.00           H0.      0
ATOM    135 HH12 ARG A   8      45.131  63.677  36.593  1.00  0.00           H0.      0
ATOM    136  NH2 ARG A   8      45.756  65.934  36.568  1.00  0.00           N0.      0
ATOM    137 HH21 ARG A   8      46.000  66.847  36.210  1.00  0.00           H0.      0
ATOM    138 HH22 ARG A   8      46.442  65.218  36.758  1.00  0.00           H0.      0
ATOM    139  C   ARG A   8      43.876  72.183  38.359  1.00  0.00           C0.      0
ATOM    140  O   ARG A   8      43.540  73.094  37.687  1.00  0.00           O0.      0
ATOM    141  N   SER A   9      44.755  72.245  39.329  1.00  0.00           N0.      0
ATOM    142  H   SER A   9      44.835  71.390  39.861  1.00  0.00           H0.      0
ATOM    143  CA  SER A   9      45.696  73.378  39.528  1.00  0.00           C0.      0
ATOM    144  HA  SER A   9      45.271  74.382  39.542  1.00  0.00           H0.      0
ATOM    145  CB  SER A   9      46.312  73.213  40.889  1.00  0.00           C0.      0
ATOM    146  HB2 SER A   9      45.585  73.486  41.653  1.00  0.00           H0.      0
ATOM    147  HB3 SER A   9      46.434  72.138  41.020  1.00  0.00           H0.      0
ATOM    148  OG  SER A   9      47.455  74.014  41.206  1.00  0.00           O0.      0
ATOM    149  HG  SER A   9      47.851  73.487  41.905  1.00  0.00           H0.      0
ATOM    150  C   SER A   9      46.785  73.308  38.431  1.00  0.00           C0.      0
ATOM    151  O   SER A   9      47.237  72.255  38.092  1.00  0.00           O0.      0
ATOM    152  N   LEU A  10      47.307  74.491  37.943  1.00  0.00           N0.      0
ATOM    153  H   LEU A  10      46.967  75.290  38.459  1.00  0.00           H0.      0
ATOM    154  CA  LEU A  10      48.305  74.612  36.829  1.00  0.00           C0.      0
ATOM    155  HA  LEU A  10      48.405  73.716  36.217  1.00  0.00           H0.      0
ATOM    156  CB  LEU A  10      47.971  75.843  36.033  1.00  0.00           C0.      0
ATOM    157  HB2 LEU A  10      47.507  76.553  36.718  1.00  0.00           H0.      0
ATOM    158  HB3 LEU A  10      48.923  76.177  35.620  1.00  0.00           H0.      0
ATOM    159  CG  LEU A  10      47.102  75.466  34.813  1.00  0.00           C0.      0
ATOM    160  HG  LEU A  10      46.291  74.815  35.139  1.00  0.00           H0.      0
ATOM    161  CD1 LEU A  10      46.416  76.691  34.264  1.00  0.00           C0.      0
ATOM    162 HD11 LEU A  10      45.637  76.326  33.595  1.00  0.00           H0.      0
ATOM    163 HD12 LEU A  10      45.785  77.188  35.002  1.00  0.00           H0.      0
ATOM    164 HD13 LEU A  10      47.117  77.426  33.867  1.00  0.00           H0.      0
ATOM    165  CD2 LEU A  10      47.895  74.755  33.691  1.00  0.00           C0.      0
ATOM    166 HD21 LEU A  10      48.662  74.108  34.117  1.00  0.00           H0.      0
ATOM    167 HD22 LEU A  10      47.311  74.079  33.066  1.00  0.00           H0.      0
ATOM    168 HD23 LEU A  10      48.376  75.528  33.092  1.00  0.00           H0.      0
ATOM    169  C   LEU A  10      49.739  74.697  37.416  1.00  0.00           C0.      0
ATOM    170  O   LEU A  10      50.763  74.730  36.752  1.00  0.00           O0.      0
ATOM    171  N   GLY A  11      49.849  74.538  38.750  1.00  0.00           N0.      0
ATOM    172  H   GLY A  11      49.011  74.327  39.274  1.00  0.00           H0.      0
ATOM    173  CA  GLY A  11      51.163  74.321  39.445  1.00  0.00           C0.      0
ATOM    174  HA2 GLY A  11      51.965  74.150  38.726  1.00  0.00           H0.      0
ATOM    175  HA3 GLY A  11      51.293  75.273  39.961  1.00  0.00           H0.      0
ATOM    176  C   GLY A  11      51.122  73.190  40.517  1.00  0.00           C0.      0
ATOM    177  O   GLY A  11      50.207  72.333  40.531  1.00  0.00           O0.      0
ATOM    178  N   VAL A  12      52.086  73.125  41.379  1.00  0.00           N0.      0
ATOM    179  H   VAL A  12      52.953  73.610  41.192  1.00  0.00           H0.      0
ATOM    180  CA  VAL A  12      51.968  72.280  42.616  1.00  0.00           C0.      0
ATOM    181  HA  VAL A  12      50.921  72.067  42.833  1.00  0.00           H0.      0
ATOM    182  CB  VAL A  12      52.784  70.983  42.362  1.00  0.00           C0.      0
ATOM    183  HB  VAL A  12      53.812  71.246  42.112  1.00  0.00           H0.      0
ATOM    184  CG1 VAL A  12      52.819  70.086  43.659  1.00  0.00           C0.      0
ATOM    185 HG11 VAL A  12      51.840  69.809  44.051  1.00  0.00           H0.      0
ATOM    186 HG12 VAL A  12      53.242  69.128  43.356  1.00  0.00           H0.      0
ATOM    187 HG13 VAL A  12      53.385  70.707  44.353  1.00  0.00           H0.      0
ATOM    188  CG2 VAL A  12      52.298  70.044  41.238  1.00  0.00           C0.      0
ATOM    189 HG21 VAL A  12      52.892  69.156  41.457  1.00  0.00           H0.      0
ATOM    190 HG22 VAL A  12      51.217  69.913  41.198  1.00  0.00           H0.      0
ATOM    191 HG23 VAL A  12      52.582  70.403  40.249  1.00  0.00           H0.      0
ATOM    192  C   VAL A  12      52.507  73.138  43.746  1.00  0.00           C0.      0
ATOM    193  O   VAL A  12      53.588  73.695  43.610  1.00  0.00           O0.      0
ATOM    194  N   ALA A  13      51.787  73.098  44.879  1.00  0.00           N0.      0
ATOM    195  H   ALA A  13      50.989  72.486  44.975  1.00  0.00           H0.      0
ATOM    196  CA  ALA A  13      51.914  74.042  45.889  1.00  0.00           C0.      0
ATOM    197  HA  ALA A  13      52.130  75.011  45.441  1.00  0.00           H0.      0
ATOM    198  CB  ALA A  13      50.528  74.183  46.567  1.00  0.00           C0.      0
ATOM    199  HB1 ALA A  13      50.310  73.451  47.345  1.00  0.00           H0.      0
ATOM    200  HB2 ALA A  13      50.587  74.963  47.327  1.00  0.00           H0.      0
ATOM    201  HB3 ALA A  13      49.692  74.271  45.873  1.00  0.00           H0.      0
ATOM    202  C   ALA A  13      53.103  73.801  46.883  1.00  0.00           C0.      0
ATOM    203  O   ALA A  13      53.443  72.652  47.171  1.00  0.00           O0.      0
ATOM    204  N   ALA A  14      53.784  74.778  47.366  1.00  0.00           N0.      0
ATOM    205  H   ALA A  14      53.575  75.700  47.011  1.00  0.00           H0.      0
ATOM    206  CA  ALA A  14      54.946  74.541  48.233  1.00  0.00           C0.      0
ATOM    207  HA  ALA A  14      55.715  73.970  47.713  1.00  0.00           H0.      0
ATOM    208  CB  ALA A  14      55.597  75.834  48.610  1.00  0.00           C0.      0
ATOM    209  HB1 ALA A  14      54.915  76.431  49.214  1.00  0.00           H0.      0
ATOM    210  HB2 ALA A  14      56.447  75.684  49.276  1.00  0.00           H0.      0
ATOM    211  HB3 ALA A  14      55.853  76.307  47.662  1.00  0.00           H0.      0
ATOM    212  C   ALA A  14      54.618  73.825  49.664  1.00  0.00           C0.      0
ATOM    213  O   ALA A  14      55.567  73.642  50.455  1.00  0.00           O0.      0
ATOM    214  N   GLU A  15      53.368  73.590  50.048  1.00  0.00           N0.      0
ATOM    215  H   GLU A  15      52.640  73.873  49.407  1.00  0.00           H0.      0
ATOM    216  CA  GLU A  15      52.933  72.955  51.236  1.00  0.00           C0.      0
ATOM    217  HA  GLU A  15      53.673  72.244  51.605  1.00  0.00           H0.      0
ATOM    218  CB  GLU A  15      52.581  73.986  52.319  1.00  0.00           C0.      0
ATOM    219  HB2 GLU A  15      53.474  74.586  52.495  1.00  0.00           H0.      0
ATOM    220  HB3 GLU A  15      51.841  74.695  51.950  1.00  0.00           H0.      0
ATOM    221  CG  GLU A  15      52.117  73.404  53.675  1.00  0.00           C0.      0
ATOM    222  HG2 GLU A  15      52.217  74.170  54.444  1.00  0.00           H0.      0
ATOM    223  HG3 GLU A  15      51.072  73.098  53.654  1.00  0.00           H0.      0
ATOM    224  CD  GLU A  15      53.087  72.204  54.051  1.00  0.00           C0.      0
ATOM    225  OE1 GLU A  15      54.353  72.313  53.853  1.00  0.00           O0.      0
ATOM    226  OE2 GLU A  15      52.554  71.168  54.520  1.00  0.00           O0.      0
ATOM    227  C   GLU A  15      51.642  72.101  50.896  1.00  0.00           C0.      0
ATOM    228  O   GLU A  15      50.820  72.578  50.117  1.00  0.00           O0.      0
ATOM    229  N   GLY A  16      51.476  70.924  51.410  1.00  0.00           N0.      0
ATOM    230  H   GLY A  16      52.250  70.664  52.005  1.00  0.00           H0.      0
ATOM    231  CA  GLY A  16      50.607  69.861  50.942  1.00  0.00           C0.      0
ATOM    232  HA2 GLY A  16      50.154  69.479  51.856  1.00  0.00           H0.      0
ATOM    233  HA3 GLY A  16      49.811  70.210  50.284  1.00  0.00           H0.      0
ATOM    234  C   GLY A  16      51.280  68.716  50.240  1.00  0.00           C0.      0
ATOM    235  O   GLY A  16      51.608  68.844  49.056  1.00  0.00           O0.      0
ATOM    236  N   ILE A  17      51.263  67.524  50.917  1.00  0.00           N0.      0
ATOM    237  H   ILE A  17      51.107  67.643  51.908  1.00  0.00           H0.      0
ATOM    238  CA  ILE A  17      51.528  66.189  50.314  1.00  0.00           C0.      0
ATOM    239  HA  ILE A  17      52.417  66.236  49.684  1.00  0.00           H0.      0
ATOM    240  CB  ILE A  17      51.838  65.022  51.268  1.00  0.00           C0.      0
ATOM    241  HB  ILE A  17      51.003  64.888  51.955  1.00  0.00           H0.      0
ATOM    242  CG2 ILE A  17      52.088  63.654  50.578  1.00  0.00           C0.      0
ATOM    243 HG21 ILE A  17      52.315  62.827  51.250  1.00  0.00           H0.      0
ATOM    244 HG22 ILE A  17      51.181  63.371  50.042  1.00  0.00           H0.      0
ATOM    245 HG23 ILE A  17      52.929  63.590  49.888  1.00  0.00           H0.      0
ATOM    246  CG1 ILE A  17      53.088  65.438  52.038  1.00  0.00           C0.      0
ATOM    247 HG12 ILE A  17      54.011  65.215  51.502  1.00  0.00           H0.      0
ATOM    248 HG13 ILE A  17      52.979  66.500  52.258  1.00  0.00           H0.      0
ATOM    249  CD1 ILE A  17      53.245  64.573  53.345  1.00  0.00           C0.      0
ATOM    250 HD11 ILE A  17      52.676  64.996  54.173  1.00  0.00           H0.      0
ATOM    251 HD12 ILE A  17      52.929  63.541  53.189  1.00  0.00           H0.      0
ATOM    252 HD13 ILE A  17      54.310  64.699  53.540  1.00  0.00           H0.      0
ATOM    253  C   ILE A  17      50.276  65.799  49.446  1.00  0.00           C0.      0
ATOM    254  O   ILE A  17      49.210  65.495  50.083  1.00  0.00           O0.      0
ATOM    255  N   PRO A  18      50.414  65.712  48.139  1.00  0.00           N0.      0
ATOM    256  CD  PRO A  18      51.528  66.047  47.270  1.00  0.00           C0.      0
ATOM    257  HD2 PRO A  18      52.425  65.490  47.542  1.00  0.00           H0.      0
ATOM    258  HD3 PRO A  18      51.671  67.127  47.267  1.00  0.00           H0.      0
ATOM    259  CG  PRO A  18      51.137  65.785  45.839  1.00  0.00           C0.      0
ATOM    260  HG2 PRO A  18      51.813  64.985  45.538  1.00  0.00           H0.      0
ATOM    261  HG3 PRO A  18      51.265  66.619  45.149  1.00  0.00           H0.      0
ATOM    262  CB  PRO A  18      49.683  65.509  45.845  1.00  0.00           C0.      0
ATOM    263  HB2 PRO A  18      49.502  64.622  45.237  1.00  0.00           H0.      0
ATOM    264  HB3 PRO A  18      49.092  66.345  45.469  1.00  0.00           H0.      0
ATOM    265  CA  PRO A  18      49.317  65.291  47.342  1.00  0.00           C0.      0
ATOM    266  HA  PRO A  18      48.492  65.883  47.739  1.00  0.00           H0.      0
ATOM    267  C   PRO A  18      48.998  63.816  47.544  1.00  0.00           C0.      0
ATOM    268  O   PRO A  18      47.792  63.486  47.475  1.00  0.00           O0.      0
ATOM    269  N   ASP A  19      49.978  62.981  47.940  1.00  0.00           N0.      0
ATOM    270  H   ASP A  19      50.961  63.213  47.923  1.00  0.00           H0.      0
ATOM    271  CA  ASP A  19      49.773  61.539  48.165  1.00  0.00           C0.      0
ATOM    272  HA  ASP A  19      49.093  61.471  49.013  1.00  0.00           H0.      0
ATOM    273  CB  ASP A  19      49.194  60.809  46.965  1.00  0.00           C0.      0
ATOM    274  HB2 ASP A  19      49.068  59.735  47.105  1.00  0.00           H0.      0
ATOM    275  HB3 ASP A  19      48.208  61.225  46.758  1.00  0.00           H0.      0
ATOM    276  CG  ASP A  19      50.025  61.049  45.726  1.00  0.00           C0.      0
ATOM    277  OD1 ASP A  19      49.825  62.022  45.010  1.00  0.00           O0.      0
ATOM    278  OD2 ASP A  19      50.662  60.026  45.448  1.00  0.00           O0.      0
ATOM    279  C   ASP A  19      51.068  60.766  48.537  1.00  0.00           C0.      0
ATOM    280  O   ASP A  19      52.155  61.298  48.262  1.00  0.00           O0.      0
ATOM    281  N   GLN A  20      50.960  59.614  49.140  1.00  0.00           N0.      0
ATOM    282  H   GLN A  20      50.040  59.207  49.233  1.00  0.00           H0.      0
ATOM    283  CA  GLN A  20      52.090  58.836  49.579  1.00  0.00           C0.      0
ATOM    284  HA  GLN A  20      52.727  59.383  50.275  1.00  0.00           H0.      0
ATOM    285  CB  GLN A  20      51.491  57.618  50.300  1.00  0.00           C0.      0
ATOM    286  HB2 GLN A  20      52.305  57.100  50.808  1.00  0.00           H0.      0
ATOM    287  HB3 GLN A  20      50.796  57.916  51.085  1.00  0.00           H0.      0
ATOM    288  CG  GLN A  20      50.822  56.620  49.363  1.00  0.00           C0.      0
ATOM    289  HG2 GLN A  20      50.354  57.302  48.653  1.00  0.00           H0.      0
ATOM    290  HG3 GLN A  20      51.589  55.999  48.900  1.00  0.00           H0.      0
ATOM    291  CD  GLN A  20      49.786  55.832  50.142  1.00  0.00           C0.      0
ATOM    292  OE1 GLN A  20      49.986  54.715  50.695  1.00  0.00           O0.      0
ATOM    293  NE2 GLN A  20      48.619  56.358  50.197  1.00  0.00           N0.      0
ATOM    294 HE21 GLN A  20      47.880  55.878  50.691  1.00  0.00           H0.      0
ATOM    295 HE22 GLN A  20      48.406  57.169  49.634  1.00  0.00           H0.      0
ATOM    296  C   GLN A  20      53.110  58.345  48.490  1.00  0.00           C0.      0
ATOM    297  O   GLN A  20      54.099  57.922  48.955  1.00  0.00           O0.      0
ATOM    298  N   TYR A  21      52.724  58.404  47.196  1.00  0.00           N0.      0
ATOM    299  H   TYR A  21      51.932  58.985  46.962  1.00  0.00           H0.      0
ATOM    300  CA  TYR A  21      53.563  58.004  46.082  1.00  0.00           C0.      0
ATOM    301  HA  TYR A  21      54.200  57.175  46.391  1.00  0.00           H0.      0
ATOM    302  CB  TYR A  21      52.796  57.227  45.052  1.00  0.00           C0.      0
ATOM    303  HB2 TYR A  21      51.994  57.885  44.716  1.00  0.00           H0.      0
ATOM    304  HB3 TYR A  21      53.442  57.026  44.198  1.00  0.00           H0.      0
ATOM    305  CG  TYR A  21      52.182  55.937  45.412  1.00  0.00           C0.      0
ATOM    306  CD1 TYR A  21      50.887  55.865  46.003  1.00  0.00           C0.      0
ATOM    307  HD1 TYR A  21      50.251  56.722  46.169  1.00  0.00           H0.      0
ATOM    308  CE1 TYR A  21      50.351  54.688  46.407  1.00  0.00           C0.      0
ATOM    309  HE1 TYR A  21      49.353  54.734  46.817  1.00  0.00           H0.      0
ATOM    310  CZ  TYR A  21      51.094  53.551  46.439  1.00  0.00           C0.      0
ATOM    311  OH  TYR A  21      50.588  52.405  46.885  1.00  0.00           O0.      0
ATOM    312  HH  TYR A  21      49.848  52.561  47.476  1.00  0.00           H0.      0
ATOM    313  CE2 TYR A  21      52.378  53.574  45.913  1.00  0.00           C0.      0
ATOM    314  HE2 TYR A  21      52.892  52.632  45.795  1.00  0.00           H0.      0
ATOM    315  CD2 TYR A  21      52.892  54.758  45.384  1.00  0.00           C0.      0
ATOM    316  HD2 TYR A  21      53.895  54.789  44.984  1.00  0.00           H0.      0
ATOM    317  C   TYR A  21      54.419  59.169  45.433  1.00  0.00           C0.      0
ATOM    318  O   TYR A  21      55.358  58.891  44.729  1.00  0.00           O0.      0
ATOM    319  N   ALA A  22      54.069  60.429  45.685  1.00  0.00           N0.      0
ATOM    320  H   ALA A  22      53.256  60.664  46.236  1.00  0.00           H0.      0
ATOM    321  CA  ALA A  22      54.582  61.510  44.892  1.00  0.00           C0.      0
ATOM    322  HA  ALA A  22      54.332  61.336  43.845  1.00  0.00           H0.      0
ATOM    323  CB  ALA A  22      53.699  62.698  45.391  1.00  0.00           C0.      0
ATOM    324  HB1 ALA A  22      52.642  62.433  45.386  1.00  0.00           H0.      0
ATOM    325  HB2 ALA A  22      53.978  62.903  46.425  1.00  0.00           H0.      0
ATOM    326  HB3 ALA A  22      53.924  63.582  44.794  1.00  0.00           H0.      0
ATOM    327  C   ALA A  22      56.039  61.908  45.127  1.00  0.00           C0.      0
ATOM    328  O   ALA A  22      56.584  62.527  44.172  1.00  0.00           O0.      0
ATOM    329  N   ASP A  23      56.699  61.445  46.251  1.00  0.00           N0.      0
ATOM    330  H   ASP A  23      56.308  60.804  46.927  1.00  0.00           H0.      0
ATOM    331  CA  ASP A  23      58.158  61.689  46.399  1.00  0.00           C0.      0
ATOM    332  HA  ASP A  23      58.358  62.626  45.880  1.00  0.00           H0.      0
ATOM    333  CB  ASP A  23      58.782  61.916  47.842  1.00  0.00           C0.      0
ATOM    334  HB2 ASP A  23      59.857  62.090  47.790  1.00  0.00           H0.      0
ATOM    335  HB3 ASP A  23      58.208  62.733  48.279  1.00  0.00           H0.      0
ATOM    336  CG  ASP A  23      58.533  60.684  48.729  1.00  0.00           C0.      0
ATOM    337  OD1 ASP A  23      57.902  59.753  48.228  1.00  0.00           O0.      0
ATOM    338  OD2 ASP A  23      58.719  60.658  49.955  1.00  0.00           O0.      0
ATOM    339  C   ASP A  23      58.977  60.575  45.622  1.00  0.00           C0.      0
ATOM    340  O   ASP A  23      60.208  60.658  45.574  1.00  0.00           O0.      0
ATOM    341  N   GLY A  24      58.268  59.693  44.931  1.00  0.00           N0.      0
ATOM    342  H   GLY A  24      57.264  59.770  45.000  1.00  0.00           H0.      0
ATOM    343  CA  GLY A  24      58.880  58.578  44.044  1.00  0.00           C0.      0
ATOM    344  HA2 GLY A  24      58.022  58.091  43.581  1.00  0.00           H0.      0
ATOM    345  HA3 GLY A  24      59.364  58.978  43.153  1.00  0.00           H0.      0
ATOM    346  C   GLY A  24      59.646  57.461  44.744  1.00  0.00           C0.      0
ATOM    347  O   GLY A  24      60.222  56.573  44.095  1.00  0.00           O0.      0
ATOM    348  N   GLU A  25      59.906  57.585  45.986  1.00  0.00           N0.      0
ATOM    349  H   GLU A  25      59.468  58.325  46.516  1.00  0.00           H0.      0
ATOM    350  CA  GLU A  25      60.909  56.728  46.693  1.00  0.00           C0.      0
ATOM    351  HA  GLU A  25      61.770  56.750  46.025  1.00  0.00           H0.      0
ATOM    352  CB  GLU A  25      61.187  57.173  48.098  1.00  0.00           C0.      0
ATOM    353  HB2 GLU A  25      61.377  58.245  48.048  1.00  0.00           H0.      0
ATOM    354  HB3 GLU A  25      60.322  56.937  48.717  1.00  0.00           H0.      0
ATOM    355  CG  GLU A  25      62.345  56.428  48.832  1.00  0.00           C0.      0
ATOM    356  HG2 GLU A  25      62.698  56.991  49.696  1.00  0.00           H0.      0
ATOM    357  HG3 GLU A  25      61.991  55.473  49.219  1.00  0.00           H0.      0
ATOM    358  CD  GLU A  25      63.626  56.225  47.924  1.00  0.00           C0.      0
ATOM    359  OE1 GLU A  25      64.384  55.276  48.179  1.00  0.00           O0.      0
ATOM    360  OE2 GLU A  25      63.902  57.094  47.095  1.00  0.00           O0.      0
ATOM    361  C   GLU A  25      60.476  55.239  46.654  1.00  0.00           C0.      0
ATOM    362  O   GLU A  25      61.246  54.305  46.468  1.00  0.00           O0.      0
ATOM    363  N   ALA A  26      59.202  55.005  46.872  1.00  0.00           N0.      0
ATOM    364  H   ALA A  26      58.625  55.825  46.994  1.00  0.00           H0.      0
ATOM    365  CA  ALA A  26      58.623  53.678  46.716  1.00  0.00           C0.      0
ATOM    366  HA  ALA A  26      59.094  52.873  47.280  1.00  0.00           H0.      0
ATOM    367  CB  ALA A  26      57.260  53.660  47.333  1.00  0.00           C0.      0
ATOM    368  HB1 ALA A  26      57.295  54.102  48.329  1.00  0.00           H0.      0
ATOM    369  HB2 ALA A  26      56.523  54.150  46.696  1.00  0.00           H0.      0
ATOM    370  HB3 ALA A  26      57.000  52.603  47.382  1.00  0.00           H0.      0
ATOM    371  C   ALA A  26      58.583  53.211  45.218  1.00  0.00           C0.      0
ATOM    372  O   ALA A  26      58.905  52.046  44.930  1.00  0.00           O0.      0
ATOM    373  N   ALA A  27      58.353  54.052  44.209  1.00  0.00           N0.      0
ATOM    374  H   ALA A  27      58.089  55.002  44.427  1.00  0.00           H0.      0
ATOM    375  CA  ALA A  27      58.463  53.686  42.860  1.00  0.00           C0.      0
ATOM    376  HA  ALA A  27      57.851  52.804  42.674  1.00  0.00           H0.      0
ATOM    377  CB  ALA A  27      57.771  54.826  42.048  1.00  0.00           C0.      0
ATOM    378  HB1 ALA A  27      56.743  55.031  42.346  1.00  0.00           H0.      0
ATOM    379  HB2 ALA A  27      58.339  55.713  42.329  1.00  0.00           H0.      0
ATOM    380  HB3 ALA A  27      57.663  54.672  40.974  1.00  0.00           H0.      0
ATOM    381  C   ALA A  27      59.869  53.339  42.356  1.00  0.00           C0.      0
ATOM    382  O   ALA A  27      60.021  52.474  41.441  1.00  0.00           O0.      0
ATOM    383  N   ARG A  28      60.933  53.845  43.043  1.00  0.00           N0.      0
ATOM    384  H   ARG A  28      60.700  54.454  43.814  1.00  0.00           H0.      0
ATOM    385  CA  ARG A  28      62.365  53.633  42.838  1.00  0.00           C0.      0
ATOM    386  HA  ARG A  28      62.420  53.631  41.750  1.00  0.00           H0.      0
ATOM    387  CB  ARG A  28      63.218  54.644  43.578  1.00  0.00           C0.      0
ATOM    388  HB2 ARG A  28      62.935  55.627  43.201  1.00  0.00           H0.      0
ATOM    389  HB3 ARG A  28      63.037  54.607  44.652  1.00  0.00           H0.      0
ATOM    390  CG  ARG A  28      64.705  54.656  43.327  1.00  0.00           C0.      0
ATOM    391  HG2 ARG A  28      65.228  53.714  43.494  1.00  0.00           H0.      0
ATOM    392  HG3 ARG A  28      64.798  54.933  42.277  1.00  0.00           H0.      0
ATOM    393  CD  ARG A  28      65.275  55.818  44.235  1.00  0.00           C0.      0
ATOM    394  HD2 ARG A  28      66.143  56.337  43.828  1.00  0.00           H0.      0
ATOM    395  HD3 ARG A  28      64.535  56.598  44.416  1.00  0.00           H0.      0
ATOM    396  NE  ARG A  28      65.597  55.285  45.610  1.00  0.00           N0.      0
ATOM    397  HE  ARG A  28      64.924  55.534  46.320  1.00  0.00           H0.      0
ATOM    398  CZ  ARG A  28      66.682  54.617  46.002  1.00  0.00           C0.      0
ATOM    399  NH1 ARG A  28      67.618  54.249  45.210  1.00  0.00           N0.      0
ATOM    400 HH11 ARG A  28      67.753  54.752  44.344  1.00  0.00           H0.      0
ATOM    401 HH12 ARG A  28      68.389  53.714  45.584  1.00  0.00           H0.      0
ATOM    402  NH2 ARG A  28      66.833  54.331  47.257  1.00  0.00           N0.      0
ATOM    403 HH21 ARG A  28      66.067  54.644  47.836  1.00  0.00           H0.      0
ATOM    404 HH22 ARG A  28      67.676  53.905  47.614  1.00  0.00           H0.      0
ATOM    405  C   ARG A  28      62.847  52.260  43.241  1.00  0.00           C0.      0
ATOM    406  O   ARG A  28      63.858  51.824  42.768  1.00  0.00           O0.      0
ATOM    407  N   VAL A  29      62.092  51.500  43.952  1.00  0.00           N0.      0
ATOM    408  H   VAL A  29      61.198  51.904  44.195  1.00  0.00           H0.      0
ATOM    409  CA  VAL A  29      62.300  50.012  44.368  1.00  0.00           C0.      0
ATOM    410  HA  VAL A  29      62.985  49.746  43.563  1.00  0.00           H0.      0
ATOM    411  CB  VAL A  29      62.943  49.914  45.811  1.00  0.00           C0.      0
ATOM    412  HB  VAL A  29      63.132  48.876  46.083  1.00  0.00           H0.      0
ATOM    413  CG1 VAL A  29      64.322  50.698  45.845  1.00  0.00           C0.      0
ATOM    414 HG11 VAL A  29      65.058  50.318  45.136  1.00  0.00           H0.      0
ATOM    415 HG12 VAL A  29      64.050  51.745  45.706  1.00  0.00           H0.      0
ATOM    416 HG13 VAL A  29      64.710  50.613  46.860  1.00  0.00           H0.      0
ATOM    417  CG2 VAL A  29      61.976  50.497  46.814  1.00  0.00           C0.      0
ATOM    418 HG21 VAL A  29      61.412  51.387  46.535  1.00  0.00           H0.      0
ATOM    419 HG22 VAL A  29      61.284  49.676  46.997  1.00  0.00           H0.      0
ATOM    420 HG23 VAL A  29      62.469  50.615  47.779  1.00  0.00           H0.      0
ATOM    421  C   VAL A  29      61.018  49.257  44.146  1.00  0.00           C0.      0
ATOM    422  O   VAL A  29      60.785  48.223  44.793  1.00  0.00           O0.      0
ATOM    423  N   TRP A  30      60.070  49.712  43.174  1.00  0.00           N0.      0
ATOM    424  H   TRP A  30      60.113  50.536  42.591  1.00  0.00           H0.      0
ATOM    425  CA  TRP A  30      58.806  48.935  43.117  1.00  0.00           C0.      0
ATOM    426  HA  TRP A  30      58.434  48.695  44.113  1.00  0.00           H0.      0
ATOM    427  CB  TRP A  30      57.729  49.750  42.386  1.00  0.00           C0.      0
ATOM    428  HB2 TRP A  30      57.629  50.675  42.954  1.00  0.00           H0.      0
ATOM    429  HB3 TRP A  30      58.028  50.089  41.395  1.00  0.00           H0.      0
ATOM    430  CG  TRP A  30      56.348  49.138  42.469  1.00  0.00           C0.      0
ATOM    431  CD1 TRP A  30      55.644  48.477  41.565  1.00  0.00           C0.      0
ATOM    432  HD1 TRP A  30      55.982  48.307  40.554  1.00  0.00           H0.      0
ATOM    433  NE1 TRP A  30      54.341  48.217  42.001  1.00  0.00           N0.      0
ATOM    434  HE1 TRP A  30      53.601  47.891  41.396  1.00  0.00           H0.      0
ATOM    435  CE2 TRP A  30      54.172  48.648  43.302  1.00  0.00           C0.      0
ATOM    436  CZ2 TRP A  30      53.141  48.796  44.167  1.00  0.00           C0.      0
ATOM    437  HZ2 TRP A  30      52.137  48.453  43.964  1.00  0.00           H0.      0
ATOM    438  CH2 TRP A  30      53.447  49.227  45.460  1.00  0.00           C0.      0
ATOM    439  HH2 TRP A  30      52.645  49.268  46.183  1.00  0.00           H0.      0
ATOM    440  CZ3 TRP A  30      54.683  49.788  45.807  1.00  0.00           C0.      0
ATOM    441  HZ3 TRP A  30      54.879  50.223  46.776  1.00  0.00           H0.      0
ATOM    442  CE3 TRP A  30      55.728  49.825  44.895  1.00  0.00           C0.      0
ATOM    443  HE3 TRP A  30      56.705  50.200  45.160  1.00  0.00           H0.      0
ATOM    444  CD2 TRP A  30      55.491  49.211  43.582  1.00  0.00           C0.      0
ATOM    445  C   TRP A  30      59.028  47.568  42.404  1.00  0.00           C0.      0
ATOM    446  O   TRP A  30      58.573  46.493  42.824  1.00  0.00           O0.      0
ATOM    447  N   GLN A  31      59.986  47.421  41.492  1.00  0.00           N0.      0
ATOM    448  H   GLN A  31      60.665  48.157  41.358  1.00  0.00           H0.      0
ATOM    449  CA  GLN A  31      60.228  46.119  40.906  1.00  0.00           C0.      0
ATOM    450  HA  GLN A  31      59.231  45.791  40.613  1.00  0.00           H0.      0
ATOM    451  CB  GLN A  31      61.105  46.089  39.592  1.00  0.00           C0.      0
ATOM    452  HB2 GLN A  31      62.097  46.533  39.677  1.00  0.00           H0.      0
ATOM    453  HB3 GLN A  31      61.317  45.104  39.176  1.00  0.00           H0.      0
ATOM    454  CG  GLN A  31      60.362  46.932  38.456  1.00  0.00           C0.      0
ATOM    455  HG2 GLN A  31      60.254  47.954  38.818  1.00  0.00           H0.      0
ATOM    456  HG3 GLN A  31      61.013  46.881  37.583  1.00  0.00           H0.      0
ATOM    457  CD  GLN A  31      58.965  46.501  37.972  1.00  0.00           C0.      0
ATOM    458  OE1 GLN A  31      58.083  47.373  37.709  1.00  0.00           O0.      0
ATOM    459  NE2 GLN A  31      58.710  45.185  37.807  1.00  0.00           N0.      0
ATOM    460 HE21 GLN A  31      57.865  45.013  37.280  1.00  0.00           H0.      0
ATOM    461 HE22 GLN A  31      59.364  44.417  37.860  1.00  0.00           H0.      0
ATOM    462  C   GLN A  31      60.869  45.158  41.958  1.00  0.00           C0.      0
ATOM    463  O   GLN A  31      60.716  43.957  41.843  1.00  0.00           O0.      0
ATOM    464  N   LEU A  32      61.642  45.724  42.890  1.00  0.00           N0.      0
ATOM    465  H   LEU A  32      61.641  46.732  42.818  1.00  0.00           H0.      0
ATOM    466  CA  LEU A  32      62.390  45.102  43.989  1.00  0.00           C0.      0
ATOM    467  HA  LEU A  32      62.538  44.053  43.729  1.00  0.00           H0.      0
ATOM    468  CB  LEU A  32      63.593  45.880  44.398  1.00  0.00           C0.      0
ATOM    469  HB2 LEU A  32      63.285  46.868  44.740  1.00  0.00           H0.      0
ATOM    470  HB3 LEU A  32      64.100  45.395  45.232  1.00  0.00           H0.      0
ATOM    471  CG  LEU A  32      64.614  46.274  43.348  1.00  0.00           C0.      0
ATOM    472  HG  LEU A  32      64.114  46.913  42.620  1.00  0.00           H0.      0
ATOM    473  CD1 LEU A  32      65.772  46.970  43.971  1.00  0.00           C0.      0
ATOM    474 HD11 LEU A  32      66.221  46.304  44.707  1.00  0.00           H0.      0
ATOM    475 HD12 LEU A  32      66.499  47.213  43.195  1.00  0.00           H0.      0
ATOM    476 HD13 LEU A  32      65.403  47.906  44.390  1.00  0.00           H0.      0
ATOM    477  CD2 LEU A  32      65.080  45.103  42.578  1.00  0.00           C0.      0
ATOM    478 HD21 LEU A  32      65.957  44.588  42.972  1.00  0.00           H0.      0
ATOM    479 HD22 LEU A  32      64.272  44.406  42.357  1.00  0.00           H0.      0
ATOM    480 HD23 LEU A  32      65.466  45.509  41.643  1.00  0.00           H0.      0
ATOM    481  C   LEU A  32      61.527  44.729  45.259  1.00  0.00           C0.      0
ATOM    482  O   LEU A  32      61.799  43.808  45.964  1.00  0.00           O0.      0
ATOM    483  N   TYR A  33      60.399  45.419  45.462  1.00  0.00           N0.      0
ATOM    484  H   TYR A  33      60.272  46.270  44.933  1.00  0.00           H0.      0
ATOM    485  CA  TYR A  33      59.269  44.925  46.237  1.00  0.00           C0.      0
ATOM    486  HA  TYR A  33      59.661  44.535  47.176  1.00  0.00           H0.      0
ATOM    487  CB  TYR A  33      58.390  46.186  46.561  1.00  0.00           C0.      0
ATOM    488  HB2 TYR A  33      58.964  46.951  47.085  1.00  0.00           H0.      0
ATOM    489  HB3 TYR A  33      58.088  46.618  45.608  1.00  0.00           H0.      0
ATOM    490  CG  TYR A  33      57.151  45.963  47.365  1.00  0.00           C0.      0
ATOM    491  CD1 TYR A  33      55.928  46.444  46.925  1.00  0.00           C0.      0
ATOM    492  HD1 TYR A  33      56.033  47.087  46.064  1.00  0.00           H0.      0
ATOM    493  CE1 TYR A  33      54.756  46.360  47.706  1.00  0.00           C0.      0
ATOM    494  HE1 TYR A  33      53.809  46.754  47.368  1.00  0.00           H0.      0
ATOM    495  CZ  TYR A  33      54.789  45.549  48.830  1.00  0.00           C0.      0
ATOM    496  OH  TYR A  33      53.614  45.302  49.422  1.00  0.00           O0.      0
ATOM    497  HH  TYR A  33      52.826  45.139  48.899  1.00  0.00           H0.      0
ATOM    498  CE2 TYR A  33      56.000  44.907  49.251  1.00  0.00           C0.      0
ATOM    499  HE2 TYR A  33      55.999  44.310  50.152  1.00  0.00           H0.      0
ATOM    500  CD2 TYR A  33      57.196  45.208  48.553  1.00  0.00           C0.      0
ATOM    501  HD2 TYR A  33      58.084  44.631  48.762  1.00  0.00           H0.      0
ATOM    502  C   TYR A  33      58.434  43.851  45.485  1.00  0.00           C0.      0
ATOM    503  O   TYR A  33      58.009  42.861  46.083  1.00  0.00           O0.      0
ATOM    504  N   ILE A  34      58.143  43.917  44.155  1.00  0.00           N0.      0
ATOM    505  H   ILE A  34      58.345  44.823  43.756  1.00  0.00           H0.      0
ATOM    506  CA  ILE A  34      57.500  42.896  43.318  1.00  0.00           C0.      0
ATOM    507  HA  ILE A  34      56.555  42.738  43.838  1.00  0.00           H0.      0
ATOM    508  CB  ILE A  34      57.301  43.300  41.836  1.00  0.00           C0.      0
ATOM    509  HB  ILE A  34      58.169  43.840  41.458  1.00  0.00           H0.      0
ATOM    510  CG2 ILE A  34      56.961  42.111  40.908  1.00  0.00           C0.      0
ATOM    511 HG21 ILE A  34      57.590  41.251  41.136  1.00  0.00           H0.      0
ATOM    512 HG22 ILE A  34      55.982  41.711  41.173  1.00  0.00           H0.      0
ATOM    513 HG23 ILE A  34      57.150  42.436  39.885  1.00  0.00           H0.      0
ATOM    514  CG1 ILE A  34      56.010  44.294  41.803  1.00  0.00           C0.      0
ATOM    515 HG12 ILE A  34      55.025  43.855  41.962  1.00  0.00           H0.      0
ATOM    516 HG13 ILE A  34      56.197  45.045  42.571  1.00  0.00           H0.      0
ATOM    517  CD1 ILE A  34      55.902  45.027  40.417  1.00  0.00           C0.      0
ATOM    518 HD11 ILE A  34      55.604  44.289  39.671  1.00  0.00           H0.      0
ATOM    519 HD12 ILE A  34      55.183  45.837  40.542  1.00  0.00           H0.      0
ATOM    520 HD13 ILE A  34      56.903  45.410  40.219  1.00  0.00           H0.      0
ATOM    521  C   ILE A  34      58.321  41.573  43.486  1.00  0.00           C0.      0
ATOM    522  O   ILE A  34      57.783  40.525  43.856  1.00  0.00           O0.      0
ATOM    523  N   GLY A  35      59.593  41.690  43.193  1.00  0.00           N0.      0
ATOM    524  H   GLY A  35      59.897  42.568  42.797  1.00  0.00           H0.      0
ATOM    525  CA  GLY A  35      60.476  40.486  43.025  1.00  0.00           C0.      0
ATOM    526  HA2 GLY A  35      61.478  40.750  43.363  1.00  0.00           H0.      0
ATOM    527  HA3 GLY A  35      60.088  39.630  43.577  1.00  0.00           H0.      0
ATOM    528  C   GLY A  35      60.593  40.161  41.523  1.00  0.00           C0.      0
ATOM    529  O   GLY A  35      60.713  41.055  40.659  1.00  0.00           O0.      0
ATOM    530  N   ASP A  36      60.480  38.922  41.178  1.00  0.00           N0.      0
ATOM    531  H   ASP A  36      60.383  38.256  41.931  1.00  0.00           H0.      0
ATOM    532  CA  ASP A  36      60.491  38.469  39.773  1.00  0.00           C0.      0
ATOM    533  HA  ASP A  36      61.181  39.135  39.256  1.00  0.00           H0.      0
ATOM    534  CB  ASP A  36      60.933  36.964  39.797  1.00  0.00           C0.      0
ATOM    535  HB2 ASP A  36      61.957  36.983  40.172  1.00  0.00           H0.      0
ATOM    536  HB3 ASP A  36      60.273  36.412  40.466  1.00  0.00           H0.      0
ATOM    537  CG  ASP A  36      60.887  36.330  38.386  1.00  0.00           C0.      0
ATOM    538  OD1 ASP A  36      61.567  35.268  38.264  1.00  0.00           O0.      0
ATOM    539  OD2 ASP A  36      60.535  36.937  37.393  1.00  0.00           O0.      0
ATOM    540  C   ASP A  36      58.993  38.545  39.263  1.00  0.00           C0.      0
ATOM    541  O   ASP A  36      57.999  37.923  39.757  1.00  0.00           O0.      0
ATOM    542  N   THR A  37      58.887  39.350  38.197  1.00  0.00           N0.      0
ATOM    543  H   THR A  37      59.733  39.782  37.856  1.00  0.00           H0.      0
ATOM    544  CA  THR A  37      57.613  39.538  37.331  1.00  0.00           C0.      0
ATOM    545  HA  THR A  37      56.921  40.126  37.934  1.00  0.00           H0.      0
ATOM    546  CB  THR A  37      57.836  40.366  36.052  1.00  0.00           C0.      0
ATOM    547  HB  THR A  37      58.558  39.900  35.382  1.00  0.00           H0.      0
ATOM    548  CG2 THR A  37      56.687  40.734  35.164  1.00  0.00           C0.      0
ATOM    549 HG21 THR A  37      55.983  41.359  35.712  1.00  0.00           H0.      0
ATOM    550 HG22 THR A  37      57.116  41.300  34.337  1.00  0.00           H0.      0
ATOM    551 HG23 THR A  37      56.238  39.826  34.761  1.00  0.00           H0.      0
ATOM    552  OG1 THR A  37      58.335  41.655  36.393  1.00  0.00           O0.      0
ATOM    553  HG1 THR A  37      59.142  41.679  36.913  1.00  0.00           H0.      0
ATOM    554  C   THR A  37      56.879  38.224  36.923  1.00  0.00           C0.      0
ATOM    555  O   THR A  37      55.628  38.105  36.936  1.00  0.00           O0.      0
ATOM    556  N   ARG A  38      57.635  37.126  36.680  1.00  0.00           N0.      0
ATOM    557  H   ARG A  38      58.630  37.279  36.591  1.00  0.00           H0.      0
ATOM    558  CA  ARG A  38      57.148  35.809  36.231  1.00  0.00           C0.      0
ATOM    559  HA  ARG A  38      56.416  35.994  35.446  1.00  0.00           H0.      0
ATOM    560  CB  ARG A  38      58.240  34.763  35.781  1.00  0.00           C0.      0
ATOM    561  HB2 ARG A  38      58.939  34.712  36.616  1.00  0.00           H0.      0
ATOM    562  HB3 ARG A  38      57.783  33.780  35.676  1.00  0.00           H0.      0
ATOM    563  CG  ARG A  38      58.978  35.195  34.437  1.00  0.00           C0.      0
ATOM    564  HG2 ARG A  38      58.214  34.913  33.712  1.00  0.00           H0.      0
ATOM    565  HG3 ARG A  38      59.272  36.244  34.415  1.00  0.00           H0.      0
ATOM    566  CD  ARG A  38      60.221  34.337  34.274  1.00  0.00           C0.      0
ATOM    567  HD2 ARG A  38      59.961  33.279  34.296  1.00  0.00           H0.      0
ATOM    568  HD3 ARG A  38      60.558  34.417  33.241  1.00  0.00           H0.      0
ATOM    569  NE  ARG A  38      61.298  34.785  35.183  1.00  0.00           N0.      0
ATOM    570  HE  ARG A  38      61.022  35.311  36.000  1.00  0.00           H0.      0
ATOM    571  CZ  ARG A  38      62.633  34.515  35.043  1.00  0.00           C0.      0
ATOM    572  NH1 ARG A  38      63.199  34.071  33.982  1.00  0.00           N0.      0
ATOM    573 HH11 ARG A  38      62.606  33.784  33.216  1.00  0.00           H0.      0
ATOM    574 HH12 ARG A  38      64.000  33.458  34.032  1.00  0.00           H0.      0
ATOM    575  NH2 ARG A  38      63.371  34.785  36.051  1.00  0.00           N0.      0
ATOM    576 HH21 ARG A  38      62.901  35.178  36.853  1.00  0.00           H0.      0
ATOM    577 HH22 ARG A  38      64.381  34.789  36.016  1.00  0.00           H0.      0
ATOM    578  C   ARG A  38      56.368  35.240  37.425  1.00  0.00           C0.      0
ATOM    579  O   ARG A  38      55.237  34.829  37.221  1.00  0.00           O0.      0
ATOM    580  N   SER A  39      56.992  35.328  38.657  1.00  0.00           N0.      0
ATOM    581  H   SER A  39      57.875  35.799  38.797  1.00  0.00           H0.      0
ATOM    582  CA  SER A  39      56.418  34.720  39.820  1.00  0.00           C0.      0
ATOM    583  HA  SER A  39      56.273  33.666  39.585  1.00  0.00           H0.      0
ATOM    584  CB  SER A  39      57.424  34.801  40.980  1.00  0.00           C0.      0
ATOM    585  HB2 SER A  39      58.321  34.210  40.795  1.00  0.00           H0.      0
ATOM    586  HB3 SER A  39      57.779  35.827  41.074  1.00  0.00           H0.      0
ATOM    587  OG  SER A  39      56.855  34.206  42.152  1.00  0.00           O0.      0
ATOM    588  HG  SER A  39      57.616  34.268  42.734  1.00  0.00           H0.      0
ATOM    589  C   SER A  39      55.038  35.417  40.218  1.00  0.00           C0.      0
ATOM    590  O   SER A  39      54.065  34.754  40.523  1.00  0.00           O0.      0
ATOM    591  N   ARG A  40      54.906  36.703  40.077  1.00  0.00           N0.      0
ATOM    592  H   ARG A  40      55.768  37.208  39.933  1.00  0.00           H0.      0
ATOM    593  CA  ARG A  40      53.634  37.432  40.280  1.00  0.00           C0.      0
ATOM    594  HA  ARG A  40      53.216  37.116  41.235  1.00  0.00           H0.      0
ATOM    595  CB  ARG A  40      53.854  38.916  40.366  1.00  0.00           C0.      0
ATOM    596  HB2 ARG A  40      54.501  39.129  41.217  1.00  0.00           H0.      0
ATOM    597  HB3 ARG A  40      54.329  39.210  39.430  1.00  0.00           H0.      0
ATOM    598  CG  ARG A  40      52.591  39.698  40.538  1.00  0.00           C0.      0
ATOM    599  HG2 ARG A  40      51.926  39.356  39.745  1.00  0.00           H0.      0
ATOM    600  HG3 ARG A  40      52.220  39.433  41.528  1.00  0.00           H0.      0
ATOM    601  CD  ARG A  40      52.849  41.211  40.404  1.00  0.00           C0.      0
ATOM    602  HD2 ARG A  40      53.600  41.546  41.120  1.00  0.00           H0.      0
ATOM    603  HD3 ARG A  40      53.364  41.335  39.451  1.00  0.00           H0.      0
ATOM    604  NE  ARG A  40      51.609  41.997  40.460  1.00  0.00           N0.      0
ATOM    605  HE  ARG A  40      50.807  41.590  40.000  1.00  0.00           H0.      0
ATOM    606  CZ  ARG A  40      51.389  43.130  41.052  1.00  0.00           C0.      0
ATOM    607  NH1 ARG A  40      52.139  43.571  41.951  1.00  0.00           N0.      0
ATOM    608 HH11 ARG A  40      52.762  42.923  42.413  1.00  0.00           H0.      0
ATOM    609 HH12 ARG A  40      52.096  44.539  42.237  1.00  0.00           H0.      0
ATOM    610  NH2 ARG A  40      50.364  43.843  40.658  1.00  0.00           N0.      0
ATOM    611 HH21 ARG A  40      49.865  43.619  39.809  1.00  0.00           H0.      0
ATOM    612 HH22 ARG A  40      50.292  44.797  40.983  1.00  0.00           H0.      0
ATOM    613  C   ARG A  40      52.698  37.071  39.085  1.00  0.00           C0.      0
ATOM    614  O   ARG A  40      51.532  36.878  39.346  1.00  0.00           O0.      0
ATOM    615  N   THR A  41      53.234  37.057  37.877  1.00  0.00           N0.      0
ATOM    616  H   THR A  41      54.239  37.124  37.799  1.00  0.00           H0.      0
ATOM    617  CA  THR A  41      52.413  36.754  36.685  1.00  0.00           C0.      0
ATOM    618  HA  THR A  41      51.617  37.497  36.622  1.00  0.00           H0.      0
ATOM    619  CB  THR A  41      53.235  36.860  35.405  1.00  0.00           C0.      0
ATOM    620  HB  THR A  41      54.076  36.167  35.438  1.00  0.00           H0.      0
ATOM    621  CG2 THR A  41      52.420  36.489  34.159  1.00  0.00           C0.      0
ATOM    622 HG21 THR A  41      53.010  36.729  33.274  1.00  0.00           H0.      0
ATOM    623 HG22 THR A  41      52.247  35.413  34.182  1.00  0.00           H0.      0
ATOM    624 HG23 THR A  41      51.468  37.018  34.190  1.00  0.00           H0.      0
ATOM    625  OG1 THR A  41      53.640  38.211  35.323  1.00  0.00           O0.      0
ATOM    626  HG1 THR A  41      54.414  38.215  35.890  1.00  0.00           H0.      0
ATOM    627  C   THR A  41      51.640  35.415  36.832  1.00  0.00           C0.      0
ATOM    628  O   THR A  41      50.441  35.370  36.637  1.00  0.00           O0.      0
ATOM    629  N   ALA A  42      52.354  34.421  37.197  1.00  0.00           N0.      0
ATOM    630  H   ALA A  42      53.342  34.546  37.364  1.00  0.00           H0.      0
ATOM    631  CA  ALA A  42      51.904  33.015  37.402  1.00  0.00           C0.      0
ATOM    632  HA  ALA A  42      51.542  32.611  36.456  1.00  0.00           H0.      0
ATOM    633  CB  ALA A  42      53.025  32.136  37.917  1.00  0.00           C0.      0
ATOM    634  HB1 ALA A  42      53.478  31.756  37.001  1.00  0.00           H0.      0
ATOM    635  HB2 ALA A  42      53.763  32.694  38.495  1.00  0.00           H0.      0
ATOM    636  HB3 ALA A  42      52.729  31.211  38.413  1.00  0.00           H0.      0
ATOM    637  C   ALA A  42      50.852  32.822  38.469  1.00  0.00           C0.      0
ATOM    638  O   ALA A  42      50.125  31.806  38.409  1.00  0.00           O0.      0
ATOM    639  N   GLU A  43      50.698  33.752  39.371  1.00  0.00           N0.      0
ATOM    640  H   GLU A  43      51.239  34.602  39.316  1.00  0.00           H0.      0
ATOM    641  CA  GLU A  43      49.548  33.685  40.269  1.00  0.00           C0.      0
ATOM    642  HA  GLU A  43      49.474  32.685  40.697  1.00  0.00           H0.      0
ATOM    643  CB  GLU A  43      49.757  34.677  41.494  1.00  0.00           C0.      0
ATOM    644  HB2 GLU A  43      49.801  35.738  41.249  1.00  0.00           H0.      0
ATOM    645  HB3 GLU A  43      48.885  34.593  42.142  1.00  0.00           H0.      0
ATOM    646  CG  GLU A  43      50.947  34.381  42.390  1.00  0.00           C0.      0
ATOM    647  HG2 GLU A  43      51.834  34.293  41.763  1.00  0.00           H0.      0
ATOM    648  HG3 GLU A  43      50.982  35.179  43.132  1.00  0.00           H0.      0
ATOM    649  CD  GLU A  43      50.861  33.166  43.310  1.00  0.00           C0.      0
ATOM    650  OE1 GLU A  43      49.717  32.648  43.536  1.00  0.00           O0.      0
ATOM    651  OE2 GLU A  43      51.954  32.663  43.578  1.00  0.00           O0.      0
ATOM    652  C   GLU A  43      48.124  33.895  39.673  1.00  0.00           C0.      0
ATOM    653  O   GLU A  43      47.280  33.142  39.997  1.00  0.00           O0.      0
ATOM    654  N   TYR A  44      47.919  34.792  38.750  1.00  0.00           N0.      0
ATOM    655  H   TYR A  44      48.602  35.511  38.559  1.00  0.00           H0.      0
ATOM    656  CA  TYR A  44      46.562  35.153  38.185  1.00  0.00           C0.      0
ATOM    657  HA  TYR A  44      45.837  34.356  38.348  1.00  0.00           H0.      0
ATOM    658  CB  TYR A  44      46.058  36.375  38.983  1.00  0.00           C0.      0
ATOM    659  HB2 TYR A  44      45.092  36.728  38.623  1.00  0.00           H0.      0
ATOM    660  HB3 TYR A  44      46.002  36.020  40.012  1.00  0.00           H0.      0
ATOM    661  CG  TYR A  44      46.997  37.619  38.904  1.00  0.00           C0.      0
ATOM    662  CD1 TYR A  44      46.847  38.524  37.832  1.00  0.00           C0.      0
ATOM    663  HD1 TYR A  44      46.089  38.379  37.076  1.00  0.00           H0.      0
ATOM    664  CE1 TYR A  44      47.686  39.660  37.843  1.00  0.00           C0.      0
ATOM    665  HE1 TYR A  44      47.612  40.291  36.970  1.00  0.00           H0.      0
ATOM    666  CZ  TYR A  44      48.690  39.864  38.867  1.00  0.00           C0.      0
ATOM    667  OH  TYR A  44      49.491  40.914  38.728  1.00  0.00           O0.      0
ATOM    668  HH  TYR A  44      49.001  41.652  38.360  1.00  0.00           H0.      0
ATOM    669  CE2 TYR A  44      48.885  38.936  39.932  1.00  0.00           C0.      0
ATOM    670  HE2 TYR A  44      49.611  39.111  40.712  1.00  0.00           H0.      0
ATOM    671  CD2 TYR A  44      48.053  37.755  39.876  1.00  0.00           C0.      0
ATOM    672  HD2 TYR A  44      48.116  36.916  40.553  1.00  0.00           H0.      0
ATOM    673  C   TYR A  44      46.462  35.363  36.684  1.00  0.00           C0.      0
ATOM    674  O   TYR A  44      45.382  35.541  36.152  1.00  0.00           O0.      0
ATOM    675  N   LYS A  45      47.536  35.216  35.885  1.00  0.00           N0.      0
ATOM    676  H   LYS A  45      48.443  35.186  36.330  1.00  0.00           H0.      0
ATOM    677  CA  LYS A  45      47.471  35.540  34.446  1.00  0.00           C0.      0
ATOM    678  HA  LYS A  45      46.962  36.501  34.370  1.00  0.00           H0.      0
ATOM    679  CB  LYS A  45      48.852  35.653  33.892  1.00  0.00           C0.      0
ATOM    680  HB2 LYS A  45      49.413  36.422  34.422  1.00  0.00           H0.      0
ATOM    681  HB3 LYS A  45      49.251  34.667  34.135  1.00  0.00           H0.      0
ATOM    682  CG  LYS A  45      48.684  35.927  32.356  1.00  0.00           C0.      0
ATOM    683  HG2 LYS A  45      48.548  34.985  31.825  1.00  0.00           H0.      0
ATOM    684  HG3 LYS A  45      48.120  36.835  32.143  1.00  0.00           H0.      0
ATOM    685  CD  LYS A  45      50.042  36.172  31.684  1.00  0.00           C0.      0
ATOM    686  HD2 LYS A  45      50.286  37.146  32.107  1.00  0.00           H0.      0
ATOM    687  HD3 LYS A  45      50.762  35.378  31.885  1.00  0.00           H0.      0
ATOM    688  CE  LYS A  45      49.947  36.348  30.185  1.00  0.00           C0.      0
ATOM    689  HE2 LYS A  45      49.663  35.369  29.799  1.00  0.00           H0.      0
ATOM    690  HE3 LYS A  45      49.116  37.014  29.954  1.00  0.00           H0.      0
ATOM    691  NZ  LYS A  45      51.232  36.736  29.495  1.00  0.00           N0.      0
ATOM    692  HZ1 LYS A  45      51.921  36.069  29.814  1.00  0.00           H0.      0
ATOM    693  HZ2 LYS A  45      51.162  36.712  28.488  1.00  0.00           H0.      0
ATOM    694  HZ3 LYS A  45      51.621  37.591  29.867  1.00  0.00           H0.      0
ATOM    695  C   LYS A  45      46.446  34.602  33.725  1.00  0.00           C0.      0
ATOM    696  O   LYS A  45      45.651  35.147  32.973  1.00  0.00           O0.      0
ATOM    697  N   ALA A  46      46.484  33.323  33.912  1.00  0.00           N0.      0
ATOM    698  H   ALA A  46      47.179  32.927  34.528  1.00  0.00           H0.      0
ATOM    699  CA  ALA A  46      45.479  32.462  33.422  1.00  0.00           C0.      0
ATOM    700  HA  ALA A  46      45.403  32.429  32.335  1.00  0.00           H0.      0
ATOM    701  CB  ALA A  46      45.788  30.967  33.844  1.00  0.00           C0.      0
ATOM    702  HB1 ALA A  46      45.032  30.357  33.350  1.00  0.00           H0.      0
ATOM    703  HB2 ALA A  46      46.797  30.634  33.602  1.00  0.00           H0.      0
ATOM    704  HB3 ALA A  46      45.531  30.820  34.894  1.00  0.00           H0.      0
ATOM    705  C   ALA A  46      44.041  32.797  33.880  1.00  0.00           C0.      0
ATOM    706  O   ALA A  46      43.133  32.853  33.058  1.00  0.00           O0.      0
ATOM    707  N   TRP A  47      43.946  33.235  35.153  1.00  0.00           N0.      0
ATOM    708  H   TRP A  47      44.711  33.066  35.789  1.00  0.00           H0.      0
ATOM    709  CA  TRP A  47      42.639  33.583  35.752  1.00  0.00           C0.      0
ATOM    710  HA  TRP A  47      42.053  32.688  35.543  1.00  0.00           H0.      0
ATOM    711  CB  TRP A  47      42.829  33.749  37.341  1.00  0.00           C0.      0
ATOM    712  HB2 TRP A  47      43.246  32.811  37.708  1.00  0.00           H0.      0
ATOM    713  HB3 TRP A  47      43.513  34.560  37.593  1.00  0.00           H0.      0
ATOM    714  CG  TRP A  47      41.515  34.184  38.015  1.00  0.00           C0.      0
ATOM    715  CD1 TRP A  47      40.504  33.487  38.513  1.00  0.00           C0.      0
ATOM    716  HD1 TRP A  47      40.520  32.407  38.527  1.00  0.00           H0.      0
ATOM    717  NE1 TRP A  47      39.369  34.218  38.755  1.00  0.00           N0.      0
ATOM    718  HE1 TRP A  47      38.649  33.869  39.372  1.00  0.00           H0.      0
ATOM    719  CE2 TRP A  47      39.707  35.570  38.706  1.00  0.00           C0.      0
ATOM    720  CZ2 TRP A  47      39.029  36.725  39.051  1.00  0.00           C0.      0
ATOM    721  HZ2 TRP A  47      38.013  36.686  39.417  1.00  0.00           H0.      0
ATOM    722  CH2 TRP A  47      39.650  37.926  38.712  1.00  0.00           C0.      0
ATOM    723  HH2 TRP A  47      39.171  38.861  38.965  1.00  0.00           H0.      0
ATOM    724  CZ3 TRP A  47      40.907  37.983  38.061  1.00  0.00           C0.      0
ATOM    725  HZ3 TRP A  47      41.434  38.915  37.920  1.00  0.00           H0.      0
ATOM    726  CE3 TRP A  47      41.578  36.809  37.643  1.00  0.00           C0.      0
ATOM    727  HE3 TRP A  47      42.571  36.841  37.220  1.00  0.00           H0.      0
ATOM    728  CD2 TRP A  47      41.087  35.530  38.140  1.00  0.00           C0.      0
ATOM    729  C   TRP A  47      41.960  34.764  35.082  1.00  0.00           C0.      0
ATOM    730  O   TRP A  47      40.778  34.716  34.857  1.00  0.00           O0.      0
ATOM    731  N   LEU A  48      42.721  35.793  34.967  1.00  0.00           N0.      0
ATOM    732  H   LEU A  48      43.620  35.707  35.421  1.00  0.00           H0.      0
ATOM    733  CA  LEU A  48      42.346  37.021  34.328  1.00  0.00           C0.      0
ATOM    734  HA  LEU A  48      41.509  37.420  34.902  1.00  0.00           H0.      0
ATOM    735  CB  LEU A  48      43.468  37.999  34.629  1.00  0.00           C0.      0
ATOM    736  HB2 LEU A  48      43.653  37.888  35.697  1.00  0.00           H0.      0
ATOM    737  HB3 LEU A  48      44.392  37.873  34.066  1.00  0.00           H0.      0
ATOM    738  CG  LEU A  48      43.172  39.468  34.383  1.00  0.00           C0.      0
ATOM    739  HG  LEU A  48      43.146  39.743  33.328  1.00  0.00           H0.      0
ATOM    740  CD1 LEU A  48      41.784  39.949  34.964  1.00  0.00           C0.      0
ATOM    741 HD11 LEU A  48      41.488  40.898  34.517  1.00  0.00           H0.      0
ATOM    742 HD12 LEU A  48      41.055  39.251  34.552  1.00  0.00           H0.      0
ATOM    743 HD13 LEU A  48      41.779  39.985  36.053  1.00  0.00           H0.      0
ATOM    744  CD2 LEU A  48      44.311  40.314  34.818  1.00  0.00           C0.      0
ATOM    745 HD21 LEU A  48      44.119  41.320  34.445  1.00  0.00           H0.      0
ATOM    746 HD22 LEU A  48      44.403  40.416  35.900  1.00  0.00           H0.      0
ATOM    747 HD23 LEU A  48      45.245  39.983  34.365  1.00  0.00           H0.      0
ATOM    748  C   LEU A  48      42.063  36.959  32.858  1.00  0.00           C0.      0
ATOM    749  O   LEU A  48      41.144  37.620  32.381  1.00  0.00           O0.      0
ATOM    750  N   LEU A  49      42.974  36.300  32.102  1.00  0.00           N0.      0
ATOM    751  H   LEU A  49      43.712  35.851  32.627  1.00  0.00           H0.      0
ATOM    752  CA  LEU A  49      42.729  36.067  30.662  1.00  0.00           C0.      0
ATOM    753  HA  LEU A  49      42.332  36.979  30.218  1.00  0.00           H0.      0
ATOM    754  CB  LEU A  49      43.903  35.607  29.892  1.00  0.00           C0.      0
ATOM    755  HB2 LEU A  49      44.189  34.613  30.237  1.00  0.00           H0.      0
ATOM    756  HB3 LEU A  49      43.537  35.485  28.873  1.00  0.00           H0.      0
ATOM    757  CG  LEU A  49      45.184  36.509  30.012  1.00  0.00           C0.      0
ATOM    758  HG  LEU A  49      45.369  36.925  31.002  1.00  0.00           H0.      0
ATOM    759  CD1 LEU A  49      46.476  35.675  29.692  1.00  0.00           C0.      0
ATOM    760 HD11 LEU A  49      46.467  35.460  28.624  1.00  0.00           H0.      0
ATOM    761 HD12 LEU A  49      47.215  36.409  30.013  1.00  0.00           H0.      0
ATOM    762 HD13 LEU A  49      46.606  34.702  30.167  1.00  0.00           H0.      0
ATOM    763  CD2 LEU A  49      45.075  37.808  29.222  1.00  0.00           C0.      0
ATOM    764 HD21 LEU A  49      46.039  38.307  29.329  1.00  0.00           H0.      0
ATOM    765 HD22 LEU A  49      45.009  37.613  28.152  1.00  0.00           H0.      0
ATOM    766 HD23 LEU A  49      44.240  38.418  29.566  1.00  0.00           H0.      0
ATOM    767  C   LEU A  49      41.594  35.072  30.391  1.00  0.00           C0.      0
ATOM    768  O   LEU A  49      40.741  35.338  29.536  1.00  0.00           O0.      0
ATOM    769  N   GLY A  50      41.409  34.023  31.218  1.00  0.00           N0.      0
ATOM    770  H   GLY A  50      42.030  33.953  32.012  1.00  0.00           H0.      0
ATOM    771  CA  GLY A  50      40.151  33.201  31.318  1.00  0.00           C0.      0
ATOM    772  HA2 GLY A  50      40.084  32.590  30.418  1.00  0.00           H0.      0
ATOM    773  HA3 GLY A  50      40.200  32.539  32.183  1.00  0.00           H0.      0
ATOM    774  C   GLY A  50      38.883  34.014  31.525  1.00  0.00           C0.      0
ATOM    775  O   GLY A  50      37.966  33.977  30.655  1.00  0.00           O0.      0
ATOM    776  N   LEU A  51      38.913  34.954  32.448  1.00  0.00           N0.      0
ATOM    777  H   LEU A  51      39.718  35.062  33.048  1.00  0.00           H0.      0
ATOM    778  CA  LEU A  51      37.803  35.879  32.696  1.00  0.00           C0.      0
ATOM    779  HA  LEU A  51      36.892  35.299  32.844  1.00  0.00           H0.      0
ATOM    780  CB  LEU A  51      37.959  36.600  34.050  1.00  0.00           C0.      0
ATOM    781  HB2 LEU A  51      38.162  35.828  34.792  1.00  0.00           H0.      0
ATOM    782  HB3 LEU A  51      38.914  37.124  34.082  1.00  0.00           H0.      0
ATOM    783  CG  LEU A  51      36.776  37.572  34.471  1.00  0.00           C0.      0
ATOM    784  HG  LEU A  51      36.596  38.258  33.643  1.00  0.00           H0.      0
ATOM    785  CD1 LEU A  51      35.474  36.819  34.870  1.00  0.00           C0.      0
ATOM    786 HD11 LEU A  51      35.668  35.886  35.400  1.00  0.00           H0.      0
ATOM    787 HD12 LEU A  51      34.755  37.505  35.318  1.00  0.00           H0.      0
ATOM    788 HD13 LEU A  51      35.034  36.397  33.967  1.00  0.00           H0.      0
ATOM    789  CD2 LEU A  51      37.494  38.335  35.596  1.00  0.00           C0.      0
ATOM    790 HD21 LEU A  51      36.787  39.065  35.992  1.00  0.00           H0.      0
ATOM    791 HD22 LEU A  51      37.720  37.784  36.510  1.00  0.00           H0.      0
ATOM    792 HD23 LEU A  51      38.347  38.951  35.314  1.00  0.00           H0.      0
ATOM    793  C   LEU A  51      37.547  36.808  31.540  1.00  0.00           C0.      0
ATOM    794  O   LEU A  51      36.372  37.067  31.245  1.00  0.00           O0.      0
ATOM    795  N   LEU A  52      38.578  37.368  30.844  1.00  0.00           N0.      0
ATOM    796  H   LEU A  52      39.499  37.232  31.238  1.00  0.00           H0.      0
ATOM    797  CA  LEU A  52      38.285  38.273  29.724  1.00  0.00           C0.      0
ATOM    798  HA  LEU A  52      37.400  38.869  29.952  1.00  0.00           H0.      0
ATOM    799  CB  LEU A  52      39.556  39.058  29.371  1.00  0.00           C0.      0
ATOM    800  HB2 LEU A  52      40.360  38.323  29.336  1.00  0.00           H0.      0
ATOM    801  HB3 LEU A  52      39.394  39.587  28.432  1.00  0.00           H0.      0
ATOM    802  CG  LEU A  52      39.968  40.089  30.424  1.00  0.00           C0.      0
ATOM    803  HG  LEU A  52      39.661  39.782  31.424  1.00  0.00           H0.      0
ATOM    804  CD1 LEU A  52      41.466  40.343  30.344  1.00  0.00           C0.      0
ATOM    805 HD11 LEU A  52      41.888  40.789  29.443  1.00  0.00           H0.      0
ATOM    806 HD12 LEU A  52      41.660  40.862  31.283  1.00  0.00           H0.      0
ATOM    807 HD13 LEU A  52      42.022  39.418  30.498  1.00  0.00           H0.      0
ATOM    808  CD2 LEU A  52      39.274  41.471  30.072  1.00  0.00           C0.      0
ATOM    809 HD21 LEU A  52      38.188  41.521  30.159  1.00  0.00           H0.      0
ATOM    810 HD22 LEU A  52      39.689  42.311  30.628  1.00  0.00           H0.      0
ATOM    811 HD23 LEU A  52      39.410  41.745  29.026  1.00  0.00           H0.      0
ATOM    812  C   LEU A  52      37.868  37.467  28.477  1.00  0.00           C0.      0
ATOM    813  O   LEU A  52      37.038  37.938  27.649  1.00  0.00           O0.      0
ATOM    814  N   ARG A  53      38.308  36.254  28.388  1.00  0.00           N0.      0
ATOM    815  H   ARG A  53      38.955  35.913  29.085  1.00  0.00           H0.      0
ATOM    816  CA  ARG A  53      38.068  35.399  27.252  1.00  0.00           C0.      0
ATOM    817  HA  ARG A  53      37.942  35.978  26.337  1.00  0.00           H0.      0
ATOM    818  CB  ARG A  53      39.182  34.440  27.110  1.00  0.00           C0.      0
ATOM    819  HB2 ARG A  53      39.456  33.923  28.030  1.00  0.00           H0.      0
ATOM    820  HB3 ARG A  53      38.940  33.646  26.403  1.00  0.00           H0.      0
ATOM    821  CG  ARG A  53      40.410  35.153  26.461  1.00  0.00           C0.      0
ATOM    822  HG2 ARG A  53      40.151  35.502  25.461  1.00  0.00           H0.      0
ATOM    823  HG3 ARG A  53      40.599  36.113  26.941  1.00  0.00           H0.      0
ATOM    824  CD  ARG A  53      41.682  34.344  26.385  1.00  0.00           C0.      0
ATOM    825  HD2 ARG A  53      41.999  34.144  27.409  1.00  0.00           H0.      0
ATOM    826  HD3 ARG A  53      41.460  33.447  25.807  1.00  0.00           H0.      0
ATOM    827  NE  ARG A  53      42.831  35.101  25.828  1.00  0.00           N0.      0
ATOM    828  HE  ARG A  53      42.637  36.005  25.421  1.00  0.00           H0.      0
ATOM    829  CZ  ARG A  53      44.112  34.725  25.808  1.00  0.00           C0.      0
ATOM    830  NH1 ARG A  53      44.522  33.607  26.380  1.00  0.00           N0.      0
ATOM    831 HH11 ARG A  53      43.811  32.976  26.721  1.00  0.00           H0.      0
ATOM    832 HH12 ARG A  53      45.381  33.232  26.003  1.00  0.00           H0.      0
ATOM    833  NH2 ARG A  53      45.009  35.405  25.073  1.00  0.00           N0.      0
ATOM    834 HH21 ARG A  53      44.663  36.083  24.409  1.00  0.00           H0.      0
ATOM    835 HH22 ARG A  53      45.963  35.082  24.994  1.00  0.00           H0.      0
ATOM    836  C   ARG A  53      36.731  34.697  27.241  1.00  0.00           C0.      0
ATOM    837  O   ARG A  53      36.094  34.546  26.191  1.00  0.00           O0.      0
ATOM    838  N   GLN A  54      36.135  34.454  28.435  1.00  0.00           N0.      0
ATOM    839  H   GLN A  54      36.711  34.433  29.265  1.00  0.00           H0.      0
ATOM    840  CA  GLN A  54      34.743  34.015  28.634  1.00  0.00           C0.      0
ATOM    841  HA  GLN A  54      34.601  33.145  27.993  1.00  0.00           H0.      0
ATOM    842  CB  GLN A  54      34.627  33.658  30.091  1.00  0.00           C0.      0
ATOM    843  HB2 GLN A  54      35.509  33.063  30.325  1.00  0.00           H0.      0
ATOM    844  HB3 GLN A  54      34.769  34.603  30.615  1.00  0.00           H0.      0
ATOM    845  CG  GLN A  54      33.289  33.048  30.456  1.00  0.00           C0.      0
ATOM    846  HG2 GLN A  54      32.528  33.828  30.475  1.00  0.00           H0.      0
ATOM    847  HG3 GLN A  54      33.010  32.164  29.883  1.00  0.00           H0.      0
ATOM    848  CD  GLN A  54      33.295  32.526  31.929  1.00  0.00           C0.      0
ATOM    849  OE1 GLN A  54      34.303  32.467  32.620  1.00  0.00           O0.      0
ATOM    850  NE2 GLN A  54      32.111  32.273  32.414  1.00  0.00           N0.      0
ATOM    851 HE21 GLN A  54      32.018  32.036  33.392  1.00  0.00           H0.      0
ATOM    852 HE22 GLN A  54      31.279  32.400  31.857  1.00  0.00           H0.      0
ATOM    853  C   GLN A  54      33.695  35.062  28.223  1.00  0.00           C0.      0
ATOM    854  O   GLN A  54      32.485  34.831  28.126  1.00  0.00           O0.      0
ATOM    855  N   HIP A  55      34.186  36.294  28.021  1.00  0.00           N0.      0
ATOM    856  H   HIP A  55      35.158  36.379  28.285  1.00  0.00           H0.      0
ATOM    857  CA  HIP A  55      33.425  37.517  27.675  1.00  0.00           C0.      0
ATOM    858  HA  HIP A  55      32.381  37.276  27.473  1.00  0.00           H0.      0
ATOM    859  CB  HIP A  55      33.419  38.359  28.999  1.00  0.00           C0.      0
ATOM    860  HB2 HIP A  55      34.466  38.529  29.249  1.00  0.00           H0.      0
ATOM    861  HB3 HIP A  55      32.898  39.278  28.734  1.00  0.00           H0.      0
ATOM    862  CG  HIP A  55      32.711  37.640  30.179  1.00  0.00           C0.      0
ATOM    863  ND1 HIP A  55      31.452  37.064  30.123  1.00  0.00           N0.      0
ATOM    864  HD1 HIP A  55      30.851  37.049  29.311  1.00  0.00           H0.      0
ATOM    865  CE1 HIP A  55      31.199  36.462  31.302  1.00  0.00           C0.      0
ATOM    866  HE1 HIP A  55      30.389  35.795  31.554  1.00  0.00           H0.      0
ATOM    867  NE2 HIP A  55      32.295  36.607  32.019  1.00  0.00           N0.      0
ATOM    868  HE2 HIP A  55      32.441  36.202  32.933  1.00  0.00           H0.      0
ATOM    869  CD2 HIP A  55      33.284  37.319  31.353  1.00  0.00           C0.      0
ATOM    870  HD2 HIP A  55      34.270  37.615  31.678  1.00  0.00           H0.      0
ATOM    871  C   HIP A  55      33.759  38.214  26.368  1.00  0.00           C0.      0
ATOM    872  O   HIP A  55      33.279  39.322  26.101  1.00  0.00           O0.      0
ATOM    873  N   GLY A  56      34.561  37.564  25.564  1.00  0.00           N0.      0
ATOM    874  H   GLY A  56      34.821  36.615  25.790  1.00  0.00           H0.      0
ATOM    875  CA  GLY A  56      35.159  38.224  24.375  1.00  0.00           C0.      0
ATOM    876  HA2 GLY A  56      36.019  37.666  24.004  1.00  0.00           H0.      0
ATOM    877  HA3 GLY A  56      34.459  38.339  23.547  1.00  0.00           H0.      0
ATOM    878  C   GLY A  56      35.810  39.640  24.414  1.00  0.00           C0.      0
ATOM    879  O   GLY A  56      35.838  40.277  23.340  1.00  0.00           O0.      0
ATOM    880  N   CYS A  57      36.334  40.022  25.576  1.00  0.00           N0.      0
ATOM    881  H   CYS A  57      36.288  39.362  26.338  1.00  0.00           H0.      0
ATOM    882  CA  CYS A  57      36.896  41.329  25.790  1.00  0.00           C0.      0
ATOM    883  HA  CYS A  57      36.136  42.026  25.438  1.00  0.00           H0.      0
ATOM    884  CB  CYS A  57      37.213  41.554  27.280  1.00  0.00           C0.      0
ATOM    885  HB2 CYS A  57      38.051  40.895  27.509  1.00  0.00           H0.      0
ATOM    886  HB3 CYS A  57      37.553  42.569  27.488  1.00  0.00           H0.      0
ATOM    887  SG  CYS A  57      35.702  41.044  28.150  1.00  0.00           S0.      0
ATOM    888  HG  CYS A  57      36.312  40.004  28.724  1.00  0.00           H0.      0
ATOM    889  C   CYS A  57      38.233  41.571  25.004  1.00  0.00           C0.      0
ATOM    890  O   CYS A  57      39.079  40.646  24.990  1.00  0.00           O0.      0
ATOM    891  N   HIE A  58      38.507  42.813  24.470  1.00  0.00           N0.      0
ATOM    892  H   HIE A  58      37.818  43.548  24.542  1.00  0.00           H0.      0
ATOM    893  CA  HIE A  58      39.789  43.202  23.822  1.00  0.00           C0.      0
ATOM    894  HA  HIE A  58      40.499  42.469  24.203  1.00  0.00           H0.      0
ATOM    895  CB  HIE A  58      39.577  42.945  22.290  1.00  0.00           C0.      0
ATOM    896  HB2 HIE A  58      39.102  41.968  22.202  1.00  0.00           H0.      0
ATOM    897  HB3 HIE A  58      38.879  43.664  21.859  1.00  0.00           H0.      0
ATOM    898  CG  HIE A  58      40.939  42.746  21.515  1.00  0.00           C0.      0
ATOM    899  ND1 HIE A  58      41.606  41.503  21.350  1.00  0.00           N0.      0
ATOM    900  CE1 HIE A  58      42.748  41.822  20.783  1.00  0.00           C0.      0
ATOM    901  HE1 HIE A  58      43.491  41.111  20.451  1.00  0.00           H0.      0
ATOM    902  NE2 HIE A  58      42.793  43.118  20.412  1.00  0.00           N0.      0
ATOM    903  HE2 HIE A  58      43.545  43.527  19.876  1.00  0.00           H0.      0
ATOM    904  CD2 HIE A  58      41.726  43.752  20.934  1.00  0.00           C0.      0
ATOM    905  HD2 HIE A  58      41.451  44.791  21.040  1.00  0.00           H0.      0
ATOM    906  C   HIE A  58      40.327  44.583  24.145  1.00  0.00           C0.      0
ATOM    907  O   HIE A  58      41.490  44.790  23.966  1.00  0.00           O0.      0
ATOM    908  N   ARG A  59      39.465  45.498  24.589  1.00  0.00           N0.      0
ATOM    909  H   ARG A  59      38.464  45.361  24.595  1.00  0.00           H0.      0
ATOM    910  CA  ARG A  59      39.806  46.864  24.968  1.00  0.00           C0.      0
ATOM    911  HA  ARG A  59      40.840  47.068  24.692  1.00  0.00           H0.      0
ATOM    912  CB  ARG A  59      38.903  47.969  24.270  1.00  0.00           C0.      0
ATOM    913  HB2 ARG A  59      38.781  47.657  23.233  1.00  0.00           H0.      0
ATOM    914  HB3 ARG A  59      37.971  48.071  24.827  1.00  0.00           H0.      0
ATOM    915  CG  ARG A  59      39.423  49.358  24.284  1.00  0.00           C0.      0
ATOM    916  HG2 ARG A  59      39.936  49.518  25.232  1.00  0.00           H0.      0
ATOM    917  HG3 ARG A  59      40.126  49.497  23.464  1.00  0.00           H0.      0
ATOM    918  CD  ARG A  59      38.430  50.518  24.332  1.00  0.00           C0.      0
ATOM    919  HD2 ARG A  59      37.665  50.394  23.566  1.00  0.00           H0.      0
ATOM    920  HD3 ARG A  59      38.044  50.518  25.352  1.00  0.00           H0.      0
ATOM    921  NE  ARG A  59      39.115  51.778  23.994  1.00  0.00           N0.      0
ATOM    922  HE  ARG A  59      40.120  51.844  23.931  1.00  0.00           H0.      0
ATOM    923  CZ  ARG A  59      38.575  52.990  24.017  1.00  0.00           C0.      0
ATOM    924  NH1 ARG A  59      37.284  53.179  24.139  1.00  0.00           N0.      0
ATOM    925 HH11 ARG A  59      36.700  52.434  24.495  1.00  0.00           H0.      0
ATOM    926 HH12 ARG A  59      37.015  54.147  24.243  1.00  0.00           H0.      0
ATOM    927  NH2 ARG A  59      39.307  54.027  23.797  1.00  0.00           N0.      0
ATOM    928 HH21 ARG A  59      40.289  53.838  23.939  1.00  0.00           H0.      0
ATOM    929 HH22 ARG A  59      39.012  54.993  23.776  1.00  0.00           H0.      0
ATOM    930  C   ARG A  59      39.683  46.922  26.482  1.00  0.00           C0.      0
ATOM    931  O   ARG A  59      38.518  46.739  26.964  1.00  0.00           O0.      0
ATOM    932  N   VAL A  60      40.771  47.285  27.225  1.00  0.00           N0.      0
ATOM    933  H   VAL A  60      41.629  47.421  26.710  1.00  0.00           H0.      0
ATOM    934  CA  VAL A  60      40.857  47.250  28.783  1.00  0.00           C0.      0
ATOM    935  HA  VAL A  60      39.833  47.218  29.154  1.00  0.00           H0.      0
ATOM    936  CB  VAL A  60      41.603  45.975  29.289  1.00  0.00           C0.      0
ATOM    937  HB  VAL A  60      42.628  46.008  28.920  1.00  0.00           H0.      0
ATOM    938  CG1 VAL A  60      41.619  45.949  30.836  1.00  0.00           C0.      0
ATOM    939 HG11 VAL A  60      40.562  46.015  31.092  1.00  0.00           H0.      0
ATOM    940 HG12 VAL A  60      41.967  44.979  31.192  1.00  0.00           H0.      0
ATOM    941 HG13 VAL A  60      42.279  46.652  31.344  1.00  0.00           H0.      0
ATOM    942  CG2 VAL A  60      40.894  44.748  28.785  1.00  0.00           C0.      0
ATOM    943 HG21 VAL A  60      41.436  43.861  29.114  1.00  0.00           H0.      0
ATOM    944 HG22 VAL A  60      39.893  44.767  29.215  1.00  0.00           H0.      0
ATOM    945 HG23 VAL A  60      40.762  44.764  27.703  1.00  0.00           H0.      0
ATOM    946  C   VAL A  60      41.501  48.516  29.309  1.00  0.00           C0.      0
ATOM    947  O   VAL A  60      42.547  48.891  28.737  1.00  0.00           O0.      0
ATOM    948  N   LEU A  61      40.962  49.022  30.360  1.00  0.00           N0.      0
ATOM    949  H   LEU A  61      40.272  48.412  30.776  1.00  0.00           H0.      0
ATOM    950  CA  LEU A  61      41.536  50.149  31.227  1.00  0.00           C0.      0
ATOM    951  HA  LEU A  61      42.283  50.742  30.699  1.00  0.00           H0.      0
ATOM    952  CB  LEU A  61      40.339  51.059  31.461  1.00  0.00           C0.      0
ATOM    953  HB2 LEU A  61      39.958  51.442  30.514  1.00  0.00           H0.      0
ATOM    954  HB3 LEU A  61      39.507  50.452  31.818  1.00  0.00           H0.      0
ATOM    955  CG  LEU A  61      40.603  52.314  32.323  1.00  0.00           C0.      0
ATOM    956  HG  LEU A  61      40.906  51.997  33.321  1.00  0.00           H0.      0
ATOM    957  CD1 LEU A  61      41.701  53.222  31.708  1.00  0.00           C0.      0
ATOM    958 HD11 LEU A  61      41.963  54.017  32.406  1.00  0.00           H0.      0
ATOM    959 HD12 LEU A  61      42.657  52.710  31.596  1.00  0.00           H0.      0
ATOM    960 HD13 LEU A  61      41.495  53.689  30.745  1.00  0.00           H0.      0
ATOM    961  CD2 LEU A  61      39.299  53.129  32.272  1.00  0.00           C0.      0
ATOM    962 HD21 LEU A  61      39.219  53.707  31.351  1.00  0.00           H0.      0
ATOM    963 HD22 LEU A  61      38.422  52.489  32.370  1.00  0.00           H0.      0
ATOM    964 HD23 LEU A  61      39.181  53.776  33.142  1.00  0.00           H0.      0
ATOM    965  C   LEU A  61      42.180  49.644  32.533  1.00  0.00           C0.      0
ATOM    966  O   LEU A  61      41.569  48.770  33.097  1.00  0.00           O0.      0
ATOM    967  N   ASH A  62      43.446  50.087  32.908  1.00  0.00           N0.      0
ATOM    968  H   ASH A  62      43.895  50.777  32.322  1.00  0.00           H0.      0
ATOM    969  CA  ASH A  62      43.987  49.722  34.173  1.00  0.00           C0.      0
ATOM    970  HA  ASH A  62      43.206  49.078  34.578  1.00  0.00           H0.      0
ATOM    971  CB  ASH A  62      45.332  48.946  33.995  1.00  0.00           C0.      0
ATOM    972  HB2 ASH A  62      45.137  48.153  33.273  1.00  0.00           H0.      0
ATOM    973  HB3 ASH A  62      46.097  49.576  33.540  1.00  0.00           H0.      0
ATOM    974  CG  ASH A  62      45.937  48.365  35.340  1.00  0.00           C0.      0
ATOM    975  OD1 ASH A  62      47.161  48.074  35.449  1.00  0.00           O0.      0
ATOM    976  OD2 ASH A  62      45.079  48.261  36.378  1.00  0.00           O0.      0
ATOM    977  HD2 ASH A  62      45.325  47.817  37.193  1.00  0.00           H0.      0
ATOM    978  C   ASH A  62      44.014  50.943  35.048  1.00  0.00           C0.      0
ATOM    979  O   ASH A  62      44.917  51.774  34.807  1.00  0.00           O0.      0
ATOM    980  N   VAL A  63      43.111  51.113  36.012  1.00  0.00           N0.      0
ATOM    981  H   VAL A  63      42.402  50.416  36.193  1.00  0.00           H0.      0
ATOM    982  CA  VAL A  63      42.981  52.473  36.608  1.00  0.00           C0.      0
ATOM    983  HA  VAL A  63      43.059  53.237  35.835  1.00  0.00           H0.      0
ATOM    984  CB  VAL A  63      41.648  52.562  37.284  1.00  0.00           C0.      0
ATOM    985  HB  VAL A  63      41.719  53.373  38.009  1.00  0.00           H0.      0
ATOM    986  CG1 VAL A  63      40.575  52.944  36.284  1.00  0.00           C0.      0
ATOM    987 HG11 VAL A  63      39.657  52.943  36.872  1.00  0.00           H0.      0
ATOM    988 HG12 VAL A  63      40.714  53.965  35.927  1.00  0.00           H0.      0
ATOM    989 HG13 VAL A  63      40.444  52.188  35.511  1.00  0.00           H0.      0
ATOM    990  CG2 VAL A  63      41.132  51.456  38.162  1.00  0.00           C0.      0
ATOM    991 HG21 VAL A  63      40.371  51.853  38.834  1.00  0.00           H0.      0
ATOM    992 HG22 VAL A  63      40.812  50.618  37.542  1.00  0.00           H0.      0
ATOM    993 HG23 VAL A  63      41.968  51.130  38.780  1.00  0.00           H0.      0
ATOM    994  C   VAL A  63      44.071  52.826  37.614  1.00  0.00           C0.      0
ATOM    995  O   VAL A  63      43.957  53.808  38.348  1.00  0.00           O0.      0
ATOM    996  N   ALA A  64      45.114  51.979  37.702  1.00  0.00           N0.      0
ATOM    997  H   ALA A  64      45.262  51.254  37.015  1.00  0.00           H0.      0
ATOM    998  CA  ALA A  64      46.109  52.118  38.840  1.00  0.00           C0.      0
ATOM    999  HA  ALA A  64      46.210  53.157  39.150  1.00  0.00           H0.      0
ATOM   1000  CB  ALA A  64      45.504  51.505  40.068  1.00  0.00           C0.      0
ATOM   1001  HB1 ALA A  64      46.129  51.714  40.937  1.00  0.00           H0.      0
ATOM   1002  HB2 ALA A  64      44.596  52.042  40.339  1.00  0.00           H0.      0
ATOM   1003  HB3 ALA A  64      45.492  50.423  39.931  1.00  0.00           H0.      0
ATOM   1004  C   ALA A  64      47.442  51.528  38.448  1.00  0.00           C0.      0
ATOM   1005  O   ALA A  64      47.898  50.495  38.845  1.00  0.00           O0.      0
ATOM   1006  N   CYS A  65      48.075  52.189  37.451  1.00  0.00           N0.      0
ATOM   1007  H   CYS A  65      47.752  53.070  37.077  1.00  0.00           H0.      0
ATOM   1008  CA  CYS A  65      49.108  51.478  36.612  1.00  0.00           C0.      0
ATOM   1009  HA  CYS A  65      48.597  50.598  36.221  1.00  0.00           H0.      0
ATOM   1010  CB  CYS A  65      49.501  52.511  35.490  1.00  0.00           C0.      0
ATOM   1011  HB2 CYS A  65      48.784  52.744  34.703  1.00  0.00           H0.      0
ATOM   1012  HB3 CYS A  65      49.754  53.521  35.812  1.00  0.00           H0.      0
ATOM   1013  SG  CYS A  65      50.888  51.879  34.511  1.00  0.00           S0.      0
ATOM   1014  HG  CYS A  65      51.801  51.977  35.481  1.00  0.00           H0.      0
ATOM   1015  C   CYS A  65      50.241  50.988  37.464  1.00  0.00           C0.      0
ATOM   1016  O   CYS A  65      50.817  49.945  37.164  1.00  0.00           O0.      0
ATOM   1017  N   GLY A  66      50.583  51.788  38.478  1.00  0.00           N0.      0
ATOM   1018  H   GLY A  66      49.954  52.518  38.781  1.00  0.00           H0.      0
ATOM   1019  CA  GLY A  66      51.903  51.600  39.068  1.00  0.00           C0.      0
ATOM   1020  HA2 GLY A  66      52.157  52.421  39.738  1.00  0.00           H0.      0
ATOM   1021  HA3 GLY A  66      52.061  50.677  39.627  1.00  0.00           H0.      0
ATOM   1022  C   GLY A  66      53.007  51.526  38.012  1.00  0.00           C0.      0
ATOM   1023  O   GLY A  66      52.873  52.251  36.993  1.00  0.00           O0.      0
ATOM   1024  N   THR A  67      54.067  50.792  38.169  1.00  0.00           N0.      0
ATOM   1025  H   THR A  67      54.239  50.351  39.062  1.00  0.00           H0.      0
ATOM   1026  CA  THR A  67      55.071  50.677  37.102  1.00  0.00           C0.      0
ATOM   1027  HA  THR A  67      55.226  51.690  36.728  1.00  0.00           H0.      0
ATOM   1028  CB  THR A  67      56.321  50.161  37.653  1.00  0.00           C0.      0
ATOM   1029  HB  THR A  67      57.079  49.972  36.893  1.00  0.00           H0.      0
ATOM   1030  CG2 THR A  67      56.825  50.999  38.904  1.00  0.00           C0.      0
ATOM   1031 HG21 THR A  67      56.528  52.048  38.894  1.00  0.00           H0.      0
ATOM   1032 HG22 THR A  67      56.199  50.696  39.743  1.00  0.00           H0.      0
ATOM   1033 HG23 THR A  67      57.892  50.845  39.070  1.00  0.00           H0.      0
ATOM   1034  OG1 THR A  67      56.006  48.920  38.146  1.00  0.00           O0.      0
ATOM   1035  HG1 THR A  67      56.734  48.299  38.065  1.00  0.00           H0.      0
ATOM   1036  C   THR A  67      54.604  49.787  35.878  1.00  0.00           C0.      0
ATOM   1037  O   THR A  67      55.359  49.657  34.902  1.00  0.00           O0.      0
ATOM   1038  N   GLY A  68      53.393  49.267  35.823  1.00  0.00           N0.      0
ATOM   1039  H   GLY A  68      52.714  49.629  36.479  1.00  0.00           H0.      0
ATOM   1040  CA  GLY A  68      52.868  48.759  34.544  1.00  0.00           C0.      0
ATOM   1041  HA2 GLY A  68      51.864  49.170  34.438  1.00  0.00           H0.      0
ATOM   1042  HA3 GLY A  68      53.527  49.017  33.716  1.00  0.00           H0.      0
ATOM   1043  C   GLY A  68      52.697  47.191  34.639  1.00  0.00           C0.      0
ATOM   1044  O   GLY A  68      52.251  46.600  33.639  1.00  0.00           O0.      0
ATOM   1045  N   VAL A  69      53.060  46.529  35.716  1.00  0.00           N0.      0
ATOM   1046  H   VAL A  69      53.644  47.124  36.286  1.00  0.00           H0.      0
ATOM   1047  CA  VAL A  69      53.085  45.102  35.835  1.00  0.00           C0.      0
ATOM   1048  HA  VAL A  69      53.788  44.699  35.107  1.00  0.00           H0.      0
ATOM   1049  CB  VAL A  69      53.607  44.603  37.174  1.00  0.00           C0.      0
ATOM   1050  HB  VAL A  69      54.598  45.037  37.306  1.00  0.00           H0.      0
ATOM   1051  CG1 VAL A  69      52.880  45.172  38.352  1.00  0.00           C0.      0
ATOM   1052 HG11 VAL A  69      53.380  44.891  39.279  1.00  0.00           H0.      0
ATOM   1053 HG12 VAL A  69      52.768  46.254  38.282  1.00  0.00           H0.      0
ATOM   1054 HG13 VAL A  69      51.853  44.808  38.311  1.00  0.00           H0.      0
ATOM   1055  CG2 VAL A  69      53.845  43.092  37.390  1.00  0.00           C0.      0
ATOM   1056 HG21 VAL A  69      54.415  42.911  38.302  1.00  0.00           H0.      0
ATOM   1057 HG22 VAL A  69      52.935  42.509  37.246  1.00  0.00           H0.      0
ATOM   1058 HG23 VAL A  69      54.588  42.764  36.664  1.00  0.00           H0.      0
ATOM   1059  C   VAL A  69      51.756  44.450  35.508  1.00  0.00           C0.      0
ATOM   1060  O   VAL A  69      51.704  43.600  34.587  1.00  0.00           O0.      0
ATOM   1061  N   ASP A  70      50.596  44.957  35.960  1.00  0.00           N0.      0
ATOM   1062  H   ASP A  70      50.671  45.564  36.764  1.00  0.00           H0.      0
ATOM   1063  CA  ASP A  70      49.295  44.420  35.539  1.00  0.00           C0.      0
ATOM   1064  HA  ASP A  70      49.312  43.334  35.621  1.00  0.00           H0.      0
ATOM   1065  CB  ASP A  70      48.256  44.871  36.516  1.00  0.00           C0.      0
ATOM   1066  HB2 ASP A  70      48.245  45.944  36.324  1.00  0.00           H0.      0
ATOM   1067  HB3 ASP A  70      47.293  44.491  36.175  1.00  0.00           H0.      0
ATOM   1068  CG  ASP A  70      48.542  44.547  37.986  1.00  0.00           C0.      0
ATOM   1069  OD1 ASP A  70      48.873  45.442  38.854  1.00  0.00           O0.      0
ATOM   1070  OD2 ASP A  70      48.578  43.361  38.354  1.00  0.00           O0.      0
ATOM   1071  C   ASP A  70      48.939  44.829  34.133  1.00  0.00           C0.      0
ATOM   1072  O   ASP A  70      48.238  44.026  33.515  1.00  0.00           O0.      0
ATOM   1073  N   SER A  71      49.213  45.976  33.617  1.00  0.00           N0.      0
ATOM   1074  H   SER A  71      49.720  46.649  34.173  1.00  0.00           H0.      0
ATOM   1075  CA  SER A  71      48.808  46.423  32.245  1.00  0.00           C0.      0
ATOM   1076  HA  SER A  71      47.748  46.176  32.177  1.00  0.00           H0.      0
ATOM   1077  CB  SER A  71      49.121  47.946  32.000  1.00  0.00           C0.      0
ATOM   1078  HB2 SER A  71      50.208  48.019  32.000  1.00  0.00           H0.      0
ATOM   1079  HB3 SER A  71      48.901  48.239  30.973  1.00  0.00           H0.      0
ATOM   1080  OG  SER A  71      48.396  48.718  32.877  1.00  0.00           O0.      0
ATOM   1081  HG  SER A  71      48.503  48.454  33.794  1.00  0.00           H0.      0
ATOM   1082  C   SER A  71      49.560  45.620  31.178  1.00  0.00           C0.      0
ATOM   1083  O   SER A  71      48.967  45.126  30.194  1.00  0.00           O0.      0
ATOM   1084  N   ILE A  72      50.867  45.458  31.305  1.00  0.00           N0.      0
ATOM   1085  H   ILE A  72      51.409  45.745  32.107  1.00  0.00           H0.      0
ATOM   1086  CA  ILE A  72      51.677  44.730  30.289  1.00  0.00           C0.      0
ATOM   1087  HA  ILE A  72      51.481  45.198  29.324  1.00  0.00           H0.      0
ATOM   1088  CB  ILE A  72      53.146  44.883  30.525  1.00  0.00           C0.      0
ATOM   1089  HB  ILE A  72      53.295  44.659  31.582  1.00  0.00           H0.      0
ATOM   1090  CG2 ILE A  72      53.972  43.990  29.658  1.00  0.00           C0.      0
ATOM   1091 HG21 ILE A  72      53.872  42.938  29.925  1.00  0.00           H0.      0
ATOM   1092 HG22 ILE A  72      53.755  44.228  28.617  1.00  0.00           H0.      0
ATOM   1093 HG23 ILE A  72      55.014  44.148  29.934  1.00  0.00           H0.      0
ATOM   1094  CG1 ILE A  72      53.637  46.320  30.211  1.00  0.00           C0.      0
ATOM   1095 HG12 ILE A  72      53.547  46.527  29.145  1.00  0.00           H0.      0
ATOM   1096 HG13 ILE A  72      52.872  46.986  30.611  1.00  0.00           H0.      0
ATOM   1097  CD1 ILE A  72      55.043  46.749  30.674  1.00  0.00           C0.      0
ATOM   1098 HD11 ILE A  72      55.198  46.622  31.745  1.00  0.00           H0.      0
ATOM   1099 HD12 ILE A  72      55.758  46.157  30.102  1.00  0.00           H0.      0
ATOM   1100 HD13 ILE A  72      55.240  47.786  30.403  1.00  0.00           H0.      0
ATOM   1101  C   ILE A  72      51.336  43.215  30.094  1.00  0.00           C0.      0
ATOM   1102  O   ILE A  72      51.348  42.730  28.998  1.00  0.00           O0.      0
ATOM   1103  N   MET A  73      50.967  42.617  31.201  1.00  0.00           N0.      0
ATOM   1104  H   MET A  73      50.827  43.175  32.032  1.00  0.00           H0.      0
ATOM   1105  CA  MET A  73      50.307  41.319  31.147  1.00  0.00           C0.      0
ATOM   1106  HA  MET A  73      50.997  40.555  30.791  1.00  0.00           H0.      0
ATOM   1107  CB  MET A  73      49.936  41.230  32.642  1.00  0.00           C0.      0
ATOM   1108  HB2 MET A  73      50.851  41.485  33.177  1.00  0.00           H0.      0
ATOM   1109  HB3 MET A  73      49.175  41.958  32.920  1.00  0.00           H0.      0
ATOM   1110  CG  MET A  73      49.596  39.784  32.992  1.00  0.00           C0.      0
ATOM   1111  HG2 MET A  73      48.822  39.409  32.323  1.00  0.00           H0.      0
ATOM   1112  HG3 MET A  73      50.477  39.169  32.808  1.00  0.00           H0.      0
ATOM   1113  SD  MET A  73      49.044  39.385  34.679  1.00  0.00           S0.      0
ATOM   1114  CE  MET A  73      50.416  40.022  35.651  1.00  0.00           C0.      0
ATOM   1115  HE1 MET A  73      51.418  39.672  35.400  1.00  0.00           H0.      0
ATOM   1116  HE2 MET A  73      50.411  41.104  35.519  1.00  0.00           H0.      0
ATOM   1117  HE3 MET A  73      50.190  39.790  36.692  1.00  0.00           H0.      0
ATOM   1118  C   MET A  73      49.100  41.165  30.214  1.00  0.00           C0.      0
ATOM   1119  O   MET A  73      48.818  40.138  29.611  1.00  0.00           O0.      0
ATOM   1120  N   LEU A  74      48.443  42.348  29.960  1.00  0.00           N0.      0
ATOM   1121  H   LEU A  74      48.692  43.218  30.410  1.00  0.00           H0.      0
ATOM   1122  CA  LEU A  74      47.405  42.417  28.864  1.00  0.00           C0.      0
ATOM   1123  HA  LEU A  74      47.125  41.368  28.768  1.00  0.00           H0.      0
ATOM   1124  CB  LEU A  74      46.210  43.253  29.218  1.00  0.00           C0.      0
ATOM   1125  HB2 LEU A  74      46.642  44.253  29.258  1.00  0.00           H0.      0
ATOM   1126  HB3 LEU A  74      45.471  43.149  28.423  1.00  0.00           H0.      0
ATOM   1127  CG  LEU A  74      45.520  43.002  30.497  1.00  0.00           C0.      0
ATOM   1128  HG  LEU A  74      46.129  43.363  31.326  1.00  0.00           H0.      0
ATOM   1129  CD1 LEU A  74      44.364  44.011  30.587  1.00  0.00           C0.      0
ATOM   1130 HD11 LEU A  74      43.739  43.791  31.453  1.00  0.00           H0.      0
ATOM   1131 HD12 LEU A  74      44.629  45.059  30.725  1.00  0.00           H0.      0
ATOM   1132 HD13 LEU A  74      43.682  43.859  29.751  1.00  0.00           H0.      0
ATOM   1133  CD2 LEU A  74      45.253  41.529  30.757  1.00  0.00           C0.      0
ATOM   1134 HD21 LEU A  74      44.820  41.060  29.874  1.00  0.00           H0.      0
ATOM   1135 HD22 LEU A  74      46.221  41.062  30.940  1.00  0.00           H0.      0
ATOM   1136 HD23 LEU A  74      44.623  41.420  31.640  1.00  0.00           H0.      0
ATOM   1137  C   LEU A  74      47.980  42.700  27.483  1.00  0.00           C0.      0
ATOM   1138  O   LEU A  74      47.578  42.150  26.438  1.00  0.00           O0.      0
ATOM   1139  N   VAL A  75      48.904  43.632  27.261  1.00  0.00           N0.      0
ATOM   1140  H   VAL A  75      49.169  44.151  28.086  1.00  0.00           H0.      0
ATOM   1141  CA  VAL A  75      49.622  44.102  25.999  1.00  0.00           C0.      0
ATOM   1142  HA  VAL A  75      48.891  44.360  25.232  1.00  0.00           H0.      0
ATOM   1143  CB  VAL A  75      50.567  45.255  26.273  1.00  0.00           C0.      0
ATOM   1144  HB  VAL A  75      51.400  44.934  26.898  1.00  0.00           H0.      0
ATOM   1145  CG1 VAL A  75      51.232  45.900  25.002  1.00  0.00           C0.      0
ATOM   1146 HG11 VAL A  75      50.484  46.338  24.342  1.00  0.00           H0.      0
ATOM   1147 HG12 VAL A  75      51.880  46.716  25.321  1.00  0.00           H0.      0
ATOM   1148 HG13 VAL A  75      51.840  45.159  24.484  1.00  0.00           H0.      0
ATOM   1149  CG2 VAL A  75      49.916  46.417  26.958  1.00  0.00           C0.      0
ATOM   1150 HG21 VAL A  75      49.372  47.111  26.317  1.00  0.00           H0.      0
ATOM   1151 HG22 VAL A  75      49.287  46.052  27.770  1.00  0.00           H0.      0
ATOM   1152 HG23 VAL A  75      50.726  46.879  27.524  1.00  0.00           H0.      0
ATOM   1153  C   VAL A  75      50.355  42.963  25.356  1.00  0.00           C0.      0
ATOM   1154  O   VAL A  75      50.441  42.838  24.093  1.00  0.00           O0.      0
ATOM   1155  N   GLU A  76      50.977  42.118  26.112  1.00  0.00           N0.      0
ATOM   1156  H   GLU A  76      50.858  42.231  27.109  1.00  0.00           H0.      0
ATOM   1157  CA  GLU A  76      51.683  40.892  25.669  1.00  0.00           C0.      0
ATOM   1158  HA  GLU A  76      52.370  41.184  24.874  1.00  0.00           H0.      0
ATOM   1159  CB  GLU A  76      52.486  40.249  26.786  1.00  0.00           C0.      0
ATOM   1160  HB2 GLU A  76      51.897  40.358  27.696  1.00  0.00           H0.      0
ATOM   1161  HB3 GLU A  76      52.827  39.240  26.554  1.00  0.00           H0.      0
ATOM   1162  CG  GLU A  76      53.768  41.103  27.045  1.00  0.00           C0.      0
ATOM   1163  HG2 GLU A  76      54.262  41.265  26.088  1.00  0.00           H0.      0
ATOM   1164  HG3 GLU A  76      53.451  42.121  27.273  1.00  0.00           H0.      0
ATOM   1165  CD  GLU A  76      54.767  40.598  28.071  1.00  0.00           C0.      0
ATOM   1166  OE1 GLU A  76      54.401  40.285  29.270  1.00  0.00           O0.      0
ATOM   1167  OE2 GLU A  76      55.985  40.462  27.746  1.00  0.00           O0.      0
ATOM   1168  C   GLU A  76      50.816  39.855  25.059  1.00  0.00           C0.      0
ATOM   1169  O   GLU A  76      51.408  38.937  24.497  1.00  0.00           O0.      0
ATOM   1170  N   GLU A  77      49.468  39.947  25.078  1.00  0.00           N0.      0
ATOM   1171  H   GLU A  77      49.092  40.725  25.602  1.00  0.00           H0.      0
ATOM   1172  CA  GLU A  77      48.492  38.974  24.618  1.00  0.00           C0.      0
ATOM   1173  HA  GLU A  77      49.080  38.223  24.091  1.00  0.00           H0.      0
ATOM   1174  CB  GLU A  77      47.835  38.440  25.862  1.00  0.00           C0.      0
ATOM   1175  HB2 GLU A  77      47.338  39.246  26.402  1.00  0.00           H0.      0
ATOM   1176  HB3 GLU A  77      47.056  37.730  25.584  1.00  0.00           H0.      0
ATOM   1177  CG  GLU A  77      48.766  37.727  26.800  1.00  0.00           C0.      0
ATOM   1178  HG2 GLU A  77      49.559  38.413  27.096  1.00  0.00           H0.      0
ATOM   1179  HG3 GLU A  77      48.307  37.388  27.729  1.00  0.00           H0.      0
ATOM   1180  CD  GLU A  77      49.467  36.538  26.217  1.00  0.00           C0.      0
ATOM   1181  OE1 GLU A  77      48.963  35.919  25.240  1.00  0.00           O0.      0
ATOM   1182  OE2 GLU A  77      50.624  36.310  26.657  1.00  0.00           O0.      0
ATOM   1183  C   GLU A  77      47.609  39.593  23.566  1.00  0.00           C0.      0
ATOM   1184  O   GLU A  77      46.593  39.097  23.242  1.00  0.00           O0.      0
ATOM   1185  N   GLY A  78      47.986  40.789  23.062  1.00  0.00           N0.      0
ATOM   1186  H   GLY A  78      48.875  41.115  23.413  1.00  0.00           H0.      0
ATOM   1187  CA  GLY A  78      47.495  41.568  21.937  1.00  0.00           C0.      0
ATOM   1188  HA2 GLY A  78      48.329  42.235  21.723  1.00  0.00           H0.      0
ATOM   1189  HA3 GLY A  78      47.141  41.034  21.055  1.00  0.00           H0.      0
ATOM   1190  C   GLY A  78      46.328  42.476  22.265  1.00  0.00           C0.      0
ATOM   1191  O   GLY A  78      45.738  42.970  21.309  1.00  0.00           O0.      0
ATOM   1192  N   PHE A  79      45.941  42.782  23.545  1.00  0.00           N0.      0
ATOM   1193  H   PHE A  79      46.450  42.240  24.229  1.00  0.00           H0.      0
ATOM   1194  CA  PHE A  79      44.861  43.724  23.915  1.00  0.00           C0.      0
ATOM   1195  HA  PHE A  79      43.998  43.344  23.368  1.00  0.00           H0.      0
ATOM   1196  CB  PHE A  79      44.621  43.662  25.500  1.00  0.00           C0.      0
ATOM   1197  HB2 PHE A  79      45.604  43.780  25.956  1.00  0.00           H0.      0
ATOM   1198  HB3 PHE A  79      43.971  44.508  25.727  1.00  0.00           H0.      0
ATOM   1199  CG  PHE A  79      43.929  42.326  25.956  1.00  0.00           C0.      0
ATOM   1200  CD1 PHE A  79      44.568  41.084  25.874  1.00  0.00           C0.      0
ATOM   1201  HD1 PHE A  79      45.503  40.918  25.360  1.00  0.00           H0.      0
ATOM   1202  CE1 PHE A  79      43.851  39.937  26.294  1.00  0.00           C0.      0
ATOM   1203  HE1 PHE A  79      44.323  38.969  26.218  1.00  0.00           H0.      0
ATOM   1204  CZ  PHE A  79      42.506  40.066  26.781  1.00  0.00           C0.      0
ATOM   1205  HZ  PHE A  79      41.940  39.183  27.038  1.00  0.00           H0.      0
ATOM   1206  CE2 PHE A  79      41.960  41.302  26.697  1.00  0.00           C0.      0
ATOM   1207  HE2 PHE A  79      40.880  41.316  26.707  1.00  0.00           H0.      0
ATOM   1208  CD2 PHE A  79      42.610  42.427  26.292  1.00  0.00           C0.      0
ATOM   1209  HD2 PHE A  79      42.043  43.318  26.069  1.00  0.00           H0.      0
ATOM   1210  C   PHE A  79      45.150  45.238  23.552  1.00  0.00           C0.      0
ATOM   1211  O   PHE A  79      46.307  45.645  23.657  1.00  0.00           O0.      0
ATOM   1212  N   SER A  80      44.056  45.931  23.201  1.00  0.00           N0.      0
ATOM   1213  H   SER A  80      43.158  45.502  23.370  1.00  0.00           H0.      0
ATOM   1214  CA  SER A  80      44.015  47.331  23.116  1.00  0.00           C0.      0
ATOM   1215  HA  SER A  80      44.894  47.755  22.633  1.00  0.00           H0.      0
ATOM   1216  CB  SER A  80      42.816  47.822  22.310  1.00  0.00           C0.      0
ATOM   1217  HB2 SER A  80      41.879  47.589  22.816  1.00  0.00           H0.      0
ATOM   1218  HB3 SER A  80      42.837  48.895  22.124  1.00  0.00           H0.      0
ATOM   1219  OG  SER A  80      42.676  47.081  21.094  1.00  0.00           O0.      0
ATOM   1220  HG  SER A  80      41.761  46.890  20.874  1.00  0.00           H0.      0
ATOM   1221  C   SER A  80      43.969  47.861  24.534  1.00  0.00           C0.      0
ATOM   1222  O   SER A  80      42.931  48.133  25.019  1.00  0.00           O0.      0
ATOM   1223  N   VAL A  81      45.131  47.950  25.233  1.00  0.00           N0.      0
ATOM   1224  H   VAL A  81      46.001  47.659  24.811  1.00  0.00           H0.      0
ATOM   1225  CA  VAL A  81      45.218  48.406  26.643  1.00  0.00           C0.      0
ATOM   1226  HA  VAL A  81      44.320  48.083  27.170  1.00  0.00           H0.      0
ATOM   1227  CB  VAL A  81      46.323  47.777  27.488  1.00  0.00           C0.      0
ATOM   1228  HB  VAL A  81      47.284  48.137  27.121  1.00  0.00           H0.      0
ATOM   1229  CG1 VAL A  81      46.144  48.059  29.029  1.00  0.00           C0.      0
ATOM   1230 HG11 VAL A  81      46.473  49.075  29.248  1.00  0.00           H0.      0
ATOM   1231 HG12 VAL A  81      45.118  47.948  29.378  1.00  0.00           H0.      0
ATOM   1232 HG13 VAL A  81      46.811  47.411  29.597  1.00  0.00           H0.      0
ATOM   1233  CG2 VAL A  81      46.484  46.283  27.256  1.00  0.00           C0.      0
ATOM   1234 HG21 VAL A  81      47.206  45.830  27.936  1.00  0.00           H0.      0
ATOM   1235 HG22 VAL A  81      45.543  45.733  27.283  1.00  0.00           H0.      0
ATOM   1236 HG23 VAL A  81      47.038  46.063  26.343  1.00  0.00           H0.      0
ATOM   1237  C   VAL A  81      45.302  49.945  26.754  1.00  0.00           C0.      0
ATOM   1238  O   VAL A  81      45.962  50.610  25.927  1.00  0.00           O0.      0
ATOM   1239  N   THR A  82      44.674  50.514  27.783  1.00  0.00           N0.      0
ATOM   1240  H   THR A  82      44.153  49.841  28.328  1.00  0.00           H0.      0
ATOM   1241  CA  THR A  82      44.806  51.896  28.280  1.00  0.00           C0.      0
ATOM   1242  HA  THR A  82      45.580  52.494  27.799  1.00  0.00           H0.      0
ATOM   1243  CB  THR A  82      43.463  52.660  28.196  1.00  0.00           C0.      0
ATOM   1244  HB  THR A  82      42.762  52.203  28.895  1.00  0.00           H0.      0
ATOM   1245  CG2 THR A  82      43.562  54.097  28.618  1.00  0.00           C0.      0
ATOM   1246 HG21 THR A  82      43.420  54.136  29.698  1.00  0.00           H0.      0
ATOM   1247 HG22 THR A  82      44.419  54.659  28.247  1.00  0.00           H0.      0
ATOM   1248 HG23 THR A  82      42.708  54.598  28.162  1.00  0.00           H0.      0
ATOM   1249  OG1 THR A  82      43.022  52.494  26.878  1.00  0.00           O0.      0
ATOM   1250  HG1 THR A  82      43.092  51.558  26.677  1.00  0.00           H0.      0
ATOM   1251  C   THR A  82      45.174  51.915  29.730  1.00  0.00           C0.      0
ATOM   1252  O   THR A  82      44.597  51.248  30.591  1.00  0.00           O0.      0
ATOM   1253  N   SER A  83      46.161  52.702  30.095  1.00  0.00           N0.      0
ATOM   1254  H   SER A  83      46.578  53.349  29.441  1.00  0.00           H0.      0
ATOM   1255  CA  SER A  83      46.760  52.692  31.424  1.00  0.00           C0.      0
ATOM   1256  HA  SER A  83      46.312  51.995  32.133  1.00  0.00           H0.      0
ATOM   1257  CB  SER A  83      48.154  52.180  31.417  1.00  0.00           C0.      0
ATOM   1258  HB2 SER A  83      48.771  52.766  30.735  1.00  0.00           H0.      0
ATOM   1259  HB3 SER A  83      48.675  52.281  32.369  1.00  0.00           H0.      0
ATOM   1260  OG  SER A  83      48.088  50.871  31.037  1.00  0.00           O0.      0
ATOM   1261  HG  SER A  83      47.953  50.309  31.803  1.00  0.00           H0.      0
ATOM   1262  C   SER A  83      46.699  54.139  31.960  1.00  0.00           C0.      0
ATOM   1263  O   SER A  83      46.992  55.073  31.275  1.00  0.00           O0.      0
ATOM   1264  N   VAL A  84      46.269  54.240  33.260  1.00  0.00           N0.      0
ATOM   1265  H   VAL A  84      46.155  53.474  33.908  1.00  0.00           H0.      0
ATOM   1266  CA  VAL A  84      46.336  55.505  33.984  1.00  0.00           C0.      0
ATOM   1267  HA  VAL A  84      47.159  56.085  33.567  1.00  0.00           H0.      0
ATOM   1268  CB  VAL A  84      45.024  56.308  33.877  1.00  0.00           C0.      0
ATOM   1269  HB  VAL A  84      45.189  57.289  34.324  1.00  0.00           H0.      0
ATOM   1270  CG1 VAL A  84      44.536  56.528  32.431  1.00  0.00           C0.      0
ATOM   1271 HG11 VAL A  84      44.522  55.651  31.784  1.00  0.00           H0.      0
ATOM   1272 HG12 VAL A  84      43.567  57.024  32.362  1.00  0.00           H0.      0
ATOM   1273 HG13 VAL A  84      45.243  57.245  32.013  1.00  0.00           H0.      0
ATOM   1274  CG2 VAL A  84      43.915  55.547  34.540  1.00  0.00           C0.      0
ATOM   1275 HG21 VAL A  84      43.856  54.533  34.145  1.00  0.00           H0.      0
ATOM   1276 HG22 VAL A  84      44.010  55.380  35.613  1.00  0.00           H0.      0
ATOM   1277 HG23 VAL A  84      42.994  56.131  34.565  1.00  0.00           H0.      0
ATOM   1278  C   VAL A  84      46.687  55.311  35.450  1.00  0.00           C0.      0
ATOM   1279  O   VAL A  84      46.521  54.193  35.985  1.00  0.00           O0.      0
ATOM   1280  N   ASP A  85      47.121  56.365  36.190  1.00  0.00           N0.      0
ATOM   1281  H   ASP A  85      47.302  57.267  35.774  1.00  0.00           H0.      0
ATOM   1282  CA  ASP A  85      47.409  56.436  37.666  1.00  0.00           C0.      0
ATOM   1283  HA  ASP A  85      46.592  56.039  38.268  1.00  0.00           H0.      0
ATOM   1284  CB  ASP A  85      48.624  55.512  37.934  1.00  0.00           C0.      0
ATOM   1285  HB2 ASP A  85      48.408  54.595  37.386  1.00  0.00           H0.      0
ATOM   1286  HB3 ASP A  85      49.445  55.991  37.401  1.00  0.00           H0.      0
ATOM   1287  CG  ASP A  85      48.987  55.270  39.347  1.00  0.00           C0.      0
ATOM   1288  OD1 ASP A  85      49.284  54.109  39.615  1.00  0.00           O0.      0
ATOM   1289  OD2 ASP A  85      49.135  56.229  40.155  1.00  0.00           O0.      0
ATOM   1290  C   ASP A  85      47.620  57.886  38.003  1.00  0.00           C0.      0
ATOM   1291  O   ASP A  85      47.797  58.757  37.152  1.00  0.00           O0.      0
ATOM   1292  N   ALA A  86      47.430  58.245  39.269  1.00  0.00           N0.      0
ATOM   1293  H   ALA A  86      47.257  57.560  39.992  1.00  0.00           H0.      0
ATOM   1294  CA  ALA A  86      47.569  59.603  39.633  1.00  0.00           C0.      0
ATOM   1295  HA  ALA A  86      47.076  60.283  38.938  1.00  0.00           H0.      0
ATOM   1296  CB  ALA A  86      46.903  59.786  41.036  1.00  0.00           C0.      0
ATOM   1297  HB1 ALA A  86      47.039  60.801  41.410  1.00  0.00           H0.      0
ATOM   1298  HB2 ALA A  86      45.825  59.707  40.898  1.00  0.00           H0.      0
ATOM   1299  HB3 ALA A  86      47.214  59.043  41.771  1.00  0.00           H0.      0
ATOM   1300  C   ALA A  86      49.049  59.936  39.759  1.00  0.00           C0.      0
ATOM   1301  O   ALA A  86      49.376  61.119  39.660  1.00  0.00           O0.      0
ATOM   1302  N   SER A  87      49.909  58.985  40.027  1.00  0.00           N0.      0
ATOM   1303  H   SER A  87      49.653  58.009  39.983  1.00  0.00           H0.      0
ATOM   1304  CA  SER A  87      51.390  59.249  40.256  1.00  0.00           C0.      0
ATOM   1305  HA  SER A  87      51.603  60.177  40.785  1.00  0.00           H0.      0
ATOM   1306  CB  SER A  87      51.887  58.174  41.207  1.00  0.00           C0.      0
ATOM   1307  HB2 SER A  87      51.116  57.997  41.957  1.00  0.00           H0.      0
ATOM   1308  HB3 SER A  87      52.059  57.269  40.625  1.00  0.00           H0.      0
ATOM   1309  OG  SER A  87      53.070  58.549  41.845  1.00  0.00           O0.      0
ATOM   1310  HG  SER A  87      52.812  59.327  42.344  1.00  0.00           H0.      0
ATOM   1311  C   SER A  87      52.208  59.290  38.960  1.00  0.00           C0.      0
ATOM   1312  O   SER A  87      52.477  58.239  38.379  1.00  0.00           O0.      0
ATOM   1313  N   ASP A  88      52.809  60.349  38.541  1.00  0.00           N0.      0
ATOM   1314  H   ASP A  88      52.627  61.227  39.005  1.00  0.00           H0.      0
ATOM   1315  CA  ASP A  88      53.789  60.416  37.533  1.00  0.00           C0.      0
ATOM   1316  HA  ASP A  88      53.385  59.835  36.703  1.00  0.00           H0.      0
ATOM   1317  CB  ASP A  88      54.096  61.825  37.069  1.00  0.00           C0.      0
ATOM   1318  HB2 ASP A  88      54.723  61.825  36.177  1.00  0.00           H0.      0
ATOM   1319  HB3 ASP A  88      53.210  62.332  36.690  1.00  0.00           H0.      0
ATOM   1320  CG  ASP A  88      54.622  62.734  38.190  1.00  0.00           C0.      0
ATOM   1321  OD1 ASP A  88      53.960  62.795  39.262  1.00  0.00           O0.      0
ATOM   1322  OD2 ASP A  88      55.678  63.343  38.144  1.00  0.00           O0.      0
ATOM   1323  C   ASP A  88      55.016  59.585  37.895  1.00  0.00           C0.      0
ATOM   1324  O   ASP A  88      55.530  58.854  37.098  1.00  0.00           O0.      0
ATOM   1325  N   LYS A  89      55.546  59.638  39.146  1.00  0.00           N0.      0
ATOM   1326  H   LYS A  89      54.911  60.043  39.818  1.00  0.00           H0.      0
ATOM   1327  CA  LYS A  89      56.673  58.862  39.660  1.00  0.00           C0.      0
ATOM   1328  HA  LYS A  89      57.571  59.173  39.126  1.00  0.00           H0.      0
ATOM   1329  CB  LYS A  89      56.964  59.143  41.128  1.00  0.00           C0.      0
ATOM   1330  HB2 LYS A  89      56.167  58.569  41.599  1.00  0.00           H0.      0
ATOM   1331  HB3 LYS A  89      57.965  58.741  41.284  1.00  0.00           H0.      0
ATOM   1332  CG  LYS A  89      56.862  60.615  41.579  1.00  0.00           C0.      0
ATOM   1333  HG2 LYS A  89      55.807  60.860  41.465  1.00  0.00           H0.      0
ATOM   1334  HG3 LYS A  89      57.325  60.735  42.559  1.00  0.00           H0.      0
ATOM   1335  CD  LYS A  89      57.712  61.543  40.642  1.00  0.00           C0.      0
ATOM   1336  HD2 LYS A  89      58.730  61.168  40.742  1.00  0.00           H0.      0
ATOM   1337  HD3 LYS A  89      57.364  61.443  39.614  1.00  0.00           H0.      0
ATOM   1338  CE  LYS A  89      57.641  62.972  41.023  1.00  0.00           C0.      0
ATOM   1339  HE2 LYS A  89      58.004  63.173  42.031  1.00  0.00           H0.      0
ATOM   1340  HE3 LYS A  89      58.311  63.496  40.341  1.00  0.00           H0.      0
ATOM   1341  NZ  LYS A  89      56.305  63.590  40.847  1.00  0.00           N0.      0
ATOM   1342  HZ1 LYS A  89      56.022  63.658  39.879  1.00  0.00           H0.      0
ATOM   1343  HZ2 LYS A  89      55.545  63.132  41.330  1.00  0.00           H0.      0
ATOM   1344  HZ3 LYS A  89      56.310  64.569  41.096  1.00  0.00           H0.      0
ATOM   1345  C   LYS A  89      56.596  57.367  39.506  1.00  0.00           C0.      0
ATOM   1346  O   LYS A  89      57.577  56.677  39.312  1.00  0.00           O0.      0
ATOM   1347  N   MET A  90      55.378  56.825  39.330  1.00  0.00           N0.      0
ATOM   1348  H   MET A  90      54.548  57.375  39.500  1.00  0.00           H0.      0
ATOM   1349  CA  MET A  90      55.102  55.501  38.772  1.00  0.00           C0.      0
ATOM   1350  HA  MET A  90      55.815  54.754  39.122  1.00  0.00           H0.      0
ATOM   1351  CB  MET A  90      53.768  54.909  39.310  1.00  0.00           C0.      0
ATOM   1352  HB2 MET A  90      52.912  55.543  39.078  1.00  0.00           H0.      0
ATOM   1353  HB3 MET A  90      53.838  53.941  38.814  1.00  0.00           H0.      0
ATOM   1354  CG  MET A  90      53.725  54.529  40.758  1.00  0.00           C0.      0
ATOM   1355  HG2 MET A  90      54.190  55.293  41.381  1.00  0.00           H0.      0
ATOM   1356  HG3 MET A  90      52.707  54.455  41.141  1.00  0.00           H0.      0
ATOM   1357  SD  MET A  90      54.625  52.964  41.120  1.00  0.00           S0.      0
ATOM   1358  CE  MET A  90      54.151  52.679  42.852  1.00  0.00           C0.      0
ATOM   1359  HE1 MET A  90      53.137  53.044  43.016  1.00  0.00           H0.      0
ATOM   1360  HE2 MET A  90      54.118  51.598  42.989  1.00  0.00           H0.      0
ATOM   1361  HE3 MET A  90      54.946  52.937  43.552  1.00  0.00           H0.      0
ATOM   1362  C   MET A  90      55.045  55.490  37.249  1.00  0.00           C0.      0
ATOM   1363  O   MET A  90      55.757  54.741  36.570  1.00  0.00           O0.      0
ATOM   1364  N   LEU A  91      54.088  56.220  36.659  1.00  0.00           N0.      0
ATOM   1365  H   LEU A  91      53.302  56.595  37.170  1.00  0.00           H0.      0
ATOM   1366  CA  LEU A  91      53.852  56.282  35.196  1.00  0.00           C0.      0
ATOM   1367  HA  LEU A  91      53.491  55.290  34.922  1.00  0.00           H0.      0
ATOM   1368  CB  LEU A  91      52.795  57.360  34.786  1.00  0.00           C0.      0
ATOM   1369  HB2 LEU A  91      53.034  58.409  34.962  1.00  0.00           H0.      0
ATOM   1370  HB3 LEU A  91      52.636  57.314  33.709  1.00  0.00           H0.      0
ATOM   1371  CG  LEU A  91      51.456  57.143  35.482  1.00  0.00           C0.      0
ATOM   1372  HG  LEU A  91      51.528  56.779  36.507  1.00  0.00           H0.      0
ATOM   1373  CD1 LEU A  91      50.752  58.533  35.549  1.00  0.00           C0.      0
ATOM   1374 HD11 LEU A  91      51.252  59.256  36.193  1.00  0.00           H0.      0
ATOM   1375 HD12 LEU A  91      50.617  58.896  34.530  1.00  0.00           H0.      0
ATOM   1376 HD13 LEU A  91      49.707  58.427  35.844  1.00  0.00           H0.      0
ATOM   1377  CD2 LEU A  91      50.570  56.189  34.589  1.00  0.00           C0.      0
ATOM   1378 HD21 LEU A  91      51.035  55.242  34.862  1.00  0.00           H0.      0
ATOM   1379 HD22 LEU A  91      49.503  56.170  34.813  1.00  0.00           H0.      0
ATOM   1380 HD23 LEU A  91      50.752  56.460  33.549  1.00  0.00           H0.      0
ATOM   1381  C   LEU A  91      55.169  56.485  34.339  1.00  0.00           C0.      0
ATOM   1382  O   LEU A  91      55.254  55.947  33.229  1.00  0.00           O0.      0
ATOM   1383  N   LYS A  92      56.105  57.358  34.795  1.00  0.00           N0.      0
ATOM   1384  H   LYS A  92      55.825  57.878  35.614  1.00  0.00           H0.      0
ATOM   1385  CA  LYS A  92      57.421  57.516  34.163  1.00  0.00           C0.      0
ATOM   1386  HA  LYS A  92      57.285  57.905  33.154  1.00  0.00           H0.      0
ATOM   1387  CB  LYS A  92      58.464  58.130  35.119  1.00  0.00           C0.      0
ATOM   1388  HB2 LYS A  92      59.215  58.681  34.553  1.00  0.00           H0.      0
ATOM   1389  HB3 LYS A  92      57.886  58.908  35.619  1.00  0.00           H0.      0
ATOM   1390  CG  LYS A  92      59.212  57.327  36.222  1.00  0.00           C0.      0
ATOM   1391  HG2 LYS A  92      58.453  56.960  36.913  1.00  0.00           H0.      0
ATOM   1392  HG3 LYS A  92      59.825  56.490  35.887  1.00  0.00           H0.      0
ATOM   1393  CD  LYS A  92      60.109  58.307  36.961  1.00  0.00           C0.      0
ATOM   1394  HD2 LYS A  92      60.851  58.613  36.224  1.00  0.00           H0.      0
ATOM   1395  HD3 LYS A  92      59.470  59.124  37.299  1.00  0.00           H0.      0
ATOM   1396  CE  LYS A  92      60.831  57.694  38.143  1.00  0.00           C0.      0
ATOM   1397  HE2 LYS A  92      60.244  56.992  38.735  1.00  0.00           H0.      0
ATOM   1398  HE3 LYS A  92      61.753  57.203  37.833  1.00  0.00           H0.      0
ATOM   1399  NZ  LYS A  92      61.368  58.628  39.152  1.00  0.00           N0.      0
ATOM   1400  HZ1 LYS A  92      60.786  59.449  39.234  1.00  0.00           H0.      0
ATOM   1401  HZ2 LYS A  92      61.545  58.222  40.060  1.00  0.00           H0.      0
ATOM   1402  HZ3 LYS A  92      62.244  59.012  38.826  1.00  0.00           H0.      0
ATOM   1403  C   LYS A  92      58.018  56.167  33.752  1.00  0.00           C0.      0
ATOM   1404  O   LYS A  92      58.503  56.070  32.633  1.00  0.00           O0.      0
ATOM   1405  N   TYR A  93      57.894  55.175  34.600  1.00  0.00           N0.      0
ATOM   1406  H   TYR A  93      57.375  55.223  35.465  1.00  0.00           H0.      0
ATOM   1407  CA  TYR A  93      58.473  53.849  34.329  1.00  0.00           C0.      0
ATOM   1408  HA  TYR A  93      59.493  53.975  33.968  1.00  0.00           H0.      0
ATOM   1409  CB  TYR A  93      58.494  52.994  35.618  1.00  0.00           C0.      0
ATOM   1410  HB2 TYR A  93      57.507  53.031  36.078  1.00  0.00           H0.      0
ATOM   1411  HB3 TYR A  93      58.895  52.011  35.369  1.00  0.00           H0.      0
ATOM   1412  CG  TYR A  93      59.444  53.502  36.698  1.00  0.00           C0.      0
ATOM   1413  CD1 TYR A  93      59.008  53.983  37.911  1.00  0.00           C0.      0
ATOM   1414  HD1 TYR A  93      57.947  54.091  38.083  1.00  0.00           H0.      0
ATOM   1415  CE1 TYR A  93      59.937  54.447  38.867  1.00  0.00           C0.      0
ATOM   1416  HE1 TYR A  93      59.609  54.915  39.784  1.00  0.00           H0.      0
ATOM   1417  CZ  TYR A  93      61.315  54.432  38.641  1.00  0.00           C0.      0
ATOM   1418  OH  TYR A  93      62.160  55.036  39.486  1.00  0.00           O0.      0
ATOM   1419  HH  TYR A  93      63.056  55.089  39.146  1.00  0.00           H0.      0
ATOM   1420  CE2 TYR A  93      61.777  53.937  37.409  1.00  0.00           C0.      0
ATOM   1421  HE2 TYR A  93      62.846  53.813  37.318  1.00  0.00           H0.      0
ATOM   1422  CD2 TYR A  93      60.856  53.401  36.449  1.00  0.00           C0.      0
ATOM   1423  HD2 TYR A  93      61.228  52.972  35.530  1.00  0.00           H0.      0
ATOM   1424  C   TYR A  93      57.771  52.913  33.392  1.00  0.00           C0.      0
ATOM   1425  O   TYR A  93      58.444  52.174  32.645  1.00  0.00           O0.      0
ATOM   1426  N   ALA A  94      56.454  53.028  33.344  1.00  0.00           N0.      0
ATOM   1427  H   ALA A  94      55.953  53.580  34.025  1.00  0.00           H0.      0
ATOM   1428  CA  ALA A  94      55.659  52.443  32.298  1.00  0.00           C0.      0
ATOM   1429  HA  ALA A  94      55.915  51.399  32.118  1.00  0.00           H0.      0
ATOM   1430  CB  ALA A  94      54.199  52.562  32.752  1.00  0.00           C0.      0
ATOM   1431  HB1 ALA A  94      54.153  52.158  33.763  1.00  0.00           H0.      0
ATOM   1432  HB2 ALA A  94      53.937  53.608  32.915  1.00  0.00           H0.      0
ATOM   1433  HB3 ALA A  94      53.509  52.026  32.101  1.00  0.00           H0.      0
ATOM   1434  C   ALA A  94      55.896  53.031  30.921  1.00  0.00           C0.      0
ATOM   1435  O   ALA A  94      56.072  52.283  29.953  1.00  0.00           O0.      0
ATOM   1436  N   LEU A  95      56.092  54.364  30.911  1.00  0.00           N0.      0
ATOM   1437  H   LEU A  95      55.773  54.829  31.748  1.00  0.00           H0.      0
ATOM   1438  CA  LEU A  95      56.452  55.071  29.673  1.00  0.00           C0.      0
ATOM   1439  HA  LEU A  95      55.767  54.866  28.850  1.00  0.00           H0.      0
ATOM   1440  CB  LEU A  95      56.531  56.636  29.916  1.00  0.00           C0.      0
ATOM   1441  HB2 LEU A  95      57.106  56.911  30.800  1.00  0.00           H0.      0
ATOM   1442  HB3 LEU A  95      57.051  57.075  29.064  1.00  0.00           H0.      0
ATOM   1443  CG  LEU A  95      55.140  57.300  29.970  1.00  0.00           C0.      0
ATOM   1444  HG  LEU A  95      54.442  56.626  30.469  1.00  0.00           H0.      0
ATOM   1445  CD1 LEU A  95      55.133  58.651  30.661  1.00  0.00           C0.      0
ATOM   1446 HD11 LEU A  95      55.519  58.497  31.668  1.00  0.00           H0.      0
ATOM   1447 HD12 LEU A  95      55.785  59.443  30.292  1.00  0.00           H0.      0
ATOM   1448 HD13 LEU A  95      54.131  59.073  30.733  1.00  0.00           H0.      0
ATOM   1449  CD2 LEU A  95      54.707  57.617  28.556  1.00  0.00           C0.      0
ATOM   1450 HD21 LEU A  95      53.693  58.017  28.545  1.00  0.00           H0.      0
ATOM   1451 HD22 LEU A  95      55.361  58.343  28.072  1.00  0.00           H0.      0
ATOM   1452 HD23 LEU A  95      54.669  56.683  27.995  1.00  0.00           H0.      0
ATOM   1453  C   LEU A  95      57.823  54.715  29.178  1.00  0.00           C0.      0
ATOM   1454  O   LEU A  95      58.035  54.528  27.958  1.00  0.00           O0.      0
ATOM   1455  N   LYS A  96      58.820  54.482  30.069  1.00  0.00           N0.      0
ATOM   1456  H   LYS A  96      58.566  54.796  30.995  1.00  0.00           H0.      0
ATOM   1457  CA  LYS A  96      60.183  53.996  29.694  1.00  0.00           C0.      0
ATOM   1458  HA  LYS A  96      60.501  54.591  28.837  1.00  0.00           H0.      0
ATOM   1459  CB  LYS A  96      61.140  54.133  30.869  1.00  0.00           C0.      0
ATOM   1460  HB2 LYS A  96      60.992  55.089  31.372  1.00  0.00           H0.      0
ATOM   1461  HB3 LYS A  96      60.858  53.327  31.546  1.00  0.00           H0.      0
ATOM   1462  CG  LYS A  96      62.594  53.876  30.461  1.00  0.00           C0.      0
ATOM   1463  HG2 LYS A  96      63.193  53.864  31.372  1.00  0.00           H0.      0
ATOM   1464  HG3 LYS A  96      62.781  52.896  30.022  1.00  0.00           H0.      0
ATOM   1465  CD  LYS A  96      63.063  55.074  29.582  1.00  0.00           C0.      0
ATOM   1466  HD2 LYS A  96      64.076  54.807  29.278  1.00  0.00           H0.      0
ATOM   1467  HD3 LYS A  96      62.455  54.980  28.682  1.00  0.00           H0.      0
ATOM   1468  CE  LYS A  96      63.007  56.490  30.248  1.00  0.00           C0.      0
ATOM   1469  HE2 LYS A  96      61.991  56.667  30.599  1.00  0.00           H0.      0
ATOM   1470  HE3 LYS A  96      63.656  56.408  31.120  1.00  0.00           H0.      0
ATOM   1471  NZ  LYS A  96      63.502  57.516  29.311  1.00  0.00           N0.      0
ATOM   1472  HZ1 LYS A  96      64.508  57.482  29.226  1.00  0.00           H0.      0
ATOM   1473  HZ2 LYS A  96      63.079  57.593  28.397  1.00  0.00           H0.      0
ATOM   1474  HZ3 LYS A  96      63.357  58.421  29.737  1.00  0.00           H0.      0
ATOM   1475  C   LYS A  96      60.127  52.624  29.106  1.00  0.00           C0.      0
ATOM   1476  O   LYS A  96      60.646  52.388  27.994  1.00  0.00           O0.      0
ATOM   1477  N   GLU A  97      59.452  51.637  29.813  1.00  0.00           N0.      0
ATOM   1478  H   GLU A  97      58.905  51.860  30.632  1.00  0.00           H0.      0
ATOM   1479  CA  GLU A  97      59.314  50.294  29.305  1.00  0.00           C0.      0
ATOM   1480  HA  GLU A  97      60.309  49.849  29.296  1.00  0.00           H0.      0
ATOM   1481  CB  GLU A  97      58.510  49.464  30.403  1.00  0.00           C0.      0
ATOM   1482  HB2 GLU A  97      59.010  49.467  31.372  1.00  0.00           H0.      0
ATOM   1483  HB3 GLU A  97      57.514  49.781  30.714  1.00  0.00           H0.      0
ATOM   1484  CG  GLU A  97      58.331  48.001  30.072  1.00  0.00           C0.      0
ATOM   1485  HG2 GLU A  97      57.789  47.480  30.862  1.00  0.00           H0.      0
ATOM   1486  HG3 GLU A  97      57.677  47.963  29.201  1.00  0.00           H0.      0
ATOM   1487  CD  GLU A  97      59.661  47.249  29.826  1.00  0.00           C0.      0
ATOM   1488  OE1 GLU A  97      60.570  47.293  30.674  1.00  0.00           O0.      0
ATOM   1489  OE2 GLU A  97      59.802  46.631  28.736  1.00  0.00           O0.      0
ATOM   1490  C   GLU A  97      58.624  50.204  27.933  1.00  0.00           C0.      0
ATOM   1491  O   GLU A  97      59.182  49.490  27.116  1.00  0.00           O0.      0
ATOM   1492  N   ARG A  98      57.457  50.862  27.631  1.00  0.00           N0.      0
ATOM   1493  H   ARG A  98      57.094  51.463  28.357  1.00  0.00           H0.      0
ATOM   1494  CA  ARG A  98      56.909  50.953  26.271  1.00  0.00           C0.      0
ATOM   1495  HA  ARG A  98      56.773  49.947  25.875  1.00  0.00           H0.      0
ATOM   1496  CB  ARG A  98      55.587  51.770  26.320  1.00  0.00           C0.      0
ATOM   1497  HB2 ARG A  98      54.976  51.335  27.111  1.00  0.00           H0.      0
ATOM   1498  HB3 ARG A  98      55.756  52.811  26.594  1.00  0.00           H0.      0
ATOM   1499  CG  ARG A  98      54.791  51.781  25.004  1.00  0.00           C0.      0
ATOM   1500  HG2 ARG A  98      55.424  52.062  24.162  1.00  0.00           H0.      0
ATOM   1501  HG3 ARG A  98      54.444  50.753  24.897  1.00  0.00           H0.      0
ATOM   1502  CD  ARG A  98      53.517  52.714  25.044  1.00  0.00           C0.      0
ATOM   1503  HD2 ARG A  98      53.007  52.559  24.094  1.00  0.00           H0.      0
ATOM   1504  HD3 ARG A  98      52.873  52.408  25.869  1.00  0.00           H0.      0
ATOM   1505  NE  ARG A  98      53.989  54.119  25.083  1.00  0.00           N0.      0
ATOM   1506  HE  ARG A  98      54.948  54.363  25.284  1.00  0.00           H0.      0
ATOM   1507  CZ  ARG A  98      53.196  55.150  24.987  1.00  0.00           C0.      0
ATOM   1508  NH1 ARG A  98      51.870  55.221  24.688  1.00  0.00           N0.      0
ATOM   1509 HH11 ARG A  98      51.446  54.328  24.483  1.00  0.00           H0.      0
ATOM   1510 HH12 ARG A  98      51.298  56.037  24.856  1.00  0.00           H0.      0
ATOM   1511  NH2 ARG A  98      53.740  56.345  25.220  1.00  0.00           N0.      0
ATOM   1512 HH21 ARG A  98      54.720  56.345  25.463  1.00  0.00           H0.      0
ATOM   1513 HH22 ARG A  98      53.415  57.047  24.570  1.00  0.00           H0.      0
ATOM   1514  C   ARG A  98      57.874  51.565  25.255  1.00  0.00           C0.      0
ATOM   1515  O   ARG A  98      58.113  50.886  24.243  1.00  0.00           O0.      0
ATOM   1516  N   TRP A  99      58.532  52.706  25.565  1.00  0.00           N0.      0
ATOM   1517  H   TRP A  99      58.401  53.161  26.458  1.00  0.00           H0.      0
ATOM   1518  CA  TRP A  99      59.438  53.303  24.544  1.00  0.00           C0.      0
ATOM   1519  HA  TRP A  99      58.815  53.549  23.684  1.00  0.00           H0.      0
ATOM   1520  CB  TRP A  99      60.079  54.547  25.237  1.00  0.00           C0.      0
ATOM   1521  HB2 TRP A  99      59.300  55.285  25.428  1.00  0.00           H0.      0
ATOM   1522  HB3 TRP A  99      60.520  54.157  26.154  1.00  0.00           H0.      0
ATOM   1523  CG  TRP A  99      61.143  55.203  24.519  1.00  0.00           C0.      0
ATOM   1524  CD1 TRP A  99      62.435  55.087  24.851  1.00  0.00           C0.      0
ATOM   1525  HD1 TRP A  99      62.849  54.588  25.714  1.00  0.00           H0.      0
ATOM   1526  NE1 TRP A  99      63.247  55.687  23.916  1.00  0.00           N0.      0
ATOM   1527  HE1 TRP A  99      64.249  55.586  23.842  1.00  0.00           H0.      0
ATOM   1528  CE2 TRP A  99      62.486  56.258  22.967  1.00  0.00           C0.      0
ATOM   1529  CZ2 TRP A  99      62.835  57.034  21.838  1.00  0.00           C0.      0
ATOM   1530  HZ2 TRP A  99      63.876  57.123  21.564  1.00  0.00           H0.      0
ATOM   1531  CH2 TRP A  99      61.829  57.574  21.061  1.00  0.00           C0.      0
ATOM   1532  HH2 TRP A  99      61.986  58.183  20.183  1.00  0.00           H0.      0
ATOM   1533  CZ3 TRP A  99      60.443  57.360  21.395  1.00  0.00           C0.      0
ATOM   1534  HZ3 TRP A  99      59.632  57.682  20.758  1.00  0.00           H0.      0
ATOM   1535  CE3 TRP A  99      60.112  56.570  22.504  1.00  0.00           C0.      0
ATOM   1536  HE3 TRP A  99      59.088  56.343  22.761  1.00  0.00           H0.      0
ATOM   1537  CD2 TRP A  99      61.098  56.024  23.318  1.00  0.00           C0.      0
ATOM   1538  C   TRP A  99      60.455  52.301  24.065  1.00  0.00           C0.      0
ATOM   1539  O   TRP A  99      60.815  52.218  22.960  1.00  0.00           O0.      0
ATOM   1540  N   ASN A 100      61.007  51.476  24.961  1.00  0.00           N0.      0
ATOM   1541  H   ASN A 100      60.545  51.476  25.859  1.00  0.00           H0.      0
ATOM   1542  CA  ASN A 100      62.101  50.476  24.698  1.00  0.00           C0.      0
ATOM   1543  HA  ASN A 100      62.925  50.921  24.140  1.00  0.00           H0.      0
ATOM   1544  CB  ASN A 100      62.689  50.074  26.026  1.00  0.00           C0.      0
ATOM   1545  HB2 ASN A 100      61.880  49.932  26.742  1.00  0.00           H0.      0
ATOM   1546  HB3 ASN A 100      63.195  49.111  25.964  1.00  0.00           H0.      0
ATOM   1547  CG  ASN A 100      63.681  51.019  26.684  1.00  0.00           C0.      0
ATOM   1548  OD1 ASN A 100      64.373  51.754  26.004  1.00  0.00           O0.      0
ATOM   1549  ND2 ASN A 100      63.993  50.855  27.948  1.00  0.00           N0.      0
ATOM   1550 HD21 ASN A 100      64.560  51.562  28.394  1.00  0.00           H0.      0
ATOM   1551 HD22 ASN A 100      63.536  50.154  28.514  1.00  0.00           H0.      0
ATOM   1552  C   ASN A 100      61.719  49.152  23.881  1.00  0.00           C0.      0
ATOM   1553  O   ASN A 100      62.666  48.544  23.342  1.00  0.00           O0.      0
ATOM   1554  N   ARG A 101      60.480  48.793  23.595  1.00  0.00           N0.      0
ATOM   1555  H   ARG A 101      59.802  49.432  23.986  1.00  0.00           H0.      0
ATOM   1556  CA  ARG A 101      59.981  47.676  22.799  1.00  0.00           C0.      0
ATOM   1557  HA  ARG A 101      60.789  47.380  22.130  1.00  0.00           H0.      0
ATOM   1558  CB  ARG A 101      59.736  46.389  23.608  1.00  0.00           C0.      0
ATOM   1559  HB2 ARG A 101      59.722  45.465  23.031  1.00  0.00           H0.      0
ATOM   1560  HB3 ARG A 101      60.625  46.266  24.228  1.00  0.00           H0.      0
ATOM   1561  CG  ARG A 101      58.449  46.397  24.450  1.00  0.00           C0.      0
ATOM   1562  HG2 ARG A 101      58.444  47.305  25.053  1.00  0.00           H0.      0
ATOM   1563  HG3 ARG A 101      57.519  46.305  23.889  1.00  0.00           H0.      0
ATOM   1564  CD  ARG A 101      58.499  45.213  25.477  1.00  0.00           C0.      0
ATOM   1565  HD2 ARG A 101      59.475  45.110  25.952  1.00  0.00           H0.      0
ATOM   1566  HD3 ARG A 101      57.880  45.478  26.334  1.00  0.00           H0.      0
ATOM   1567  NE  ARG A 101      57.969  43.913  24.944  1.00  0.00           N0.      0
ATOM   1568  HE  ARG A 101      57.866  43.821  23.944  1.00  0.00           H0.      0
ATOM   1569  CZ  ARG A 101      57.489  42.833  25.634  1.00  0.00           C0.      0
ATOM   1570  NH1 ARG A 101      57.511  42.699  26.939  1.00  0.00           N0.      0
ATOM   1571 HH11 ARG A 101      57.821  43.532  27.420  1.00  0.00           H0.      0
ATOM   1572 HH12 ARG A 101      56.987  41.956  27.378  1.00  0.00           H0.      0
ATOM   1573  NH2 ARG A 101      57.195  41.697  25.036  1.00  0.00           N0.      0
ATOM   1574 HH21 ARG A 101      57.317  41.640  24.035  1.00  0.00           H0.      0
ATOM   1575 HH22 ARG A 101      57.133  40.826  25.544  1.00  0.00           H0.      0
ATOM   1576  C   ARG A 101      58.845  47.988  21.803  1.00  0.00           C0.      0
ATOM   1577  O   ARG A 101      58.072  47.144  21.353  1.00  0.00           O0.      0
ATOM   1578  N   ARG A 102      58.585  49.237  21.551  1.00  0.00           N0.      0
ATOM   1579  H   ARG A 102      59.125  49.886  22.105  1.00  0.00           H0.      0
ATOM   1580  CA  ARG A 102      57.570  49.737  20.598  1.00  0.00           C0.      0
ATOM   1581  HA  ARG A 102      56.633  49.417  21.053  1.00  0.00           H0.      0
ATOM   1582  CB  ARG A 102      57.683  51.273  20.545  1.00  0.00           C0.      0
ATOM   1583  HB2 ARG A 102      56.995  51.613  19.771  1.00  0.00           H0.      0
ATOM   1584  HB3 ARG A 102      57.390  51.720  21.494  1.00  0.00           H0.      0
ATOM   1585  CG  ARG A 102      59.081  51.730  20.266  1.00  0.00           C0.      0
ATOM   1586  HG2 ARG A 102      59.736  51.306  21.027  1.00  0.00           H0.      0
ATOM   1587  HG3 ARG A 102      59.396  51.383  19.281  1.00  0.00           H0.      0
ATOM   1588  CD  ARG A 102      59.055  53.239  20.319  1.00  0.00           C0.      0
ATOM   1589  HD2 ARG A 102      58.503  53.689  19.494  1.00  0.00           H0.      0
ATOM   1590  HD3 ARG A 102      58.587  53.640  21.218  1.00  0.00           H0.      0
ATOM   1591  NE  ARG A 102      60.466  53.766  20.264  1.00  0.00           N0.      0
ATOM   1592  HE  ARG A 102      61.074  53.383  20.974  1.00  0.00           H0.      0
ATOM   1593  CZ  ARG A 102      61.075  54.522  19.379  1.00  0.00           C0.      0
ATOM   1594  NH1 ARG A 102      60.456  55.214  18.428  1.00  0.00           N0.      0
ATOM   1595 HH11 ARG A 102      59.447  55.259  18.443  1.00  0.00           H0.      0
ATOM   1596 HH12 ARG A 102      61.048  55.915  18.006  1.00  0.00           H0.      0
ATOM   1597  NH2 ARG A 102      62.375  54.659  19.398  1.00  0.00           N0.      0
ATOM   1598 HH21 ARG A 102      62.965  54.119  20.014  1.00  0.00           H0.      0
ATOM   1599 HH22 ARG A 102      62.795  55.226  18.675  1.00  0.00           H0.      0
ATOM   1600  C   ARG A 102      57.536  49.091  19.165  1.00  0.00           C0.      0
ATOM   1601  O   ARG A 102      56.447  49.067  18.582  1.00  0.00           O0.      0
ATOM   1602  N   LYS A 103      58.637  48.551  18.684  1.00  0.00           N0.      0
ATOM   1603  H   LYS A 103      59.412  48.709  19.312  1.00  0.00           H0.      0
ATOM   1604  CA  LYS A 103      58.769  47.614  17.554  1.00  0.00           C0.      0
ATOM   1605  HA  LYS A 103      58.574  48.157  16.629  1.00  0.00           H0.      0
ATOM   1606  CB  LYS A 103      60.268  47.174  17.422  1.00  0.00           C0.      0
ATOM   1607  HB2 LYS A 103      60.899  48.020  17.697  1.00  0.00           H0.      0
ATOM   1608  HB3 LYS A 103      60.523  46.518  18.254  1.00  0.00           H0.      0
ATOM   1609  CG  LYS A 103      60.650  46.605  16.011  1.00  0.00           C0.      0
ATOM   1610  HG2 LYS A 103      60.090  45.691  15.811  1.00  0.00           H0.      0
ATOM   1611  HG3 LYS A 103      60.446  47.327  15.221  1.00  0.00           H0.      0
ATOM   1612  CD  LYS A 103      62.178  46.267  15.912  1.00  0.00           C0.      0
ATOM   1613  HD2 LYS A 103      62.290  45.348  16.487  1.00  0.00           H0.      0
ATOM   1614  HD3 LYS A 103      62.398  45.987  14.882  1.00  0.00           H0.      0
ATOM   1615  CE  LYS A 103      63.162  47.314  16.545  1.00  0.00           C0.      0
ATOM   1616  HE2 LYS A 103      62.856  47.615  17.547  1.00  0.00           H0.      0
ATOM   1617  HE3 LYS A 103      64.149  46.866  16.664  1.00  0.00           H0.      0
ATOM   1618  NZ  LYS A 103      63.244  48.519  15.644  1.00  0.00           N0.      0
ATOM   1619  HZ1 LYS A 103      62.985  48.338  14.685  1.00  0.00           H0.      0
ATOM   1620  HZ2 LYS A 103      62.715  49.300  16.004  1.00  0.00           H0.      0
ATOM   1621  HZ3 LYS A 103      64.232  48.727  15.629  1.00  0.00           H0.      0
ATOM   1622  C   LYS A 103      57.832  46.386  17.609  1.00  0.00           C0.      0
ATOM   1623  O   LYS A 103      57.284  46.066  16.552  1.00  0.00           O0.      0
ATOM   1624  N   GLU A 104      57.619  45.827  18.784  1.00  0.00           N0.      0
ATOM   1625  H   GLU A 104      57.945  46.245  19.644  1.00  0.00           H0.      0
ATOM   1626  CA  GLU A 104      56.404  44.974  18.937  1.00  0.00           C0.      0
ATOM   1627  HA  GLU A 104      56.452  44.200  18.171  1.00  0.00           H0.      0
ATOM   1628  CB  GLU A 104      56.433  44.296  20.262  1.00  0.00           C0.      0
ATOM   1629  HB2 GLU A 104      56.570  45.104  20.981  1.00  0.00           H0.      0
ATOM   1630  HB3 GLU A 104      55.473  43.800  20.404  1.00  0.00           H0.      0
ATOM   1631  CG  GLU A 104      57.588  43.345  20.407  1.00  0.00           C0.      0
ATOM   1632  HG2 GLU A 104      57.354  42.642  19.608  1.00  0.00           H0.      0
ATOM   1633  HG3 GLU A 104      58.451  43.993  20.251  1.00  0.00           H0.      0
ATOM   1634  CD  GLU A 104      57.682  42.793  21.793  1.00  0.00           C0.      0
ATOM   1635  OE1 GLU A 104      58.792  42.472  22.222  1.00  0.00           O0.      0
ATOM   1636  OE2 GLU A 104      56.683  42.641  22.496  1.00  0.00           O0.      0
ATOM   1637  C   GLU A 104      55.050  45.759  18.843  1.00  0.00           C0.      0
ATOM   1638  O   GLU A 104      54.752  46.597  19.697  1.00  0.00           O0.      0
ATOM   1639  N   PRO A 105      54.199  45.396  17.806  1.00  0.00           N0.      0
ATOM   1640  CD  PRO A 105      54.290  44.293  16.832  1.00  0.00           C0.      0
ATOM   1641  HD2 PRO A 105      54.001  43.373  17.340  1.00  0.00           H0.      0
ATOM   1642  HD3 PRO A 105      55.290  44.203  16.407  1.00  0.00           H0.      0
ATOM   1643  CG  PRO A 105      53.351  44.635  15.661  1.00  0.00           C0.      0
ATOM   1644  HG2 PRO A 105      52.967  43.774  15.114  1.00  0.00           H0.      0
ATOM   1645  HG3 PRO A 105      53.742  45.277  14.872  1.00  0.00           H0.      0
ATOM   1646  CB  PRO A 105      52.294  45.451  16.362  1.00  0.00           C0.      0
ATOM   1647  HB2 PRO A 105      51.576  44.764  16.811  1.00  0.00           H0.      0
ATOM   1648  HB3 PRO A 105      51.819  46.107  15.633  1.00  0.00           H0.      0
ATOM   1649  CA  PRO A 105      53.081  46.194  17.436  1.00  0.00           C0.      0
ATOM   1650  HA  PRO A 105      53.453  47.102  16.962  1.00  0.00           H0.      0
ATOM   1651  C   PRO A 105      52.113  46.716  18.556  1.00  0.00           C0.      0
ATOM   1652  O   PRO A 105      51.943  47.948  18.640  1.00  0.00           O0.      0
ATOM   1653  N   ALA A 106      51.764  45.805  19.444  1.00  0.00           N0.      0
ATOM   1654  H   ALA A 106      52.110  44.886  19.208  1.00  0.00           H0.      0
ATOM   1655  CA  ALA A 106      50.907  46.109  20.553  1.00  0.00           C0.      0
ATOM   1656  HA  ALA A 106      49.913  46.365  20.186  1.00  0.00           H0.      0
ATOM   1657  CB  ALA A 106      50.779  44.862  21.489  1.00  0.00           C0.      0
ATOM   1658  HB1 ALA A 106      51.773  44.421  21.564  1.00  0.00           H0.      0
ATOM   1659  HB2 ALA A 106      50.267  45.190  22.394  1.00  0.00           H0.      0
ATOM   1660  HB3 ALA A 106      50.213  44.032  21.065  1.00  0.00           H0.      0
ATOM   1661  C   ALA A 106      51.550  47.172  21.527  1.00  0.00           C0.      0
ATOM   1662  O   ALA A 106      50.818  47.883  22.198  1.00  0.00           O0.      0
ATOM   1663  N   PHE A 107      52.898  47.328  21.615  1.00  0.00           N0.      0
ATOM   1664  H   PHE A 107      53.491  46.723  21.066  1.00  0.00           H0.      0
ATOM   1665  CA  PHE A 107      53.562  48.354  22.441  1.00  0.00           C0.      0
ATOM   1666  HA  PHE A 107      53.006  48.542  23.359  1.00  0.00           H0.      0
ATOM   1667  CB  PHE A 107      54.925  47.883  22.979  1.00  0.00           C0.      0
ATOM   1668  HB2 PHE A 107      55.615  47.505  22.224  1.00  0.00           H0.      0
ATOM   1669  HB3 PHE A 107      55.362  48.782  23.414  1.00  0.00           H0.      0
ATOM   1670  CG  PHE A 107      54.946  46.764  24.001  1.00  0.00           C0.      0
ATOM   1671  CD1 PHE A 107      54.846  45.393  23.720  1.00  0.00           C0.      0
ATOM   1672  HD1 PHE A 107      54.762  45.080  22.690  1.00  0.00           H0.      0
ATOM   1673  CE1 PHE A 107      54.839  44.469  24.797  1.00  0.00           C0.      0
ATOM   1674  HE1 PHE A 107      54.773  43.403  24.641  1.00  0.00           H0.      0
ATOM   1675  CZ  PHE A 107      54.966  44.824  26.125  1.00  0.00           C0.      0
ATOM   1676  HZ  PHE A 107      55.017  44.104  26.928  1.00  0.00           H0.      0
ATOM   1677  CE2 PHE A 107      55.101  46.180  26.470  1.00  0.00           C0.      0
ATOM   1678  HE2 PHE A 107      55.260  46.526  27.481  1.00  0.00           H0.      0
ATOM   1679  CD2 PHE A 107      55.123  47.095  25.372  1.00  0.00           C0.      0
ATOM   1680  HD2 PHE A 107      55.137  48.136  25.659  1.00  0.00           H0.      0
ATOM   1681  C   PHE A 107      53.636  49.732  21.746  1.00  0.00           C0.      0
ATOM   1682  O   PHE A 107      53.641  50.730  22.428  1.00  0.00           O0.      0
ATOM   1683  N   ASP A 108      53.587  49.763  20.438  1.00  0.00           N0.      0
ATOM   1684  H   ASP A 108      53.505  48.914  19.897  1.00  0.00           H0.      0
ATOM   1685  CA  ASP A 108      53.210  51.085  19.803  1.00  0.00           C0.      0
ATOM   1686  HA  ASP A 108      53.819  51.928  20.130  1.00  0.00           H0.      0
ATOM   1687  CB  ASP A 108      53.467  50.908  18.314  1.00  0.00           C0.      0
ATOM   1688  HB2 ASP A 108      54.534  50.697  18.257  1.00  0.00           H0.      0
ATOM   1689  HB3 ASP A 108      53.009  50.029  17.861  1.00  0.00           H0.      0
ATOM   1690  CG  ASP A 108      53.125  52.037  17.438  1.00  0.00           C0.      0
ATOM   1691  OD1 ASP A 108      52.742  51.817  16.256  1.00  0.00           O0.      0
ATOM   1692  OD2 ASP A 108      53.303  53.228  17.788  1.00  0.00           O0.      0
ATOM   1693  C   ASP A 108      51.698  51.454  20.077  1.00  0.00           C0.      0
ATOM   1694  O   ASP A 108      51.346  52.610  20.262  1.00  0.00           O0.      0
ATOM   1695  N   LYS A 109      50.826  50.428  20.121  1.00  0.00           N0.      0
ATOM   1696  H   LYS A 109      51.256  49.568  19.816  1.00  0.00           H0.      0
ATOM   1697  CA  LYS A 109      49.320  50.592  20.358  1.00  0.00           C0.      0
ATOM   1698  HA  LYS A 109      48.947  51.486  19.860  1.00  0.00           H0.      0
ATOM   1699  CB  LYS A 109      48.719  49.285  19.756  1.00  0.00           C0.      0
ATOM   1700  HB2 LYS A 109      49.184  49.045  18.800  1.00  0.00           H0.      0
ATOM   1701  HB3 LYS A 109      48.791  48.426  20.423  1.00  0.00           H0.      0
ATOM   1702  CG  LYS A 109      47.253  49.501  19.356  1.00  0.00           C0.      0
ATOM   1703  HG2 LYS A 109      46.618  49.788  20.194  1.00  0.00           H0.      0
ATOM   1704  HG3 LYS A 109      47.144  50.266  18.587  1.00  0.00           H0.      0
ATOM   1705  CD  LYS A 109      46.590  48.268  18.647  1.00  0.00           C0.      0
ATOM   1706  HD2 LYS A 109      46.890  48.324  17.601  1.00  0.00           H0.      0
ATOM   1707  HD3 LYS A 109      47.072  47.396  19.088  1.00  0.00           H0.      0
ATOM   1708  CE  LYS A 109      45.056  48.312  18.834  1.00  0.00           C0.      0
ATOM   1709  HE2 LYS A 109      44.841  48.359  19.901  1.00  0.00           H0.      0
ATOM   1710  HE3 LYS A 109      44.600  49.138  18.289  1.00  0.00           H0.      0
ATOM   1711  NZ  LYS A 109      44.449  47.090  18.399  1.00  0.00           N0.      0
ATOM   1712  HZ1 LYS A 109      44.717  46.802  17.469  1.00  0.00           H0.      0
ATOM   1713  HZ2 LYS A 109      44.861  46.312  18.894  1.00  0.00           H0.      0
ATOM   1714  HZ3 LYS A 109      43.464  46.937  18.561  1.00  0.00           H0.      0
ATOM   1715  C   LYS A 109      48.880  50.818  21.834  1.00  0.00           C0.      0
ATOM   1716  O   LYS A 109      47.822  51.401  21.971  1.00  0.00           O0.      0
ATOM   1717  N   TRP A 110      49.663  50.446  22.824  1.00  0.00           N0.      0
ATOM   1718  H   TRP A 110      50.595  50.222  22.506  1.00  0.00           H0.      0
ATOM   1719  CA  TRP A 110      49.340  50.620  24.272  1.00  0.00           C0.      0
ATOM   1720  HA  TRP A 110      48.411  50.175  24.629  1.00  0.00           H0.      0
ATOM   1721  CB  TRP A 110      50.390  49.956  25.142  1.00  0.00           C0.      0
ATOM   1722  HB2 TRP A 110      50.617  48.993  24.684  1.00  0.00           H0.      0
ATOM   1723  HB3 TRP A 110      51.250  50.575  24.888  1.00  0.00           H0.      0
ATOM   1724  CG  TRP A 110      50.239  49.970  26.615  1.00  0.00           C0.      0
ATOM   1725  CD1 TRP A 110      49.141  50.109  27.397  1.00  0.00           C0.      0
ATOM   1726  HD1 TRP A 110      48.138  50.212  27.008  1.00  0.00           H0.      0
ATOM   1727  NE1 TRP A 110      49.494  50.060  28.725  1.00  0.00           N0.      0
ATOM   1728  HE1 TRP A 110      48.884  50.387  29.461  1.00  0.00           H0.      0
ATOM   1729  CE2 TRP A 110      50.823  50.001  28.935  1.00  0.00           C0.      0
ATOM   1730  CZ2 TRP A 110      51.629  50.164  30.067  1.00  0.00           C0.      0
ATOM   1731  HZ2 TRP A 110      51.230  50.350  31.054  1.00  0.00           H0.      0
ATOM   1732  CH2 TRP A 110      53.009  49.904  29.949  1.00  0.00           C0.      0
ATOM   1733  HH2 TRP A 110      53.640  49.888  30.825  1.00  0.00           H0.      0
ATOM   1734  CZ3 TRP A 110      53.555  49.655  28.639  1.00  0.00           C0.      0
ATOM   1735  HZ3 TRP A 110      54.624  49.683  28.486  1.00  0.00           H0.      0
ATOM   1736  CE3 TRP A 110      52.706  49.546  27.464  1.00  0.00           C0.      0
ATOM   1737  HE3 TRP A 110      53.150  49.633  26.484  1.00  0.00           H0.      0
ATOM   1738  CD2 TRP A 110      51.310  49.714  27.637  1.00  0.00           C0.      0
ATOM   1739  C   TRP A 110      49.221  52.098  24.593  1.00  0.00           C0.      0
ATOM   1740  O   TRP A 110      50.040  52.928  24.157  1.00  0.00           O0.      0
ATOM   1741  N   VAL A 111      48.097  52.485  25.223  1.00  0.00           N0.      0
ATOM   1742  H   VAL A 111      47.462  51.864  25.703  1.00  0.00           H0.      0
ATOM   1743  CA  VAL A 111      47.894  53.857  25.540  1.00  0.00           C0.      0
ATOM   1744  HA  VAL A 111      48.447  54.542  24.897  1.00  0.00           H0.      0
ATOM   1745  CB  VAL A 111      46.429  54.267  25.336  1.00  0.00           C0.      0
ATOM   1746  HB  VAL A 111      45.806  53.748  26.065  1.00  0.00           H0.      0
ATOM   1747  CG1 VAL A 111      46.085  55.626  25.758  1.00  0.00           C0.      0
ATOM   1748 HG11 VAL A 111      45.047  55.872  25.534  1.00  0.00           H0.      0
ATOM   1749 HG12 VAL A 111      46.270  55.740  26.826  1.00  0.00           H0.      0
ATOM   1750 HG13 VAL A 111      46.752  56.330  25.261  1.00  0.00           H0.      0
ATOM   1751  CG2 VAL A 111      45.883  54.161  23.918  1.00  0.00           C0.      0
ATOM   1752 HG21 VAL A 111      44.797  54.116  24.002  1.00  0.00           H0.      0
ATOM   1753 HG22 VAL A 111      46.260  54.998  23.331  1.00  0.00           H0.      0
ATOM   1754 HG23 VAL A 111      46.220  53.223  23.478  1.00  0.00           H0.      0
ATOM   1755  C   VAL A 111      48.251  54.246  27.020  1.00  0.00           C0.      0
ATOM   1756  O   VAL A 111      47.947  53.424  27.927  1.00  0.00           O0.      0
ATOM   1757  N   ILE A 112      48.850  55.400  27.363  1.00  0.00           N0.      0
ATOM   1758  H   ILE A 112      49.086  55.893  26.513  1.00  0.00           H0.      0
ATOM   1759  CA  ILE A 112      49.192  55.844  28.731  1.00  0.00           C0.      0
ATOM   1760  HA  ILE A 112      48.615  55.300  29.478  1.00  0.00           H0.      0
ATOM   1761  CB  ILE A 112      50.703  55.481  29.049  1.00  0.00           C0.      0
ATOM   1762  HB  ILE A 112      51.286  56.311  28.651  1.00  0.00           H0.      0
ATOM   1763  CG2 ILE A 112      50.901  55.490  30.570  1.00  0.00           C0.      0
ATOM   1764 HG21 ILE A 112      50.266  54.757  31.069  1.00  0.00           H0.      0
ATOM   1765 HG22 ILE A 112      51.948  55.404  30.860  1.00  0.00           H0.      0
ATOM   1766 HG23 ILE A 112      50.554  56.468  30.906  1.00  0.00           H0.      0
ATOM   1767  CG1 ILE A 112      51.251  54.115  28.432  1.00  0.00           C0.      0
ATOM   1768 HG12 ILE A 112      50.631  53.331  28.865  1.00  0.00           H0.      0
ATOM   1769 HG13 ILE A 112      51.103  54.046  27.354  1.00  0.00           H0.      0
ATOM   1770  CD1 ILE A 112      52.719  53.877  28.734  1.00  0.00           C0.      0
ATOM   1771 HD11 ILE A 112      53.153  53.098  28.106  1.00  0.00           H0.      0
ATOM   1772 HD12 ILE A 112      53.316  54.727  28.403  1.00  0.00           H0.      0
ATOM   1773 HD13 ILE A 112      52.851  53.619  29.784  1.00  0.00           H0.      0
ATOM   1774  C   ILE A 112      48.844  57.295  28.947  1.00  0.00           C0.      0
ATOM   1775  O   ILE A 112      49.116  58.164  28.104  1.00  0.00           O0.      0
ATOM   1776  N   GLU A 113      48.219  57.644  30.063  1.00  0.00           N0.      0
ATOM   1777  H   GLU A 113      48.044  56.939  30.765  1.00  0.00           H0.      0
ATOM   1778  CA  GLU A 113      48.052  59.007  30.581  1.00  0.00           C0.      0
ATOM   1779  HA  GLU A 113      48.924  59.579  30.264  1.00  0.00           H0.      0
ATOM   1780  CB  GLU A 113      46.915  59.747  29.874  1.00  0.00           C0.      0
ATOM   1781  HB2 GLU A 113      46.934  59.516  28.809  1.00  0.00           H0.      0
ATOM   1782  HB3 GLU A 113      45.946  59.504  30.310  1.00  0.00           H0.      0
ATOM   1783  CG  GLU A 113      46.902  61.294  29.937  1.00  0.00           C0.      0
ATOM   1784  HG2 GLU A 113      45.875  61.641  29.825  1.00  0.00           H0.      0
ATOM   1785  HG3 GLU A 113      47.093  61.608  30.964  1.00  0.00           H0.      0
ATOM   1786  CD  GLU A 113      47.864  62.081  29.143  1.00  0.00           C0.      0
ATOM   1787  OE1 GLU A 113      47.436  63.025  28.423  1.00  0.00           O0.      0
ATOM   1788  OE2 GLU A 113      49.058  61.782  29.296  1.00  0.00           O0.      0
ATOM   1789  C   GLU A 113      47.831  59.174  32.064  1.00  0.00           C0.      0
ATOM   1790  O   GLU A 113      47.359  58.285  32.745  1.00  0.00           O0.      0
ATOM   1791  N   GLU A 114      48.164  60.278  32.664  1.00  0.00           N0.      0
ATOM   1792  H   GLU A 114      48.547  60.984  32.051  1.00  0.00           H0.      0
ATOM   1793  CA  GLU A 114      47.946  60.514  34.075  1.00  0.00           C0.      0
ATOM   1794  HA  GLU A 114      48.086  59.585  34.627  1.00  0.00           H0.      0
ATOM   1795  CB  GLU A 114      48.958  61.522  34.631  1.00  0.00           C0.      0
ATOM   1796  HB2 GLU A 114      49.894  61.010  34.409  1.00  0.00           H0.      0
ATOM   1797  HB3 GLU A 114      48.790  62.433  34.057  1.00  0.00           H0.      0
ATOM   1798  CG  GLU A 114      48.817  61.856  36.098  1.00  0.00           C0.      0
ATOM   1799  HG2 GLU A 114      48.321  61.027  36.604  1.00  0.00           H0.      0
ATOM   1800  HG3 GLU A 114      49.794  61.771  36.573  1.00  0.00           H0.      0
ATOM   1801  CD  GLU A 114      48.081  63.144  36.392  1.00  0.00           C0.      0
ATOM   1802  OE1 GLU A 114      46.843  63.167  36.708  1.00  0.00           O0.      0
ATOM   1803  OE2 GLU A 114      48.635  64.255  36.502  1.00  0.00           O0.      0
ATOM   1804  C   GLU A 114      46.480  60.985  34.264  1.00  0.00           C0.      0
ATOM   1805  O   GLU A 114      45.978  61.830  33.511  1.00  0.00           O0.      0
ATOM   1806  N   ALA A 115      45.758  60.501  35.281  1.00  0.00           N0.      0
ATOM   1807  H   ALA A 115      46.247  60.116  36.076  1.00  0.00           H0.      0
ATOM   1808  CA  ALA A 115      44.289  60.742  35.469  1.00  0.00           C0.      0
ATOM   1809  HA  ALA A 115      43.938  61.747  35.236  1.00  0.00           H0.      0
ATOM   1810  CB  ALA A 115      43.511  59.799  34.538  1.00  0.00           C0.      0
ATOM   1811  HB1 ALA A 115      43.535  58.773  34.906  1.00  0.00           H0.      0
ATOM   1812  HB2 ALA A 115      42.472  60.094  34.388  1.00  0.00           H0.      0
ATOM   1813  HB3 ALA A 115      43.969  59.850  33.550  1.00  0.00           H0.      0
ATOM   1814  C   ALA A 115      44.005  60.414  37.003  1.00  0.00           C0.      0
ATOM   1815  O   ALA A 115      44.571  59.575  37.619  1.00  0.00           O0.      0
ATOM   1816  N   ASN A 116      42.988  61.113  37.647  1.00  0.00           N0.      0
ATOM   1817  H   ASN A 116      42.709  61.995  37.242  1.00  0.00           H0.      0
ATOM   1818  CA  ASN A 116      42.516  60.838  38.966  1.00  0.00           C0.      0
ATOM   1819  HA  ASN A 116      43.218  60.202  39.506  1.00  0.00           H0.      0
ATOM   1820  CB  ASN A 116      42.429  62.109  39.717  1.00  0.00           C0.      0
ATOM   1821  HB2 ASN A 116      43.118  62.827  39.273  1.00  0.00           H0.      0
ATOM   1822  HB3 ASN A 116      41.414  62.474  39.875  1.00  0.00           H0.      0
ATOM   1823  CG  ASN A 116      42.866  61.812  41.124  1.00  0.00           C0.      0
ATOM   1824  OD1 ASN A 116      42.099  61.329  41.917  1.00  0.00           O0.      0
ATOM   1825  ND2 ASN A 116      44.023  62.227  41.492  1.00  0.00           N0.      0
ATOM   1826 HD21 ASN A 116      44.258  62.125  42.469  1.00  0.00           H0.      0
ATOM   1827 HD22 ASN A 116      44.614  62.623  40.776  1.00  0.00           H0.      0
ATOM   1828  C   ASN A 116      41.091  60.258  38.972  1.00  0.00           C0.      0
ATOM   1829  O   ASN A 116      40.201  60.743  38.194  1.00  0.00           O0.      0
ATOM   1830  N   TRP A 117      40.815  59.290  39.878  1.00  0.00           N0.      0
ATOM   1831  H   TRP A 117      41.513  58.945  40.521  1.00  0.00           H0.      0
ATOM   1832  CA  TRP A 117      39.489  58.789  39.978  1.00  0.00           C0.      0
ATOM   1833  HA  TRP A 117      39.197  58.390  39.007  1.00  0.00           H0.      0
ATOM   1834  CB  TRP A 117      39.432  57.552  40.871  1.00  0.00           C0.      0
ATOM   1835  HB2 TRP A 117      39.320  57.915  41.893  1.00  0.00           H0.      0
ATOM   1836  HB3 TRP A 117      38.480  57.035  40.751  1.00  0.00           H0.      0
ATOM   1837  CG  TRP A 117      40.498  56.554  40.767  1.00  0.00           C0.      0
ATOM   1838  CD1 TRP A 117      41.166  56.234  39.679  1.00  0.00           C0.      0
ATOM   1839  HD1 TRP A 117      41.047  56.644  38.687  1.00  0.00           H0.      0
ATOM   1840  NE1 TRP A 117      42.064  55.226  39.972  1.00  0.00           N0.      0
ATOM   1841  HE1 TRP A 117      42.697  54.765  39.334  1.00  0.00           H0.      0
ATOM   1842  CE2 TRP A 117      42.107  54.940  41.328  1.00  0.00           C0.      0
ATOM   1843  CZ2 TRP A 117      42.967  54.162  42.096  1.00  0.00           C0.      0
ATOM   1844  HZ2 TRP A 117      43.790  53.715  41.558  1.00  0.00           H0.      0
ATOM   1845  CH2 TRP A 117      42.636  54.029  43.467  1.00  0.00           C0.      0
ATOM   1846  HH2 TRP A 117      43.248  53.401  44.097  1.00  0.00           H0.      0
ATOM   1847  CZ3 TRP A 117      41.566  54.748  44.026  1.00  0.00           C0.      0
ATOM   1848  HZ3 TRP A 117      41.360  54.677  45.083  1.00  0.00           H0.      0
ATOM   1849  CE3 TRP A 117      40.794  55.561  43.248  1.00  0.00           C0.      0
ATOM   1850  HE3 TRP A 117      40.096  56.187  43.783  1.00  0.00           H0.      0
ATOM   1851  CD2 TRP A 117      41.001  55.676  41.852  1.00  0.00           C0.      0
ATOM   1852  C   TRP A 117      38.423  59.876  40.346  1.00  0.00           C0.      0
ATOM   1853  O   TRP A 117      37.348  59.787  39.775  1.00  0.00           O0.      0
ATOM   1854  N   LEU A 118      38.696  60.854  41.203  1.00  0.00           N0.      0
ATOM   1855  H   LEU A 118      39.646  61.022  41.501  1.00  0.00           H0.      0
ATOM   1856  CA  LEU A 118      37.720  61.840  41.598  1.00  0.00           C0.      0
ATOM   1857  HA  LEU A 118      36.807  61.343  41.927  1.00  0.00           H0.      0
ATOM   1858  CB  LEU A 118      38.236  62.541  42.772  1.00  0.00           C0.      0
ATOM   1859  HB2 LEU A 118      39.323  62.547  42.694  1.00  0.00           H0.      0
ATOM   1860  HB3 LEU A 118      37.964  63.594  42.699  1.00  0.00           H0.      0
ATOM   1861  CG  LEU A 118      37.903  62.039  44.155  1.00  0.00           C0.      0
ATOM   1862  HG  LEU A 118      38.322  62.786  44.829  1.00  0.00           H0.      0
ATOM   1863  CD1 LEU A 118      36.373  62.017  44.385  1.00  0.00           C0.      0
ATOM   1864 HD11 LEU A 118      35.863  61.217  43.850  1.00  0.00           H0.      0
ATOM   1865 HD12 LEU A 118      36.049  62.010  45.426  1.00  0.00           H0.      0
ATOM   1866 HD13 LEU A 118      35.957  62.968  44.054  1.00  0.00           H0.      0
ATOM   1867  CD2 LEU A 118      38.638  60.765  44.407  1.00  0.00           C0.      0
ATOM   1868 HD21 LEU A 118      38.288  60.276  45.316  1.00  0.00           H0.      0
ATOM   1869 HD22 LEU A 118      38.523  60.140  43.521  1.00  0.00           H0.      0
ATOM   1870 HD23 LEU A 118      39.727  60.791  44.441  1.00  0.00           H0.      0
ATOM   1871  C   LEU A 118      37.184  62.755  40.387  1.00  0.00           C0.      0
ATOM   1872  O   LEU A 118      36.177  63.368  40.490  1.00  0.00           O0.      0
ATOM   1873  N   THR A 119      37.936  62.710  39.324  1.00  0.00           N0.      0
ATOM   1874  H   THR A 119      38.744  62.109  39.387  1.00  0.00           H0.      0
ATOM   1875  CA  THR A 119      37.727  63.514  38.067  1.00  0.00           C0.      0
ATOM   1876  HA  THR A 119      36.656  63.715  38.105  1.00  0.00           H0.      0
ATOM   1877  CB  THR A 119      38.496  64.842  38.048  1.00  0.00           C0.      0
ATOM   1878  HB  THR A 119      38.377  65.355  37.093  1.00  0.00           H0.      0
ATOM   1879  CG2 THR A 119      38.059  65.827  39.257  1.00  0.00           C0.      0
ATOM   1880 HG21 THR A 119      38.490  66.827  39.241  1.00  0.00           H0.      0
ATOM   1881 HG22 THR A 119      36.974  65.914  39.193  1.00  0.00           H0.      0
ATOM   1882 HG23 THR A 119      38.359  65.323  40.176  1.00  0.00           H0.      0
ATOM   1883  OG1 THR A 119      39.904  64.595  38.215  1.00  0.00           O0.      0
ATOM   1884  HG1 THR A 119      40.243  64.188  37.415  1.00  0.00           H0.      0
ATOM   1885  C   THR A 119      37.960  62.752  36.718  1.00  0.00           C0.      0
ATOM   1886  O   THR A 119      38.124  63.402  35.695  1.00  0.00           O0.      0
ATOM   1887  N   LEU A 120      37.939  61.425  36.711  1.00  0.00           N0.      0
ATOM   1888  H   LEU A 120      37.859  60.910  37.577  1.00  0.00           H0.      0
ATOM   1889  CA  LEU A 120      38.089  60.456  35.540  1.00  0.00           C0.      0
ATOM   1890  HA  LEU A 120      39.078  60.610  35.108  1.00  0.00           H0.      0
ATOM   1891  CB  LEU A 120      37.927  58.935  35.913  1.00  0.00           C0.      0
ATOM   1892  HB2 LEU A 120      37.577  58.699  36.918  1.00  0.00           H0.      0
ATOM   1893  HB3 LEU A 120      37.291  58.565  35.109  1.00  0.00           H0.      0
ATOM   1894  CG  LEU A 120      39.257  58.186  35.726  1.00  0.00           C0.      0
ATOM   1895  HG  LEU A 120      39.919  58.708  36.417  1.00  0.00           H0.      0
ATOM   1896  CD1 LEU A 120      39.109  56.729  36.165  1.00  0.00           C0.      0
ATOM   1897 HD11 LEU A 120      38.292  56.299  35.584  1.00  0.00           H0.      0
ATOM   1898 HD12 LEU A 120      40.062  56.241  35.958  1.00  0.00           H0.      0
ATOM   1899 HD13 LEU A 120      39.007  56.650  37.247  1.00  0.00           H0.      0
ATOM   1900  CD2 LEU A 120      39.823  58.188  34.344  1.00  0.00           C0.      0
ATOM   1901 HD21 LEU A 120      39.272  57.615  33.598  1.00  0.00           H0.      0
ATOM   1902 HD22 LEU A 120      39.912  59.183  33.909  1.00  0.00           H0.      0
ATOM   1903 HD23 LEU A 120      40.775  57.676  34.492  1.00  0.00           H0.      0
ATOM   1904  C   LEU A 120      37.103  60.840  34.306  1.00  0.00           C0.      0
ATOM   1905  O   LEU A 120      37.570  60.535  33.214  1.00  0.00           O0.      0
ATOM   1906  N   ASP A 121      35.897  61.327  34.552  1.00  0.00           N0.      0
ATOM   1907  H   ASP A 121      35.652  61.512  35.515  1.00  0.00           H0.      0
ATOM   1908  CA  ASP A 121      34.940  61.628  33.465  1.00  0.00           C0.      0
ATOM   1909  HA  ASP A 121      34.967  60.726  32.855  1.00  0.00           H0.      0
ATOM   1910  CB  ASP A 121      33.493  62.011  33.980  1.00  0.00           C0.      0
ATOM   1911  HB2 ASP A 121      32.900  62.247  33.097  1.00  0.00           H0.      0
ATOM   1912  HB3 ASP A 121      33.040  61.190  34.536  1.00  0.00           H0.      0
ATOM   1913  CG  ASP A 121      33.499  63.283  34.797  1.00  0.00           C0.      0
ATOM   1914  OD1 ASP A 121      32.953  64.276  34.232  1.00  0.00           O0.      0
ATOM   1915  OD2 ASP A 121      33.970  63.242  35.930  1.00  0.00           O0.      0
ATOM   1916  C   ASP A 121      35.472  62.758  32.490  1.00  0.00           C0.      0
ATOM   1917  O   ASP A 121      34.901  62.875  31.380  1.00  0.00           O0.      0
ATOM   1918  N   LYS A 122      36.515  63.467  32.898  1.00  0.00           N0.      0
ATOM   1919  H   LYS A 122      36.646  63.388  33.897  1.00  0.00           H0.      0
ATOM   1920  CA  LYS A 122      37.147  64.668  32.122  1.00  0.00           C0.      0
ATOM   1921  HA  LYS A 122      36.720  64.785  31.126  1.00  0.00           H0.      0
ATOM   1922  CB  LYS A 122      36.728  66.024  32.792  1.00  0.00           C0.      0
ATOM   1923  HB2 LYS A 122      37.073  66.811  32.122  1.00  0.00           H0.      0
ATOM   1924  HB3 LYS A 122      35.639  65.987  32.778  1.00  0.00           H0.      0
ATOM   1925  CG  LYS A 122      37.202  66.145  34.245  1.00  0.00           C0.      0
ATOM   1926  HG2 LYS A 122      36.882  65.309  34.866  1.00  0.00           H0.      0
ATOM   1927  HG3 LYS A 122      38.290  66.185  34.293  1.00  0.00           H0.      0
ATOM   1928  CD  LYS A 122      36.521  67.429  34.836  1.00  0.00           C0.      0
ATOM   1929  HD2 LYS A 122      36.919  68.297  34.311  1.00  0.00           H0.      0
ATOM   1930  HD3 LYS A 122      35.444  67.411  34.666  1.00  0.00           H0.      0
ATOM   1931  CE  LYS A 122      36.775  67.511  36.347  1.00  0.00           C0.      0
ATOM   1932  HE2 LYS A 122      36.562  66.570  36.855  1.00  0.00           H0.      0
ATOM   1933  HE3 LYS A 122      37.800  67.688  36.674  1.00  0.00           H0.      0
ATOM   1934  NZ  LYS A 122      35.999  68.507  37.046  1.00  0.00           N0.      0
ATOM   1935  HZ1 LYS A 122      36.040  68.491  38.055  1.00  0.00           H0.      0
ATOM   1936  HZ2 LYS A 122      36.168  69.456  36.745  1.00  0.00           H0.      0
ATOM   1937  HZ3 LYS A 122      35.020  68.403  36.822  1.00  0.00           H0.      0
ATOM   1938  C   LYS A 122      38.697  64.529  32.046  1.00  0.00           C0.      0
ATOM   1939  O   LYS A 122      39.341  65.032  31.098  1.00  0.00           O0.      0
ATOM   1940  N   ASP A 123      39.316  63.677  32.912  1.00  0.00           N0.      0
ATOM   1941  H   ASP A 123      38.941  63.422  33.815  1.00  0.00           H0.      0
ATOM   1942  CA  ASP A 123      40.731  63.226  32.763  1.00  0.00           C0.      0
ATOM   1943  HA  ASP A 123      41.307  64.113  32.497  1.00  0.00           H0.      0
ATOM   1944  CB  ASP A 123      41.264  62.751  34.120  1.00  0.00           C0.      0
ATOM   1945  HB2 ASP A 123      40.654  61.965  34.565  1.00  0.00           H0.      0
ATOM   1946  HB3 ASP A 123      42.269  62.334  34.060  1.00  0.00           H0.      0
ATOM   1947  CG  ASP A 123      41.427  63.783  35.233  1.00  0.00           C0.      0
ATOM   1948  OD1 ASP A 123      41.433  65.018  34.918  1.00  0.00           O0.      0
ATOM   1949  OD2 ASP A 123      41.739  63.380  36.359  1.00  0.00           O0.      0
ATOM   1950  C   ASP A 123      40.925  62.297  31.549  1.00  0.00           C0.      0
ATOM   1951  O   ASP A 123      41.800  62.531  30.739  1.00  0.00           O0.      0
ATOM   1952  N   VAL A 124      39.959  61.359  31.302  1.00  0.00           N0.      0
ATOM   1953  H   VAL A 124      39.151  61.318  31.907  1.00  0.00           H0.      0
ATOM   1954  CA  VAL A 124      40.003  60.348  30.142  1.00  0.00           C0.      0
ATOM   1955  HA  VAL A 124      40.873  60.580  29.527  1.00  0.00           H0.      0
ATOM   1956  CB  VAL A 124      40.278  58.919  30.584  1.00  0.00           C0.      0
ATOM   1957  HB  VAL A 124      39.642  58.743  31.452  1.00  0.00           H0.      0
ATOM   1958  CG1 VAL A 124      40.014  57.743  29.614  1.00  0.00           C0.      0
ATOM   1959 HG11 VAL A 124      40.409  56.820  30.037  1.00  0.00           H0.      0
ATOM   1960 HG12 VAL A 124      38.968  57.605  29.343  1.00  0.00           H0.      0
ATOM   1961 HG13 VAL A 124      40.472  58.002  28.660  1.00  0.00           H0.      0
ATOM   1962  CG2 VAL A 124      41.723  58.705  31.006  1.00  0.00           C0.      0
ATOM   1963 HG21 VAL A 124      42.029  57.671  31.169  1.00  0.00           H0.      0
ATOM   1964 HG22 VAL A 124      42.403  59.132  30.268  1.00  0.00           H0.      0
ATOM   1965 HG23 VAL A 124      41.931  59.228  31.940  1.00  0.00           H0.      0
ATOM   1966  C   VAL A 124      38.740  60.449  29.262  1.00  0.00           C0.      0
ATOM   1967  O   VAL A 124      37.654  60.771  29.829  1.00  0.00           O0.      0
ATOM   1968  N   PRO A 125      38.828  60.109  27.880  1.00  0.00           N0.      0
ATOM   1969  CD  PRO A 125      40.060  60.214  27.118  1.00  0.00           C0.      0
ATOM   1970  HD2 PRO A 125      40.488  59.238  26.889  1.00  0.00           H0.      0
ATOM   1971  HD3 PRO A 125      40.740  60.974  27.505  1.00  0.00           H0.      0
ATOM   1972  CG  PRO A 125      39.679  60.798  25.734  1.00  0.00           C0.      0
ATOM   1973  HG2 PRO A 125      40.369  60.463  24.960  1.00  0.00           H0.      0
ATOM   1974  HG3 PRO A 125      39.616  61.886  25.739  1.00  0.00           H0.      0
ATOM   1975  CB  PRO A 125      38.277  60.199  25.526  1.00  0.00           C0.      0
ATOM   1976  HB2 PRO A 125      38.295  59.207  25.075  1.00  0.00           H0.      0
ATOM   1977  HB3 PRO A 125      37.695  60.929  24.963  1.00  0.00           H0.      0
ATOM   1978  CA  PRO A 125      37.679  60.134  26.942  1.00  0.00           C0.      0
ATOM   1979  HA  PRO A 125      37.148  61.084  27.009  1.00  0.00           H0.      0
ATOM   1980  C   PRO A 125      36.840  58.930  27.223  1.00  0.00           C0.      0
ATOM   1981  O   PRO A 125      37.367  57.771  27.050  1.00  0.00           O0.      0
ATOM   1982  N   ALA A 126      35.676  59.213  27.828  1.00  0.00           N0.      0
ATOM   1983  H   ALA A 126      35.407  60.155  28.076  1.00  0.00           H0.      0
ATOM   1984  CA  ALA A 126      34.746  58.227  28.364  1.00  0.00           C0.      0
ATOM   1985  HA  ALA A 126      35.330  57.435  28.833  1.00  0.00           H0.      0
ATOM   1986  CB  ALA A 126      34.019  58.951  29.505  1.00  0.00           C0.      0
ATOM   1987  HB1 ALA A 126      33.399  58.293  30.114  1.00  0.00           H0.      0
ATOM   1988  HB2 ALA A 126      34.813  59.387  30.112  1.00  0.00           H0.      0
ATOM   1989  HB3 ALA A 126      33.348  59.677  29.048  1.00  0.00           H0.      0
ATOM   1990  C   ALA A 126      33.751  57.614  27.368  1.00  0.00           C0.      0
ATOM   1991  O   ALA A 126      33.051  56.643  27.718  1.00  0.00           O0.      0
ATOM   1992  N   GLY A 127      33.665  58.232  26.179  1.00  0.00           N0.      0
ATOM   1993  H   GLY A 127      34.321  58.985  26.029  1.00  0.00           H0.      0
ATOM   1994  CA  GLY A 127      32.468  57.908  25.313  1.00  0.00           C0.      0
ATOM   1995  HA2 GLY A 127      31.607  58.246  25.890  1.00  0.00           H0.      0
ATOM   1996  HA3 GLY A 127      32.508  58.630  24.497  1.00  0.00           H0.      0
ATOM   1997  C   GLY A 127      32.263  56.608  24.573  1.00  0.00           C0.      0
ATOM   1998  O   GLY A 127      31.139  56.186  24.377  1.00  0.00           O0.      0
ATOM   1999  N   ASP A 128      33.332  56.019  24.143  1.00  0.00           N0.      0
ATOM   2000  H   ASP A 128      34.165  56.578  24.256  1.00  0.00           H0.      0
ATOM   2001  CA  ASP A 128      33.420  54.707  23.544  1.00  0.00           C0.      0
ATOM   2002  HA  ASP A 128      32.595  54.577  22.843  1.00  0.00           H0.      0
ATOM   2003  CB  ASP A 128      34.713  54.589  22.668  1.00  0.00           C0.      0
ATOM   2004  HB2 ASP A 128      35.538  54.976  23.266  1.00  0.00           H0.      0
ATOM   2005  HB3 ASP A 128      34.894  53.537  22.444  1.00  0.00           H0.      0
ATOM   2006  CG  ASP A 128      34.735  55.414  21.393  1.00  0.00           C0.      0
ATOM   2007  OD1 ASP A 128      34.239  56.528  21.342  1.00  0.00           O0.      0
ATOM   2008  OD2 ASP A 128      35.390  55.006  20.461  1.00  0.00           O0.      0
ATOM   2009  C   ASP A 128      33.455  53.542  24.578  1.00  0.00           C0.      0
ATOM   2010  O   ASP A 128      32.930  52.515  24.265  1.00  0.00           O0.      0
ATOM   2011  N   GLY A 129      34.045  53.710  25.767  1.00  0.00           N0.      0
ATOM   2012  H   GLY A 129      34.427  54.634  25.913  1.00  0.00           H0.      0
ATOM   2013  CA  GLY A 129      34.117  52.753  26.948  1.00  0.00           C0.      0
ATOM   2014  HA2 GLY A 129      34.566  53.258  27.803  1.00  0.00           H0.      0
ATOM   2015  HA3 GLY A 129      33.137  52.396  27.263  1.00  0.00           H0.      0
ATOM   2016  C   GLY A 129      35.015  51.574  26.643  1.00  0.00           C0.      0
ATOM   2017  O   GLY A 129      35.774  51.534  25.704  1.00  0.00           O0.      0
ATOM   2018  N   PHE A 130      34.907  50.645  27.585  1.00  0.00           N0.      0
ATOM   2019  H   PHE A 130      34.374  50.952  28.386  1.00  0.00           H0.      0
ATOM   2020  CA  PHE A 130      35.827  49.498  27.698  1.00  0.00           C0.      0
ATOM   2021  HA  PHE A 130      36.467  49.407  26.820  1.00  0.00           H0.      0
ATOM   2022  CB  PHE A 130      36.796  49.807  28.833  1.00  0.00           C0.      0
ATOM   2023  HB2 PHE A 130      36.181  50.089  29.688  1.00  0.00           H0.      0
ATOM   2024  HB3 PHE A 130      37.415  48.938  29.058  1.00  0.00           H0.      0
ATOM   2025  CG  PHE A 130      37.803  50.923  28.578  1.00  0.00           C0.      0
ATOM   2026  CD1 PHE A 130      37.502  52.284  28.813  1.00  0.00           C0.      0
ATOM   2027  HD1 PHE A 130      36.506  52.360  29.224  1.00  0.00           H0.      0
ATOM   2028  CE1 PHE A 130      38.352  53.290  28.360  1.00  0.00           C0.      0
ATOM   2029  HE1 PHE A 130      37.940  54.286  28.440  1.00  0.00           H0.      0
ATOM   2030  CZ  PHE A 130      39.518  52.977  27.673  1.00  0.00           C0.      0
ATOM   2031  HZ  PHE A 130      40.162  53.730  27.243  1.00  0.00           H0.      0
ATOM   2032  CE2 PHE A 130      39.882  51.622  27.541  1.00  0.00           C0.      0
ATOM   2033  HE2 PHE A 130      40.762  51.316  26.995  1.00  0.00           H0.      0
ATOM   2034  CD2 PHE A 130      38.975  50.638  27.906  1.00  0.00           C0.      0
ATOM   2035  HD2 PHE A 130      39.189  49.616  27.631  1.00  0.00           H0.      0
ATOM   2036  C   PHE A 130      35.116  48.108  27.894  1.00  0.00           C0.      0
ATOM   2037  O   PHE A 130      33.982  48.014  28.467  1.00  0.00           O0.      0
ATOM   2038  N   ASP A 131      35.740  46.985  27.326  1.00  0.00           N0.      0
ATOM   2039  H   ASP A 131      36.675  46.959  26.945  1.00  0.00           H0.      0
ATOM   2040  CA  ASP A 131      35.026  45.765  27.527  1.00  0.00           C0.      0
ATOM   2041  HA  ASP A 131      33.973  45.856  27.264  1.00  0.00           H0.      0
ATOM   2042  CB  ASP A 131      35.537  44.753  26.470  1.00  0.00           C0.      0
ATOM   2043  HB2 ASP A 131      36.562  44.602  26.806  1.00  0.00           H0.      0
ATOM   2044  HB3 ASP A 131      34.990  43.818  26.594  1.00  0.00           H0.      0
ATOM   2045  CG  ASP A 131      35.625  45.268  24.996  1.00  0.00           C0.      0
ATOM   2046  OD1 ASP A 131      36.334  44.568  24.212  1.00  0.00           O0.      0
ATOM   2047  OD2 ASP A 131      34.968  46.253  24.665  1.00  0.00           O0.      0
ATOM   2048  C   ASP A 131      35.148  45.228  28.949  1.00  0.00           C0.      0
ATOM   2049  O   ASP A 131      34.119  44.801  29.519  1.00  0.00           O0.      0
ATOM   2050  N   ALA A 132      36.247  45.541  29.608  1.00  0.00           N0.      0
ATOM   2051  H   ALA A 132      37.061  45.871  29.111  1.00  0.00           H0.      0
ATOM   2052  CA  ALA A 132      36.377  45.473  31.075  1.00  0.00           C0.      0
ATOM   2053  HA  ALA A 132      35.406  45.710  31.508  1.00  0.00           H0.      0
ATOM   2054  CB  ALA A 132      36.820  43.973  31.385  1.00  0.00           C0.      0
ATOM   2055  HB1 ALA A 132      37.888  43.759  31.354  1.00  0.00           H0.      0
ATOM   2056  HB2 ALA A 132      36.523  43.751  32.410  1.00  0.00           H0.      0
ATOM   2057  HB3 ALA A 132      36.313  43.276  30.717  1.00  0.00           H0.      0
ATOM   2058  C   ALA A 132      37.442  46.473  31.571  1.00  0.00           C0.      0
ATOM   2059  O   ALA A 132      38.231  46.983  30.783  1.00  0.00           O0.      0
ATOM   2060  N   VAL A 133      37.369  46.698  32.877  1.00  0.00           N0.      0
ATOM   2061  H   VAL A 133      36.512  46.369  33.297  1.00  0.00           H0.      0
ATOM   2062  CA  VAL A 133      38.311  47.576  33.650  1.00  0.00           C0.      0
ATOM   2063  HA  VAL A 133      39.118  47.829  32.963  1.00  0.00           H0.      0
ATOM   2064  CB  VAL A 133      37.635  48.813  34.188  1.00  0.00           C0.      0
ATOM   2065  HB  VAL A 133      36.905  48.511  34.939  1.00  0.00           H0.      0
ATOM   2066  CG1 VAL A 133      38.738  49.682  34.842  1.00  0.00           C0.      0
ATOM   2067 HG11 VAL A 133      38.982  49.218  35.798  1.00  0.00           H0.      0
ATOM   2068 HG12 VAL A 133      39.627  49.776  34.218  1.00  0.00           H0.      0
ATOM   2069 HG13 VAL A 133      38.344  50.677  35.049  1.00  0.00           H0.      0
ATOM   2070  CG2 VAL A 133      36.953  49.620  33.036  1.00  0.00           C0.      0
ATOM   2071 HG21 VAL A 133      36.039  49.108  32.735  1.00  0.00           H0.      0
ATOM   2072 HG22 VAL A 133      36.547  50.591  33.319  1.00  0.00           H0.      0
ATOM   2073 HG23 VAL A 133      37.664  49.706  32.215  1.00  0.00           H0.      0
ATOM   2074  C   VAL A 133      38.952  46.693  34.738  1.00  0.00           C0.      0
ATOM   2075  O   VAL A 133      38.267  46.014  35.498  1.00  0.00           O0.      0
ATOM   2076  N   ILE A 134      40.302  46.819  34.963  1.00  0.00           N0.      0
ATOM   2077  H   ILE A 134      40.827  47.431  34.355  1.00  0.00           H0.      0
ATOM   2078  CA  ILE A 134      41.020  46.214  36.115  1.00  0.00           C0.      0
ATOM   2079  HA  ILE A 134      40.334  45.633  36.732  1.00  0.00           H0.      0
ATOM   2080  CB  ILE A 134      42.002  45.104  35.539  1.00  0.00           C0.      0
ATOM   2081  HB  ILE A 134      42.388  44.582  36.414  1.00  0.00           H0.      0
ATOM   2082  CG2 ILE A 134      41.153  44.031  34.747  1.00  0.00           C0.      0
ATOM   2083 HG21 ILE A 134      41.698  43.093  34.634  1.00  0.00           H0.      0
ATOM   2084 HG22 ILE A 134      40.316  43.671  35.345  1.00  0.00           H0.      0
ATOM   2085 HG23 ILE A 134      40.717  44.227  33.768  1.00  0.00           H0.      0
ATOM   2086  CG1 ILE A 134      43.289  45.592  34.770  1.00  0.00           C0.      0
ATOM   2087 HG12 ILE A 134      42.987  46.063  33.835  1.00  0.00           H0.      0
ATOM   2088 HG13 ILE A 134      43.810  46.355  35.350  1.00  0.00           H0.      0
ATOM   2089  CD1 ILE A 134      44.368  44.545  34.561  1.00  0.00           C0.      0
ATOM   2090 HD11 ILE A 134      44.837  44.285  35.510  1.00  0.00           H0.      0
ATOM   2091 HD12 ILE A 134      43.960  43.623  34.147  1.00  0.00           H0.      0
ATOM   2092 HD13 ILE A 134      45.136  44.909  33.879  1.00  0.00           H0.      0
ATOM   2093  C   ILE A 134      41.649  47.300  37.043  1.00  0.00           C0.      0
ATOM   2094  O   ILE A 134      41.725  48.458  36.575  1.00  0.00           O0.      0
ATOM   2095  N   CYS A 135      42.067  46.860  38.205  1.00  0.00           N0.      0
ATOM   2096  H   CYS A 135      41.775  45.958  38.552  1.00  0.00           H0.      0
ATOM   2097  CA  CYS A 135      42.848  47.709  39.116  1.00  0.00           C0.      0
ATOM   2098  HA  CYS A 135      43.172  48.591  38.564  1.00  0.00           H0.      0
ATOM   2099  CB  CYS A 135      42.043  48.104  40.355  1.00  0.00           C0.      0
ATOM   2100  HB2 CYS A 135      42.029  47.230  41.006  1.00  0.00           H0.      0
ATOM   2101  HB3 CYS A 135      42.537  48.950  40.834  1.00  0.00           H0.      0
ATOM   2102  SG  CYS A 135      40.315  48.552  40.008  1.00  0.00           S0.      0
ATOM   2103  HG  CYS A 135      40.145  47.507  39.193  1.00  0.00           H0.      0
ATOM   2104  C   CYS A 135      44.155  46.956  39.547  1.00  0.00           C0.      0
ATOM   2105  O   CYS A 135      45.235  47.150  38.971  1.00  0.00           O0.      0
ATOM   2106  N   LEU A 136      44.028  46.016  40.466  1.00  0.00           N0.      0
ATOM   2107  H   LEU A 136      43.110  45.930  40.879  1.00  0.00           H0.      0
ATOM   2108  CA  LEU A 136      44.996  45.067  40.955  1.00  0.00           C0.      0
ATOM   2109  HA  LEU A 136      44.365  44.595  41.709  1.00  0.00           H0.      0
ATOM   2110  CB  LEU A 136      45.259  44.029  39.830  1.00  0.00           C0.      0
ATOM   2111  HB2 LEU A 136      45.709  44.607  39.023  1.00  0.00           H0.      0
ATOM   2112  HB3 LEU A 136      45.971  43.258  40.125  1.00  0.00           H0.      0
ATOM   2113  CG  LEU A 136      43.994  43.285  39.302  1.00  0.00           C0.      0
ATOM   2114  HG  LEU A 136      43.328  43.977  38.786  1.00  0.00           H0.      0
ATOM   2115  CD1 LEU A 136      44.562  42.351  38.209  1.00  0.00           C0.      0
ATOM   2116 HD11 LEU A 136      43.750  41.910  37.631  1.00  0.00           H0.      0
ATOM   2117 HD12 LEU A 136      45.252  42.802  37.496  1.00  0.00           H0.      0
ATOM   2118 HD13 LEU A 136      45.074  41.570  38.770  1.00  0.00           H0.      0
ATOM   2119  CD2 LEU A 136      43.248  42.568  40.378  1.00  0.00           C0.      0
ATOM   2120 HD21 LEU A 136      43.929  41.859  40.850  1.00  0.00           H0.      0
ATOM   2121 HD22 LEU A 136      42.824  43.170  41.182  1.00  0.00           H0.      0
ATOM   2122 HD23 LEU A 136      42.522  41.959  39.839  1.00  0.00           H0.      0
ATOM   2123  C   LEU A 136      46.301  45.488  41.729  1.00  0.00           C0.      0
ATOM   2124  O   LEU A 136      46.646  46.654  41.763  1.00  0.00           O0.      0
ATOM   2125  N   GLY A 137      46.953  44.595  42.411  1.00  0.00           N0.      0
ATOM   2126  H   GLY A 137      46.577  43.671  42.569  1.00  0.00           H0.      0
ATOM   2127  CA  GLY A 137      48.167  45.031  43.216  1.00  0.00           C0.      0
ATOM   2128  HA2 GLY A 137      48.702  44.128  43.510  1.00  0.00           H0.      0
ATOM   2129  HA3 GLY A 137      48.865  45.607  42.608  1.00  0.00           H0.      0
ATOM   2130  C   GLY A 137      47.777  45.911  44.390  1.00  0.00           C0.      0
ATOM   2131  O   GLY A 137      48.693  46.653  44.850  1.00  0.00           O0.      0
ATOM   2132  N   ASN A 138      46.575  45.653  44.993  1.00  0.00           N0.      0
ATOM   2133  H   ASN A 138      46.011  44.897  44.632  1.00  0.00           H0.      0
ATOM   2134  CA  ASN A 138      45.901  46.407  46.101  1.00  0.00           C0.      0
ATOM   2135  HA  ASN A 138      44.959  45.864  46.187  1.00  0.00           H0.      0
ATOM   2136  CB  ASN A 138      46.696  46.184  47.461  1.00  0.00           C0.      0
ATOM   2137  HB2 ASN A 138      46.659  45.099  47.556  1.00  0.00           H0.      0
ATOM   2138  HB3 ASN A 138      47.765  46.393  47.428  1.00  0.00           H0.      0
ATOM   2139  CG  ASN A 138      45.993  46.869  48.569  1.00  0.00           C0.      0
ATOM   2140  OD1 ASN A 138      44.766  46.676  48.688  1.00  0.00           O0.      0
ATOM   2141  ND2 ASN A 138      46.729  47.447  49.477  1.00  0.00           N0.      0
ATOM   2142 HD21 ASN A 138      46.285  47.826  50.301  1.00  0.00           H0.      0
ATOM   2143 HD22 ASN A 138      47.715  47.582  49.304  1.00  0.00           H0.      0
ATOM   2144  C   ASN A 138      45.679  47.891  45.808  1.00  0.00           C0.      0
ATOM   2145  O   ASN A 138      46.461  48.705  46.273  1.00  0.00           O0.      0
ATOM   2146  N   SER A 139      44.643  48.261  45.076  1.00  0.00           N0.      0
ATOM   2147  H   SER A 139      43.985  47.557  44.774  1.00  0.00           H0.      0
ATOM   2148  CA  SER A 139      44.452  49.651  44.585  1.00  0.00           C0.      0
ATOM   2149  HA  SER A 139      45.460  50.056  44.501  1.00  0.00           H0.      0
ATOM   2150  CB  SER A 139      43.961  49.683  43.088  1.00  0.00           C0.      0
ATOM   2151  HB2 SER A 139      42.962  49.249  43.060  1.00  0.00           H0.      0
ATOM   2152  HB3 SER A 139      44.001  50.714  42.737  1.00  0.00           H0.      0
ATOM   2153  OG  SER A 139      45.007  48.901  42.449  1.00  0.00           O0.      0
ATOM   2154  HG  SER A 139      44.957  47.973  42.692  1.00  0.00           H0.      0
ATOM   2155  C   SER A 139      43.509  50.591  45.457  1.00  0.00           C0.      0
ATOM   2156  O   SER A 139      43.897  51.740  45.825  1.00  0.00           O0.      0
ATOM   2157  N   PHE A 140      42.199  50.205  45.650  1.00  0.00           N0.      0
ATOM   2158  H   PHE A 140      42.060  49.211  45.541  1.00  0.00           H0.      0
ATOM   2159  CA  PHE A 140      41.151  51.086  46.121  1.00  0.00           C0.      0
ATOM   2160  HA  PHE A 140      41.153  52.041  45.596  1.00  0.00           H0.      0
ATOM   2161  CB  PHE A 140      39.808  50.518  45.673  1.00  0.00           C0.      0
ATOM   2162  HB2 PHE A 140      39.860  50.047  44.691  1.00  0.00           H0.      0
ATOM   2163  HB3 PHE A 140      39.426  49.789  46.388  1.00  0.00           H0.      0
ATOM   2164  CG  PHE A 140      38.831  51.647  45.518  1.00  0.00           C0.      0
ATOM   2165  CD1 PHE A 140      38.781  52.362  44.311  1.00  0.00           C0.      0
ATOM   2166  HD1 PHE A 140      39.528  52.188  43.551  1.00  0.00           H0.      0
ATOM   2167  CE1 PHE A 140      37.838  53.446  44.218  1.00  0.00           C0.      0
ATOM   2168  HE1 PHE A 140      37.814  54.052  43.325  1.00  0.00           H0.      0
ATOM   2169  CZ  PHE A 140      37.056  53.794  45.312  1.00  0.00           C0.      0
ATOM   2170  HZ  PHE A 140      36.526  54.729  45.204  1.00  0.00           H0.      0
ATOM   2171  CE2 PHE A 140      37.112  53.090  46.468  1.00  0.00           C0.      0
ATOM   2172  HE2 PHE A 140      36.603  53.452  47.349  1.00  0.00           H0.      0
ATOM   2173  CD2 PHE A 140      38.065  52.065  46.645  1.00  0.00           C0.      0
ATOM   2174  HD2 PHE A 140      38.157  51.507  47.566  1.00  0.00           H0.      0
ATOM   2175  C   PHE A 140      41.316  51.522  47.589  1.00  0.00           C0.      0
ATOM   2176  O   PHE A 140      40.830  52.541  48.029  1.00  0.00           O0.      0
ATOM   2177  N   ALA A 141      42.223  50.740  48.231  1.00  0.00           N0.      0
ATOM   2178  H   ALA A 141      42.588  49.908  47.791  1.00  0.00           H0.      0
ATOM   2179  CA  ALA A 141      42.472  50.859  49.657  1.00  0.00           C0.      0
ATOM   2180  HA  ALA A 141      41.480  50.853  50.109  1.00  0.00           H0.      0
ATOM   2181  CB  ALA A 141      43.211  49.581  50.102  1.00  0.00           C0.      0
ATOM   2182  HB1 ALA A 141      42.534  48.726  50.122  1.00  0.00           H0.      0
ATOM   2183  HB2 ALA A 141      44.078  49.449  49.455  1.00  0.00           H0.      0
ATOM   2184  HB3 ALA A 141      43.621  49.722  51.101  1.00  0.00           H0.      0
ATOM   2185  C   ALA A 141      43.169  52.118  50.078  1.00  0.00           C0.      0
ATOM   2186  O   ALA A 141      43.080  52.496  51.246  1.00  0.00           O0.      0
ATOM   2187  N   HID A 142      43.845  52.834  49.159  1.00  0.00           N0.      0
ATOM   2188  H   HID A 142      43.753  52.512  48.205  1.00  0.00           H0.      0
ATOM   2189  CA  HID A 142      44.668  53.936  49.460  1.00  0.00           C0.      0
ATOM   2190  HA  HID A 142      45.082  53.664  50.431  1.00  0.00           H0.      0
ATOM   2191  CB  HID A 142      45.753  54.067  48.358  1.00  0.00           C0.      0
ATOM   2192  HB2 HID A 142      45.237  54.129  47.400  1.00  0.00           H0.      0
ATOM   2193  HB3 HID A 142      46.253  54.998  48.626  1.00  0.00           H0.      0
ATOM   2194  CG  HID A 142      46.834  53.086  48.370  1.00  0.00           C0.      0
ATOM   2195  ND1 HID A 142      47.855  53.146  49.273  1.00  0.00           N0.      0
ATOM   2196  HD1 HID A 142      47.869  53.712  50.110  1.00  0.00           H0.      0
ATOM   2197  CE1 HID A 142      48.683  52.113  49.123  1.00  0.00           C0.      0
ATOM   2198  HE1 HID A 142      49.496  51.954  49.816  1.00  0.00           H0.      0
ATOM   2199  NE2 HID A 142      48.282  51.372  48.075  1.00  0.00           N0.      0
ATOM   2200  CD2 HID A 142      47.124  52.029  47.551  1.00  0.00           C0.      0
ATOM   2201  HD2 HID A 142      46.497  51.651  46.757  1.00  0.00           H0.      0
ATOM   2202  C   HID A 142      43.859  55.299  49.581  1.00  0.00           C0.      0
ATOM   2203  O   HID A 142      44.296  56.310  50.106  1.00  0.00           O0.      0
ATOM   2204  N   LEU A 143      42.623  55.295  49.124  1.00  0.00           N0.      0
ATOM   2205  H   LEU A 143      42.209  54.407  48.879  1.00  0.00           H0.      0
ATOM   2206  CA  LEU A 143      41.706  56.495  49.149  1.00  0.00           C0.      0
ATOM   2207  HA  LEU A 143      42.313  57.298  48.731  1.00  0.00           H0.      0
ATOM   2208  CB  LEU A 143      40.526  56.225  48.115  1.00  0.00           C0.      0
ATOM   2209  HB2 LEU A 143      40.964  55.733  47.246  1.00  0.00           H0.      0
ATOM   2210  HB3 LEU A 143      39.927  55.396  48.490  1.00  0.00           H0.      0
ATOM   2211  CG  LEU A 143      39.674  57.472  47.820  1.00  0.00           C0.      0
ATOM   2212  HG  LEU A 143      39.258  57.907  48.729  1.00  0.00           H0.      0
ATOM   2213  CD1 LEU A 143      40.473  58.567  47.161  1.00  0.00           C0.      0
ATOM   2214 HD11 LEU A 143      40.910  58.136  46.260  1.00  0.00           H0.      0
ATOM   2215 HD12 LEU A 143      39.806  59.411  46.986  1.00  0.00           H0.      0
ATOM   2216 HD13 LEU A 143      41.343  58.839  47.760  1.00  0.00           H0.      0
ATOM   2217  CD2 LEU A 143      38.512  57.126  46.871  1.00  0.00           C0.      0
ATOM   2218 HD21 LEU A 143      37.807  57.956  46.906  1.00  0.00           H0.      0
ATOM   2219 HD22 LEU A 143      38.870  57.028  45.846  1.00  0.00           H0.      0
ATOM   2220 HD23 LEU A 143      38.054  56.173  47.137  1.00  0.00           H0.      0
ATOM   2221  C   LEU A 143      41.310  56.773  50.607  1.00  0.00           C0.      0
ATOM   2222  O   LEU A 143      40.567  55.976  51.190  1.00  0.00           O0.      0
ATOM   2223  N   PRO A 144      41.701  57.959  51.149  1.00  0.00           N0.      0
ATOM   2224  CD  PRO A 144      42.450  59.040  50.495  1.00  0.00           C0.      0
ATOM   2225  HD2 PRO A 144      41.882  59.455  49.662  1.00  0.00           H0.      0
ATOM   2226  HD3 PRO A 144      43.417  58.637  50.195  1.00  0.00           H0.      0
ATOM   2227  CG  PRO A 144      42.567  60.092  51.618  1.00  0.00           C0.      0
ATOM   2228  HG2 PRO A 144      41.922  60.970  51.585  1.00  0.00           H0.      0
ATOM   2229  HG3 PRO A 144      43.514  60.632  51.586  1.00  0.00           H0.      0
ATOM   2230  CB  PRO A 144      42.458  59.276  52.952  1.00  0.00           C0.      0
ATOM   2231  HB2 PRO A 144      42.204  59.862  53.836  1.00  0.00           H0.      0
ATOM   2232  HB3 PRO A 144      43.342  58.650  53.076  1.00  0.00           H0.      0
ATOM   2233  CA  PRO A 144      41.379  58.309  52.554  1.00  0.00           C0.      0
ATOM   2234  HA  PRO A 144      41.415  57.431  53.199  1.00  0.00           H0.      0
ATOM   2235  C   PRO A 144      40.037  59.001  52.729  1.00  0.00           C0.      0
ATOM   2236  O   PRO A 144      39.526  59.519  51.747  1.00  0.00           O0.      0
ATOM   2237  N   ASP A 145      39.445  58.946  53.932  1.00  0.00           N0.      0
ATOM   2238  H   ASP A 145      39.843  58.548  54.771  1.00  0.00           H0.      0
ATOM   2239  CA  ASP A 145      38.288  59.885  54.205  1.00  0.00           C0.      0
ATOM   2240  HA  ASP A 145      37.583  59.993  53.380  1.00  0.00           H0.      0
ATOM   2241  CB  ASP A 145      37.330  59.250  55.212  1.00  0.00           C0.      0
ATOM   2242  HB2 ASP A 145      36.876  58.360  54.777  1.00  0.00           H0.      0
ATOM   2243  HB3 ASP A 145      37.812  59.016  56.161  1.00  0.00           H0.      0
ATOM   2244  CG  ASP A 145      36.138  60.048  55.598  1.00  0.00           C0.      0
ATOM   2245  OD1 ASP A 145      35.801  61.018  54.898  1.00  0.00           O0.      0
ATOM   2246  OD2 ASP A 145      35.558  59.669  56.577  1.00  0.00           O0.      0
ATOM   2247  C   ASP A 145      38.843  61.278  54.647  1.00  0.00           C0.      0
ATOM   2248  O   ASP A 145      39.468  61.455  55.746  1.00  0.00           O0.      0
ATOM   2249  N   SER A 146      38.453  62.322  53.866  1.00  0.00           N0.      0
ATOM   2250  H   SER A 146      37.898  62.053  53.066  1.00  0.00           H0.      0
ATOM   2251  CA  SER A 146      38.713  63.721  54.157  1.00  0.00           C0.      0
ATOM   2252  HA  SER A 146      39.417  63.875  54.975  1.00  0.00           H0.      0
ATOM   2253  CB  SER A 146      39.238  64.413  52.939  1.00  0.00           C0.      0
ATOM   2254  HB2 SER A 146      38.478  64.511  52.163  1.00  0.00           H0.      0
ATOM   2255  HB3 SER A 146      39.534  65.430  53.197  1.00  0.00           H0.      0
ATOM   2256  OG  SER A 146      40.414  63.779  52.440  1.00  0.00           O0.      0
ATOM   2257  HG  SER A 146      40.147  62.992  51.959  1.00  0.00           H0.      0
ATOM   2258  C   SER A 146      37.521  64.482  54.693  1.00  0.00           C0.      0
ATOM   2259  O   SER A 146      37.730  65.684  54.821  1.00  0.00           O0.      0
ATOM   2260  N   LYS A 147      36.305  63.916  54.852  1.00  0.00           N0.      0
ATOM   2261  H   LYS A 147      36.234  62.932  54.637  1.00  0.00           H0.      0
ATOM   2262  CA  LYS A 147      35.085  64.728  55.086  1.00  0.00           C0.      0
ATOM   2263  HA  LYS A 147      35.517  65.624  55.531  1.00  0.00           H0.      0
ATOM   2264  CB  LYS A 147      34.346  64.999  53.724  1.00  0.00           C0.      0
ATOM   2265  HB2 LYS A 147      34.152  64.015  53.297  1.00  0.00           H0.      0
ATOM   2266  HB3 LYS A 147      33.450  65.604  53.858  1.00  0.00           H0.      0
ATOM   2267  CG  LYS A 147      35.254  65.644  52.719  1.00  0.00           C0.      0
ATOM   2268  HG2 LYS A 147      35.586  66.611  53.097  1.00  0.00           H0.      0
ATOM   2269  HG3 LYS A 147      36.093  64.973  52.535  1.00  0.00           H0.      0
ATOM   2270  CD  LYS A 147      34.706  65.922  51.302  1.00  0.00           C0.      0
ATOM   2271  HD2 LYS A 147      34.611  64.940  50.838  1.00  0.00           H0.      0
ATOM   2272  HD3 LYS A 147      33.750  66.431  51.429  1.00  0.00           H0.      0
ATOM   2273  CE  LYS A 147      35.676  66.842  50.489  1.00  0.00           C0.      0
ATOM   2274  HE2 LYS A 147      35.970  67.640  51.170  1.00  0.00           H0.      0
ATOM   2275  HE3 LYS A 147      36.496  66.244  50.092  1.00  0.00           H0.      0
ATOM   2276  NZ  LYS A 147      35.042  67.357  49.308  1.00  0.00           N0.      0
ATOM   2277  HZ1 LYS A 147      34.219  67.898  49.535  1.00  0.00           H0.      0
ATOM   2278  HZ2 LYS A 147      35.629  68.009  48.807  1.00  0.00           H0.      0
ATOM   2279  HZ3 LYS A 147      34.865  66.566  48.706  1.00  0.00           H0.      0
ATOM   2280  C   LYS A 147      34.234  64.248  56.210  1.00  0.00           C0.      0
ATOM   2281  O   LYS A 147      33.387  64.980  56.617  1.00  0.00           O0.      0
ATOM   2282  N   GLY A 148      34.333  63.007  56.568  1.00  0.00           N0.      0
ATOM   2283  H   GLY A 148      34.992  62.384  56.123  1.00  0.00           H0.      0
ATOM   2284  CA  GLY A 148      33.380  62.321  57.359  1.00  0.00           C0.      0
ATOM   2285  HA2 GLY A 148      33.906  61.405  57.628  1.00  0.00           H0.      0
ATOM   2286  HA3 GLY A 148      32.964  62.948  58.147  1.00  0.00           H0.      0
ATOM   2287  C   GLY A 148      32.243  61.989  56.344  1.00  0.00           C0.      0
ATOM   2288  O   GLY A 148      31.089  61.833  56.694  1.00  0.00           O0.      0
ATOM   2289  N   ASP A 149      32.567  61.912  55.013  1.00  0.00           N0.      0
ATOM   2290  H   ASP A 149      33.529  62.071  54.750  1.00  0.00           H0.      0
ATOM   2291  CA  ASP A 149      31.629  61.505  53.983  1.00  0.00           C0.      0
ATOM   2292  HA  ASP A 149      30.870  60.909  54.488  1.00  0.00           H0.      0
ATOM   2293  CB  ASP A 149      30.831  62.792  53.504  1.00  0.00           C0.      0
ATOM   2294  HB2 ASP A 149      30.513  63.285  54.423  1.00  0.00           H0.      0
ATOM   2295  HB3 ASP A 149      31.507  63.537  53.084  1.00  0.00           H0.      0
ATOM   2296  CG  ASP A 149      29.709  62.592  52.510  1.00  0.00           C0.      0
ATOM   2297  OD1 ASP A 149      29.589  61.457  52.016  1.00  0.00           O0.      0
ATOM   2298  OD2 ASP A 149      28.945  63.553  52.221  1.00  0.00           O0.      0
ATOM   2299  C   ASP A 149      32.410  60.671  52.917  1.00  0.00           C0.      0
ATOM   2300  O   ASP A 149      33.136  61.192  52.034  1.00  0.00           O0.      0
ATOM   2301  N   GLN A 150      32.084  59.383  52.944  1.00  0.00           N0.      0
ATOM   2302  H   GLN A 150      31.488  59.014  53.671  1.00  0.00           H0.      0
ATOM   2303  CA  GLN A 150      32.386  58.434  51.843  1.00  0.00           C0.      0
ATOM   2304  HA  GLN A 150      33.466  58.527  51.725  1.00  0.00           H0.      0
ATOM   2305  CB  GLN A 150      32.064  57.002  52.317  1.00  0.00           C0.      0
ATOM   2306  HB2 GLN A 150      31.067  56.802  52.709  1.00  0.00           H0.      0
ATOM   2307  HB3 GLN A 150      32.237  56.232  51.565  1.00  0.00           H0.      0
ATOM   2308  CG  GLN A 150      33.026  56.461  53.359  1.00  0.00           C0.      0
ATOM   2309  HG2 GLN A 150      33.983  56.967  53.234  1.00  0.00           H0.      0
ATOM   2310  HG3 GLN A 150      32.710  56.921  54.296  1.00  0.00           H0.      0
ATOM   2311  CD  GLN A 150      33.215  54.950  53.479  1.00  0.00           C0.      0
ATOM   2312  OE1 GLN A 150      32.951  54.396  54.514  1.00  0.00           O0.      0
ATOM   2313  NE2 GLN A 150      33.722  54.307  52.429  1.00  0.00           N0.      0
ATOM   2314 HE21 GLN A 150      33.822  53.302  52.425  1.00  0.00           H0.      0
ATOM   2315 HE22 GLN A 150      34.013  54.880  51.649  1.00  0.00           H0.      0
ATOM   2316  C   GLN A 150      31.824  58.755  50.479  1.00  0.00           C0.      0
ATOM   2317  O   GLN A 150      32.227  58.044  49.563  1.00  0.00           O0.      0
ATOM   2318  N   SER A 151      30.914  59.715  50.234  1.00  0.00           N0.      0
ATOM   2319  H   SER A 151      30.488  60.204  51.008  1.00  0.00           H0.      0
ATOM   2320  CA  SER A 151      30.569  60.248  48.923  1.00  0.00           C0.      0
ATOM   2321  HA  SER A 151      30.081  59.443  48.373  1.00  0.00           H0.      0
ATOM   2322  CB  SER A 151      29.553  61.399  49.104  1.00  0.00           C0.      0
ATOM   2323  HB2 SER A 151      30.073  62.277  49.489  1.00  0.00           H0.      0
ATOM   2324  HB3 SER A 151      29.121  61.568  48.117  1.00  0.00           H0.      0
ATOM   2325  OG  SER A 151      28.424  61.045  49.832  1.00  0.00           O0.      0
ATOM   2326  HG  SER A 151      28.610  60.954  50.769  1.00  0.00           H0.      0
ATOM   2327  C   SER A 151      31.738  60.629  47.997  1.00  0.00           C0.      0
ATOM   2328  O   SER A 151      31.501  60.414  46.800  1.00  0.00           O0.      0
ATOM   2329  N   GLU A 152      32.941  60.858  48.510  1.00  0.00           N0.      0
ATOM   2330  H   GLU A 152      33.028  61.127  49.480  1.00  0.00           H0.      0
ATOM   2331  CA  GLU A 152      34.158  61.044  47.661  1.00  0.00           C0.      0
ATOM   2332  HA  GLU A 152      33.957  61.836  46.940  1.00  0.00           H0.      0
ATOM   2333  CB  GLU A 152      35.395  61.528  48.465  1.00  0.00           C0.      0
ATOM   2334  HB2 GLU A 152      35.557  60.889  49.334  1.00  0.00           H0.      0
ATOM   2335  HB3 GLU A 152      36.331  61.448  47.914  1.00  0.00           H0.      0
ATOM   2336  CG  GLU A 152      35.145  62.955  49.064  1.00  0.00           C0.      0
ATOM   2337  HG2 GLU A 152      34.327  62.935  49.784  1.00  0.00           H0.      0
ATOM   2338  HG3 GLU A 152      36.061  63.295  49.547  1.00  0.00           H0.      0
ATOM   2339  CD  GLU A 152      34.893  64.144  48.088  1.00  0.00           C0.      0
ATOM   2340  OE1 GLU A 152      35.750  64.234  47.138  1.00  0.00           O0.      0
ATOM   2341  OE2 GLU A 152      33.911  64.941  48.220  1.00  0.00           O0.      0
ATOM   2342  C   GLU A 152      34.542  59.750  46.914  1.00  0.00           C0.      0
ATOM   2343  O   GLU A 152      34.762  59.712  45.684  1.00  0.00           O0.      0
ATOM   2344  N   HIE A 153      34.529  58.600  47.656  1.00  0.00           N0.      0
ATOM   2345  H   HIE A 153      34.070  58.645  48.554  1.00  0.00           H0.      0
ATOM   2346  CA  HIE A 153      34.780  57.203  47.252  1.00  0.00           C0.      0
ATOM   2347  HA  HIE A 153      35.722  57.185  46.702  1.00  0.00           H0.      0
ATOM   2348  CB  HIE A 153      34.982  56.341  48.519  1.00  0.00           C0.      0
ATOM   2349  HB2 HIE A 153      33.973  56.181  48.900  1.00  0.00           H0.      0
ATOM   2350  HB3 HIE A 153      35.386  55.399  48.148  1.00  0.00           H0.      0
ATOM   2351  CG  HIE A 153      35.718  56.901  49.741  1.00  0.00           C0.      0
ATOM   2352  ND1 HIE A 153      35.608  56.290  51.042  1.00  0.00           N0.      0
ATOM   2353  CE1 HIE A 153      36.452  57.035  51.853  1.00  0.00           C0.      0
ATOM   2354  HE1 HIE A 153      36.579  56.807  52.901  1.00  0.00           H0.      0
ATOM   2355  NE2 HIE A 153      36.979  58.031  51.200  1.00  0.00           N0.      0
ATOM   2356  HE2 HIE A 153      37.704  58.608  51.601  1.00  0.00           H0.      0
ATOM   2357  CD2 HIE A 153      36.665  57.910  49.834  1.00  0.00           C0.      0
ATOM   2358  HD2 HIE A 153      37.075  58.432  48.983  1.00  0.00           H0.      0
ATOM   2359  C   HIE A 153      33.691  56.754  46.336  1.00  0.00           C0.      0
ATOM   2360  O   HIE A 153      34.061  56.067  45.340  1.00  0.00           O0.      0
ATOM   2361  N   ARG A 154      32.469  57.029  46.644  1.00  0.00           N0.      0
ATOM   2362  H   ARG A 154      32.323  57.491  47.530  1.00  0.00           H0.      0
ATOM   2363  CA  ARG A 154      31.331  56.748  45.669  1.00  0.00           C0.      0
ATOM   2364  HA  ARG A 154      31.406  55.715  45.331  1.00  0.00           H0.      0
ATOM   2365  CB  ARG A 154      30.085  57.214  46.342  1.00  0.00           C0.      0
ATOM   2366  HB2 ARG A 154      30.164  58.226  46.739  1.00  0.00           H0.      0
ATOM   2367  HB3 ARG A 154      29.357  57.351  45.542  1.00  0.00           H0.      0
ATOM   2368  CG  ARG A 154      29.633  56.299  47.435  1.00  0.00           C0.      0
ATOM   2369  HG2 ARG A 154      29.777  55.258  47.147  1.00  0.00           H0.      0
ATOM   2370  HG3 ARG A 154      30.333  56.374  48.267  1.00  0.00           H0.      0
ATOM   2371  CD  ARG A 154      28.186  56.585  47.932  1.00  0.00           C0.      0
ATOM   2372  HD2 ARG A 154      28.191  57.633  48.233  1.00  0.00           H0.      0
ATOM   2373  HD3 ARG A 154      27.518  56.434  47.084  1.00  0.00           H0.      0
ATOM   2374  NE  ARG A 154      27.739  55.843  49.150  1.00  0.00           N0.      0
ATOM   2375  HE  ARG A 154      27.918  56.238  50.062  1.00  0.00           H0.      0
ATOM   2376  CZ  ARG A 154      27.320  54.597  49.232  1.00  0.00           C0.      0
ATOM   2377  NH1 ARG A 154      27.084  54.023  50.392  1.00  0.00           N0.      0
ATOM   2378 HH11 ARG A 154      27.038  54.618  51.207  1.00  0.00           H0.      0
ATOM   2379 HH12 ARG A 154      26.821  53.055  50.509  1.00  0.00           H0.      0
ATOM   2380  NH2 ARG A 154      27.329  53.809  48.167  1.00  0.00           N0.      0
ATOM   2381 HH21 ARG A 154      27.475  54.103  47.212  1.00  0.00           H0.      0
ATOM   2382 HH22 ARG A 154      26.792  52.980  48.378  1.00  0.00           H0.      0
ATOM   2383  C   ARG A 154      31.476  57.561  44.387  1.00  0.00           C0.      0
ATOM   2384  O   ARG A 154      31.290  56.956  43.322  1.00  0.00           O0.      0
ATOM   2385  N   LEU A 155      31.807  58.883  44.403  1.00  0.00           N0.      0
ATOM   2386  H   LEU A 155      32.022  59.250  45.319  1.00  0.00           H0.      0
ATOM   2387  CA  LEU A 155      31.987  59.607  43.125  1.00  0.00           C0.      0
ATOM   2388  HA  LEU A 155      31.149  59.604  42.428  1.00  0.00           H0.      0
ATOM   2389  CB  LEU A 155      32.205  61.106  43.402  1.00  0.00           C0.      0
ATOM   2390  HB2 LEU A 155      31.213  61.446  43.698  1.00  0.00           H0.      0
ATOM   2391  HB3 LEU A 155      32.924  61.205  44.215  1.00  0.00           H0.      0
ATOM   2392  CG  LEU A 155      32.782  61.943  42.248  1.00  0.00           C0.      0
ATOM   2393  HG  LEU A 155      33.664  61.499  41.787  1.00  0.00           H0.      0
ATOM   2394  CD1 LEU A 155      31.789  62.043  41.090  1.00  0.00           C0.      0
ATOM   2395 HD11 LEU A 155      32.040  62.850  40.403  1.00  0.00           H0.      0
ATOM   2396 HD12 LEU A 155      31.883  61.087  40.575  1.00  0.00           H0.      0
ATOM   2397 HD13 LEU A 155      30.763  62.235  41.404  1.00  0.00           H0.      0
ATOM   2398  CD2 LEU A 155      33.019  63.363  42.775  1.00  0.00           C0.      0
ATOM   2399 HD21 LEU A 155      32.002  63.648  43.044  1.00  0.00           H0.      0
ATOM   2400 HD22 LEU A 155      33.726  63.410  43.604  1.00  0.00           H0.      0
ATOM   2401 HD23 LEU A 155      33.341  63.894  41.880  1.00  0.00           H0.      0
ATOM   2402  C   LEU A 155      33.115  59.016  42.329  1.00  0.00           C0.      0
ATOM   2403  O   LEU A 155      32.973  58.797  41.098  1.00  0.00           O0.      0
ATOM   2404  N   ALA A 156      34.273  58.750  43.032  1.00  0.00           N0.      0
ATOM   2405  H   ALA A 156      34.418  59.211  43.918  1.00  0.00           H0.      0
ATOM   2406  CA  ALA A 156      35.451  58.056  42.466  1.00  0.00           C0.      0
ATOM   2407  HA  ALA A 156      36.022  58.734  41.832  1.00  0.00           H0.      0
ATOM   2408  CB  ALA A 156      36.423  57.667  43.581  1.00  0.00           C0.      0
ATOM   2409  HB1 ALA A 156      36.050  56.822  44.160  1.00  0.00           H0.      0
ATOM   2410  HB2 ALA A 156      37.374  57.248  43.252  1.00  0.00           H0.      0
ATOM   2411  HB3 ALA A 156      36.560  58.536  44.224  1.00  0.00           H0.      0
ATOM   2412  C   ALA A 156      35.113  56.793  41.705  1.00  0.00           C0.      0
ATOM   2413  O   ALA A 156      35.249  56.702  40.410  1.00  0.00           O0.      0
ATOM   2414  N   LEU A 157      34.318  55.916  42.359  1.00  0.00           N0.      0
ATOM   2415  H   LEU A 157      34.200  56.155  43.334  1.00  0.00           H0.      0
ATOM   2416  CA  LEU A 157      33.785  54.721  41.816  1.00  0.00           C0.      0
ATOM   2417  HA  LEU A 157      34.622  54.275  41.279  1.00  0.00           H0.      0
ATOM   2418  CB  LEU A 157      33.051  53.880  42.905  1.00  0.00           C0.      0
ATOM   2419  HB2 LEU A 157      32.453  54.503  43.571  1.00  0.00           H0.      0
ATOM   2420  HB3 LEU A 157      32.379  53.147  42.458  1.00  0.00           H0.      0
ATOM   2421  CG  LEU A 157      34.030  53.139  43.837  1.00  0.00           C0.      0
ATOM   2422  HG  LEU A 157      34.896  53.766  44.046  1.00  0.00           H0.      0
ATOM   2423  CD1 LEU A 157      33.374  52.643  45.113  1.00  0.00           C0.      0
ATOM   2424 HD11 LEU A 157      34.155  52.241  45.758  1.00  0.00           H0.      0
ATOM   2425 HD12 LEU A 157      32.771  53.440  45.546  1.00  0.00           H0.      0
ATOM   2426 HD13 LEU A 157      32.668  51.826  44.964  1.00  0.00           H0.      0
ATOM   2427  CD2 LEU A 157      34.604  51.877  42.989  1.00  0.00           C0.      0
ATOM   2428 HD21 LEU A 157      33.740  51.235  42.817  1.00  0.00           H0.      0
ATOM   2429 HD22 LEU A 157      35.106  52.232  42.089  1.00  0.00           H0.      0
ATOM   2430 HD23 LEU A 157      35.259  51.497  43.773  1.00  0.00           H0.      0
ATOM   2431  C   LEU A 157      32.776  55.005  40.678  1.00  0.00           C0.      0
ATOM   2432  O   LEU A 157      32.938  54.367  39.611  1.00  0.00           O0.      0
ATOM   2433  N   LYS A 158      31.787  55.919  40.811  1.00  0.00           N0.      0
ATOM   2434  H   LYS A 158      31.606  56.301  41.728  1.00  0.00           H0.      0
ATOM   2435  CA  LYS A 158      30.889  56.364  39.686  1.00  0.00           C0.      0
ATOM   2436  HA  LYS A 158      30.439  55.408  39.419  1.00  0.00           H0.      0
ATOM   2437  CB  LYS A 158      29.808  57.403  40.171  1.00  0.00           C0.      0
ATOM   2438  HB2 LYS A 158      30.355  58.225  40.633  1.00  0.00           H0.      0
ATOM   2439  HB3 LYS A 158      29.296  57.710  39.260  1.00  0.00           H0.      0
ATOM   2440  CG  LYS A 158      28.858  56.706  41.205  1.00  0.00           C0.      0
ATOM   2441  HG2 LYS A 158      28.255  56.077  40.551  1.00  0.00           H0.      0
ATOM   2442  HG3 LYS A 158      29.455  56.095  41.882  1.00  0.00           H0.      0
ATOM   2443  CD  LYS A 158      28.117  57.734  42.015  1.00  0.00           C0.      0
ATOM   2444  HD2 LYS A 158      28.694  58.448  42.602  1.00  0.00           H0.      0
ATOM   2445  HD3 LYS A 158      27.384  58.253  41.397  1.00  0.00           H0.      0
ATOM   2446  CE  LYS A 158      27.351  56.832  42.990  1.00  0.00           C0.      0
ATOM   2447  HE2 LYS A 158      26.685  56.287  42.321  1.00  0.00           H0.      0
ATOM   2448  HE3 LYS A 158      28.018  56.079  43.408  1.00  0.00           H0.      0
ATOM   2449  NZ  LYS A 158      26.611  57.448  44.054  1.00  0.00           N0.      0
ATOM   2450  HZ1 LYS A 158      27.187  58.102  44.565  1.00  0.00           H0.      0
ATOM   2451  HZ2 LYS A 158      25.758  57.843  43.685  1.00  0.00           H0.      0
ATOM   2452  HZ3 LYS A 158      26.400  56.703  44.702  1.00  0.00           H0.      0
ATOM   2453  C   LYS A 158      31.643  56.804  38.471  1.00  0.00           C0.      0
ATOM   2454  O   LYS A 158      31.196  56.420  37.352  1.00  0.00           O0.      0
ATOM   2455  N   ASN A 159      32.744  57.517  38.622  1.00  0.00           N0.      0
ATOM   2456  H   ASN A 159      32.986  57.899  39.525  1.00  0.00           H0.      0
ATOM   2457  CA  ASN A 159      33.642  57.892  37.534  1.00  0.00           C0.      0
ATOM   2458  HA  ASN A 159      32.922  58.202  36.776  1.00  0.00           H0.      0
ATOM   2459  CB  ASN A 159      34.627  58.957  37.905  1.00  0.00           C0.      0
ATOM   2460  HB2 ASN A 159      35.255  58.644  38.740  1.00  0.00           H0.      0
ATOM   2461  HB3 ASN A 159      35.326  59.079  37.078  1.00  0.00           H0.      0
ATOM   2462  CG  ASN A 159      34.113  60.313  38.246  1.00  0.00           C0.      0
ATOM   2463  OD1 ASN A 159      33.030  60.734  37.904  1.00  0.00           O0.      0
ATOM   2464  ND2 ASN A 159      34.837  61.008  39.096  1.00  0.00           N0.      0
ATOM   2465 HD21 ASN A 159      34.675  62.004  39.141  1.00  0.00           H0.      0
ATOM   2466 HD22 ASN A 159      35.696  60.607  39.444  1.00  0.00           H0.      0
ATOM   2467  C   ASN A 159      34.395  56.683  36.896  1.00  0.00           C0.      0
ATOM   2468  O   ASN A 159      34.531  56.632  35.660  1.00  0.00           O0.      0
ATOM   2469  N   ILE A 160      34.673  55.591  37.619  1.00  0.00           N0.      0
ATOM   2470  H   ILE A 160      34.437  55.601  38.601  1.00  0.00           H0.      0
ATOM   2471  CA  ILE A 160      35.240  54.354  36.960  1.00  0.00           C0.      0
ATOM   2472  HA  ILE A 160      35.957  54.659  36.199  1.00  0.00           H0.      0
ATOM   2473  CB  ILE A 160      36.179  53.543  38.019  1.00  0.00           C0.      0
ATOM   2474  HB  ILE A 160      35.583  53.211  38.869  1.00  0.00           H0.      0
ATOM   2475  CG2 ILE A 160      36.658  52.182  37.373  1.00  0.00           C0.      0
ATOM   2476 HG21 ILE A 160      37.505  52.371  36.714  1.00  0.00           H0.      0
ATOM   2477 HG22 ILE A 160      36.872  51.530  38.220  1.00  0.00           H0.      0
ATOM   2478 HG23 ILE A 160      35.900  51.670  36.780  1.00  0.00           H0.      0
ATOM   2479  CG1 ILE A 160      37.341  54.297  38.688  1.00  0.00           C0.      0
ATOM   2480 HG12 ILE A 160      38.127  54.641  38.015  1.00  0.00           H0.      0
ATOM   2481 HG13 ILE A 160      36.690  55.124  38.974  1.00  0.00           H0.      0
ATOM   2482  CD1 ILE A 160      37.985  53.601  39.905  1.00  0.00           C0.      0
ATOM   2483 HD11 ILE A 160      38.792  54.236  40.269  1.00  0.00           H0.      0
ATOM   2484 HD12 ILE A 160      37.268  53.564  40.725  1.00  0.00           H0.      0
ATOM   2485 HD13 ILE A 160      38.244  52.573  39.651  1.00  0.00           H0.      0
ATOM   2486  C   ILE A 160      34.137  53.578  36.261  1.00  0.00           C0.      0
ATOM   2487  O   ILE A 160      34.357  52.971  35.204  1.00  0.00           O0.      0
ATOM   2488  N   ALA A 161      32.943  53.539  36.816  1.00  0.00           N0.      0
ATOM   2489  H   ALA A 161      32.835  53.907  37.751  1.00  0.00           H0.      0
ATOM   2490  CA  ALA A 161      31.660  52.867  36.354  1.00  0.00           C0.      0
ATOM   2491  HA  ALA A 161      31.753  51.782  36.317  1.00  0.00           H0.      0
ATOM   2492  CB  ALA A 161      30.578  53.118  37.344  1.00  0.00           C0.      0
ATOM   2493  HB1 ALA A 161      31.003  53.275  38.335  1.00  0.00           H0.      0
ATOM   2494  HB2 ALA A 161      30.074  54.057  37.116  1.00  0.00           H0.      0
ATOM   2495  HB3 ALA A 161      29.810  52.345  37.380  1.00  0.00           H0.      0
ATOM   2496  C   ALA A 161      31.245  53.422  34.991  1.00  0.00           C0.      0
ATOM   2497  O   ALA A 161      30.877  52.589  34.124  1.00  0.00           O0.      0
ATOM   2498  N   SER A 162      31.424  54.683  34.712  1.00  0.00           N0.      0
ATOM   2499  H   SER A 162      31.746  55.231  35.497  1.00  0.00           H0.      0
ATOM   2500  CA  SER A 162      31.236  55.326  33.372  1.00  0.00           C0.      0
ATOM   2501  HA  SER A 162      30.246  55.130  32.961  1.00  0.00           H0.      0
ATOM   2502  CB  SER A 162      31.276  56.885  33.457  1.00  0.00           C0.      0
ATOM   2503  HB2 SER A 162      30.710  57.212  32.586  1.00  0.00           H0.      0
ATOM   2504  HB3 SER A 162      30.670  57.190  34.310  1.00  0.00           H0.      0
ATOM   2505  OG  SER A 162      32.615  57.318  33.538  1.00  0.00           O0.      0
ATOM   2506  HG  SER A 162      32.990  57.085  34.391  1.00  0.00           H0.      0
ATOM   2507  C   SER A 162      32.150  54.869  32.241  1.00  0.00           C0.      0
ATOM   2508  O   SER A 162      31.734  54.783  31.101  1.00  0.00           O0.      0
ATOM   2509  N   MET A 163      33.327  54.278  32.534  1.00  0.00           N0.      0
ATOM   2510  H   MET A 163      33.440  54.070  33.516  1.00  0.00           H0.      0
ATOM   2511  CA  MET A 163      34.203  53.781  31.531  1.00  0.00           C0.      0
ATOM   2512  HA  MET A 163      34.116  54.501  30.717  1.00  0.00           H0.      0
ATOM   2513  CB  MET A 163      35.633  53.789  32.164  1.00  0.00           C0.      0
ATOM   2514  HB2 MET A 163      35.804  53.136  33.020  1.00  0.00           H0.      0
ATOM   2515  HB3 MET A 163      36.265  53.378  31.377  1.00  0.00           H0.      0
ATOM   2516  CG  MET A 163      36.203  55.190  32.613  1.00  0.00           C0.      0
ATOM   2517  HG2 MET A 163      35.474  55.707  33.237  1.00  0.00           H0.      0
ATOM   2518  HG3 MET A 163      37.127  55.071  33.178  1.00  0.00           H0.      0
ATOM   2519  SD  MET A 163      36.580  56.417  31.353  1.00  0.00           S0.      0
ATOM   2520  CE  MET A 163      36.247  57.818  32.451  1.00  0.00           C0.      0
ATOM   2521  HE1 MET A 163      36.962  57.792  33.274  1.00  0.00           H0.      0
ATOM   2522  HE2 MET A 163      36.623  58.658  31.866  1.00  0.00           H0.      0
ATOM   2523  HE3 MET A 163      35.215  57.950  32.777  1.00  0.00           H0.      0
ATOM   2524  C   MET A 163      33.843  52.351  31.052  1.00  0.00           C0.      0
ATOM   2525  O   MET A 163      34.271  51.973  29.961  1.00  0.00           O0.      0
ATOM   2526  N   VAL A 164      33.014  51.596  31.799  1.00  0.00           N0.      0
ATOM   2527  H   VAL A 164      32.646  52.064  32.615  1.00  0.00           H0.      0
ATOM   2528  CA  VAL A 164      32.592  50.178  31.624  1.00  0.00           C0.      0
ATOM   2529  HA  VAL A 164      33.454  49.635  31.237  1.00  0.00           H0.      0
ATOM   2530  CB  VAL A 164      32.329  49.437  32.958  1.00  0.00           C0.      0
ATOM   2531  HB  VAL A 164      31.351  49.716  33.350  1.00  0.00           H0.      0
ATOM   2532  CG1 VAL A 164      32.058  47.934  32.829  1.00  0.00           C0.      0
ATOM   2533 HG11 VAL A 164      31.160  47.827  32.222  1.00  0.00           H0.      0
ATOM   2534 HG12 VAL A 164      32.897  47.462  32.317  1.00  0.00           H0.      0
ATOM   2535 HG13 VAL A 164      31.976  47.516  33.832  1.00  0.00           H0.      0
ATOM   2536  CG2 VAL A 164      33.269  49.772  34.115  1.00  0.00           C0.      0
ATOM   2537 HG21 VAL A 164      34.307  49.528  33.891  1.00  0.00           H0.      0
ATOM   2538 HG22 VAL A 164      33.234  50.852  34.256  1.00  0.00           H0.      0
ATOM   2539 HG23 VAL A 164      32.947  49.328  35.058  1.00  0.00           H0.      0
ATOM   2540  C   VAL A 164      31.398  50.060  30.605  1.00  0.00           C0.      0
ATOM   2541  O   VAL A 164      30.393  50.743  30.772  1.00  0.00           O0.      0
ATOM   2542  N   ARG A 165      31.417  49.247  29.512  1.00  0.00           N0.      0
ATOM   2543  H   ARG A 165      32.327  48.904  29.239  1.00  0.00           H0.      0
ATOM   2544  CA  ARG A 165      30.263  49.032  28.563  1.00  0.00           C0.      0
ATOM   2545  HA  ARG A 165      29.953  50.029  28.249  1.00  0.00           H0.      0
ATOM   2546  CB  ARG A 165      30.776  48.392  27.263  1.00  0.00           C0.      0
ATOM   2547  HB2 ARG A 165      31.353  47.497  27.496  1.00  0.00           H0.      0
ATOM   2548  HB3 ARG A 165      29.944  48.183  26.591  1.00  0.00           H0.      0
ATOM   2549  CG  ARG A 165      31.596  49.430  26.524  1.00  0.00           C0.      0
ATOM   2550  HG2 ARG A 165      30.944  50.226  26.167  1.00  0.00           H0.      0
ATOM   2551  HG3 ARG A 165      32.328  49.861  27.207  1.00  0.00           H0.      0
ATOM   2552  CD  ARG A 165      32.436  48.854  25.401  1.00  0.00           C0.      0
ATOM   2553  HD2 ARG A 165      33.094  48.047  25.723  1.00  0.00           H0.      0
ATOM   2554  HD3 ARG A 165      31.764  48.442  24.648  1.00  0.00           H0.      0
ATOM   2555  NE  ARG A 165      33.319  49.859  24.777  1.00  0.00           N0.      0
ATOM   2556  HE  ARG A 165      32.942  50.788  24.899  1.00  0.00           H0.      0
ATOM   2557  CZ  ARG A 165      34.142  49.748  23.723  1.00  0.00           C0.      0
ATOM   2558  NH1 ARG A 165      34.417  50.720  22.947  1.00  0.00           N0.      0
ATOM   2559 HH11 ARG A 165      33.820  51.529  23.042  1.00  0.00           H0.      0
ATOM   2560 HH12 ARG A 165      35.213  50.734  22.326  1.00  0.00           H0.      0
ATOM   2561  NH2 ARG A 165      34.645  48.600  23.372  1.00  0.00           N0.      0
ATOM   2562 HH21 ARG A 165      34.567  47.692  23.807  1.00  0.00           H0.      0
ATOM   2563 HH22 ARG A 165      35.427  48.670  22.736  1.00  0.00           H0.      0
ATOM   2564  C   ARG A 165      29.115  48.031  29.120  1.00  0.00           C0.      0
ATOM   2565  O   ARG A 165      29.320  47.343  30.103  1.00  0.00           O0.      0
ATOM   2566  N   PRO A 166      27.904  48.114  28.498  1.00  0.00           N0.      0
ATOM   2567  CD  PRO A 166      27.519  49.267  27.642  1.00  0.00           C0.      0
ATOM   2568  HD2 PRO A 166      27.931  49.207  26.635  1.00  0.00           H0.      0
ATOM   2569  HD3 PRO A 166      27.748  50.249  28.054  1.00  0.00           H0.      0
ATOM   2570  CG  PRO A 166      25.975  49.140  27.596  1.00  0.00           C0.      0
ATOM   2571  HG2 PRO A 166      25.507  49.500  26.679  1.00  0.00           H0.      0
ATOM   2572  HG3 PRO A 166      25.582  49.786  28.381  1.00  0.00           H0.      0
ATOM   2573  CB  PRO A 166      25.622  47.722  27.748  1.00  0.00           C0.      0
ATOM   2574  HB2 PRO A 166      25.757  47.286  26.758  1.00  0.00           H0.      0
ATOM   2575  HB3 PRO A 166      24.652  47.619  28.234  1.00  0.00           H0.      0
ATOM   2576  CA  PRO A 166      26.706  47.275  28.764  1.00  0.00           C0.      0
ATOM   2577  HA  PRO A 166      26.382  47.474  29.785  1.00  0.00           H0.      0
ATOM   2578  C   PRO A 166      27.146  45.773  28.689  1.00  0.00           C0.      0
ATOM   2579  O   PRO A 166      27.738  45.316  27.725  1.00  0.00           O0.      0
ATOM   2580  N   GLY A 167      26.869  44.984  29.664  1.00  0.00           N0.      0
ATOM   2581  H   GLY A 167      26.186  45.283  30.345  1.00  0.00           H0.      0
ATOM   2582  CA  GLY A 167      27.387  43.617  29.765  1.00  0.00           C0.      0
ATOM   2583  HA2 GLY A 167      26.796  43.002  30.443  1.00  0.00           H0.      0
ATOM   2584  HA3 GLY A 167      27.259  43.152  28.788  1.00  0.00           H0.      0
ATOM   2585  C   GLY A 167      28.862  43.430  30.209  1.00  0.00           C0.      0
ATOM   2586  O   GLY A 167      29.409  42.343  30.355  1.00  0.00           O0.      0
ATOM   2587  N   GLY A 168      29.474  44.575  30.458  1.00  0.00           N0.      0
ATOM   2588  H   GLY A 168      28.943  45.422  30.317  1.00  0.00           H0.      0
ATOM   2589  CA  GLY A 168      30.915  44.710  30.776  1.00  0.00           C0.      0
ATOM   2590  HA2 GLY A 168      31.522  44.103  30.105  1.00  0.00           H0.      0
ATOM   2591  HA3 GLY A 168      31.056  45.769  30.559  1.00  0.00           H0.      0
ATOM   2592  C   GLY A 168      31.354  44.439  32.287  1.00  0.00           C0.      0
ATOM   2593  O   GLY A 168      30.493  44.366  33.144  1.00  0.00           O0.      0
ATOM   2594  N   LEU A 169      32.665  44.328  32.539  1.00  0.00           N0.      0
ATOM   2595  H   LEU A 169      33.385  44.468  31.844  1.00  0.00           H0.      0
ATOM   2596  CA  LEU A 169      33.233  43.927  33.803  1.00  0.00           C0.      0
ATOM   2597  HA  LEU A 169      32.404  43.718  34.479  1.00  0.00           H0.      0
ATOM   2598  CB  LEU A 169      34.090  42.589  33.668  1.00  0.00           C0.      0
ATOM   2599  HB2 LEU A 169      34.752  42.606  32.802  1.00  0.00           H0.      0
ATOM   2600  HB3 LEU A 169      34.671  42.497  34.586  1.00  0.00           H0.      0
ATOM   2601  CG  LEU A 169      33.209  41.270  33.570  1.00  0.00           C0.      0
ATOM   2602  HG  LEU A 169      32.261  41.396  34.094  1.00  0.00           H0.      0
ATOM   2603  CD1 LEU A 169      32.774  40.978  32.158  1.00  0.00           C0.      0
ATOM   2604 HD11 LEU A 169      32.126  40.104  32.094  1.00  0.00           H0.      0
ATOM   2605 HD12 LEU A 169      32.282  41.890  31.818  1.00  0.00           H0.      0
ATOM   2606 HD13 LEU A 169      33.580  40.984  31.424  1.00  0.00           H0.      0
ATOM   2607  CD2 LEU A 169      33.962  40.062  34.111  1.00  0.00           C0.      0
ATOM   2608 HD21 LEU A 169      33.394  39.167  33.858  1.00  0.00           H0.      0
ATOM   2609 HD22 LEU A 169      34.906  39.999  33.571  1.00  0.00           H0.      0
ATOM   2610 HD23 LEU A 169      34.139  40.161  35.182  1.00  0.00           H0.      0
ATOM   2611  C   LEU A 169      34.160  44.988  34.499  1.00  0.00           C0.      0
ATOM   2612  O   LEU A 169      34.770  45.836  33.828  1.00  0.00           O0.      0
ATOM   2613  N   LEU A 170      34.313  44.744  35.803  1.00  0.00           N0.      0
ATOM   2614  H   LEU A 170      33.738  44.072  36.290  1.00  0.00           H0.      0
ATOM   2615  CA  LEU A 170      35.319  45.432  36.700  1.00  0.00           C0.      0
ATOM   2616  HA  LEU A 170      36.169  45.614  36.043  1.00  0.00           H0.      0
ATOM   2617  CB  LEU A 170      34.716  46.843  37.052  1.00  0.00           C0.      0
ATOM   2618  HB2 LEU A 170      34.660  47.483  36.171  1.00  0.00           H0.      0
ATOM   2619  HB3 LEU A 170      33.697  46.706  37.413  1.00  0.00           H0.      0
ATOM   2620  CG  LEU A 170      35.356  47.608  38.297  1.00  0.00           C0.      0
ATOM   2621  HG  LEU A 170      35.314  46.841  39.071  1.00  0.00           H0.      0
ATOM   2622  CD1 LEU A 170      36.818  48.098  38.071  1.00  0.00           C0.      0
ATOM   2623 HD11 LEU A 170      37.568  47.367  38.371  1.00  0.00           H0.      0
ATOM   2624 HD12 LEU A 170      37.055  48.397  37.050  1.00  0.00           H0.      0
ATOM   2625 HD13 LEU A 170      36.910  48.929  38.771  1.00  0.00           H0.      0
ATOM   2626  CD2 LEU A 170      34.525  48.835  38.727  1.00  0.00           C0.      0
ATOM   2627 HD21 LEU A 170      34.868  49.158  39.710  1.00  0.00           H0.      0
ATOM   2628 HD22 LEU A 170      34.606  49.604  37.960  1.00  0.00           H0.      0
ATOM   2629 HD23 LEU A 170      33.472  48.565  38.813  1.00  0.00           H0.      0
ATOM   2630  C   LEU A 170      35.741  44.636  37.886  1.00  0.00           C0.      0
ATOM   2631  O   LEU A 170      34.954  44.099  38.690  1.00  0.00           O0.      0
ATOM   2632  N   VAL A 171      37.110  44.549  37.803  1.00  0.00           N0.      0
ATOM   2633  H   VAL A 171      37.698  45.002  37.118  1.00  0.00           H0.      0
ATOM   2634  CA  VAL A 171      37.834  43.716  38.799  1.00  0.00           C0.      0
ATOM   2635  HA  VAL A 171      37.101  43.114  39.337  1.00  0.00           H0.      0
ATOM   2636  CB  VAL A 171      38.823  42.728  38.042  1.00  0.00           C0.      0
ATOM   2637  HB  VAL A 171      39.683  43.176  37.545  1.00  0.00           H0.      0
ATOM   2638  CG1 VAL A 171      39.333  41.765  39.060  1.00  0.00           C0.      0
ATOM   2639 HG11 VAL A 171      39.789  42.465  39.759  1.00  0.00           H0.      0
ATOM   2640 HG12 VAL A 171      38.595  41.136  39.559  1.00  0.00           H0.      0
ATOM   2641 HG13 VAL A 171      40.123  41.100  38.710  1.00  0.00           H0.      0
ATOM   2642  CG2 VAL A 171      38.100  41.923  37.008  1.00  0.00           C0.      0
ATOM   2643 HG21 VAL A 171      37.904  42.617  36.190  1.00  0.00           H0.      0
ATOM   2644 HG22 VAL A 171      38.628  41.039  36.652  1.00  0.00           H0.      0
ATOM   2645 HG23 VAL A 171      37.139  41.530  37.341  1.00  0.00           H0.      0
ATOM   2646  C   VAL A 171      38.574  44.754  39.680  1.00  0.00           C0.      0
ATOM   2647  O   VAL A 171      39.323  45.523  39.175  1.00  0.00           O0.      0
ATOM   2648  N   ILE A 172      38.364  44.706  41.020  1.00  0.00           N0.      0
ATOM   2649  H   ILE A 172      37.681  44.049  41.369  1.00  0.00           H0.      0
ATOM   2650  CA  ILE A 172      38.762  45.734  41.920  1.00  0.00           C0.      0
ATOM   2651  HA  ILE A 172      39.571  46.329  41.497  1.00  0.00           H0.      0
ATOM   2652  CB  ILE A 172      37.556  46.711  41.919  1.00  0.00           C0.      0
ATOM   2653  HB  ILE A 172      37.384  46.895  40.858  1.00  0.00           H0.      0
ATOM   2654  CG2 ILE A 172      36.265  46.190  42.505  1.00  0.00           C0.      0
ATOM   2655 HG21 ILE A 172      36.432  46.006  43.566  1.00  0.00           H0.      0
ATOM   2656 HG22 ILE A 172      35.462  46.905  42.327  1.00  0.00           H0.      0
ATOM   2657 HG23 ILE A 172      35.857  45.340  41.959  1.00  0.00           H0.      0
ATOM   2658  CG1 ILE A 172      37.970  48.003  42.739  1.00  0.00           C0.      0
ATOM   2659 HG12 ILE A 172      37.948  47.619  43.759  1.00  0.00           H0.      0
ATOM   2660 HG13 ILE A 172      39.003  48.227  42.471  1.00  0.00           H0.      0
ATOM   2661  CD1 ILE A 172      37.084  49.231  42.502  1.00  0.00           C0.      0
ATOM   2662 HD11 ILE A 172      37.398  49.979  43.230  1.00  0.00           H0.      0
ATOM   2663 HD12 ILE A 172      37.084  49.620  41.484  1.00  0.00           H0.      0
ATOM   2664 HD13 ILE A 172      36.044  48.983  42.712  1.00  0.00           H0.      0
ATOM   2665  C   ILE A 172      39.087  45.210  43.314  1.00  0.00           C0.      0
ATOM   2666  O   ILE A 172      38.431  44.333  43.752  1.00  0.00           O0.      0
ATOM   2667  N   ASP A 173      40.164  45.694  43.932  1.00  0.00           N0.      0
ATOM   2668  H   ASP A 173      40.813  46.261  43.405  1.00  0.00           H0.      0
ATOM   2669  CA  ASP A 173      40.811  45.031  45.063  1.00  0.00           C0.      0
ATOM   2670  HA  ASP A 173      40.076  44.347  45.487  1.00  0.00           H0.      0
ATOM   2671  CB  ASP A 173      41.998  44.094  44.650  1.00  0.00           C0.      0
ATOM   2672  HB2 ASP A 173      42.228  43.436  45.488  1.00  0.00           H0.      0
ATOM   2673  HB3 ASP A 173      41.743  43.483  43.784  1.00  0.00           H0.      0
ATOM   2674  CG  ASP A 173      43.268  44.879  44.118  1.00  0.00           C0.      0
ATOM   2675  OD1 ASP A 173      44.353  44.233  44.081  1.00  0.00           O0.      0
ATOM   2676  OD2 ASP A 173      43.152  46.028  43.596  1.00  0.00           O0.      0
ATOM   2677  C   ASP A 173      41.171  46.030  46.195  1.00  0.00           C0.      0
ATOM   2678  O   ASP A 173      41.485  47.217  45.976  1.00  0.00           O0.      0
ATOM   2679  N   HIE A 174      41.285  45.537  47.427  1.00  0.00           N0.      0
ATOM   2680  H   HIE A 174      41.248  44.531  47.512  1.00  0.00           H0.      0
ATOM   2681  CA  HIE A 174      41.655  46.269  48.680  1.00  0.00           C0.      0
ATOM   2682  HA  HIE A 174      42.454  46.971  48.443  1.00  0.00           H0.      0
ATOM   2683  CB  HIE A 174      40.433  47.185  49.082  1.00  0.00           C0.      0
ATOM   2684  HB2 HIE A 174      40.617  47.897  49.886  1.00  0.00           H0.      0
ATOM   2685  HB3 HIE A 174      40.227  47.856  48.248  1.00  0.00           H0.      0
ATOM   2686  CG  HIE A 174      39.074  46.490  49.413  1.00  0.00           C0.      0
ATOM   2687  ND1 HIE A 174      38.571  46.360  50.664  1.00  0.00           N0.      0
ATOM   2688  CE1 HIE A 174      37.486  45.504  50.532  1.00  0.00           C0.      0
ATOM   2689  HE1 HIE A 174      36.915  44.962  51.272  1.00  0.00           H0.      0
ATOM   2690  NE2 HIE A 174      37.249  45.213  49.289  1.00  0.00           N0.      0
ATOM   2691  HE2 HIE A 174      36.442  44.694  48.974  1.00  0.00           H0.      0
ATOM   2692  CD2 HIE A 174      38.292  45.790  48.566  1.00  0.00           C0.      0
ATOM   2693  HD2 HIE A 174      38.514  45.722  47.512  1.00  0.00           H0.      0
ATOM   2694  C   HIE A 174      42.048  45.365  49.836  1.00  0.00           C0.      0
ATOM   2695  O   HIE A 174      41.762  44.138  49.803  1.00  0.00           O0.      0
ATOM   2696  N   ARG A 175      42.898  45.806  50.770  1.00  0.00           N0.      0
ATOM   2697  H   ARG A 175      43.102  46.794  50.825  1.00  0.00           H0.      0
ATOM   2698  CA  ARG A 175      43.406  45.028  51.956  1.00  0.00           C0.      0
ATOM   2699  HA  ARG A 175      43.978  44.175  51.592  1.00  0.00           H0.      0
ATOM   2700  CB  ARG A 175      44.423  45.887  52.641  1.00  0.00           C0.      0
ATOM   2701  HB2 ARG A 175      44.266  46.944  52.427  1.00  0.00           H0.      0
ATOM   2702  HB3 ARG A 175      44.161  45.686  53.680  1.00  0.00           H0.      0
ATOM   2703  CG  ARG A 175      45.875  45.380  52.305  1.00  0.00           C0.      0
ATOM   2704  HG2 ARG A 175      46.023  44.348  52.624  1.00  0.00           H0.      0
ATOM   2705  HG3 ARG A 175      46.045  45.545  51.241  1.00  0.00           H0.      0
ATOM   2706  CD  ARG A 175      46.877  46.303  53.110  1.00  0.00           C0.      0
ATOM   2707  HD2 ARG A 175      46.593  47.291  52.746  1.00  0.00           H0.      0
ATOM   2708  HD3 ARG A 175      46.602  46.309  54.165  1.00  0.00           H0.      0
ATOM   2709  NE  ARG A 175      48.258  46.140  52.722  1.00  0.00           N0.      0
ATOM   2710  HE  ARG A 175      48.604  46.747  51.993  1.00  0.00           H0.      0
ATOM   2711  CZ  ARG A 175      49.087  45.153  53.045  1.00  0.00           C0.      0
ATOM   2712  NH1 ARG A 175      48.748  44.242  53.921  1.00  0.00           N0.      0
ATOM   2713 HH11 ARG A 175      47.811  44.083  54.263  1.00  0.00           H0.      0
ATOM   2714 HH12 ARG A 175      49.460  43.547  54.094  1.00  0.00           H0.      0
ATOM   2715  NH2 ARG A 175      50.227  44.964  52.451  1.00  0.00           N0.      0
ATOM   2716 HH21 ARG A 175      50.393  45.369  51.540  1.00  0.00           H0.      0
ATOM   2717 HH22 ARG A 175      50.726  44.113  52.669  1.00  0.00           H0.      0
ATOM   2718  C   ARG A 175      42.293  44.615  52.913  1.00  0.00           C0.      0
ATOM   2719  O   ARG A 175      41.394  45.399  53.161  1.00  0.00           O0.      0
ATOM   2720  N   ASN A 176      42.436  43.415  53.496  1.00  0.00           N0.      0
ATOM   2721  H   ASN A 176      43.187  42.841  53.140  1.00  0.00           H0.      0
ATOM   2722  CA  ASN A 176      41.648  42.896  54.676  1.00  0.00           C0.      0
ATOM   2723  HA  ASN A 176      40.566  43.005  54.605  1.00  0.00           H0.      0
ATOM   2724  CB  ASN A 176      41.893  41.363  54.697  1.00  0.00           C0.      0
ATOM   2725  HB2 ASN A 176      41.563  40.919  53.758  1.00  0.00           H0.      0
ATOM   2726  HB3 ASN A 176      42.965  41.166  54.688  1.00  0.00           H0.      0
ATOM   2727  CG  ASN A 176      41.271  40.693  55.927  1.00  0.00           C0.      0
ATOM   2728  OD1 ASN A 176      40.172  41.001  56.454  1.00  0.00           O0.      0
ATOM   2729  ND2 ASN A 176      41.979  39.738  56.527  1.00  0.00           N0.      0
ATOM   2730 HD21 ASN A 176      41.637  39.270  57.354  1.00  0.00           H0.      0
ATOM   2731 HD22 ASN A 176      42.867  39.525  56.095  1.00  0.00           H0.      0
ATOM   2732  C   ASN A 176      42.138  43.609  55.962  1.00  0.00           C0.      0
ATOM   2733  O   ASN A 176      43.328  43.600  56.320  1.00  0.00           O0.      0
ATOM   2734  N   TYR A 177      41.223  44.268  56.639  1.00  0.00           N0.      0
ATOM   2735  H   TYR A 177      40.245  44.256  56.388  1.00  0.00           H0.      0
ATOM   2736  CA  TYR A 177      41.535  44.969  57.840  1.00  0.00           C0.      0
ATOM   2737  HA  TYR A 177      42.622  44.998  57.919  1.00  0.00           H0.      0
ATOM   2738  CB  TYR A 177      41.028  46.374  57.826  1.00  0.00           C0.      0
ATOM   2739  HB2 TYR A 177      39.963  46.287  58.045  1.00  0.00           H0.      0
ATOM   2740  HB3 TYR A 177      41.436  46.901  58.688  1.00  0.00           H0.      0
ATOM   2741  CG  TYR A 177      41.394  47.161  56.599  1.00  0.00           C0.      0
ATOM   2742  CD1 TYR A 177      42.629  47.661  56.409  1.00  0.00           C0.      0
ATOM   2743  HD1 TYR A 177      43.391  47.274  57.069  1.00  0.00           H0.      0
ATOM   2744  CE1 TYR A 177      43.035  48.358  55.220  1.00  0.00           C0.      0
ATOM   2745  HE1 TYR A 177      44.062  48.688  55.166  1.00  0.00           H0.      0
ATOM   2746  CZ  TYR A 177      42.116  48.689  54.264  1.00  0.00           C0.      0
ATOM   2747  OH  TYR A 177      42.370  49.557  53.284  1.00  0.00           O0.      0
ATOM   2748  HH  TYR A 177      41.577  49.908  52.871  1.00  0.00           H0.      0
ATOM   2749  CE2 TYR A 177      40.804  48.214  54.431  1.00  0.00           C0.      0
ATOM   2750  HE2 TYR A 177      40.010  48.384  53.719  1.00  0.00           H0.      0
ATOM   2751  CD2 TYR A 177      40.475  47.448  55.583  1.00  0.00           C0.      0
ATOM   2752  HD2 TYR A 177      39.446  47.122  55.621  1.00  0.00           H0.      0
ATOM   2753  C   TYR A 177      41.141  44.378  59.206  1.00  0.00           C0.      0
ATOM   2754  O   TYR A 177      41.787  44.535  60.201  1.00  0.00           O0.      0
ATOM   2755  N   ASP A 178      40.110  43.503  59.231  1.00  0.00           N0.      0
ATOM   2756  H   ASP A 178      39.707  43.316  58.324  1.00  0.00           H0.      0
ATOM   2757  CA  ASP A 178      39.519  42.853  60.349  1.00  0.00           C0.      0
ATOM   2758  HA  ASP A 178      39.133  43.680  60.946  1.00  0.00           H0.      0
ATOM   2759  CB  ASP A 178      38.313  41.979  59.997  1.00  0.00           C0.      0
ATOM   2760  HB2 ASP A 178      37.688  42.538  59.300  1.00  0.00           H0.      0
ATOM   2761  HB3 ASP A 178      38.657  41.184  59.336  1.00  0.00           H0.      0
ATOM   2762  CG  ASP A 178      37.378  41.499  61.079  1.00  0.00           C0.      0
ATOM   2763  OD1 ASP A 178      37.401  42.042  62.241  1.00  0.00           O0.      0
ATOM   2764  OD2 ASP A 178      36.659  40.548  60.753  1.00  0.00           O0.      0
ATOM   2765  C   ASP A 178      40.582  42.054  61.190  1.00  0.00           C0.      0
ATOM   2766  O   ASP A 178      40.532  42.012  62.425  1.00  0.00           O0.      0
ATOM   2767  N   TYR A 179      41.545  41.476  60.494  1.00  0.00           N0.      0
ATOM   2768  H   TYR A 179      41.412  41.357  59.500  1.00  0.00           H0.      0
ATOM   2769  CA  TYR A 179      42.660  40.843  61.139  1.00  0.00           C0.      0
ATOM   2770  HA  TYR A 179      42.249  40.051  61.766  1.00  0.00           H0.      0
ATOM   2771  CB  TYR A 179      43.566  40.184  60.071  1.00  0.00           C0.      0
ATOM   2772  HB2 TYR A 179      42.905  39.569  59.460  1.00  0.00           H0.      0
ATOM   2773  HB3 TYR A 179      43.992  41.030  59.532  1.00  0.00           H0.      0
ATOM   2774  CG  TYR A 179      44.632  39.306  60.701  1.00  0.00           C0.      0
ATOM   2775  CD1 TYR A 179      45.944  39.789  60.739  1.00  0.00           C0.      0
ATOM   2776  HD1 TYR A 179      46.211  40.714  60.248  1.00  0.00           H0.      0
ATOM   2777  CE1 TYR A 179      46.966  39.009  61.417  1.00  0.00           C0.      0
ATOM   2778  HE1 TYR A 179      48.011  39.281  61.392  1.00  0.00           H0.      0
ATOM   2779  CZ  TYR A 179      46.619  37.770  61.985  1.00  0.00           C0.      0
ATOM   2780  OH  TYR A 179      47.515  36.885  62.503  1.00  0.00           O0.      0
ATOM   2781  HH  TYR A 179      48.405  37.208  62.656  1.00  0.00           H0.      0
ATOM   2782  CE2 TYR A 179      45.290  37.320  61.974  1.00  0.00           C0.      0
ATOM   2783  HE2 TYR A 179      45.091  36.357  62.420  1.00  0.00           H0.      0
ATOM   2784  CD2 TYR A 179      44.296  38.112  61.348  1.00  0.00           C0.      0
ATOM   2785  HD2 TYR A 179      43.262  37.803  61.393  1.00  0.00           H0.      0
ATOM   2786  C   TYR A 179      43.478  41.865  62.052  1.00  0.00           C0.      0
ATOM   2787  O   TYR A 179      43.631  41.649  63.268  1.00  0.00           O0.      0
ATOM   2788  N   ILE A 180      43.791  42.993  61.490  1.00  0.00           N0.      0
ATOM   2789  H   ILE A 180      43.593  43.025  60.500  1.00  0.00           H0.      0
ATOM   2790  CA  ILE A 180      44.587  44.153  61.946  1.00  0.00           C0.      0
ATOM   2791  HA  ILE A 180      45.508  43.740  62.358  1.00  0.00           H0.      0
ATOM   2792  CB  ILE A 180      44.969  45.197  60.823  1.00  0.00           C0.      0
ATOM   2793  HB  ILE A 180      44.159  45.923  60.746  1.00  0.00           H0.      0
ATOM   2794  CG2 ILE A 180      46.232  45.881  61.316  1.00  0.00           C0.      0
ATOM   2795 HG21 ILE A 180      45.970  46.346  62.267  1.00  0.00           H0.      0
ATOM   2796 HG22 ILE A 180      46.943  45.060  61.417  1.00  0.00           H0.      0
ATOM   2797 HG23 ILE A 180      46.528  46.658  60.611  1.00  0.00           H0.      0
ATOM   2798  CG1 ILE A 180      45.280  44.503  59.463  1.00  0.00           C0.      0
ATOM   2799 HG12 ILE A 180      46.008  43.696  59.553  1.00  0.00           H0.      0
ATOM   2800 HG13 ILE A 180      44.341  44.067  59.123  1.00  0.00           H0.      0
ATOM   2801  CD1 ILE A 180      45.685  45.432  58.286  1.00  0.00           C0.      0
ATOM   2802 HD11 ILE A 180      45.078  46.328  58.417  1.00  0.00           H0.      0
ATOM   2803 HD12 ILE A 180      46.751  45.638  58.375  1.00  0.00           H0.      0
ATOM   2804 HD13 ILE A 180      45.534  45.087  57.263  1.00  0.00           H0.      0
ATOM   2805  C   ILE A 180      43.829  44.867  63.111  1.00  0.00           C0.      0
ATOM   2806  O   ILE A 180      44.453  45.052  64.157  1.00  0.00           O0.      0
ATOM   2807  N   LEU A 181      42.569  45.056  62.925  1.00  0.00           N0.      0
ATOM   2808  H   LEU A 181      42.174  44.678  62.076  1.00  0.00           H0.      0
ATOM   2809  CA  LEU A 181      41.755  45.683  63.920  1.00  0.00           C0.      0
ATOM   2810  HA  LEU A 181      42.321  46.523  64.323  1.00  0.00           H0.      0
ATOM   2811  CB  LEU A 181      40.554  46.372  63.203  1.00  0.00           C0.      0
ATOM   2812  HB2 LEU A 181      39.960  45.560  62.786  1.00  0.00           H0.      0
ATOM   2813  HB3 LEU A 181      40.190  46.871  64.102  1.00  0.00           H0.      0
ATOM   2814  CG  LEU A 181      40.896  47.284  62.013  1.00  0.00           C0.      0
ATOM   2815  HG  LEU A 181      41.627  46.675  61.481  1.00  0.00           H0.      0
ATOM   2816  CD1 LEU A 181      39.732  47.518  61.045  1.00  0.00           C0.      0
ATOM   2817 HD11 LEU A 181      38.963  48.079  61.576  1.00  0.00           H0.      0
ATOM   2818 HD12 LEU A 181      40.224  48.048  60.229  1.00  0.00           H0.      0
ATOM   2819 HD13 LEU A 181      39.331  46.545  60.763  1.00  0.00           H0.      0
ATOM   2820  CD2 LEU A 181      41.617  48.630  62.207  1.00  0.00           C0.      0
ATOM   2821 HD21 LEU A 181      42.449  48.546  62.906  1.00  0.00           H0.      0
ATOM   2822 HD22 LEU A 181      41.950  49.091  61.277  1.00  0.00           H0.      0
ATOM   2823 HD23 LEU A 181      40.890  49.330  62.622  1.00  0.00           H0.      0
ATOM   2824  C   LEU A 181      41.481  44.738  65.143  1.00  0.00           C0.      0
ATOM   2825  O   LEU A 181      40.912  45.202  66.142  1.00  0.00           O0.      0
ATOM   2826  N   SER A 182      41.767  43.428  65.049  1.00  0.00           N0.      0
ATOM   2827  H   SER A 182      42.288  43.176  64.221  1.00  0.00           H0.      0
ATOM   2828  CA  SER A 182      41.835  42.476  66.244  1.00  0.00           C0.      0
ATOM   2829  HA  SER A 182      41.292  42.966  67.053  1.00  0.00           H0.      0
ATOM   2830  CB  SER A 182      41.157  41.169  65.921  1.00  0.00           C0.      0
ATOM   2831  HB2 SER A 182      40.236  41.316  65.356  1.00  0.00           H0.      0
ATOM   2832  HB3 SER A 182      41.964  40.542  65.543  1.00  0.00           H0.      0
ATOM   2833  OG  SER A 182      40.771  40.462  67.061  1.00  0.00           O0.      0
ATOM   2834  HG  SER A 182      40.013  40.903  67.453  1.00  0.00           H0.      0
ATOM   2835  C   SER A 182      43.296  42.275  66.770  1.00  0.00           C0.      0
ATOM   2836  O   SER A 182      43.544  42.236  67.984  1.00  0.00           O0.      0
ATOM   2837  N   THR A 183      44.328  42.246  65.921  1.00  0.00           N0.      0
ATOM   2838  H   THR A 183      44.151  42.197  64.928  1.00  0.00           H0.      0
ATOM   2839  CA  THR A 183      45.715  41.889  66.271  1.00  0.00           C0.      0
ATOM   2840  HA  THR A 183      45.668  41.510  67.292  1.00  0.00           H0.      0
ATOM   2841  CB  THR A 183      46.370  40.778  65.392  1.00  0.00           C0.      0
ATOM   2842  HB  THR A 183      47.195  40.418  66.006  1.00  0.00           H0.      0
ATOM   2843  CG2 THR A 183      45.440  39.633  65.087  1.00  0.00           C0.      0
ATOM   2844 HG21 THR A 183      44.872  39.387  65.984  1.00  0.00           H0.      0
ATOM   2845 HG22 THR A 183      44.692  39.801  64.311  1.00  0.00           H0.      0
ATOM   2846 HG23 THR A 183      46.052  38.817  64.704  1.00  0.00           H0.      0
ATOM   2847  OG1 THR A 183      46.718  41.196  64.103  1.00  0.00           O0.      0
ATOM   2848  HG1 THR A 183      45.999  40.900  63.539  1.00  0.00           H0.      0
ATOM   2849  C   THR A 183      46.683  43.029  66.458  1.00  0.00           C0.      0
ATOM   2850  O   THR A 183      47.677  42.981  67.175  1.00  0.00           O0.      0
ATOM   2851  N   GLY A 184      46.595  44.085  65.663  1.00  0.00           N0.      0
ATOM   2852  H   GLY A 184      45.730  44.068  65.143  1.00  0.00           H0.      0
ATOM   2853  CA  GLY A 184      47.554  45.131  65.379  1.00  0.00           C0.      0
ATOM   2854  HA2 GLY A 184      46.991  45.926  64.891  1.00  0.00           H0.      0
ATOM   2855  HA3 GLY A 184      47.979  45.570  66.282  1.00  0.00           H0.      0
ATOM   2856  C   GLY A 184      48.744  44.724  64.482  1.00  0.00           C0.      0
ATOM   2857  O   GLY A 184      49.698  45.410  64.425  1.00  0.00           O0.      0
ATOM   2858  N   CYS A 185      48.507  43.621  63.685  1.00  0.00           N0.      0
ATOM   2859  H   CYS A 185      47.615  43.150  63.728  1.00  0.00           H0.      0
ATOM   2860  CA  CYS A 185      49.479  43.043  62.773  1.00  0.00           C0.      0
ATOM   2861  HA  CYS A 185      50.274  43.761  62.569  1.00  0.00           H0.      0
ATOM   2862  CB  CYS A 185      50.130  41.791  63.536  1.00  0.00           C0.      0
ATOM   2863  HB2 CYS A 185      50.419  42.081  64.547  1.00  0.00           H0.      0
ATOM   2864  HB3 CYS A 185      49.387  40.997  63.605  1.00  0.00           H0.      0
ATOM   2865  SG  CYS A 185      51.584  41.083  62.705  1.00  0.00           S0.      0
ATOM   2866  HG  CYS A 185      52.091  40.698  63.880  1.00  0.00           H0.      0
ATOM   2867  C   CYS A 185      48.837  42.901  61.356  1.00  0.00           C0.      0
ATOM   2868  O   CYS A 185      47.621  42.664  61.282  1.00  0.00           O0.      0
ATOM   2869  N   ALA A 186      49.609  42.872  60.251  1.00  0.00           N0.      0
ATOM   2870  H   ALA A 186      50.603  42.934  60.422  1.00  0.00           H0.      0
ATOM   2871  CA  ALA A 186      49.074  42.602  58.896  1.00  0.00           C0.      0
ATOM   2872  HA  ALA A 186      48.086  43.061  58.855  1.00  0.00           H0.      0
ATOM   2873  CB  ALA A 186      50.036  43.222  57.825  1.00  0.00           C0.      0
ATOM   2874  HB1 ALA A 186      51.040  42.801  57.872  1.00  0.00           H0.      0
ATOM   2875  HB2 ALA A 186      49.535  42.874  56.921  1.00  0.00           H0.      0
ATOM   2876  HB3 ALA A 186      50.166  44.301  57.908  1.00  0.00           H0.      0
ATOM   2877  C   ALA A 186      48.930  41.097  58.662  1.00  0.00           C0.      0
ATOM   2878  O   ALA A 186      49.680  40.370  59.236  1.00  0.00           O0.      0
ATOM   2879  N   PRO A 187      47.882  40.625  57.925  1.00  0.00           N0.      0
ATOM   2880  CD  PRO A 187      46.957  41.327  57.033  1.00  0.00           C0.      0
ATOM   2881  HD2 PRO A 187      47.482  41.507  56.095  1.00  0.00           H0.      0
ATOM   2882  HD3 PRO A 187      46.565  42.195  57.562  1.00  0.00           H0.      0
ATOM   2883  CG  PRO A 187      45.738  40.394  56.741  1.00  0.00           C0.      0
ATOM   2884  HG2 PRO A 187      45.218  40.682  55.827  1.00  0.00           H0.      0
ATOM   2885  HG3 PRO A 187      45.030  40.398  57.569  1.00  0.00           H0.      0
ATOM   2886  CB  PRO A 187      46.569  39.076  56.655  1.00  0.00           C0.      0
ATOM   2887  HB2 PRO A 187      46.980  39.009  55.647  1.00  0.00           H0.      0
ATOM   2888  HB3 PRO A 187      46.018  38.208  57.018  1.00  0.00           H0.      0
ATOM   2889  CA  PRO A 187      47.617  39.193  57.747  1.00  0.00           C0.      0
ATOM   2890  HA  PRO A 187      47.200  38.787  58.669  1.00  0.00           H0.      0
ATOM   2891  C   PRO A 187      48.898  38.360  57.455  1.00  0.00           C0.      0
ATOM   2892  O   PRO A 187      49.574  38.650  56.475  1.00  0.00           O0.      0
ATOM   2893  N   PRO A 188      49.177  37.295  58.237  1.00  0.00           N0.      0
ATOM   2894  CD  PRO A 188      48.545  36.887  59.484  1.00  0.00           C0.      0
ATOM   2895  HD2 PRO A 188      47.456  36.882  59.484  1.00  0.00           H0.      0
ATOM   2896  HD3 PRO A 188      48.857  37.573  60.272  1.00  0.00           H0.      0
ATOM   2897  CG  PRO A 188      49.019  35.475  59.871  1.00  0.00           C0.      0
ATOM   2898  HG2 PRO A 188      48.447  34.766  59.272  1.00  0.00           H0.      0
ATOM   2899  HG3 PRO A 188      48.988  35.287  60.944  1.00  0.00           H0.      0
ATOM   2900  CB  PRO A 188      50.413  35.463  59.272  1.00  0.00           C0.      0
ATOM   2901  HB2 PRO A 188      50.855  34.510  58.984  1.00  0.00           H0.      0
ATOM   2902  HB3 PRO A 188      51.094  35.878  60.016  1.00  0.00           H0.      0
ATOM   2903  CA  PRO A 188      50.242  36.352  58.036  1.00  0.00           C0.      0
ATOM   2904  HA  PRO A 188      51.206  36.840  57.901  1.00  0.00           H0.      0
ATOM   2905  C   PRO A 188      49.999  35.390  56.846  1.00  0.00           C0.      0
ATOM   2906  O   PRO A 188      48.902  35.328  56.342  1.00  0.00           O0.      0
ATOM   2907  N   GLY A 189      51.110  34.786  56.326  1.00  0.00           N0.      0
ATOM   2908  H   GLY A 189      52.008  34.984  56.743  1.00  0.00           H0.      0
ATOM   2909  CA  GLY A 189      51.186  33.848  55.195  1.00  0.00           C0.      0
ATOM   2910  HA2 GLY A 189      51.660  32.921  55.515  1.00  0.00           H0.      0
ATOM   2911  HA3 GLY A 189      50.167  33.602  54.894  1.00  0.00           H0.      0
ATOM   2912  C   GLY A 189      51.884  34.546  53.960  1.00  0.00           C0.      0
ATOM   2913  O   GLY A 189      52.109  35.781  53.999  1.00  0.00           O0.      0
ATOM   2914  N   LYS A 190      52.046  33.754  52.831  1.00  0.00           N0.      0
ATOM   2915  H   LYS A 190      51.773  32.783  52.895  1.00  0.00           H0.      0
ATOM   2916  CA  LYS A 190      52.618  34.205  51.561  1.00  0.00           C0.      0
ATOM   2917  HA  LYS A 190      53.547  34.655  51.909  1.00  0.00           H0.      0
ATOM   2918  CB  LYS A 190      52.985  33.070  50.670  1.00  0.00           C0.      0
ATOM   2919  HB2 LYS A 190      53.487  33.505  49.805  1.00  0.00           H0.      0
ATOM   2920  HB3 LYS A 190      53.763  32.492  51.169  1.00  0.00           H0.      0
ATOM   2921  CG  LYS A 190      51.908  32.104  50.278  1.00  0.00           C0.      0
ATOM   2922  HG2 LYS A 190      51.406  31.740  51.174  1.00  0.00           H0.      0
ATOM   2923  HG3 LYS A 190      51.173  32.670  49.706  1.00  0.00           H0.      0
ATOM   2924  CD  LYS A 190      52.522  30.887  49.567  1.00  0.00           C0.      0
ATOM   2925  HD2 LYS A 190      53.348  31.135  48.902  1.00  0.00           H0.      0
ATOM   2926  HD3 LYS A 190      52.997  30.252  50.315  1.00  0.00           H0.      0
ATOM   2927  CE  LYS A 190      51.446  30.089  48.796  1.00  0.00           C0.      0
ATOM   2928  HE2 LYS A 190      51.779  29.058  48.675  1.00  0.00           H0.      0
ATOM   2929  HE3 LYS A 190      50.574  30.200  49.440  1.00  0.00           H0.      0
ATOM   2930  NZ  LYS A 190      51.166  30.573  47.418  1.00  0.00           N0.      0
ATOM   2931  HZ1 LYS A 190      50.881  31.537  47.522  1.00  0.00           H0.      0
ATOM   2932  HZ2 LYS A 190      51.927  30.463  46.763  1.00  0.00           H0.      0
ATOM   2933  HZ3 LYS A 190      50.390  30.026  47.075  1.00  0.00           H0.      0
ATOM   2934  C   LYS A 190      51.777  35.250  50.795  1.00  0.00           C0.      0
ATOM   2935  O   LYS A 190      50.588  35.199  50.944  1.00  0.00           O0.      0
ATOM   2936  N   ASN A 191      52.482  36.158  50.141  1.00  0.00           N0.      0
ATOM   2937  H   ASN A 191      53.477  35.985  50.117  1.00  0.00           H0.      0
ATOM   2938  CA  ASN A 191      51.808  37.313  49.461  1.00  0.00           C0.      0
ATOM   2939  HA  ASN A 191      50.798  37.471  49.839  1.00  0.00           H0.      0
ATOM   2940  CB  ASN A 191      52.646  38.597  49.660  1.00  0.00           C0.      0
ATOM   2941  HB2 ASN A 191      52.949  38.593  50.706  1.00  0.00           H0.      0
ATOM   2942  HB3 ASN A 191      53.617  38.561  49.166  1.00  0.00           H0.      0
ATOM   2943  CG  ASN A 191      51.845  39.826  49.262  1.00  0.00           C0.      0
ATOM   2944  OD1 ASN A 191      51.786  40.271  48.094  1.00  0.00           O0.      0
ATOM   2945  ND2 ASN A 191      51.179  40.401  50.242  1.00  0.00           N0.      0
ATOM   2946 HD21 ASN A 191      50.447  41.088  50.131  1.00  0.00           H0.      0
ATOM   2947 HD22 ASN A 191      51.200  39.996  51.167  1.00  0.00           H0.      0
ATOM   2948  C   ASN A 191      51.735  37.002  47.947  1.00  0.00           C0.      0
ATOM   2949  O   ASN A 191      52.629  36.322  47.458  1.00  0.00           O0.      0
ATOM   2950  N   ILE A 192      50.572  37.277  47.259  1.00  0.00           N0.      0
ATOM   2951  H   ILE A 192      49.822  37.712  47.776  1.00  0.00           H0.      0
ATOM   2952  CA  ILE A 192      50.396  37.059  45.793  1.00  0.00           C0.      0
ATOM   2953  HA  ILE A 192      51.033  36.197  45.592  1.00  0.00           H0.      0
ATOM   2954  CB  ILE A 192      48.940  36.675  45.403  1.00  0.00           C0.      0
ATOM   2955  HB  ILE A 192      49.037  36.279  44.392  1.00  0.00           H0.      0
ATOM   2956  CG2 ILE A 192      48.478  35.577  46.378  1.00  0.00           C0.      0
ATOM   2957 HG21 ILE A 192      49.266  34.857  46.598  1.00  0.00           H0.      0
ATOM   2958 HG22 ILE A 192      48.004  35.992  47.268  1.00  0.00           H0.      0
ATOM   2959 HG23 ILE A 192      47.674  35.099  45.819  1.00  0.00           H0.      0
ATOM   2960  CG1 ILE A 192      47.869  37.842  45.198  1.00  0.00           C0.      0
ATOM   2961 HG12 ILE A 192      48.148  38.536  44.405  1.00  0.00           H0.      0
ATOM   2962 HG13 ILE A 192      46.929  37.380  44.895  1.00  0.00           H0.      0
ATOM   2963  CD1 ILE A 192      47.554  38.674  46.431  1.00  0.00           C0.      0
ATOM   2964 HD11 ILE A 192      47.212  39.628  46.031  1.00  0.00           H0.      0
ATOM   2965 HD12 ILE A 192      46.907  38.153  47.136  1.00  0.00           H0.      0
ATOM   2966 HD13 ILE A 192      48.507  38.835  46.937  1.00  0.00           H0.      0
ATOM   2967  C   ILE A 192      50.722  38.229  44.843  1.00  0.00           C0.      0
ATOM   2968  O   ILE A 192      50.764  38.047  43.621  1.00  0.00           O0.      0
ATOM   2969  N   TYR A 193      50.886  39.417  45.381  1.00  0.00           N0.      0
ATOM   2970  H   TYR A 193      50.804  39.557  46.378  1.00  0.00           H0.      0
ATOM   2971  CA  TYR A 193      51.264  40.599  44.557  1.00  0.00           C0.      0
ATOM   2972  HA  TYR A 193      51.179  40.351  43.499  1.00  0.00           H0.      0
ATOM   2973  CB  TYR A 193      50.279  41.791  44.776  1.00  0.00           C0.      0
ATOM   2974  HB2 TYR A 193      50.302  41.993  45.847  1.00  0.00           H0.      0
ATOM   2975  HB3 TYR A 193      50.634  42.619  44.162  1.00  0.00           H0.      0
ATOM   2976  CG  TYR A 193      48.816  41.583  44.522  1.00  0.00           C0.      0
ATOM   2977  CD1 TYR A 193      47.878  42.201  45.461  1.00  0.00           C0.      0
ATOM   2978  HD1 TYR A 193      48.298  42.709  46.316  1.00  0.00           H0.      0
ATOM   2979  CE1 TYR A 193      46.559  42.317  45.040  1.00  0.00           C0.      0
ATOM   2980  HE1 TYR A 193      45.858  42.867  45.650  1.00  0.00           H0.      0
ATOM   2981  CZ  TYR A 193      46.119  41.677  43.852  1.00  0.00           C0.      0
ATOM   2982  OH  TYR A 193      44.875  41.771  43.440  1.00  0.00           O0.      0
ATOM   2983  HH  TYR A 193      44.470  42.511  43.897  1.00  0.00           H0.      0
ATOM   2984  CE2 TYR A 193      47.050  40.989  43.060  1.00  0.00           C0.      0
ATOM   2985  HE2 TYR A 193      46.829  40.639  42.063  1.00  0.00           H0.      0
ATOM   2986  CD2 TYR A 193      48.368  40.990  43.329  1.00  0.00           C0.      0
ATOM   2987  HD2 TYR A 193      49.097  40.578  42.647  1.00  0.00           H0.      0
ATOM   2988  C   TYR A 193      52.778  40.903  44.630  1.00  0.00           C0.      0
ATOM   2989  O   TYR A 193      53.313  41.529  43.673  1.00  0.00           O0.      0
ATOM   2990  N   TYR A 194      53.412  40.615  45.718  1.00  0.00           N0.      0
ATOM   2991  H   TYR A 194      52.850  40.061  46.350  1.00  0.00           H0.      0
ATOM   2992  CA  TYR A 194      54.689  41.115  46.280  1.00  0.00           C0.      0
ATOM   2993  HA  TYR A 194      55.245  41.516  45.433  1.00  0.00           H0.      0
ATOM   2994  CB  TYR A 194      54.334  42.298  47.108  1.00  0.00           C0.      0
ATOM   2995  HB2 TYR A 194      53.806  42.021  48.021  1.00  0.00           H0.      0
ATOM   2996  HB3 TYR A 194      55.311  42.754  47.270  1.00  0.00           H0.      0
ATOM   2997  CG  TYR A 194      53.523  43.374  46.470  1.00  0.00           C0.      0
ATOM   2998  CD1 TYR A 194      52.192  43.642  46.862  1.00  0.00           C0.      0
ATOM   2999  HD1 TYR A 194      51.712  43.082  47.651  1.00  0.00           H0.      0
ATOM   3000  CE1 TYR A 194      51.448  44.584  46.092  1.00  0.00           C0.      0
ATOM   3001  HE1 TYR A 194      50.387  44.627  46.287  1.00  0.00           H0.      0
ATOM   3002  CZ  TYR A 194      52.055  45.363  45.104  1.00  0.00           C0.      0
ATOM   3003  OH  TYR A 194      51.306  46.118  44.243  1.00  0.00           O0.      0
ATOM   3004  HH  TYR A 194      50.534  46.508  44.659  1.00  0.00           H0.      0
ATOM   3005  CE2 TYR A 194      53.393  45.026  44.789  1.00  0.00           C0.      0
ATOM   3006  HE2 TYR A 194      53.763  45.631  43.975  1.00  0.00           H0.      0
ATOM   3007  CD2 TYR A 194      54.161  44.179  45.567  1.00  0.00           C0.      0
ATOM   3008  HD2 TYR A 194      55.196  44.070  45.278  1.00  0.00           H0.      0
ATOM   3009  C   TYR A 194      55.530  40.030  46.873  1.00  0.00           C0.      0
ATOM   3010  O   TYR A 194      55.411  39.770  48.056  1.00  0.00           O0.      0
ATOM   3011  N   LYS A 195      56.284  39.297  46.048  1.00  0.00           N0.      0
ATOM   3012  H   LYS A 195      56.326  39.673  45.111  1.00  0.00           H0.      0
ATOM   3013  CA  LYS A 195      56.932  37.970  46.344  1.00  0.00           C0.      0
ATOM   3014  HA  LYS A 195      56.679  37.697  47.369  1.00  0.00           H0.      0
ATOM   3015  CB  LYS A 195      56.371  36.939  45.338  1.00  0.00           C0.      0
ATOM   3016  HB2 LYS A 195      56.961  36.918  44.422  1.00  0.00           H0.      0
ATOM   3017  HB3 LYS A 195      56.556  35.969  45.799  1.00  0.00           H0.      0
ATOM   3018  CG  LYS A 195      54.970  37.003  45.065  1.00  0.00           C0.      0
ATOM   3019  HG2 LYS A 195      54.530  36.674  46.006  1.00  0.00           H0.      0
ATOM   3020  HG3 LYS A 195      54.600  37.981  44.757  1.00  0.00           H0.      0
ATOM   3021  CD  LYS A 195      54.449  36.068  43.921  1.00  0.00           C0.      0
ATOM   3022  HD2 LYS A 195      53.469  36.294  43.502  1.00  0.00           H0.      0
ATOM   3023  HD3 LYS A 195      55.203  36.154  43.138  1.00  0.00           H0.      0
ATOM   3024  CE  LYS A 195      54.440  34.610  44.260  1.00  0.00           C0.      0
ATOM   3025  HE2 LYS A 195      55.429  34.325  44.619  1.00  0.00           H0.      0
ATOM   3026  HE3 LYS A 195      53.658  34.383  44.984  1.00  0.00           H0.      0
ATOM   3027  NZ  LYS A 195      54.307  33.702  43.118  1.00  0.00           N0.      0
ATOM   3028  HZ1 LYS A 195      55.142  33.709  42.550  1.00  0.00           H0.      0
ATOM   3029  HZ2 LYS A 195      54.166  32.735  43.374  1.00  0.00           H0.      0
ATOM   3030  HZ3 LYS A 195      53.507  33.966  42.561  1.00  0.00           H0.      0
ATOM   3031  C   LYS A 195      58.495  37.947  46.352  1.00  0.00           C0.      0
ATOM   3032  O   LYS A 195      59.100  36.928  46.327  1.00  0.00           O0.      0
ATOM   3033  N   SER A 196      59.166  39.112  46.373  1.00  0.00           N0.      0
ATOM   3034  H   SER A 196      58.577  39.933  46.353  1.00  0.00           H0.      0
ATOM   3035  CA  SER A 196      60.647  39.292  46.429  1.00  0.00           C0.      0
ATOM   3036  HA  SER A 196      61.062  38.808  45.545  1.00  0.00           H0.      0
ATOM   3037  CB  SER A 196      60.958  40.761  46.330  1.00  0.00           C0.      0
ATOM   3038  HB2 SER A 196      60.304  41.175  45.562  1.00  0.00           H0.      0
ATOM   3039  HB3 SER A 196      60.886  41.323  47.261  1.00  0.00           H0.      0
ATOM   3040  OG  SER A 196      62.311  40.892  46.043  1.00  0.00           O0.      0
ATOM   3041  HG  SER A 196      62.400  41.835  45.887  1.00  0.00           H0.      0
ATOM   3042  C   SER A 196      61.228  38.858  47.711  1.00  0.00           C0.      0
ATOM   3043  O   SER A 196      60.649  39.200  48.776  1.00  0.00           O0.      0
ATOM   3044  N   ASP A 197      62.377  38.114  47.696  1.00  0.00           N0.      0
ATOM   3045  H   ASP A 197      62.789  37.830  46.818  1.00  0.00           H0.      0
ATOM   3046  CA  ASP A 197      63.204  37.782  48.850  1.00  0.00           C0.      0
ATOM   3047  HA  ASP A 197      62.565  37.276  49.573  1.00  0.00           H0.      0
ATOM   3048  CB  ASP A 197      64.308  36.801  48.460  1.00  0.00           C0.      0
ATOM   3049  HB2 ASP A 197      64.929  37.308  47.721  1.00  0.00           H0.      0
ATOM   3050  HB3 ASP A 197      64.997  36.581  49.276  1.00  0.00           H0.      0
ATOM   3051  CG  ASP A 197      63.749  35.530  47.900  1.00  0.00           C0.      0
ATOM   3052  OD1 ASP A 197      63.227  35.545  46.766  1.00  0.00           O0.      0
ATOM   3053  OD2 ASP A 197      63.773  34.568  48.677  1.00  0.00           O0.      0
ATOM   3054  C   ASP A 197      63.860  39.019  49.506  1.00  0.00           C0.      0
ATOM   3055  O   ASP A 197      64.254  39.069  50.689  1.00  0.00           O0.      0
ATOM   3056  N   LEU A 198      63.972  40.085  48.721  1.00  0.00           N0.      0
ATOM   3057  H   LEU A 198      63.388  40.125  47.898  1.00  0.00           H0.      0
ATOM   3058  CA  LEU A 198      64.598  41.343  49.091  1.00  0.00           C0.      0
ATOM   3059  HA  LEU A 198      65.599  41.110  49.452  1.00  0.00           H0.      0
ATOM   3060  CB  LEU A 198      64.789  42.146  47.829  1.00  0.00           C0.      0
ATOM   3061  HB2 LEU A 198      63.798  42.326  47.413  1.00  0.00           H0.      0
ATOM   3062  HB3 LEU A 198      65.217  43.073  48.213  1.00  0.00           H0.      0
ATOM   3063  CG  LEU A 198      65.660  41.653  46.701  1.00  0.00           C0.      0
ATOM   3064  HG  LEU A 198      65.411  40.600  46.569  1.00  0.00           H0.      0
ATOM   3065  CD1 LEU A 198      65.478  42.405  45.394  1.00  0.00           C0.      0
ATOM   3066 HD11 LEU A 198      64.501  42.207  44.955  1.00  0.00           H0.      0
ATOM   3067 HD12 LEU A 198      65.524  43.477  45.588  1.00  0.00           H0.      0
ATOM   3068 HD13 LEU A 198      66.280  42.140  44.705  1.00  0.00           H0.      0
ATOM   3069  CD2 LEU A 198      67.145  41.550  47.145  1.00  0.00           C0.      0
ATOM   3070 HD21 LEU A 198      67.748  41.151  46.330  1.00  0.00           H0.      0
ATOM   3071 HD22 LEU A 198      67.509  42.480  47.581  1.00  0.00           H0.      0
ATOM   3072 HD23 LEU A 198      67.256  40.870  47.991  1.00  0.00           H0.      0
ATOM   3073  C   LEU A 198      63.869  42.079  50.180  1.00  0.00           C0.      0
ATOM   3074  O   LEU A 198      64.605  42.663  50.965  1.00  0.00           O0.      0
ATOM   3075  N   THR A 199      62.566  42.137  50.155  1.00  0.00           N0.      0
ATOM   3076  H   THR A 199      62.054  41.497  49.565  1.00  0.00           H0.      0
ATOM   3077  CA  THR A 199      61.753  42.861  51.110  1.00  0.00           C0.      0
ATOM   3078  HA  THR A 199      62.048  43.907  51.194  1.00  0.00           H0.      0
ATOM   3079  CB  THR A 199      60.243  43.002  50.784  1.00  0.00           C0.      0
ATOM   3080  HB  THR A 199      59.793  42.039  51.022  1.00  0.00           H0.      0
ATOM   3081  CG2 THR A 199      59.535  44.137  51.606  1.00  0.00           C0.      0
ATOM   3082 HG21 THR A 199      59.592  43.963  52.680  1.00  0.00           H0.      0
ATOM   3083 HG22 THR A 199      59.875  45.109  51.248  1.00  0.00           H0.      0
ATOM   3084 HG23 THR A 199      58.496  44.177  51.279  1.00  0.00           H0.      0
ATOM   3085  OG1 THR A 199      60.119  43.252  49.424  1.00  0.00           O0.      0
ATOM   3086  HG1 THR A 199      59.475  42.621  49.095  1.00  0.00           H0.      0
ATOM   3087  C   THR A 199      62.007  42.148  52.442  1.00  0.00           C0.      0
ATOM   3088  O   THR A 199      61.479  41.051  52.720  1.00  0.00           O0.      0
ATOM   3089  N   LYS A 200      62.959  42.699  53.210  1.00  0.00           N0.      0
ATOM   3090  H   LYS A 200      63.386  43.556  52.889  1.00  0.00           H0.      0
ATOM   3091  CA  LYS A 200      63.407  42.145  54.515  1.00  0.00           C0.      0
ATOM   3092  HA  LYS A 200      63.420  41.066  54.362  1.00  0.00           H0.      0
ATOM   3093  CB  LYS A 200      64.835  42.583  54.924  1.00  0.00           C0.      0
ATOM   3094  HB2 LYS A 200      64.941  43.652  55.109  1.00  0.00           H0.      0
ATOM   3095  HB3 LYS A 200      65.116  42.065  55.841  1.00  0.00           H0.      0
ATOM   3096  CG  LYS A 200      65.945  42.301  53.881  1.00  0.00           C0.      0
ATOM   3097  HG2 LYS A 200      65.767  42.932  53.010  1.00  0.00           H0.      0
ATOM   3098  HG3 LYS A 200      66.893  42.612  54.321  1.00  0.00           H0.      0
ATOM   3099  CD  LYS A 200      66.066  40.777  53.489  1.00  0.00           C0.      0
ATOM   3100  HD2 LYS A 200      66.180  40.213  54.415  1.00  0.00           H0.      0
ATOM   3101  HD3 LYS A 200      65.074  40.504  53.130  1.00  0.00           H0.      0
ATOM   3102  CE  LYS A 200      67.135  40.560  52.462  1.00  0.00           C0.      0
ATOM   3103  HE2 LYS A 200      67.125  41.342  51.703  1.00  0.00           H0.      0
ATOM   3104  HE3 LYS A 200      68.108  40.678  52.938  1.00  0.00           H0.      0
ATOM   3105  NZ  LYS A 200      66.973  39.247  51.832  1.00  0.00           N0.      0
ATOM   3106  HZ1 LYS A 200      66.110  39.134  51.319  1.00  0.00           H0.      0
ATOM   3107  HZ2 LYS A 200      67.718  39.075  51.173  1.00  0.00           H0.      0
ATOM   3108  HZ3 LYS A 200      67.094  38.505  52.506  1.00  0.00           H0.      0
ATOM   3109  C   LYS A 200      62.484  42.340  55.670  1.00  0.00           C0.      0
ATOM   3110  O   LYS A 200      62.547  41.585  56.649  1.00  0.00           O0.      0
ATOM   3111  N   ASP A 201      61.600  43.323  55.678  1.00  0.00           N0.      0
ATOM   3112  H   ASP A 201      61.616  44.066  54.994  1.00  0.00           H0.      0
ATOM   3113  CA  ASP A 201      60.647  43.678  56.785  1.00  0.00           C0.      0
ATOM   3114  HA  ASP A 201      60.403  42.802  57.385  1.00  0.00           H0.      0
ATOM   3115  CB  ASP A 201      61.308  44.671  57.751  1.00  0.00           C0.      0
ATOM   3116  HB2 ASP A 201      62.266  44.336  58.149  1.00  0.00           H0.      0
ATOM   3117  HB3 ASP A 201      61.576  45.584  57.219  1.00  0.00           H0.      0
ATOM   3118  CG  ASP A 201      60.456  45.026  58.936  1.00  0.00           C0.      0
ATOM   3119  OD1 ASP A 201      60.133  44.075  59.696  1.00  0.00           O0.      0
ATOM   3120  OD2 ASP A 201      60.133  46.255  59.162  1.00  0.00           O0.      0
ATOM   3121  C   ASP A 201      59.396  44.388  56.207  1.00  0.00           C0.      0
ATOM   3122  O   ASP A 201      59.532  45.092  55.183  1.00  0.00           O0.      0
ATOM   3123  N   ILE A 202      58.264  44.218  56.974  1.00  0.00           N0.      0
ATOM   3124  H   ILE A 202      58.271  43.584  57.760  1.00  0.00           H0.      0
ATOM   3125  CA  ILE A 202      56.981  45.024  56.806  1.00  0.00           C0.      0
ATOM   3126  HA  ILE A 202      57.110  45.946  56.239  1.00  0.00           H0.      0
ATOM   3127  CB  ILE A 202      55.960  44.200  55.971  1.00  0.00           C0.      0
ATOM   3128  HB  ILE A 202      55.836  43.209  56.409  1.00  0.00           H0.      0
ATOM   3129  CG2 ILE A 202      54.608  44.901  55.904  1.00  0.00           C0.      0
ATOM   3130 HG21 ILE A 202      53.995  44.667  56.775  1.00  0.00           H0.      0
ATOM   3131 HG22 ILE A 202      54.697  45.974  55.732  1.00  0.00           H0.      0
ATOM   3132 HG23 ILE A 202      54.091  44.650  54.978  1.00  0.00           H0.      0
ATOM   3133  CG1 ILE A 202      56.326  43.884  54.512  1.00  0.00           C0.      0
ATOM   3134 HG12 ILE A 202      56.188  44.749  53.863  1.00  0.00           H0.      0
ATOM   3135 HG13 ILE A 202      57.385  43.627  54.532  1.00  0.00           H0.      0
ATOM   3136  CD1 ILE A 202      55.534  42.681  53.920  1.00  0.00           C0.      0
ATOM   3137 HD11 ILE A 202      56.094  42.447  53.014  1.00  0.00           H0.      0
ATOM   3138 HD12 ILE A 202      55.696  41.820  54.568  1.00  0.00           H0.      0
ATOM   3139 HD13 ILE A 202      54.455  42.774  53.797  1.00  0.00           H0.      0
ATOM   3140  C   ILE A 202      56.375  45.290  58.265  1.00  0.00           C0.      0
ATOM   3141  O   ILE A 202      55.706  44.427  58.763  1.00  0.00           O0.      0
ATOM   3142  N   THR A 203      56.643  46.409  58.942  1.00  0.00           N0.      0
ATOM   3143  H   THR A 203      57.272  47.031  58.454  1.00  0.00           H0.      0
ATOM   3144  CA  THR A 203      56.239  46.810  60.322  1.00  0.00           C0.      0
ATOM   3145  HA  THR A 203      56.068  45.927  60.937  1.00  0.00           H0.      0
ATOM   3146  CB  THR A 203      57.435  47.613  60.936  1.00  0.00           C0.      0
ATOM   3147  HB  THR A 203      57.839  48.420  60.326  1.00  0.00           H0.      0
ATOM   3148  CG2 THR A 203      57.062  48.096  62.332  1.00  0.00           C0.      0
ATOM   3149 HG21 THR A 203      56.315  48.866  62.140  1.00  0.00           H0.      0
ATOM   3150 HG22 THR A 203      56.693  47.355  63.041  1.00  0.00           H0.      0
ATOM   3151 HG23 THR A 203      57.956  48.513  62.795  1.00  0.00           H0.      0
ATOM   3152  OG1 THR A 203      58.457  46.664  61.323  1.00  0.00           O0.      0
ATOM   3153  HG1 THR A 203      58.924  46.284  60.576  1.00  0.00           H0.      0
ATOM   3154  C   THR A 203      54.842  47.523  60.366  1.00  0.00           C0.      0
ATOM   3155  O   THR A 203      54.704  48.687  59.855  1.00  0.00           O0.      0
ATOM   3156  N   THR A 204      53.788  46.910  60.940  1.00  0.00           N0.      0
ATOM   3157  H   THR A 204      53.981  46.046  61.428  1.00  0.00           H0.      0
ATOM   3158  CA  THR A 204      52.390  47.531  61.031  1.00  0.00           C0.      0
ATOM   3159  HA  THR A 204      52.270  48.033  60.071  1.00  0.00           H0.      0
ATOM   3160  CB  THR A 204      51.348  46.412  61.062  1.00  0.00           C0.      0
ATOM   3161  HB  THR A 204      51.599  45.778  61.913  1.00  0.00           H0.      0
ATOM   3162  CG2 THR A 204      49.903  46.888  61.117  1.00  0.00           C0.      0
ATOM   3163 HG21 THR A 204      49.242  46.021  61.118  1.00  0.00           H0.      0
ATOM   3164 HG22 THR A 204      49.731  47.419  62.053  1.00  0.00           H0.      0
ATOM   3165 HG23 THR A 204      49.749  47.511  60.236  1.00  0.00           H0.      0
ATOM   3166  OG1 THR A 204      51.476  45.536  59.968  1.00  0.00           O0.      0
ATOM   3167  HG1 THR A 204      52.225  44.953  60.115  1.00  0.00           H0.      0
ATOM   3168  C   THR A 204      52.138  48.444  62.218  1.00  0.00           C0.      0
ATOM   3169  O   THR A 204      52.431  48.275  63.356  1.00  0.00           O0.      0
ATOM   3170  N   SER A 205      51.482  49.579  61.924  1.00  0.00           N0.      0
ATOM   3171  H   SER A 205      51.275  49.762  60.952  1.00  0.00           H0.      0
ATOM   3172  CA  SER A 205      50.847  50.447  62.948  1.00  0.00           C0.      0
ATOM   3173  HA  SER A 205      50.885  50.033  63.956  1.00  0.00           H0.      0
ATOM   3174  CB  SER A 205      51.569  51.890  63.043  1.00  0.00           C0.      0
ATOM   3175  HB2 SER A 205      51.631  52.275  62.025  1.00  0.00           H0.      0
ATOM   3176  HB3 SER A 205      50.964  52.496  63.716  1.00  0.00           H0.      0
ATOM   3177  OG  SER A 205      52.955  51.815  63.503  1.00  0.00           O0.      0
ATOM   3178  HG  SER A 205      53.500  51.436  62.809  1.00  0.00           H0.      0
ATOM   3179  C   SER A 205      49.396  50.649  62.605  1.00  0.00           C0.      0
ATOM   3180  O   SER A 205      48.981  50.380  61.496  1.00  0.00           O0.      0
ATOM   3181  N   VAL A 206      48.598  51.090  63.573  1.00  0.00           N0.      0
ATOM   3182  H   VAL A 206      48.896  51.217  64.529  1.00  0.00           H0.      0
ATOM   3183  CA  VAL A 206      47.237  51.484  63.388  1.00  0.00           C0.      0
ATOM   3184  HA  VAL A 206      47.041  51.499  62.316  1.00  0.00           H0.      0
ATOM   3185  CB  VAL A 206      46.177  50.553  64.033  1.00  0.00           C0.      0
ATOM   3186  HB  VAL A 206      46.308  50.302  65.086  1.00  0.00           H0.      0
ATOM   3187  CG1 VAL A 206      44.736  51.050  63.807  1.00  0.00           C0.      0
ATOM   3188 HG11 VAL A 206      44.055  50.469  64.429  1.00  0.00           H0.      0
ATOM   3189 HG12 VAL A 206      44.582  52.082  64.122  1.00  0.00           H0.      0
ATOM   3190 HG13 VAL A 206      44.569  51.046  62.730  1.00  0.00           H0.      0
ATOM   3191  CG2 VAL A 206      46.321  49.177  63.246  1.00  0.00           C0.      0
ATOM   3192 HG21 VAL A 206      45.464  48.530  63.434  1.00  0.00           H0.      0
ATOM   3193 HG22 VAL A 206      46.262  49.376  62.176  1.00  0.00           H0.      0
ATOM   3194 HG23 VAL A 206      47.193  48.564  63.474  1.00  0.00           H0.      0
ATOM   3195  C   VAL A 206      47.003  52.926  63.911  1.00  0.00           C0.      0
ATOM   3196  O   VAL A 206      47.168  53.122  65.124  1.00  0.00           O0.      0
ATOM   3197  N   LEU A 207      46.747  53.887  63.080  1.00  0.00           N0.      0
ATOM   3198  H   LEU A 207      46.372  53.637  62.176  1.00  0.00           H0.      0
ATOM   3199  CA  LEU A 207      46.438  55.230  63.572  1.00  0.00           C0.      0
ATOM   3200  HA  LEU A 207      46.915  55.404  64.537  1.00  0.00           H0.      0
ATOM   3201  CB  LEU A 207      46.948  56.204  62.526  1.00  0.00           C0.      0
ATOM   3202  HB2 LEU A 207      46.287  56.188  61.660  1.00  0.00           H0.      0
ATOM   3203  HB3 LEU A 207      46.871  57.231  62.883  1.00  0.00           H0.      0
ATOM   3204  CG  LEU A 207      48.412  56.008  62.048  1.00  0.00           C0.      0
ATOM   3205  HG  LEU A 207      48.431  54.975  61.702  1.00  0.00           H0.      0
ATOM   3206  CD1 LEU A 207      48.746  56.770  60.829  1.00  0.00           C0.      0
ATOM   3207 HD11 LEU A 207      48.700  57.846  60.997  1.00  0.00           H0.      0
ATOM   3208 HD12 LEU A 207      49.755  56.571  60.467  1.00  0.00           H0.      0
ATOM   3209 HD13 LEU A 207      47.989  56.569  60.072  1.00  0.00           H0.      0
ATOM   3210  CD2 LEU A 207      49.487  56.220  63.139  1.00  0.00           C0.      0
ATOM   3211 HD21 LEU A 207      49.505  57.274  63.418  1.00  0.00           H0.      0
ATOM   3212 HD22 LEU A 207      49.288  55.609  64.019  1.00  0.00           H0.      0
ATOM   3213 HD23 LEU A 207      50.448  55.887  62.748  1.00  0.00           H0.      0
ATOM   3214  C   LEU A 207      44.906  55.439  63.870  1.00  0.00           C0.      0
ATOM   3215  O   LEU A 207      44.060  55.001  63.083  1.00  0.00           O0.      0
ATOM   3216  N   THR A 208      44.659  56.196  64.936  1.00  0.00           N0.      0
ATOM   3217  H   THR A 208      45.431  56.291  65.580  1.00  0.00           H0.      0
ATOM   3218  CA  THR A 208      43.311  56.369  65.508  1.00  0.00           C0.      0
ATOM   3219  HA  THR A 208      42.504  56.210  64.793  1.00  0.00           H0.      0
ATOM   3220  CB  THR A 208      43.034  55.451  66.682  1.00  0.00           C0.      0
ATOM   3221  HB  THR A 208      41.979  55.534  66.943  1.00  0.00           H0.      0
ATOM   3222  CG2 THR A 208      43.196  53.939  66.323  1.00  0.00           C0.      0
ATOM   3223 HG21 THR A 208      43.132  53.300  67.204  1.00  0.00           H0.      0
ATOM   3224 HG22 THR A 208      42.477  53.578  65.587  1.00  0.00           H0.      0
ATOM   3225 HG23 THR A 208      44.134  53.750  65.801  1.00  0.00           H0.      0
ATOM   3226  OG1 THR A 208      43.715  55.680  67.878  1.00  0.00           O0.      0
ATOM   3227  HG1 THR A 208      44.612  55.653  67.537  1.00  0.00           H0.      0
ATOM   3228  C   THR A 208      43.025  57.796  65.931  1.00  0.00           C0.      0
ATOM   3229  O   THR A 208      43.932  58.397  66.487  1.00  0.00           O0.      0
ATOM   3230  N   VAL A 209      41.879  58.371  65.652  1.00  0.00           N0.      0
ATOM   3231  H   VAL A 209      41.204  57.765  65.208  1.00  0.00           H0.      0
ATOM   3232  CA  VAL A 209      41.479  59.734  65.943  1.00  0.00           C0.      0
ATOM   3233  HA  VAL A 209      42.039  60.065  66.818  1.00  0.00           H0.      0
ATOM   3234  CB  VAL A 209      41.798  60.580  64.661  1.00  0.00           C0.      0
ATOM   3235  HB  VAL A 209      42.829  60.417  64.346  1.00  0.00           H0.      0
ATOM   3236  CG1 VAL A 209      40.903  60.533  63.341  1.00  0.00           C0.      0
ATOM   3237 HG11 VAL A 209      40.760  59.460  63.215  1.00  0.00           H0.      0
ATOM   3238 HG12 VAL A 209      39.924  60.971  63.535  1.00  0.00           H0.      0
ATOM   3239 HG13 VAL A 209      41.363  61.107  62.536  1.00  0.00           H0.      0
ATOM   3240  CG2 VAL A 209      41.774  62.087  65.074  1.00  0.00           C0.      0
ATOM   3241 HG21 VAL A 209      42.272  62.299  66.019  1.00  0.00           H0.      0
ATOM   3242 HG22 VAL A 209      42.351  62.573  64.287  1.00  0.00           H0.      0
ATOM   3243 HG23 VAL A 209      40.733  62.400  65.165  1.00  0.00           H0.      0
ATOM   3244  C   VAL A 209      39.978  59.574  66.094  1.00  0.00           C0.      0
ATOM   3245  O   VAL A 209      39.419  58.660  65.447  1.00  0.00           O0.      0
ATOM   3246  N   ASN A 210      39.431  60.279  67.054  1.00  0.00           N0.      0
ATOM   3247  H   ASN A 210      39.921  61.075  67.439  1.00  0.00           H0.      0
ATOM   3248  CA  ASN A 210      38.147  59.869  67.672  1.00  0.00           C0.      0
ATOM   3249  HA  ASN A 210      38.069  60.306  68.668  1.00  0.00           H0.      0
ATOM   3250  CB  ASN A 210      36.915  60.408  66.920  1.00  0.00           C0.      0
ATOM   3251  HB2 ASN A 210      36.821  59.893  65.964  1.00  0.00           H0.      0
ATOM   3252  HB3 ASN A 210      35.973  60.271  67.450  1.00  0.00           H0.      0
ATOM   3253  CG  ASN A 210      37.060  61.876  66.536  1.00  0.00           C0.      0
ATOM   3254  OD1 ASN A 210      37.283  62.783  67.350  1.00  0.00           O0.      0
ATOM   3255  ND2 ASN A 210      36.924  62.211  65.248  1.00  0.00           N0.      0
ATOM   3256 HD21 ASN A 210      36.965  63.209  65.095  1.00  0.00           H0.      0
ATOM   3257 HD22 ASN A 210      36.718  61.522  64.538  1.00  0.00           H0.      0
ATOM   3258  C   ASN A 210      38.094  58.364  68.092  1.00  0.00           C0.      0
ATOM   3259  O   ASN A 210      37.116  57.627  67.908  1.00  0.00           O0.      0
ATOM   3260  N   ASN A 211      39.199  57.810  68.519  1.00  0.00           N0.      0
ATOM   3261  H   ASN A 211      39.942  58.477  68.672  1.00  0.00           H0.      0
ATOM   3262  CA  ASN A 211      39.408  56.472  69.111  1.00  0.00           C0.      0
ATOM   3263  HA  ASN A 211      40.447  56.510  69.438  1.00  0.00           H0.      0
ATOM   3264  CB  ASN A 211      38.579  56.244  70.459  1.00  0.00           C0.      0
ATOM   3265  HB2 ASN A 211      37.501  56.101  70.380  1.00  0.00           H0.      0
ATOM   3266  HB3 ASN A 211      38.933  55.312  70.899  1.00  0.00           H0.      0
ATOM   3267  CG  ASN A 211      38.759  57.401  71.452  1.00  0.00           C0.      0
ATOM   3268  OD1 ASN A 211      37.854  58.206  71.594  1.00  0.00           O0.      0
ATOM   3269  ND2 ASN A 211      39.829  57.305  72.187  1.00  0.00           N0.      0
ATOM   3270 HD21 ASN A 211      40.044  58.120  72.743  1.00  0.00           H0.      0
ATOM   3271 HD22 ASN A 211      40.487  56.552  72.047  1.00  0.00           H0.      0
ATOM   3272  C   ASN A 211      39.321  55.269  68.111  1.00  0.00           C0.      0
ATOM   3273  O   ASN A 211      39.996  54.315  68.282  1.00  0.00           O0.      0
ATOM   3274  N   LYS A 212      38.385  55.235  67.154  1.00  0.00           N0.      0
ATOM   3275  H   LYS A 212      37.921  56.132  67.118  1.00  0.00           H0.      0
ATOM   3276  CA  LYS A 212      38.311  54.234  65.997  1.00  0.00           C0.      0
ATOM   3277  HA  LYS A 212      38.572  53.244  66.371  1.00  0.00           H0.      0
ATOM   3278  CB  LYS A 212      36.890  54.242  65.453  1.00  0.00           C0.      0
ATOM   3279  HB2 LYS A 212      36.691  55.140  64.869  1.00  0.00           H0.      0
ATOM   3280  HB3 LYS A 212      36.877  53.421  64.736  1.00  0.00           H0.      0
ATOM   3281  CG  LYS A 212      35.850  54.086  66.525  1.00  0.00           C0.      0
ATOM   3282  HG2 LYS A 212      36.116  53.287  67.217  1.00  0.00           H0.      0
ATOM   3283  HG3 LYS A 212      35.906  54.947  67.191  1.00  0.00           H0.      0
ATOM   3284  CD  LYS A 212      34.384  53.969  66.034  1.00  0.00           C0.      0
ATOM   3285  HD2 LYS A 212      34.098  54.689  65.267  1.00  0.00           H0.      0
ATOM   3286  HD3 LYS A 212      34.253  52.989  65.576  1.00  0.00           H0.      0
ATOM   3287  CE  LYS A 212      33.445  53.951  67.301  1.00  0.00           C0.      0
ATOM   3288  HE2 LYS A 212      33.872  53.141  67.892  1.00  0.00           H0.      0
ATOM   3289  HE3 LYS A 212      33.548  54.896  67.834  1.00  0.00           H0.      0
ATOM   3290  NZ  LYS A 212      32.080  53.613  67.026  1.00  0.00           N0.      0
ATOM   3291  HZ1 LYS A 212      31.883  52.790  66.475  1.00  0.00           H0.      0
ATOM   3292  HZ2 LYS A 212      31.543  53.589  67.881  1.00  0.00           H0.      0
ATOM   3293  HZ3 LYS A 212      31.626  54.365  66.528  1.00  0.00           H0.      0
ATOM   3294  C   LYS A 212      39.434  54.578  64.971  1.00  0.00           C0.      0
ATOM   3295  O   LYS A 212      39.991  55.677  64.995  1.00  0.00           O0.      0
ATOM   3296  N   ALA A 213      39.773  53.622  64.131  1.00  0.00           N0.      0
ATOM   3297  H   ALA A 213      39.282  52.741  64.185  1.00  0.00           H0.      0
ATOM   3298  CA  ALA A 213      40.907  53.877  63.242  1.00  0.00           C0.      0
ATOM   3299  HA  ALA A 213      41.697  54.400  63.783  1.00  0.00           H0.      0
ATOM   3300  CB  ALA A 213      41.576  52.519  62.920  1.00  0.00           C0.      0
ATOM   3301  HB1 ALA A 213      42.121  52.156  63.791  1.00  0.00           H0.      0
ATOM   3302  HB2 ALA A 213      40.918  51.722  62.573  1.00  0.00           H0.      0
ATOM   3303  HB3 ALA A 213      42.305  52.718  62.134  1.00  0.00           H0.      0
ATOM   3304  C   ALA A 213      40.493  54.625  62.002  1.00  0.00           C0.      0
ATOM   3305  O   ALA A 213      39.438  54.350  61.407  1.00  0.00           O0.      0
ATOM   3306  N   HIE A 214      41.253  55.630  61.652  1.00  0.00           N0.      0
ATOM   3307  H   HIE A 214      42.004  55.937  62.254  1.00  0.00           H0.      0
ATOM   3308  CA  HIE A 214      41.225  56.366  60.323  1.00  0.00           C0.      0
ATOM   3309  HA  HIE A 214      40.310  56.051  59.822  1.00  0.00           H0.      0
ATOM   3310  CB  HIE A 214      41.415  57.848  60.603  1.00  0.00           C0.      0
ATOM   3311  HB2 HIE A 214      41.369  58.316  59.620  1.00  0.00           H0.      0
ATOM   3312  HB3 HIE A 214      40.567  58.312  61.107  1.00  0.00           H0.      0
ATOM   3313  CG  HIE A 214      42.784  58.291  61.170  1.00  0.00           C0.      0
ATOM   3314  ND1 HIE A 214      43.109  58.095  62.526  1.00  0.00           N0.      0
ATOM   3315  CE1 HIE A 214      44.274  58.673  62.774  1.00  0.00           C0.      0
ATOM   3316  HE1 HIE A 214      44.729  58.737  63.752  1.00  0.00           H0.      0
ATOM   3317  NE2 HIE A 214      44.691  59.220  61.567  1.00  0.00           N0.      0
ATOM   3318  HE2 HIE A 214      45.550  59.738  61.448  1.00  0.00           H0.      0
ATOM   3319  CD2 HIE A 214      43.802  58.848  60.559  1.00  0.00           C0.      0
ATOM   3320  HD2 HIE A 214      43.799  59.135  59.518  1.00  0.00           H0.      0
ATOM   3321  C   HIE A 214      42.264  55.838  59.370  1.00  0.00           C0.      0
ATOM   3322  O   HIE A 214      42.184  56.146  58.149  1.00  0.00           O0.      0
ATOM   3323  N   MET A 215      43.362  55.221  59.843  1.00  0.00           N0.      0
ATOM   3324  H   MET A 215      43.505  55.128  60.839  1.00  0.00           H0.      0
ATOM   3325  CA  MET A 215      44.395  54.645  58.991  1.00  0.00           C0.      0
ATOM   3326  HA  MET A 215      43.987  54.413  58.007  1.00  0.00           H0.      0
ATOM   3327  CB  MET A 215      45.504  55.701  58.764  1.00  0.00           C0.      0
ATOM   3328  HB2 MET A 215      45.186  56.743  58.784  1.00  0.00           H0.      0
ATOM   3329  HB3 MET A 215      46.167  55.531  59.612  1.00  0.00           H0.      0
ATOM   3330  CG  MET A 215      46.231  55.551  57.400  1.00  0.00           C0.      0
ATOM   3331  HG2 MET A 215      47.126  56.172  57.428  1.00  0.00           H0.      0
ATOM   3332  HG3 MET A 215      46.716  54.581  57.290  1.00  0.00           H0.      0
ATOM   3333  SD  MET A 215      45.199  55.805  55.934  1.00  0.00           S0.      0
ATOM   3334  CE  MET A 215      44.962  57.560  56.155  1.00  0.00           C0.      0
ATOM   3335  HE1 MET A 215      45.935  57.953  56.450  1.00  0.00           H0.      0
ATOM   3336  HE2 MET A 215      44.556  58.046  55.268  1.00  0.00           H0.      0
ATOM   3337  HE3 MET A 215      44.275  57.711  56.987  1.00  0.00           H0.      0
ATOM   3338  C   MET A 215      45.004  53.357  59.463  1.00  0.00           C0.      0
ATOM   3339  O   MET A 215      45.376  53.358  60.635  1.00  0.00           O0.      0
ATOM   3340  N   VAL A 216      45.171  52.362  58.599  1.00  0.00           N0.      0
ATOM   3341  H   VAL A 216      44.907  52.587  57.651  1.00  0.00           H0.      0
ATOM   3342  CA  VAL A 216      46.235  51.372  58.824  1.00  0.00           C0.      0
ATOM   3343  HA  VAL A 216      46.493  51.305  59.881  1.00  0.00           H0.      0
ATOM   3344  CB  VAL A 216      45.803  50.012  58.283  1.00  0.00           C0.      0
ATOM   3345  HB  VAL A 216      45.305  50.093  57.317  1.00  0.00           H0.      0
ATOM   3346  CG1 VAL A 216      46.996  49.034  58.255  1.00  0.00           C0.      0
ATOM   3347 HG11 VAL A 216      47.642  49.198  59.118  1.00  0.00           H0.      0
ATOM   3348 HG12 VAL A 216      46.608  48.015  58.262  1.00  0.00           H0.      0
ATOM   3349 HG13 VAL A 216      47.551  49.155  57.325  1.00  0.00           H0.      0
ATOM   3350  CG2 VAL A 216      44.803  49.499  59.330  1.00  0.00           C0.      0
ATOM   3351 HG21 VAL A 216      45.269  49.332  60.302  1.00  0.00           H0.      0
ATOM   3352 HG22 VAL A 216      43.999  50.207  59.531  1.00  0.00           H0.      0
ATOM   3353 HG23 VAL A 216      44.421  48.511  59.074  1.00  0.00           H0.      0
ATOM   3354  C   VAL A 216      47.435  51.821  58.068  1.00  0.00           C0.      0
ATOM   3355  O   VAL A 216      47.383  52.287  56.920  1.00  0.00           O0.      0
ATOM   3356  N   THR A 217      48.589  51.738  58.715  1.00  0.00           N0.      0
ATOM   3357  H   THR A 217      48.607  51.192  59.564  1.00  0.00           H0.      0
ATOM   3358  CA  THR A 217      49.935  52.107  58.111  1.00  0.00           C0.      0
ATOM   3359  HA  THR A 217      49.736  52.383  57.076  1.00  0.00           H0.      0
ATOM   3360  CB  THR A 217      50.390  53.541  58.487  1.00  0.00           C0.      0
ATOM   3361  HB  THR A 217      49.535  54.176  58.257  1.00  0.00           H0.      0
ATOM   3362  CG2 THR A 217      50.824  53.907  59.936  1.00  0.00           C0.      0
ATOM   3363 HG21 THR A 217      51.784  53.429  60.133  1.00  0.00           H0.      0
ATOM   3364 HG22 THR A 217      50.995  54.974  59.796  1.00  0.00           H0.      0
ATOM   3365 HG23 THR A 217      50.089  53.576  60.669  1.00  0.00           H0.      0
ATOM   3366  OG1 THR A 217      51.450  53.948  57.590  1.00  0.00           O0.      0
ATOM   3367  HG1 THR A 217      50.931  54.324  56.875  1.00  0.00           H0.      0
ATOM   3368  C   THR A 217      51.095  51.128  58.340  1.00  0.00           C0.      0
ATOM   3369  O   THR A 217      51.335  50.699  59.426  1.00  0.00           O0.      0
ATOM   3370  N   LEU A 218      51.748  50.792  57.237  1.00  0.00           N0.      0
ATOM   3371  H   LEU A 218      51.362  51.260  56.429  1.00  0.00           H0.      0
ATOM   3372  CA  LEU A 218      52.821  49.788  57.118  1.00  0.00           C0.      0
ATOM   3373  HA  LEU A 218      52.977  49.356  58.106  1.00  0.00           H0.      0
ATOM   3374  CB  LEU A 218      52.413  48.600  56.184  1.00  0.00           C0.      0
ATOM   3375  HB2 LEU A 218      52.128  48.987  55.205  1.00  0.00           H0.      0
ATOM   3376  HB3 LEU A 218      53.274  48.021  55.848  1.00  0.00           H0.      0
ATOM   3377  CG  LEU A 218      51.428  47.506  56.726  1.00  0.00           C0.      0
ATOM   3378  HG  LEU A 218      51.902  46.974  57.551  1.00  0.00           H0.      0
ATOM   3379  CD1 LEU A 218      50.167  48.039  57.326  1.00  0.00           C0.      0
ATOM   3380 HD11 LEU A 218      50.379  48.547  58.267  1.00  0.00           H0.      0
ATOM   3381 HD12 LEU A 218      49.663  48.722  56.642  1.00  0.00           H0.      0
ATOM   3382 HD13 LEU A 218      49.475  47.219  57.517  1.00  0.00           H0.      0
ATOM   3383  CD2 LEU A 218      50.987  46.571  55.546  1.00  0.00           C0.      0
ATOM   3384 HD21 LEU A 218      50.449  47.043  54.724  1.00  0.00           H0.      0
ATOM   3385 HD22 LEU A 218      51.875  46.122  55.100  1.00  0.00           H0.      0
ATOM   3386 HD23 LEU A 218      50.451  45.666  55.832  1.00  0.00           H0.      0
ATOM   3387  C   LEU A 218      54.183  50.445  56.691  1.00  0.00           C0.      0
ATOM   3388  O   LEU A 218      54.315  51.180  55.700  1.00  0.00           O0.      0
ATOM   3389  N   ASP A 219      55.208  50.120  57.387  1.00  0.00           N0.      0
ATOM   3390  H   ASP A 219      55.057  49.509  58.176  1.00  0.00           H0.      0
ATOM   3391  CA  ASP A 219      56.536  50.571  57.082  1.00  0.00           C0.      0
ATOM   3392  HA  ASP A 219      56.464  51.474  56.474  1.00  0.00           H0.      0
ATOM   3393  CB  ASP A 219      57.281  50.905  58.352  1.00  0.00           C0.      0
ATOM   3394  HB2 ASP A 219      57.069  50.143  59.102  1.00  0.00           H0.      0
ATOM   3395  HB3 ASP A 219      58.351  50.951  58.149  1.00  0.00           H0.      0
ATOM   3396  CG  ASP A 219      56.850  52.239  58.954  1.00  0.00           C0.      0
ATOM   3397  OD1 ASP A 219      56.510  52.298  60.211  1.00  0.00           O0.      0
ATOM   3398  OD2 ASP A 219      56.932  53.261  58.227  1.00  0.00           O0.      0
ATOM   3399  C   ASP A 219      57.337  49.539  56.344  1.00  0.00           C0.      0
ATOM   3400  O   ASP A 219      57.523  48.413  56.862  1.00  0.00           O0.      0
ATOM   3401  N   TYR A 220      58.045  49.802  55.246  1.00  0.00           N0.      0
ATOM   3402  H   TYR A 220      58.092  50.774  54.977  1.00  0.00           H0.      0
ATOM   3403  CA  TYR A 220      58.631  48.884  54.307  1.00  0.00           C0.      0
ATOM   3404  HA  TYR A 220      58.276  47.890  54.582  1.00  0.00           H0.      0
ATOM   3405  CB  TYR A 220      57.894  48.989  52.964  1.00  0.00           C0.      0
ATOM   3406  HB2 TYR A 220      57.954  50.037  52.668  1.00  0.00           H0.      0
ATOM   3407  HB3 TYR A 220      58.412  48.353  52.247  1.00  0.00           H0.      0
ATOM   3408  CG  TYR A 220      56.393  48.553  52.901  1.00  0.00           C0.      0
ATOM   3409  CD1 TYR A 220      55.385  49.432  53.149  1.00  0.00           C0.      0
ATOM   3410  HD1 TYR A 220      55.623  50.460  53.381  1.00  0.00           H0.      0
ATOM   3411  CE1 TYR A 220      54.065  48.976  53.073  1.00  0.00           C0.      0
ATOM   3412  HE1 TYR A 220      53.271  49.702  53.170  1.00  0.00           H0.      0
ATOM   3413  CZ  TYR A 220      53.766  47.669  52.736  1.00  0.00           C0.      0
ATOM   3414  OH  TYR A 220      52.460  47.255  52.691  1.00  0.00           O0.      0
ATOM   3415  HH  TYR A 220      51.995  48.058  52.445  1.00  0.00           H0.      0
ATOM   3416  CE2 TYR A 220      54.829  46.789  52.497  1.00  0.00           C0.      0
ATOM   3417  HE2 TYR A 220      54.681  45.778  52.148  1.00  0.00           H0.      0
ATOM   3418  CD2 TYR A 220      56.125  47.237  52.664  1.00  0.00           C0.      0
ATOM   3419  HD2 TYR A 220      56.845  46.450  52.495  1.00  0.00           H0.      0
ATOM   3420  C   TYR A 220      60.078  49.028  54.163  1.00  0.00           C0.      0
ATOM   3421  O   TYR A 220      60.705  50.069  54.298  1.00  0.00           O0.      0
ATOM   3422  N   THR A 221      60.827  47.952  53.971  1.00  0.00           N0.      0
ATOM   3423  H   THR A 221      60.384  47.045  53.934  1.00  0.00           H0.      0
ATOM   3424  CA  THR A 221      62.330  47.974  53.867  1.00  0.00           C0.      0
ATOM   3425  HA  THR A 221      62.655  48.932  53.462  1.00  0.00           H0.      0
ATOM   3426  CB  THR A 221      62.968  47.660  55.233  1.00  0.00           C0.      0
ATOM   3427  HB  THR A 221      62.750  46.656  55.598  1.00  0.00           H0.      0
ATOM   3428  CG2 THR A 221      64.489  47.797  55.200  1.00  0.00           C0.      0
ATOM   3429 HG21 THR A 221      64.841  48.679  54.666  1.00  0.00           H0.      0
ATOM   3430 HG22 THR A 221      65.025  47.788  56.150  1.00  0.00           H0.      0
ATOM   3431 HG23 THR A 221      64.823  46.980  54.560  1.00  0.00           H0.      0
ATOM   3432  OG1 THR A 221      62.442  48.550  56.303  1.00  0.00           O0.      0
ATOM   3433  HG1 THR A 221      61.541  48.327  56.546  1.00  0.00           H0.      0
ATOM   3434  C   THR A 221      62.768  46.919  52.862  1.00  0.00           C0.      0
ATOM   3435  O   THR A 221      62.417  45.733  53.015  1.00  0.00           O0.      0
ATOM   3436  N   VAL A 222      63.610  47.376  51.866  1.00  0.00           N0.      0
ATOM   3437  H   VAL A 222      63.979  48.316  51.889  1.00  0.00           H0.      0
ATOM   3438  CA  VAL A 222      63.962  46.582  50.696  1.00  0.00           C0.      0
ATOM   3439  HA  VAL A 222      63.763  45.514  50.781  1.00  0.00           H0.      0
ATOM   3440  CB  VAL A 222      63.141  47.228  49.539  1.00  0.00           C0.      0
ATOM   3441  HB  VAL A 222      63.108  48.315  49.608  1.00  0.00           H0.      0
ATOM   3442  CG1 VAL A 222      63.554  46.684  48.180  1.00  0.00           C0.      0
ATOM   3443 HG11 VAL A 222      63.735  45.616  48.306  1.00  0.00           H0.      0
ATOM   3444 HG12 VAL A 222      62.889  46.967  47.364  1.00  0.00           H0.      0
ATOM   3445 HG13 VAL A 222      64.521  47.103  47.899  1.00  0.00           H0.      0
ATOM   3446  CG2 VAL A 222      61.725  46.736  49.683  1.00  0.00           C0.      0
ATOM   3447 HG21 VAL A 222      61.211  47.189  50.530  1.00  0.00           H0.      0
ATOM   3448 HG22 VAL A 222      61.101  47.035  48.841  1.00  0.00           H0.      0
ATOM   3449 HG23 VAL A 222      61.650  45.663  49.856  1.00  0.00           H0.      0
ATOM   3450  C   VAL A 222      65.442  46.627  50.468  1.00  0.00           C0.      0
ATOM   3451  O   VAL A 222      66.102  47.686  50.432  1.00  0.00           O0.      0
ATOM   3452  N   GLN A 223      66.037  45.434  50.272  1.00  0.00           N0.      0
ATOM   3453  H   GLN A 223      65.439  44.643  50.083  1.00  0.00           H0.      0
ATOM   3454  CA  GLN A 223      67.430  45.276  49.740  1.00  0.00           C0.      0
ATOM   3455  HA  GLN A 223      67.954  46.099  50.226  1.00  0.00           H0.      0
ATOM   3456  CB  GLN A 223      68.076  43.944  50.013  1.00  0.00           C0.      0
ATOM   3457  HB2 GLN A 223      67.397  43.098  49.908  1.00  0.00           H0.      0
ATOM   3458  HB3 GLN A 223      68.944  43.628  49.434  1.00  0.00           H0.      0
ATOM   3459  CG  GLN A 223      68.549  44.125  51.474  1.00  0.00           C0.      0
ATOM   3460  HG2 GLN A 223      69.282  44.931  51.494  1.00  0.00           H0.      0
ATOM   3461  HG3 GLN A 223      67.711  44.298  52.149  1.00  0.00           H0.      0
ATOM   3462  CD  GLN A 223      69.252  42.887  51.935  1.00  0.00           C0.      0
ATOM   3463  OE1 GLN A 223      69.235  41.900  51.227  1.00  0.00           O0.      0
ATOM   3464  NE2 GLN A 223      69.908  42.952  53.065  1.00  0.00           N0.      0
ATOM   3465 HE21 GLN A 223      70.355  42.101  53.374  1.00  0.00           H0.      0
ATOM   3466 HE22 GLN A 223      69.988  43.757  53.671  1.00  0.00           H0.      0
ATOM   3467  C   GLN A 223      67.465  45.559  48.294  1.00  0.00           C0.      0
ATOM   3468  O   GLN A 223      66.501  45.241  47.579  1.00  0.00           O0.      0
ATOM   3469  N   VAL A 224      68.510  46.203  47.843  1.00  0.00           N0.      0
ATOM   3470  H   VAL A 224      69.263  46.495  48.450  1.00  0.00           H0.      0
ATOM   3471  CA  VAL A 224      68.672  46.655  46.439  1.00  0.00           C0.      0
ATOM   3472  HA  VAL A 224      67.798  46.402  45.838  1.00  0.00           H0.      0
ATOM   3473  CB  VAL A 224      68.831  48.218  46.515  1.00  0.00           C0.      0
ATOM   3474  HB  VAL A 224      69.673  48.381  47.187  1.00  0.00           H0.      0
ATOM   3475  CG1 VAL A 224      69.067  48.978  45.196  1.00  0.00           C0.      0
ATOM   3476 HG11 VAL A 224      68.115  49.032  44.670  1.00  0.00           H0.      0
ATOM   3477 HG12 VAL A 224      69.306  50.016  45.427  1.00  0.00           H0.      0
ATOM   3478 HG13 VAL A 224      69.863  48.591  44.560  1.00  0.00           H0.      0
ATOM   3479  CG2 VAL A 224      67.568  48.824  47.214  1.00  0.00           C0.      0
ATOM   3480 HG21 VAL A 224      67.495  49.880  46.952  1.00  0.00           H0.      0
ATOM   3481 HG22 VAL A 224      66.608  48.445  46.864  1.00  0.00           H0.      0
ATOM   3482 HG23 VAL A 224      67.673  48.596  48.275  1.00  0.00           H0.      0
ATOM   3483  C   VAL A 224      69.979  46.127  45.799  1.00  0.00           C0.      0
ATOM   3484  O   VAL A 224      71.118  46.536  46.155  1.00  0.00           O0.      0
ATOM   3485  N   PRO A 225      69.940  45.246  44.738  1.00  0.00           N0.      0
ATOM   3486  CD  PRO A 225      68.765  44.501  44.342  1.00  0.00           C0.      0
ATOM   3487  HD2 PRO A 225      68.235  45.087  43.591  1.00  0.00           H0.      0
ATOM   3488  HD3 PRO A 225      68.039  44.273  45.123  1.00  0.00           H0.      0
ATOM   3489  CG  PRO A 225      69.193  43.195  43.760  1.00  0.00           C0.      0
ATOM   3490  HG2 PRO A 225      68.438  42.841  43.059  1.00  0.00           H0.      0
ATOM   3491  HG3 PRO A 225      69.252  42.437  44.541  1.00  0.00           H0.      0
ATOM   3492  CB  PRO A 225      70.541  43.512  43.141  1.00  0.00           C0.      0
ATOM   3493  HB2 PRO A 225      70.412  43.887  42.125  1.00  0.00           H0.      0
ATOM   3494  HB3 PRO A 225      71.193  42.640  43.091  1.00  0.00           H0.      0
ATOM   3495  CA  PRO A 225      71.116  44.596  44.144  1.00  0.00           C0.      0
ATOM   3496  HA  PRO A 225      71.673  43.991  44.860  1.00  0.00           H0.      0
ATOM   3497  C   PRO A 225      72.086  45.518  43.449  1.00  0.00           C0.      0
ATOM   3498  O   PRO A 225      73.312  45.421  43.739  1.00  0.00           O0.      0
ATOM   3499  N   GLY A 226      71.627  46.371  42.573  1.00  0.00           N0.      0
ATOM   3500  H   GLY A 226      70.627  46.407  42.435  1.00  0.00           H0.      0
ATOM   3501  CA  GLY A 226      72.470  47.237  41.660  1.00  0.00           C0.      0
ATOM   3502  HA2 GLY A 226      73.270  46.626  41.241  1.00  0.00           H0.      0
ATOM   3503  HA3 GLY A 226      71.945  47.731  40.843  1.00  0.00           H0.      0
ATOM   3504  C   GLY A 226      73.223  48.339  42.428  1.00  0.00           C0.      0
ATOM   3505  O   GLY A 226      73.352  49.441  41.882  1.00  0.00           O0.      0
ATOM   3506  N   ALA A 227      73.614  48.189  43.698  1.00  0.00           N0.      0
ATOM   3507  H   ALA A 227      73.634  47.234  44.029  1.00  0.00           H0.      0
ATOM   3508  CA  ALA A 227      74.032  49.234  44.642  1.00  0.00           C0.      0
ATOM   3509  HA  ALA A 227      74.578  50.020  44.120  1.00  0.00           H0.      0
ATOM   3510  CB  ALA A 227      72.719  49.838  45.206  1.00  0.00           C0.      0
ATOM   3511  HB1 ALA A 227      72.074  50.279  44.447  1.00  0.00           H0.      0
ATOM   3512  HB2 ALA A 227      72.203  49.075  45.789  1.00  0.00           H0.      0
ATOM   3513  HB3 ALA A 227      72.915  50.680  45.870  1.00  0.00           H0.      0
ATOM   3514  C   ALA A 227      74.928  48.779  45.783  1.00  0.00           C0.      0
ATOM   3515  O   ALA A 227      75.078  47.605  46.048  1.00  0.00           O0.      0
ATOM   3516  N   GLY A 228      75.561  49.775  46.426  1.00  0.00           N0.      0
ATOM   3517  H   GLY A 228      75.342  50.702  46.091  1.00  0.00           H0.      0
ATOM   3518  CA  GLY A 228      76.342  49.642  47.658  1.00  0.00           C0.      0
ATOM   3519  HA2 GLY A 228      76.205  50.594  48.171  1.00  0.00           H0.      0
ATOM   3520  HA3 GLY A 228      75.926  48.854  48.286  1.00  0.00           H0.      0
ATOM   3521  C   GLY A 228      77.856  49.311  47.553  1.00  0.00           C0.      0
ATOM   3522  O   GLY A 228      78.610  50.054  46.943  1.00  0.00           O0.      0
ATOM   3523  N   ARG A 229      78.389  48.179  48.062  1.00  0.00           N0.      0
ATOM   3524  H   ARG A 229      77.696  47.478  48.284  1.00  0.00           H0.      0
ATOM   3525  CA  ARG A 229      79.773  47.743  48.101  1.00  0.00           C0.      0
ATOM   3526  HA  ARG A 229      80.435  48.442  47.590  1.00  0.00           H0.      0
ATOM   3527  CB  ARG A 229      80.201  47.754  49.567  1.00  0.00           C0.      0
ATOM   3528  HB2 ARG A 229      79.447  47.316  50.221  1.00  0.00           H0.      0
ATOM   3529  HB3 ARG A 229      81.055  47.122  49.811  1.00  0.00           H0.      0
ATOM   3530  CG  ARG A 229      80.406  49.165  50.078  1.00  0.00           C0.      0
ATOM   3531  HG2 ARG A 229      81.411  49.458  49.773  1.00  0.00           H0.      0
ATOM   3532  HG3 ARG A 229      79.689  49.884  49.682  1.00  0.00           H0.      0
ATOM   3533  CD  ARG A 229      80.331  49.192  51.547  1.00  0.00           C0.      0
ATOM   3534  HD2 ARG A 229      80.332  50.216  51.921  1.00  0.00           H0.      0
ATOM   3535  HD3 ARG A 229      79.449  48.615  51.823  1.00  0.00           H0.      0
ATOM   3536  NE  ARG A 229      81.508  48.442  52.118  1.00  0.00           N0.      0
ATOM   3537  HE  ARG A 229      81.590  47.467  51.865  1.00  0.00           H0.      0
ATOM   3538  CZ  ARG A 229      82.513  48.971  52.767  1.00  0.00           C0.      0
ATOM   3539  NH1 ARG A 229      82.654  50.241  52.906  1.00  0.00           N0.      0
ATOM   3540 HH11 ARG A 229      81.850  50.823  52.717  1.00  0.00           H0.      0
ATOM   3541 HH12 ARG A 229      83.612  50.536  53.029  1.00  0.00           H0.      0
ATOM   3542  NH2 ARG A 229      83.486  48.260  53.203  1.00  0.00           N0.      0
ATOM   3543 HH21 ARG A 229      83.323  47.265  53.145  1.00  0.00           H0.      0
ATOM   3544 HH22 ARG A 229      84.143  48.684  53.843  1.00  0.00           H0.      0
ATOM   3545  C   ARG A 229      79.952  46.355  47.404  1.00  0.00           C0.      0
ATOM   3546  O   ARG A 229      79.016  45.596  47.137  1.00  0.00           O0.      0
ATOM   3547  N   ASP A 230      81.204  46.025  47.177  1.00  0.00           N0.      0
ATOM   3548  H   ASP A 230      81.897  46.731  47.381  1.00  0.00           H0.      0
ATOM   3549  CA  ASP A 230      81.671  44.672  46.615  1.00  0.00           C0.      0
ATOM   3550  HA  ASP A 230      81.202  44.551  45.639  1.00  0.00           H0.      0
ATOM   3551  CB  ASP A 230      83.221  44.641  46.475  1.00  0.00           C0.      0
ATOM   3552  HB2 ASP A 230      83.603  44.891  47.465  1.00  0.00           H0.      0
ATOM   3553  HB3 ASP A 230      83.488  43.680  46.036  1.00  0.00           H0.      0
ATOM   3554  CG  ASP A 230      83.638  45.739  45.436  1.00  0.00           C0.      0
ATOM   3555  OD1 ASP A 230      84.308  46.655  45.936  1.00  0.00           O0.      0
ATOM   3556  OD2 ASP A 230      83.141  45.853  44.288  1.00  0.00           O0.      0
ATOM   3557  C   ASP A 230      81.165  43.439  47.400  1.00  0.00           C0.      0
ATOM   3558  O   ASP A 230      81.635  43.135  48.496  1.00  0.00           O0.      0
ATOM   3559  N   GLY A 231      80.144  42.780  46.817  1.00  0.00           N0.      0
ATOM   3560  H   GLY A 231      79.812  43.129  45.929  1.00  0.00           H0.      0
ATOM   3561  CA  GLY A 231      79.416  41.632  47.340  1.00  0.00           C0.      0
ATOM   3562  HA2 GLY A 231      78.883  41.094  46.556  1.00  0.00           H0.      0
ATOM   3563  HA3 GLY A 231      80.146  40.933  47.747  1.00  0.00           H0.      0
ATOM   3564  C   GLY A 231      78.434  41.999  48.400  1.00  0.00           C0.      0
ATOM   3565  O   GLY A 231      77.777  41.156  49.009  1.00  0.00           O0.      0
ATOM   3566  N   ALA A 232      78.161  43.311  48.618  1.00  0.00           N0.      0
ATOM   3567  H   ALA A 232      78.669  44.016  48.103  1.00  0.00           H0.      0
ATOM   3568  CA  ALA A 232      77.267  43.856  49.590  1.00  0.00           C0.      0
ATOM   3569  HA  ALA A 232      76.609  43.121  50.053  1.00  0.00           H0.      0
ATOM   3570  CB  ALA A 232      78.128  44.347  50.838  1.00  0.00           C0.      0
ATOM   3571  HB1 ALA A 232      78.614  43.474  51.273  1.00  0.00           H0.      0
ATOM   3572  HB2 ALA A 232      78.949  44.973  50.488  1.00  0.00           H0.      0
ATOM   3573  HB3 ALA A 232      77.565  44.790  51.659  1.00  0.00           H0.      0
ATOM   3574  C   ALA A 232      76.228  44.867  49.127  1.00  0.00           C0.      0
ATOM   3575  O   ALA A 232      76.592  46.074  49.028  1.00  0.00           O0.      0
ATOM   3576  N   PRO A 233      74.984  44.466  48.826  1.00  0.00           N0.      0
ATOM   3577  CD  PRO A 233      74.501  43.112  49.124  1.00  0.00           C0.      0
ATOM   3578  HD2 PRO A 233      74.844  42.797  50.109  1.00  0.00           H0.      0
ATOM   3579  HD3 PRO A 233      74.943  42.389  48.438  1.00  0.00           H0.      0
ATOM   3580  CG  PRO A 233      72.966  43.129  49.190  1.00  0.00           C0.      0
ATOM   3581  HG2 PRO A 233      72.551  43.357  50.172  1.00  0.00           H0.      0
ATOM   3582  HG3 PRO A 233      72.651  42.184  48.748  1.00  0.00           H0.      0
ATOM   3583  CB  PRO A 233      72.677  44.369  48.224  1.00  0.00           C0.      0
ATOM   3584  HB2 PRO A 233      71.710  44.843  48.397  1.00  0.00           H0.      0
ATOM   3585  HB3 PRO A 233      72.596  43.979  47.210  1.00  0.00           H0.      0
ATOM   3586  CA  PRO A 233      73.870  45.270  48.200  1.00  0.00           C0.      0
ATOM   3587  HA  PRO A 233      74.234  45.491  47.197  1.00  0.00           H0.      0
ATOM   3588  C   PRO A 233      73.575  46.569  48.871  1.00  0.00           C0.      0
ATOM   3589  O   PRO A 233      73.675  46.806  50.055  1.00  0.00           O0.      0
ATOM   3590  N   GLY A 234      72.888  47.415  48.144  1.00  0.00           N0.      0
ATOM   3591  H   GLY A 234      72.574  46.963  47.297  1.00  0.00           H0.      0
ATOM   3592  CA  GLY A 234      72.185  48.562  48.586  1.00  0.00           C0.      0
ATOM   3593  HA2 GLY A 234      72.822  49.304  49.069  1.00  0.00           H0.      0
ATOM   3594  HA3 GLY A 234      71.763  49.070  47.719  1.00  0.00           H0.      0
ATOM   3595  C   GLY A 234      71.005  48.180  49.498  1.00  0.00           C0.      0
ATOM   3596  O   GLY A 234      70.551  46.998  49.640  1.00  0.00           O0.      0
ATOM   3597  N   PHE A 235      70.425  49.233  50.038  1.00  0.00           N0.      0
ATOM   3598  H   PHE A 235      70.785  50.126  49.734  1.00  0.00           H0.      0
ATOM   3599  CA  PHE A 235      69.128  49.129  50.685  1.00  0.00           C0.      0
ATOM   3600  HA  PHE A 235      68.507  48.356  50.233  1.00  0.00           H0.      0
ATOM   3601  CB  PHE A 235      69.393  48.757  52.170  1.00  0.00           C0.      0
ATOM   3602  HB2 PHE A 235      68.427  48.629  52.659  1.00  0.00           H0.      0
ATOM   3603  HB3 PHE A 235      69.995  47.853  52.272  1.00  0.00           H0.      0
ATOM   3604  CG  PHE A 235      70.193  49.832  52.937  1.00  0.00           C0.      0
ATOM   3605  CD1 PHE A 235      69.555  50.938  53.446  1.00  0.00           C0.      0
ATOM   3606  HD1 PHE A 235      68.500  51.080  53.260  1.00  0.00           H0.      0
ATOM   3607  CE1 PHE A 235      70.261  51.881  54.201  1.00  0.00           C0.      0
ATOM   3608  HE1 PHE A 235      69.739  52.771  54.520  1.00  0.00           H0.      0
ATOM   3609  CZ  PHE A 235      71.571  51.675  54.577  1.00  0.00           C0.      0
ATOM   3610  HZ  PHE A 235      72.058  52.498  55.078  1.00  0.00           H0.      0
ATOM   3611  CE2 PHE A 235      72.262  50.545  54.117  1.00  0.00           C0.      0
ATOM   3612  HE2 PHE A 235      73.281  50.392  54.440  1.00  0.00           H0.      0
ATOM   3613  CD2 PHE A 235      71.514  49.600  53.297  1.00  0.00           C0.      0
ATOM   3614  HD2 PHE A 235      72.057  48.768  52.874  1.00  0.00           H0.      0
ATOM   3615  C   PHE A 235      68.270  50.446  50.558  1.00  0.00           C0.      0
ATOM   3616  O   PHE A 235      68.803  51.560  50.338  1.00  0.00           O0.      0
ATOM   3617  N   SER A 236      66.965  50.403  50.761  1.00  0.00           N0.      0
ATOM   3618  H   SER A 236      66.679  49.502  51.118  1.00  0.00           H0.      0
ATOM   3619  CA  SER A 236      66.037  51.587  50.861  1.00  0.00           C0.      0
ATOM   3620  HA  SER A 236      66.546  52.332  51.472  1.00  0.00           H0.      0
ATOM   3621  CB  SER A 236      65.553  52.228  49.483  1.00  0.00           C0.      0
ATOM   3622  HB2 SER A 236      66.385  52.279  48.781  1.00  0.00           H0.      0
ATOM   3623  HB3 SER A 236      64.705  51.699  49.048  1.00  0.00           H0.      0
ATOM   3624  OG  SER A 236      65.177  53.543  49.839  1.00  0.00           O0.      0
ATOM   3625  HG  SER A 236      64.725  54.018  49.138  1.00  0.00           H0.      0
ATOM   3626  C   SER A 236      64.842  51.242  51.700  1.00  0.00           C0.      0
ATOM   3627  O   SER A 236      64.573  50.059  51.979  1.00  0.00           O0.      0
ATOM   3628  N   LYS A 237      64.238  52.336  52.189  1.00  0.00           N0.      0
ATOM   3629  H   LYS A 237      64.708  53.229  52.179  1.00  0.00           H0.      0
ATOM   3630  CA  LYS A 237      63.054  52.252  53.031  1.00  0.00           C0.      0
ATOM   3631  HA  LYS A 237      62.672  51.231  53.028  1.00  0.00           H0.      0
ATOM   3632  CB  LYS A 237      63.359  52.643  54.466  1.00  0.00           C0.      0
ATOM   3633  HB2 LYS A 237      63.707  53.648  54.703  1.00  0.00           H0.      0
ATOM   3634  HB3 LYS A 237      62.453  52.540  55.062  1.00  0.00           H0.      0
ATOM   3635  CG  LYS A 237      64.378  51.713  55.056  1.00  0.00           C0.      0
ATOM   3636  HG2 LYS A 237      63.894  50.742  54.946  1.00  0.00           H0.      0
ATOM   3637  HG3 LYS A 237      65.329  51.733  54.525  1.00  0.00           H0.      0
ATOM   3638  CD  LYS A 237      64.616  52.033  56.525  1.00  0.00           C0.      0
ATOM   3639  HD2 LYS A 237      65.017  53.043  56.611  1.00  0.00           H0.      0
ATOM   3640  HD3 LYS A 237      63.721  52.051  57.147  1.00  0.00           H0.      0
ATOM   3641  CE  LYS A 237      65.639  51.019  57.089  1.00  0.00           C0.      0
ATOM   3642  HE2 LYS A 237      65.338  49.996  56.863  1.00  0.00           H0.      0
ATOM   3643  HE3 LYS A 237      66.576  51.304  56.611  1.00  0.00           H0.      0
ATOM   3644  NZ  LYS A 237      65.721  51.133  58.556  1.00  0.00           N0.      0
ATOM   3645  HZ1 LYS A 237      66.496  50.698  59.036  1.00  0.00           H0.      0
ATOM   3646  HZ2 LYS A 237      65.864  52.115  58.746  1.00  0.00           H0.      0
ATOM   3647  HZ3 LYS A 237      64.856  50.837  58.984  1.00  0.00           H0.      0
ATOM   3648  C   LYS A 237      61.857  53.149  52.528  1.00  0.00           C0.      0
ATOM   3649  O   LYS A 237      62.048  54.084  51.712  1.00  0.00           O0.      0
ATOM   3650  N   PHE A 238      60.608  52.817  52.858  1.00  0.00           N0.      0
ATOM   3651  H   PHE A 238      60.519  51.882  53.229  1.00  0.00           H0.      0
ATOM   3652  CA  PHE A 238      59.370  53.522  52.484  1.00  0.00           C0.      0
ATOM   3653  HA  PHE A 238      59.518  54.598  52.571  1.00  0.00           H0.      0
ATOM   3654  CB  PHE A 238      58.992  53.379  50.989  1.00  0.00           C0.      0
ATOM   3655  HB2 PHE A 238      58.091  53.969  50.821  1.00  0.00           H0.      0
ATOM   3656  HB3 PHE A 238      59.741  53.806  50.323  1.00  0.00           H0.      0
ATOM   3657  CG  PHE A 238      58.520  51.992  50.468  1.00  0.00           C0.      0
ATOM   3658  CD1 PHE A 238      59.533  51.177  49.949  1.00  0.00           C0.      0
ATOM   3659  HD1 PHE A 238      60.535  51.578  49.909  1.00  0.00           H0.      0
ATOM   3660  CE1 PHE A 238      59.246  49.865  49.395  1.00  0.00           C0.      0
ATOM   3661  HE1 PHE A 238      60.010  49.288  48.897  1.00  0.00           H0.      0
ATOM   3662  CZ  PHE A 238      57.882  49.410  49.527  1.00  0.00           C0.      0
ATOM   3663  HZ  PHE A 238      57.635  48.379  49.319  1.00  0.00           H0.      0
ATOM   3664  CE2 PHE A 238      56.914  50.234  50.131  1.00  0.00           C0.      0
ATOM   3665  HE2 PHE A 238      55.891  49.886  50.149  1.00  0.00           H0.      0
ATOM   3666  CD2 PHE A 238      57.187  51.558  50.496  1.00  0.00           C0.      0
ATOM   3667  HD2 PHE A 238      56.428  52.224  50.880  1.00  0.00           H0.      0
ATOM   3668  C   PHE A 238      58.252  53.258  53.454  1.00  0.00           C0.      0
ATOM   3669  O   PHE A 238      58.437  52.396  54.359  1.00  0.00           O0.      0
ATOM   3670  N   ARG A 239      57.098  53.891  53.358  1.00  0.00           N0.      0
ATOM   3671  H   ARG A 239      56.988  54.596  52.643  1.00  0.00           H0.      0
ATOM   3672  CA  ARG A 239      55.803  53.675  54.103  1.00  0.00           C0.      0
ATOM   3673  HA  ARG A 239      55.830  52.716  54.620  1.00  0.00           H0.      0
ATOM   3674  CB  ARG A 239      55.681  54.760  55.149  1.00  0.00           C0.      0
ATOM   3675  HB2 ARG A 239      56.425  54.842  55.941  1.00  0.00           H0.      0
ATOM   3676  HB3 ARG A 239      55.615  55.721  54.639  1.00  0.00           H0.      0
ATOM   3677  CG  ARG A 239      54.272  54.778  55.770  1.00  0.00           C0.      0
ATOM   3678  HG2 ARG A 239      53.598  55.052  54.958  1.00  0.00           H0.      0
ATOM   3679  HG3 ARG A 239      53.956  53.784  56.088  1.00  0.00           H0.      0
ATOM   3680  CD  ARG A 239      54.264  55.708  57.017  1.00  0.00           C0.      0
ATOM   3681  HD2 ARG A 239      54.975  56.509  56.813  1.00  0.00           H0.      0
ATOM   3682  HD3 ARG A 239      53.247  56.061  57.187  1.00  0.00           H0.      0
ATOM   3683  NE  ARG A 239      54.743  55.002  58.251  1.00  0.00           N0.      0
ATOM   3684  HE  ARG A 239      55.465  54.333  58.025  1.00  0.00           H0.      0
ATOM   3685  CZ  ARG A 239      54.335  55.110  59.420  1.00  0.00           C0.      0
ATOM   3686  NH1 ARG A 239      53.534  56.091  59.835  1.00  0.00           N0.      0
ATOM   3687 HH11 ARG A 239      53.109  56.786  59.237  1.00  0.00           H0.      0
ATOM   3688 HH12 ARG A 239      53.641  56.283  60.821  1.00  0.00           H0.      0
ATOM   3689  NH2 ARG A 239      54.787  54.446  60.418  1.00  0.00           N0.      0
ATOM   3690 HH21 ARG A 239      55.432  53.683  60.271  1.00  0.00           H0.      0
ATOM   3691 HH22 ARG A 239      54.408  54.543  61.350  1.00  0.00           H0.      0
ATOM   3692  C   ARG A 239      54.670  53.605  52.998  1.00  0.00           C0.      0
ATOM   3693  O   ARG A 239      54.701  54.314  51.950  1.00  0.00           O0.      0
ATOM   3694  N   LEU A 240      53.524  52.981  53.367  1.00  0.00           N0.      0
ATOM   3695  H   LEU A 240      53.626  52.656  54.318  1.00  0.00           H0.      0
ATOM   3696  CA  LEU A 240      52.193  53.117  52.717  1.00  0.00           C0.      0
ATOM   3697  HA  LEU A 240      52.068  54.105  52.273  1.00  0.00           H0.      0
ATOM   3698  CB  LEU A 240      51.929  52.018  51.660  1.00  0.00           C0.      0
ATOM   3699  HB2 LEU A 240      51.933  51.088  52.230  1.00  0.00           H0.      0
ATOM   3700  HB3 LEU A 240      50.887  52.065  51.342  1.00  0.00           H0.      0
ATOM   3701  CG  LEU A 240      52.986  52.072  50.500  1.00  0.00           C0.      0
ATOM   3702  HG  LEU A 240      54.005  51.979  50.876  1.00  0.00           H0.      0
ATOM   3703  CD1 LEU A 240      52.766  50.834  49.646  1.00  0.00           C0.      0
ATOM   3704 HD11 LEU A 240      53.506  50.829  48.845  1.00  0.00           H0.      0
ATOM   3705 HD12 LEU A 240      52.841  49.960  50.293  1.00  0.00           H0.      0
ATOM   3706 HD13 LEU A 240      51.795  50.890  49.154  1.00  0.00           H0.      0
ATOM   3707  CD2 LEU A 240      53.033  53.292  49.531  1.00  0.00           C0.      0
ATOM   3708 HD21 LEU A 240      52.143  53.422  48.917  1.00  0.00           H0.      0
ATOM   3709 HD22 LEU A 240      53.082  54.154  50.197  1.00  0.00           H0.      0
ATOM   3710 HD23 LEU A 240      53.858  53.260  48.820  1.00  0.00           H0.      0
ATOM   3711  C   LEU A 240      51.023  53.024  53.683  1.00  0.00           C0.      0
ATOM   3712  O   LEU A 240      51.221  52.354  54.735  1.00  0.00           O0.      0
ATOM   3713  N   SER A 241      49.863  53.626  53.315  1.00  0.00           N0.      0
ATOM   3714  H   SER A 241      49.830  53.942  52.357  1.00  0.00           H0.      0
ATOM   3715  CA  SER A 241      48.643  53.762  54.190  1.00  0.00           C0.      0
ATOM   3716  HA  SER A 241      48.707  53.026  54.990  1.00  0.00           H0.      0
ATOM   3717  CB  SER A 241      48.629  55.147  54.910  1.00  0.00           C0.      0
ATOM   3718  HB2 SER A 241      48.795  55.949  54.191  1.00  0.00           H0.      0
ATOM   3719  HB3 SER A 241      47.601  55.186  55.270  1.00  0.00           H0.      0
ATOM   3720  OG  SER A 241      49.614  55.256  55.943  1.00  0.00           O0.      0
ATOM   3721  HG  SER A 241      50.212  55.947  55.649  1.00  0.00           H0.      0
ATOM   3722  C   SER A 241      47.302  53.598  53.522  1.00  0.00           C0.      0
ATOM   3723  O   SER A 241      47.051  53.927  52.329  1.00  0.00           O0.      0
ATOM   3724  N   TYR A 242      46.430  52.999  54.281  1.00  0.00           N0.      0
ATOM   3725  H   TYR A 242      46.672  52.948  55.261  1.00  0.00           H0.      0
ATOM   3726  CA  TYR A 242      45.217  52.240  53.875  1.00  0.00           C0.      0
ATOM   3727  HA  TYR A 242      44.926  52.410  52.838  1.00  0.00           H0.      0
ATOM   3728  CB  TYR A 242      45.504  50.761  53.888  1.00  0.00           C0.      0
ATOM   3729  HB2 TYR A 242      45.600  50.434  54.923  1.00  0.00           H0.      0
ATOM   3730  HB3 TYR A 242      44.715  50.134  53.473  1.00  0.00           H0.      0
ATOM   3731  CG  TYR A 242      46.860  50.377  53.253  1.00  0.00           C0.      0
ATOM   3732  CD1 TYR A 242      46.913  50.096  51.891  1.00  0.00           C0.      0
ATOM   3733  HD1 TYR A 242      46.023  50.141  51.282  1.00  0.00           H0.      0
ATOM   3734  CE1 TYR A 242      48.185  49.670  51.333  1.00  0.00           C0.      0
ATOM   3735  HE1 TYR A 242      48.230  49.417  50.284  1.00  0.00           H0.      0
ATOM   3736  CZ  TYR A 242      49.367  49.608  52.159  1.00  0.00           C0.      0
ATOM   3737  OH  TYR A 242      50.476  49.134  51.614  1.00  0.00           O0.      0
ATOM   3738  HH  TYR A 242      50.235  48.463  50.971  1.00  0.00           H0.      0
ATOM   3739  CE2 TYR A 242      49.243  49.799  53.552  1.00  0.00           C0.      0
ATOM   3740  HE2 TYR A 242      50.114  49.801  54.191  1.00  0.00           H0.      0
ATOM   3741  CD2 TYR A 242      47.990  50.303  54.114  1.00  0.00           C0.      0
ATOM   3742  HD2 TYR A 242      47.888  50.466  55.177  1.00  0.00           H0.      0
ATOM   3743  C   TYR A 242      43.961  52.513  54.733  1.00  0.00           C0.      0
ATOM   3744  O   TYR A 242      44.131  52.526  55.969  1.00  0.00           O0.      0
ATOM   3745  N   TYR A 243      42.828  52.721  54.061  1.00  0.00           N0.      0
ATOM   3746  H   TYR A 243      42.865  52.678  53.053  1.00  0.00           H0.      0
ATOM   3747  CA  TYR A 243      41.662  53.270  54.745  1.00  0.00           C0.      0
ATOM   3748  HA  TYR A 243      41.913  54.003  55.512  1.00  0.00           H0.      0
ATOM   3749  CB  TYR A 243      40.770  53.929  53.720  1.00  0.00           C0.      0
ATOM   3750  HB2 TYR A 243      41.313  54.835  53.452  1.00  0.00           H0.      0
ATOM   3751  HB3 TYR A 243      40.726  53.240  52.876  1.00  0.00           H0.      0
ATOM   3752  CG  TYR A 243      39.396  54.448  54.257  1.00  0.00           C0.      0
ATOM   3753  CD1 TYR A 243      39.322  55.391  55.296  1.00  0.00           C0.      0
ATOM   3754  HD1 TYR A 243      40.245  55.817  55.661  1.00  0.00           H0.      0
ATOM   3755  CE1 TYR A 243      38.104  55.896  55.736  1.00  0.00           C0.      0
ATOM   3756  HE1 TYR A 243      38.035  56.661  56.496  1.00  0.00           H0.      0
ATOM   3757  CZ  TYR A 243      36.895  55.518  55.188  1.00  0.00           C0.      0
ATOM   3758  OH  TYR A 243      35.731  56.033  55.630  1.00  0.00           O0.      0
ATOM   3759  HH  TYR A 243      35.648  56.330  56.540  1.00  0.00           H0.      0
ATOM   3760  CE2 TYR A 243      36.921  54.613  54.079  1.00  0.00           C0.      0
ATOM   3761  HE2 TYR A 243      36.022  54.362  53.535  1.00  0.00           H0.      0
ATOM   3762  CD2 TYR A 243      38.151  54.124  53.591  1.00  0.00           C0.      0
ATOM   3763  HD2 TYR A 243      38.233  53.420  52.776  1.00  0.00           H0.      0
ATOM   3764  C   TYR A 243      40.879  52.180  55.473  1.00  0.00           C0.      0
ATOM   3765  O   TYR A 243      40.302  51.370  54.764  1.00  0.00           O0.      0
ATOM   3766  N   PRO A 244      40.970  52.051  56.829  1.00  0.00           N0.      0
ATOM   3767  CD  PRO A 244      41.619  52.769  57.907  1.00  0.00           C0.      0
ATOM   3768  HD2 PRO A 244      41.301  53.811  57.939  1.00  0.00           H0.      0
ATOM   3769  HD3 PRO A 244      42.707  52.803  57.848  1.00  0.00           H0.      0
ATOM   3770  CG  PRO A 244      41.259  52.006  59.191  1.00  0.00           C0.      0
ATOM   3771  HG2 PRO A 244      40.393  52.428  59.702  1.00  0.00           H0.      0
ATOM   3772  HG3 PRO A 244      42.070  52.040  59.918  1.00  0.00           H0.      0
ATOM   3773  CB  PRO A 244      41.010  50.592  58.759  1.00  0.00           C0.      0
ATOM   3774  HB2 PRO A 244      40.379  50.138  59.523  1.00  0.00           H0.      0
ATOM   3775  HB3 PRO A 244      41.947  50.038  58.720  1.00  0.00           H0.      0
ATOM   3776  CA  PRO A 244      40.393  50.822  57.339  1.00  0.00           C0.      0
ATOM   3777  HA  PRO A 244      40.649  49.991  56.683  1.00  0.00           H0.      0
ATOM   3778  C   PRO A 244      38.887  50.817  57.315  1.00  0.00           C0.      0
ATOM   3779  O   PRO A 244      38.119  51.743  57.702  1.00  0.00           O0.      0
ATOM   3780  N   HIE A 245      38.363  49.652  56.913  1.00  0.00           N0.      0
ATOM   3781  H   HIE A 245      38.977  48.922  56.581  1.00  0.00           H0.      0
ATOM   3782  CA  HIE A 245      36.955  49.456  56.571  1.00  0.00           C0.      0
ATOM   3783  HA  HIE A 245      36.465  50.153  57.250  1.00  0.00           H0.      0
ATOM   3784  CB  HIE A 245      36.679  49.954  55.110  1.00  0.00           C0.      0
ATOM   3785  HB2 HIE A 245      37.179  50.916  55.001  1.00  0.00           H0.      0
ATOM   3786  HB3 HIE A 245      37.007  49.314  54.290  1.00  0.00           H0.      0
ATOM   3787  CG  HIE A 245      35.231  50.251  54.928  1.00  0.00           C0.      0
ATOM   3788  ND1 HIE A 245      34.385  49.485  54.191  1.00  0.00           N0.      0
ATOM   3789  CE1 HIE A 245      33.361  50.331  53.952  1.00  0.00           C0.      0
ATOM   3790  HE1 HIE A 245      32.491  50.089  53.361  1.00  0.00           H0.      0
ATOM   3791  NE2 HIE A 245      33.476  51.533  54.537  1.00  0.00           N0.      0
ATOM   3792  HE2 HIE A 245      32.852  52.326  54.488  1.00  0.00           H0.      0
ATOM   3793  CD2 HIE A 245      34.705  51.434  55.240  1.00  0.00           C0.      0
ATOM   3794  HD2 HIE A 245      35.186  52.252  55.755  1.00  0.00           H0.      0
ATOM   3795  C   HIE A 245      36.468  47.986  56.680  1.00  0.00           C0.      0
ATOM   3796  O   HIE A 245      37.258  47.083  56.941  1.00  0.00           O0.      0
ATOM   3797  N   CYS A 246      35.189  47.725  56.458  1.00  0.00           N0.      0
ATOM   3798  H   CYS A 246      34.565  48.394  56.029  1.00  0.00           H0.      0
ATOM   3799  CA  CYS A 246      34.559  46.395  56.615  1.00  0.00           C0.      0
ATOM   3800  HA  CYS A 246      35.227  45.691  57.112  1.00  0.00           H0.      0
ATOM   3801  CB  CYS A 246      33.361  46.513  57.490  1.00  0.00           C0.      0
ATOM   3802  HB2 CYS A 246      32.628  47.166  57.014  1.00  0.00           H0.      0
ATOM   3803  HB3 CYS A 246      32.903  45.530  57.597  1.00  0.00           H0.      0
ATOM   3804  SG  CYS A 246      33.811  47.010  59.137  1.00  0.00           S0.      0
ATOM   3805  HG  CYS A 246      33.974  48.310  58.876  1.00  0.00           H0.      0
ATOM   3806  C   CYS A 246      34.044  45.890  55.216  1.00  0.00           C0.      0
ATOM   3807  O   CYS A 246      33.371  46.597  54.456  1.00  0.00           O0.      0
ATOM   3808  N   LEU A 247      34.357  44.608  54.826  1.00  0.00           N0.      0
ATOM   3809  H   LEU A 247      34.934  44.087  55.470  1.00  0.00           H0.      0
ATOM   3810  CA  LEU A 247      33.958  43.998  53.534  1.00  0.00           C0.      0
ATOM   3811  HA  LEU A 247      34.392  44.649  52.774  1.00  0.00           H0.      0
ATOM   3812  CB  LEU A 247      34.517  42.580  53.451  1.00  0.00           C0.      0
ATOM   3813  HB2 LEU A 247      35.602  42.534  53.540  1.00  0.00           H0.      0
ATOM   3814  HB3 LEU A 247      34.061  42.061  54.294  1.00  0.00           H0.      0
ATOM   3815  CG  LEU A 247      34.123  41.794  52.176  1.00  0.00           C0.      0
ATOM   3816  HG  LEU A 247      33.044  41.747  52.030  1.00  0.00           H0.      0
ATOM   3817  CD1 LEU A 247      34.718  42.513  50.948  1.00  0.00           C0.      0
ATOM   3818 HD11 LEU A 247      34.713  41.792  50.131  1.00  0.00           H0.      0
ATOM   3819 HD12 LEU A 247      34.131  43.397  50.699  1.00  0.00           H0.      0
ATOM   3820 HD13 LEU A 247      35.800  42.645  50.976  1.00  0.00           H0.      0
ATOM   3821  CD2 LEU A 247      34.592  40.399  52.379  1.00  0.00           C0.      0
ATOM   3822 HD21 LEU A 247      33.967  39.863  53.092  1.00  0.00           H0.      0
ATOM   3823 HD22 LEU A 247      34.380  39.890  51.438  1.00  0.00           H0.      0
ATOM   3824 HD23 LEU A 247      35.657  40.314  52.595  1.00  0.00           H0.      0
ATOM   3825  C   LEU A 247      32.428  43.970  53.321  1.00  0.00           C0.      0
ATOM   3826  O   LEU A 247      32.024  44.163  52.204  1.00  0.00           O0.      0
ATOM   3827  N   ALA A 248      31.591  43.677  54.380  1.00  0.00           N0.      0
ATOM   3828  H   ALA A 248      32.079  43.452  55.235  1.00  0.00           H0.      0
ATOM   3829  CA  ALA A 248      30.149  43.573  54.288  1.00  0.00           C0.      0
ATOM   3830  HA  ALA A 248      29.971  42.928  53.427  1.00  0.00           H0.      0
ATOM   3831  CB  ALA A 248      29.654  43.050  55.671  1.00  0.00           C0.      0
ATOM   3832  HB1 ALA A 248      30.190  42.116  55.841  1.00  0.00           H0.      0
ATOM   3833  HB2 ALA A 248      29.757  43.696  56.542  1.00  0.00           H0.      0
ATOM   3834  HB3 ALA A 248      28.602  42.847  55.472  1.00  0.00           H0.      0
ATOM   3835  C   ALA A 248      29.605  44.956  53.942  1.00  0.00           C0.      0
ATOM   3836  O   ALA A 248      28.632  44.964  53.214  1.00  0.00           O0.      0
ATOM   3837  N   SER A 249      30.197  46.079  54.347  1.00  0.00           N0.      0
ATOM   3838  H   SER A 249      31.015  45.936  54.923  1.00  0.00           H0.      0
ATOM   3839  CA  SER A 249      29.873  47.411  53.856  1.00  0.00           C0.      0
ATOM   3840  HA  SER A 249      28.786  47.463  53.924  1.00  0.00           H0.      0
ATOM   3841  CB  SER A 249      30.423  48.463  54.832  1.00  0.00           C0.      0
ATOM   3842  HB2 SER A 249      31.487  48.515  54.604  1.00  0.00           H0.      0
ATOM   3843  HB3 SER A 249      30.007  49.470  54.792  1.00  0.00           H0.      0
ATOM   3844  OG  SER A 249      30.090  48.114  56.173  1.00  0.00           O0.      0
ATOM   3845  HG  SER A 249      30.564  48.779  56.676  1.00  0.00           H0.      0
ATOM   3846  C   SER A 249      30.320  47.599  52.454  1.00  0.00           C0.      0
ATOM   3847  O   SER A 249      29.564  48.000  51.563  1.00  0.00           O0.      0
ATOM   3848  N   PHE A 250      31.608  47.354  52.155  1.00  0.00           N0.      0
ATOM   3849  H   PHE A 250      32.249  47.226  52.925  1.00  0.00           H0.      0
ATOM   3850  CA  PHE A 250      32.194  47.644  50.835  1.00  0.00           C0.      0
ATOM   3851  HA  PHE A 250      31.998  48.690  50.599  1.00  0.00           H0.      0
ATOM   3852  CB  PHE A 250      33.775  47.437  50.938  1.00  0.00           C0.      0
ATOM   3853  HB2 PHE A 250      34.014  47.981  51.852  1.00  0.00           H0.      0
ATOM   3854  HB3 PHE A 250      33.998  46.390  51.142  1.00  0.00           H0.      0
ATOM   3855  CG  PHE A 250      34.486  47.965  49.712  1.00  0.00           C0.      0
ATOM   3856  CD1 PHE A 250      34.362  47.322  48.516  1.00  0.00           C0.      0
ATOM   3857  HD1 PHE A 250      33.804  46.400  48.445  1.00  0.00           H0.      0
ATOM   3858  CE1 PHE A 250      35.130  47.740  47.384  1.00  0.00           C0.      0
ATOM   3859  HE1 PHE A 250      35.298  47.163  46.487  1.00  0.00           H0.      0
ATOM   3860  CZ  PHE A 250      35.950  48.930  47.488  1.00  0.00           C0.      0
ATOM   3861  HZ  PHE A 250      36.638  49.234  46.712  1.00  0.00           H0.      0
ATOM   3862  CE2 PHE A 250      35.888  49.732  48.662  1.00  0.00           C0.      0
ATOM   3863  HE2 PHE A 250      36.468  50.632  48.809  1.00  0.00           H0.      0
ATOM   3864  CD2 PHE A 250      35.145  49.263  49.787  1.00  0.00           C0.      0
ATOM   3865  HD2 PHE A 250      35.099  49.869  50.681  1.00  0.00           H0.      0
ATOM   3866  C   PHE A 250      31.520  46.997  49.664  1.00  0.00           C0.      0
ATOM   3867  O   PHE A 250      31.338  47.599  48.603  1.00  0.00           O0.      0
ATOM   3868  N   THR A 251      30.945  45.824  49.940  1.00  0.00           N0.      0
ATOM   3869  H   THR A 251      31.097  45.511  50.888  1.00  0.00           H0.      0
ATOM   3870  CA  THR A 251      30.129  45.007  49.010  1.00  0.00           C0.      0
ATOM   3871  HA  THR A 251      30.769  44.785  48.156  1.00  0.00           H0.      0
ATOM   3872  CB  THR A 251      29.796  43.635  49.702  1.00  0.00           C0.      0
ATOM   3873  HB  THR A 251      29.377  43.756  50.701  1.00  0.00           H0.      0
ATOM   3874  CG2 THR A 251      29.016  42.642  48.872  1.00  0.00           C0.      0
ATOM   3875 HG21 THR A 251      28.618  41.816  49.461  1.00  0.00           H0.      0
ATOM   3876 HG22 THR A 251      28.243  43.303  48.480  1.00  0.00           H0.      0
ATOM   3877 HG23 THR A 251      29.563  42.169  48.056  1.00  0.00           H0.      0
ATOM   3878  OG1 THR A 251      30.984  42.864  50.025  1.00  0.00           O0.      0
ATOM   3879  HG1 THR A 251      31.375  43.331  50.768  1.00  0.00           H0.      0
ATOM   3880  C   THR A 251      28.858  45.768  48.501  1.00  0.00           C0.      0
ATOM   3881  O   THR A 251      28.594  45.627  47.303  1.00  0.00           O0.      0
ATOM   3882  N   GLU A 252      28.254  46.696  49.182  1.00  0.00           N0.      0
ATOM   3883  H   GLU A 252      28.567  46.871  50.126  1.00  0.00           H0.      0
ATOM   3884  CA  GLU A 252      27.276  47.727  48.696  1.00  0.00           C0.      0
ATOM   3885  HA  GLU A 252      26.537  47.186  48.105  1.00  0.00           H0.      0
ATOM   3886  CB  GLU A 252      26.609  48.413  49.970  1.00  0.00           C0.      0
ATOM   3887  HB2 GLU A 252      26.071  47.620  50.491  1.00  0.00           H0.      0
ATOM   3888  HB3 GLU A 252      27.305  48.939  50.623  1.00  0.00           H0.      0
ATOM   3889  CG  GLU A 252      25.593  49.483  49.625  1.00  0.00           C0.      0
ATOM   3890  HG2 GLU A 252      25.333  49.350  48.575  1.00  0.00           H0.      0
ATOM   3891  HG3 GLU A 252      24.727  49.312  50.264  1.00  0.00           H0.      0
ATOM   3892  CD  GLU A 252      25.965  50.952  49.786  1.00  0.00           C0.      0
ATOM   3893  OE1 GLU A 252      26.545  51.261  50.863  1.00  0.00           O0.      0
ATOM   3894  OE2 GLU A 252      25.588  51.857  48.963  1.00  0.00           O0.      0
ATOM   3895  C   GLU A 252      27.969  48.749  47.844  1.00  0.00           C0.      0
ATOM   3896  O   GLU A 252      27.464  48.997  46.735  1.00  0.00           O0.      0
ATOM   3897  N   LEU A 253      29.016  49.397  48.393  1.00  0.00           N0.      0
ATOM   3898  H   LEU A 253      29.536  48.996  49.161  1.00  0.00           H0.      0
ATOM   3899  CA  LEU A 253      29.610  50.591  47.795  1.00  0.00           C0.      0
ATOM   3900  HA  LEU A 253      28.851  51.372  47.819  1.00  0.00           H0.      0
ATOM   3901  CB  LEU A 253      30.799  50.964  48.754  1.00  0.00           C0.      0
ATOM   3902  HB2 LEU A 253      30.515  50.954  49.806  1.00  0.00           H0.      0
ATOM   3903  HB3 LEU A 253      31.597  50.235  48.616  1.00  0.00           H0.      0
ATOM   3904  CG  LEU A 253      31.361  52.315  48.462  1.00  0.00           C0.      0
ATOM   3905  HG  LEU A 253      31.211  52.653  47.437  1.00  0.00           H0.      0
ATOM   3906  CD1 LEU A 253      30.722  53.461  49.371  1.00  0.00           C0.      0
ATOM   3907 HD11 LEU A 253      31.085  53.377  50.395  1.00  0.00           H0.      0
ATOM   3908 HD12 LEU A 253      31.115  54.407  48.999  1.00  0.00           H0.      0
ATOM   3909 HD13 LEU A 253      29.637  53.357  49.373  1.00  0.00           H0.      0
ATOM   3910  CD2 LEU A 253      32.859  52.387  48.706  1.00  0.00           C0.      0
ATOM   3911 HD21 LEU A 253      33.355  51.599  48.140  1.00  0.00           H0.      0
ATOM   3912 HD22 LEU A 253      33.319  53.304  48.336  1.00  0.00           H0.      0
ATOM   3913 HD23 LEU A 253      33.111  52.289  49.762  1.00  0.00           H0.      0
ATOM   3914  C   LEU A 253      29.929  50.450  46.329  1.00  0.00           C0.      0
ATOM   3915  O   LEU A 253      29.678  51.373  45.553  1.00  0.00           O0.      0
ATOM   3916  N   VAL A 254      30.569  49.355  45.958  1.00  0.00           N0.      0
ATOM   3917  H   VAL A 254      30.743  48.609  46.615  1.00  0.00           H0.      0
ATOM   3918  CA  VAL A 254      31.031  49.009  44.564  1.00  0.00           C0.      0
ATOM   3919  HA  VAL A 254      31.441  49.951  44.200  1.00  0.00           H0.      0
ATOM   3920  CB  VAL A 254      32.082  47.951  44.678  1.00  0.00           C0.      0
ATOM   3921  HB  VAL A 254      32.695  48.111  45.564  1.00  0.00           H0.      0
ATOM   3922  CG1 VAL A 254      31.543  46.589  44.833  1.00  0.00           C0.      0
ATOM   3923 HG11 VAL A 254      32.347  45.854  44.880  1.00  0.00           H0.      0
ATOM   3924 HG12 VAL A 254      31.025  46.520  45.790  1.00  0.00           H0.      0
ATOM   3925 HG13 VAL A 254      30.866  46.293  44.031  1.00  0.00           H0.      0
ATOM   3926  CG2 VAL A 254      33.013  47.864  43.480  1.00  0.00           C0.      0
ATOM   3927 HG21 VAL A 254      32.458  47.746  42.549  1.00  0.00           H0.      0
ATOM   3928 HG22 VAL A 254      33.531  48.810  43.325  1.00  0.00           H0.      0
ATOM   3929 HG23 VAL A 254      33.734  47.090  43.746  1.00  0.00           H0.      0
ATOM   3930  C   VAL A 254      29.817  48.719  43.715  1.00  0.00           C0.      0
ATOM   3931  O   VAL A 254      29.914  49.117  42.542  1.00  0.00           O0.      0
ATOM   3932  N   GLN A 255      28.797  47.958  44.177  1.00  0.00           N0.      0
ATOM   3933  H   GLN A 255      28.856  47.716  45.156  1.00  0.00           H0.      0
ATOM   3934  CA  GLN A 255      27.559  47.712  43.368  1.00  0.00           C0.      0
ATOM   3935  HA  GLN A 255      27.855  47.428  42.358  1.00  0.00           H0.      0
ATOM   3936  CB  GLN A 255      26.677  46.618  44.026  1.00  0.00           C0.      0
ATOM   3937  HB2 GLN A 255      26.306  46.952  44.995  1.00  0.00           H0.      0
ATOM   3938  HB3 GLN A 255      25.835  46.441  43.356  1.00  0.00           H0.      0
ATOM   3939  CG  GLN A 255      27.376  45.255  44.131  1.00  0.00           C0.      0
ATOM   3940  HG2 GLN A 255      27.430  44.871  43.112  1.00  0.00           H0.      0
ATOM   3941  HG3 GLN A 255      28.336  45.478  44.595  1.00  0.00           H0.      0
ATOM   3942  CD  GLN A 255      26.548  44.268  45.017  1.00  0.00           C0.      0
ATOM   3943  OE1 GLN A 255      25.344  44.094  44.840  1.00  0.00           O0.      0
ATOM   3944  NE2 GLN A 255      27.192  43.690  46.022  1.00  0.00           N0.      0
ATOM   3945 HE21 GLN A 255      26.638  43.110  46.636  1.00  0.00           H0.      0
ATOM   3946 HE22 GLN A 255      28.060  44.121  46.305  1.00  0.00           H0.      0
ATOM   3947  C   GLN A 255      26.700  48.964  43.187  1.00  0.00           C0.      0
ATOM   3948  O   GLN A 255      26.136  49.205  42.143  1.00  0.00           O0.      0
ATOM   3949  N   GLU A 256      26.720  49.885  44.142  1.00  0.00           N0.      0
ATOM   3950  H   GLU A 256      27.280  49.718  44.966  1.00  0.00           H0.      0
ATOM   3951  CA  GLU A 256      25.996  51.148  43.989  1.00  0.00           C0.      0
ATOM   3952  HA  GLU A 256      24.973  50.939  43.676  1.00  0.00           H0.      0
ATOM   3953  CB  GLU A 256      25.939  51.790  45.409  1.00  0.00           C0.      0
ATOM   3954  HB2 GLU A 256      25.578  50.971  46.030  1.00  0.00           H0.      0
ATOM   3955  HB3 GLU A 256      26.996  52.011  45.557  1.00  0.00           H0.      0
ATOM   3956  CG  GLU A 256      24.949  53.022  45.394  1.00  0.00           C0.      0
ATOM   3957  HG2 GLU A 256      24.057  52.707  44.852  1.00  0.00           H0.      0
ATOM   3958  HG3 GLU A 256      24.559  53.213  46.393  1.00  0.00           H0.      0
ATOM   3959  CD  GLU A 256      25.494  54.344  44.858  1.00  0.00           C0.      0
ATOM   3960  OE1 GLU A 256      24.798  55.165  44.237  1.00  0.00           O0.      0
ATOM   3961  OE2 GLU A 256      26.650  54.738  45.147  1.00  0.00           O0.      0
ATOM   3962  C   GLU A 256      26.610  52.051  42.892  1.00  0.00           C0.      0
ATOM   3963  O   GLU A 256      25.881  52.763  42.262  1.00  0.00           O0.      0
ATOM   3964  N   ALA A 257      27.849  51.860  42.436  1.00  0.00           N0.      0
ATOM   3965  H   ALA A 257      28.492  51.275  42.948  1.00  0.00           H0.      0
ATOM   3966  CA  ALA A 257      28.365  52.704  41.359  1.00  0.00           C0.      0
ATOM   3967  HA  ALA A 257      28.165  53.723  41.690  1.00  0.00           H0.      0
ATOM   3968  CB  ALA A 257      29.901  52.514  41.162  1.00  0.00           C0.      0
ATOM   3969  HB1 ALA A 257      30.247  52.691  42.181  1.00  0.00           H0.      0
ATOM   3970  HB2 ALA A 257      30.151  51.509  40.822  1.00  0.00           H0.      0
ATOM   3971  HB3 ALA A 257      30.271  53.260  40.460  1.00  0.00           H0.      0
ATOM   3972  C   ALA A 257      27.582  52.362  40.060  1.00  0.00           C0.      0
ATOM   3973  O   ALA A 257      27.096  53.351  39.471  1.00  0.00           O0.      0
ATOM   3974  N   PHE A 258      27.181  51.096  39.858  1.00  0.00           N0.      0
ATOM   3975  H   PHE A 258      27.424  50.378  40.526  1.00  0.00           H0.      0
ATOM   3976  CA  PHE A 258      26.256  50.626  38.851  1.00  0.00           C0.      0
ATOM   3977  HA  PHE A 258      26.404  51.273  37.986  1.00  0.00           H0.      0
ATOM   3978  CB  PHE A 258      26.614  49.188  38.356  1.00  0.00           C0.      0
ATOM   3979  HB2 PHE A 258      26.405  48.491  39.167  1.00  0.00           H0.      0
ATOM   3980  HB3 PHE A 258      26.003  48.906  37.499  1.00  0.00           H0.      0
ATOM   3981  CG  PHE A 258      28.054  48.934  37.976  1.00  0.00           C0.      0
ATOM   3982  CD1 PHE A 258      28.451  49.170  36.639  1.00  0.00           C0.      0
ATOM   3983  HD1 PHE A 258      27.704  49.391  35.892  1.00  0.00           H0.      0
ATOM   3984  CE1 PHE A 258      29.890  49.130  36.341  1.00  0.00           C0.      0
ATOM   3985  HE1 PHE A 258      30.157  49.179  35.296  1.00  0.00           H0.      0
ATOM   3986  CZ  PHE A 258      30.821  48.791  37.286  1.00  0.00           C0.      0
ATOM   3987  HZ  PHE A 258      31.882  48.647  37.145  1.00  0.00           H0.      0
ATOM   3988  CE2 PHE A 258      30.400  48.736  38.582  1.00  0.00           C0.      0
ATOM   3989  HE2 PHE A 258      31.100  48.536  39.379  1.00  0.00           H0.      0
ATOM   3990  CD2 PHE A 258      29.065  48.773  38.909  1.00  0.00           C0.      0
ATOM   3991  HD2 PHE A 258      28.816  48.724  39.959  1.00  0.00           H0.      0
ATOM   3992  C   PHE A 258      24.775  50.853  39.108  1.00  0.00           C0.      0
ATOM   3993  O   PHE A 258      23.873  50.484  38.367  1.00  0.00           O0.      0
ATOM   3994  N   GLY A 259      24.469  51.407  40.315  1.00  0.00           N0.      0
ATOM   3995  H   GLY A 259      25.162  51.811  40.928  1.00  0.00           H0.      0
ATOM   3996  CA  GLY A 259      23.137  51.387  40.859  1.00  0.00           C0.      0
ATOM   3997  HA2 GLY A 259      23.074  51.966  41.780  1.00  0.00           H0.      0
ATOM   3998  HA3 GLY A 259      22.476  51.891  40.153  1.00  0.00           H0.      0
ATOM   3999  C   GLY A 259      22.584  49.989  41.084  1.00  0.00           C0.      0
ATOM   4000  O   GLY A 259      21.383  49.909  40.921  1.00  0.00           O0.      0
ATOM   4001  N   GLY A 260      23.291  48.951  41.455  1.00  0.00           N0.      0
ATOM   4002  H   GLY A 260      24.284  49.087  41.579  1.00  0.00           H0.      0
ATOM   4003  CA  GLY A 260      22.680  47.680  41.965  1.00  0.00           C0.      0
ATOM   4004  HA2 GLY A 260      23.421  47.069  42.481  1.00  0.00           H0.      0
ATOM   4005  HA3 GLY A 260      21.932  47.922  42.721  1.00  0.00           H0.      0
ATOM   4006  C   GLY A 260      22.138  46.798  40.896  1.00  0.00           C0.      0
ATOM   4007  O   GLY A 260      21.858  45.610  41.140  1.00  0.00           O0.      0
ATOM   4008  N   ARG A 261      21.887  47.233  39.646  1.00  0.00           N0.      0
ATOM   4009  H   ARG A 261      22.020  48.225  39.513  1.00  0.00           H0.      0
ATOM   4010  CA  ARG A 261      21.271  46.435  38.505  1.00  0.00           C0.      0
ATOM   4011  HA  ARG A 261      20.564  45.717  38.921  1.00  0.00           H0.      0
ATOM   4012  CB  ARG A 261      20.490  47.301  37.581  1.00  0.00           C0.      0
ATOM   4013  HB2 ARG A 261      21.091  47.908  36.904  1.00  0.00           H0.      0
ATOM   4014  HB3 ARG A 261      19.856  46.671  36.957  1.00  0.00           H0.      0
ATOM   4015  CG  ARG A 261      19.528  48.162  38.384  1.00  0.00           C0.      0
ATOM   4016  HG2 ARG A 261      19.069  47.519  39.135  1.00  0.00           H0.      0
ATOM   4017  HG3 ARG A 261      19.972  48.994  38.930  1.00  0.00           H0.      0
ATOM   4018  CD  ARG A 261      18.369  48.715  37.534  1.00  0.00           C0.      0
ATOM   4019  HD2 ARG A 261      18.876  49.348  36.806  1.00  0.00           H0.      0
ATOM   4020  HD3 ARG A 261      17.907  47.874  37.016  1.00  0.00           H0.      0
ATOM   4021  NE  ARG A 261      17.268  49.287  38.274  1.00  0.00           N0.      0
ATOM   4022  HE  ARG A 261      16.933  48.601  38.935  1.00  0.00           H0.      0
ATOM   4023  CZ  ARG A 261      16.920  50.561  38.618  1.00  0.00           C0.      0
ATOM   4024  NH1 ARG A 261      15.982  50.761  39.404  1.00  0.00           N0.      0
ATOM   4025 HH11 ARG A 261      15.372  50.074  39.823  1.00  0.00           H0.      0
ATOM   4026 HH12 ARG A 261      15.736  51.728  39.558  1.00  0.00           H0.      0
ATOM   4027  NH2 ARG A 261      17.368  51.587  37.962  1.00  0.00           N0.      0
ATOM   4028 HH21 ARG A 261      17.971  51.418  37.170  1.00  0.00           H0.      0
ATOM   4029 HH22 ARG A 261      16.912  52.475  38.115  1.00  0.00           H0.      0
ATOM   4030  C   ARG A 261      22.328  45.475  37.877  1.00  0.00           C0.      0
ATOM   4031  O   ARG A 261      22.598  45.556  36.669  1.00  0.00           O0.      0
ATOM   4032  N   CYS A 262      23.156  44.787  38.678  1.00  0.00           N0.      0
ATOM   4033  H   CYS A 262      22.804  44.689  39.619  1.00  0.00           H0.      0
ATOM   4034  CA  CYS A 262      24.523  44.289  38.413  1.00  0.00           C0.      0
ATOM   4035  HA  CYS A 262      24.659  44.026  37.365  1.00  0.00           H0.      0
ATOM   4036  CB  CYS A 262      25.444  45.493  38.662  1.00  0.00           C0.      0
ATOM   4037  HB2 CYS A 262      26.415  45.229  38.244  1.00  0.00           H0.      0
ATOM   4038  HB3 CYS A 262      25.137  46.380  38.107  1.00  0.00           H0.      0
ATOM   4039  SG  CYS A 262      25.582  45.948  40.417  1.00  0.00           S0.      0
ATOM   4040  HG  CYS A 262      26.604  45.226  40.885  1.00  0.00           H0.      0
ATOM   4041  C   CYS A 262      24.866  42.963  39.162  1.00  0.00           C0.      0
ATOM   4042  O   CYS A 262      24.454  42.763  40.296  1.00  0.00           O0.      0
ATOM   4043  N   GLN A 263      25.617  42.083  38.500  1.00  0.00           N0.      0
ATOM   4044  H   GLN A 263      25.997  42.374  37.611  1.00  0.00           H0.      0
ATOM   4045  CA  GLN A 263      26.077  40.854  39.146  1.00  0.00           C0.      0
ATOM   4046  HA  GLN A 263      25.339  40.508  39.870  1.00  0.00           H0.      0
ATOM   4047  CB  GLN A 263      26.289  39.738  38.137  1.00  0.00           C0.      0
ATOM   4048  HB2 GLN A 263      26.990  40.022  37.353  1.00  0.00           H0.      0
ATOM   4049  HB3 GLN A 263      26.776  38.931  38.684  1.00  0.00           H0.      0
ATOM   4050  CG  GLN A 263      24.935  39.197  37.666  1.00  0.00           C0.      0
ATOM   4051  HG2 GLN A 263      24.405  38.900  38.571  1.00  0.00           H0.      0
ATOM   4052  HG3 GLN A 263      24.438  40.084  37.276  1.00  0.00           H0.      0
ATOM   4053  CD  GLN A 263      24.955  38.105  36.646  1.00  0.00           C0.      0
ATOM   4054  OE1 GLN A 263      25.861  37.881  35.899  1.00  0.00           O0.      0
ATOM   4055  NE2 GLN A 263      23.916  37.332  36.552  1.00  0.00           N0.      0
ATOM   4056 HE21 GLN A 263      24.090  36.533  35.959  1.00  0.00           H0.      0
ATOM   4057 HE22 GLN A 263      23.087  37.561  37.081  1.00  0.00           H0.      0
ATOM   4058  C   GLN A 263      27.318  41.263  39.933  1.00  0.00           C0.      0
ATOM   4059  O   GLN A 263      28.052  42.149  39.466  1.00  0.00           O0.      0
ATOM   4060  N   HID A 264      27.528  40.595  41.085  1.00  0.00           N0.      0
ATOM   4061  H   HID A 264      26.868  39.885  41.369  1.00  0.00           H0.      0
ATOM   4062  CA  HID A 264      28.664  40.849  41.918  1.00  0.00           C0.      0
ATOM   4063  HA  HID A 264      29.449  41.320  41.326  1.00  0.00           H0.      0
ATOM   4064  CB  HID A 264      28.318  41.797  43.086  1.00  0.00           C0.      0
ATOM   4065  HB2 HID A 264      28.388  42.789  42.641  1.00  0.00           H0.      0
ATOM   4066  HB3 HID A 264      27.279  41.602  43.352  1.00  0.00           H0.      0
ATOM   4067  CG  HID A 264      29.208  41.745  44.237  1.00  0.00           C0.      0
ATOM   4068  ND1 HID A 264      29.371  40.789  45.246  1.00  0.00           N0.      0
ATOM   4069  HD1 HID A 264      28.634  40.118  45.410  1.00  0.00           H0.      0
ATOM   4070  CE1 HID A 264      30.463  41.028  45.952  1.00  0.00           C0.      0
ATOM   4071  HE1 HID A 264      30.844  40.476  46.798  1.00  0.00           H0.      0
ATOM   4072  NE2 HID A 264      30.960  42.235  45.550  1.00  0.00           N0.      0
ATOM   4073  CD2 HID A 264      30.098  42.719  44.515  1.00  0.00           C0.      0
ATOM   4074  HD2 HID A 264      30.276  43.640  43.980  1.00  0.00           H0.      0
ATOM   4075  C   HID A 264      29.141  39.455  42.475  1.00  0.00           C0.      0
ATOM   4076  O   HID A 264      28.371  38.544  42.710  1.00  0.00           O0.      0
ATOM   4077  N   SER A 265      30.467  39.270  42.646  1.00  0.00           N0.      0
ATOM   4078  H   SER A 265      31.035  40.075  42.423  1.00  0.00           H0.      0
ATOM   4079  CA  SER A 265      31.149  38.158  43.267  1.00  0.00           C0.      0
ATOM   4080  HA  SER A 265      30.445  37.755  43.995  1.00  0.00           H0.      0
ATOM   4081  CB  SER A 265      31.401  37.081  42.178  1.00  0.00           C0.      0
ATOM   4082  HB2 SER A 265      31.476  36.046  42.511  1.00  0.00           H0.      0
ATOM   4083  HB3 SER A 265      30.600  37.074  41.439  1.00  0.00           H0.      0
ATOM   4084  OG  SER A 265      32.539  37.313  41.338  1.00  0.00           O0.      0
ATOM   4085  HG  SER A 265      33.202  36.651  41.546  1.00  0.00           H0.      0
ATOM   4086  C   SER A 265      32.481  38.622  43.875  1.00  0.00           C0.      0
ATOM   4087  O   SER A 265      33.009  39.697  43.507  1.00  0.00           O0.      0
ATOM   4088  N   VAL A 266      32.984  37.865  44.884  1.00  0.00           N0.      0
ATOM   4089  H   VAL A 266      32.622  36.923  44.933  1.00  0.00           H0.      0
ATOM   4090  CA  VAL A 266      34.247  38.336  45.598  1.00  0.00           C0.      0
ATOM   4091  HA  VAL A 266      34.738  38.838  44.765  1.00  0.00           H0.      0
ATOM   4092  CB  VAL A 266      33.934  39.340  46.753  1.00  0.00           C0.      0
ATOM   4093  HB  VAL A 266      33.280  40.072  46.280  1.00  0.00           H0.      0
ATOM   4094  CG1 VAL A 266      33.241  38.740  48.013  1.00  0.00           C0.      0
ATOM   4095 HG11 VAL A 266      33.387  39.278  48.949  1.00  0.00           H0.      0
ATOM   4096 HG12 VAL A 266      32.221  38.391  47.848  1.00  0.00           H0.      0
ATOM   4097 HG13 VAL A 266      33.852  37.870  48.254  1.00  0.00           H0.      0
ATOM   4098  CG2 VAL A 266      35.112  40.028  47.323  1.00  0.00           C0.      0
ATOM   4099 HG21 VAL A 266      34.899  40.890  47.954  1.00  0.00           H0.      0
ATOM   4100 HG22 VAL A 266      35.627  39.269  47.912  1.00  0.00           H0.      0
ATOM   4101 HG23 VAL A 266      35.764  40.321  46.500  1.00  0.00           H0.      0
ATOM   4102  C   VAL A 266      35.233  37.143  45.900  1.00  0.00           C0.      0
ATOM   4103  O   VAL A 266      34.740  36.035  46.253  1.00  0.00           O0.      0
ATOM   4104  N   LEU A 267      36.557  37.391  45.803  1.00  0.00           N0.      0
ATOM   4105  H   LEU A 267      36.956  38.271  45.510  1.00  0.00           H0.      0
ATOM   4106  CA  LEU A 267      37.522  36.366  46.196  1.00  0.00           C0.      0
ATOM   4107  HA  LEU A 267      36.927  35.546  46.598  1.00  0.00           H0.      0
ATOM   4108  CB  LEU A 267      38.369  35.829  45.007  1.00  0.00           C0.      0
ATOM   4109  HB2 LEU A 267      39.077  36.645  44.868  1.00  0.00           H0.      0
ATOM   4110  HB3 LEU A 267      38.919  34.909  45.205  1.00  0.00           H0.      0
ATOM   4111  CG  LEU A 267      37.762  35.625  43.615  1.00  0.00           C0.      0
ATOM   4112  HG  LEU A 267      37.075  36.450  43.428  1.00  0.00           H0.      0
ATOM   4113  CD1 LEU A 267      38.901  35.656  42.594  1.00  0.00           C0.      0
ATOM   4114 HD11 LEU A 267      38.576  35.695  41.554  1.00  0.00           H0.      0
ATOM   4115 HD12 LEU A 267      39.378  36.636  42.608  1.00  0.00           H0.      0
ATOM   4116 HD13 LEU A 267      39.575  34.803  42.678  1.00  0.00           H0.      0
ATOM   4117  CD2 LEU A 267      37.064  34.216  43.391  1.00  0.00           C0.      0
ATOM   4118 HD21 LEU A 267      37.719  33.373  43.614  1.00  0.00           H0.      0
ATOM   4119 HD22 LEU A 267      36.294  34.196  44.162  1.00  0.00           H0.      0
ATOM   4120 HD23 LEU A 267      36.818  34.195  42.329  1.00  0.00           H0.      0
ATOM   4121  C   LEU A 267      38.338  36.903  47.290  1.00  0.00           C0.      0
ATOM   4122  O   LEU A 267      38.297  38.071  47.598  1.00  0.00           O0.      0
ATOM   4123  N   GLY A 268      39.208  36.052  47.923  1.00  0.00           N0.      0
ATOM   4124  H   GLY A 268      39.430  35.138  47.557  1.00  0.00           H0.      0
ATOM   4125  CA  GLY A 268      40.225  36.587  48.864  1.00  0.00           C0.      0
ATOM   4126  HA2 GLY A 268      39.938  37.486  49.410  1.00  0.00           H0.      0
ATOM   4127  HA3 GLY A 268      40.431  35.807  49.597  1.00  0.00           H0.      0
ATOM   4128  C   GLY A 268      41.520  36.848  48.047  1.00  0.00           C0.      0
ATOM   4129  O   GLY A 268      41.540  37.687  47.167  1.00  0.00           O0.      0
ATOM   4130  N   ASP A 269      42.655  36.132  48.281  1.00  0.00           N0.      0
ATOM   4131  H   ASP A 269      42.493  35.503  49.054  1.00  0.00           H0.      0
ATOM   4132  CA  ASP A 269      43.922  36.301  47.570  1.00  0.00           C0.      0
ATOM   4133  HA  ASP A 269      44.136  37.357  47.409  1.00  0.00           H0.      0
ATOM   4134  CB  ASP A 269      45.088  35.805  48.448  1.00  0.00           C0.      0
ATOM   4135  HB2 ASP A 269      45.000  34.721  48.522  1.00  0.00           H0.      0
ATOM   4136  HB3 ASP A 269      46.003  35.971  47.880  1.00  0.00           H0.      0
ATOM   4137  CG  ASP A 269      45.205  36.426  49.834  1.00  0.00           C0.      0
ATOM   4138  OD1 ASP A 269      45.238  35.612  50.771  1.00  0.00           O0.      0
ATOM   4139  OD2 ASP A 269      45.653  37.589  50.038  1.00  0.00           O0.      0
ATOM   4140  C   ASP A 269      43.820  35.577  46.171  1.00  0.00           C0.      0
ATOM   4141  O   ASP A 269      44.559  34.592  45.974  1.00  0.00           O0.      0
ATOM   4142  N   PHE A 270      42.795  35.817  45.395  1.00  0.00           N0.      0
ATOM   4143  H   PHE A 270      42.397  36.730  45.562  1.00  0.00           H0.      0
ATOM   4144  CA  PHE A 270      42.190  35.040  44.317  1.00  0.00           C0.      0
ATOM   4145  HA  PHE A 270      41.442  35.682  43.851  1.00  0.00           H0.      0
ATOM   4146  CB  PHE A 270      43.135  34.798  43.043  1.00  0.00           C0.      0
ATOM   4147  HB2 PHE A 270      44.003  34.166  43.233  1.00  0.00           H0.      0
ATOM   4148  HB3 PHE A 270      42.580  34.396  42.196  1.00  0.00           H0.      0
ATOM   4149  CG  PHE A 270      43.643  36.169  42.537  1.00  0.00           C0.      0
ATOM   4150  CD1 PHE A 270      44.826  36.762  42.941  1.00  0.00           C0.      0
ATOM   4151  HD1 PHE A 270      45.485  36.268  43.640  1.00  0.00           H0.      0
ATOM   4152  CE1 PHE A 270      45.294  37.946  42.318  1.00  0.00           C0.      0
ATOM   4153  HE1 PHE A 270      46.289  38.340  42.464  1.00  0.00           H0.      0
ATOM   4154  CZ  PHE A 270      44.464  38.648  41.378  1.00  0.00           C0.      0
ATOM   4155  HZ  PHE A 270      44.823  39.527  40.862  1.00  0.00           H0.      0
ATOM   4156  CE2 PHE A 270      43.295  38.084  41.021  1.00  0.00           C0.      0
ATOM   4157  HE2 PHE A 270      42.713  38.636  40.298  1.00  0.00           H0.      0
ATOM   4158  CD2 PHE A 270      42.842  36.884  41.553  1.00  0.00           C0.      0
ATOM   4159  HD2 PHE A 270      41.902  36.453  41.241  1.00  0.00           H0.      0
ATOM   4160  C   PHE A 270      41.521  33.725  44.814  1.00  0.00           C0.      0
ATOM   4161  O   PHE A 270      40.536  33.305  44.226  1.00  0.00           O0.      0
ATOM   4162  N   LYS A 271      42.047  33.095  45.829  1.00  0.00           N0.      0
ATOM   4163  H   LYS A 271      42.758  33.468  46.442  1.00  0.00           H0.      0
ATOM   4164  CA  LYS A 271      41.406  31.923  46.473  1.00  0.00           C0.      0
ATOM   4165  HA  LYS A 271      41.395  31.059  45.808  1.00  0.00           H0.      0
ATOM   4166  CB  LYS A 271      42.321  31.440  47.558  1.00  0.00           C0.      0
ATOM   4167  HB2 LYS A 271      43.142  30.882  47.107  1.00  0.00           H0.      0
ATOM   4168  HB3 LYS A 271      42.788  32.227  48.150  1.00  0.00           H0.      0
ATOM   4169  CG  LYS A 271      41.568  30.566  48.600  1.00  0.00           C0.      0
ATOM   4170  HG2 LYS A 271      40.733  31.139  49.003  1.00  0.00           H0.      0
ATOM   4171  HG3 LYS A 271      41.133  29.742  48.034  1.00  0.00           H0.      0
ATOM   4172  CD  LYS A 271      42.503  30.068  49.664  1.00  0.00           C0.      0
ATOM   4173  HD2 LYS A 271      43.320  29.491  49.230  1.00  0.00           H0.      0
ATOM   4174  HD3 LYS A 271      42.973  30.951  50.096  1.00  0.00           H0.      0
ATOM   4175  CE  LYS A 271      41.764  29.416  50.811  1.00  0.00           C0.      0
ATOM   4176  HE2 LYS A 271      42.384  29.233  51.689  1.00  0.00           H0.      0
ATOM   4177  HE3 LYS A 271      40.905  30.004  51.133  1.00  0.00           H0.      0
ATOM   4178  NZ  LYS A 271      41.215  28.075  50.387  1.00  0.00           N0.      0
ATOM   4179  HZ1 LYS A 271      40.833  27.487  51.114  1.00  0.00           H0.      0
ATOM   4180  HZ2 LYS A 271      40.494  28.296  49.715  1.00  0.00           H0.      0
ATOM   4181  HZ3 LYS A 271      41.772  27.385  49.903  1.00  0.00           H0.      0
ATOM   4182  C   LYS A 271      40.024  32.301  46.978  1.00  0.00           C0.      0
ATOM   4183  O   LYS A 271      39.904  33.287  47.690  1.00  0.00           O0.      0
ATOM   4184  N   PRO A 272      39.018  31.523  46.689  1.00  0.00           N0.      0
ATOM   4185  CD  PRO A 272      38.955  30.362  45.837  1.00  0.00           C0.      0
ATOM   4186  HD2 PRO A 272      39.874  29.775  45.826  1.00  0.00           H0.      0
ATOM   4187  HD3 PRO A 272      38.790  30.678  44.807  1.00  0.00           H0.      0
ATOM   4188  CG  PRO A 272      37.816  29.520  46.366  1.00  0.00           C0.      0
ATOM   4189  HG2 PRO A 272      38.073  29.163  47.363  1.00  0.00           H0.      0
ATOM   4190  HG3 PRO A 272      37.411  28.752  45.707  1.00  0.00           H0.      0
ATOM   4191  CB  PRO A 272      36.790  30.653  46.597  1.00  0.00           C0.      0
ATOM   4192  HB2 PRO A 272      36.070  30.340  47.353  1.00  0.00           H0.      0
ATOM   4193  HB3 PRO A 272      36.182  30.866  45.718  1.00  0.00           H0.      0
ATOM   4194  CA  PRO A 272      37.652  31.778  47.097  1.00  0.00           C0.      0
ATOM   4195  HA  PRO A 272      37.271  32.687  46.631  1.00  0.00           H0.      0
ATOM   4196  C   PRO A 272      37.472  31.952  48.633  1.00  0.00           C0.      0
ATOM   4197  O   PRO A 272      38.198  31.355  49.419  1.00  0.00           O0.      0
ATOM   4198  N   TYR A 273      36.521  32.824  48.991  1.00  0.00           N0.      0
ATOM   4199  H   TYR A 273      36.079  33.411  48.298  1.00  0.00           H0.      0
ATOM   4200  CA  TYR A 273      36.360  33.239  50.387  1.00  0.00           C0.      0
ATOM   4201  HA  TYR A 273      36.828  32.455  50.983  1.00  0.00           H0.      0
ATOM   4202  CB  TYR A 273      37.242  34.507  50.678  1.00  0.00           C0.      0
ATOM   4203  HB2 TYR A 273      38.292  34.286  50.489  1.00  0.00           H0.      0
ATOM   4204  HB3 TYR A 273      36.987  35.225  49.899  1.00  0.00           H0.      0
ATOM   4205  CG  TYR A 273      37.077  35.147  52.076  1.00  0.00           C0.      0
ATOM   4206  CD1 TYR A 273      37.737  34.497  53.203  1.00  0.00           C0.      0
ATOM   4207  HD1 TYR A 273      38.350  33.611  53.131  1.00  0.00           H0.      0
ATOM   4208  CE1 TYR A 273      37.543  35.009  54.478  1.00  0.00           C0.      0
ATOM   4209  HE1 TYR A 273      37.933  34.538  55.369  1.00  0.00           H0.      0
ATOM   4210  CZ  TYR A 273      36.659  36.084  54.630  1.00  0.00           C0.      0
ATOM   4211  OH  TYR A 273      36.357  36.419  55.906  1.00  0.00           O0.      0
ATOM   4212  HH  TYR A 273      35.796  37.198  55.900  1.00  0.00           H0.      0
ATOM   4213  CE2 TYR A 273      36.051  36.724  53.546  1.00  0.00           C0.      0
ATOM   4214  HE2 TYR A 273      35.348  37.523  53.733  1.00  0.00           H0.      0
ATOM   4215  CD2 TYR A 273      36.309  36.269  52.292  1.00  0.00           C0.      0
ATOM   4216  HD2 TYR A 273      35.822  36.761  51.463  1.00  0.00           H0.      0
ATOM   4217  C   TYR A 273      34.898  33.468  50.773  1.00  0.00           C0.      0
ATOM   4218  O   TYR A 273      34.101  33.864  49.941  1.00  0.00           O0.      0
ATOM   4219  N   ARG A 274      34.584  33.173  51.997  1.00  0.00           N0.      0
ATOM   4220  H   ARG A 274      35.295  32.691  52.528  1.00  0.00           H0.      0
ATOM   4221  CA  ARG A 274      33.247  33.322  52.672  1.00  0.00           C0.      0
ATOM   4222  HA  ARG A 274      32.670  34.126  52.214  1.00  0.00           H0.      0
ATOM   4223  CB  ARG A 274      32.456  32.034  52.534  1.00  0.00           C0.      0
ATOM   4224  HB2 ARG A 274      33.165  31.215  52.656  1.00  0.00           H0.      0
ATOM   4225  HB3 ARG A 274      31.691  32.028  53.311  1.00  0.00           H0.      0
ATOM   4226  CG  ARG A 274      31.888  31.736  51.153  1.00  0.00           C0.      0
ATOM   4227  HG2 ARG A 274      31.353  32.657  50.918  1.00  0.00           H0.      0
ATOM   4228  HG3 ARG A 274      32.662  31.703  50.386  1.00  0.00           H0.      0
ATOM   4229  CD  ARG A 274      30.949  30.584  51.070  1.00  0.00           C0.      0
ATOM   4230  HD2 ARG A 274      31.471  29.630  51.146  1.00  0.00           H0.      0
ATOM   4231  HD3 ARG A 274      30.228  30.730  51.875  1.00  0.00           H0.      0
ATOM   4232  NE  ARG A 274      30.281  30.609  49.770  1.00  0.00           N0.      0
ATOM   4233  HE  ARG A 274      30.702  31.151  49.029  1.00  0.00           H0.      0
ATOM   4234  CZ  ARG A 274      29.247  29.888  49.447  1.00  0.00           C0.      0
ATOM   4235  NH1 ARG A 274      28.506  29.150  50.322  1.00  0.00           N0.      0
ATOM   4236 HH11 ARG A 274      28.824  29.129  51.281  1.00  0.00           H0.      0
ATOM   4237 HH12 ARG A 274      27.567  28.849  50.101  1.00  0.00           H0.      0
ATOM   4238  NH2 ARG A 274      28.767  29.934  48.218  1.00  0.00           N0.      0
ATOM   4239 HH21 ARG A 274      29.332  30.479  47.582  1.00  0.00           H0.      0
ATOM   4240 HH22 ARG A 274      27.992  29.330  47.982  1.00  0.00           H0.      0
ATOM   4241  C   ARG A 274      33.447  33.686  54.195  1.00  0.00           C0.      0
ATOM   4242  O   ARG A 274      34.175  33.021  54.886  1.00  0.00           O0.      0
ATOM   4243  N   PRO A 275      32.809  34.802  54.680  1.00  0.00           N0.      0
ATOM   4244  CD  PRO A 275      32.144  35.862  53.899  1.00  0.00           C0.      0
ATOM   4245  HD2 PRO A 275      31.154  35.518  53.601  1.00  0.00           H0.      0
ATOM   4246  HD3 PRO A 275      32.777  36.146  53.058  1.00  0.00           H0.      0
ATOM   4247  CG  PRO A 275      31.898  37.049  54.866  1.00  0.00           C0.      0
ATOM   4248  HG2 PRO A 275      30.902  37.420  54.626  1.00  0.00           H0.      0
ATOM   4249  HG3 PRO A 275      32.680  37.800  54.755  1.00  0.00           H0.      0
ATOM   4250  CB  PRO A 275      31.992  36.433  56.246  1.00  0.00           C0.      0
ATOM   4251  HB2 PRO A 275      30.975  36.117  56.478  1.00  0.00           H0.      0
ATOM   4252  HB3 PRO A 275      32.311  37.093  57.052  1.00  0.00           H0.      0
ATOM   4253  CA  PRO A 275      32.871  35.173  56.039  1.00  0.00           C0.      0
ATOM   4254  HA  PRO A 275      33.926  35.441  56.097  1.00  0.00           H0.      0
ATOM   4255  C   PRO A 275      32.504  33.996  56.973  1.00  0.00           C0.      0
ATOM   4256  O   PRO A 275      31.525  33.289  56.755  1.00  0.00           O0.      0
ATOM   4257  N   GLY A 276      33.347  33.858  57.998  1.00  0.00           N0.      0
ATOM   4258  H   GLY A 276      33.959  34.635  58.204  1.00  0.00           H0.      0
ATOM   4259  CA  GLY A 276      33.374  32.797  59.006  1.00  0.00           C0.      0
ATOM   4260  HA2 GLY A 276      33.445  33.192  60.019  1.00  0.00           H0.      0
ATOM   4261  HA3 GLY A 276      32.389  32.331  58.997  1.00  0.00           H0.      0
ATOM   4262  C   GLY A 276      34.369  31.663  58.752  1.00  0.00           C0.      0
ATOM   4263  O   GLY A 276      34.238  30.585  59.285  1.00  0.00           O0.      0
ATOM   4264  N   GLN A 277      35.312  31.910  57.854  1.00  0.00           N0.      0
ATOM   4265  H   GLN A 277      35.376  32.809  57.398  1.00  0.00           H0.      0
ATOM   4266  CA  GLN A 277      36.277  30.949  57.462  1.00  0.00           C0.      0
ATOM   4267  HA  GLN A 277      35.850  29.950  57.546  1.00  0.00           H0.      0
ATOM   4268  CB  GLN A 277      36.816  31.144  56.003  1.00  0.00           C0.      0
ATOM   4269  HB2 GLN A 277      37.002  32.190  55.761  1.00  0.00           H0.      0
ATOM   4270  HB3 GLN A 277      37.816  30.712  55.960  1.00  0.00           H0.      0
ATOM   4271  CG  GLN A 277      35.983  30.412  54.943  1.00  0.00           C0.      0
ATOM   4272  HG2 GLN A 277      35.671  29.405  55.221  1.00  0.00           H0.      0
ATOM   4273  HG3 GLN A 277      34.968  30.733  54.705  1.00  0.00           H0.      0
ATOM   4274  CD  GLN A 277      36.736  30.274  53.635  1.00  0.00           C0.      0
ATOM   4275  OE1 GLN A 277      36.476  30.919  52.669  1.00  0.00           O0.      0
ATOM   4276  NE2 GLN A 277      37.764  29.490  53.546  1.00  0.00           N0.      0
ATOM   4277 HE21 GLN A 277      38.100  29.367  52.601  1.00  0.00           H0.      0
ATOM   4278 HE22 GLN A 277      38.127  29.127  54.416  1.00  0.00           H0.      0
ATOM   4279  C   GLN A 277      37.453  31.049  58.477  1.00  0.00           C0.      0
ATOM   4280  O   GLN A 277      37.802  32.119  58.878  1.00  0.00           O0.      0
ATOM   4281  N   ALA A 278      38.128  29.925  58.682  1.00  0.00           N0.      0
ATOM   4282  H   ALA A 278      37.663  29.032  58.600  1.00  0.00           H0.      0
ATOM   4283  CA  ALA A 278      39.457  29.895  59.273  1.00  0.00           C0.      0
ATOM   4284  HA  ALA A 278      39.498  30.461  60.203  1.00  0.00           H0.      0
ATOM   4285  CB  ALA A 278      39.787  28.429  59.655  1.00  0.00           C0.      0
ATOM   4286  HB1 ALA A 278      39.970  27.845  58.753  1.00  0.00           H0.      0
ATOM   4287  HB2 ALA A 278      40.685  28.282  60.255  1.00  0.00           H0.      0
ATOM   4288  HB3 ALA A 278      38.900  28.015  60.134  1.00  0.00           H0.      0
ATOM   4289  C   ALA A 278      40.536  30.571  58.319  1.00  0.00           C0.      0
ATOM   4290  O   ALA A 278      41.510  31.085  58.862  1.00  0.00           O0.      0
ATOM   4291  N   TYR A 279      40.313  30.582  57.050  1.00  0.00           N0.      0
ATOM   4292  H   TYR A 279      39.586  29.995  56.667  1.00  0.00           H0.      0
ATOM   4293  CA  TYR A 279      41.093  31.268  56.032  1.00  0.00           C0.      0
ATOM   4294  HA  TYR A 279      42.108  30.870  56.008  1.00  0.00           H0.      0
ATOM   4295  CB  TYR A 279      40.586  31.003  54.648  1.00  0.00           C0.      0
ATOM   4296  HB2 TYR A 279      40.820  29.977  54.363  1.00  0.00           H0.      0
ATOM   4297  HB3 TYR A 279      39.507  31.161  54.652  1.00  0.00           H0.      0
ATOM   4298  CG  TYR A 279      41.205  31.771  53.476  1.00  0.00           C0.      0
ATOM   4299  CD1 TYR A 279      40.460  32.216  52.377  1.00  0.00           C0.      0
ATOM   4300  HD1 TYR A 279      39.392  32.066  52.328  1.00  0.00           H0.      0
ATOM   4301  CE1 TYR A 279      41.034  33.035  51.369  1.00  0.00           C0.      0
ATOM   4302  HE1 TYR A 279      40.445  33.368  50.527  1.00  0.00           H0.      0
ATOM   4303  CZ  TYR A 279      42.395  33.421  51.470  1.00  0.00           C0.      0
ATOM   4304  OH  TYR A 279      42.919  34.228  50.526  1.00  0.00           O0.      0
ATOM   4305  HH  TYR A 279      43.727  34.707  50.726  1.00  0.00           H0.      0
ATOM   4306  CE2 TYR A 279      43.180  32.876  52.546  1.00  0.00           C0.      0
ATOM   4307  HE2 TYR A 279      44.180  33.246  52.720  1.00  0.00           H0.      0
ATOM   4308  CD2 TYR A 279      42.596  31.999  53.497  1.00  0.00           C0.      0
ATOM   4309  HD2 TYR A 279      43.257  31.577  54.239  1.00  0.00           H0.      0
ATOM   4310  C   TYR A 279      41.061  32.805  56.290  1.00  0.00           C0.      0
ATOM   4311  O   TYR A 279      40.015  33.430  56.678  1.00  0.00           O0.      0
ATOM   4312  N   VAL A 280      42.248  33.417  56.183  1.00  0.00           N0.      0
ATOM   4313  H   VAL A 280      43.033  32.848  55.897  1.00  0.00           H0.      0
ATOM   4314  CA  VAL A 280      42.471  34.805  56.496  1.00  0.00           C0.      0
ATOM   4315  HA  VAL A 280      41.588  35.413  56.693  1.00  0.00           H0.      0
ATOM   4316  CB  VAL A 280      43.330  34.950  57.779  1.00  0.00           C0.      0
ATOM   4317  HB  VAL A 280      44.210  34.309  57.720  1.00  0.00           H0.      0
ATOM   4318  CG1 VAL A 280      43.841  36.312  58.150  1.00  0.00           C0.      0
ATOM   4319 HG11 VAL A 280      44.819  36.454  57.689  1.00  0.00           H0.      0
ATOM   4320 HG12 VAL A 280      43.179  37.034  57.672  1.00  0.00           H0.      0
ATOM   4321 HG13 VAL A 280      43.915  36.402  59.233  1.00  0.00           H0.      0
ATOM   4322  CG2 VAL A 280      42.417  34.540  58.908  1.00  0.00           C0.      0
ATOM   4323 HG21 VAL A 280      42.234  33.472  59.019  1.00  0.00           H0.      0
ATOM   4324 HG22 VAL A 280      42.884  34.665  59.885  1.00  0.00           H0.      0
ATOM   4325 HG23 VAL A 280      41.461  35.049  58.788  1.00  0.00           H0.      0
ATOM   4326  C   VAL A 280      43.217  35.365  55.272  1.00  0.00           C0.      0
ATOM   4327  O   VAL A 280      44.384  35.064  55.089  1.00  0.00           O0.      0
ATOM   4328  N   PRO A 281      42.548  36.114  54.393  1.00  0.00           N0.      0
ATOM   4329  CD  PRO A 281      41.099  36.154  54.281  1.00  0.00           C0.      0
ATOM   4330  HD2 PRO A 281      40.685  36.951  54.899  1.00  0.00           H0.      0
ATOM   4331  HD3 PRO A 281      40.704  35.195  54.617  1.00  0.00           H0.      0
ATOM   4332  CG  PRO A 281      40.804  36.327  52.809  1.00  0.00           C0.      0
ATOM   4333  HG2 PRO A 281      39.831  36.788  52.637  1.00  0.00           H0.      0
ATOM   4334  HG3 PRO A 281      40.930  35.397  52.255  1.00  0.00           H0.      0
ATOM   4335  CB  PRO A 281      41.997  37.178  52.366  1.00  0.00           C0.      0
ATOM   4336  HB2 PRO A 281      41.876  38.241  52.576  1.00  0.00           H0.      0
ATOM   4337  HB3 PRO A 281      42.271  37.086  51.315  1.00  0.00           H0.      0
ATOM   4338  CA  PRO A 281      43.185  36.715  53.225  1.00  0.00           C0.      0
ATOM   4339  HA  PRO A 281      43.830  36.012  52.697  1.00  0.00           H0.      0
ATOM   4340  C   PRO A 281      43.993  38.026  53.624  1.00  0.00           C0.      0
ATOM   4341  O   PRO A 281      43.811  38.490  54.714  1.00  0.00           O0.      0
ATOM   4342  N   CYS A 282      44.953  38.375  52.706  1.00  0.00           N0.      0
ATOM   4343  H   CYS A 282      45.034  37.852  51.845  1.00  0.00           H0.      0
ATOM   4344  CA  CYS A 282      45.596  39.639  52.757  1.00  0.00           C0.      0
ATOM   4345  HA  CYS A 282      45.707  39.993  53.782  1.00  0.00           H0.      0
ATOM   4346  CB  CYS A 282      47.029  39.473  52.257  1.00  0.00           C0.      0
ATOM   4347  HB2 CYS A 282      47.512  38.706  52.862  1.00  0.00           H0.      0
ATOM   4348  HB3 CYS A 282      47.057  39.172  51.210  1.00  0.00           H0.      0
ATOM   4349  SG  CYS A 282      47.999  41.131  52.424  1.00  0.00           S0.      0
ATOM   4350  HG  CYS A 282      47.333  42.076  51.755  1.00  0.00           H0.      0
ATOM   4351  C   CYS A 282      44.754  40.740  52.020  1.00  0.00           C0.      0
ATOM   4352  O   CYS A 282      44.724  41.915  52.435  1.00  0.00           O0.      0
ATOM   4353  N   TYR A 283      44.158  40.333  50.889  1.00  0.00           N0.      0
ATOM   4354  H   TYR A 283      44.208  39.338  50.719  1.00  0.00           H0.      0
ATOM   4355  CA  TYR A 283      43.358  41.139  50.078  1.00  0.00           C0.      0
ATOM   4356  HA  TYR A 283      43.276  42.111  50.566  1.00  0.00           H0.      0
ATOM   4357  CB  TYR A 283      44.078  41.462  48.750  1.00  0.00           C0.      0
ATOM   4358  HB2 TYR A 283      43.982  40.675  48.003  1.00  0.00           H0.      0
ATOM   4359  HB3 TYR A 283      43.634  42.290  48.197  1.00  0.00           H0.      0
ATOM   4360  CG  TYR A 283      45.573  41.799  48.958  1.00  0.00           C0.      0
ATOM   4361  CD1 TYR A 283      46.647  40.839  48.886  1.00  0.00           C0.      0
ATOM   4362  HD1 TYR A 283      46.368  39.820  48.665  1.00  0.00           H0.      0
ATOM   4363  CE1 TYR A 283      47.961  41.223  48.984  1.00  0.00           C0.      0
ATOM   4364  HE1 TYR A 283      48.818  40.566  48.964  1.00  0.00           H0.      0
ATOM   4365  CZ  TYR A 283      48.285  42.553  49.324  1.00  0.00           C0.      0
ATOM   4366  OH  TYR A 283      49.550  42.831  49.561  1.00  0.00           O0.      0
ATOM   4367  HH  TYR A 283      49.827  43.740  49.699  1.00  0.00           H0.      0
ATOM   4368  CE2 TYR A 283      47.236  43.512  49.614  1.00  0.00           C0.      0
ATOM   4369  HE2 TYR A 283      47.575  44.449  50.029  1.00  0.00           H0.      0
ATOM   4370  CD2 TYR A 283      45.855  43.121  49.365  1.00  0.00           C0.      0
ATOM   4371  HD2 TYR A 283      45.027  43.813  49.419  1.00  0.00           H0.      0
ATOM   4372  C   TYR A 283      41.994  40.516  49.772  1.00  0.00           C0.      0
ATOM   4373  O   TYR A 283      41.836  39.304  49.919  1.00  0.00           O0.      0
ATOM   4374  N   PHE A 284      41.000  41.302  49.401  1.00  0.00           N0.      0
ATOM   4375  H   PHE A 284      41.189  42.292  49.466  1.00  0.00           H0.      0
ATOM   4376  CA  PHE A 284      39.731  40.944  48.857  1.00  0.00           C0.      0
ATOM   4377  HA  PHE A 284      39.552  39.870  48.906  1.00  0.00           H0.      0
ATOM   4378  CB  PHE A 284      38.502  41.630  49.653  1.00  0.00           C0.      0
ATOM   4379  HB2 PHE A 284      38.674  42.706  49.665  1.00  0.00           H0.      0
ATOM   4380  HB3 PHE A 284      37.567  41.433  49.129  1.00  0.00           H0.      0
ATOM   4381  CG  PHE A 284      38.346  41.119  51.026  1.00  0.00           C0.      0
ATOM   4382  CD1 PHE A 284      38.473  41.946  52.098  1.00  0.00           C0.      0
ATOM   4383  HD1 PHE A 284      38.575  43.018  52.019  1.00  0.00           H0.      0
ATOM   4384  CE1 PHE A 284      38.498  41.375  53.381  1.00  0.00           C0.      0
ATOM   4385  HE1 PHE A 284      38.572  42.015  54.248  1.00  0.00           H0.      0
ATOM   4386  CZ  PHE A 284      38.383  40.003  53.579  1.00  0.00           C0.      0
ATOM   4387  HZ  PHE A 284      38.394  39.655  54.602  1.00  0.00           H0.      0
ATOM   4388  CE2 PHE A 284      38.230  39.175  52.475  1.00  0.00           C0.      0
ATOM   4389  HE2 PHE A 284      37.993  38.131  52.615  1.00  0.00           H0.      0
ATOM   4390  CD2 PHE A 284      38.248  39.737  51.186  1.00  0.00           C0.      0
ATOM   4391  HD2 PHE A 284      38.245  39.108  50.307  1.00  0.00           H0.      0
ATOM   4392  C   PHE A 284      39.749  41.478  47.437  1.00  0.00           C0.      0
ATOM   4393  O   PHE A 284      40.399  42.506  47.168  1.00  0.00           O0.      0
ATOM   4394  N   ILE A 285      39.171  40.741  46.500  1.00  0.00           N0.      0
ATOM   4395  H   ILE A 285      38.884  39.811  46.772  1.00  0.00           H0.      0
ATOM   4396  CA  ILE A 285      39.039  41.199  45.098  1.00  0.00           C0.      0
ATOM   4397  HA  ILE A 285      39.460  42.188  44.917  1.00  0.00           H0.      0
ATOM   4398  CB  ILE A 285      40.136  40.317  44.306  1.00  0.00           C0.      0
ATOM   4399  HB  ILE A 285      39.875  39.269  44.451  1.00  0.00           H0.      0
ATOM   4400  CG2 ILE A 285      40.073  40.600  42.738  1.00  0.00           C0.      0
ATOM   4401 HG21 ILE A 285      39.052  40.650  42.359  1.00  0.00           H0.      0
ATOM   4402 HG22 ILE A 285      40.482  41.550  42.397  1.00  0.00           H0.      0
ATOM   4403 HG23 ILE A 285      40.549  39.753  42.243  1.00  0.00           H0.      0
ATOM   4404  CG1 ILE A 285      41.562  40.425  44.917  1.00  0.00           C0.      0
ATOM   4405 HG12 ILE A 285      41.844  41.475  44.988  1.00  0.00           H0.      0
ATOM   4406 HG13 ILE A 285      41.484  40.080  45.948  1.00  0.00           H0.      0
ATOM   4407  CD1 ILE A 285      42.636  39.638  44.148  1.00  0.00           C0.      0
ATOM   4408 HD11 ILE A 285      42.647  40.047  43.138  1.00  0.00           H0.      0
ATOM   4409 HD12 ILE A 285      43.674  39.648  44.481  1.00  0.00           H0.      0
ATOM   4410 HD13 ILE A 285      42.301  38.607  44.033  1.00  0.00           H0.      0
ATOM   4411  C   ILE A 285      37.620  41.033  44.578  1.00  0.00           C0.      0
ATOM   4412  O   ILE A 285      37.176  39.941  44.334  1.00  0.00           O0.      0
ATOM   4413  N   HID A 286      36.834  42.115  44.436  1.00  0.00           N0.      0
ATOM   4414  H   HID A 286      37.318  42.986  44.601  1.00  0.00           H0.      0
ATOM   4415  CA  HID A 286      35.490  42.038  43.907  1.00  0.00           C0.      0
ATOM   4416  HA  HID A 286      34.962  41.201  44.364  1.00  0.00           H0.      0
ATOM   4417  CB  HID A 286      34.660  43.258  44.235  1.00  0.00           C0.      0
ATOM   4418  HB2 HID A 286      35.187  44.137  43.864  1.00  0.00           H0.      0
ATOM   4419  HB3 HID A 286      33.712  43.224  43.698  1.00  0.00           H0.      0
ATOM   4420  CG  HID A 286      34.457  43.514  45.772  1.00  0.00           C0.      0
ATOM   4421  ND1 HID A 286      33.436  42.940  46.526  1.00  0.00           N0.      0
ATOM   4422  HD1 HID A 286      32.652  42.391  46.203  1.00  0.00           H0.      0
ATOM   4423  CE1 HID A 286      33.597  43.299  47.827  1.00  0.00           C0.      0
ATOM   4424  HE1 HID A 286      33.058  42.968  48.703  1.00  0.00           H0.      0
ATOM   4425  NE2 HID A 286      34.749  44.019  47.953  1.00  0.00           N0.      0
ATOM   4426  CD2 HID A 286      35.326  44.136  46.620  1.00  0.00           C0.      0
ATOM   4427  HD2 HID A 286      36.275  44.508  46.263  1.00  0.00           H0.      0
ATOM   4428  C   HID A 286      35.483  41.858  42.368  1.00  0.00           C0.      0
ATOM   4429  O   HID A 286      36.350  42.361  41.664  1.00  0.00           O0.      0
ATOM   4430  N   VAL A 287      34.478  41.209  41.799  1.00  0.00           N0.      0
ATOM   4431  H   VAL A 287      33.753  40.770  42.349  1.00  0.00           H0.      0
ATOM   4432  CA  VAL A 287      34.234  41.191  40.347  1.00  0.00           C0.      0
ATOM   4433  HA  VAL A 287      34.804  41.993  39.879  1.00  0.00           H0.      0
ATOM   4434  CB  VAL A 287      34.751  39.859  39.701  1.00  0.00           C0.      0
ATOM   4435  HB  VAL A 287      34.121  39.097  40.160  1.00  0.00           H0.      0
ATOM   4436  CG1 VAL A 287      34.289  39.908  38.234  1.00  0.00           C0.      0
ATOM   4437 HG11 VAL A 287      34.546  40.828  37.709  1.00  0.00           H0.      0
ATOM   4438 HG12 VAL A 287      34.667  39.001  37.763  1.00  0.00           H0.      0
ATOM   4439 HG13 VAL A 287      33.211  39.761  38.164  1.00  0.00           H0.      0
ATOM   4440  CG2 VAL A 287      36.155  39.625  39.899  1.00  0.00           C0.      0
ATOM   4441 HG21 VAL A 287      36.691  40.357  39.294  1.00  0.00           H0.      0
ATOM   4442 HG22 VAL A 287      36.336  39.671  40.973  1.00  0.00           H0.      0
ATOM   4443 HG23 VAL A 287      36.412  38.641  39.508  1.00  0.00           H0.      0
ATOM   4444  C   VAL A 287      32.758  41.525  40.155  1.00  0.00           C0.      0
ATOM   4445  O   VAL A 287      31.824  40.854  40.626  1.00  0.00           O0.      0
ATOM   4446  N   LEU A 288      32.539  42.536  39.301  1.00  0.00           N0.      0
ATOM   4447  H   LEU A 288      33.380  42.981  38.965  1.00  0.00           H0.      0
ATOM   4448  CA  LEU A 288      31.228  43.204  38.993  1.00  0.00           C0.      0
ATOM   4449  HA  LEU A 288      30.357  42.838  39.536  1.00  0.00           H0.      0
ATOM   4450  CB  LEU A 288      31.252  44.767  39.221  1.00  0.00           C0.      0
ATOM   4451  HB2 LEU A 288      32.189  44.990  38.711  1.00  0.00           H0.      0
ATOM   4452  HB3 LEU A 288      30.413  45.245  38.714  1.00  0.00           H0.      0
ATOM   4453  CG  LEU A 288      31.292  45.284  40.622  1.00  0.00           C0.      0
ATOM   4454  HG  LEU A 288      31.432  46.356  40.481  1.00  0.00           H0.      0
ATOM   4455  CD1 LEU A 288      30.080  44.913  41.374  1.00  0.00           C0.      0
ATOM   4456 HD11 LEU A 288      29.894  45.595  42.204  1.00  0.00           H0.      0
ATOM   4457 HD12 LEU A 288      29.277  45.057  40.651  1.00  0.00           H0.      0
ATOM   4458 HD13 LEU A 288      30.105  43.872  41.696  1.00  0.00           H0.      0
ATOM   4459  CD2 LEU A 288      32.487  44.759  41.380  1.00  0.00           C0.      0
ATOM   4460 HD21 LEU A 288      33.390  44.892  40.783  1.00  0.00           H0.      0
ATOM   4461 HD22 LEU A 288      32.742  45.272  42.308  1.00  0.00           H0.      0
ATOM   4462 HD23 LEU A 288      32.277  43.707  41.575  1.00  0.00           H0.      0
ATOM   4463  C   LEU A 288      30.963  43.030  37.483  1.00  0.00           C0.      0
ATOM   4464  O   LEU A 288      31.793  43.273  36.605  1.00  0.00           O0.      0
ATOM   4465  N   LYS A 289      29.648  42.789  37.121  1.00  0.00           N0.      0
ATOM   4466  H   LYS A 289      29.004  42.396  37.793  1.00  0.00           H0.      0
ATOM   4467  CA  LYS A 289      29.226  42.767  35.741  1.00  0.00           C0.      0
ATOM   4468  HA  LYS A 289      29.959  43.268  35.109  1.00  0.00           H0.      0
ATOM   4469  CB  LYS A 289      29.130  41.278  35.385  1.00  0.00           C0.      0
ATOM   4470  HB2 LYS A 289      30.083  40.870  35.724  1.00  0.00           H0.      0
ATOM   4471  HB3 LYS A 289      28.256  40.920  35.929  1.00  0.00           H0.      0
ATOM   4472  CG  LYS A 289      28.847  41.142  33.836  1.00  0.00           C0.      0
ATOM   4473  HG2 LYS A 289      27.831  41.475  33.624  1.00  0.00           H0.      0
ATOM   4474  HG3 LYS A 289      29.634  41.689  33.316  1.00  0.00           H0.      0
ATOM   4475  CD  LYS A 289      28.814  39.634  33.443  1.00  0.00           C0.      0
ATOM   4476  HD2 LYS A 289      29.715  39.133  33.796  1.00  0.00           H0.      0
ATOM   4477  HD3 LYS A 289      28.015  39.156  34.010  1.00  0.00           H0.      0
ATOM   4478  CE  LYS A 289      28.634  39.379  31.971  1.00  0.00           C0.      0
ATOM   4479  HE2 LYS A 289      29.210  40.083  31.370  1.00  0.00           H0.      0
ATOM   4480  HE3 LYS A 289      28.904  38.324  31.919  1.00  0.00           H0.      0
ATOM   4481  NZ  LYS A 289      27.193  39.492  31.670  1.00  0.00           N0.      0
ATOM   4482  HZ1 LYS A 289      26.688  38.859  32.272  1.00  0.00           H0.      0
ATOM   4483  HZ2 LYS A 289      26.785  40.406  31.809  1.00  0.00           H0.      0
ATOM   4484  HZ3 LYS A 289      26.832  39.275  30.752  1.00  0.00           H0.      0
ATOM   4485  C   LYS A 289      27.980  43.621  35.482  1.00  0.00           C0.      0
ATOM   4486  O   LYS A 289      26.994  43.352  36.148  1.00  0.00           O0.      0
ATOM   4487  N   LYS A 290      27.889  44.519  34.437  1.00  0.00           N0.      0
ATOM   4488  H   LYS A 290      28.674  44.753  33.848  1.00  0.00           H0.      0
ATOM   4489  CA  LYS A 290      26.711  45.341  34.075  1.00  0.00           C0.      0
ATOM   4490  HA  LYS A 290      26.405  45.927  34.941  1.00  0.00           H0.      0
ATOM   4491  CB  LYS A 290      27.148  46.405  32.985  1.00  0.00           C0.      0
ATOM   4492  HB2 LYS A 290      27.813  45.957  32.246  1.00  0.00           H0.      0
ATOM   4493  HB3 LYS A 290      26.278  46.632  32.368  1.00  0.00           H0.      0
ATOM   4494  CG  LYS A 290      27.733  47.676  33.575  1.00  0.00           C0.      0
ATOM   4495  HG2 LYS A 290      26.986  47.986  34.306  1.00  0.00           H0.      0
ATOM   4496  HG3 LYS A 290      28.689  47.548  34.082  1.00  0.00           H0.      0
ATOM   4497  CD  LYS A 290      27.920  48.852  32.648  1.00  0.00           C0.      0
ATOM   4498  HD2 LYS A 290      28.916  48.729  32.221  1.00  0.00           H0.      0
ATOM   4499  HD3 LYS A 290      27.251  48.821  31.788  1.00  0.00           H0.      0
ATOM   4500  CE  LYS A 290      27.960  50.256  33.266  1.00  0.00           C0.      0
ATOM   4501  HE2 LYS A 290      27.040  50.525  33.784  1.00  0.00           H0.      0
ATOM   4502  HE3 LYS A 290      28.638  50.228  34.119  1.00  0.00           H0.      0
ATOM   4503  NZ  LYS A 290      28.258  51.359  32.274  1.00  0.00           N0.      0
ATOM   4504  HZ1 LYS A 290      28.229  52.284  32.678  1.00  0.00           H0.      0
ATOM   4505  HZ2 LYS A 290      29.226  51.326  31.990  1.00  0.00           H0.      0
ATOM   4506  HZ3 LYS A 290      27.610  51.329  31.500  1.00  0.00           H0.      0
ATOM   4507  C   LYS A 290      25.652  44.368  33.552  1.00  0.00           C0.      0
ATOM   4508  O   LYS A 290      25.924  43.541  32.675  1.00  0.00           O0.      0
ATOM   4509  N   THR A 291      24.454  44.465  34.116  1.00  0.00           N0.      0
ATOM   4510  H   THR A 291      24.386  45.180  34.826  1.00  0.00           H0.      0
ATOM   4511  CA  THR A 291      23.186  43.683  33.824  1.00  0.00           C0.      0
ATOM   4512  HA  THR A 291      23.165  43.608  32.737  1.00  0.00           H0.      0
ATOM   4513  CB  THR A 291      23.104  42.310  34.555  1.00  0.00           C0.      0
ATOM   4514  HB  THR A 291      22.131  41.899  34.283  1.00  0.00           H0.      0
ATOM   4515  CG2 THR A 291      24.131  41.246  34.107  1.00  0.00           C0.      0
ATOM   4516 HG21 THR A 291      25.163  41.593  34.070  1.00  0.00           H0.      0
ATOM   4517 HG22 THR A 291      24.041  40.319  34.673  1.00  0.00           H0.      0
ATOM   4518 HG23 THR A 291      23.978  40.867  33.096  1.00  0.00           H0.      0
ATOM   4519  OG1 THR A 291      23.172  42.591  35.995  1.00  0.00           O0.      0
ATOM   4520  HG1 THR A 291      22.634  43.373  36.141  1.00  0.00           H0.      0
ATOM   4521  C   THR A 291      21.925  44.514  34.003  1.00  0.00           C0.      0
ATOM   4522  O   THR A 291      20.807  44.029  34.211  1.00  0.00           O0.      0
ATOM   4523  N   GLY A 292      22.048  45.807  33.751  1.00  0.00           N0.      0
ATOM   4524  H   GLY A 292      22.997  46.113  33.590  1.00  0.00           H0.      0
ATOM   4525  CA  GLY A 292      20.950  46.731  33.953  1.00  0.00           C0.      0
ATOM   4526  HA2 GLY A 292      20.240  46.639  33.130  1.00  0.00           H0.      0
ATOM   4527  HA3 GLY A 292      20.446  46.435  34.873  1.00  0.00           H0.      0
ATOM   4528  C   GLY A 292      21.243  48.211  34.010  1.00  0.00           C0.      0
ATOM   4529  O   GLY A 292      20.362  49.042  33.762  1.00  0.00           O0.      0
ATOM   4530  OXT GLY A 292      22.396  48.553  34.191  1.00  0.00           O0.      0
ATOM   4531  N'  SAM A 293      48.391  47.875  39.899  1.00  0.00           N0.      0
ATOM   4532  CA' SAM A 293      49.605  48.529  40.497  1.00  0.00           C0.      0
ATOM   4533  C'  SAM A 293      50.860  47.643  40.853  1.00  0.00           C0.      0
ATOM   4534  O'  SAM A 293      50.752  46.488  41.226  1.00  0.00           O0.      0
ATOM   4535  CB  SAM A 293      49.214  49.249  41.779  1.00  0.00           C0.      0
ATOM   4536  CG  SAM A 293      50.203  50.358  42.182  1.00  0.00           C0.      0
ATOM   4537  SD  SAM A 293      50.097  51.116  43.885  1.00  0.00           S0.      0
ATOM   4538  CE  SAM A 293      49.617  49.745  45.088  1.00  0.00           C0.      0
ATOM   4539  C5' SAM A 293      48.462  51.957  43.864  1.00  0.00           C0.      0
ATOM   4540  C4' SAM A 293      48.321  53.124  42.893  1.00  0.00           C0.      0
ATOM   4541  O4' SAM A 293      47.016  53.729  43.037  1.00  0.00           O0.      0
ATOM   4542  C3' SAM A 293      49.377  54.183  43.072  1.00  0.00           C0.      0
ATOM   4543  O3' SAM A 293      50.320  54.189  41.964  1.00  0.00           O0.      0
ATOM   4544  C2' SAM A 293      48.525  55.452  43.230  1.00  0.00           C0.      0
ATOM   4545  O2' SAM A 293      49.189  56.579  42.672  1.00  0.00           O0.      0
[truncated: 6,254,513 more chars]
