# Supplementary material for: Computational Investigation of GNMT-Catalyzed Methyl Transfer Reaction: Integrating MD, QM, and ML Approaches
Source: J Comput Chem. Author manuscript; Available in PMC 2026 Jun 29. (PMC13312424; doi:10.1002/jcc.70434)
Supplement: SI-3 [file NIHMS2188582-supplement-SI-3.zip › MD-frame-pdbs/sampling-R2-8764.pdb]

ATOM      1  N   VAL A   1      44.370 127.150 125.865  1.00  0.00           N  
ATOM      2  CA  VAL A   1      42.977 126.520 125.791  1.00  0.00           C  
ATOM      3  C   VAL A   1      43.085 125.047 126.161  1.00  0.00           C  
ATOM      4  O   VAL A   1      44.002 124.310 125.713  1.00  0.00           O  
ATOM      5  CB  VAL A   1      42.258 126.678 124.453  1.00  0.00           C  
ATOM      6  CG1 VAL A   1      40.830 126.272 124.387  1.00  0.00           C  
ATOM      7  CG2 VAL A   1      42.113 128.141 124.114  1.00  0.00           C  
ATOM      8  HA  VAL A   1      42.333 127.015 126.518  1.00  0.00           H  
ATOM      9  HB  VAL A   1      42.777 126.112 123.679  1.00  0.00           H  
ATOM     10 HG11 VAL A   1      40.494 126.100 123.365  1.00  0.00           H  
ATOM     11 HG12 VAL A   1      40.613 125.338 124.905  1.00  0.00           H  
ATOM     12 HG13 VAL A   1      40.190 127.045 124.810  1.00  0.00           H  
ATOM     13 HG21 VAL A   1      41.358 128.232 123.332  1.00  0.00           H  
ATOM     14 HG22 VAL A   1      41.901 128.825 124.935  1.00  0.00           H  
ATOM     15 HG23 VAL A   1      43.078 128.486 123.743  1.00  0.00           H  
ATOM     16  H1  VAL A   1      44.772 126.957 126.771  1.00  0.00           H  
ATOM     17  H2  VAL A   1      44.443 128.141 125.685  1.00  0.00           H  
ATOM     18  H3  VAL A   1      44.988 126.813 125.142  1.00  0.00           H  
ATOM     19  N   ASP A   2      42.125 124.605 127.035  1.00  0.00           N  
ATOM     20  CA  ASP A   2      41.929 123.133 127.213  1.00  0.00           C  
ATOM     21  C   ASP A   2      41.648 122.312 125.883  1.00  0.00           C  
ATOM     22  O   ASP A   2      41.109 122.765 124.899  1.00  0.00           O  
ATOM     23  CB  ASP A   2      40.806 122.964 128.268  1.00  0.00           C  
ATOM     24  CG  ASP A   2      41.091 123.338 129.636  1.00  0.00           C  
ATOM     25  OD1 ASP A   2      40.334 122.897 130.519  1.00  0.00           O  
ATOM     26  OD2 ASP A   2      42.093 123.970 129.996  1.00  0.00           O1-
ATOM     27  H   ASP A   2      41.404 125.244 127.340  1.00  0.00           H  
ATOM     28  HA  ASP A   2      42.860 122.787 127.661  1.00  0.00           H  
ATOM     29  HB2 ASP A   2      39.909 123.490 127.941  1.00  0.00           H  
ATOM     30  HB3 ASP A   2      40.567 121.907 128.382  1.00  0.00           H  
ATOM     31  N   SER A   3      42.058 121.075 125.883  1.00  0.00           N  
ATOM     32  CA  SER A   3      41.781 120.080 124.789  1.00  0.00           C  
ATOM     33  C   SER A   3      40.625 119.195 125.098  1.00  0.00           C  
ATOM     34  O   SER A   3      40.592 118.573 126.169  1.00  0.00           O  
ATOM     35  CB  SER A   3      43.028 119.242 124.492  1.00  0.00           C  
ATOM     36  OG  SER A   3      44.091 120.005 124.061  1.00  0.00           O  
ATOM     37  H   SER A   3      42.469 120.665 126.710  1.00  0.00           H  
ATOM     38  HA  SER A   3      41.583 120.620 123.864  1.00  0.00           H  
ATOM     39  HB2 SER A   3      43.324 118.746 125.417  1.00  0.00           H  
ATOM     40  HB3 SER A   3      42.617 118.585 123.727  1.00  0.00           H  
ATOM     41  HG  SER A   3      44.441 120.518 124.793  1.00  0.00           H  
ATOM     42  N   VAL A   4      39.679 118.988 124.175  1.00  0.00           N  
ATOM     43  CA  VAL A   4      38.652 117.867 124.143  1.00  0.00           C  
ATOM     44  C   VAL A   4      38.244 117.703 122.673  1.00  0.00           C  
ATOM     45  O   VAL A   4      38.304 118.638 121.895  1.00  0.00           O  
ATOM     46  CB  VAL A   4      37.477 118.137 125.050  1.00  0.00           C  
ATOM     47  CG1 VAL A   4      36.742 119.488 124.690  1.00  0.00           C  
ATOM     48  CG2 VAL A   4      36.474 116.944 125.052  1.00  0.00           C  
ATOM     49  H   VAL A   4      39.769 119.440 123.276  1.00  0.00           H  
ATOM     50  HA  VAL A   4      39.010 116.928 124.566  1.00  0.00           H  
ATOM     51  HB  VAL A   4      37.862 118.295 126.057  1.00  0.00           H  
ATOM     52 HG11 VAL A   4      37.342 120.224 125.224  1.00  0.00           H  
ATOM     53 HG12 VAL A   4      36.583 119.593 123.617  1.00  0.00           H  
ATOM     54 HG13 VAL A   4      35.793 119.455 125.227  1.00  0.00           H  
ATOM     55 HG21 VAL A   4      35.809 117.042 124.195  1.00  0.00           H  
ATOM     56 HG22 VAL A   4      37.115 116.063 125.075  1.00  0.00           H  
ATOM     57 HG23 VAL A   4      35.919 116.875 125.988  1.00  0.00           H  
ATOM     58  N   TYR A   5      37.833 116.450 122.255  1.00  0.00           N  
ATOM     59  CA  TYR A   5      37.494 116.167 120.857  1.00  0.00           C  
ATOM     60  C   TYR A   5      36.322 117.028 120.315  1.00  0.00           C  
ATOM     61  O   TYR A   5      36.444 117.481 119.187  1.00  0.00           O  
ATOM     62  CB  TYR A   5      37.306 114.616 120.604  1.00  0.00           C  
ATOM     63  CG  TYR A   5      35.851 114.121 120.716  1.00  0.00           C  
ATOM     64  CD1 TYR A   5      35.268 113.373 119.677  1.00  0.00           C  
ATOM     65  CD2 TYR A   5      35.189 114.392 121.903  1.00  0.00           C  
ATOM     66  CE1 TYR A   5      33.919 112.994 119.712  1.00  0.00           C  
ATOM     67  CE2 TYR A   5      33.902 113.841 122.001  1.00  0.00           C  
ATOM     68  CZ  TYR A   5      33.282 113.122 120.951  1.00  0.00           C  
ATOM     69  OH  TYR A   5      32.000 112.649 121.162  1.00  0.00           O  
ATOM     70  H   TYR A   5      37.869 115.666 122.891  1.00  0.00           H  
ATOM     71  HA  TYR A   5      38.414 116.415 120.325  1.00  0.00           H  
ATOM     72  HB2 TYR A   5      37.643 114.450 119.581  1.00  0.00           H  
ATOM     73  HB3 TYR A   5      37.986 114.032 121.226  1.00  0.00           H  
ATOM     74  HD1 TYR A   5      35.898 113.207 118.815  1.00  0.00           H  
ATOM     75  HD2 TYR A   5      35.564 114.974 122.732  1.00  0.00           H  
ATOM     76  HE1 TYR A   5      33.464 112.463 118.890  1.00  0.00           H  
ATOM     77  HE2 TYR A   5      33.277 114.029 122.862  1.00  0.00           H  
ATOM     78  HH  TYR A   5      31.725 112.166 120.379  1.00  0.00           H  
ATOM     79  N   ARG A   6      35.225 117.308 121.076  1.00  0.00           N  
ATOM     80  CA  ARG A   6      34.120 118.254 120.793  1.00  0.00           C  
ATOM     81  C   ARG A   6      33.471 118.879 122.108  1.00  0.00           C  
ATOM     82  O   ARG A   6      33.373 118.313 123.201  1.00  0.00           O  
ATOM     83  CB  ARG A   6      33.037 117.593 119.939  1.00  0.00           C  
ATOM     84  CG  ARG A   6      32.040 116.706 120.650  1.00  0.00           C  
ATOM     85  CD  ARG A   6      31.190 115.938 119.614  1.00  0.00           C  
ATOM     86  NE  ARG A   6      30.442 114.851 120.378  1.00  0.00           N  
ATOM     87  CZ  ARG A   6      29.224 114.379 120.010  1.00  0.00           C  
ATOM     88  NH1 ARG A   6      28.573 113.768 120.988  1.00  0.00           N1+
ATOM     89  NH2 ARG A   6      28.579 114.651 118.883  1.00  0.00           N  
ATOM     90  H   ARG A   6      35.264 116.979 122.029  1.00  0.00           H  
ATOM     91  HA  ARG A   6      34.601 119.013 120.173  1.00  0.00           H  
ATOM     92  HB2 ARG A   6      32.528 118.448 119.493  1.00  0.00           H  
ATOM     93  HB3 ARG A   6      33.509 117.143 119.065  1.00  0.00           H  
ATOM     94  HG2 ARG A   6      32.558 116.066 121.363  1.00  0.00           H  
ATOM     95  HG3 ARG A   6      31.337 117.340 121.191  1.00  0.00           H  
ATOM     96  HD2 ARG A   6      30.529 116.679 119.163  1.00  0.00           H  
ATOM     97  HD3 ARG A   6      31.741 115.594 118.740  1.00  0.00           H  
ATOM     98  HE  ARG A   6      30.666 114.588 121.327  1.00  0.00           H  
ATOM     99 HH11 ARG A   6      28.946 113.608 121.913  1.00  0.00           H  
ATOM    100 HH12 ARG A   6      27.689 113.358 120.723  1.00  0.00           H  
ATOM    101 HH21 ARG A   6      29.080 115.104 118.132  1.00  0.00           H  
ATOM    102 HH22 ARG A   6      27.655 114.290 118.694  1.00  0.00           H  
ATOM    103  N   THR A   7      32.852 119.969 121.906  1.00  0.00           N  
ATOM    104  CA  THR A   7      32.094 120.697 122.941  1.00  0.00           C  
ATOM    105  C   THR A   7      30.701 120.024 123.094  1.00  0.00           C  
ATOM    106  O   THR A   7      29.989 119.861 122.113  1.00  0.00           O  
ATOM    107  CB  THR A   7      32.007 122.151 122.520  1.00  0.00           C  
ATOM    108  CG2 THR A   7      31.101 122.938 123.497  1.00  0.00           C  
ATOM    109  OG1 THR A   7      33.362 122.638 122.597  1.00  0.00           O  
ATOM    110  H   THR A   7      32.998 120.399 121.004  1.00  0.00           H  
ATOM    111  HA  THR A   7      32.673 120.693 123.864  1.00  0.00           H  
ATOM    112  HB  THR A   7      31.616 122.266 121.508  1.00  0.00           H  
ATOM    113  HG1 THR A   7      33.962 122.176 122.008  1.00  0.00           H  
ATOM    114 HG21 THR A   7      31.259 124.014 123.429  1.00  0.00           H  
ATOM    115 HG22 THR A   7      30.087 122.857 123.104  1.00  0.00           H  
ATOM    116 HG23 THR A   7      31.322 122.451 124.446  1.00  0.00           H  
ATOM    117  N   ARG A   8      30.340 119.644 124.344  1.00  0.00           N  
ATOM    118  CA  ARG A   8      29.132 118.981 124.775  1.00  0.00           C  
ATOM    119  C   ARG A   8      27.870 119.739 124.492  1.00  0.00           C  
ATOM    120  O   ARG A   8      27.843 120.961 124.466  1.00  0.00           O  
ATOM    121  CB  ARG A   8      29.201 118.599 126.258  1.00  0.00           C  
ATOM    122  CG  ARG A   8      29.322 119.799 127.219  1.00  0.00           C  
ATOM    123  CD  ARG A   8      29.483 119.443 128.712  1.00  0.00           C  
ATOM    124  NE  ARG A   8      30.605 118.492 128.979  1.00  0.00           N  
ATOM    125  CZ  ARG A   8      31.145 118.225 130.129  1.00  0.00           C  
ATOM    126  NH1 ARG A   8      32.248 117.537 130.278  1.00  0.00           N1+
ATOM    127  NH2 ARG A   8      30.681 118.595 131.266  1.00  0.00           N  
ATOM    128  H   ARG A   8      31.003 119.868 125.073  1.00  0.00           H  
ATOM    129  HA  ARG A   8      29.037 117.993 124.324  1.00  0.00           H  
ATOM    130  HB2 ARG A   8      28.251 118.128 126.513  1.00  0.00           H  
ATOM    131  HB3 ARG A   8      30.037 117.935 126.475  1.00  0.00           H  
ATOM    132  HG2 ARG A   8      30.213 120.367 126.951  1.00  0.00           H  
ATOM    133  HG3 ARG A   8      28.502 120.507 127.105  1.00  0.00           H  
ATOM    134  HD2 ARG A   8      29.685 120.359 129.267  1.00  0.00           H  
ATOM    135  HD3 ARG A   8      28.582 118.963 129.094  1.00  0.00           H  
ATOM    136  HE  ARG A   8      31.059 117.865 128.329  1.00  0.00           H  
ATOM    137 HH11 ARG A   8      32.625 117.007 129.506  1.00  0.00           H  
ATOM    138 HH12 ARG A   8      32.844 117.688 131.079  1.00  0.00           H  
ATOM    139 HH21 ARG A   8      29.822 119.124 131.300  1.00  0.00           H  
ATOM    140 HH22 ARG A   8      31.087 118.358 132.160  1.00  0.00           H  
ATOM    141  N   SER A   9      26.823 118.975 124.281  1.00  0.00           N  
ATOM    142  CA  SER A   9      25.540 119.577 123.941  1.00  0.00           C  
ATOM    143  C   SER A   9      25.002 120.263 125.190  1.00  0.00           C  
ATOM    144  O   SER A   9      25.642 120.341 126.261  1.00  0.00           O  
ATOM    145  CB  SER A   9      24.628 118.516 123.367  1.00  0.00           C  
ATOM    146  OG  SER A   9      24.460 117.367 124.228  1.00  0.00           O  
ATOM    147  H   SER A   9      26.982 117.978 124.255  1.00  0.00           H  
ATOM    148  HA  SER A   9      25.668 120.421 123.263  1.00  0.00           H  
ATOM    149  HB2 SER A   9      23.633 118.933 123.216  1.00  0.00           H  
ATOM    150  HB3 SER A   9      25.028 118.329 122.371  1.00  0.00           H  
ATOM    151  HG  SER A   9      25.309 116.919 124.230  1.00  0.00           H  
ATOM    152  N   LEU A  10      24.030 121.105 124.986  1.00  0.00           N  
ATOM    153  CA  LEU A  10      23.435 122.011 126.058  1.00  0.00           C  
ATOM    154  C   LEU A  10      22.780 121.302 127.231  1.00  0.00           C  
ATOM    155  O   LEU A  10      21.817 120.511 127.066  1.00  0.00           O  
ATOM    156  CB  LEU A  10      22.413 122.913 125.412  1.00  0.00           C  
ATOM    157  CG  LEU A  10      22.638 123.634 124.109  1.00  0.00           C  
ATOM    158  CD1 LEU A  10      23.053 122.778 122.863  1.00  0.00           C  
ATOM    159  CD2 LEU A  10      21.280 124.431 123.868  1.00  0.00           C  
ATOM    160  H   LEU A  10      23.521 121.000 124.120  1.00  0.00           H  
ATOM    161  HA  LEU A  10      24.291 122.591 126.403  1.00  0.00           H  
ATOM    162  HB2 LEU A  10      21.491 122.337 125.346  1.00  0.00           H  
ATOM    163  HB3 LEU A  10      22.171 123.664 126.164  1.00  0.00           H  
ATOM    164  HG  LEU A  10      23.467 124.313 124.306  1.00  0.00           H  
ATOM    165 HD11 LEU A  10      24.119 122.582 122.982  1.00  0.00           H  
ATOM    166 HD12 LEU A  10      22.514 121.839 122.735  1.00  0.00           H  
ATOM    167 HD13 LEU A  10      22.904 123.427 122.000  1.00  0.00           H  
ATOM    168 HD21 LEU A  10      21.149 125.176 124.653  1.00  0.00           H  
ATOM    169 HD22 LEU A  10      21.122 124.896 122.895  1.00  0.00           H  
ATOM    170 HD23 LEU A  10      20.448 123.725 123.881  1.00  0.00           H  
ATOM    171  N   GLY A  11      23.125 121.671 128.482  1.00  0.00           N  
ATOM    172  CA  GLY A  11      22.438 121.124 129.660  1.00  0.00           C  
ATOM    173  C   GLY A  11      22.997 119.749 130.043  1.00  0.00           C  
ATOM    174  O   GLY A  11      23.262 119.580 131.216  1.00  0.00           O  
ATOM    175  H   GLY A  11      24.011 122.101 128.704  1.00  0.00           H  
ATOM    176  HA2 GLY A  11      22.645 121.763 130.518  1.00  0.00           H  
ATOM    177  HA3 GLY A  11      21.371 121.077 129.439  1.00  0.00           H  
ATOM    178  N   VAL A  12      23.406 118.932 129.047  1.00  0.00           N  
ATOM    179  CA  VAL A  12      23.985 117.637 129.089  1.00  0.00           C  
ATOM    180  C   VAL A  12      25.343 117.758 129.804  1.00  0.00           C  
ATOM    181  O   VAL A  12      26.090 118.644 129.415  1.00  0.00           O  
ATOM    182  CB  VAL A  12      24.022 117.133 127.618  1.00  0.00           C  
ATOM    183  CG1 VAL A  12      24.862 115.894 127.552  1.00  0.00           C  
ATOM    184  CG2 VAL A  12      22.638 116.916 126.912  1.00  0.00           C  
ATOM    185  H   VAL A  12      23.202 119.245 128.110  1.00  0.00           H  
ATOM    186  HA  VAL A  12      23.363 116.885 129.574  1.00  0.00           H  
ATOM    187  HB  VAL A  12      24.543 117.865 127.001  1.00  0.00           H  
ATOM    188 HG11 VAL A  12      24.875 115.446 126.559  1.00  0.00           H  
ATOM    189 HG12 VAL A  12      25.908 116.129 127.750  1.00  0.00           H  
ATOM    190 HG13 VAL A  12      24.490 115.118 128.220  1.00  0.00           H  
ATOM    191 HG21 VAL A  12      21.888 116.682 127.668  1.00  0.00           H  
ATOM    192 HG22 VAL A  12      22.390 117.822 126.360  1.00  0.00           H  
ATOM    193 HG23 VAL A  12      22.696 116.164 126.125  1.00  0.00           H  
ATOM    194  N   ALA A  13      25.748 116.825 130.665  1.00  0.00           N  
ATOM    195  CA  ALA A  13      26.956 116.738 131.475  1.00  0.00           C  
ATOM    196  C   ALA A  13      28.039 115.905 130.839  1.00  0.00           C  
ATOM    197  O   ALA A  13      29.130 115.835 131.503  1.00  0.00           O  
ATOM    198  CB  ALA A  13      26.510 116.273 132.850  1.00  0.00           C  
ATOM    199  H   ALA A  13      25.018 116.171 130.909  1.00  0.00           H  
ATOM    200  HA  ALA A  13      27.341 117.754 131.565  1.00  0.00           H  
ATOM    201  HB1 ALA A  13      25.836 115.421 132.771  1.00  0.00           H  
ATOM    202  HB2 ALA A  13      27.420 116.102 133.425  1.00  0.00           H  
ATOM    203  HB3 ALA A  13      25.930 117.079 133.300  1.00  0.00           H  
ATOM    204  N   ALA A  14      27.890 115.339 129.614  1.00  0.00           N  
ATOM    205  CA  ALA A  14      28.843 114.489 128.903  1.00  0.00           C  
ATOM    206  C   ALA A  14      29.024 114.976 127.391  1.00  0.00           C  
ATOM    207  O   ALA A  14      28.116 115.432 126.769  1.00  0.00           O  
ATOM    208  CB  ALA A  14      28.427 112.989 129.060  1.00  0.00           C  
ATOM    209  H   ALA A  14      26.921 115.242 129.345  1.00  0.00           H  
ATOM    210  HA  ALA A  14      29.800 114.670 129.390  1.00  0.00           H  
ATOM    211  HB1 ALA A  14      29.237 112.349 128.709  1.00  0.00           H  
ATOM    212  HB2 ALA A  14      28.205 112.705 130.089  1.00  0.00           H  
ATOM    213  HB3 ALA A  14      27.522 112.837 128.473  1.00  0.00           H  
ATOM    214  N   GLU A  15      30.188 114.862 126.804  1.00  0.00           N  
ATOM    215  CA  GLU A  15      30.406 114.910 125.325  1.00  0.00           C  
ATOM    216  C   GLU A  15      30.353 113.609 124.539  1.00  0.00           C  
ATOM    217  O   GLU A  15      29.876 113.655 123.384  1.00  0.00           O  
ATOM    218  CB  GLU A  15      31.756 115.783 125.046  1.00  0.00           C  
ATOM    219  CG  GLU A  15      33.000 115.410 125.822  1.00  0.00           C  
ATOM    220  CD  GLU A  15      32.888 115.865 127.278  1.00  0.00           C  
ATOM    221  OE1 GLU A  15      33.213 115.093 128.212  1.00  0.00           O  
ATOM    222  OE2 GLU A  15      32.423 117.056 127.442  1.00  0.00           O1-
ATOM    223  H   GLU A  15      30.838 114.219 127.233  1.00  0.00           H  
ATOM    224  HA  GLU A  15      29.638 115.597 124.971  1.00  0.00           H  
ATOM    225  HB2 GLU A  15      31.966 115.716 123.979  1.00  0.00           H  
ATOM    226  HB3 GLU A  15      31.566 116.835 125.260  1.00  0.00           H  
ATOM    227  HG2 GLU A  15      33.319 114.368 125.834  1.00  0.00           H  
ATOM    228  HG3 GLU A  15      33.771 115.987 125.311  1.00  0.00           H  
ATOM    229  N   GLY A  16      30.831 112.494 125.107  1.00  0.00           N  
ATOM    230  CA  GLY A  16      30.798 111.150 124.496  1.00  0.00           C  
ATOM    231  C   GLY A  16      32.165 110.464 124.393  1.00  0.00           C  
ATOM    232  O   GLY A  16      33.192 111.044 124.698  1.00  0.00           O  
ATOM    233  H   GLY A  16      31.067 112.517 126.089  1.00  0.00           H  
ATOM    234  HA2 GLY A  16      30.222 110.475 125.129  1.00  0.00           H  
ATOM    235  HA3 GLY A  16      30.351 111.187 123.501  1.00  0.00           H  
ATOM    236  N   ILE A  17      32.153 109.199 123.943  1.00  0.00           N  
ATOM    237  CA  ILE A  17      33.339 108.473 123.550  1.00  0.00           C  
ATOM    238  C   ILE A  17      34.111 109.031 122.289  1.00  0.00           C  
ATOM    239  O   ILE A  17      33.418 108.903 121.233  1.00  0.00           O  
ATOM    240  CB  ILE A  17      33.093 106.979 123.301  1.00  0.00           C  
ATOM    241  CG1 ILE A  17      32.528 106.269 124.557  1.00  0.00           C  
ATOM    242  CG2 ILE A  17      34.426 106.335 123.038  1.00  0.00           C  
ATOM    243  CD1 ILE A  17      31.950 104.893 124.299  1.00  0.00           C  
ATOM    244  H   ILE A  17      31.231 108.826 123.764  1.00  0.00           H  
ATOM    245  HA  ILE A  17      34.051 108.517 124.374  1.00  0.00           H  
ATOM    246  HB  ILE A  17      32.388 106.899 122.473  1.00  0.00           H  
ATOM    247 HG12 ILE A  17      33.217 106.194 125.398  1.00  0.00           H  
ATOM    248 HG13 ILE A  17      31.697 106.856 124.947  1.00  0.00           H  
ATOM    249 HG21 ILE A  17      34.424 105.275 123.291  1.00  0.00           H  
ATOM    250 HG22 ILE A  17      34.865 106.424 122.044  1.00  0.00           H  
ATOM    251 HG23 ILE A  17      35.088 106.784 123.780  1.00  0.00           H  
ATOM    252 HD11 ILE A  17      32.797 104.208 124.249  1.00  0.00           H  
ATOM    253 HD12 ILE A  17      31.446 104.637 125.230  1.00  0.00           H  
ATOM    254 HD13 ILE A  17      31.291 104.945 123.432  1.00  0.00           H  
ATOM    255  N   PRO A  18      35.384 109.429 122.330  1.00  0.00           N  
ATOM    256  CA  PRO A  18      36.032 110.027 121.181  1.00  0.00           C  
ATOM    257  C   PRO A  18      36.757 108.996 120.312  1.00  0.00           C  
ATOM    258  O   PRO A  18      36.597 107.793 120.541  1.00  0.00           O  
ATOM    259  CB  PRO A  18      36.929 111.031 121.816  1.00  0.00           C  
ATOM    260  CG  PRO A  18      37.528 110.263 123.062  1.00  0.00           C  
ATOM    261  CD  PRO A  18      36.234 109.536 123.547  1.00  0.00           C  
ATOM    262  HA  PRO A  18      35.293 110.481 120.521  1.00  0.00           H  
ATOM    263  HB2 PRO A  18      37.691 111.451 121.161  1.00  0.00           H  
ATOM    264  HB3 PRO A  18      36.237 111.804 122.153  1.00  0.00           H  
ATOM    265  HG2 PRO A  18      38.326 109.552 122.848  1.00  0.00           H  
ATOM    266  HG3 PRO A  18      37.838 111.005 123.798  1.00  0.00           H  
ATOM    267  HD2 PRO A  18      36.498 108.565 123.964  1.00  0.00           H  
ATOM    268  HD3 PRO A  18      35.647 110.097 124.274  1.00  0.00           H  
ATOM    269  N   ASP A  19      37.507 109.409 119.349  1.00  0.00           N  
ATOM    270  CA  ASP A  19      38.302 108.482 118.506  1.00  0.00           C  
ATOM    271  C   ASP A  19      39.316 107.787 119.447  1.00  0.00           C  
ATOM    272  O   ASP A  19      40.117 108.443 120.180  1.00  0.00           O  
ATOM    273  CB  ASP A  19      39.040 109.404 117.543  1.00  0.00           C  
ATOM    274  CG  ASP A  19      40.025 108.722 116.698  1.00  0.00           C  
ATOM    275  OD1 ASP A  19      39.998 107.463 116.662  1.00  0.00           O  
ATOM    276  OD2 ASP A  19      40.783 109.450 116.019  1.00  0.00           O1-
ATOM    277  H   ASP A  19      37.741 110.390 119.289  1.00  0.00           H  
ATOM    278  HA  ASP A  19      37.683 107.725 118.024  1.00  0.00           H  
ATOM    279  HB2 ASP A  19      38.252 109.870 116.952  1.00  0.00           H  
ATOM    280  HB3 ASP A  19      39.446 110.167 118.207  1.00  0.00           H  
ATOM    281  N   GLN A  20      39.223 106.471 119.481  1.00  0.00           N  
ATOM    282  CA  GLN A  20      40.038 105.460 120.218  1.00  0.00           C  
ATOM    283  C   GLN A  20      41.432 105.274 119.555  1.00  0.00           C  
ATOM    284  O   GLN A  20      42.415 104.937 120.276  1.00  0.00           O  
ATOM    285  CB  GLN A  20      39.374 104.119 120.311  1.00  0.00           C  
ATOM    286  CG  GLN A  20      37.958 104.192 120.897  1.00  0.00           C  
ATOM    287  CD  GLN A  20      38.059 104.786 122.308  1.00  0.00           C  
ATOM    288  NE2 GLN A  20      37.828 106.057 122.439  1.00  0.00           N  
ATOM    289  OE1 GLN A  20      38.411 104.169 123.254  1.00  0.00           O  
ATOM    290  H   GLN A  20      38.429 106.156 118.942  1.00  0.00           H  
ATOM    291  HA  GLN A  20      40.284 105.827 121.215  1.00  0.00           H  
ATOM    292  HB2 GLN A  20      39.251 103.679 119.321  1.00  0.00           H  
ATOM    293  HB3 GLN A  20      39.876 103.404 120.963  1.00  0.00           H  
ATOM    294  HG2 GLN A  20      37.401 104.862 120.243  1.00  0.00           H  
ATOM    295  HG3 GLN A  20      37.515 103.199 120.981  1.00  0.00           H  
ATOM    296 HE21 GLN A  20      37.929 106.463 123.359  1.00  0.00           H  
ATOM    297 HE22 GLN A  20      37.517 106.630 121.667  1.00  0.00           H  
ATOM    298  N   TYR A  21      41.519 105.479 118.250  1.00  0.00           N  
ATOM    299  CA  TYR A  21      42.623 105.048 117.476  1.00  0.00           C  
ATOM    300  C   TYR A  21      43.730 106.073 117.333  1.00  0.00           C  
ATOM    301  O   TYR A  21      44.631 105.891 116.558  1.00  0.00           O  
ATOM    302  CB  TYR A  21      41.971 104.524 116.089  1.00  0.00           C  
ATOM    303  CG  TYR A  21      40.955 103.418 116.303  1.00  0.00           C  
ATOM    304  CD1 TYR A  21      39.660 103.638 116.720  1.00  0.00           C  
ATOM    305  CD2 TYR A  21      41.447 102.145 115.918  1.00  0.00           C  
ATOM    306  CE1 TYR A  21      38.919 102.513 116.987  1.00  0.00           C  
ATOM    307  CE2 TYR A  21      40.652 101.092 116.113  1.00  0.00           C  
ATOM    308  CZ  TYR A  21      39.362 101.204 116.649  1.00  0.00           C  
ATOM    309  OH  TYR A  21      38.536 100.175 116.859  1.00  0.00           O  
ATOM    310  H   TYR A  21      40.680 105.786 117.778  1.00  0.00           H  
ATOM    311  HA  TYR A  21      43.234 104.282 117.953  1.00  0.00           H  
ATOM    312  HB2 TYR A  21      41.525 105.381 115.583  1.00  0.00           H  
ATOM    313  HB3 TYR A  21      42.798 104.229 115.441  1.00  0.00           H  
ATOM    314  HD1 TYR A  21      39.210 104.619 116.750  1.00  0.00           H  
ATOM    315  HD2 TYR A  21      42.432 101.982 115.507  1.00  0.00           H  
ATOM    316  HE1 TYR A  21      37.884 102.641 117.268  1.00  0.00           H  
ATOM    317  HE2 TYR A  21      40.952 100.111 115.776  1.00  0.00           H  
ATOM    318  HH  TYR A  21      37.696 100.398 117.265  1.00  0.00           H  
ATOM    319  N   ALA A  22      43.563 107.265 117.971  1.00  0.00           N  
ATOM    320  CA  ALA A  22      44.499 108.439 117.740  1.00  0.00           C  
ATOM    321  C   ALA A  22      45.998 108.315 117.974  1.00  0.00           C  
ATOM    322  O   ALA A  22      46.785 109.022 117.282  1.00  0.00           O  
ATOM    323  CB  ALA A  22      43.858 109.592 118.465  1.00  0.00           C  
ATOM    324  H   ALA A  22      42.882 107.474 118.687  1.00  0.00           H  
ATOM    325  HA  ALA A  22      44.452 108.661 116.675  1.00  0.00           H  
ATOM    326  HB1 ALA A  22      42.885 109.719 117.992  1.00  0.00           H  
ATOM    327  HB2 ALA A  22      43.785 109.504 119.549  1.00  0.00           H  
ATOM    328  HB3 ALA A  22      44.416 110.485 118.184  1.00  0.00           H  
ATOM    329  N   ASP A  23      46.418 107.596 119.036  1.00  0.00           N  
ATOM    330  CA  ASP A  23      47.793 107.577 119.447  1.00  0.00           C  
ATOM    331  C   ASP A  23      48.707 106.615 118.712  1.00  0.00           C  
ATOM    332  O   ASP A  23      49.954 106.709 118.804  1.00  0.00           O  
ATOM    333  CB  ASP A  23      47.914 107.516 120.986  1.00  0.00           C  
ATOM    334  CG  ASP A  23      47.972 106.095 121.600  1.00  0.00           C  
ATOM    335  OD1 ASP A  23      48.176 106.086 122.847  1.00  0.00           O  
ATOM    336  OD2 ASP A  23      47.635 105.142 120.907  1.00  0.00           O1-
ATOM    337  H   ASP A  23      45.686 107.179 119.593  1.00  0.00           H  
ATOM    338  HA  ASP A  23      48.239 108.554 119.267  1.00  0.00           H  
ATOM    339  HB2 ASP A  23      48.782 107.999 121.434  1.00  0.00           H  
ATOM    340  HB3 ASP A  23      47.054 108.036 121.411  1.00  0.00           H  
ATOM    341  N   GLY A  24      48.075 105.806 117.808  1.00  0.00           N  
ATOM    342  CA  GLY A  24      48.707 104.904 116.821  1.00  0.00           C  
ATOM    343  C   GLY A  24      49.084 103.565 117.391  1.00  0.00           C  
ATOM    344  O   GLY A  24      49.275 102.606 116.664  1.00  0.00           O  
ATOM    345  H   GLY A  24      47.069 105.830 117.887  1.00  0.00           H  
ATOM    346  HA2 GLY A  24      47.916 104.726 116.092  1.00  0.00           H  
ATOM    347  HA3 GLY A  24      49.536 105.366 116.284  1.00  0.00           H  
ATOM    348  N   GLU A  25      49.106 103.422 118.698  1.00  0.00           N  
ATOM    349  CA  GLU A  25      49.526 102.150 119.363  1.00  0.00           C  
ATOM    350  C   GLU A  25      48.608 100.916 119.267  1.00  0.00           C  
ATOM    351  O   GLU A  25      49.091  99.803 119.493  1.00  0.00           O  
ATOM    352  CB  GLU A  25      49.824 102.436 120.883  1.00  0.00           C  
ATOM    353  CG  GLU A  25      50.910 103.493 121.179  1.00  0.00           C  
ATOM    354  CD  GLU A  25      52.186 102.991 120.637  1.00  0.00           C  
ATOM    355  OE1 GLU A  25      52.910 103.823 120.055  1.00  0.00           O  
ATOM    356  OE2 GLU A  25      52.554 101.798 120.820  1.00  0.00           O1-
ATOM    357  H   GLU A  25      48.818 104.181 119.298  1.00  0.00           H  
ATOM    358  HA  GLU A  25      50.453 101.893 118.848  1.00  0.00           H  
ATOM    359  HB2 GLU A  25      48.942 102.830 121.388  1.00  0.00           H  
ATOM    360  HB3 GLU A  25      50.022 101.536 121.464  1.00  0.00           H  
ATOM    361  HG2 GLU A  25      50.691 104.490 120.797  1.00  0.00           H  
ATOM    362  HG3 GLU A  25      51.053 103.529 122.260  1.00  0.00           H  
ATOM    363  N   ALA A  26      47.351 101.001 118.922  1.00  0.00           N  
ATOM    364  CA  ALA A  26      46.531  99.881 118.447  1.00  0.00           C  
ATOM    365  C   ALA A  26      46.874  99.555 116.980  1.00  0.00           C  
ATOM    366  O   ALA A  26      47.014  98.384 116.676  1.00  0.00           O  
ATOM    367  CB  ALA A  26      45.030 100.244 118.720  1.00  0.00           C  
ATOM    368  H   ALA A  26      46.820 101.859 118.870  1.00  0.00           H  
ATOM    369  HA  ALA A  26      46.731  98.999 119.056  1.00  0.00           H  
ATOM    370  HB1 ALA A  26      44.660 101.050 118.085  1.00  0.00           H  
ATOM    371  HB2 ALA A  26      44.475  99.311 118.618  1.00  0.00           H  
ATOM    372  HB3 ALA A  26      44.973 100.628 119.738  1.00  0.00           H  
ATOM    373  N   ALA A  27      46.791 100.594 116.088  1.00  0.00           N  
ATOM    374  CA  ALA A  27      46.953 100.434 114.641  1.00  0.00           C  
ATOM    375  C   ALA A  27      48.259  99.586 114.296  1.00  0.00           C  
ATOM    376  O   ALA A  27      48.198  98.643 113.410  1.00  0.00           O  
ATOM    377  CB  ALA A  27      46.852 101.872 114.016  1.00  0.00           C  
ATOM    378  H   ALA A  27      46.705 101.529 116.461  1.00  0.00           H  
ATOM    379  HA  ALA A  27      46.168  99.753 114.313  1.00  0.00           H  
ATOM    380  HB1 ALA A  27      47.217 102.654 114.683  1.00  0.00           H  
ATOM    381  HB2 ALA A  27      47.435 102.021 113.107  1.00  0.00           H  
ATOM    382  HB3 ALA A  27      45.868 102.249 113.737  1.00  0.00           H  
ATOM    383  N   ARG A  28      49.364  99.942 114.945  1.00  0.00           N  
ATOM    384  CA  ARG A  28      50.674  99.332 114.554  1.00  0.00           C  
ATOM    385  C   ARG A  28      50.903  97.852 115.161  1.00  0.00           C  
ATOM    386  O   ARG A  28      52.011  97.295 115.005  1.00  0.00           O  
ATOM    387  CB  ARG A  28      51.817 100.318 115.003  1.00  0.00           C  
ATOM    388  CG  ARG A  28      52.034 100.345 116.489  1.00  0.00           C  
ATOM    389  CD  ARG A  28      53.022 101.475 116.751  1.00  0.00           C  
ATOM    390  NE  ARG A  28      53.780 101.437 118.070  1.00  0.00           N  
ATOM    391  CZ  ARG A  28      54.685 100.660 118.531  1.00  0.00           C  
ATOM    392  NH1 ARG A  28      55.363  99.871 117.742  1.00  0.00           N1+
ATOM    393  NH2 ARG A  28      54.941 100.695 119.778  1.00  0.00           N  
ATOM    394  H   ARG A  28      49.309 100.663 115.649  1.00  0.00           H  
ATOM    395  HA  ARG A  28      50.590  99.139 113.484  1.00  0.00           H  
ATOM    396  HB2 ARG A  28      52.748  99.899 114.621  1.00  0.00           H  
ATOM    397  HB3 ARG A  28      51.565 101.311 114.632  1.00  0.00           H  
ATOM    398  HG2 ARG A  28      51.110 100.539 117.035  1.00  0.00           H  
ATOM    399  HG3 ARG A  28      52.569  99.446 116.793  1.00  0.00           H  
ATOM    400  HD2 ARG A  28      53.809 101.340 116.007  1.00  0.00           H  
ATOM    401  HD3 ARG A  28      52.520 102.437 116.651  1.00  0.00           H  
ATOM    402  HE  ARG A  28      53.509 102.083 118.798  1.00  0.00           H  
ATOM    403 HH11 ARG A  28      55.217 100.063 116.761  1.00  0.00           H  
ATOM    404 HH12 ARG A  28      56.249  99.453 117.991  1.00  0.00           H  
ATOM    405 HH21 ARG A  28      54.311 101.070 120.472  1.00  0.00           H  
ATOM    406 HH22 ARG A  28      55.730 100.143 120.084  1.00  0.00           H  
ATOM    407  N   VAL A  29      49.844  97.325 115.785  1.00  0.00           N  
ATOM    408  CA  VAL A  29      49.735  95.935 116.238  1.00  0.00           C  
ATOM    409  C   VAL A  29      48.548  95.264 115.618  1.00  0.00           C  
ATOM    410  O   VAL A  29      48.298  94.148 115.981  1.00  0.00           O  
ATOM    411  CB  VAL A  29      49.734  95.772 117.821  1.00  0.00           C  
ATOM    412  CG1 VAL A  29      50.890  96.590 118.399  1.00  0.00           C  
ATOM    413  CG2 VAL A  29      48.375  96.298 118.447  1.00  0.00           C  
ATOM    414  H   VAL A  29      49.037  97.932 115.789  1.00  0.00           H  
ATOM    415  HA  VAL A  29      50.595  95.370 115.879  1.00  0.00           H  
ATOM    416  HB  VAL A  29      49.796  94.725 118.115  1.00  0.00           H  
ATOM    417 HG11 VAL A  29      50.926  96.484 119.483  1.00  0.00           H  
ATOM    418 HG12 VAL A  29      51.854  96.336 117.959  1.00  0.00           H  
ATOM    419 HG13 VAL A  29      50.728  97.640 118.154  1.00  0.00           H  
ATOM    420 HG21 VAL A  29      47.466  95.996 117.928  1.00  0.00           H  
ATOM    421 HG22 VAL A  29      48.244  95.917 119.460  1.00  0.00           H  
ATOM    422 HG23 VAL A  29      48.427  97.380 118.563  1.00  0.00           H  
ATOM    423  N   TRP A  30      47.760  95.899 114.784  1.00  0.00           N  
ATOM    424  CA  TRP A  30      46.450  95.367 114.192  1.00  0.00           C  
ATOM    425  C   TRP A  30      46.612  94.046 113.405  1.00  0.00           C  
ATOM    426  O   TRP A  30      45.859  93.069 113.524  1.00  0.00           O  
ATOM    427  CB  TRP A  30      45.803  96.376 113.251  1.00  0.00           C  
ATOM    428  CG  TRP A  30      44.319  96.353 113.198  1.00  0.00           C  
ATOM    429  CD1 TRP A  30      43.523  95.777 112.234  1.00  0.00           C  
ATOM    430  CD2 TRP A  30      43.359  96.906 114.148  1.00  0.00           C  
ATOM    431  CE2 TRP A  30      42.035  96.475 113.792  1.00  0.00           C  
ATOM    432  CE3 TRP A  30      43.447  97.685 115.306  1.00  0.00           C  
ATOM    433  NE1 TRP A  30      42.176  95.765 112.580  1.00  0.00           N  
ATOM    434  CZ2 TRP A  30      40.864  96.793 114.523  1.00  0.00           C  
ATOM    435  CZ3 TRP A  30      42.306  97.919 116.138  1.00  0.00           C  
ATOM    436  CH2 TRP A  30      41.051  97.496 115.730  1.00  0.00           C  
ATOM    437  H   TRP A  30      48.006  96.827 114.473  1.00  0.00           H  
ATOM    438  HA  TRP A  30      45.777  95.132 115.017  1.00  0.00           H  
ATOM    439  HB2 TRP A  30      45.973  97.330 113.751  1.00  0.00           H  
ATOM    440  HB3 TRP A  30      46.225  96.184 112.264  1.00  0.00           H  
ATOM    441  HD1 TRP A  30      43.938  95.159 111.452  1.00  0.00           H  
ATOM    442  HE1 TRP A  30      41.438  95.228 112.148  1.00  0.00           H  
ATOM    443  HE3 TRP A  30      44.455  97.928 115.608  1.00  0.00           H  
ATOM    444  HZ2 TRP A  30      39.892  96.427 114.229  1.00  0.00           H  
ATOM    445  HZ3 TRP A  30      42.437  98.317 117.134  1.00  0.00           H  
ATOM    446  HH2 TRP A  30      40.214  97.714 116.377  1.00  0.00           H  
ATOM    447  N   GLN A  31      47.760  93.898 112.766  1.00  0.00           N  
ATOM    448  CA  GLN A  31      48.263  92.579 112.249  1.00  0.00           C  
ATOM    449  C   GLN A  31      48.403  91.488 113.375  1.00  0.00           C  
ATOM    450  O   GLN A  31      48.075  90.272 113.186  1.00  0.00           O  
ATOM    451  CB  GLN A  31      49.523  92.873 111.430  1.00  0.00           C  
ATOM    452  CG  GLN A  31      50.767  93.011 112.278  1.00  0.00           C  
ATOM    453  CD  GLN A  31      50.927  94.433 112.902  1.00  0.00           C  
ATOM    454  NE2 GLN A  31      52.024  94.776 113.571  1.00  0.00           N  
ATOM    455  OE1 GLN A  31      50.051  95.254 112.815  1.00  0.00           O  
ATOM    456  H   GLN A  31      48.454  94.621 112.890  1.00  0.00           H  
ATOM    457  HA  GLN A  31      47.399  92.229 111.683  1.00  0.00           H  
ATOM    458  HB2 GLN A  31      49.649  92.049 110.727  1.00  0.00           H  
ATOM    459  HB3 GLN A  31      49.373  93.688 110.722  1.00  0.00           H  
ATOM    460  HG2 GLN A  31      50.870  92.232 113.034  1.00  0.00           H  
ATOM    461  HG3 GLN A  31      51.625  92.875 111.618  1.00  0.00           H  
ATOM    462 HE21 GLN A  31      52.070  95.710 113.953  1.00  0.00           H  
ATOM    463 HE22 GLN A  31      52.867  94.229 113.665  1.00  0.00           H  
ATOM    464  N   LEU A  32      48.839  91.928 114.578  1.00  0.00           N  
ATOM    465  CA  LEU A  32      49.070  91.045 115.730  1.00  0.00           C  
ATOM    466  C   LEU A  32      47.757  90.871 116.538  1.00  0.00           C  
ATOM    467  O   LEU A  32      47.730  90.042 117.435  1.00  0.00           O  
ATOM    468  CB  LEU A  32      50.213  91.585 116.583  1.00  0.00           C  
ATOM    469  CG  LEU A  32      51.563  91.903 115.918  1.00  0.00           C  
ATOM    470  CD1 LEU A  32      52.464  92.594 116.811  1.00  0.00           C  
ATOM    471  CD2 LEU A  32      52.268  90.760 115.200  1.00  0.00           C  
ATOM    472  H   LEU A  32      48.965  92.929 114.640  1.00  0.00           H  
ATOM    473  HA  LEU A  32      49.249  90.045 115.333  1.00  0.00           H  
ATOM    474  HB2 LEU A  32      49.792  92.487 117.027  1.00  0.00           H  
ATOM    475  HB3 LEU A  32      50.400  90.947 117.447  1.00  0.00           H  
ATOM    476  HG  LEU A  32      51.453  92.675 115.156  1.00  0.00           H  
ATOM    477 HD11 LEU A  32      53.327  92.940 116.243  1.00  0.00           H  
ATOM    478 HD12 LEU A  32      51.902  93.416 117.252  1.00  0.00           H  
ATOM    479 HD13 LEU A  32      52.778  91.927 117.615  1.00  0.00           H  
ATOM    480 HD21 LEU A  32      51.728  90.150 114.477  1.00  0.00           H  
ATOM    481 HD22 LEU A  32      53.102  91.231 114.679  1.00  0.00           H  
ATOM    482 HD23 LEU A  32      52.752  90.102 115.923  1.00  0.00           H  
ATOM    483  N   TYR A  33      46.717  91.637 116.272  1.00  0.00           N  
ATOM    484  CA  TYR A  33      45.343  91.384 116.684  1.00  0.00           C  
ATOM    485  C   TYR A  33      44.519  90.453 115.768  1.00  0.00           C  
ATOM    486  O   TYR A  33      44.003  89.446 116.211  1.00  0.00           O  
ATOM    487  CB  TYR A  33      44.656  92.754 116.789  1.00  0.00           C  
ATOM    488  CG  TYR A  33      43.275  92.973 117.395  1.00  0.00           C  
ATOM    489  CD1 TYR A  33      42.514  94.101 117.021  1.00  0.00           C  
ATOM    490  CD2 TYR A  33      42.785  92.063 118.356  1.00  0.00           C  
ATOM    491  CE1 TYR A  33      41.326  94.442 117.696  1.00  0.00           C  
ATOM    492  CE2 TYR A  33      41.529  92.380 118.976  1.00  0.00           C  
ATOM    493  CZ  TYR A  33      40.861  93.575 118.680  1.00  0.00           C  
ATOM    494  OH  TYR A  33      39.682  93.709 119.318  1.00  0.00           O  
ATOM    495  H   TYR A  33      46.882  92.482 115.744  1.00  0.00           H  
ATOM    496  HA  TYR A  33      45.379  90.914 117.667  1.00  0.00           H  
ATOM    497  HB2 TYR A  33      45.299  93.308 117.472  1.00  0.00           H  
ATOM    498  HB3 TYR A  33      44.710  93.264 115.827  1.00  0.00           H  
ATOM    499  HD1 TYR A  33      43.041  94.797 116.385  1.00  0.00           H  
ATOM    500  HD2 TYR A  33      43.342  91.207 118.708  1.00  0.00           H  
ATOM    501  HE1 TYR A  33      40.752  95.285 117.342  1.00  0.00           H  
ATOM    502  HE2 TYR A  33      41.089  91.621 119.606  1.00  0.00           H  
ATOM    503  HH  TYR A  33      39.464  92.830 119.639  1.00  0.00           H  
ATOM    504  N   ILE A  34      44.540  90.681 114.428  1.00  0.00           N  
ATOM    505  CA  ILE A  34      43.796  89.974 113.314  1.00  0.00           C  
ATOM    506  C   ILE A  34      44.230  88.556 113.330  1.00  0.00           C  
ATOM    507  O   ILE A  34      43.416  87.640 113.386  1.00  0.00           O  
ATOM    508  CB  ILE A  34      43.964  90.564 111.868  1.00  0.00           C  
ATOM    509  CG1 ILE A  34      43.284  91.926 111.649  1.00  0.00           C  
ATOM    510  CG2 ILE A  34      43.645  89.530 110.767  1.00  0.00           C  
ATOM    511  CD1 ILE A  34      41.815  92.023 111.957  1.00  0.00           C  
ATOM    512  H   ILE A  34      45.200  91.371 114.098  1.00  0.00           H  
ATOM    513  HA  ILE A  34      42.724  89.891 113.487  1.00  0.00           H  
ATOM    514  HB  ILE A  34      45.009  90.766 111.631  1.00  0.00           H  
ATOM    515 HG12 ILE A  34      43.731  92.634 112.347  1.00  0.00           H  
ATOM    516 HG13 ILE A  34      43.459  92.322 110.650  1.00  0.00           H  
ATOM    517 HG21 ILE A  34      42.674  89.077 110.966  1.00  0.00           H  
ATOM    518 HG22 ILE A  34      43.528  90.029 109.804  1.00  0.00           H  
ATOM    519 HG23 ILE A  34      44.431  88.776 110.713  1.00  0.00           H  
ATOM    520 HD11 ILE A  34      41.720  92.272 113.015  1.00  0.00           H  
ATOM    521 HD12 ILE A  34      41.322  92.823 111.404  1.00  0.00           H  
ATOM    522 HD13 ILE A  34      41.274  91.112 111.703  1.00  0.00           H  
ATOM    523  N   GLY A  35      45.531  88.182 113.291  1.00  0.00           N  
ATOM    524  CA  GLY A  35      45.993  86.875 113.308  1.00  0.00           C  
ATOM    525  C   GLY A  35      46.277  86.493 111.870  1.00  0.00           C  
ATOM    526  O   GLY A  35      46.670  87.301 110.978  1.00  0.00           O  
ATOM    527  H   GLY A  35      46.199  88.919 113.118  1.00  0.00           H  
ATOM    528  HA2 GLY A  35      46.938  86.829 113.850  1.00  0.00           H  
ATOM    529  HA3 GLY A  35      45.248  86.163 113.662  1.00  0.00           H  
ATOM    530  N   ASP A  36      45.894  85.275 111.538  1.00  0.00           N  
ATOM    531  CA  ASP A  36      45.759  84.749 110.154  1.00  0.00           C  
ATOM    532  C   ASP A  36      44.447  85.163 109.409  1.00  0.00           C  
ATOM    533  O   ASP A  36      43.326  84.741 109.496  1.00  0.00           O  
ATOM    534  CB  ASP A  36      45.919  83.193 110.219  1.00  0.00           C  
ATOM    535  CG  ASP A  36      45.707  82.665 108.786  1.00  0.00           C  
ATOM    536  OD1 ASP A  36      46.175  83.271 107.829  1.00  0.00           O  
ATOM    537  OD2 ASP A  36      45.083  81.566 108.662  1.00  0.00           O1-
ATOM    538  H   ASP A  36      45.602  84.729 112.336  1.00  0.00           H  
ATOM    539  HA  ASP A  36      46.662  85.043 109.617  1.00  0.00           H  
ATOM    540  HB2 ASP A  36      46.886  82.817 110.555  1.00  0.00           H  
ATOM    541  HB3 ASP A  36      45.180  82.702 110.852  1.00  0.00           H  
ATOM    542  N   THR A  37      44.704  86.059 108.462  1.00  0.00           N  
ATOM    543  CA  THR A  37      43.711  86.689 107.671  1.00  0.00           C  
ATOM    544  C   THR A  37      42.877  85.719 106.813  1.00  0.00           C  
ATOM    545  O   THR A  37      41.801  86.149 106.331  1.00  0.00           O  
ATOM    546  CB  THR A  37      44.379  87.710 106.714  1.00  0.00           C  
ATOM    547  CG2 THR A  37      45.133  88.792 107.449  1.00  0.00           C  
ATOM    548  OG1 THR A  37      45.269  87.068 105.822  1.00  0.00           O  
ATOM    549  H   THR A  37      45.640  86.408 108.310  1.00  0.00           H  
ATOM    550  HA  THR A  37      43.016  87.168 108.360  1.00  0.00           H  
ATOM    551  HB  THR A  37      43.569  88.257 106.232  1.00  0.00           H  
ATOM    552  HG1 THR A  37      44.981  87.092 104.906  1.00  0.00           H  
ATOM    553 HG21 THR A  37      45.727  88.341 108.245  1.00  0.00           H  
ATOM    554 HG22 THR A  37      45.845  89.308 106.805  1.00  0.00           H  
ATOM    555 HG23 THR A  37      44.421  89.487 107.893  1.00  0.00           H  
ATOM    556  N   ARG A  38      43.375  84.525 106.536  1.00  0.00           N  
ATOM    557  CA  ARG A  38      42.846  83.487 105.700  1.00  0.00           C  
ATOM    558  C   ARG A  38      41.885  82.567 106.417  1.00  0.00           C  
ATOM    559  O   ARG A  38      40.737  82.340 105.878  1.00  0.00           O  
ATOM    560  CB  ARG A  38      43.896  82.639 105.009  1.00  0.00           C  
ATOM    561  CG  ARG A  38      45.061  83.446 104.318  1.00  0.00           C  
ATOM    562  CD  ARG A  38      45.687  82.539 103.260  1.00  0.00           C  
ATOM    563  NE  ARG A  38      46.867  83.079 102.622  1.00  0.00           N  
ATOM    564  CZ  ARG A  38      48.054  83.042 103.200  1.00  0.00           C  
ATOM    565  NH1 ARG A  38      48.469  82.668 104.353  1.00  0.00           N1+
ATOM    566  NH2 ARG A  38      49.060  83.550 102.497  1.00  0.00           N  
ATOM    567  H   ARG A  38      44.334  84.445 106.843  1.00  0.00           H  
ATOM    568  HA  ARG A  38      42.355  83.999 104.872  1.00  0.00           H  
ATOM    569  HB2 ARG A  38      44.350  81.802 105.540  1.00  0.00           H  
ATOM    570  HB3 ARG A  38      43.358  82.136 104.205  1.00  0.00           H  
ATOM    571  HG2 ARG A  38      44.770  84.384 103.845  1.00  0.00           H  
ATOM    572  HG3 ARG A  38      45.849  83.626 105.048  1.00  0.00           H  
ATOM    573  HD2 ARG A  38      45.999  81.634 103.780  1.00  0.00           H  
ATOM    574  HD3 ARG A  38      44.920  82.290 102.527  1.00  0.00           H  
ATOM    575  HE  ARG A  38      46.727  83.657 101.807  1.00  0.00           H  
ATOM    576 HH11 ARG A  38      47.889  82.107 104.960  1.00  0.00           H  
ATOM    577 HH12 ARG A  38      49.472  82.655 104.470  1.00  0.00           H  
ATOM    578 HH21 ARG A  38      48.829  84.069 101.663  1.00  0.00           H  
ATOM    579 HH22 ARG A  38      50.014  83.588 102.827  1.00  0.00           H  
ATOM    580  N   SER A  39      42.244  81.958 107.570  1.00  0.00           N  
ATOM    581  CA  SER A  39      41.254  81.453 108.564  1.00  0.00           C  
ATOM    582  C   SER A  39      40.241  82.533 108.939  1.00  0.00           C  
ATOM    583  O   SER A  39      39.030  82.327 108.702  1.00  0.00           O  
ATOM    584  CB  SER A  39      41.971  80.978 109.810  1.00  0.00           C  
ATOM    585  OG  SER A  39      41.055  80.165 110.503  1.00  0.00           O  
ATOM    586  H   SER A  39      43.179  82.054 107.938  1.00  0.00           H  
ATOM    587  HA  SER A  39      40.749  80.700 107.960  1.00  0.00           H  
ATOM    588  HB2 SER A  39      42.755  80.284 109.507  1.00  0.00           H  
ATOM    589  HB3 SER A  39      42.269  81.765 110.504  1.00  0.00           H  
ATOM    590  HG  SER A  39      41.622  79.696 111.119  1.00  0.00           H  
ATOM    591  N   ARG A  40      40.643  83.803 109.237  1.00  0.00           N  
ATOM    592  CA  ARG A  40      39.721  84.951 109.539  1.00  0.00           C  
ATOM    593  C   ARG A  40      38.615  85.183 108.538  1.00  0.00           C  
ATOM    594  O   ARG A  40      37.429  84.992 108.882  1.00  0.00           O  
ATOM    595  CB  ARG A  40      40.620  86.221 109.789  1.00  0.00           C  
ATOM    596  CG  ARG A  40      39.879  87.235 110.675  1.00  0.00           C  
ATOM    597  CD  ARG A  40      39.438  88.400 109.810  1.00  0.00           C  
ATOM    598  NE  ARG A  40      39.189  89.526 110.644  1.00  0.00           N  
ATOM    599  CZ  ARG A  40      38.538  90.675 110.585  1.00  0.00           C  
ATOM    600  NH1 ARG A  40      37.778  90.961 109.541  1.00  0.00           N1+
ATOM    601  NH2 ARG A  40      38.428  91.431 111.598  1.00  0.00           N  
ATOM    602  H   ARG A  40      41.611  84.090 109.199  1.00  0.00           H  
ATOM    603  HA  ARG A  40      39.233  84.788 110.500  1.00  0.00           H  
ATOM    604  HB2 ARG A  40      41.489  85.933 110.381  1.00  0.00           H  
ATOM    605  HB3 ARG A  40      40.967  86.677 108.862  1.00  0.00           H  
ATOM    606  HG2 ARG A  40      39.030  86.777 111.181  1.00  0.00           H  
ATOM    607  HG3 ARG A  40      40.528  87.693 111.423  1.00  0.00           H  
ATOM    608  HD2 ARG A  40      40.218  88.743 109.131  1.00  0.00           H  
ATOM    609  HD3 ARG A  40      38.553  88.218 109.201  1.00  0.00           H  
ATOM    610  HE  ARG A  40      39.781  89.450 111.459  1.00  0.00           H  
ATOM    611 HH11 ARG A  40      37.851  90.379 108.719  1.00  0.00           H  
ATOM    612 HH12 ARG A  40      37.225  91.801 109.449  1.00  0.00           H  
ATOM    613 HH21 ARG A  40      38.919  91.223 112.456  1.00  0.00           H  
ATOM    614 HH22 ARG A  40      38.047  92.359 111.478  1.00  0.00           H  
ATOM    615  N   THR A  41      39.107  85.471 107.305  1.00  0.00           N  
ATOM    616  CA  THR A  41      38.255  85.803 106.137  1.00  0.00           C  
ATOM    617  C   THR A  41      37.365  84.596 105.803  1.00  0.00           C  
ATOM    618  O   THR A  41      36.234  84.859 105.447  1.00  0.00           O  
ATOM    619  CB  THR A  41      39.070  86.196 104.927  1.00  0.00           C  
ATOM    620  CG2 THR A  41      38.315  86.480 103.625  1.00  0.00           C  
ATOM    621  OG1 THR A  41      39.826  87.388 105.270  1.00  0.00           O  
ATOM    622  H   THR A  41      40.110  85.490 107.183  1.00  0.00           H  
ATOM    623  HA  THR A  41      37.586  86.592 106.478  1.00  0.00           H  
ATOM    624  HB  THR A  41      39.839  85.443 104.752  1.00  0.00           H  
ATOM    625  HG1 THR A  41      40.603  87.018 105.696  1.00  0.00           H  
ATOM    626 HG21 THR A  41      38.220  85.543 103.077  1.00  0.00           H  
ATOM    627 HG22 THR A  41      37.263  86.764 103.647  1.00  0.00           H  
ATOM    628 HG23 THR A  41      38.906  87.126 102.976  1.00  0.00           H  
ATOM    629  N   ALA A  42      37.836  83.293 105.880  1.00  0.00           N  
ATOM    630  CA  ALA A  42      36.952  82.137 105.611  1.00  0.00           C  
ATOM    631  C   ALA A  42      35.661  81.978 106.442  1.00  0.00           C  
ATOM    632  O   ALA A  42      34.636  81.545 105.856  1.00  0.00           O  
ATOM    633  CB  ALA A  42      37.763  80.831 105.621  1.00  0.00           C  
ATOM    634  H   ALA A  42      38.813  83.148 106.092  1.00  0.00           H  
ATOM    635  HA  ALA A  42      36.661  82.133 104.561  1.00  0.00           H  
ATOM    636  HB1 ALA A  42      38.147  80.723 106.635  1.00  0.00           H  
ATOM    637  HB2 ALA A  42      37.155  79.951 105.407  1.00  0.00           H  
ATOM    638  HB3 ALA A  42      38.636  80.919 104.974  1.00  0.00           H  
ATOM    639  N   GLU A  43      35.632  82.323 107.714  1.00  0.00           N  
ATOM    640  CA  GLU A  43      34.400  82.419 108.591  1.00  0.00           C  
ATOM    641  C   GLU A  43      33.233  83.319 108.053  1.00  0.00           C  
ATOM    642  O   GLU A  43      32.119  83.251 108.615  1.00  0.00           O  
ATOM    643  CB  GLU A  43      34.835  82.905 109.973  1.00  0.00           C  
ATOM    644  CG  GLU A  43      35.935  82.180 110.715  1.00  0.00           C  
ATOM    645  CD  GLU A  43      35.855  80.616 110.775  1.00  0.00           C  
ATOM    646  OE1 GLU A  43      34.764  80.067 110.473  1.00  0.00           O  
ATOM    647  OE2 GLU A  43      36.889  80.011 111.182  1.00  0.00           O1-
ATOM    648  H   GLU A  43      36.463  82.544 108.243  1.00  0.00           H  
ATOM    649  HA  GLU A  43      34.003  81.416 108.746  1.00  0.00           H  
ATOM    650  HB2 GLU A  43      35.181  83.934 109.869  1.00  0.00           H  
ATOM    651  HB3 GLU A  43      33.959  82.869 110.620  1.00  0.00           H  
ATOM    652  HG2 GLU A  43      36.850  82.436 110.181  1.00  0.00           H  
ATOM    653  HG3 GLU A  43      36.059  82.613 111.708  1.00  0.00           H  
ATOM    654  N   TYR A  44      33.486  84.037 106.986  1.00  0.00           N  
ATOM    655  CA  TYR A  44      32.373  84.586 106.154  1.00  0.00           C  
ATOM    656  C   TYR A  44      32.507  84.744 104.607  1.00  0.00           C  
ATOM    657  O   TYR A  44      31.533  85.217 103.999  1.00  0.00           O  
ATOM    658  CB  TYR A  44      32.072  85.990 106.752  1.00  0.00           C  
ATOM    659  CG  TYR A  44      33.287  86.922 106.947  1.00  0.00           C  
ATOM    660  CD1 TYR A  44      33.995  87.006 108.163  1.00  0.00           C  
ATOM    661  CD2 TYR A  44      33.648  87.782 105.858  1.00  0.00           C  
ATOM    662  CE1 TYR A  44      35.105  87.795 108.339  1.00  0.00           C  
ATOM    663  CE2 TYR A  44      34.879  88.465 105.959  1.00  0.00           C  
ATOM    664  CZ  TYR A  44      35.619  88.530 107.159  1.00  0.00           C  
ATOM    665  OH  TYR A  44      36.725  89.335 107.355  1.00  0.00           O  
ATOM    666  H   TYR A  44      34.428  84.117 106.635  1.00  0.00           H  
ATOM    667  HA  TYR A  44      31.511  83.934 106.289  1.00  0.00           H  
ATOM    668  HB2 TYR A  44      31.318  86.460 106.120  1.00  0.00           H  
ATOM    669  HB3 TYR A  44      31.539  85.864 107.695  1.00  0.00           H  
ATOM    670  HD1 TYR A  44      33.772  86.480 109.079  1.00  0.00           H  
ATOM    671  HD2 TYR A  44      33.019  87.699 104.983  1.00  0.00           H  
ATOM    672  HE1 TYR A  44      35.687  87.752 109.248  1.00  0.00           H  
ATOM    673  HE2 TYR A  44      35.094  89.092 105.107  1.00  0.00           H  
ATOM    674  HH  TYR A  44      37.211  89.554 106.558  1.00  0.00           H  
ATOM    675  N   LYS A  45      33.617  84.378 103.965  1.00  0.00           N  
ATOM    676  CA  LYS A  45      33.964  84.575 102.470  1.00  0.00           C  
ATOM    677  C   LYS A  45      32.926  83.897 101.593  1.00  0.00           C  
ATOM    678  O   LYS A  45      32.317  84.567 100.697  1.00  0.00           O  
ATOM    679  CB  LYS A  45      35.367  84.190 102.148  1.00  0.00           C  
ATOM    680  CG  LYS A  45      35.779  84.526 100.726  1.00  0.00           C  
ATOM    681  CD  LYS A  45      37.208  84.101 100.328  1.00  0.00           C  
ATOM    682  CE  LYS A  45      37.526  84.564  98.907  1.00  0.00           C  
ATOM    683  NZ  LYS A  45      38.918  84.258  98.526  1.00  0.00           N1+
ATOM    684  H   LYS A  45      34.363  84.129 104.597  1.00  0.00           H  
ATOM    685  HA  LYS A  45      33.846  85.647 102.317  1.00  0.00           H  
ATOM    686  HB2 LYS A  45      36.039  84.662 102.865  1.00  0.00           H  
ATOM    687  HB3 LYS A  45      35.610  83.148 102.356  1.00  0.00           H  
ATOM    688  HG2 LYS A  45      35.064  84.010 100.087  1.00  0.00           H  
ATOM    689  HG3 LYS A  45      35.795  85.610 100.607  1.00  0.00           H  
ATOM    690  HD2 LYS A  45      37.875  84.550 101.063  1.00  0.00           H  
ATOM    691  HD3 LYS A  45      37.354  83.048 100.573  1.00  0.00           H  
ATOM    692  HE2 LYS A  45      36.761  84.264  98.190  1.00  0.00           H  
ATOM    693  HE3 LYS A  45      37.383  85.644  98.875  1.00  0.00           H  
ATOM    694  HZ1 LYS A  45      39.597  84.948  98.814  1.00  0.00           H  
ATOM    695  HZ2 LYS A  45      39.168  83.360  98.916  1.00  0.00           H  
ATOM    696  HZ3 LYS A  45      38.926  84.175  97.519  1.00  0.00           H  
ATOM    697  N   ALA A  46      32.550  82.630 101.920  1.00  0.00           N  
ATOM    698  CA  ALA A  46      31.546  81.840 101.135  1.00  0.00           C  
ATOM    699  C   ALA A  46      30.234  82.636 101.126  1.00  0.00           C  
ATOM    700  O   ALA A  46      29.582  82.836 100.103  1.00  0.00           O  
ATOM    701  CB  ALA A  46      31.339  80.434 101.838  1.00  0.00           C  
ATOM    702  H   ALA A  46      33.172  82.052 102.467  1.00  0.00           H  
ATOM    703  HA  ALA A  46      31.990  81.725 100.146  1.00  0.00           H  
ATOM    704  HB1 ALA A  46      31.186  79.710 101.036  1.00  0.00           H  
ATOM    705  HB2 ALA A  46      32.268  80.088 102.289  1.00  0.00           H  
ATOM    706  HB3 ALA A  46      30.448  80.391 102.465  1.00  0.00           H  
ATOM    707  N   TRP A  47      29.894  83.117 102.290  1.00  0.00           N  
ATOM    708  CA  TRP A  47      28.642  83.797 102.574  1.00  0.00           C  
ATOM    709  C   TRP A  47      28.519  85.146 101.921  1.00  0.00           C  
ATOM    710  O   TRP A  47      27.572  85.367 101.176  1.00  0.00           O  
ATOM    711  CB  TRP A  47      28.356  83.874 104.084  1.00  0.00           C  
ATOM    712  CG  TRP A  47      27.007  84.375 104.520  1.00  0.00           C  
ATOM    713  CD1 TRP A  47      25.858  83.617 104.526  1.00  0.00           C  
ATOM    714  CD2 TRP A  47      26.548  85.744 104.773  1.00  0.00           C  
ATOM    715  CE2 TRP A  47      25.134  85.736 104.937  1.00  0.00           C  
ATOM    716  CE3 TRP A  47      27.208  86.993 104.801  1.00  0.00           C  
ATOM    717  NE1 TRP A  47      24.770  84.396 104.855  1.00  0.00           N  
ATOM    718  CZ2 TRP A  47      24.409  86.919 105.264  1.00  0.00           C  
ATOM    719  CZ3 TRP A  47      26.555  88.172 105.175  1.00  0.00           C  
ATOM    720  CH2 TRP A  47      25.132  88.162 105.291  1.00  0.00           C  
ATOM    721  H   TRP A  47      30.375  82.769 103.106  1.00  0.00           H  
ATOM    722  HA  TRP A  47      27.915  83.126 102.114  1.00  0.00           H  
ATOM    723  HB2 TRP A  47      28.360  82.832 104.401  1.00  0.00           H  
ATOM    724  HB3 TRP A  47      29.160  84.414 104.584  1.00  0.00           H  
ATOM    725  HD1 TRP A  47      25.825  82.550 104.363  1.00  0.00           H  
ATOM    726  HE1 TRP A  47      23.830  84.026 104.889  1.00  0.00           H  
ATOM    727  HE3 TRP A  47      28.271  87.025 104.610  1.00  0.00           H  
ATOM    728  HZ2 TRP A  47      23.335  86.897 105.380  1.00  0.00           H  
ATOM    729  HZ3 TRP A  47      27.099  89.094 105.319  1.00  0.00           H  
ATOM    730  HH2 TRP A  47      24.605  89.080 105.502  1.00  0.00           H  
ATOM    731  N   LEU A  48      29.396  86.101 102.251  1.00  0.00           N  
ATOM    732  CA  LEU A  48      29.338  87.504 101.824  1.00  0.00           C  
ATOM    733  C   LEU A  48      29.501  87.670 100.306  1.00  0.00           C  
ATOM    734  O   LEU A  48      28.813  88.531  99.773  1.00  0.00           O  
ATOM    735  CB  LEU A  48      30.313  88.375 102.585  1.00  0.00           C  
ATOM    736  CG  LEU A  48      30.104  89.927 102.458  1.00  0.00           C  
ATOM    737  CD1 LEU A  48      28.688  90.363 102.947  1.00  0.00           C  
ATOM    738  CD2 LEU A  48      31.233  90.617 103.214  1.00  0.00           C  
ATOM    739  H   LEU A  48      30.078  85.781 102.924  1.00  0.00           H  
ATOM    740  HA  LEU A  48      28.335  87.822 102.107  1.00  0.00           H  
ATOM    741  HB2 LEU A  48      30.258  88.160 103.652  1.00  0.00           H  
ATOM    742  HB3 LEU A  48      31.283  88.072 102.190  1.00  0.00           H  
ATOM    743  HG  LEU A  48      30.335  90.191 101.425  1.00  0.00           H  
ATOM    744 HD11 LEU A  48      28.058  90.221 102.069  1.00  0.00           H  
ATOM    745 HD12 LEU A  48      28.337  89.730 103.762  1.00  0.00           H  
ATOM    746 HD13 LEU A  48      28.798  91.408 103.236  1.00  0.00           H  
ATOM    747 HD21 LEU A  48      31.426  90.149 104.180  1.00  0.00           H  
ATOM    748 HD22 LEU A  48      32.155  90.575 102.635  1.00  0.00           H  
ATOM    749 HD23 LEU A  48      31.010  91.678 103.330  1.00  0.00           H  
ATOM    750  N   LEU A  49      30.321  86.819  99.637  1.00  0.00           N  
ATOM    751  CA  LEU A  49      30.343  87.015  98.201  1.00  0.00           C  
ATOM    752  C   LEU A  49      28.977  86.492  97.689  1.00  0.00           C  
ATOM    753  O   LEU A  49      28.527  87.081  96.687  1.00  0.00           O  
ATOM    754  CB  LEU A  49      31.618  86.409  97.665  1.00  0.00           C  
ATOM    755  CG  LEU A  49      32.932  86.867  98.405  1.00  0.00           C  
ATOM    756  CD1 LEU A  49      34.236  86.439  97.709  1.00  0.00           C  
ATOM    757  CD2 LEU A  49      32.946  88.367  98.487  1.00  0.00           C  
ATOM    758  H   LEU A  49      31.014  86.285 100.142  1.00  0.00           H  
ATOM    759  HA  LEU A  49      30.356  88.080  97.968  1.00  0.00           H  
ATOM    760  HB2 LEU A  49      31.586  85.341  97.451  1.00  0.00           H  
ATOM    761  HB3 LEU A  49      31.613  86.799  96.648  1.00  0.00           H  
ATOM    762  HG  LEU A  49      32.996  86.617  99.464  1.00  0.00           H  
ATOM    763 HD11 LEU A  49      34.289  86.868  96.708  1.00  0.00           H  
ATOM    764 HD12 LEU A  49      35.097  86.773  98.289  1.00  0.00           H  
ATOM    765 HD13 LEU A  49      34.253  85.350  97.671  1.00  0.00           H  
ATOM    766 HD21 LEU A  49      32.101  88.782  99.038  1.00  0.00           H  
ATOM    767 HD22 LEU A  49      33.929  88.576  98.908  1.00  0.00           H  
ATOM    768 HD23 LEU A  49      32.946  88.870  97.521  1.00  0.00           H  
ATOM    769  N   GLY A  50      28.293  85.507  98.346  1.00  0.00           N  
ATOM    770  CA  GLY A  50      26.939  85.049  97.910  1.00  0.00           C  
ATOM    771  C   GLY A  50      25.861  86.104  98.075  1.00  0.00           C  
ATOM    772  O   GLY A  50      25.056  86.303  97.201  1.00  0.00           O  
ATOM    773  H   GLY A  50      28.677  84.972  99.112  1.00  0.00           H  
ATOM    774  HA2 GLY A  50      27.082  84.773  96.866  1.00  0.00           H  
ATOM    775  HA3 GLY A  50      26.633  84.157  98.458  1.00  0.00           H  
ATOM    776  N   LEU A  51      25.835  86.878  99.165  1.00  0.00           N  
ATOM    777  CA  LEU A  51      24.977  87.987  99.352  1.00  0.00           C  
ATOM    778  C   LEU A  51      25.130  89.004  98.161  1.00  0.00           C  
ATOM    779  O   LEU A  51      24.167  89.611  97.711  1.00  0.00           O  
ATOM    780  CB  LEU A  51      25.277  88.517 100.737  1.00  0.00           C  
ATOM    781  CG  LEU A  51      24.275  89.637 101.019  1.00  0.00           C  
ATOM    782  CD1 LEU A  51      22.793  89.135 101.076  1.00  0.00           C  
ATOM    783  CD2 LEU A  51      24.650  90.314 102.360  1.00  0.00           C  
ATOM    784  H   LEU A  51      26.425  86.744  99.973  1.00  0.00           H  
ATOM    785  HA  LEU A  51      23.982  87.546  99.307  1.00  0.00           H  
ATOM    786  HB2 LEU A  51      25.176  87.653 101.394  1.00  0.00           H  
ATOM    787  HB3 LEU A  51      26.306  88.871 100.789  1.00  0.00           H  
ATOM    788  HG  LEU A  51      24.266  90.312 100.163  1.00  0.00           H  
ATOM    789 HD11 LEU A  51      22.141  89.997 101.213  1.00  0.00           H  
ATOM    790 HD12 LEU A  51      22.452  88.641 100.166  1.00  0.00           H  
ATOM    791 HD13 LEU A  51      22.677  88.465 101.928  1.00  0.00           H  
ATOM    792 HD21 LEU A  51      24.620  89.701 103.260  1.00  0.00           H  
ATOM    793 HD22 LEU A  51      25.680  90.659 102.272  1.00  0.00           H  
ATOM    794 HD23 LEU A  51      24.026  91.198 102.499  1.00  0.00           H  
ATOM    795  N   LEU A  52      26.407  89.402  97.839  1.00  0.00           N  
ATOM    796  CA  LEU A  52      26.725  90.373  96.755  1.00  0.00           C  
ATOM    797  C   LEU A  52      26.370  89.917  95.388  1.00  0.00           C  
ATOM    798  O   LEU A  52      25.975  90.689  94.484  1.00  0.00           O  
ATOM    799  CB  LEU A  52      28.165  90.826  96.931  1.00  0.00           C  
ATOM    800  CG  LEU A  52      28.376  91.659  98.230  1.00  0.00           C  
ATOM    801  CD1 LEU A  52      29.881  91.841  98.443  1.00  0.00           C  
ATOM    802  CD2 LEU A  52      27.855  93.050  98.075  1.00  0.00           C  
ATOM    803  H   LEU A  52      27.163  88.980  98.359  1.00  0.00           H  
ATOM    804  HA  LEU A  52      26.063  91.226  96.905  1.00  0.00           H  
ATOM    805  HB2 LEU A  52      28.795  89.936  96.961  1.00  0.00           H  
ATOM    806  HB3 LEU A  52      28.484  91.456  96.101  1.00  0.00           H  
ATOM    807  HG  LEU A  52      28.045  91.194  99.158  1.00  0.00           H  
ATOM    808 HD11 LEU A  52      30.318  90.847  98.538  1.00  0.00           H  
ATOM    809 HD12 LEU A  52      30.344  92.295  97.567  1.00  0.00           H  
ATOM    810 HD13 LEU A  52      30.022  92.441  99.342  1.00  0.00           H  
ATOM    811 HD21 LEU A  52      26.771  93.034  97.965  1.00  0.00           H  
ATOM    812 HD22 LEU A  52      28.126  93.645  98.948  1.00  0.00           H  
ATOM    813 HD23 LEU A  52      28.230  93.380  97.106  1.00  0.00           H  
ATOM    814  N   ARG A  53      26.499  88.596  95.080  1.00  0.00           N  
ATOM    815  CA  ARG A  53      26.075  87.863  93.901  1.00  0.00           C  
ATOM    816  C   ARG A  53      24.570  87.633  93.767  1.00  0.00           C  
ATOM    817  O   ARG A  53      24.054  87.931  92.686  1.00  0.00           O  
ATOM    818  CB  ARG A  53      26.930  86.596  93.754  1.00  0.00           C  
ATOM    819  CG  ARG A  53      28.464  86.831  93.441  1.00  0.00           C  
ATOM    820  CD  ARG A  53      29.146  85.424  93.459  1.00  0.00           C  
ATOM    821  NE  ARG A  53      30.578  85.582  93.710  1.00  0.00           N  
ATOM    822  CZ  ARG A  53      31.357  84.740  94.391  1.00  0.00           C  
ATOM    823  NH1 ARG A  53      30.960  83.643  94.944  1.00  0.00           N1+
ATOM    824  NH2 ARG A  53      32.645  84.933  94.407  1.00  0.00           N  
ATOM    825  H   ARG A  53      26.877  88.091  95.868  1.00  0.00           H  
ATOM    826  HA  ARG A  53      26.265  88.488  93.029  1.00  0.00           H  
ATOM    827  HB2 ARG A  53      26.855  86.026  94.680  1.00  0.00           H  
ATOM    828  HB3 ARG A  53      26.533  85.991  92.939  1.00  0.00           H  
ATOM    829  HG2 ARG A  53      28.693  87.332  92.499  1.00  0.00           H  
ATOM    830  HG3 ARG A  53      28.841  87.518  94.199  1.00  0.00           H  
ATOM    831  HD2 ARG A  53      28.594  84.765  94.129  1.00  0.00           H  
ATOM    832  HD3 ARG A  53      29.040  84.904  92.506  1.00  0.00           H  
ATOM    833  HE  ARG A  53      30.950  86.289  93.093  1.00  0.00           H  
ATOM    834 HH11 ARG A  53      29.966  83.471  94.900  1.00  0.00           H  
ATOM    835 HH12 ARG A  53      31.420  82.962  95.531  1.00  0.00           H  
ATOM    836 HH21 ARG A  53      33.074  85.656  93.847  1.00  0.00           H  
ATOM    837 HH22 ARG A  53      33.213  84.307  94.959  1.00  0.00           H  
ATOM    838  N   GLN A  54      23.830  87.442  94.835  1.00  0.00           N  
ATOM    839  CA  GLN A  54      22.379  87.385  94.855  1.00  0.00           C  
ATOM    840  C   GLN A  54      21.792  88.683  94.375  1.00  0.00           C  
ATOM    841  O   GLN A  54      20.864  88.645  93.605  1.00  0.00           O  
ATOM    842  CB  GLN A  54      21.944  86.985  96.302  1.00  0.00           C  
ATOM    843  CG  GLN A  54      20.426  86.766  96.398  1.00  0.00           C  
ATOM    844  CD  GLN A  54      19.429  87.878  96.305  1.00  0.00           C  
ATOM    845  NE2 GLN A  54      18.162  87.603  96.162  1.00  0.00           N  
ATOM    846  OE1 GLN A  54      19.665  89.048  96.594  1.00  0.00           O  
ATOM    847  H   GLN A  54      24.257  87.398  95.748  1.00  0.00           H  
ATOM    848  HA  GLN A  54      21.867  86.626  94.264  1.00  0.00           H  
ATOM    849  HB2 GLN A  54      22.381  86.024  96.569  1.00  0.00           H  
ATOM    850  HB3 GLN A  54      22.278  87.788  96.959  1.00  0.00           H  
ATOM    851  HG2 GLN A  54      20.173  86.060  95.606  1.00  0.00           H  
ATOM    852  HG3 GLN A  54      20.217  86.305  97.363  1.00  0.00           H  
ATOM    853 HE21 GLN A  54      17.494  88.357  96.080  1.00  0.00           H  
ATOM    854 HE22 GLN A  54      17.913  86.716  95.750  1.00  0.00           H  
ATOM    855  N   HIP A  55      22.205  89.834  94.889  1.00  0.00           N  
ATOM    856  CA  HIP A  55      21.824  91.200  94.329  1.00  0.00           C  
ATOM    857  C   HIP A  55      22.597  91.804  93.160  1.00  0.00           C  
ATOM    858  O   HIP A  55      22.260  92.866  92.579  1.00  0.00           O  
ATOM    859  CB  HIP A  55      21.671  92.174  95.547  1.00  0.00           C  
ATOM    860  CG  HIP A  55      20.996  93.451  95.286  1.00  0.00           C  
ATOM    861  CD2 HIP A  55      21.535  94.711  95.468  1.00  0.00           C  
ATOM    862  ND1 HIP A  55      19.766  93.589  94.647  1.00  0.00           N1+
ATOM    863  CE1 HIP A  55      19.538  94.901  94.449  1.00  0.00           C  
ATOM    864  NE2 HIP A  55      20.668  95.584  94.791  1.00  0.00           N  
ATOM    865  H   HIP A  55      22.821  89.858  95.689  1.00  0.00           H  
ATOM    866  HA  HIP A  55      20.811  91.111  93.935  1.00  0.00           H  
ATOM    867  HB2 HIP A  55      21.045  91.620  96.248  1.00  0.00           H  
ATOM    868  HB3 HIP A  55      22.625  92.395  96.024  1.00  0.00           H  
ATOM    869  HD1 HIP A  55      19.053  92.887  94.514  1.00  0.00           H  
ATOM    870  HD2 HIP A  55      22.491  94.948  95.911  1.00  0.00           H  
ATOM    871  HE1 HIP A  55      18.670  95.353  93.993  1.00  0.00           H  
ATOM    872  HE2 HIP A  55      20.724  96.593  94.780  1.00  0.00           H  
ATOM    873  N   GLY A  56      23.578  91.051  92.651  1.00  0.00           N  
ATOM    874  CA  GLY A  56      24.364  91.247  91.446  1.00  0.00           C  
ATOM    875  C   GLY A  56      25.411  92.429  91.528  1.00  0.00           C  
ATOM    876  O   GLY A  56      25.625  93.221  90.609  1.00  0.00           O  
ATOM    877  H   GLY A  56      23.716  90.153  93.092  1.00  0.00           H  
ATOM    878  HA2 GLY A  56      24.758  90.326  91.015  1.00  0.00           H  
ATOM    879  HA3 GLY A  56      23.629  91.467  90.672  1.00  0.00           H  
ATOM    880  N   CYS A  57      25.937  92.778  92.673  1.00  0.00           N  
ATOM    881  CA  CYS A  57      26.548  94.059  93.019  1.00  0.00           C  
ATOM    882  C   CYS A  57      27.900  94.230  92.261  1.00  0.00           C  
ATOM    883  O   CYS A  57      28.733  93.377  92.071  1.00  0.00           O  
ATOM    884  CB  CYS A  57      26.703  94.200  94.563  1.00  0.00           C  
ATOM    885  SG  CYS A  57      25.078  94.134  95.312  1.00  0.00           S  
ATOM    886  H   CYS A  57      25.799  92.180  93.476  1.00  0.00           H  
ATOM    887  HA  CYS A  57      25.891  94.891  92.772  1.00  0.00           H  
ATOM    888  HB2 CYS A  57      27.261  93.365  94.986  1.00  0.00           H  
ATOM    889  HB3 CYS A  57      27.196  95.127  94.857  1.00  0.00           H  
ATOM    890  HG  CYS A  57      25.159  95.227  96.076  1.00  0.00           H  
ATOM    891  N   HIE A  58      28.136  95.505  91.789  1.00  0.00           N  
ATOM    892  CA  HIE A  58      29.264  96.006  91.034  1.00  0.00           C  
ATOM    893  C   HIE A  58      29.986  97.098  91.839  1.00  0.00           C  
ATOM    894  O   HIE A  58      31.178  96.978  92.085  1.00  0.00           O  
ATOM    895  CB  HIE A  58      29.006  96.449  89.562  1.00  0.00           C  
ATOM    896  CG  HIE A  58      28.587  95.290  88.593  1.00  0.00           C  
ATOM    897  CD2 HIE A  58      27.323  95.085  88.055  1.00  0.00           C  
ATOM    898  ND1 HIE A  58      29.410  94.331  88.076  1.00  0.00           N  
ATOM    899  CE1 HIE A  58      28.715  93.609  87.182  1.00  0.00           C  
ATOM    900  NE2 HIE A  58      27.455  94.048  87.208  1.00  0.00           N  
ATOM    901  H   HIE A  58      27.437  96.221  91.925  1.00  0.00           H  
ATOM    902  HA  HIE A  58      30.038  95.240  90.978  1.00  0.00           H  
ATOM    903  HB2 HIE A  58      28.171  97.148  89.517  1.00  0.00           H  
ATOM    904  HB3 HIE A  58      29.890  96.940  89.155  1.00  0.00           H  
ATOM    905  HD2 HIE A  58      26.451  95.681  88.280  1.00  0.00           H  
ATOM    906  HE1 HIE A  58      29.031  92.766  86.586  1.00  0.00           H  
ATOM    907  HE2 HIE A  58      26.656  93.648  86.735  1.00  0.00           H  
ATOM    908  N   ARG A  59      29.258  98.092  92.301  1.00  0.00           N  
ATOM    909  CA  ARG A  59      29.661  99.287  93.101  1.00  0.00           C  
ATOM    910  C   ARG A  59      29.481  99.026  94.634  1.00  0.00           C  
ATOM    911  O   ARG A  59      28.326  98.848  95.101  1.00  0.00           O  
ATOM    912  CB  ARG A  59      28.933 100.585  92.553  1.00  0.00           C  
ATOM    913  CG  ARG A  59      29.989 101.702  92.887  1.00  0.00           C  
ATOM    914  CD  ARG A  59      29.619 103.098  92.410  1.00  0.00           C  
ATOM    915  NE  ARG A  59      30.632 104.033  92.812  1.00  0.00           N  
ATOM    916  CZ  ARG A  59      30.408 105.145  93.495  1.00  0.00           C  
ATOM    917  NH1 ARG A  59      29.288 105.604  93.973  1.00  0.00           N1+
ATOM    918  NH2 ARG A  59      31.455 105.847  93.858  1.00  0.00           N  
ATOM    919  H   ARG A  59      28.298  98.121  91.991  1.00  0.00           H  
ATOM    920  HA  ARG A  59      30.734  99.324  92.912  1.00  0.00           H  
ATOM    921  HB2 ARG A  59      28.750 100.594  91.479  1.00  0.00           H  
ATOM    922  HB3 ARG A  59      27.964 100.791  93.007  1.00  0.00           H  
ATOM    923  HG2 ARG A  59      30.279 101.795  93.933  1.00  0.00           H  
ATOM    924  HG3 ARG A  59      30.908 101.386  92.393  1.00  0.00           H  
ATOM    925  HD2 ARG A  59      29.500 103.134  91.327  1.00  0.00           H  
ATOM    926  HD3 ARG A  59      28.599 103.309  92.734  1.00  0.00           H  
ATOM    927  HE  ARG A  59      31.603 103.786  92.680  1.00  0.00           H  
ATOM    928 HH11 ARG A  59      28.468 105.015  93.910  1.00  0.00           H  
ATOM    929 HH12 ARG A  59      29.163 106.510  94.399  1.00  0.00           H  
ATOM    930 HH21 ARG A  59      32.398 105.679  93.538  1.00  0.00           H  
ATOM    931 HH22 ARG A  59      31.298 106.686  94.398  1.00  0.00           H  
ATOM    932  N   VAL A  60      30.506  99.155  95.473  1.00  0.00           N  
ATOM    933  CA  VAL A  60      30.352  98.881  96.900  1.00  0.00           C  
ATOM    934  C   VAL A  60      31.086  99.892  97.727  1.00  0.00           C  
ATOM    935  O   VAL A  60      32.150 100.317  97.305  1.00  0.00           O  
ATOM    936  CB  VAL A  60      30.790  97.413  97.185  1.00  0.00           C  
ATOM    937  CG1 VAL A  60      30.034  96.387  96.470  1.00  0.00           C  
ATOM    938  CG2 VAL A  60      32.305  97.143  96.957  1.00  0.00           C  
ATOM    939  H   VAL A  60      31.431  99.275  95.087  1.00  0.00           H  
ATOM    940  HA  VAL A  60      29.308  98.985  97.193  1.00  0.00           H  
ATOM    941  HB  VAL A  60      30.601  97.310  98.254  1.00  0.00           H  
ATOM    942 HG11 VAL A  60      30.378  96.228  95.448  1.00  0.00           H  
ATOM    943 HG12 VAL A  60      30.034  95.481  97.075  1.00  0.00           H  
ATOM    944 HG13 VAL A  60      28.975  96.649  96.440  1.00  0.00           H  
ATOM    945 HG21 VAL A  60      32.518  96.143  97.335  1.00  0.00           H  
ATOM    946 HG22 VAL A  60      32.391  97.107  95.871  1.00  0.00           H  
ATOM    947 HG23 VAL A  60      32.827  97.917  97.520  1.00  0.00           H  
ATOM    948  N   LEU A  61      30.696 100.054  99.018  1.00  0.00           N  
ATOM    949  CA  LEU A  61      31.416 100.921 100.006  1.00  0.00           C  
ATOM    950  C   LEU A  61      31.812 100.259 101.235  1.00  0.00           C  
ATOM    951  O   LEU A  61      30.915  99.759 101.849  1.00  0.00           O  
ATOM    952  CB  LEU A  61      30.577 102.220 100.187  1.00  0.00           C  
ATOM    953  CG  LEU A  61      31.150 103.327 101.098  1.00  0.00           C  
ATOM    954  CD1 LEU A  61      32.150 104.206 100.371  1.00  0.00           C  
ATOM    955  CD2 LEU A  61      29.996 104.336 101.430  1.00  0.00           C  
ATOM    956  H   LEU A  61      29.942  99.472  99.354  1.00  0.00           H  
ATOM    957  HA  LEU A  61      32.361 101.163  99.519  1.00  0.00           H  
ATOM    958  HB2 LEU A  61      30.362 102.628  99.200  1.00  0.00           H  
ATOM    959  HB3 LEU A  61      29.658 101.931 100.699  1.00  0.00           H  
ATOM    960  HG  LEU A  61      31.713 102.921 101.939  1.00  0.00           H  
ATOM    961 HD11 LEU A  61      31.698 104.695  99.509  1.00  0.00           H  
ATOM    962 HD12 LEU A  61      32.580 104.884 101.108  1.00  0.00           H  
ATOM    963 HD13 LEU A  61      32.978 103.536 100.139  1.00  0.00           H  
ATOM    964 HD21 LEU A  61      29.438 104.667 100.553  1.00  0.00           H  
ATOM    965 HD22 LEU A  61      29.340 103.755 102.078  1.00  0.00           H  
ATOM    966 HD23 LEU A  61      30.412 105.121 102.060  1.00  0.00           H  
ATOM    967  N   ASH A  62      33.106 100.307 101.594  1.00  0.00           N  
ATOM    968  CA  ASH A  62      33.557  99.812 102.937  1.00  0.00           C  
ATOM    969  C   ASH A  62      33.799 100.955 103.941  1.00  0.00           C  
ATOM    970  O   ASH A  62      34.797 101.693 103.793  1.00  0.00           O  
ATOM    971  CB  ASH A  62      34.781  98.914 102.700  1.00  0.00           C  
ATOM    972  CG  ASH A  62      35.205  98.209 103.969  1.00  0.00           C  
ATOM    973  OD1 ASH A  62      34.994  98.609 105.106  1.00  0.00           O  
ATOM    974  OD2 ASH A  62      35.681  96.934 103.811  1.00  0.00           O  
ATOM    975  H   ASH A  62      33.795 100.735 100.992  1.00  0.00           H  
ATOM    976  HA  ASH A  62      32.797  99.142 103.338  1.00  0.00           H  
ATOM    977  HB2 ASH A  62      34.578  98.223 101.882  1.00  0.00           H  
ATOM    978  HB3 ASH A  62      35.606  99.527 102.336  1.00  0.00           H  
ATOM    979  HD2 ASH A  62      36.121  96.656 104.618  1.00  0.00           H  
ATOM    980  N   VAL A  63      32.908 101.215 104.926  1.00  0.00           N  
ATOM    981  CA  VAL A  63      32.994 102.449 105.822  1.00  0.00           C  
ATOM    982  C   VAL A  63      33.590 102.120 107.182  1.00  0.00           C  
ATOM    983  O   VAL A  63      33.385 102.898 108.107  1.00  0.00           O  
ATOM    984  CB  VAL A  63      31.693 103.178 105.951  1.00  0.00           C  
ATOM    985  CG1 VAL A  63      31.072 103.566 104.584  1.00  0.00           C  
ATOM    986  CG2 VAL A  63      30.680 102.451 106.795  1.00  0.00           C  
ATOM    987  H   VAL A  63      32.245 100.475 105.105  1.00  0.00           H  
ATOM    988  HA  VAL A  63      33.673 103.138 105.320  1.00  0.00           H  
ATOM    989  HB  VAL A  63      31.894 104.176 106.341  1.00  0.00           H  
ATOM    990 HG11 VAL A  63      31.700 104.312 104.098  1.00  0.00           H  
ATOM    991 HG12 VAL A  63      31.026 102.694 103.930  1.00  0.00           H  
ATOM    992 HG13 VAL A  63      30.074 103.970 104.748  1.00  0.00           H  
ATOM    993 HG21 VAL A  63      29.693 102.735 106.428  1.00  0.00           H  
ATOM    994 HG22 VAL A  63      30.631 101.361 106.809  1.00  0.00           H  
ATOM    995 HG23 VAL A  63      30.734 102.738 107.845  1.00  0.00           H  
ATOM    996  N   ALA A  64      34.206 100.980 107.418  1.00  0.00           N  
ATOM    997  CA  ALA A  64      35.011 100.783 108.684  1.00  0.00           C  
ATOM    998  C   ALA A  64      36.295 100.059 108.298  1.00  0.00           C  
ATOM    999  O   ALA A  64      36.637  98.975 108.654  1.00  0.00           O  
ATOM   1000  CB  ALA A  64      34.100  99.981 109.617  1.00  0.00           C  
ATOM   1001  H   ALA A  64      34.275 100.392 106.600  1.00  0.00           H  
ATOM   1002  HA  ALA A  64      35.142 101.747 109.174  1.00  0.00           H  
ATOM   1003  HB1 ALA A  64      34.650  99.780 110.537  1.00  0.00           H  
ATOM   1004  HB2 ALA A  64      33.231 100.589 109.868  1.00  0.00           H  
ATOM   1005  HB3 ALA A  64      33.711  99.093 109.119  1.00  0.00           H  
ATOM   1006  N   CYS A  65      37.015 100.758 107.419  1.00  0.00           N  
ATOM   1007  CA  CYS A  65      38.026 100.145 106.640  1.00  0.00           C  
ATOM   1008  C   CYS A  65      39.207  99.799 107.575  1.00  0.00           C  
ATOM   1009  O   CYS A  65      39.983  98.917 107.181  1.00  0.00           O  
ATOM   1010  CB  CYS A  65      38.477 101.204 105.716  1.00  0.00           C  
ATOM   1011  SG  CYS A  65      39.827 100.638 104.482  1.00  0.00           S  
ATOM   1012  H   CYS A  65      36.688 101.682 107.177  1.00  0.00           H  
ATOM   1013  HA  CYS A  65      37.567  99.303 106.122  1.00  0.00           H  
ATOM   1014  HB2 CYS A  65      37.662 101.468 105.043  1.00  0.00           H  
ATOM   1015  HB3 CYS A  65      38.861 102.125 106.153  1.00  0.00           H  
ATOM   1016  HG  CYS A  65      40.610 100.435 105.545  1.00  0.00           H  
ATOM   1017  N   GLY A  66      39.413 100.562 108.659  1.00  0.00           N  
ATOM   1018  CA  GLY A  66      40.630 100.417 109.462  1.00  0.00           C  
ATOM   1019  C   GLY A  66      41.906 100.446 108.614  1.00  0.00           C  
ATOM   1020  O   GLY A  66      42.199 101.495 108.038  1.00  0.00           O  
ATOM   1021  H   GLY A  66      38.777 101.328 108.831  1.00  0.00           H  
ATOM   1022  HA2 GLY A  66      40.731 101.247 110.163  1.00  0.00           H  
ATOM   1023  HA3 GLY A  66      40.560  99.448 109.957  1.00  0.00           H  
ATOM   1024  N   THR A  67      42.674  99.354 108.723  1.00  0.00           N  
ATOM   1025  CA  THR A  67      44.003  99.206 108.072  1.00  0.00           C  
ATOM   1026  C   THR A  67      43.970  98.623 106.636  1.00  0.00           C  
ATOM   1027  O   THR A  67      44.992  98.363 105.954  1.00  0.00           O  
ATOM   1028  CB  THR A  67      44.851  98.163 108.821  1.00  0.00           C  
ATOM   1029  CG2 THR A  67      45.048  98.483 110.316  1.00  0.00           C  
ATOM   1030  OG1 THR A  67      44.098  96.940 108.674  1.00  0.00           O  
ATOM   1031  H   THR A  67      42.407  98.505 109.200  1.00  0.00           H  
ATOM   1032  HA  THR A  67      44.395 100.222 108.023  1.00  0.00           H  
ATOM   1033  HB  THR A  67      45.838  98.086 108.365  1.00  0.00           H  
ATOM   1034  HG1 THR A  67      44.717  96.221 108.819  1.00  0.00           H  
ATOM   1035 HG21 THR A  67      46.008  98.036 110.573  1.00  0.00           H  
ATOM   1036 HG22 THR A  67      45.092  99.557 110.501  1.00  0.00           H  
ATOM   1037 HG23 THR A  67      44.293  98.160 111.033  1.00  0.00           H  
ATOM   1038  N   GLY A  68      42.739  98.507 106.058  1.00  0.00           N  
ATOM   1039  CA  GLY A  68      42.331  97.940 104.702  1.00  0.00           C  
ATOM   1040  C   GLY A  68      42.186  96.451 104.770  1.00  0.00           C  
ATOM   1041  O   GLY A  68      41.873  95.863 103.726  1.00  0.00           O  
ATOM   1042  H   GLY A  68      41.978  98.785 106.661  1.00  0.00           H  
ATOM   1043  HA2 GLY A  68      41.346  98.361 104.501  1.00  0.00           H  
ATOM   1044  HA3 GLY A  68      43.070  98.214 103.950  1.00  0.00           H  
ATOM   1045  N   VAL A  69      42.340  95.747 105.909  1.00  0.00           N  
ATOM   1046  CA  VAL A  69      42.483  94.246 106.015  1.00  0.00           C  
ATOM   1047  C   VAL A  69      41.146  93.527 105.675  1.00  0.00           C  
ATOM   1048  O   VAL A  69      41.203  92.348 105.555  1.00  0.00           O  
ATOM   1049  CB  VAL A  69      43.007  93.826 107.456  1.00  0.00           C  
ATOM   1050  CG1 VAL A  69      42.070  94.162 108.663  1.00  0.00           C  
ATOM   1051  CG2 VAL A  69      43.463  92.354 107.522  1.00  0.00           C  
ATOM   1052  H   VAL A  69      42.460  96.339 106.718  1.00  0.00           H  
ATOM   1053  HA  VAL A  69      43.245  93.866 105.335  1.00  0.00           H  
ATOM   1054  HB  VAL A  69      43.957  94.339 107.610  1.00  0.00           H  
ATOM   1055 HG11 VAL A  69      41.654  95.169 108.631  1.00  0.00           H  
ATOM   1056 HG12 VAL A  69      41.254  93.443 108.613  1.00  0.00           H  
ATOM   1057 HG13 VAL A  69      42.617  93.979 109.588  1.00  0.00           H  
ATOM   1058 HG21 VAL A  69      43.913  92.013 106.589  1.00  0.00           H  
ATOM   1059 HG22 VAL A  69      44.344  92.177 108.140  1.00  0.00           H  
ATOM   1060 HG23 VAL A  69      42.619  91.713 107.779  1.00  0.00           H  
ATOM   1061  N   ASP A  70      40.007  94.198 105.576  1.00  0.00           N  
ATOM   1062  CA  ASP A  70      38.751  93.596 105.030  1.00  0.00           C  
ATOM   1063  C   ASP A  70      38.394  94.239 103.653  1.00  0.00           C  
ATOM   1064  O   ASP A  70      37.616  93.667 102.900  1.00  0.00           O  
ATOM   1065  CB  ASP A  70      37.668  93.606 106.154  1.00  0.00           C  
ATOM   1066  CG  ASP A  70      37.122  94.929 106.599  1.00  0.00           C  
ATOM   1067  OD1 ASP A  70      37.010  95.937 105.811  1.00  0.00           O  
ATOM   1068  OD2 ASP A  70      36.659  95.063 107.763  1.00  0.00           O1-
ATOM   1069  H   ASP A  70      40.094  95.153 105.892  1.00  0.00           H  
ATOM   1070  HA  ASP A  70      38.816  92.534 104.789  1.00  0.00           H  
ATOM   1071  HB2 ASP A  70      36.820  93.034 105.777  1.00  0.00           H  
ATOM   1072  HB3 ASP A  70      38.160  93.064 106.961  1.00  0.00           H  
ATOM   1073  N   SER A  71      38.982  95.332 103.214  1.00  0.00           N  
ATOM   1074  CA  SER A  71      38.676  95.887 101.922  1.00  0.00           C  
ATOM   1075  C   SER A  71      39.357  95.040 100.865  1.00  0.00           C  
ATOM   1076  O   SER A  71      38.780  94.581  99.887  1.00  0.00           O  
ATOM   1077  CB  SER A  71      39.070  97.377 101.663  1.00  0.00           C  
ATOM   1078  OG  SER A  71      38.462  98.326 102.488  1.00  0.00           O  
ATOM   1079  H   SER A  71      39.798  95.675 103.702  1.00  0.00           H  
ATOM   1080  HA  SER A  71      37.616  95.805 101.683  1.00  0.00           H  
ATOM   1081  HB2 SER A  71      40.156  97.456 101.689  1.00  0.00           H  
ATOM   1082  HB3 SER A  71      38.675  97.463 100.650  1.00  0.00           H  
ATOM   1083  HG  SER A  71      38.628  97.931 103.347  1.00  0.00           H  
ATOM   1084  N   ILE A  72      40.570  94.545 101.206  1.00  0.00           N  
ATOM   1085  CA  ILE A  72      41.356  93.718 100.351  1.00  0.00           C  
ATOM   1086  C   ILE A  72      40.675  92.521  99.782  1.00  0.00           C  
ATOM   1087  O   ILE A  72      40.805  92.367  98.552  1.00  0.00           O  
ATOM   1088  CB  ILE A  72      42.741  93.438 100.869  1.00  0.00           C  
ATOM   1089  CG1 ILE A  72      43.653  92.679  99.917  1.00  0.00           C  
ATOM   1090  CG2 ILE A  72      42.670  92.624 102.186  1.00  0.00           C  
ATOM   1091  CD1 ILE A  72      44.055  93.508  98.706  1.00  0.00           C  
ATOM   1092  H   ILE A  72      40.915  94.909 102.083  1.00  0.00           H  
ATOM   1093  HA  ILE A  72      41.522  94.286  99.435  1.00  0.00           H  
ATOM   1094  HB  ILE A  72      43.299  94.322 101.179  1.00  0.00           H  
ATOM   1095 HG12 ILE A  72      44.593  92.393 100.389  1.00  0.00           H  
ATOM   1096 HG13 ILE A  72      43.186  91.748  99.598  1.00  0.00           H  
ATOM   1097 HG21 ILE A  72      42.600  91.558 101.971  1.00  0.00           H  
ATOM   1098 HG22 ILE A  72      43.612  92.725 102.725  1.00  0.00           H  
ATOM   1099 HG23 ILE A  72      41.901  92.985 102.869  1.00  0.00           H  
ATOM   1100 HD11 ILE A  72      44.852  92.950  98.215  1.00  0.00           H  
ATOM   1101 HD12 ILE A  72      43.177  93.651  98.075  1.00  0.00           H  
ATOM   1102 HD13 ILE A  72      44.445  94.437  99.121  1.00  0.00           H  
ATOM   1103  N   MET A  73      39.801  91.757 100.512  1.00  0.00           N  
ATOM   1104  CA  MET A  73      38.901  90.702 100.047  1.00  0.00           C  
ATOM   1105  C   MET A  73      38.121  91.188  98.792  1.00  0.00           C  
ATOM   1106  O   MET A  73      38.057  90.415  97.842  1.00  0.00           O  
ATOM   1107  CB  MET A  73      37.913  90.415 101.217  1.00  0.00           C  
ATOM   1108  CG  MET A  73      37.076  89.148 100.859  1.00  0.00           C  
ATOM   1109  SD  MET A  73      35.927  88.760 102.104  1.00  0.00           S  
ATOM   1110  CE  MET A  73      35.026  90.245 102.376  1.00  0.00           C  
ATOM   1111  H   MET A  73      39.811  92.069 101.472  1.00  0.00           H  
ATOM   1112  HA  MET A  73      39.526  89.832  99.842  1.00  0.00           H  
ATOM   1113  HB2 MET A  73      38.465  90.200 102.130  1.00  0.00           H  
ATOM   1114  HB3 MET A  73      37.311  91.301 101.419  1.00  0.00           H  
ATOM   1115  HG2 MET A  73      36.513  89.406  99.963  1.00  0.00           H  
ATOM   1116  HG3 MET A  73      37.788  88.362 100.608  1.00  0.00           H  
ATOM   1117  HE1 MET A  73      34.043  90.127 102.830  1.00  0.00           H  
ATOM   1118  HE2 MET A  73      35.537  90.806 103.160  1.00  0.00           H  
ATOM   1119  HE3 MET A  73      34.889  90.621 101.362  1.00  0.00           H  
ATOM   1120  N   LEU A  74      37.433  92.345  98.830  1.00  0.00           N  
ATOM   1121  CA  LEU A  74      36.517  92.839  97.808  1.00  0.00           C  
ATOM   1122  C   LEU A  74      37.357  93.151  96.532  1.00  0.00           C  
ATOM   1123  O   LEU A  74      36.909  92.866  95.408  1.00  0.00           O  
ATOM   1124  CB  LEU A  74      35.811  94.061  98.325  1.00  0.00           C  
ATOM   1125  CG  LEU A  74      34.998  93.935  99.643  1.00  0.00           C  
ATOM   1126  CD1 LEU A  74      34.359  95.213 100.167  1.00  0.00           C  
ATOM   1127  CD2 LEU A  74      33.897  92.890  99.664  1.00  0.00           C  
ATOM   1128  H   LEU A  74      37.721  93.073  99.469  1.00  0.00           H  
ATOM   1129  HA  LEU A  74      35.791  92.070  97.546  1.00  0.00           H  
ATOM   1130  HB2 LEU A  74      36.559  94.846  98.428  1.00  0.00           H  
ATOM   1131  HB3 LEU A  74      35.196  94.468  97.521  1.00  0.00           H  
ATOM   1132  HG  LEU A  74      35.704  93.708 100.443  1.00  0.00           H  
ATOM   1133 HD11 LEU A  74      33.498  95.487  99.558  1.00  0.00           H  
ATOM   1134 HD12 LEU A  74      33.935  94.958 101.138  1.00  0.00           H  
ATOM   1135 HD13 LEU A  74      35.118  95.965 100.378  1.00  0.00           H  
ATOM   1136 HD21 LEU A  74      34.359  91.968  99.311  1.00  0.00           H  
ATOM   1137 HD22 LEU A  74      33.525  92.698 100.671  1.00  0.00           H  
ATOM   1138 HD23 LEU A  74      33.064  93.177  99.023  1.00  0.00           H  
ATOM   1139  N   VAL A  75      38.591  93.709  96.626  1.00  0.00           N  
ATOM   1140  CA  VAL A  75      39.433  94.179  95.496  1.00  0.00           C  
ATOM   1141  C   VAL A  75      39.941  92.904  94.733  1.00  0.00           C  
ATOM   1142  O   VAL A  75      39.812  92.835  93.513  1.00  0.00           O  
ATOM   1143  CB  VAL A  75      40.602  95.081  95.947  1.00  0.00           C  
ATOM   1144  CG1 VAL A  75      40.935  95.961  94.769  1.00  0.00           C  
ATOM   1145  CG2 VAL A  75      40.134  95.956  97.131  1.00  0.00           C  
ATOM   1146  H   VAL A  75      38.992  93.560  97.541  1.00  0.00           H  
ATOM   1147  HA  VAL A  75      38.871  94.758  94.764  1.00  0.00           H  
ATOM   1148  HB  VAL A  75      41.453  94.461  96.230  1.00  0.00           H  
ATOM   1149 HG11 VAL A  75      41.387  95.374  93.968  1.00  0.00           H  
ATOM   1150 HG12 VAL A  75      40.104  96.619  94.519  1.00  0.00           H  
ATOM   1151 HG13 VAL A  75      41.749  96.631  95.044  1.00  0.00           H  
ATOM   1152 HG21 VAL A  75      40.720  96.866  97.273  1.00  0.00           H  
ATOM   1153 HG22 VAL A  75      39.117  96.297  96.938  1.00  0.00           H  
ATOM   1154 HG23 VAL A  75      40.397  95.417  98.041  1.00  0.00           H  
ATOM   1155  N   GLU A  76      40.380  91.931  95.515  1.00  0.00           N  
ATOM   1156  CA  GLU A  76      40.698  90.581  94.942  1.00  0.00           C  
ATOM   1157  C   GLU A  76      39.514  89.835  94.324  1.00  0.00           C  
ATOM   1158  O   GLU A  76      39.674  89.047  93.343  1.00  0.00           O  
ATOM   1159  CB  GLU A  76      41.372  89.697  96.034  1.00  0.00           C  
ATOM   1160  CG  GLU A  76      42.098  88.383  95.607  1.00  0.00           C  
ATOM   1161  CD  GLU A  76      43.424  88.625  94.934  1.00  0.00           C  
ATOM   1162  OE1 GLU A  76      44.400  88.616  95.751  1.00  0.00           O  
ATOM   1163  OE2 GLU A  76      43.530  89.013  93.773  1.00  0.00           O1-
ATOM   1164  H   GLU A  76      40.235  92.063  96.506  1.00  0.00           H  
ATOM   1165  HA  GLU A  76      41.347  90.607  94.067  1.00  0.00           H  
ATOM   1166  HB2 GLU A  76      42.122  90.380  96.431  1.00  0.00           H  
ATOM   1167  HB3 GLU A  76      40.634  89.355  96.759  1.00  0.00           H  
ATOM   1168  HG2 GLU A  76      42.324  87.768  96.479  1.00  0.00           H  
ATOM   1169  HG3 GLU A  76      41.346  87.918  94.970  1.00  0.00           H  
ATOM   1170  N   GLU A  77      38.218  90.094  94.767  1.00  0.00           N  
ATOM   1171  CA  GLU A  77      37.022  89.540  94.092  1.00  0.00           C  
ATOM   1172  C   GLU A  77      36.568  90.361  92.906  1.00  0.00           C  
ATOM   1173  O   GLU A  77      35.889  89.898  91.982  1.00  0.00           O  
ATOM   1174  CB  GLU A  77      35.920  89.270  95.143  1.00  0.00           C  
ATOM   1175  CG  GLU A  77      34.672  88.579  94.568  1.00  0.00           C  
ATOM   1176  CD  GLU A  77      34.861  87.263  93.747  1.00  0.00           C  
ATOM   1177  OE1 GLU A  77      33.986  86.963  92.926  1.00  0.00           O  
ATOM   1178  OE2 GLU A  77      35.845  86.527  93.991  1.00  0.00           O1-
ATOM   1179  H   GLU A  77      38.125  90.767  95.513  1.00  0.00           H  
ATOM   1180  HA  GLU A  77      37.265  88.534  93.750  1.00  0.00           H  
ATOM   1181  HB2 GLU A  77      36.362  88.621  95.899  1.00  0.00           H  
ATOM   1182  HB3 GLU A  77      35.525  90.200  95.550  1.00  0.00           H  
ATOM   1183  HG2 GLU A  77      34.045  88.263  95.402  1.00  0.00           H  
ATOM   1184  HG3 GLU A  77      34.039  89.284  94.031  1.00  0.00           H  
ATOM   1185  N   GLY A  78      37.120  91.532  92.708  1.00  0.00           N  
ATOM   1186  CA  GLY A  78      36.931  92.456  91.595  1.00  0.00           C  
ATOM   1187  C   GLY A  78      35.744  93.405  91.691  1.00  0.00           C  
ATOM   1188  O   GLY A  78      35.238  93.811  90.620  1.00  0.00           O  
ATOM   1189  H   GLY A  78      37.545  92.020  93.485  1.00  0.00           H  
ATOM   1190  HA2 GLY A  78      37.864  92.993  91.429  1.00  0.00           H  
ATOM   1191  HA3 GLY A  78      36.710  91.806  90.748  1.00  0.00           H  
ATOM   1192  N   PHE A  79      35.242  93.871  92.854  1.00  0.00           N  
ATOM   1193  CA  PHE A  79      34.188  94.906  92.836  1.00  0.00           C  
ATOM   1194  C   PHE A  79      34.833  96.313  92.566  1.00  0.00           C  
ATOM   1195  O   PHE A  79      36.001  96.561  92.969  1.00  0.00           O  
ATOM   1196  CB  PHE A  79      33.394  94.890  94.140  1.00  0.00           C  
ATOM   1197  CG  PHE A  79      32.881  93.472  94.498  1.00  0.00           C  
ATOM   1198  CD1 PHE A  79      31.801  92.944  93.758  1.00  0.00           C  
ATOM   1199  CD2 PHE A  79      33.466  92.695  95.509  1.00  0.00           C  
ATOM   1200  CE1 PHE A  79      31.384  91.594  94.097  1.00  0.00           C  
ATOM   1201  CE2 PHE A  79      32.955  91.448  95.855  1.00  0.00           C  
ATOM   1202  CZ  PHE A  79      31.943  90.872  95.128  1.00  0.00           C  
ATOM   1203  H   PHE A  79      35.791  93.636  93.669  1.00  0.00           H  
ATOM   1204  HA  PHE A  79      33.509  94.614  92.035  1.00  0.00           H  
ATOM   1205  HB2 PHE A  79      34.097  95.055  94.957  1.00  0.00           H  
ATOM   1206  HB3 PHE A  79      32.624  95.660  94.083  1.00  0.00           H  
ATOM   1207  HD1 PHE A  79      31.330  93.486  92.951  1.00  0.00           H  
ATOM   1208  HD2 PHE A  79      34.300  93.058  96.091  1.00  0.00           H  
ATOM   1209  HE1 PHE A  79      30.568  91.154  93.545  1.00  0.00           H  
ATOM   1210  HE2 PHE A  79      33.416  90.916  96.675  1.00  0.00           H  
ATOM   1211  HZ  PHE A  79      31.555  89.868  95.220  1.00  0.00           H  
ATOM   1212  N   SER A  80      33.986  97.234  92.125  1.00  0.00           N  
ATOM   1213  CA  SER A  80      34.377  98.627  92.168  1.00  0.00           C  
ATOM   1214  C   SER A  80      34.191  99.189  93.581  1.00  0.00           C  
ATOM   1215  O   SER A  80      33.115  99.293  94.140  1.00  0.00           O  
ATOM   1216  CB  SER A  80      33.523  99.462  91.213  1.00  0.00           C  
ATOM   1217  OG  SER A  80      33.605 100.861  91.441  1.00  0.00           O  
ATOM   1218  H   SER A  80      33.066  97.032  91.761  1.00  0.00           H  
ATOM   1219  HA  SER A  80      35.374  98.849  91.788  1.00  0.00           H  
ATOM   1220  HB2 SER A  80      33.698  99.228  90.163  1.00  0.00           H  
ATOM   1221  HB3 SER A  80      32.501  99.167  91.448  1.00  0.00           H  
ATOM   1222  HG  SER A  80      33.048 101.183  90.728  1.00  0.00           H  
ATOM   1223  N   VAL A  81      35.293  99.450  94.243  1.00  0.00           N  
ATOM   1224  CA  VAL A  81      35.323  99.658  95.720  1.00  0.00           C  
ATOM   1225  C   VAL A  81      35.732 101.056  96.162  1.00  0.00           C  
ATOM   1226  O   VAL A  81      36.657 101.708  95.630  1.00  0.00           O  
ATOM   1227  CB  VAL A  81      36.222  98.696  96.445  1.00  0.00           C  
ATOM   1228  CG1 VAL A  81      36.379  98.965  97.910  1.00  0.00           C  
ATOM   1229  CG2 VAL A  81      35.880  97.225  96.273  1.00  0.00           C  
ATOM   1230  H   VAL A  81      36.113  99.156  93.732  1.00  0.00           H  
ATOM   1231  HA  VAL A  81      34.318  99.530  96.123  1.00  0.00           H  
ATOM   1232  HB  VAL A  81      37.236  98.683  96.046  1.00  0.00           H  
ATOM   1233 HG11 VAL A  81      35.440  99.309  98.343  1.00  0.00           H  
ATOM   1234 HG12 VAL A  81      36.617  98.040  98.434  1.00  0.00           H  
ATOM   1235 HG13 VAL A  81      37.193  99.666  98.092  1.00  0.00           H  
ATOM   1236 HG21 VAL A  81      35.148  96.799  96.959  1.00  0.00           H  
ATOM   1237 HG22 VAL A  81      35.433  97.083  95.289  1.00  0.00           H  
ATOM   1238 HG23 VAL A  81      36.778  96.610  96.208  1.00  0.00           H  
ATOM   1239  N   THR A  82      35.053 101.625  97.132  1.00  0.00           N  
ATOM   1240  CA  THR A  82      35.409 102.758  97.895  1.00  0.00           C  
ATOM   1241  C   THR A  82      35.580 102.403  99.403  1.00  0.00           C  
ATOM   1242  O   THR A  82      34.678 101.816  99.975  1.00  0.00           O  
ATOM   1243  CB  THR A  82      34.349 103.843  97.626  1.00  0.00           C  
ATOM   1244  CG2 THR A  82      34.743 105.141  98.401  1.00  0.00           C  
ATOM   1245  OG1 THR A  82      34.195 104.087  96.220  1.00  0.00           O  
ATOM   1246  H   THR A  82      34.107 101.270  97.154  1.00  0.00           H  
ATOM   1247  HA  THR A  82      36.347 103.215  97.579  1.00  0.00           H  
ATOM   1248  HB  THR A  82      33.381 103.495  97.987  1.00  0.00           H  
ATOM   1249  HG1 THR A  82      33.778 103.325  95.810  1.00  0.00           H  
ATOM   1250 HG21 THR A  82      35.687 105.556  98.046  1.00  0.00           H  
ATOM   1251 HG22 THR A  82      34.037 105.963  98.285  1.00  0.00           H  
ATOM   1252 HG23 THR A  82      34.942 104.954  99.457  1.00  0.00           H  
ATOM   1253  N   SER A  83      36.729 102.648 100.131  1.00  0.00           N  
ATOM   1254  CA  SER A  83      36.893 102.395 101.542  1.00  0.00           C  
ATOM   1255  C   SER A  83      37.307 103.684 102.324  1.00  0.00           C  
ATOM   1256  O   SER A  83      38.214 104.394 102.019  1.00  0.00           O  
ATOM   1257  CB  SER A  83      38.005 101.297 101.615  1.00  0.00           C  
ATOM   1258  OG  SER A  83      37.804 100.252 100.691  1.00  0.00           O  
ATOM   1259  H   SER A  83      37.456 103.216  99.720  1.00  0.00           H  
ATOM   1260  HA  SER A  83      35.916 102.049 101.882  1.00  0.00           H  
ATOM   1261  HB2 SER A  83      38.918 101.892 101.625  1.00  0.00           H  
ATOM   1262  HB3 SER A  83      37.978 100.904 102.631  1.00  0.00           H  
ATOM   1263  HG  SER A  83      37.910  99.477 101.247  1.00  0.00           H  
ATOM   1264  N   VAL A  84      36.625 103.894 103.450  1.00  0.00           N  
ATOM   1265  CA  VAL A  84      36.814 105.067 104.287  1.00  0.00           C  
ATOM   1266  C   VAL A  84      36.908 104.726 105.793  1.00  0.00           C  
ATOM   1267  O   VAL A  84      36.514 103.659 106.259  1.00  0.00           O  
ATOM   1268  CB  VAL A  84      35.876 106.245 103.947  1.00  0.00           C  
ATOM   1269  CG1 VAL A  84      35.941 106.526 102.416  1.00  0.00           C  
ATOM   1270  CG2 VAL A  84      34.479 105.917 104.380  1.00  0.00           C  
ATOM   1271  H   VAL A  84      35.917 103.210 103.678  1.00  0.00           H  
ATOM   1272  HA  VAL A  84      37.796 105.463 104.026  1.00  0.00           H  
ATOM   1273  HB  VAL A  84      36.192 107.164 104.440  1.00  0.00           H  
ATOM   1274 HG11 VAL A  84      36.943 106.629 102.002  1.00  0.00           H  
ATOM   1275 HG12 VAL A  84      35.432 105.739 101.861  1.00  0.00           H  
ATOM   1276 HG13 VAL A  84      35.326 107.412 102.251  1.00  0.00           H  
ATOM   1277 HG21 VAL A  84      33.897 106.734 103.953  1.00  0.00           H  
ATOM   1278 HG22 VAL A  84      34.144 105.006 103.884  1.00  0.00           H  
ATOM   1279 HG23 VAL A  84      34.451 105.881 105.469  1.00  0.00           H  
ATOM   1280  N   ASP A  85      37.481 105.639 106.545  1.00  0.00           N  
ATOM   1281  CA  ASP A  85      37.607 105.535 108.047  1.00  0.00           C  
ATOM   1282  C   ASP A  85      37.826 106.916 108.687  1.00  0.00           C  
ATOM   1283  O   ASP A  85      38.345 107.860 108.078  1.00  0.00           O  
ATOM   1284  CB  ASP A  85      38.709 104.519 108.440  1.00  0.00           C  
ATOM   1285  CG  ASP A  85      38.617 103.876 109.809  1.00  0.00           C  
ATOM   1286  OD1 ASP A  85      38.176 102.675 109.852  1.00  0.00           O  
ATOM   1287  OD2 ASP A  85      39.113 104.508 110.724  1.00  0.00           O1-
ATOM   1288  H   ASP A  85      37.871 106.481 106.146  1.00  0.00           H  
ATOM   1289  HA  ASP A  85      36.685 105.165 108.495  1.00  0.00           H  
ATOM   1290  HB2 ASP A  85      38.702 103.785 107.635  1.00  0.00           H  
ATOM   1291  HB3 ASP A  85      39.631 105.076 108.274  1.00  0.00           H  
ATOM   1292  N   ALA A  86      37.510 106.971 109.964  1.00  0.00           N  
ATOM   1293  CA  ALA A  86      37.784 108.228 110.636  1.00  0.00           C  
ATOM   1294  C   ALA A  86      39.223 108.340 111.069  1.00  0.00           C  
ATOM   1295  O   ALA A  86      39.748 109.437 111.181  1.00  0.00           O  
ATOM   1296  CB  ALA A  86      36.877 108.381 111.813  1.00  0.00           C  
ATOM   1297  H   ALA A  86      37.265 106.180 110.543  1.00  0.00           H  
ATOM   1298  HA  ALA A  86      37.455 109.007 109.950  1.00  0.00           H  
ATOM   1299  HB1 ALA A  86      37.300 109.160 112.448  1.00  0.00           H  
ATOM   1300  HB2 ALA A  86      35.905 108.794 111.542  1.00  0.00           H  
ATOM   1301  HB3 ALA A  86      36.738 107.401 112.269  1.00  0.00           H  
ATOM   1302  N   SER A  87      39.943 107.265 111.399  1.00  0.00           N  
ATOM   1303  CA  SER A  87      41.386 107.271 111.890  1.00  0.00           C  
ATOM   1304  C   SER A  87      42.364 107.631 110.793  1.00  0.00           C  
ATOM   1305  O   SER A  87      42.309 106.934 109.743  1.00  0.00           O  
ATOM   1306  CB  SER A  87      41.824 105.911 112.459  1.00  0.00           C  
ATOM   1307  OG  SER A  87      43.136 106.048 113.032  1.00  0.00           O  
ATOM   1308  H   SER A  87      39.439 106.398 111.285  1.00  0.00           H  
ATOM   1309  HA  SER A  87      41.422 108.053 112.648  1.00  0.00           H  
ATOM   1310  HB2 SER A  87      41.136 105.643 113.263  1.00  0.00           H  
ATOM   1311  HB3 SER A  87      41.816 105.150 111.680  1.00  0.00           H  
ATOM   1312  HG  SER A  87      43.074 106.629 113.793  1.00  0.00           H  
ATOM   1313  N   ASP A  88      43.293 108.576 110.992  1.00  0.00           N  
ATOM   1314  CA  ASP A  88      44.466 108.615 110.173  1.00  0.00           C  
ATOM   1315  C   ASP A  88      45.543 107.599 110.463  1.00  0.00           C  
ATOM   1316  O   ASP A  88      46.234 107.229 109.496  1.00  0.00           O  
ATOM   1317  CB  ASP A  88      44.959 110.020 110.093  1.00  0.00           C  
ATOM   1318  CG  ASP A  88      45.906 110.422 111.255  1.00  0.00           C  
ATOM   1319  OD1 ASP A  88      45.401 110.579 112.410  1.00  0.00           O  
ATOM   1320  OD2 ASP A  88      47.137 110.367 111.049  1.00  0.00           O1-
ATOM   1321  H   ASP A  88      43.312 109.088 111.863  1.00  0.00           H  
ATOM   1322  HA  ASP A  88      44.283 108.380 109.124  1.00  0.00           H  
ATOM   1323  HB2 ASP A  88      45.461 110.076 109.127  1.00  0.00           H  
ATOM   1324  HB3 ASP A  88      44.133 110.729 110.147  1.00  0.00           H  
ATOM   1325  N   LYS A  89      45.472 107.001 111.689  1.00  0.00           N  
ATOM   1326  CA  LYS A  89      46.453 106.003 112.051  1.00  0.00           C  
ATOM   1327  C   LYS A  89      46.299 104.693 111.209  1.00  0.00           C  
ATOM   1328  O   LYS A  89      47.203 104.091 110.660  1.00  0.00           O  
ATOM   1329  CB  LYS A  89      46.448 105.843 113.570  1.00  0.00           C  
ATOM   1330  CG  LYS A  89      46.694 107.195 114.284  1.00  0.00           C  
ATOM   1331  CD  LYS A  89      48.034 107.833 113.760  1.00  0.00           C  
ATOM   1332  CE  LYS A  89      48.529 108.911 114.677  1.00  0.00           C  
ATOM   1333  NZ  LYS A  89      47.712 110.132 114.600  1.00  0.00           N1+
ATOM   1334  H   LYS A  89      44.823 107.395 112.355  1.00  0.00           H  
ATOM   1335  HA  LYS A  89      47.448 106.396 111.840  1.00  0.00           H  
ATOM   1336  HB2 LYS A  89      45.575 105.303 113.933  1.00  0.00           H  
ATOM   1337  HB3 LYS A  89      47.285 105.195 113.828  1.00  0.00           H  
ATOM   1338  HG2 LYS A  89      45.901 107.941 114.221  1.00  0.00           H  
ATOM   1339  HG3 LYS A  89      46.855 106.969 115.338  1.00  0.00           H  
ATOM   1340  HD2 LYS A  89      48.737 107.012 113.624  1.00  0.00           H  
ATOM   1341  HD3 LYS A  89      47.790 108.309 112.811  1.00  0.00           H  
ATOM   1342  HE2 LYS A  89      48.506 108.559 115.709  1.00  0.00           H  
ATOM   1343  HE3 LYS A  89      49.574 109.130 114.458  1.00  0.00           H  
ATOM   1344  HZ1 LYS A  89      46.819 109.952 115.038  1.00  0.00           H  
ATOM   1345  HZ2 LYS A  89      48.190 110.923 115.008  1.00  0.00           H  
ATOM   1346  HZ3 LYS A  89      47.374 110.381 113.681  1.00  0.00           H  
ATOM   1347  N   MET A  90      45.043 104.261 111.163  1.00  0.00           N  
ATOM   1348  CA  MET A  90      44.619 103.017 110.495  1.00  0.00           C  
ATOM   1349  C   MET A  90      44.677 103.212 108.964  1.00  0.00           C  
ATOM   1350  O   MET A  90      45.164 102.330 108.274  1.00  0.00           O  
ATOM   1351  CB  MET A  90      43.287 102.478 110.952  1.00  0.00           C  
ATOM   1352  CG  MET A  90      43.230 102.223 112.516  1.00  0.00           C  
ATOM   1353  SD  MET A  90      43.723 100.531 112.957  1.00  0.00           S  
ATOM   1354  CE  MET A  90      42.318  99.673 112.491  1.00  0.00           C  
ATOM   1355  H   MET A  90      44.389 104.853 111.653  1.00  0.00           H  
ATOM   1356  HA  MET A  90      45.389 102.280 110.728  1.00  0.00           H  
ATOM   1357  HB2 MET A  90      42.582 103.233 110.605  1.00  0.00           H  
ATOM   1358  HB3 MET A  90      43.059 101.566 110.402  1.00  0.00           H  
ATOM   1359  HG2 MET A  90      43.813 103.014 112.989  1.00  0.00           H  
ATOM   1360  HG3 MET A  90      42.174 102.198 112.782  1.00  0.00           H  
ATOM   1361  HE1 MET A  90      42.232  99.847 111.418  1.00  0.00           H  
ATOM   1362  HE2 MET A  90      42.424  98.596 112.611  1.00  0.00           H  
ATOM   1363  HE3 MET A  90      41.456 100.108 112.996  1.00  0.00           H  
ATOM   1364  N   LEU A  91      44.167 104.311 108.507  1.00  0.00           N  
ATOM   1365  CA  LEU A  91      44.026 104.494 107.085  1.00  0.00           C  
ATOM   1366  C   LEU A  91      45.361 104.594 106.312  1.00  0.00           C  
ATOM   1367  O   LEU A  91      45.455 104.397 105.120  1.00  0.00           O  
ATOM   1368  CB  LEU A  91      43.081 105.625 106.727  1.00  0.00           C  
ATOM   1369  CG  LEU A  91      42.307 105.443 105.357  1.00  0.00           C  
ATOM   1370  CD1 LEU A  91      41.141 104.464 105.587  1.00  0.00           C  
ATOM   1371  CD2 LEU A  91      41.821 106.734 104.906  1.00  0.00           C  
ATOM   1372  H   LEU A  91      43.763 104.925 109.198  1.00  0.00           H  
ATOM   1373  HA  LEU A  91      43.528 103.602 106.704  1.00  0.00           H  
ATOM   1374  HB2 LEU A  91      42.294 105.754 107.469  1.00  0.00           H  
ATOM   1375  HB3 LEU A  91      43.654 106.552 106.727  1.00  0.00           H  
ATOM   1376  HG  LEU A  91      42.904 104.958 104.587  1.00  0.00           H  
ATOM   1377 HD11 LEU A  91      41.406 103.523 106.069  1.00  0.00           H  
ATOM   1378 HD12 LEU A  91      40.398 104.928 106.235  1.00  0.00           H  
ATOM   1379 HD13 LEU A  91      40.706 104.105 104.654  1.00  0.00           H  
ATOM   1380 HD21 LEU A  91      42.651 107.321 104.514  1.00  0.00           H  
ATOM   1381 HD22 LEU A  91      40.988 106.590 104.216  1.00  0.00           H  
ATOM   1382 HD23 LEU A  91      41.425 107.278 105.764  1.00  0.00           H  
ATOM   1383  N   LYS A  92      46.465 104.968 107.042  1.00  0.00           N  
ATOM   1384  CA  LYS A  92      47.817 104.870 106.521  1.00  0.00           C  
ATOM   1385  C   LYS A  92      48.229 103.424 106.109  1.00  0.00           C  
ATOM   1386  O   LYS A  92      48.770 103.315 105.040  1.00  0.00           O  
ATOM   1387  CB  LYS A  92      48.888 105.371 107.525  1.00  0.00           C  
ATOM   1388  CG  LYS A  92      50.261 105.524 106.892  1.00  0.00           C  
ATOM   1389  CD  LYS A  92      50.173 106.555 105.662  1.00  0.00           C  
ATOM   1390  CE  LYS A  92      51.511 107.239 105.502  1.00  0.00           C  
ATOM   1391  NZ  LYS A  92      51.524 108.043 104.243  1.00  0.00           N1+
ATOM   1392  H   LYS A  92      46.322 105.416 107.936  1.00  0.00           H  
ATOM   1393  HA  LYS A  92      47.896 105.470 105.613  1.00  0.00           H  
ATOM   1394  HB2 LYS A  92      48.574 106.369 107.830  1.00  0.00           H  
ATOM   1395  HB3 LYS A  92      48.826 104.713 108.393  1.00  0.00           H  
ATOM   1396  HG2 LYS A  92      50.937 105.939 107.639  1.00  0.00           H  
ATOM   1397  HG3 LYS A  92      50.687 104.560 106.612  1.00  0.00           H  
ATOM   1398  HD2 LYS A  92      49.918 105.913 104.819  1.00  0.00           H  
ATOM   1399  HD3 LYS A  92      49.468 107.357 105.885  1.00  0.00           H  
ATOM   1400  HE2 LYS A  92      51.685 107.877 106.368  1.00  0.00           H  
ATOM   1401  HE3 LYS A  92      52.220 106.411 105.510  1.00  0.00           H  
ATOM   1402  HZ1 LYS A  92      51.168 107.522 103.456  1.00  0.00           H  
ATOM   1403  HZ2 LYS A  92      50.960 108.877 104.325  1.00  0.00           H  
ATOM   1404  HZ3 LYS A  92      52.447 108.431 104.105  1.00  0.00           H  
ATOM   1405  N   TYR A  93      47.719 102.343 106.734  1.00  0.00           N  
ATOM   1406  CA  TYR A  93      47.960 100.947 106.302  1.00  0.00           C  
ATOM   1407  C   TYR A  93      47.003 100.616 105.153  1.00  0.00           C  
ATOM   1408  O   TYR A  93      47.454  99.838 104.318  1.00  0.00           O  
ATOM   1409  CB  TYR A  93      47.751 100.058 107.512  1.00  0.00           C  
ATOM   1410  CG  TYR A  93      48.879 100.325 108.557  1.00  0.00           C  
ATOM   1411  CD1 TYR A  93      50.178  99.836 108.196  1.00  0.00           C  
ATOM   1412  CD2 TYR A  93      48.668 100.827 109.846  1.00  0.00           C  
ATOM   1413  CE1 TYR A  93      51.224  99.841 109.192  1.00  0.00           C  
ATOM   1414  CE2 TYR A  93      49.698 100.816 110.830  1.00  0.00           C  
ATOM   1415  CZ  TYR A  93      50.957 100.350 110.440  1.00  0.00           C  
ATOM   1416  OH  TYR A  93      51.952 100.416 111.393  1.00  0.00           O  
ATOM   1417  H   TYR A  93      47.166 102.574 107.547  1.00  0.00           H  
ATOM   1418  HA  TYR A  93      48.927 100.725 105.852  1.00  0.00           H  
ATOM   1419  HB2 TYR A  93      46.782 100.319 107.935  1.00  0.00           H  
ATOM   1420  HB3 TYR A  93      47.821  99.025 107.169  1.00  0.00           H  
ATOM   1421  HD1 TYR A  93      50.365  99.313 107.269  1.00  0.00           H  
ATOM   1422  HD2 TYR A  93      47.629 100.975 110.095  1.00  0.00           H  
ATOM   1423  HE1 TYR A  93      52.133  99.300 108.975  1.00  0.00           H  
ATOM   1424  HE2 TYR A  93      49.512 101.004 111.877  1.00  0.00           H  
ATOM   1425  HH  TYR A  93      52.694  99.848 111.172  1.00  0.00           H  
ATOM   1426  N   ALA A  94      45.798 101.181 105.154  1.00  0.00           N  
ATOM   1427  CA  ALA A  94      44.884 101.005 103.998  1.00  0.00           C  
ATOM   1428  C   ALA A  94      45.504 101.522 102.711  1.00  0.00           C  
ATOM   1429  O   ALA A  94      45.584 100.672 101.825  1.00  0.00           O  
ATOM   1430  CB  ALA A  94      43.545 101.739 104.259  1.00  0.00           C  
ATOM   1431  H   ALA A  94      45.477 101.871 105.817  1.00  0.00           H  
ATOM   1432  HA  ALA A  94      44.737  99.926 103.938  1.00  0.00           H  
ATOM   1433  HB1 ALA A  94      43.073 101.348 105.161  1.00  0.00           H  
ATOM   1434  HB2 ALA A  94      43.585 102.828 104.272  1.00  0.00           H  
ATOM   1435  HB3 ALA A  94      42.823 101.518 103.472  1.00  0.00           H  
ATOM   1436  N   LEU A  95      46.056 102.723 102.730  1.00  0.00           N  
ATOM   1437  CA  LEU A  95      46.658 103.414 101.622  1.00  0.00           C  
ATOM   1438  C   LEU A  95      47.811 102.598 101.032  1.00  0.00           C  
ATOM   1439  O   LEU A  95      47.786 102.321  99.828  1.00  0.00           O  
ATOM   1440  CB  LEU A  95      47.122 104.845 102.027  1.00  0.00           C  
ATOM   1441  CG  LEU A  95      46.103 106.003 102.218  1.00  0.00           C  
ATOM   1442  CD1 LEU A  95      46.850 107.231 102.833  1.00  0.00           C  
ATOM   1443  CD2 LEU A  95      45.538 106.425 100.837  1.00  0.00           C  
ATOM   1444  H   LEU A  95      45.998 103.306 103.554  1.00  0.00           H  
ATOM   1445  HA  LEU A  95      45.906 103.440 100.833  1.00  0.00           H  
ATOM   1446  HB2 LEU A  95      47.641 104.814 102.984  1.00  0.00           H  
ATOM   1447  HB3 LEU A  95      47.914 105.226 101.382  1.00  0.00           H  
ATOM   1448  HG  LEU A  95      45.293 105.702 102.883  1.00  0.00           H  
ATOM   1449 HD11 LEU A  95      47.381 106.957 103.744  1.00  0.00           H  
ATOM   1450 HD12 LEU A  95      47.454 107.771 102.104  1.00  0.00           H  
ATOM   1451 HD13 LEU A  95      46.127 108.017 103.047  1.00  0.00           H  
ATOM   1452 HD21 LEU A  95      46.338 106.444 100.098  1.00  0.00           H  
ATOM   1453 HD22 LEU A  95      44.819 105.694 100.466  1.00  0.00           H  
ATOM   1454 HD23 LEU A  95      44.991 107.359 100.966  1.00  0.00           H  
ATOM   1455  N   LYS A  96      48.729 102.122 101.843  1.00  0.00           N  
ATOM   1456  CA  LYS A  96      49.877 101.269 101.439  1.00  0.00           C  
ATOM   1457  C   LYS A  96      49.414 100.015 100.844  1.00  0.00           C  
ATOM   1458  O   LYS A  96      49.768  99.761  99.702  1.00  0.00           O  
ATOM   1459  CB  LYS A  96      50.806 100.949 102.609  1.00  0.00           C  
ATOM   1460  CG  LYS A  96      51.626 102.158 103.045  1.00  0.00           C  
ATOM   1461  CD  LYS A  96      52.272 101.779 104.389  1.00  0.00           C  
ATOM   1462  CE  LYS A  96      52.986 102.884 105.096  1.00  0.00           C  
ATOM   1463  NZ  LYS A  96      54.057 103.438 104.234  1.00  0.00           N1+
ATOM   1464  H   LYS A  96      48.620 102.414 102.804  1.00  0.00           H  
ATOM   1465  HA  LYS A  96      50.509 101.733 100.682  1.00  0.00           H  
ATOM   1466  HB2 LYS A  96      50.119 100.600 103.380  1.00  0.00           H  
ATOM   1467  HB3 LYS A  96      51.502 100.161 102.320  1.00  0.00           H  
ATOM   1468  HG2 LYS A  96      52.476 102.365 102.396  1.00  0.00           H  
ATOM   1469  HG3 LYS A  96      50.964 103.024 103.064  1.00  0.00           H  
ATOM   1470  HD2 LYS A  96      51.476 101.427 105.046  1.00  0.00           H  
ATOM   1471  HD3 LYS A  96      52.982 100.954 104.333  1.00  0.00           H  
ATOM   1472  HE2 LYS A  96      52.268 103.655 105.375  1.00  0.00           H  
ATOM   1473  HE3 LYS A  96      53.464 102.424 105.961  1.00  0.00           H  
ATOM   1474  HZ1 LYS A  96      54.782 102.740 104.145  1.00  0.00           H  
ATOM   1475  HZ2 LYS A  96      53.857 103.772 103.303  1.00  0.00           H  
ATOM   1476  HZ3 LYS A  96      54.436 104.247 104.705  1.00  0.00           H  
ATOM   1477  N   GLU A  97      48.497  99.196 101.488  1.00  0.00           N  
ATOM   1478  CA  GLU A  97      48.132  97.900 101.000  1.00  0.00           C  
ATOM   1479  C   GLU A  97      47.398  97.915  99.597  1.00  0.00           C  
ATOM   1480  O   GLU A  97      47.392  96.929  98.926  1.00  0.00           O  
ATOM   1481  CB  GLU A  97      47.206  97.364 102.092  1.00  0.00           C  
ATOM   1482  CG  GLU A  97      46.977  95.895 101.906  1.00  0.00           C  
ATOM   1483  CD  GLU A  97      48.169  95.011 101.823  1.00  0.00           C  
ATOM   1484  OE1 GLU A  97      48.682  94.641 100.721  1.00  0.00           O  
ATOM   1485  OE2 GLU A  97      48.757  94.684 102.902  1.00  0.00           O1-
ATOM   1486  H   GLU A  97      48.153  99.520 102.381  1.00  0.00           H  
ATOM   1487  HA  GLU A  97      48.984  97.227 100.911  1.00  0.00           H  
ATOM   1488  HB2 GLU A  97      47.766  97.483 103.020  1.00  0.00           H  
ATOM   1489  HB3 GLU A  97      46.267  97.911 102.006  1.00  0.00           H  
ATOM   1490  HG2 GLU A  97      46.214  95.586 102.621  1.00  0.00           H  
ATOM   1491  HG3 GLU A  97      46.367  95.716 101.020  1.00  0.00           H  
ATOM   1492  N   ARG A  98      46.929  99.071  99.155  1.00  0.00           N  
ATOM   1493  CA  ARG A  98      46.468  99.293  97.754  1.00  0.00           C  
ATOM   1494  C   ARG A  98      47.617  99.592  96.797  1.00  0.00           C  
ATOM   1495  O   ARG A  98      47.571  99.118  95.647  1.00  0.00           O  
ATOM   1496  CB  ARG A  98      45.557 100.544  97.726  1.00  0.00           C  
ATOM   1497  CG  ARG A  98      44.970 100.921  96.350  1.00  0.00           C  
ATOM   1498  CD  ARG A  98      44.030 102.136  96.445  1.00  0.00           C  
ATOM   1499  NE  ARG A  98      44.820 103.416  96.770  1.00  0.00           N  
ATOM   1500  CZ  ARG A  98      44.231 104.559  96.969  1.00  0.00           C  
ATOM   1501  NH1 ARG A  98      43.046 104.779  96.683  1.00  0.00           N1+
ATOM   1502  NH2 ARG A  98      44.916 105.564  97.393  1.00  0.00           N  
ATOM   1503  H   ARG A  98      46.754  99.820  99.808  1.00  0.00           H  
ATOM   1504  HA  ARG A  98      45.872  98.458  97.385  1.00  0.00           H  
ATOM   1505  HB2 ARG A  98      44.770 100.345  98.455  1.00  0.00           H  
ATOM   1506  HB3 ARG A  98      46.166 101.420  97.947  1.00  0.00           H  
ATOM   1507  HG2 ARG A  98      45.609 101.071  95.479  1.00  0.00           H  
ATOM   1508  HG3 ARG A  98      44.408 100.096  95.912  1.00  0.00           H  
ATOM   1509  HD2 ARG A  98      43.498 102.275  95.504  1.00  0.00           H  
ATOM   1510  HD3 ARG A  98      43.348 102.021  97.287  1.00  0.00           H  
ATOM   1511  HE  ARG A  98      45.780 103.386  97.082  1.00  0.00           H  
ATOM   1512 HH11 ARG A  98      42.475 104.053  96.276  1.00  0.00           H  
ATOM   1513 HH12 ARG A  98      42.667 105.714  96.743  1.00  0.00           H  
ATOM   1514 HH21 ARG A  98      45.865 105.412  97.704  1.00  0.00           H  
ATOM   1515 HH22 ARG A  98      44.432 106.367  97.769  1.00  0.00           H  
ATOM   1516  N   TRP A  99      48.612 100.433  97.195  1.00  0.00           N  
ATOM   1517  CA  TRP A  99      49.662 100.968  96.311  1.00  0.00           C  
ATOM   1518  C   TRP A  99      50.559  99.802  95.825  1.00  0.00           C  
ATOM   1519  O   TRP A  99      51.049  99.833  94.677  1.00  0.00           O  
ATOM   1520  CB  TRP A  99      50.372 102.129  97.008  1.00  0.00           C  
ATOM   1521  CG  TRP A  99      51.306 102.935  96.165  1.00  0.00           C  
ATOM   1522  CD1 TRP A  99      50.959 103.991  95.387  1.00  0.00           C  
ATOM   1523  CD2 TRP A  99      52.691 102.660  95.859  1.00  0.00           C  
ATOM   1524  CE2 TRP A  99      53.157 103.703  95.001  1.00  0.00           C  
ATOM   1525  CE3 TRP A  99      53.642 101.755  96.344  1.00  0.00           C  
ATOM   1526  NE1 TRP A  99      52.061 104.457  94.672  1.00  0.00           N  
ATOM   1527  CZ2 TRP A  99      54.452 103.859  94.582  1.00  0.00           C  
ATOM   1528  CZ3 TRP A  99      54.976 101.948  95.962  1.00  0.00           C  
ATOM   1529  CH2 TRP A  99      55.439 103.033  95.114  1.00  0.00           C  
ATOM   1530  H   TRP A  99      48.565 100.633  98.185  1.00  0.00           H  
ATOM   1531  HA  TRP A  99      49.243 101.293  95.359  1.00  0.00           H  
ATOM   1532  HB2 TRP A  99      49.721 102.750  97.624  1.00  0.00           H  
ATOM   1533  HB3 TRP A  99      51.010 101.749  97.806  1.00  0.00           H  
ATOM   1534  HD1 TRP A  99      50.007 104.502  95.403  1.00  0.00           H  
ATOM   1535  HE1 TRP A  99      51.978 105.202  93.995  1.00  0.00           H  
ATOM   1536  HE3 TRP A  99      53.350 100.980  97.037  1.00  0.00           H  
ATOM   1537  HZ2 TRP A  99      54.718 104.713  93.978  1.00  0.00           H  
ATOM   1538  HZ3 TRP A  99      55.765 101.287  96.289  1.00  0.00           H  
ATOM   1539  HH2 TRP A  99      56.471 103.069  94.794  1.00  0.00           H  
ATOM   1540  N   ASN A 100      50.709  98.780  96.637  1.00  0.00           N  
ATOM   1541  CA  ASN A 100      51.345  97.523  96.417  1.00  0.00           C  
ATOM   1542  C   ASN A 100      50.891  96.751  95.189  1.00  0.00           C  
ATOM   1543  O   ASN A 100      51.742  96.054  94.594  1.00  0.00           O  
ATOM   1544  CB  ASN A 100      51.189  96.690  97.700  1.00  0.00           C  
ATOM   1545  CG  ASN A 100      51.676  97.248  99.018  1.00  0.00           C  
ATOM   1546  ND2 ASN A 100      51.143  96.666 100.077  1.00  0.00           N  
ATOM   1547  OD1 ASN A 100      52.429  98.241  99.147  1.00  0.00           O  
ATOM   1548  H   ASN A 100      50.279  98.959  97.534  1.00  0.00           H  
ATOM   1549  HA  ASN A 100      52.401  97.741  96.257  1.00  0.00           H  
ATOM   1550  HB2 ASN A 100      50.144  96.391  97.783  1.00  0.00           H  
ATOM   1551  HB3 ASN A 100      51.654  95.715  97.552  1.00  0.00           H  
ATOM   1552 HD21 ASN A 100      51.355  96.985 101.011  1.00  0.00           H  
ATOM   1553 HD22 ASN A 100      50.568  95.859  99.880  1.00  0.00           H  
ATOM   1554  N   ARG A 101      49.649  97.023  94.767  1.00  0.00           N  
ATOM   1555  CA  ARG A 101      49.021  96.354  93.544  1.00  0.00           C  
ATOM   1556  C   ARG A 101      48.504  97.276  92.481  1.00  0.00           C  
ATOM   1557  O   ARG A 101      47.623  96.860  91.773  1.00  0.00           O  
ATOM   1558  CB  ARG A 101      47.971  95.408  94.074  1.00  0.00           C  
ATOM   1559  CG  ARG A 101      48.650  94.301  94.961  1.00  0.00           C  
ATOM   1560  CD  ARG A 101      47.697  93.166  95.380  1.00  0.00           C  
ATOM   1561  NE  ARG A 101      47.174  92.414  94.195  1.00  0.00           N  
ATOM   1562  CZ  ARG A 101      46.289  91.444  94.254  1.00  0.00           C  
ATOM   1563  NH1 ARG A 101      45.800  90.936  95.375  1.00  0.00           N1+
ATOM   1564  NH2 ARG A 101      45.752  90.950  93.223  1.00  0.00           N  
ATOM   1565  H   ARG A 101      49.080  97.741  95.191  1.00  0.00           H  
ATOM   1566  HA  ARG A 101      49.807  95.797  93.035  1.00  0.00           H  
ATOM   1567  HB2 ARG A 101      47.261  95.881  94.753  1.00  0.00           H  
ATOM   1568  HB3 ARG A 101      47.448  94.888  93.271  1.00  0.00           H  
ATOM   1569  HG2 ARG A 101      49.482  93.820  94.448  1.00  0.00           H  
ATOM   1570  HG3 ARG A 101      49.135  94.695  95.855  1.00  0.00           H  
ATOM   1571  HD2 ARG A 101      48.264  92.454  95.978  1.00  0.00           H  
ATOM   1572  HD3 ARG A 101      46.833  93.592  95.890  1.00  0.00           H  
ATOM   1573  HE  ARG A 101      47.434  92.686  93.258  1.00  0.00           H  
ATOM   1574 HH11 ARG A 101      46.077  91.308  96.272  1.00  0.00           H  
ATOM   1575 HH12 ARG A 101      45.249  90.096  95.273  1.00  0.00           H  
ATOM   1576 HH21 ARG A 101      45.899  91.302  92.288  1.00  0.00           H  
ATOM   1577 HH22 ARG A 101      45.137  90.157  93.333  1.00  0.00           H  
ATOM   1578  N   ARG A 102      48.909  98.578  92.444  1.00  0.00           N  
ATOM   1579  CA  ARG A 102      48.157  99.677  91.798  1.00  0.00           C  
ATOM   1580  C   ARG A 102      47.950  99.483  90.301  1.00  0.00           C  
ATOM   1581  O   ARG A 102      47.134 100.250  89.768  1.00  0.00           O  
ATOM   1582  CB  ARG A 102      48.912 100.956  91.947  1.00  0.00           C  
ATOM   1583  CG  ARG A 102      50.362 100.977  91.454  1.00  0.00           C  
ATOM   1584  CD  ARG A 102      50.891 102.364  91.714  1.00  0.00           C  
ATOM   1585  NE  ARG A 102      52.314 102.425  91.342  1.00  0.00           N  
ATOM   1586  CZ  ARG A 102      53.359 102.000  91.986  1.00  0.00           C  
ATOM   1587  NH1 ARG A 102      53.306 101.290  93.059  1.00  0.00           N1+
ATOM   1588  NH2 ARG A 102      54.616 102.305  91.521  1.00  0.00           N  
ATOM   1589  H   ARG A 102      49.689  98.894  93.002  1.00  0.00           H  
ATOM   1590  HA  ARG A 102      47.203  99.777  92.315  1.00  0.00           H  
ATOM   1591  HB2 ARG A 102      48.437 101.752  91.373  1.00  0.00           H  
ATOM   1592  HB3 ARG A 102      48.756 101.281  92.975  1.00  0.00           H  
ATOM   1593  HG2 ARG A 102      50.959 100.230  91.976  1.00  0.00           H  
ATOM   1594  HG3 ARG A 102      50.360 100.720  90.395  1.00  0.00           H  
ATOM   1595  HD2 ARG A 102      50.410 103.181  91.177  1.00  0.00           H  
ATOM   1596  HD3 ARG A 102      50.879 102.451  92.801  1.00  0.00           H  
ATOM   1597  HE  ARG A 102      52.493 102.968  90.509  1.00  0.00           H  
ATOM   1598 HH11 ARG A 102      52.432 101.023  93.489  1.00  0.00           H  
ATOM   1599 HH12 ARG A 102      54.174 100.918  93.417  1.00  0.00           H  
ATOM   1600 HH21 ARG A 102      54.749 102.786  90.642  1.00  0.00           H  
ATOM   1601 HH22 ARG A 102      55.390 101.911  92.036  1.00  0.00           H  
ATOM   1602  N   LYS A 103      48.649  98.567  89.658  1.00  0.00           N  
ATOM   1603  CA  LYS A 103      48.628  98.260  88.202  1.00  0.00           C  
ATOM   1604  C   LYS A 103      47.513  97.315  87.802  1.00  0.00           C  
ATOM   1605  O   LYS A 103      47.244  97.261  86.600  1.00  0.00           O  
ATOM   1606  CB  LYS A 103      49.986  97.766  87.711  1.00  0.00           C  
ATOM   1607  CG  LYS A 103      50.040  97.963  86.107  1.00  0.00           C  
ATOM   1608  CD  LYS A 103      51.481  97.771  85.610  1.00  0.00           C  
ATOM   1609  CE  LYS A 103      52.170  96.509  85.992  1.00  0.00           C  
ATOM   1610  NZ  LYS A 103      53.620  96.432  85.917  1.00  0.00           N1+
ATOM   1611  H   LYS A 103      49.365  98.141  90.231  1.00  0.00           H  
ATOM   1612  HA  LYS A 103      48.535  99.170  87.610  1.00  0.00           H  
ATOM   1613  HB2 LYS A 103      50.742  98.300  88.285  1.00  0.00           H  
ATOM   1614  HB3 LYS A 103      50.047  96.696  87.911  1.00  0.00           H  
ATOM   1615  HG2 LYS A 103      49.402  97.195  85.669  1.00  0.00           H  
ATOM   1616  HG3 LYS A 103      49.777  98.979  85.814  1.00  0.00           H  
ATOM   1617  HD2 LYS A 103      51.465  97.854  84.524  1.00  0.00           H  
ATOM   1618  HD3 LYS A 103      52.124  98.595  85.918  1.00  0.00           H  
ATOM   1619  HE2 LYS A 103      51.915  96.175  86.997  1.00  0.00           H  
ATOM   1620  HE3 LYS A 103      51.814  95.793  85.251  1.00  0.00           H  
ATOM   1621  HZ1 LYS A 103      54.068  96.887  85.135  1.00  0.00           H  
ATOM   1622  HZ2 LYS A 103      54.054  96.871  86.716  1.00  0.00           H  
ATOM   1623  HZ3 LYS A 103      53.845  95.452  85.829  1.00  0.00           H  
ATOM   1624  N   GLU A 104      46.884  96.676  88.725  1.00  0.00           N  
ATOM   1625  CA  GLU A 104      45.655  95.929  88.471  1.00  0.00           C  
ATOM   1626  C   GLU A 104      44.386  96.827  88.471  1.00  0.00           C  
ATOM   1627  O   GLU A 104      44.228  97.615  89.424  1.00  0.00           O  
ATOM   1628  CB  GLU A 104      45.579  94.905  89.634  1.00  0.00           C  
ATOM   1629  CG  GLU A 104      46.725  93.845  89.502  1.00  0.00           C  
ATOM   1630  CD  GLU A 104      46.711  92.739  90.571  1.00  0.00           C  
ATOM   1631  OE1 GLU A 104      47.537  92.779  91.474  1.00  0.00           O  
ATOM   1632  OE2 GLU A 104      45.909  91.751  90.452  1.00  0.00           O1-
ATOM   1633  H   GLU A 104      47.151  96.735  89.697  1.00  0.00           H  
ATOM   1634  HA  GLU A 104      45.875  95.272  87.631  1.00  0.00           H  
ATOM   1635  HB2 GLU A 104      45.628  95.376  90.616  1.00  0.00           H  
ATOM   1636  HB3 GLU A 104      44.661  94.333  89.502  1.00  0.00           H  
ATOM   1637  HG2 GLU A 104      46.636  93.452  88.488  1.00  0.00           H  
ATOM   1638  HG3 GLU A 104      47.715  94.285  89.616  1.00  0.00           H  
ATOM   1639  N   PRO A 105      43.396  96.617  87.498  1.00  0.00           N  
ATOM   1640  CA  PRO A 105      42.321  97.601  87.267  1.00  0.00           C  
ATOM   1641  C   PRO A 105      41.297  97.731  88.406  1.00  0.00           C  
ATOM   1642  O   PRO A 105      40.715  98.810  88.760  1.00  0.00           O  
ATOM   1643  CB  PRO A 105      41.661  97.180  85.938  1.00  0.00           C  
ATOM   1644  CG  PRO A 105      42.047  95.742  85.798  1.00  0.00           C  
ATOM   1645  CD  PRO A 105      43.422  95.693  86.420  1.00  0.00           C  
ATOM   1646  HA  PRO A 105      42.797  98.574  87.146  1.00  0.00           H  
ATOM   1647  HB2 PRO A 105      40.574  97.230  86.021  1.00  0.00           H  
ATOM   1648  HB3 PRO A 105      42.066  97.700  85.071  1.00  0.00           H  
ATOM   1649  HG2 PRO A 105      41.416  95.128  86.440  1.00  0.00           H  
ATOM   1650  HG3 PRO A 105      41.976  95.403  84.764  1.00  0.00           H  
ATOM   1651  HD2 PRO A 105      43.672  94.686  86.753  1.00  0.00           H  
ATOM   1652  HD3 PRO A 105      44.179  95.804  85.645  1.00  0.00           H  
ATOM   1653  N   ALA A 106      40.954  96.674  89.152  1.00  0.00           N  
ATOM   1654  CA  ALA A 106      40.092  96.830  90.376  1.00  0.00           C  
ATOM   1655  C   ALA A 106      40.797  97.458  91.634  1.00  0.00           C  
ATOM   1656  O   ALA A 106      40.188  98.075  92.498  1.00  0.00           O  
ATOM   1657  CB  ALA A 106      39.407  95.515  90.733  1.00  0.00           C  
ATOM   1658  H   ALA A 106      41.283  95.745  88.927  1.00  0.00           H  
ATOM   1659  HA  ALA A 106      39.249  97.483  90.150  1.00  0.00           H  
ATOM   1660  HB1 ALA A 106      39.119  95.018  89.807  1.00  0.00           H  
ATOM   1661  HB2 ALA A 106      40.021  94.775  91.246  1.00  0.00           H  
ATOM   1662  HB3 ALA A 106      38.452  95.719  91.219  1.00  0.00           H  
ATOM   1663  N   PHE A 107      42.108  97.465  91.487  1.00  0.00           N  
ATOM   1664  CA  PHE A 107      43.063  98.069  92.475  1.00  0.00           C  
ATOM   1665  C   PHE A 107      43.297  99.596  92.198  1.00  0.00           C  
ATOM   1666  O   PHE A 107      43.341 100.443  93.031  1.00  0.00           O  
ATOM   1667  CB  PHE A 107      44.432  97.303  92.682  1.00  0.00           C  
ATOM   1668  CG  PHE A 107      44.309  95.904  93.202  1.00  0.00           C  
ATOM   1669  CD1 PHE A 107      43.879  94.793  92.449  1.00  0.00           C  
ATOM   1670  CD2 PHE A 107      44.526  95.579  94.580  1.00  0.00           C  
ATOM   1671  CE1 PHE A 107      43.666  93.484  92.986  1.00  0.00           C  
ATOM   1672  CE2 PHE A 107      44.309  94.288  95.111  1.00  0.00           C  
ATOM   1673  CZ  PHE A 107      43.839  93.211  94.366  1.00  0.00           C  
ATOM   1674  H   PHE A 107      42.582  97.183  90.640  1.00  0.00           H  
ATOM   1675  HA  PHE A 107      42.598  98.012  93.460  1.00  0.00           H  
ATOM   1676  HB2 PHE A 107      45.007  97.138  91.771  1.00  0.00           H  
ATOM   1677  HB3 PHE A 107      45.090  97.832  93.372  1.00  0.00           H  
ATOM   1678  HD1 PHE A 107      43.627  94.966  91.413  1.00  0.00           H  
ATOM   1679  HD2 PHE A 107      44.917  96.354  95.222  1.00  0.00           H  
ATOM   1680  HE1 PHE A 107      43.570  92.598  92.376  1.00  0.00           H  
ATOM   1681  HE2 PHE A 107      44.574  94.229  96.156  1.00  0.00           H  
ATOM   1682  HZ  PHE A 107      43.692  92.229  94.791  1.00  0.00           H  
ATOM   1683  N   ASP A 108      43.421  99.882  90.882  1.00  0.00           N  
ATOM   1684  CA  ASP A 108      43.320 101.213  90.212  1.00  0.00           C  
ATOM   1685  C   ASP A 108      42.011 101.948  90.618  1.00  0.00           C  
ATOM   1686  O   ASP A 108      42.092 103.097  91.038  1.00  0.00           O  
ATOM   1687  CB  ASP A 108      43.401 101.019  88.615  1.00  0.00           C  
ATOM   1688  CG  ASP A 108      44.025 102.152  87.858  1.00  0.00           C  
ATOM   1689  OD1 ASP A 108      44.261 101.960  86.651  1.00  0.00           O  
ATOM   1690  OD2 ASP A 108      44.314 103.208  88.496  1.00  0.00           O1-
ATOM   1691  H   ASP A 108      43.456  99.093  90.251  1.00  0.00           H  
ATOM   1692  HA  ASP A 108      44.086 101.860  90.638  1.00  0.00           H  
ATOM   1693  HB2 ASP A 108      44.107 100.223  88.382  1.00  0.00           H  
ATOM   1694  HB3 ASP A 108      42.473 100.649  88.178  1.00  0.00           H  
ATOM   1695  N   LYS A 109      40.868 101.283  90.596  1.00  0.00           N  
ATOM   1696  CA  LYS A 109      39.567 101.909  90.787  1.00  0.00           C  
ATOM   1697  C   LYS A 109      39.236 102.144  92.231  1.00  0.00           C  
ATOM   1698  O   LYS A 109      38.294 102.848  92.607  1.00  0.00           O  
ATOM   1699  CB  LYS A 109      38.556 100.943  90.201  1.00  0.00           C  
ATOM   1700  CG  LYS A 109      37.070 101.450  90.413  1.00  0.00           C  
ATOM   1701  CD  LYS A 109      36.678 102.694  89.706  1.00  0.00           C  
ATOM   1702  CE  LYS A 109      35.242 103.034  90.022  1.00  0.00           C  
ATOM   1703  NZ  LYS A 109      34.891 104.241  89.341  1.00  0.00           N1+
ATOM   1704  H   LYS A 109      40.890 100.323  90.283  1.00  0.00           H  
ATOM   1705  HA  LYS A 109      39.474 102.838  90.225  1.00  0.00           H  
ATOM   1706  HB2 LYS A 109      38.699 100.859  89.124  1.00  0.00           H  
ATOM   1707  HB3 LYS A 109      38.625  99.927  90.590  1.00  0.00           H  
ATOM   1708  HG2 LYS A 109      36.355 100.653  90.211  1.00  0.00           H  
ATOM   1709  HG3 LYS A 109      36.819 101.506  91.471  1.00  0.00           H  
ATOM   1710  HD2 LYS A 109      37.353 103.444  90.116  1.00  0.00           H  
ATOM   1711  HD3 LYS A 109      36.734 102.549  88.627  1.00  0.00           H  
ATOM   1712  HE2 LYS A 109      34.513 102.258  89.791  1.00  0.00           H  
ATOM   1713  HE3 LYS A 109      35.075 103.201  91.086  1.00  0.00           H  
ATOM   1714  HZ1 LYS A 109      33.905 104.430  89.458  1.00  0.00           H  
ATOM   1715  HZ2 LYS A 109      35.483 104.984  89.684  1.00  0.00           H  
ATOM   1716  HZ3 LYS A 109      35.194 104.103  88.387  1.00  0.00           H  
ATOM   1717  N   TRP A 110      39.941 101.461  93.113  1.00  0.00           N  
ATOM   1718  CA  TRP A 110      39.894 101.375  94.640  1.00  0.00           C  
ATOM   1719  C   TRP A 110      40.239 102.732  95.199  1.00  0.00           C  
ATOM   1720  O   TRP A 110      41.344 103.254  95.020  1.00  0.00           O  
ATOM   1721  CB  TRP A 110      40.688 100.236  95.185  1.00  0.00           C  
ATOM   1722  CG  TRP A 110      40.628 100.020  96.691  1.00  0.00           C  
ATOM   1723  CD1 TRP A 110      39.782 100.518  97.582  1.00  0.00           C  
ATOM   1724  CD2 TRP A 110      41.580  99.276  97.481  1.00  0.00           C  
ATOM   1725  CE2 TRP A 110      41.253  99.370  98.857  1.00  0.00           C  
ATOM   1726  CE3 TRP A 110      42.775  98.536  97.145  1.00  0.00           C  
ATOM   1727  NE1 TRP A 110      40.065 100.050  98.839  1.00  0.00           N  
ATOM   1728  CZ2 TRP A 110      42.061  98.912  99.824  1.00  0.00           C  
ATOM   1729  CZ3 TRP A 110      43.515  97.873  98.067  1.00  0.00           C  
ATOM   1730  CH2 TRP A 110      43.171  98.074  99.442  1.00  0.00           C  
ATOM   1731  H   TRP A 110      40.748 100.960  92.767  1.00  0.00           H  
ATOM   1732  HA  TRP A 110      38.876 101.169  94.973  1.00  0.00           H  
ATOM   1733  HB2 TRP A 110      40.284  99.286  94.836  1.00  0.00           H  
ATOM   1734  HB3 TRP A 110      41.756 100.365  95.007  1.00  0.00           H  
ATOM   1735  HD1 TRP A 110      38.988 101.199  97.314  1.00  0.00           H  
ATOM   1736  HE1 TRP A 110      39.475 100.267  99.630  1.00  0.00           H  
ATOM   1737  HE3 TRP A 110      42.925  98.453  96.078  1.00  0.00           H  
ATOM   1738  HZ2 TRP A 110      41.817  99.016 100.871  1.00  0.00           H  
ATOM   1739  HZ3 TRP A 110      44.376  97.284  97.785  1.00  0.00           H  
ATOM   1740  HH2 TRP A 110      43.836  97.718 100.216  1.00  0.00           H  
ATOM   1741  N   VAL A 111      39.347 103.432  95.878  1.00  0.00           N  
ATOM   1742  CA  VAL A 111      39.461 104.844  96.468  1.00  0.00           C  
ATOM   1743  C   VAL A 111      39.485 104.754  98.003  1.00  0.00           C  
ATOM   1744  O   VAL A 111      38.706 104.065  98.651  1.00  0.00           O  
ATOM   1745  CB  VAL A 111      38.247 105.676  95.993  1.00  0.00           C  
ATOM   1746  CG1 VAL A 111      37.878 106.998  96.742  1.00  0.00           C  
ATOM   1747  CG2 VAL A 111      38.371 105.957  94.445  1.00  0.00           C  
ATOM   1748  H   VAL A 111      38.426 103.022  95.943  1.00  0.00           H  
ATOM   1749  HA  VAL A 111      40.396 105.202  96.038  1.00  0.00           H  
ATOM   1750  HB  VAL A 111      37.420 104.980  96.134  1.00  0.00           H  
ATOM   1751 HG11 VAL A 111      37.504 106.952  97.765  1.00  0.00           H  
ATOM   1752 HG12 VAL A 111      38.829 107.530  96.721  1.00  0.00           H  
ATOM   1753 HG13 VAL A 111      37.139 107.588  96.197  1.00  0.00           H  
ATOM   1754 HG21 VAL A 111      37.440 106.205  93.933  1.00  0.00           H  
ATOM   1755 HG22 VAL A 111      39.182 106.674  94.323  1.00  0.00           H  
ATOM   1756 HG23 VAL A 111      38.598 105.062  93.867  1.00  0.00           H  
ATOM   1757  N   ILE A 112      40.265 105.625  98.627  1.00  0.00           N  
ATOM   1758  CA  ILE A 112      40.635 105.552 100.068  1.00  0.00           C  
ATOM   1759  C   ILE A 112      40.895 106.938 100.710  1.00  0.00           C  
ATOM   1760  O   ILE A 112      41.896 107.584 100.428  1.00  0.00           O  
ATOM   1761  CB  ILE A 112      41.922 104.676 100.263  1.00  0.00           C  
ATOM   1762  CG1 ILE A 112      41.769 103.248  99.703  1.00  0.00           C  
ATOM   1763  CG2 ILE A 112      42.264 104.726 101.772  1.00  0.00           C  
ATOM   1764  CD1 ILE A 112      42.985 102.365  99.924  1.00  0.00           C  
ATOM   1765  H   ILE A 112      40.816 106.263  98.072  1.00  0.00           H  
ATOM   1766  HA  ILE A 112      39.762 105.192 100.613  1.00  0.00           H  
ATOM   1767  HB  ILE A 112      42.799 105.114  99.788  1.00  0.00           H  
ATOM   1768 HG12 ILE A 112      40.888 102.866 100.220  1.00  0.00           H  
ATOM   1769 HG13 ILE A 112      41.592 103.304  98.629  1.00  0.00           H  
ATOM   1770 HG21 ILE A 112      41.355 104.508 102.333  1.00  0.00           H  
ATOM   1771 HG22 ILE A 112      43.088 104.044 101.990  1.00  0.00           H  
ATOM   1772 HG23 ILE A 112      42.636 105.692 102.112  1.00  0.00           H  
ATOM   1773 HD11 ILE A 112      42.911 101.956 100.932  1.00  0.00           H  
ATOM   1774 HD12 ILE A 112      42.810 101.493  99.294  1.00  0.00           H  
ATOM   1775 HD13 ILE A 112      43.951 102.804  99.675  1.00  0.00           H  
ATOM   1776  N   GLU A 113      39.948 107.350 101.499  1.00  0.00           N  
ATOM   1777  CA  GLU A 113      39.807 108.697 102.102  1.00  0.00           C  
ATOM   1778  C   GLU A 113      39.327 108.685 103.499  1.00  0.00           C  
ATOM   1779  O   GLU A 113      38.811 107.688 103.946  1.00  0.00           O  
ATOM   1780  CB  GLU A 113      38.771 109.507 101.258  1.00  0.00           C  
ATOM   1781  CG  GLU A 113      38.941 109.439  99.759  1.00  0.00           C  
ATOM   1782  CD  GLU A 113      40.290 109.922  99.274  1.00  0.00           C  
ATOM   1783  OE1 GLU A 113      41.010 109.308  98.466  1.00  0.00           O  
ATOM   1784  OE2 GLU A 113      40.556 111.039  99.703  1.00  0.00           O1-
ATOM   1785  H   GLU A 113      39.340 106.611 101.825  1.00  0.00           H  
ATOM   1786  HA  GLU A 113      40.730 109.275 102.089  1.00  0.00           H  
ATOM   1787  HB2 GLU A 113      37.797 109.124 101.564  1.00  0.00           H  
ATOM   1788  HB3 GLU A 113      38.811 110.539 101.606  1.00  0.00           H  
ATOM   1789  HG2 GLU A 113      38.821 108.402  99.446  1.00  0.00           H  
ATOM   1790  HG3 GLU A 113      38.117 109.990  99.305  1.00  0.00           H  
ATOM   1791  N   GLU A 114      39.606 109.774 104.158  1.00  0.00           N  
ATOM   1792  CA  GLU A 114      39.082 110.116 105.460  1.00  0.00           C  
ATOM   1793  C   GLU A 114      37.564 110.325 105.436  1.00  0.00           C  
ATOM   1794  O   GLU A 114      37.116 111.138 104.632  1.00  0.00           O  
ATOM   1795  CB  GLU A 114      39.959 111.323 105.990  1.00  0.00           C  
ATOM   1796  CG  GLU A 114      39.418 111.882 107.360  1.00  0.00           C  
ATOM   1797  CD  GLU A 114      40.400 112.884 107.897  1.00  0.00           C  
ATOM   1798  OE1 GLU A 114      41.189 113.514 107.122  1.00  0.00           O  
ATOM   1799  OE2 GLU A 114      40.628 112.970 109.154  1.00  0.00           O1-
ATOM   1800  H   GLU A 114      40.146 110.461 103.651  1.00  0.00           H  
ATOM   1801  HA  GLU A 114      39.233 109.208 106.045  1.00  0.00           H  
ATOM   1802  HB2 GLU A 114      40.952 110.876 106.014  1.00  0.00           H  
ATOM   1803  HB3 GLU A 114      39.958 112.063 105.189  1.00  0.00           H  
ATOM   1804  HG2 GLU A 114      38.443 112.330 107.166  1.00  0.00           H  
ATOM   1805  HG3 GLU A 114      39.409 111.045 108.058  1.00  0.00           H  
ATOM   1806  N   ALA A 115      36.816 109.735 106.357  1.00  0.00           N  
ATOM   1807  CA  ALA A 115      35.435 110.108 106.576  1.00  0.00           C  
ATOM   1808  C   ALA A 115      34.981 109.702 107.956  1.00  0.00           C  
ATOM   1809  O   ALA A 115      35.088 108.544 108.402  1.00  0.00           O  
ATOM   1810  CB  ALA A 115      34.435 109.439 105.525  1.00  0.00           C  
ATOM   1811  H   ALA A 115      37.309 109.174 107.037  1.00  0.00           H  
ATOM   1812  HA  ALA A 115      35.373 111.190 106.454  1.00  0.00           H  
ATOM   1813  HB1 ALA A 115      34.405 109.924 104.549  1.00  0.00           H  
ATOM   1814  HB2 ALA A 115      34.595 108.373 105.365  1.00  0.00           H  
ATOM   1815  HB3 ALA A 115      33.379 109.580 105.753  1.00  0.00           H  
ATOM   1816  N   ASN A 116      34.228 110.540 108.610  1.00  0.00           N  
ATOM   1817  CA  ASN A 116      33.602 110.309 109.934  1.00  0.00           C  
ATOM   1818  C   ASN A 116      32.141 109.996 109.584  1.00  0.00           C  
ATOM   1819  O   ASN A 116      31.529 110.826 108.886  1.00  0.00           O  
ATOM   1820  CB  ASN A 116      33.726 111.525 110.845  1.00  0.00           C  
ATOM   1821  CG  ASN A 116      33.397 111.111 112.269  1.00  0.00           C  
ATOM   1822  ND2 ASN A 116      34.130 111.564 113.233  1.00  0.00           N  
ATOM   1823  OD1 ASN A 116      32.357 110.546 112.568  1.00  0.00           O  
ATOM   1824  H   ASN A 116      34.179 111.448 108.170  1.00  0.00           H  
ATOM   1825  HA  ASN A 116      34.028 109.405 110.369  1.00  0.00           H  
ATOM   1826  HB2 ASN A 116      34.730 111.937 110.752  1.00  0.00           H  
ATOM   1827  HB3 ASN A 116      33.036 112.297 110.504  1.00  0.00           H  
ATOM   1828 HD21 ASN A 116      33.848 111.558 114.204  1.00  0.00           H  
ATOM   1829 HD22 ASN A 116      35.031 111.870 112.895  1.00  0.00           H  
ATOM   1830  N   TRP A 117      31.441 108.976 110.182  1.00  0.00           N  
ATOM   1831  CA  TRP A 117      30.078 108.560 109.907  1.00  0.00           C  
ATOM   1832  C   TRP A 117      29.046 109.581 110.243  1.00  0.00           C  
ATOM   1833  O   TRP A 117      27.972 109.552 109.624  1.00  0.00           O  
ATOM   1834  CB  TRP A 117      29.699 107.352 110.615  1.00  0.00           C  
ATOM   1835  CG  TRP A 117      30.676 106.173 110.614  1.00  0.00           C  
ATOM   1836  CD1 TRP A 117      31.328 105.608 109.585  1.00  0.00           C  
ATOM   1837  CD2 TRP A 117      31.005 105.283 111.793  1.00  0.00           C  
ATOM   1838  CE2 TRP A 117      31.895 104.233 111.360  1.00  0.00           C  
ATOM   1839  CE3 TRP A 117      30.674 105.409 113.156  1.00  0.00           C  
ATOM   1840  NE1 TRP A 117      31.976 104.416 110.013  1.00  0.00           N  
ATOM   1841  CZ2 TRP A 117      32.480 103.398 112.323  1.00  0.00           C  
ATOM   1842  CZ3 TRP A 117      31.347 104.515 114.078  1.00  0.00           C  
ATOM   1843  CH2 TRP A 117      32.115 103.463 113.620  1.00  0.00           C  
ATOM   1844  H   TRP A 117      31.926 108.377 110.834  1.00  0.00           H  
ATOM   1845  HA  TRP A 117      29.912 108.260 108.872  1.00  0.00           H  
ATOM   1846  HB2 TRP A 117      29.651 107.538 111.688  1.00  0.00           H  
ATOM   1847  HB3 TRP A 117      28.728 106.915 110.380  1.00  0.00           H  
ATOM   1848  HD1 TRP A 117      31.366 106.075 108.612  1.00  0.00           H  
ATOM   1849  HE1 TRP A 117      32.534 103.833 109.407  1.00  0.00           H  
ATOM   1850  HE3 TRP A 117      30.115 106.215 113.608  1.00  0.00           H  
ATOM   1851  HZ2 TRP A 117      33.164 102.617 112.026  1.00  0.00           H  
ATOM   1852  HZ3 TRP A 117      31.232 104.664 115.142  1.00  0.00           H  
ATOM   1853  HH2 TRP A 117      32.524 102.756 114.327  1.00  0.00           H  
ATOM   1854  N   LEU A 118      29.288 110.527 111.134  1.00  0.00           N  
ATOM   1855  CA  LEU A 118      28.467 111.739 111.317  1.00  0.00           C  
ATOM   1856  C   LEU A 118      28.519 112.840 110.290  1.00  0.00           C  
ATOM   1857  O   LEU A 118      27.566 113.553 109.997  1.00  0.00           O  
ATOM   1858  CB  LEU A 118      28.914 112.267 112.695  1.00  0.00           C  
ATOM   1859  CG  LEU A 118      28.436 111.502 113.978  1.00  0.00           C  
ATOM   1860  CD1 LEU A 118      29.015 112.169 115.184  1.00  0.00           C  
ATOM   1861  CD2 LEU A 118      26.959 111.625 114.234  1.00  0.00           C  
ATOM   1862  H   LEU A 118      30.100 110.513 111.736  1.00  0.00           H  
ATOM   1863  HA  LEU A 118      27.415 111.484 111.194  1.00  0.00           H  
ATOM   1864  HB2 LEU A 118      30.003 112.256 112.665  1.00  0.00           H  
ATOM   1865  HB3 LEU A 118      28.544 113.292 112.707  1.00  0.00           H  
ATOM   1866  HG  LEU A 118      28.760 110.461 113.966  1.00  0.00           H  
ATOM   1867 HD11 LEU A 118      28.748 111.612 116.082  1.00  0.00           H  
ATOM   1868 HD12 LEU A 118      30.105 112.168 115.161  1.00  0.00           H  
ATOM   1869 HD13 LEU A 118      28.545 113.150 115.252  1.00  0.00           H  
ATOM   1870 HD21 LEU A 118      26.723 112.684 114.333  1.00  0.00           H  
ATOM   1871 HD22 LEU A 118      26.522 111.158 113.351  1.00  0.00           H  
ATOM   1872 HD23 LEU A 118      26.730 111.067 115.142  1.00  0.00           H  
ATOM   1873  N   THR A 119      29.608 112.933 109.538  1.00  0.00           N  
ATOM   1874  CA  THR A 119      29.873 113.860 108.414  1.00  0.00           C  
ATOM   1875  C   THR A 119      30.042 113.119 107.111  1.00  0.00           C  
ATOM   1876  O   THR A 119      30.415 113.697 106.105  1.00  0.00           O  
ATOM   1877  CB  THR A 119      31.006 114.811 108.804  1.00  0.00           C  
ATOM   1878  CG2 THR A 119      30.668 115.704 109.980  1.00  0.00           C  
ATOM   1879  OG1 THR A 119      32.098 114.101 109.060  1.00  0.00           O  
ATOM   1880  H   THR A 119      30.399 112.373 109.818  1.00  0.00           H  
ATOM   1881  HA  THR A 119      29.005 114.515 108.337  1.00  0.00           H  
ATOM   1882  HB  THR A 119      31.113 115.461 107.935  1.00  0.00           H  
ATOM   1883  HG1 THR A 119      32.453 113.920 108.187  1.00  0.00           H  
ATOM   1884 HG21 THR A 119      30.715 115.135 110.909  1.00  0.00           H  
ATOM   1885 HG22 THR A 119      31.232 116.637 109.959  1.00  0.00           H  
ATOM   1886 HG23 THR A 119      29.658 116.086 109.834  1.00  0.00           H  
ATOM   1887  N   LEU A 120      29.711 111.836 107.077  1.00  0.00           N  
ATOM   1888  CA  LEU A 120      29.968 110.989 105.830  1.00  0.00           C  
ATOM   1889  C   LEU A 120      29.233 111.487 104.667  1.00  0.00           C  
ATOM   1890  O   LEU A 120      29.771 111.506 103.512  1.00  0.00           O  
ATOM   1891  CB  LEU A 120      29.686 109.547 106.216  1.00  0.00           C  
ATOM   1892  CG  LEU A 120      29.315 108.615 105.071  1.00  0.00           C  
ATOM   1893  CD1 LEU A 120      30.479 108.295 104.124  1.00  0.00           C  
ATOM   1894  CD2 LEU A 120      28.697 107.364 105.570  1.00  0.00           C  
ATOM   1895  H   LEU A 120      29.788 111.424 107.996  1.00  0.00           H  
ATOM   1896  HA  LEU A 120      31.040 111.075 105.651  1.00  0.00           H  
ATOM   1897  HB2 LEU A 120      30.573 109.164 106.720  1.00  0.00           H  
ATOM   1898  HB3 LEU A 120      28.898 109.548 106.968  1.00  0.00           H  
ATOM   1899  HG  LEU A 120      28.525 109.127 104.523  1.00  0.00           H  
ATOM   1900 HD11 LEU A 120      30.183 107.583 103.354  1.00  0.00           H  
ATOM   1901 HD12 LEU A 120      30.963 109.195 103.746  1.00  0.00           H  
ATOM   1902 HD13 LEU A 120      31.280 107.790 104.665  1.00  0.00           H  
ATOM   1903 HD21 LEU A 120      28.301 106.662 104.836  1.00  0.00           H  
ATOM   1904 HD22 LEU A 120      29.411 106.791 106.160  1.00  0.00           H  
ATOM   1905 HD23 LEU A 120      27.880 107.696 106.212  1.00  0.00           H  
ATOM   1906  N   ASP A 121      28.095 112.132 104.855  1.00  0.00           N  
ATOM   1907  CA  ASP A 121      27.391 112.771 103.727  1.00  0.00           C  
ATOM   1908  C   ASP A 121      28.037 113.974 103.122  1.00  0.00           C  
ATOM   1909  O   ASP A 121      27.592 114.411 102.050  1.00  0.00           O  
ATOM   1910  CB  ASP A 121      25.961 113.058 104.153  1.00  0.00           C  
ATOM   1911  CG  ASP A 121      25.996 114.181 105.188  1.00  0.00           C  
ATOM   1912  OD1 ASP A 121      25.479 115.255 104.832  1.00  0.00           O  
ATOM   1913  OD2 ASP A 121      26.594 114.100 106.284  1.00  0.00           O1-
ATOM   1914  H   ASP A 121      27.799 112.384 105.788  1.00  0.00           H  
ATOM   1915  HA  ASP A 121      27.275 112.014 102.952  1.00  0.00           H  
ATOM   1916  HB2 ASP A 121      25.452 113.294 103.218  1.00  0.00           H  
ATOM   1917  HB3 ASP A 121      25.389 112.211 104.530  1.00  0.00           H  
ATOM   1918  N   LYS A 122      29.172 114.434 103.630  1.00  0.00           N  
ATOM   1919  CA  LYS A 122      29.960 115.628 103.201  1.00  0.00           C  
ATOM   1920  C   LYS A 122      31.408 115.221 102.921  1.00  0.00           C  
ATOM   1921  O   LYS A 122      32.035 115.811 102.059  1.00  0.00           O  
ATOM   1922  CB  LYS A 122      29.790 116.632 104.239  1.00  0.00           C  
ATOM   1923  CG  LYS A 122      28.425 117.443 104.164  1.00  0.00           C  
ATOM   1924  CD  LYS A 122      28.249 118.469 105.335  1.00  0.00           C  
ATOM   1925  CE  LYS A 122      27.934 117.841 106.741  1.00  0.00           C  
ATOM   1926  NZ  LYS A 122      26.614 117.199 106.788  1.00  0.00           N1+
ATOM   1927  H   LYS A 122      29.532 113.791 104.322  1.00  0.00           H  
ATOM   1928  HA  LYS A 122      29.599 116.048 102.262  1.00  0.00           H  
ATOM   1929  HB2 LYS A 122      30.065 116.213 105.208  1.00  0.00           H  
ATOM   1930  HB3 LYS A 122      30.614 117.326 104.079  1.00  0.00           H  
ATOM   1931  HG2 LYS A 122      28.508 118.024 103.245  1.00  0.00           H  
ATOM   1932  HG3 LYS A 122      27.564 116.776 104.108  1.00  0.00           H  
ATOM   1933  HD2 LYS A 122      29.234 118.933 105.281  1.00  0.00           H  
ATOM   1934  HD3 LYS A 122      27.429 119.154 105.118  1.00  0.00           H  
ATOM   1935  HE2 LYS A 122      28.775 117.229 107.065  1.00  0.00           H  
ATOM   1936  HE3 LYS A 122      27.861 118.614 107.505  1.00  0.00           H  
ATOM   1937  HZ1 LYS A 122      26.559 116.378 106.202  1.00  0.00           H  
ATOM   1938  HZ2 LYS A 122      26.400 116.971 107.748  1.00  0.00           H  
ATOM   1939  HZ3 LYS A 122      25.897 117.826 106.453  1.00  0.00           H  
ATOM   1940  N   ASP A 123      31.974 114.337 103.715  1.00  0.00           N  
ATOM   1941  CA  ASP A 123      33.331 113.778 103.528  1.00  0.00           C  
ATOM   1942  C   ASP A 123      33.486 112.968 102.247  1.00  0.00           C  
ATOM   1943  O   ASP A 123      34.537 113.105 101.621  1.00  0.00           O  
ATOM   1944  CB  ASP A 123      33.740 112.949 104.762  1.00  0.00           C  
ATOM   1945  CG  ASP A 123      33.620 113.713 106.108  1.00  0.00           C  
ATOM   1946  OD1 ASP A 123      33.701 113.163 107.217  1.00  0.00           O  
ATOM   1947  OD2 ASP A 123      33.556 114.958 105.967  1.00  0.00           O1-
ATOM   1948  H   ASP A 123      31.539 114.269 104.625  1.00  0.00           H  
ATOM   1949  HA  ASP A 123      34.027 114.617 103.522  1.00  0.00           H  
ATOM   1950  HB2 ASP A 123      33.019 112.132 104.737  1.00  0.00           H  
ATOM   1951  HB3 ASP A 123      34.752 112.565 104.640  1.00  0.00           H  
ATOM   1952  N   VAL A 124      32.523 112.208 101.820  1.00  0.00           N  
ATOM   1953  CA  VAL A 124      32.446 111.463 100.550  1.00  0.00           C  
ATOM   1954  C   VAL A 124      31.411 112.087  99.623  1.00  0.00           C  
ATOM   1955  O   VAL A 124      30.243 112.136 100.008  1.00  0.00           O  
ATOM   1956  CB  VAL A 124      31.952 110.031 100.912  1.00  0.00           C  
ATOM   1957  CG1 VAL A 124      31.705 108.967  99.767  1.00  0.00           C  
ATOM   1958  CG2 VAL A 124      32.927 109.282 101.821  1.00  0.00           C  
ATOM   1959  H   VAL A 124      31.714 112.217 102.424  1.00  0.00           H  
ATOM   1960  HA  VAL A 124      33.405 111.502 100.037  1.00  0.00           H  
ATOM   1961  HB  VAL A 124      31.009 110.113 101.453  1.00  0.00           H  
ATOM   1962 HG11 VAL A 124      31.148 108.137 100.203  1.00  0.00           H  
ATOM   1963 HG12 VAL A 124      31.012 109.401  99.045  1.00  0.00           H  
ATOM   1964 HG13 VAL A 124      32.596 108.615  99.248  1.00  0.00           H  
ATOM   1965 HG21 VAL A 124      33.916 109.302 101.362  1.00  0.00           H  
ATOM   1966 HG22 VAL A 124      33.056 109.694 102.821  1.00  0.00           H  
ATOM   1967 HG23 VAL A 124      32.679 108.241 102.027  1.00  0.00           H  
ATOM   1968  N   PRO A 125      31.748 112.504  98.380  1.00  0.00           N  
ATOM   1969  CA  PRO A 125      30.783 112.676  97.337  1.00  0.00           C  
ATOM   1970  C   PRO A 125      30.227 111.354  96.834  1.00  0.00           C  
ATOM   1971  O   PRO A 125      30.994 110.388  96.648  1.00  0.00           O  
ATOM   1972  CB  PRO A 125      31.376 113.575  96.314  1.00  0.00           C  
ATOM   1973  CG  PRO A 125      32.598 114.230  96.978  1.00  0.00           C  
ATOM   1974  CD  PRO A 125      32.945 113.281  98.166  1.00  0.00           C  
ATOM   1975  HA  PRO A 125      30.012 113.204  97.898  1.00  0.00           H  
ATOM   1976  HB2 PRO A 125      31.745 112.978  95.479  1.00  0.00           H  
ATOM   1977  HB3 PRO A 125      30.658 114.329  95.989  1.00  0.00           H  
ATOM   1978  HG2 PRO A 125      33.482 114.389  96.360  1.00  0.00           H  
ATOM   1979  HG3 PRO A 125      32.405 115.208  97.418  1.00  0.00           H  
ATOM   1980  HD2 PRO A 125      33.791 112.651  97.892  1.00  0.00           H  
ATOM   1981  HD3 PRO A 125      33.202 113.830  99.072  1.00  0.00           H  
ATOM   1982  N   ALA A 126      28.921 111.290  96.648  1.00  0.00           N  
ATOM   1983  CA  ALA A 126      28.164 109.977  96.395  1.00  0.00           C  
ATOM   1984  C   ALA A 126      28.303 109.393  95.019  1.00  0.00           C  
ATOM   1985  O   ALA A 126      28.097 108.186  94.866  1.00  0.00           O  
ATOM   1986  CB  ALA A 126      26.672 110.228  96.734  1.00  0.00           C  
ATOM   1987  H   ALA A 126      28.352 112.042  97.010  1.00  0.00           H  
ATOM   1988  HA  ALA A 126      28.513 109.264  97.142  1.00  0.00           H  
ATOM   1989  HB1 ALA A 126      26.503 110.316  97.807  1.00  0.00           H  
ATOM   1990  HB2 ALA A 126      26.342 111.160  96.274  1.00  0.00           H  
ATOM   1991  HB3 ALA A 126      26.020 109.451  96.335  1.00  0.00           H  
ATOM   1992  N   GLY A 127      28.608 110.240  94.057  1.00  0.00           N  
ATOM   1993  CA  GLY A 127      28.126 109.866  92.684  1.00  0.00           C  
ATOM   1994  C   GLY A 127      26.611 109.815  92.574  1.00  0.00           C  
ATOM   1995  O   GLY A 127      25.907 110.808  92.824  1.00  0.00           O  
ATOM   1996  H   GLY A 127      28.700 111.225  94.263  1.00  0.00           H  
ATOM   1997  HA2 GLY A 127      28.481 110.636  92.000  1.00  0.00           H  
ATOM   1998  HA3 GLY A 127      28.537 108.910  92.360  1.00  0.00           H  
ATOM   1999  N   ASP A 128      26.073 108.574  92.325  1.00  0.00           N  
ATOM   2000  CA  ASP A 128      24.672 108.275  92.541  1.00  0.00           C  
ATOM   2001  C   ASP A 128      24.510 107.058  93.478  1.00  0.00           C  
ATOM   2002  O   ASP A 128      23.449 106.398  93.412  1.00  0.00           O  
ATOM   2003  CB  ASP A 128      23.931 108.249  91.202  1.00  0.00           C  
ATOM   2004  CG  ASP A 128      24.162 106.911  90.427  1.00  0.00           C  
ATOM   2005  OD1 ASP A 128      25.221 106.242  90.652  1.00  0.00           O  
ATOM   2006  OD2 ASP A 128      23.390 106.617  89.476  1.00  0.00           O1-
ATOM   2007  H   ASP A 128      26.767 107.907  92.022  1.00  0.00           H  
ATOM   2008  HA  ASP A 128      24.204 109.053  93.145  1.00  0.00           H  
ATOM   2009  HB2 ASP A 128      22.878 108.367  91.457  1.00  0.00           H  
ATOM   2010  HB3 ASP A 128      24.085 109.125  90.572  1.00  0.00           H  
ATOM   2011  N   GLY A 129      25.498 106.612  94.196  1.00  0.00           N  
ATOM   2012  CA  GLY A 129      25.259 105.632  95.336  1.00  0.00           C  
ATOM   2013  C   GLY A 129      25.911 104.232  95.141  1.00  0.00           C  
ATOM   2014  O   GLY A 129      26.695 104.062  94.215  1.00  0.00           O  
ATOM   2015  H   GLY A 129      26.406 107.053  94.196  1.00  0.00           H  
ATOM   2016  HA2 GLY A 129      25.767 106.020  96.219  1.00  0.00           H  
ATOM   2017  HA3 GLY A 129      24.184 105.595  95.518  1.00  0.00           H  
ATOM   2018  N   PHE A 130      25.707 103.199  96.044  1.00  0.00           N  
ATOM   2019  CA  PHE A 130      26.448 101.947  95.953  1.00  0.00           C  
ATOM   2020  C   PHE A 130      25.445 100.784  96.112  1.00  0.00           C  
ATOM   2021  O   PHE A 130      24.347 100.869  96.746  1.00  0.00           O  
ATOM   2022  CB  PHE A 130      27.541 101.945  97.001  1.00  0.00           C  
ATOM   2023  CG  PHE A 130      28.588 103.066  97.026  1.00  0.00           C  
ATOM   2024  CD1 PHE A 130      28.319 104.354  97.577  1.00  0.00           C  
ATOM   2025  CD2 PHE A 130      29.941 102.818  96.576  1.00  0.00           C  
ATOM   2026  CE1 PHE A 130      29.336 105.315  97.548  1.00  0.00           C  
ATOM   2027  CE2 PHE A 130      30.899 103.772  96.549  1.00  0.00           C  
ATOM   2028  CZ  PHE A 130      30.614 105.060  97.029  1.00  0.00           C  
ATOM   2029  H   PHE A 130      25.182 103.299  96.901  1.00  0.00           H  
ATOM   2030  HA  PHE A 130      26.946 101.821  94.993  1.00  0.00           H  
ATOM   2031  HB2 PHE A 130      26.956 102.163  97.894  1.00  0.00           H  
ATOM   2032  HB3 PHE A 130      27.963 100.959  97.196  1.00  0.00           H  
ATOM   2033  HD1 PHE A 130      27.330 104.595  97.937  1.00  0.00           H  
ATOM   2034  HD2 PHE A 130      30.175 101.873  96.109  1.00  0.00           H  
ATOM   2035  HE1 PHE A 130      29.185 106.311  97.939  1.00  0.00           H  
ATOM   2036  HE2 PHE A 130      31.822 103.533  96.040  1.00  0.00           H  
ATOM   2037  HZ  PHE A 130      31.376 105.824  96.988  1.00  0.00           H  
ATOM   2038  N   ASP A 131      25.740  99.672  95.393  1.00  0.00           N  
ATOM   2039  CA  ASP A 131      24.892  98.444  95.351  1.00  0.00           C  
ATOM   2040  C   ASP A 131      24.883  97.667  96.704  1.00  0.00           C  
ATOM   2041  O   ASP A 131      23.888  97.019  97.129  1.00  0.00           O  
ATOM   2042  CB  ASP A 131      25.314  97.507  94.148  1.00  0.00           C  
ATOM   2043  CG  ASP A 131      25.466  98.205  92.808  1.00  0.00           C  
ATOM   2044  OD1 ASP A 131      26.404  97.801  92.102  1.00  0.00           O  
ATOM   2045  OD2 ASP A 131      24.678  99.160  92.524  1.00  0.00           O1-
ATOM   2046  H   ASP A 131      26.637  99.545  94.945  1.00  0.00           H  
ATOM   2047  HA  ASP A 131      23.878  98.833  95.260  1.00  0.00           H  
ATOM   2048  HB2 ASP A 131      26.277  97.026  94.321  1.00  0.00           H  
ATOM   2049  HB3 ASP A 131      24.514  96.774  94.057  1.00  0.00           H  
ATOM   2050  N   ALA A 132      25.987  97.902  97.506  1.00  0.00           N  
ATOM   2051  CA  ALA A 132      26.105  97.317  98.802  1.00  0.00           C  
ATOM   2052  C   ALA A 132      27.098  98.136  99.687  1.00  0.00           C  
ATOM   2053  O   ALA A 132      27.946  98.837  99.194  1.00  0.00           O  
ATOM   2054  CB  ALA A 132      26.445  95.873  98.736  1.00  0.00           C  
ATOM   2055  H   ALA A 132      26.826  98.364  97.183  1.00  0.00           H  
ATOM   2056  HA  ALA A 132      25.109  97.579  99.156  1.00  0.00           H  
ATOM   2057  HB1 ALA A 132      26.691  95.587  99.759  1.00  0.00           H  
ATOM   2058  HB2 ALA A 132      25.664  95.364  98.171  1.00  0.00           H  
ATOM   2059  HB3 ALA A 132      27.296  95.826  98.058  1.00  0.00           H  
ATOM   2060  N   VAL A 133      26.937  98.123 101.052  1.00  0.00           N  
ATOM   2061  CA  VAL A 133      27.759  98.850 102.055  1.00  0.00           C  
ATOM   2062  C   VAL A 133      28.200  98.005 103.232  1.00  0.00           C  
ATOM   2063  O   VAL A 133      27.350  97.448 103.866  1.00  0.00           O  
ATOM   2064  CB  VAL A 133      27.112 100.185 102.553  1.00  0.00           C  
ATOM   2065  CG1 VAL A 133      28.084 100.907 103.559  1.00  0.00           C  
ATOM   2066  CG2 VAL A 133      26.670 101.222 101.517  1.00  0.00           C  
ATOM   2067  H   VAL A 133      26.035  97.731 101.286  1.00  0.00           H  
ATOM   2068  HA  VAL A 133      28.735  99.110 101.647  1.00  0.00           H  
ATOM   2069  HB  VAL A 133      26.228  99.893 103.119  1.00  0.00           H  
ATOM   2070 HG11 VAL A 133      27.642 101.870 103.817  1.00  0.00           H  
ATOM   2071 HG12 VAL A 133      28.301 100.300 104.438  1.00  0.00           H  
ATOM   2072 HG13 VAL A 133      28.971 101.125 102.964  1.00  0.00           H  
ATOM   2073 HG21 VAL A 133      26.149 102.077 101.949  1.00  0.00           H  
ATOM   2074 HG22 VAL A 133      27.564 101.452 100.937  1.00  0.00           H  
ATOM   2075 HG23 VAL A 133      25.926 100.796 100.843  1.00  0.00           H  
ATOM   2076  N   ILE A 134      29.512  97.927 103.482  1.00  0.00           N  
ATOM   2077  CA  ILE A 134      30.116  97.053 104.494  1.00  0.00           C  
ATOM   2078  C   ILE A 134      30.551  97.883 105.736  1.00  0.00           C  
ATOM   2079  O   ILE A 134      31.055  98.992 105.617  1.00  0.00           O  
ATOM   2080  CB  ILE A 134      31.165  96.167 103.880  1.00  0.00           C  
ATOM   2081  CG1 ILE A 134      30.513  95.092 102.984  1.00  0.00           C  
ATOM   2082  CG2 ILE A 134      32.001  95.461 104.983  1.00  0.00           C  
ATOM   2083  CD1 ILE A 134      29.969  95.671 101.631  1.00  0.00           C  
ATOM   2084  H   ILE A 134      30.141  98.519 102.959  1.00  0.00           H  
ATOM   2085  HA  ILE A 134      29.350  96.368 104.856  1.00  0.00           H  
ATOM   2086  HB  ILE A 134      31.826  96.825 103.317  1.00  0.00           H  
ATOM   2087 HG12 ILE A 134      31.224  94.286 102.801  1.00  0.00           H  
ATOM   2088 HG13 ILE A 134      29.705  94.654 103.570  1.00  0.00           H  
ATOM   2089 HG21 ILE A 134      32.896  95.046 104.520  1.00  0.00           H  
ATOM   2090 HG22 ILE A 134      32.392  96.253 105.622  1.00  0.00           H  
ATOM   2091 HG23 ILE A 134      31.387  94.661 105.397  1.00  0.00           H  
ATOM   2092 HD11 ILE A 134      30.430  96.642 101.447  1.00  0.00           H  
ATOM   2093 HD12 ILE A 134      30.175  94.988 100.806  1.00  0.00           H  
ATOM   2094 HD13 ILE A 134      28.906  95.903 101.698  1.00  0.00           H  
ATOM   2095  N   CYS A 135      30.288  97.321 106.952  1.00  0.00           N  
ATOM   2096  CA  CYS A 135      30.607  97.961 108.211  1.00  0.00           C  
ATOM   2097  C   CYS A 135      30.903  97.079 109.401  1.00  0.00           C  
ATOM   2098  O   CYS A 135      30.104  96.845 110.322  1.00  0.00           O  
ATOM   2099  CB  CYS A 135      29.572  99.044 108.499  1.00  0.00           C  
ATOM   2100  SG  CYS A 135      30.026 100.115 109.927  1.00  0.00           S  
ATOM   2101  H   CYS A 135      29.925  96.381 107.018  1.00  0.00           H  
ATOM   2102  HA  CYS A 135      31.542  98.448 107.934  1.00  0.00           H  
ATOM   2103  HB2 CYS A 135      29.477  99.718 107.648  1.00  0.00           H  
ATOM   2104  HB3 CYS A 135      28.598  98.579 108.656  1.00  0.00           H  
ATOM   2105  HG  CYS A 135      29.731  99.155 110.808  1.00  0.00           H  
ATOM   2106  N   LEU A 136      32.064  96.352 109.318  1.00  0.00           N  
ATOM   2107  CA  LEU A 136      32.271  95.171 110.059  1.00  0.00           C  
ATOM   2108  C   LEU A 136      33.445  95.254 111.065  1.00  0.00           C  
ATOM   2109  O   LEU A 136      34.314  96.089 111.052  1.00  0.00           O  
ATOM   2110  CB  LEU A 136      32.350  94.017 109.084  1.00  0.00           C  
ATOM   2111  CG  LEU A 136      31.054  93.783 108.234  1.00  0.00           C  
ATOM   2112  CD1 LEU A 136      31.220  92.681 107.183  1.00  0.00           C  
ATOM   2113  CD2 LEU A 136      29.896  93.213 109.110  1.00  0.00           C  
ATOM   2114  H   LEU A 136      32.812  96.736 108.759  1.00  0.00           H  
ATOM   2115  HA  LEU A 136      31.482  94.907 110.765  1.00  0.00           H  
ATOM   2116  HB2 LEU A 136      33.181  94.157 108.393  1.00  0.00           H  
ATOM   2117  HB3 LEU A 136      32.601  93.114 109.639  1.00  0.00           H  
ATOM   2118  HG  LEU A 136      30.864  94.682 107.646  1.00  0.00           H  
ATOM   2119 HD11 LEU A 136      32.069  92.817 106.511  1.00  0.00           H  
ATOM   2120 HD12 LEU A 136      31.438  91.691 107.584  1.00  0.00           H  
ATOM   2121 HD13 LEU A 136      30.319  92.530 106.587  1.00  0.00           H  
ATOM   2122 HD21 LEU A 136      29.663  93.904 109.920  1.00  0.00           H  
ATOM   2123 HD22 LEU A 136      29.059  93.101 108.420  1.00  0.00           H  
ATOM   2124 HD23 LEU A 136      30.089  92.203 109.471  1.00  0.00           H  
ATOM   2125  N   GLY A 137      33.498  94.294 111.939  1.00  0.00           N  
ATOM   2126  CA  GLY A 137      34.502  94.042 113.041  1.00  0.00           C  
ATOM   2127  C   GLY A 137      34.134  94.538 114.437  1.00  0.00           C  
ATOM   2128  O   GLY A 137      35.011  94.797 115.244  1.00  0.00           O  
ATOM   2129  H   GLY A 137      32.706  93.671 112.013  1.00  0.00           H  
ATOM   2130  HA2 GLY A 137      34.648  92.968 112.922  1.00  0.00           H  
ATOM   2131  HA3 GLY A 137      35.466  94.432 112.716  1.00  0.00           H  
ATOM   2132  N   ASN A 138      32.846  94.727 114.659  1.00  0.00           N  
ATOM   2133  CA  ASN A 138      32.165  95.469 115.719  1.00  0.00           C  
ATOM   2134  C   ASN A 138      32.647  96.931 115.799  1.00  0.00           C  
ATOM   2135  O   ASN A 138      33.519  97.278 116.560  1.00  0.00           O  
ATOM   2136  CB  ASN A 138      32.229  94.695 116.976  1.00  0.00           C  
ATOM   2137  CG  ASN A 138      31.513  95.479 118.077  1.00  0.00           C  
ATOM   2138  ND2 ASN A 138      32.099  95.548 119.232  1.00  0.00           N  
ATOM   2139  OD1 ASN A 138      30.390  95.970 117.932  1.00  0.00           O  
ATOM   2140  H   ASN A 138      32.217  94.542 113.890  1.00  0.00           H  
ATOM   2141  HA  ASN A 138      31.107  95.433 115.459  1.00  0.00           H  
ATOM   2142  HB2 ASN A 138      31.767  93.713 116.880  1.00  0.00           H  
ATOM   2143  HB3 ASN A 138      33.260  94.433 117.214  1.00  0.00           H  
ATOM   2144 HD21 ASN A 138      31.563  96.163 119.828  1.00  0.00           H  
ATOM   2145 HD22 ASN A 138      32.972  95.115 119.499  1.00  0.00           H  
ATOM   2146  N   SER A 139      32.097  97.812 114.975  1.00  0.00           N  
ATOM   2147  CA  SER A 139      32.706  99.037 114.551  1.00  0.00           C  
ATOM   2148  C   SER A 139      31.976 100.236 114.977  1.00  0.00           C  
ATOM   2149  O   SER A 139      32.440 101.048 115.786  1.00  0.00           O  
ATOM   2150  CB  SER A 139      32.772  99.072 112.996  1.00  0.00           C  
ATOM   2151  OG  SER A 139      33.966  98.414 112.542  1.00  0.00           O  
ATOM   2152  H   SER A 139      31.209  97.572 114.556  1.00  0.00           H  
ATOM   2153  HA  SER A 139      33.730  99.069 114.923  1.00  0.00           H  
ATOM   2154  HB2 SER A 139      31.899  98.584 112.561  1.00  0.00           H  
ATOM   2155  HB3 SER A 139      32.624 100.102 112.673  1.00  0.00           H  
ATOM   2156  HG  SER A 139      33.818  97.467 112.495  1.00  0.00           H  
ATOM   2157  N   PHE A 140      30.729 100.344 114.492  1.00  0.00           N  
ATOM   2158  CA  PHE A 140      29.792 101.427 114.846  1.00  0.00           C  
ATOM   2159  C   PHE A 140      29.648 101.722 116.330  1.00  0.00           C  
ATOM   2160  O   PHE A 140      29.398 102.869 116.720  1.00  0.00           O  
ATOM   2161  CB  PHE A 140      28.470 100.857 114.186  1.00  0.00           C  
ATOM   2162  CG  PHE A 140      27.388 101.935 114.202  1.00  0.00           C  
ATOM   2163  CD1 PHE A 140      27.256 102.767 113.100  1.00  0.00           C  
ATOM   2164  CD2 PHE A 140      26.471 102.124 115.234  1.00  0.00           C  
ATOM   2165  CE1 PHE A 140      26.207 103.714 113.036  1.00  0.00           C  
ATOM   2166  CE2 PHE A 140      25.359 103.037 115.227  1.00  0.00           C  
ATOM   2167  CZ  PHE A 140      25.282 103.874 114.090  1.00  0.00           C  
ATOM   2168  H   PHE A 140      30.522  99.561 113.889  1.00  0.00           H  
ATOM   2169  HA  PHE A 140      30.054 102.324 114.284  1.00  0.00           H  
ATOM   2170  HB2 PHE A 140      28.728 100.654 113.146  1.00  0.00           H  
ATOM   2171  HB3 PHE A 140      28.041  99.951 114.614  1.00  0.00           H  
ATOM   2172  HD1 PHE A 140      27.824 102.651 112.189  1.00  0.00           H  
ATOM   2173  HD2 PHE A 140      26.530 101.473 116.094  1.00  0.00           H  
ATOM   2174  HE1 PHE A 140      26.183 104.274 112.112  1.00  0.00           H  
ATOM   2175  HE2 PHE A 140      24.751 103.225 116.100  1.00  0.00           H  
ATOM   2176  HZ  PHE A 140      24.477 104.586 113.992  1.00  0.00           H  
ATOM   2177  N   ALA A 141      29.713 100.677 117.216  1.00  0.00           N  
ATOM   2178  CA  ALA A 141      29.533 100.837 118.706  1.00  0.00           C  
ATOM   2179  C   ALA A 141      30.424 101.923 119.421  1.00  0.00           C  
ATOM   2180  O   ALA A 141      30.090 102.288 120.509  1.00  0.00           O  
ATOM   2181  CB  ALA A 141      29.505  99.444 119.420  1.00  0.00           C  
ATOM   2182  H   ALA A 141      29.805  99.735 116.863  1.00  0.00           H  
ATOM   2183  HA  ALA A 141      28.534 101.265 118.793  1.00  0.00           H  
ATOM   2184  HB1 ALA A 141      29.374  99.648 120.482  1.00  0.00           H  
ATOM   2185  HB2 ALA A 141      28.682  98.841 119.035  1.00  0.00           H  
ATOM   2186  HB3 ALA A 141      30.480  98.959 119.376  1.00  0.00           H  
ATOM   2187  N   HID A 142      31.465 102.312 118.675  1.00  0.00           N  
ATOM   2188  CA  HID A 142      32.353 103.425 118.974  1.00  0.00           C  
ATOM   2189  C   HID A 142      31.656 104.780 119.013  1.00  0.00           C  
ATOM   2190  O   HID A 142      31.958 105.653 119.920  1.00  0.00           O  
ATOM   2191  CB  HID A 142      33.510 103.422 117.956  1.00  0.00           C  
ATOM   2192  CG  HID A 142      34.535 102.352 118.210  1.00  0.00           C  
ATOM   2193  CD2 HID A 142      35.201 101.726 117.187  1.00  0.00           C  
ATOM   2194  ND1 HID A 142      34.987 101.804 119.367  1.00  0.00           N  
ATOM   2195  CE1 HID A 142      35.847 100.811 119.101  1.00  0.00           C  
ATOM   2196  NE2 HID A 142      36.079 100.821 117.753  1.00  0.00           N  
ATOM   2197  H   HID A 142      31.579 102.075 117.700  1.00  0.00           H  
ATOM   2198  HA  HID A 142      32.855 103.322 119.937  1.00  0.00           H  
ATOM   2199  HB2 HID A 142      32.957 103.253 117.032  1.00  0.00           H  
ATOM   2200  HB3 HID A 142      33.940 104.411 117.799  1.00  0.00           H  
ATOM   2201  HD1 HID A 142      34.639 101.968 120.301  1.00  0.00           H  
ATOM   2202  HD2 HID A 142      35.035 101.928 116.139  1.00  0.00           H  
ATOM   2203  HE1 HID A 142      36.142 100.185 119.930  1.00  0.00           H  
ATOM   2204  N   LEU A 143      30.617 104.956 118.152  1.00  0.00           N  
ATOM   2205  CA  LEU A 143      29.737 106.147 118.175  1.00  0.00           C  
ATOM   2206  C   LEU A 143      28.925 106.261 119.441  1.00  0.00           C  
ATOM   2207  O   LEU A 143      28.071 105.399 119.582  1.00  0.00           O  
ATOM   2208  CB  LEU A 143      28.956 106.099 116.903  1.00  0.00           C  
ATOM   2209  CG  LEU A 143      28.144 107.355 116.565  1.00  0.00           C  
ATOM   2210  CD1 LEU A 143      29.019 108.522 116.208  1.00  0.00           C  
ATOM   2211  CD2 LEU A 143      27.163 107.053 115.347  1.00  0.00           C  
ATOM   2212  H   LEU A 143      30.517 104.266 117.421  1.00  0.00           H  
ATOM   2213  HA  LEU A 143      30.379 107.015 118.028  1.00  0.00           H  
ATOM   2214  HB2 LEU A 143      29.491 105.819 115.997  1.00  0.00           H  
ATOM   2215  HB3 LEU A 143      28.239 105.283 116.986  1.00  0.00           H  
ATOM   2216  HG  LEU A 143      27.496 107.573 117.414  1.00  0.00           H  
ATOM   2217 HD11 LEU A 143      29.442 108.877 117.148  1.00  0.00           H  
ATOM   2218 HD12 LEU A 143      29.817 108.095 115.601  1.00  0.00           H  
ATOM   2219 HD13 LEU A 143      28.431 109.327 115.768  1.00  0.00           H  
ATOM   2220 HD21 LEU A 143      26.450 107.806 115.010  1.00  0.00           H  
ATOM   2221 HD22 LEU A 143      27.776 107.025 114.447  1.00  0.00           H  
ATOM   2222 HD23 LEU A 143      26.760 106.042 115.313  1.00  0.00           H  
ATOM   2223  N   PRO A 144      29.088 107.294 120.280  1.00  0.00           N  
ATOM   2224  CA  PRO A 144      28.376 107.370 121.541  1.00  0.00           C  
ATOM   2225  C   PRO A 144      26.990 107.855 121.370  1.00  0.00           C  
ATOM   2226  O   PRO A 144      26.781 108.617 120.498  1.00  0.00           O  
ATOM   2227  CB  PRO A 144      29.225 108.301 122.411  1.00  0.00           C  
ATOM   2228  CG  PRO A 144      29.887 109.179 121.355  1.00  0.00           C  
ATOM   2229  CD  PRO A 144      30.202 108.244 120.235  1.00  0.00           C  
ATOM   2230  HA  PRO A 144      28.342 106.361 121.955  1.00  0.00           H  
ATOM   2231  HB2 PRO A 144      28.687 108.843 123.187  1.00  0.00           H  
ATOM   2232  HB3 PRO A 144      29.922 107.644 122.934  1.00  0.00           H  
ATOM   2233  HG2 PRO A 144      29.130 109.908 121.068  1.00  0.00           H  
ATOM   2234  HG3 PRO A 144      30.788 109.611 121.791  1.00  0.00           H  
ATOM   2235  HD2 PRO A 144      30.125 108.746 119.270  1.00  0.00           H  
ATOM   2236  HD3 PRO A 144      31.156 107.743 120.392  1.00  0.00           H  
ATOM   2237  N   ASP A 145      26.185 107.566 122.377  1.00  0.00           N  
ATOM   2238  CA  ASP A 145      25.319 108.522 122.977  1.00  0.00           C  
ATOM   2239  C   ASP A 145      25.966 109.201 124.245  1.00  0.00           C  
ATOM   2240  O   ASP A 145      26.834 108.543 124.879  1.00  0.00           O  
ATOM   2241  CB  ASP A 145      24.055 107.639 123.312  1.00  0.00           C  
ATOM   2242  CG  ASP A 145      23.078 108.380 124.184  1.00  0.00           C  
ATOM   2243  OD1 ASP A 145      22.425 107.756 125.087  1.00  0.00           O  
ATOM   2244  OD2 ASP A 145      22.925 109.599 124.045  1.00  0.00           O1-
ATOM   2245  H   ASP A 145      26.686 106.950 123.003  1.00  0.00           H  
ATOM   2246  HA  ASP A 145      25.038 109.243 122.210  1.00  0.00           H  
ATOM   2247  HB2 ASP A 145      23.603 107.343 122.366  1.00  0.00           H  
ATOM   2248  HB3 ASP A 145      24.253 106.676 123.782  1.00  0.00           H  
ATOM   2249  N   SER A 146      25.549 110.423 124.578  1.00  0.00           N  
ATOM   2250  CA  SER A 146      26.017 111.215 125.614  1.00  0.00           C  
ATOM   2251  C   SER A 146      24.970 111.581 126.646  1.00  0.00           C  
ATOM   2252  O   SER A 146      25.267 112.071 127.725  1.00  0.00           O  
ATOM   2253  CB  SER A 146      26.775 112.396 125.076  1.00  0.00           C  
ATOM   2254  OG  SER A 146      25.978 113.209 124.211  1.00  0.00           O  
ATOM   2255  H   SER A 146      24.780 110.759 124.015  1.00  0.00           H  
ATOM   2256  HA  SER A 146      26.753 110.560 126.081  1.00  0.00           H  
ATOM   2257  HB2 SER A 146      27.113 113.034 125.892  1.00  0.00           H  
ATOM   2258  HB3 SER A 146      27.619 112.119 124.446  1.00  0.00           H  
ATOM   2259  HG  SER A 146      25.782 112.699 123.422  1.00  0.00           H  
ATOM   2260  N   LYS A 147      23.707 111.336 126.409  1.00  0.00           N  
ATOM   2261  CA  LYS A 147      22.595 112.046 127.056  1.00  0.00           C  
ATOM   2262  C   LYS A 147      21.369 111.143 127.296  1.00  0.00           C  
ATOM   2263  O   LYS A 147      20.511 111.554 128.102  1.00  0.00           O  
ATOM   2264  CB  LYS A 147      22.246 113.367 126.309  1.00  0.00           C  
ATOM   2265  CG  LYS A 147      21.722 112.966 124.922  1.00  0.00           C  
ATOM   2266  CD  LYS A 147      21.409 114.190 123.971  1.00  0.00           C  
ATOM   2267  CE  LYS A 147      22.611 114.883 123.383  1.00  0.00           C  
ATOM   2268  NZ  LYS A 147      22.191 115.991 122.427  1.00  0.00           N1+
ATOM   2269  H   LYS A 147      23.491 110.881 125.533  1.00  0.00           H  
ATOM   2270  HA  LYS A 147      22.984 112.361 128.025  1.00  0.00           H  
ATOM   2271  HB2 LYS A 147      21.577 114.094 126.768  1.00  0.00           H  
ATOM   2272  HB3 LYS A 147      23.175 113.873 126.048  1.00  0.00           H  
ATOM   2273  HG2 LYS A 147      22.366 112.248 124.415  1.00  0.00           H  
ATOM   2274  HG3 LYS A 147      20.736 112.516 125.037  1.00  0.00           H  
ATOM   2275  HD2 LYS A 147      20.748 113.947 123.139  1.00  0.00           H  
ATOM   2276  HD3 LYS A 147      20.951 114.931 124.625  1.00  0.00           H  
ATOM   2277  HE2 LYS A 147      23.296 115.248 124.148  1.00  0.00           H  
ATOM   2278  HE3 LYS A 147      23.192 114.153 122.820  1.00  0.00           H  
ATOM   2279  HZ1 LYS A 147      21.816 116.814 122.878  1.00  0.00           H  
ATOM   2280  HZ2 LYS A 147      22.961 116.274 121.839  1.00  0.00           H  
ATOM   2281  HZ3 LYS A 147      21.584 115.600 121.721  1.00  0.00           H  
ATOM   2282  N   GLY A 148      21.323 109.931 126.807  1.00  0.00           N  
ATOM   2283  CA  GLY A 148      20.188 109.009 126.786  1.00  0.00           C  
ATOM   2284  C   GLY A 148      19.319 108.996 125.553  1.00  0.00           C  
ATOM   2285  O   GLY A 148      18.117 108.966 125.766  1.00  0.00           O  
ATOM   2286  H   GLY A 148      22.185 109.616 126.384  1.00  0.00           H  
ATOM   2287  HA2 GLY A 148      20.414 107.962 126.984  1.00  0.00           H  
ATOM   2288  HA3 GLY A 148      19.459 109.306 127.539  1.00  0.00           H  
ATOM   2289  N   ASP A 149      19.822 109.117 124.329  1.00  0.00           N  
ATOM   2290  CA  ASP A 149      19.188 109.333 123.088  1.00  0.00           C  
ATOM   2291  C   ASP A 149      19.779 108.541 121.892  1.00  0.00           C  
ATOM   2292  O   ASP A 149      20.910 108.019 121.854  1.00  0.00           O  
ATOM   2293  CB  ASP A 149      19.209 110.852 122.688  1.00  0.00           C  
ATOM   2294  CG  ASP A 149      18.057 111.198 121.679  1.00  0.00           C  
ATOM   2295  OD1 ASP A 149      18.041 112.236 121.018  1.00  0.00           O  
ATOM   2296  OD2 ASP A 149      17.124 110.345 121.589  1.00  0.00           O1-
ATOM   2297  H   ASP A 149      20.812 108.940 124.233  1.00  0.00           H  
ATOM   2298  HA  ASP A 149      18.168 109.000 123.281  1.00  0.00           H  
ATOM   2299  HB2 ASP A 149      19.102 111.428 123.608  1.00  0.00           H  
ATOM   2300  HB3 ASP A 149      20.173 111.202 122.323  1.00  0.00           H  
ATOM   2301  N   GLN A 150      18.878 108.373 120.931  1.00  0.00           N  
ATOM   2302  CA  GLN A 150      19.091 107.551 119.773  1.00  0.00           C  
ATOM   2303  C   GLN A 150      19.599 108.326 118.623  1.00  0.00           C  
ATOM   2304  O   GLN A 150      20.011 107.709 117.611  1.00  0.00           O  
ATOM   2305  CB  GLN A 150      17.901 106.607 119.485  1.00  0.00           C  
ATOM   2306  CG  GLN A 150      17.544 105.610 120.603  1.00  0.00           C  
ATOM   2307  CD  GLN A 150      16.549 104.515 120.204  1.00  0.00           C  
ATOM   2308  NE2 GLN A 150      16.326 103.522 121.020  1.00  0.00           N  
ATOM   2309  OE1 GLN A 150      15.929 104.571 119.137  1.00  0.00           O  
ATOM   2310  H   GLN A 150      17.965 108.700 121.210  1.00  0.00           H  
ATOM   2311  HA  GLN A 150      19.909 106.869 120.003  1.00  0.00           H  
ATOM   2312  HB2 GLN A 150      16.945 107.077 119.254  1.00  0.00           H  
ATOM   2313  HB3 GLN A 150      18.207 106.012 118.625  1.00  0.00           H  
ATOM   2314  HG2 GLN A 150      18.483 105.097 120.809  1.00  0.00           H  
ATOM   2315  HG3 GLN A 150      17.270 106.150 121.509  1.00  0.00           H  
ATOM   2316 HE21 GLN A 150      15.724 102.831 120.594  1.00  0.00           H  
ATOM   2317 HE22 GLN A 150      16.796 103.440 121.910  1.00  0.00           H  
ATOM   2318  N   SER A 151      19.594 109.681 118.679  1.00  0.00           N  
ATOM   2319  CA  SER A 151      19.574 110.600 117.494  1.00  0.00           C  
ATOM   2320  C   SER A 151      20.888 110.620 116.759  1.00  0.00           C  
ATOM   2321  O   SER A 151      20.942 110.701 115.527  1.00  0.00           O  
ATOM   2322  CB  SER A 151      19.239 111.981 118.059  1.00  0.00           C  
ATOM   2323  OG  SER A 151      20.000 112.343 119.241  1.00  0.00           O  
ATOM   2324  H   SER A 151      19.419 110.201 119.528  1.00  0.00           H  
ATOM   2325  HA  SER A 151      18.815 110.175 116.836  1.00  0.00           H  
ATOM   2326  HB2 SER A 151      19.427 112.751 117.311  1.00  0.00           H  
ATOM   2327  HB3 SER A 151      18.159 112.051 118.189  1.00  0.00           H  
ATOM   2328  HG  SER A 151      19.323 112.303 119.921  1.00  0.00           H  
ATOM   2329  N   GLU A 152      22.039 110.590 117.487  1.00  0.00           N  
ATOM   2330  CA  GLU A 152      23.395 110.469 116.952  1.00  0.00           C  
ATOM   2331  C   GLU A 152      23.723 109.063 116.386  1.00  0.00           C  
ATOM   2332  O   GLU A 152      24.247 109.016 115.279  1.00  0.00           O  
ATOM   2333  CB  GLU A 152      24.397 111.004 118.055  1.00  0.00           C  
ATOM   2334  CG  GLU A 152      24.306 112.552 118.292  1.00  0.00           C  
ATOM   2335  CD  GLU A 152      25.517 113.289 118.915  1.00  0.00           C  
ATOM   2336  OE1 GLU A 152      25.726 114.507 118.644  1.00  0.00           O  
ATOM   2337  OE2 GLU A 152      26.274 112.668 119.713  1.00  0.00           O1-
ATOM   2338  H   GLU A 152      21.879 110.660 118.482  1.00  0.00           H  
ATOM   2339  HA  GLU A 152      23.469 111.128 116.087  1.00  0.00           H  
ATOM   2340  HB2 GLU A 152      24.199 110.430 118.961  1.00  0.00           H  
ATOM   2341  HB3 GLU A 152      25.388 110.745 117.682  1.00  0.00           H  
ATOM   2342  HG2 GLU A 152      24.250 112.942 117.275  1.00  0.00           H  
ATOM   2343  HG3 GLU A 152      23.361 112.765 118.792  1.00  0.00           H  
ATOM   2344  N   HIE A 153      23.141 108.009 116.954  1.00  0.00           N  
ATOM   2345  CA  HIE A 153      23.098 106.727 116.233  1.00  0.00           C  
ATOM   2346  C   HIE A 153      22.199 106.724 114.968  1.00  0.00           C  
ATOM   2347  O   HIE A 153      22.649 106.429 113.889  1.00  0.00           O  
ATOM   2348  CB  HIE A 153      22.644 105.589 117.210  1.00  0.00           C  
ATOM   2349  CG  HIE A 153      23.527 105.499 118.449  1.00  0.00           C  
ATOM   2350  CD2 HIE A 153      24.910 105.581 118.409  1.00  0.00           C  
ATOM   2351  ND1 HIE A 153      23.067 105.251 119.682  1.00  0.00           N  
ATOM   2352  CE1 HIE A 153      24.134 105.330 120.465  1.00  0.00           C  
ATOM   2353  NE2 HIE A 153      25.248 105.416 119.732  1.00  0.00           N  
ATOM   2354  H   HIE A 153      22.654 108.176 117.823  1.00  0.00           H  
ATOM   2355  HA  HIE A 153      24.119 106.534 115.903  1.00  0.00           H  
ATOM   2356  HB2 HIE A 153      21.665 105.852 117.610  1.00  0.00           H  
ATOM   2357  HB3 HIE A 153      22.516 104.611 116.745  1.00  0.00           H  
ATOM   2358  HD2 HIE A 153      25.519 105.965 117.604  1.00  0.00           H  
ATOM   2359  HE1 HIE A 153      24.134 105.293 121.544  1.00  0.00           H  
ATOM   2360  HE2 HIE A 153      26.212 105.280 120.003  1.00  0.00           H  
ATOM   2361  N   ARG A 154      20.971 107.284 115.098  1.00  0.00           N  
ATOM   2362  CA  ARG A 154      20.000 107.452 114.002  1.00  0.00           C  
ATOM   2363  C   ARG A 154      20.532 108.316 112.872  1.00  0.00           C  
ATOM   2364  O   ARG A 154      20.204 108.010 111.713  1.00  0.00           O  
ATOM   2365  CB  ARG A 154      18.643 108.002 114.442  1.00  0.00           C  
ATOM   2366  CG  ARG A 154      17.500 107.698 113.500  1.00  0.00           C  
ATOM   2367  CD  ARG A 154      16.122 108.186 114.026  1.00  0.00           C  
ATOM   2368  NE  ARG A 154      15.738 107.819 115.399  1.00  0.00           N  
ATOM   2369  CZ  ARG A 154      15.733 108.574 116.491  1.00  0.00           C  
ATOM   2370  NH1 ARG A 154      15.007 108.182 117.516  1.00  0.00           N1+
ATOM   2371  NH2 ARG A 154      16.349 109.660 116.690  1.00  0.00           N  
ATOM   2372  H   ARG A 154      20.707 107.733 115.964  1.00  0.00           H  
ATOM   2373  HA  ARG A 154      19.775 106.478 113.568  1.00  0.00           H  
ATOM   2374  HB2 ARG A 154      18.433 107.639 115.448  1.00  0.00           H  
ATOM   2375  HB3 ARG A 154      18.790 109.057 114.675  1.00  0.00           H  
ATOM   2376  HG2 ARG A 154      17.565 108.350 112.629  1.00  0.00           H  
ATOM   2377  HG3 ARG A 154      17.456 106.646 113.218  1.00  0.00           H  
ATOM   2378  HD2 ARG A 154      16.080 109.276 114.029  1.00  0.00           H  
ATOM   2379  HD3 ARG A 154      15.394 107.804 113.310  1.00  0.00           H  
ATOM   2380  HE  ARG A 154      15.275 106.933 115.541  1.00  0.00           H  
ATOM   2381 HH11 ARG A 154      14.495 107.319 117.403  1.00  0.00           H  
ATOM   2382 HH12 ARG A 154      14.955 108.727 118.365  1.00  0.00           H  
ATOM   2383 HH21 ARG A 154      16.773 110.138 115.908  1.00  0.00           H  
ATOM   2384 HH22 ARG A 154      15.989 110.202 117.464  1.00  0.00           H  
ATOM   2385  N   LEU A 155      21.202 109.418 113.209  1.00  0.00           N  
ATOM   2386  CA  LEU A 155      21.977 110.261 112.235  1.00  0.00           C  
ATOM   2387  C   LEU A 155      23.024 109.548 111.429  1.00  0.00           C  
ATOM   2388  O   LEU A 155      22.950 109.596 110.210  1.00  0.00           O  
ATOM   2389  CB  LEU A 155      22.659 111.480 112.956  1.00  0.00           C  
ATOM   2390  CG  LEU A 155      23.445 112.507 112.059  1.00  0.00           C  
ATOM   2391  CD1 LEU A 155      22.771 112.887 110.718  1.00  0.00           C  
ATOM   2392  CD2 LEU A 155      23.734 113.773 112.866  1.00  0.00           C  
ATOM   2393  H   LEU A 155      21.260 109.721 114.171  1.00  0.00           H  
ATOM   2394  HA  LEU A 155      21.320 110.634 111.448  1.00  0.00           H  
ATOM   2395  HB2 LEU A 155      21.834 111.987 113.457  1.00  0.00           H  
ATOM   2396  HB3 LEU A 155      23.364 111.296 113.767  1.00  0.00           H  
ATOM   2397  HG  LEU A 155      24.454 112.152 111.854  1.00  0.00           H  
ATOM   2398 HD11 LEU A 155      21.798 113.359 110.851  1.00  0.00           H  
ATOM   2399 HD12 LEU A 155      23.380 113.569 110.124  1.00  0.00           H  
ATOM   2400 HD13 LEU A 155      22.722 111.987 110.107  1.00  0.00           H  
ATOM   2401 HD21 LEU A 155      24.453 113.572 113.660  1.00  0.00           H  
ATOM   2402 HD22 LEU A 155      24.052 114.605 112.237  1.00  0.00           H  
ATOM   2403 HD23 LEU A 155      22.847 114.166 113.361  1.00  0.00           H  
ATOM   2404  N   ALA A 156      24.087 108.938 112.021  1.00  0.00           N  
ATOM   2405  CA  ALA A 156      24.994 108.105 111.263  1.00  0.00           C  
ATOM   2406  C   ALA A 156      24.407 106.910 110.401  1.00  0.00           C  
ATOM   2407  O   ALA A 156      24.807 106.649 109.250  1.00  0.00           O  
ATOM   2408  CB  ALA A 156      26.082 107.618 112.249  1.00  0.00           C  
ATOM   2409  H   ALA A 156      24.045 108.836 113.025  1.00  0.00           H  
ATOM   2410  HA  ALA A 156      25.506 108.783 110.579  1.00  0.00           H  
ATOM   2411  HB1 ALA A 156      26.819 107.053 111.679  1.00  0.00           H  
ATOM   2412  HB2 ALA A 156      26.552 108.484 112.713  1.00  0.00           H  
ATOM   2413  HB3 ALA A 156      25.659 106.914 112.967  1.00  0.00           H  
ATOM   2414  N   LEU A 157      23.370 106.266 110.885  1.00  0.00           N  
ATOM   2415  CA  LEU A 157      22.553 105.322 110.063  1.00  0.00           C  
ATOM   2416  C   LEU A 157      21.744 106.004 108.940  1.00  0.00           C  
ATOM   2417  O   LEU A 157      21.614 105.546 107.812  1.00  0.00           O  
ATOM   2418  CB  LEU A 157      21.749 104.361 110.892  1.00  0.00           C  
ATOM   2419  CG  LEU A 157      22.653 103.230 111.446  1.00  0.00           C  
ATOM   2420  CD1 LEU A 157      21.824 102.576 112.573  1.00  0.00           C  
ATOM   2421  CD2 LEU A 157      23.110 102.279 110.297  1.00  0.00           C  
ATOM   2422  H   LEU A 157      23.125 106.466 111.844  1.00  0.00           H  
ATOM   2423  HA  LEU A 157      23.316 104.722 109.568  1.00  0.00           H  
ATOM   2424  HB2 LEU A 157      21.236 104.933 111.667  1.00  0.00           H  
ATOM   2425  HB3 LEU A 157      20.935 103.886 110.344  1.00  0.00           H  
ATOM   2426  HG  LEU A 157      23.507 103.750 111.882  1.00  0.00           H  
ATOM   2427 HD11 LEU A 157      22.375 101.711 112.939  1.00  0.00           H  
ATOM   2428 HD12 LEU A 157      21.709 103.256 113.418  1.00  0.00           H  
ATOM   2429 HD13 LEU A 157      20.857 102.291 112.159  1.00  0.00           H  
ATOM   2430 HD21 LEU A 157      22.199 101.729 110.059  1.00  0.00           H  
ATOM   2431 HD22 LEU A 157      23.615 102.773 109.466  1.00  0.00           H  
ATOM   2432 HD23 LEU A 157      23.801 101.610 110.810  1.00  0.00           H  
ATOM   2433  N   LYS A 158      21.352 107.288 109.115  1.00  0.00           N  
ATOM   2434  CA  LYS A 158      20.731 108.215 108.060  1.00  0.00           C  
ATOM   2435  C   LYS A 158      21.771 108.558 106.980  1.00  0.00           C  
ATOM   2436  O   LYS A 158      21.410 108.500 105.788  1.00  0.00           O  
ATOM   2437  CB  LYS A 158      19.864 109.328 108.691  1.00  0.00           C  
ATOM   2438  CG  LYS A 158      18.402 108.971 108.832  1.00  0.00           C  
ATOM   2439  CD  LYS A 158      17.466 110.222 108.877  1.00  0.00           C  
ATOM   2440  CE  LYS A 158      15.991 109.822 109.129  1.00  0.00           C  
ATOM   2441  NZ  LYS A 158      15.467 108.912 108.105  1.00  0.00           N1+
ATOM   2442  H   LYS A 158      21.488 107.619 110.059  1.00  0.00           H  
ATOM   2443  HA  LYS A 158      20.087 107.527 107.512  1.00  0.00           H  
ATOM   2444  HB2 LYS A 158      20.292 109.688 109.627  1.00  0.00           H  
ATOM   2445  HB3 LYS A 158      19.902 110.175 108.006  1.00  0.00           H  
ATOM   2446  HG2 LYS A 158      18.034 108.477 107.932  1.00  0.00           H  
ATOM   2447  HG3 LYS A 158      18.111 108.208 109.555  1.00  0.00           H  
ATOM   2448  HD2 LYS A 158      17.716 110.855 109.728  1.00  0.00           H  
ATOM   2449  HD3 LYS A 158      17.571 110.874 108.010  1.00  0.00           H  
ATOM   2450  HE2 LYS A 158      15.916 109.257 110.058  1.00  0.00           H  
ATOM   2451  HE3 LYS A 158      15.433 110.740 109.315  1.00  0.00           H  
ATOM   2452  HZ1 LYS A 158      15.843 107.981 108.226  1.00  0.00           H  
ATOM   2453  HZ2 LYS A 158      14.459 108.890 108.047  1.00  0.00           H  
ATOM   2454  HZ3 LYS A 158      15.744 109.154 107.165  1.00  0.00           H  
ATOM   2455  N   ASN A 159      23.026 108.885 107.415  1.00  0.00           N  
ATOM   2456  CA  ASN A 159      24.123 109.060 106.498  1.00  0.00           C  
ATOM   2457  C   ASN A 159      24.326 107.763 105.661  1.00  0.00           C  
ATOM   2458  O   ASN A 159      24.492 107.794 104.412  1.00  0.00           O  
ATOM   2459  CB  ASN A 159      25.360 109.511 107.238  1.00  0.00           C  
ATOM   2460  CG  ASN A 159      25.142 110.940 107.878  1.00  0.00           C  
ATOM   2461  ND2 ASN A 159      26.002 111.319 108.752  1.00  0.00           N  
ATOM   2462  OD1 ASN A 159      24.464 111.803 107.322  1.00  0.00           O  
ATOM   2463  H   ASN A 159      23.186 108.994 108.406  1.00  0.00           H  
ATOM   2464  HA  ASN A 159      23.834 109.835 105.788  1.00  0.00           H  
ATOM   2465  HB2 ASN A 159      25.662 108.797 108.005  1.00  0.00           H  
ATOM   2466  HB3 ASN A 159      26.205 109.572 106.553  1.00  0.00           H  
ATOM   2467 HD21 ASN A 159      26.196 112.310 108.718  1.00  0.00           H  
ATOM   2468 HD22 ASN A 159      26.735 110.686 109.036  1.00  0.00           H  
ATOM   2469  N   ILE A 160      24.398 106.646 106.398  1.00  0.00           N  
ATOM   2470  CA  ILE A 160      24.727 105.317 105.799  1.00  0.00           C  
ATOM   2471  C   ILE A 160      23.597 104.915 104.761  1.00  0.00           C  
ATOM   2472  O   ILE A 160      23.929 104.423 103.664  1.00  0.00           O  
ATOM   2473  CB  ILE A 160      24.962 104.164 106.863  1.00  0.00           C  
ATOM   2474  CG1 ILE A 160      26.447 104.379 107.302  1.00  0.00           C  
ATOM   2475  CG2 ILE A 160      24.714 102.783 106.267  1.00  0.00           C  
ATOM   2476  CD1 ILE A 160      26.771 103.478 108.504  1.00  0.00           C  
ATOM   2477  H   ILE A 160      24.192 106.724 107.384  1.00  0.00           H  
ATOM   2478  HA  ILE A 160      25.624 105.424 105.189  1.00  0.00           H  
ATOM   2479  HB  ILE A 160      24.277 104.455 107.660  1.00  0.00           H  
ATOM   2480 HG12 ILE A 160      27.105 104.158 106.461  1.00  0.00           H  
ATOM   2481 HG13 ILE A 160      26.590 105.408 107.630  1.00  0.00           H  
ATOM   2482 HG21 ILE A 160      24.881 101.917 106.909  1.00  0.00           H  
ATOM   2483 HG22 ILE A 160      23.674 102.729 105.948  1.00  0.00           H  
ATOM   2484 HG23 ILE A 160      25.369 102.753 105.397  1.00  0.00           H  
ATOM   2485 HD11 ILE A 160      26.908 102.427 108.249  1.00  0.00           H  
ATOM   2486 HD12 ILE A 160      27.739 103.774 108.909  1.00  0.00           H  
ATOM   2487 HD13 ILE A 160      25.983 103.488 109.257  1.00  0.00           H  
ATOM   2488  N   ALA A 161      22.289 105.168 104.966  1.00  0.00           N  
ATOM   2489  CA  ALA A 161      21.117 105.044 104.069  1.00  0.00           C  
ATOM   2490  C   ALA A 161      21.245 105.912 102.852  1.00  0.00           C  
ATOM   2491  O   ALA A 161      21.007 105.400 101.744  1.00  0.00           O  
ATOM   2492  CB  ALA A 161      19.782 105.370 104.853  1.00  0.00           C  
ATOM   2493  H   ALA A 161      22.091 105.612 105.850  1.00  0.00           H  
ATOM   2494  HA  ALA A 161      20.983 104.010 103.752  1.00  0.00           H  
ATOM   2495  HB1 ALA A 161      18.924 105.015 104.282  1.00  0.00           H  
ATOM   2496  HB2 ALA A 161      19.796 104.854 105.812  1.00  0.00           H  
ATOM   2497  HB3 ALA A 161      19.670 106.454 104.897  1.00  0.00           H  
ATOM   2498  N   SER A 162      21.673 107.153 102.979  1.00  0.00           N  
ATOM   2499  CA  SER A 162      22.116 108.022 101.920  1.00  0.00           C  
ATOM   2500  C   SER A 162      23.293 107.546 101.019  1.00  0.00           C  
ATOM   2501  O   SER A 162      23.447 108.024  99.833  1.00  0.00           O  
ATOM   2502  CB  SER A 162      22.427 109.399 102.455  1.00  0.00           C  
ATOM   2503  OG  SER A 162      21.515 110.135 103.237  1.00  0.00           O  
ATOM   2504  H   SER A 162      21.635 107.524 103.918  1.00  0.00           H  
ATOM   2505  HA  SER A 162      21.358 108.149 101.147  1.00  0.00           H  
ATOM   2506  HB2 SER A 162      23.436 109.420 102.866  1.00  0.00           H  
ATOM   2507  HB3 SER A 162      22.472 110.023 101.562  1.00  0.00           H  
ATOM   2508  HG  SER A 162      21.798 111.043 103.368  1.00  0.00           H  
ATOM   2509  N   MET A 163      24.057 106.542 101.460  1.00  0.00           N  
ATOM   2510  CA  MET A 163      24.925 105.765 100.558  1.00  0.00           C  
ATOM   2511  C   MET A 163      24.370 104.547  99.808  1.00  0.00           C  
ATOM   2512  O   MET A 163      24.849 104.197  98.690  1.00  0.00           O  
ATOM   2513  CB  MET A 163      26.152 105.397 101.355  1.00  0.00           C  
ATOM   2514  CG  MET A 163      26.889 106.642 101.920  1.00  0.00           C  
ATOM   2515  SD  MET A 163      27.893 107.549 100.723  1.00  0.00           S  
ATOM   2516  CE  MET A 163      28.088 109.187 101.446  1.00  0.00           C  
ATOM   2517  H   MET A 163      24.014 106.268 102.431  1.00  0.00           H  
ATOM   2518  HA  MET A 163      25.284 106.351  99.712  1.00  0.00           H  
ATOM   2519  HB2 MET A 163      25.973 104.805 102.254  1.00  0.00           H  
ATOM   2520  HB3 MET A 163      26.885 104.892 100.727  1.00  0.00           H  
ATOM   2521  HG2 MET A 163      26.166 107.408 102.200  1.00  0.00           H  
ATOM   2522  HG3 MET A 163      27.576 106.453 102.745  1.00  0.00           H  
ATOM   2523  HE1 MET A 163      27.091 109.599 101.600  1.00  0.00           H  
ATOM   2524  HE2 MET A 163      28.705 109.080 102.337  1.00  0.00           H  
ATOM   2525  HE3 MET A 163      28.607 109.787 100.698  1.00  0.00           H  
ATOM   2526  N   VAL A 164      23.368 103.875 100.364  1.00  0.00           N  
ATOM   2527  CA  VAL A 164      22.794 102.616  99.726  1.00  0.00           C  
ATOM   2528  C   VAL A 164      21.762 102.961  98.615  1.00  0.00           C  
ATOM   2529  O   VAL A 164      20.840 103.675  98.919  1.00  0.00           O  
ATOM   2530  CB  VAL A 164      22.017 101.820 100.855  1.00  0.00           C  
ATOM   2531  CG1 VAL A 164      21.145 100.664 100.321  1.00  0.00           C  
ATOM   2532  CG2 VAL A 164      22.966 101.175 101.833  1.00  0.00           C  
ATOM   2533  H   VAL A 164      23.005 104.083 101.283  1.00  0.00           H  
ATOM   2534  HA  VAL A 164      23.553 101.943  99.327  1.00  0.00           H  
ATOM   2535  HB  VAL A 164      21.379 102.447 101.478  1.00  0.00           H  
ATOM   2536 HG11 VAL A 164      20.422 100.999  99.575  1.00  0.00           H  
ATOM   2537 HG12 VAL A 164      21.763  99.949  99.778  1.00  0.00           H  
ATOM   2538 HG13 VAL A 164      20.598 100.197 101.140  1.00  0.00           H  
ATOM   2539 HG21 VAL A 164      22.422 100.476 102.469  1.00  0.00           H  
ATOM   2540 HG22 VAL A 164      23.721 100.573 101.327  1.00  0.00           H  
ATOM   2541 HG23 VAL A 164      23.517 101.919 102.408  1.00  0.00           H  
ATOM   2542  N   ARG A 165      21.977 102.438  97.417  1.00  0.00           N  
ATOM   2543  CA  ARG A 165      21.065 102.533  96.258  1.00  0.00           C  
ATOM   2544  C   ARG A 165      19.704 101.916  96.573  1.00  0.00           C  
ATOM   2545  O   ARG A 165      19.589 100.995  97.426  1.00  0.00           O  
ATOM   2546  CB  ARG A 165      21.631 102.011  94.956  1.00  0.00           C  
ATOM   2547  CG  ARG A 165      22.629 102.961  94.328  1.00  0.00           C  
ATOM   2548  CD  ARG A 165      23.264 102.252  93.088  1.00  0.00           C  
ATOM   2549  NE  ARG A 165      24.252 103.111  92.322  1.00  0.00           N  
ATOM   2550  CZ  ARG A 165      25.279 102.755  91.506  1.00  0.00           C  
ATOM   2551  NH1 ARG A 165      26.062 103.730  91.088  1.00  0.00           N1+
ATOM   2552  NH2 ARG A 165      25.706 101.492  91.303  1.00  0.00           N  
ATOM   2553  H   ARG A 165      22.763 101.821  97.272  1.00  0.00           H  
ATOM   2554  HA  ARG A 165      20.869 103.604  96.240  1.00  0.00           H  
ATOM   2555  HB2 ARG A 165      22.075 101.031  95.129  1.00  0.00           H  
ATOM   2556  HB3 ARG A 165      20.813 101.891  94.246  1.00  0.00           H  
ATOM   2557  HG2 ARG A 165      22.061 103.840  94.020  1.00  0.00           H  
ATOM   2558  HG3 ARG A 165      23.402 103.259  95.036  1.00  0.00           H  
ATOM   2559  HD2 ARG A 165      23.897 101.405  93.354  1.00  0.00           H  
ATOM   2560  HD3 ARG A 165      22.537 101.652  92.542  1.00  0.00           H  
ATOM   2561  HE  ARG A 165      24.251 104.103  92.516  1.00  0.00           H  
ATOM   2562 HH11 ARG A 165      25.659 104.655  91.059  1.00  0.00           H  
ATOM   2563 HH12 ARG A 165      26.842 103.579  90.465  1.00  0.00           H  
ATOM   2564 HH21 ARG A 165      25.207 100.778  91.814  1.00  0.00           H  
ATOM   2565 HH22 ARG A 165      26.535 101.304  90.757  1.00  0.00           H  
ATOM   2566  N   PRO A 166      18.672 102.366  95.842  1.00  0.00           N  
ATOM   2567  CA  PRO A 166      17.381 101.711  95.996  1.00  0.00           C  
ATOM   2568  C   PRO A 166      17.330 100.210  95.689  1.00  0.00           C  
ATOM   2569  O   PRO A 166      17.978  99.911  94.698  1.00  0.00           O  
ATOM   2570  CB  PRO A 166      16.485 102.465  95.030  1.00  0.00           C  
ATOM   2571  CG  PRO A 166      17.057 103.893  94.923  1.00  0.00           C  
ATOM   2572  CD  PRO A 166      18.531 103.567  95.073  1.00  0.00           C  
ATOM   2573  HA  PRO A 166      17.031 101.943  97.001  1.00  0.00           H  
ATOM   2574  HB2 PRO A 166      16.480 101.998  94.045  1.00  0.00           H  
ATOM   2575  HB3 PRO A 166      15.457 102.536  95.389  1.00  0.00           H  
ATOM   2576  HG2 PRO A 166      16.807 104.417  94.001  1.00  0.00           H  
ATOM   2577  HG3 PRO A 166      16.656 104.481  95.749  1.00  0.00           H  
ATOM   2578  HD2 PRO A 166      18.992 103.333  94.112  1.00  0.00           H  
ATOM   2579  HD3 PRO A 166      18.986 104.418  95.579  1.00  0.00           H  
ATOM   2580  N   GLY A 167      16.758  99.340  96.497  1.00  0.00           N  
ATOM   2581  CA  GLY A 167      16.982  97.831  96.430  1.00  0.00           C  
ATOM   2582  C   GLY A 167      18.225  97.320  97.117  1.00  0.00           C  
ATOM   2583  O   GLY A 167      18.317  96.074  97.194  1.00  0.00           O  
ATOM   2584  H   GLY A 167      16.414  99.582  97.415  1.00  0.00           H  
ATOM   2585  HA2 GLY A 167      16.053  97.373  96.772  1.00  0.00           H  
ATOM   2586  HA3 GLY A 167      17.120  97.649  95.364  1.00  0.00           H  
ATOM   2587  N   GLY A 168      19.192  98.144  97.578  1.00  0.00           N  
ATOM   2588  CA  GLY A 168      20.571  97.877  97.976  1.00  0.00           C  
ATOM   2589  C   GLY A 168      20.805  97.466  99.396  1.00  0.00           C  
ATOM   2590  O   GLY A 168      19.836  97.344 100.179  1.00  0.00           O  
ATOM   2591  H   GLY A 168      18.897  99.105  97.676  1.00  0.00           H  
ATOM   2592  HA2 GLY A 168      20.992  97.100  97.338  1.00  0.00           H  
ATOM   2593  HA3 GLY A 168      21.180  98.756  97.762  1.00  0.00           H  
ATOM   2594  N   LEU A 169      22.053  97.109  99.750  1.00  0.00           N  
ATOM   2595  CA  LEU A 169      22.423  96.372 100.987  1.00  0.00           C  
ATOM   2596  C   LEU A 169      23.188  97.311 101.909  1.00  0.00           C  
ATOM   2597  O   LEU A 169      24.123  97.983 101.533  1.00  0.00           O  
ATOM   2598  CB  LEU A 169      23.202  95.090 100.679  1.00  0.00           C  
ATOM   2599  CG  LEU A 169      22.409  93.949  99.915  1.00  0.00           C  
ATOM   2600  CD1 LEU A 169      23.453  93.075  99.270  1.00  0.00           C  
ATOM   2601  CD2 LEU A 169      21.440  93.149 100.875  1.00  0.00           C  
ATOM   2602  H   LEU A 169      22.741  96.987  99.020  1.00  0.00           H  
ATOM   2603  HA  LEU A 169      21.503  96.114 101.511  1.00  0.00           H  
ATOM   2604  HB2 LEU A 169      23.952  95.488  99.995  1.00  0.00           H  
ATOM   2605  HB3 LEU A 169      23.756  94.706 101.536  1.00  0.00           H  
ATOM   2606  HG  LEU A 169      21.902  94.478  99.106  1.00  0.00           H  
ATOM   2607 HD11 LEU A 169      23.137  92.261  98.618  1.00  0.00           H  
ATOM   2608 HD12 LEU A 169      24.071  93.723  98.648  1.00  0.00           H  
ATOM   2609 HD13 LEU A 169      23.968  92.596 100.103  1.00  0.00           H  
ATOM   2610 HD21 LEU A 169      21.909  92.887 101.824  1.00  0.00           H  
ATOM   2611 HD22 LEU A 169      20.628  93.861 101.019  1.00  0.00           H  
ATOM   2612 HD23 LEU A 169      21.134  92.238 100.360  1.00  0.00           H  
ATOM   2613  N   LEU A 170      22.921  97.164 103.191  1.00  0.00           N  
ATOM   2614  CA  LEU A 170      23.799  97.464 104.343  1.00  0.00           C  
ATOM   2615  C   LEU A 170      24.121  96.079 104.936  1.00  0.00           C  
ATOM   2616  O   LEU A 170      23.192  95.250 105.024  1.00  0.00           O  
ATOM   2617  CB  LEU A 170      23.062  98.388 105.349  1.00  0.00           C  
ATOM   2618  CG  LEU A 170      23.849  98.639 106.693  1.00  0.00           C  
ATOM   2619  CD1 LEU A 170      25.301  99.131 106.548  1.00  0.00           C  
ATOM   2620  CD2 LEU A 170      22.997  99.733 107.449  1.00  0.00           C  
ATOM   2621  H   LEU A 170      22.121  96.624 103.490  1.00  0.00           H  
ATOM   2622  HA  LEU A 170      24.668  98.043 104.031  1.00  0.00           H  
ATOM   2623  HB2 LEU A 170      22.916  99.362 104.884  1.00  0.00           H  
ATOM   2624  HB3 LEU A 170      22.081  97.994 105.613  1.00  0.00           H  
ATOM   2625  HG  LEU A 170      23.834  97.737 107.305  1.00  0.00           H  
ATOM   2626 HD11 LEU A 170      25.916  98.456 105.952  1.00  0.00           H  
ATOM   2627 HD12 LEU A 170      25.332 100.111 106.074  1.00  0.00           H  
ATOM   2628 HD13 LEU A 170      25.744  99.323 107.525  1.00  0.00           H  
ATOM   2629 HD21 LEU A 170      23.415  99.961 108.430  1.00  0.00           H  
ATOM   2630 HD22 LEU A 170      23.084 100.627 106.833  1.00  0.00           H  
ATOM   2631 HD23 LEU A 170      21.957  99.436 107.589  1.00  0.00           H  
ATOM   2632  N   VAL A 171      25.360  95.884 105.378  1.00  0.00           N  
ATOM   2633  CA  VAL A 171      25.830  94.740 106.187  1.00  0.00           C  
ATOM   2634  C   VAL A 171      26.669  95.231 107.327  1.00  0.00           C  
ATOM   2635  O   VAL A 171      27.559  96.016 106.966  1.00  0.00           O  
ATOM   2636  CB  VAL A 171      26.374  93.621 105.321  1.00  0.00           C  
ATOM   2637  CG1 VAL A 171      26.591  92.388 106.205  1.00  0.00           C  
ATOM   2638  CG2 VAL A 171      25.402  93.244 104.116  1.00  0.00           C  
ATOM   2639  H   VAL A 171      26.025  96.614 105.162  1.00  0.00           H  
ATOM   2640  HA  VAL A 171      24.923  94.367 106.662  1.00  0.00           H  
ATOM   2641  HB  VAL A 171      27.342  93.930 104.928  1.00  0.00           H  
ATOM   2642 HG11 VAL A 171      27.177  92.560 107.108  1.00  0.00           H  
ATOM   2643 HG12 VAL A 171      25.620  91.947 106.433  1.00  0.00           H  
ATOM   2644 HG13 VAL A 171      27.147  91.627 105.658  1.00  0.00           H  
ATOM   2645 HG21 VAL A 171      24.480  92.913 104.594  1.00  0.00           H  
ATOM   2646 HG22 VAL A 171      25.274  94.080 103.428  1.00  0.00           H  
ATOM   2647 HG23 VAL A 171      25.832  92.417 103.550  1.00  0.00           H  
ATOM   2648  N   ILE A 172      26.384  94.997 108.600  1.00  0.00           N  
ATOM   2649  CA  ILE A 172      26.907  95.822 109.771  1.00  0.00           C  
ATOM   2650  C   ILE A 172      26.725  94.969 111.072  1.00  0.00           C  
ATOM   2651  O   ILE A 172      25.747  94.255 111.218  1.00  0.00           O  
ATOM   2652  CB  ILE A 172      26.216  97.226 109.861  1.00  0.00           C  
ATOM   2653  CG1 ILE A 172      26.620  98.088 111.071  1.00  0.00           C  
ATOM   2654  CG2 ILE A 172      24.691  97.161 109.947  1.00  0.00           C  
ATOM   2655  CD1 ILE A 172      26.294  99.548 111.031  1.00  0.00           C  
ATOM   2656  H   ILE A 172      25.540  94.452 108.706  1.00  0.00           H  
ATOM   2657  HA  ILE A 172      27.979  95.899 109.588  1.00  0.00           H  
ATOM   2658  HB  ILE A 172      26.512  97.733 108.942  1.00  0.00           H  
ATOM   2659 HG12 ILE A 172      26.244  97.632 111.987  1.00  0.00           H  
ATOM   2660 HG13 ILE A 172      27.704  98.043 110.973  1.00  0.00           H  
ATOM   2661 HG21 ILE A 172      24.209  96.369 109.375  1.00  0.00           H  
ATOM   2662 HG22 ILE A 172      24.307  96.877 110.927  1.00  0.00           H  
ATOM   2663 HG23 ILE A 172      24.169  98.026 109.540  1.00  0.00           H  
ATOM   2664 HD11 ILE A 172      26.852 100.059 110.246  1.00  0.00           H  
ATOM   2665 HD12 ILE A 172      25.206  99.604 110.997  1.00  0.00           H  
ATOM   2666 HD13 ILE A 172      26.565  99.868 112.038  1.00  0.00           H  
ATOM   2667  N   ASP A 173      27.596  95.088 112.005  1.00  0.00           N  
ATOM   2668  CA  ASP A 173      27.560  94.248 113.274  1.00  0.00           C  
ATOM   2669  C   ASP A 173      27.582  94.918 114.678  1.00  0.00           C  
ATOM   2670  O   ASP A 173      27.851  96.071 114.684  1.00  0.00           O  
ATOM   2671  CB  ASP A 173      28.805  93.351 113.098  1.00  0.00           C  
ATOM   2672  CG  ASP A 173      30.183  93.913 112.857  1.00  0.00           C  
ATOM   2673  OD1 ASP A 173      31.159  93.149 112.681  1.00  0.00           O  
ATOM   2674  OD2 ASP A 173      30.419  95.104 112.968  1.00  0.00           O1-
ATOM   2675  H   ASP A 173      28.457  95.599 111.881  1.00  0.00           H  
ATOM   2676  HA  ASP A 173      26.641  93.662 113.238  1.00  0.00           H  
ATOM   2677  HB2 ASP A 173      28.758  92.765 114.017  1.00  0.00           H  
ATOM   2678  HB3 ASP A 173      28.660  92.682 112.249  1.00  0.00           H  
ATOM   2679  N   HIE A 174      27.262  94.201 115.709  1.00  0.00           N  
ATOM   2680  CA  HIE A 174      27.503  94.542 117.121  1.00  0.00           C  
ATOM   2681  C   HIE A 174      27.759  93.297 117.965  1.00  0.00           C  
ATOM   2682  O   HIE A 174      27.161  92.266 117.810  1.00  0.00           O  
ATOM   2683  CB  HIE A 174      26.459  95.440 117.752  1.00  0.00           C  
ATOM   2684  CG  HIE A 174      24.996  94.996 117.924  1.00  0.00           C  
ATOM   2685  CD2 HIE A 174      24.435  93.890 117.277  1.00  0.00           C  
ATOM   2686  ND1 HIE A 174      23.968  95.627 118.666  1.00  0.00           N  
ATOM   2687  CE1 HIE A 174      22.859  94.949 118.423  1.00  0.00           C  
ATOM   2688  NE2 HIE A 174      23.121  93.901 117.614  1.00  0.00           N  
ATOM   2689  H   HIE A 174      26.818  93.322 115.482  1.00  0.00           H  
ATOM   2690  HA  HIE A 174      28.419  95.132 117.123  1.00  0.00           H  
ATOM   2691  HB2 HIE A 174      26.871  95.671 118.734  1.00  0.00           H  
ATOM   2692  HB3 HIE A 174      26.424  96.381 117.202  1.00  0.00           H  
ATOM   2693  HD2 HIE A 174      24.945  93.207 116.612  1.00  0.00           H  
ATOM   2694  HE1 HIE A 174      21.888  95.365 118.651  1.00  0.00           H  
ATOM   2695  HE2 HIE A 174      22.402  93.507 117.025  1.00  0.00           H  
ATOM   2696  N   ARG A 175      28.766  93.410 118.817  1.00  0.00           N  
ATOM   2697  CA  ARG A 175      29.128  92.338 119.812  1.00  0.00           C  
ATOM   2698  C   ARG A 175      28.019  91.995 120.699  1.00  0.00           C  
ATOM   2699  O   ARG A 175      27.130  92.821 120.926  1.00  0.00           O  
ATOM   2700  CB  ARG A 175      30.437  92.768 120.614  1.00  0.00           C  
ATOM   2701  CG  ARG A 175      30.904  91.811 121.709  1.00  0.00           C  
ATOM   2702  CD  ARG A 175      32.193  92.373 122.239  1.00  0.00           C  
ATOM   2703  NE  ARG A 175      33.268  91.794 121.489  1.00  0.00           N  
ATOM   2704  CZ  ARG A 175      33.857  90.642 121.783  1.00  0.00           C  
ATOM   2705  NH1 ARG A 175      33.356  89.689 122.474  1.00  0.00           N1+
ATOM   2706  NH2 ARG A 175      34.956  90.398 121.191  1.00  0.00           N  
ATOM   2707  H   ARG A 175      29.369  94.211 118.686  1.00  0.00           H  
ATOM   2708  HA  ARG A 175      29.405  91.454 119.237  1.00  0.00           H  
ATOM   2709  HB2 ARG A 175      31.273  92.957 119.942  1.00  0.00           H  
ATOM   2710  HB3 ARG A 175      30.175  93.771 120.951  1.00  0.00           H  
ATOM   2711  HG2 ARG A 175      30.229  91.906 122.560  1.00  0.00           H  
ATOM   2712  HG3 ARG A 175      31.025  90.748 121.497  1.00  0.00           H  
ATOM   2713  HD2 ARG A 175      32.200  93.462 122.180  1.00  0.00           H  
ATOM   2714  HD3 ARG A 175      32.257  91.995 123.259  1.00  0.00           H  
ATOM   2715  HE  ARG A 175      33.859  92.447 120.996  1.00  0.00           H  
ATOM   2716 HH11 ARG A 175      32.417  89.809 122.826  1.00  0.00           H  
ATOM   2717 HH12 ARG A 175      33.879  88.834 122.592  1.00  0.00           H  
ATOM   2718 HH21 ARG A 175      35.407  91.100 120.621  1.00  0.00           H  
ATOM   2719 HH22 ARG A 175      35.459  89.528 121.290  1.00  0.00           H  
ATOM   2720  N   ASN A 176      28.019  90.717 121.177  1.00  0.00           N  
ATOM   2721  CA  ASN A 176      27.093  90.266 122.207  1.00  0.00           C  
ATOM   2722  C   ASN A 176      27.351  90.956 123.602  1.00  0.00           C  
ATOM   2723  O   ASN A 176      28.066  90.365 124.388  1.00  0.00           O  
ATOM   2724  CB  ASN A 176      27.134  88.693 122.229  1.00  0.00           C  
ATOM   2725  CG  ASN A 176      25.979  88.179 123.056  1.00  0.00           C  
ATOM   2726  ND2 ASN A 176      25.582  86.950 122.821  1.00  0.00           N  
ATOM   2727  OD1 ASN A 176      25.302  88.910 123.836  1.00  0.00           O  
ATOM   2728  H   ASN A 176      28.788  90.084 121.007  1.00  0.00           H  
ATOM   2729  HA  ASN A 176      26.035  90.407 121.980  1.00  0.00           H  
ATOM   2730  HB2 ASN A 176      26.927  88.196 121.280  1.00  0.00           H  
ATOM   2731  HB3 ASN A 176      28.111  88.300 122.513  1.00  0.00           H  
ATOM   2732 HD21 ASN A 176      24.791  86.557 123.313  1.00  0.00           H  
ATOM   2733 HD22 ASN A 176      26.212  86.367 122.289  1.00  0.00           H  
ATOM   2734  N   TYR A 177      26.686  92.119 123.737  1.00  0.00           N  
ATOM   2735  CA  TYR A 177      26.791  92.925 124.963  1.00  0.00           C  
ATOM   2736  C   TYR A 177      25.848  92.326 126.127  1.00  0.00           C  
ATOM   2737  O   TYR A 177      26.224  92.398 127.309  1.00  0.00           O  
ATOM   2738  CB  TYR A 177      26.545  94.406 124.753  1.00  0.00           C  
ATOM   2739  CG  TYR A 177      27.582  95.142 124.006  1.00  0.00           C  
ATOM   2740  CD1 TYR A 177      28.925  95.130 124.490  1.00  0.00           C  
ATOM   2741  CD2 TYR A 177      27.312  95.643 122.745  1.00  0.00           C  
ATOM   2742  CE1 TYR A 177      29.898  95.702 123.795  1.00  0.00           C  
ATOM   2743  CE2 TYR A 177      28.393  96.172 122.016  1.00  0.00           C  
ATOM   2744  CZ  TYR A 177      29.670  96.265 122.534  1.00  0.00           C  
ATOM   2745  OH  TYR A 177      30.735  96.706 121.737  1.00  0.00           O  
ATOM   2746  H   TYR A 177      26.196  92.555 122.969  1.00  0.00           H  
ATOM   2747  HA  TYR A 177      27.804  92.826 125.355  1.00  0.00           H  
ATOM   2748  HB2 TYR A 177      25.635  94.624 124.193  1.00  0.00           H  
ATOM   2749  HB3 TYR A 177      26.433  94.874 125.730  1.00  0.00           H  
ATOM   2750  HD1 TYR A 177      29.172  94.579 125.386  1.00  0.00           H  
ATOM   2751  HD2 TYR A 177      26.324  95.703 122.315  1.00  0.00           H  
ATOM   2752  HE1 TYR A 177      30.898  95.818 124.187  1.00  0.00           H  
ATOM   2753  HE2 TYR A 177      28.120  96.777 121.163  1.00  0.00           H  
ATOM   2754  HH  TYR A 177      31.595  96.376 122.006  1.00  0.00           H  
ATOM   2755  N   ASP A 178      24.677  91.788 125.821  1.00  0.00           N  
ATOM   2756  CA  ASP A 178      23.867  90.994 126.724  1.00  0.00           C  
ATOM   2757  C   ASP A 178      24.668  89.883 127.434  1.00  0.00           C  
ATOM   2758  O   ASP A 178      24.455  89.653 128.622  1.00  0.00           O  
ATOM   2759  CB  ASP A 178      22.591  90.347 126.135  1.00  0.00           C  
ATOM   2760  CG  ASP A 178      21.272  91.046 126.385  1.00  0.00           C  
ATOM   2761  OD1 ASP A 178      21.261  92.165 126.938  1.00  0.00           O  
ATOM   2762  OD2 ASP A 178      20.262  90.463 125.982  1.00  0.00           O1-
ATOM   2763  H   ASP A 178      24.447  91.946 124.850  1.00  0.00           H  
ATOM   2764  HA  ASP A 178      23.602  91.629 127.569  1.00  0.00           H  
ATOM   2765  HB2 ASP A 178      22.699  90.251 125.054  1.00  0.00           H  
ATOM   2766  HB3 ASP A 178      22.552  89.319 126.495  1.00  0.00           H  
ATOM   2767  N   TYR A 179      25.665  89.201 126.779  1.00  0.00           N  
ATOM   2768  CA  TYR A 179      26.726  88.364 127.340  1.00  0.00           C  
ATOM   2769  C   TYR A 179      27.702  89.084 128.312  1.00  0.00           C  
ATOM   2770  O   TYR A 179      28.125  88.490 129.301  1.00  0.00           O  
ATOM   2771  CB  TYR A 179      27.392  87.618 126.237  1.00  0.00           C  
ATOM   2772  CG  TYR A 179      27.977  86.263 126.677  1.00  0.00           C  
ATOM   2773  CD1 TYR A 179      29.337  86.235 127.230  1.00  0.00           C  
ATOM   2774  CD2 TYR A 179      27.115  85.179 126.772  1.00  0.00           C  
ATOM   2775  CE1 TYR A 179      29.815  85.042 127.782  1.00  0.00           C  
ATOM   2776  CE2 TYR A 179      27.652  83.997 127.368  1.00  0.00           C  
ATOM   2777  CZ  TYR A 179      28.955  83.948 127.950  1.00  0.00           C  
ATOM   2778  OH  TYR A 179      29.385  82.812 128.533  1.00  0.00           O  
ATOM   2779  H   TYR A 179      25.923  89.627 125.901  1.00  0.00           H  
ATOM   2780  HA  TYR A 179      26.231  87.629 127.975  1.00  0.00           H  
ATOM   2781  HB2 TYR A 179      26.686  87.438 125.426  1.00  0.00           H  
ATOM   2782  HB3 TYR A 179      28.109  88.206 125.666  1.00  0.00           H  
ATOM   2783  HD1 TYR A 179      30.021  87.056 127.072  1.00  0.00           H  
ATOM   2784  HD2 TYR A 179      26.117  85.068 126.374  1.00  0.00           H  
ATOM   2785  HE1 TYR A 179      30.817  84.991 128.180  1.00  0.00           H  
ATOM   2786  HE2 TYR A 179      26.997  83.142 127.453  1.00  0.00           H  
ATOM   2787  HH  TYR A 179      28.699  82.164 128.711  1.00  0.00           H  
ATOM   2788  N   ILE A 180      28.136  90.298 128.056  1.00  0.00           N  
ATOM   2789  CA  ILE A 180      29.032  91.047 128.945  1.00  0.00           C  
ATOM   2790  C   ILE A 180      28.272  91.530 130.176  1.00  0.00           C  
ATOM   2791  O   ILE A 180      28.813  91.279 131.239  1.00  0.00           O  
ATOM   2792  CB  ILE A 180      29.794  92.100 128.132  1.00  0.00           C  
ATOM   2793  CG1 ILE A 180      30.793  91.400 127.241  1.00  0.00           C  
ATOM   2794  CG2 ILE A 180      30.423  93.078 129.081  1.00  0.00           C  
ATOM   2795  CD1 ILE A 180      31.457  92.273 126.133  1.00  0.00           C  
ATOM   2796  H   ILE A 180      27.595  90.758 127.337  1.00  0.00           H  
ATOM   2797  HA  ILE A 180      29.774  90.363 129.356  1.00  0.00           H  
ATOM   2798  HB  ILE A 180      29.076  92.681 127.552  1.00  0.00           H  
ATOM   2799 HG12 ILE A 180      31.600  91.042 127.880  1.00  0.00           H  
ATOM   2800 HG13 ILE A 180      30.381  90.514 126.757  1.00  0.00           H  
ATOM   2801 HG21 ILE A 180      29.698  93.435 129.812  1.00  0.00           H  
ATOM   2802 HG22 ILE A 180      31.260  92.670 129.649  1.00  0.00           H  
ATOM   2803 HG23 ILE A 180      30.642  93.925 128.432  1.00  0.00           H  
ATOM   2804 HD11 ILE A 180      32.204  91.679 125.605  1.00  0.00           H  
ATOM   2805 HD12 ILE A 180      30.753  92.622 125.378  1.00  0.00           H  
ATOM   2806 HD13 ILE A 180      31.988  93.150 126.503  1.00  0.00           H  
ATOM   2807  N   LEU A 181      27.036  92.055 130.042  1.00  0.00           N  
ATOM   2808  CA  LEU A 181      25.998  92.514 131.044  1.00  0.00           C  
ATOM   2809  C   LEU A 181      25.606  91.289 131.927  1.00  0.00           C  
ATOM   2810  O   LEU A 181      24.841  91.475 132.880  1.00  0.00           O  
ATOM   2811  CB  LEU A 181      24.831  93.119 130.307  1.00  0.00           C  
ATOM   2812  CG  LEU A 181      24.888  94.561 129.732  1.00  0.00           C  
ATOM   2813  CD1 LEU A 181      26.157  95.112 129.131  1.00  0.00           C  
ATOM   2814  CD2 LEU A 181      23.876  94.770 128.641  1.00  0.00           C  
ATOM   2815  H   LEU A 181      26.655  92.116 129.109  1.00  0.00           H  
ATOM   2816  HA  LEU A 181      26.518  93.271 131.631  1.00  0.00           H  
ATOM   2817  HB2 LEU A 181      24.652  92.474 129.446  1.00  0.00           H  
ATOM   2818  HB3 LEU A 181      23.888  92.954 130.827  1.00  0.00           H  
ATOM   2819  HG  LEU A 181      24.589  95.270 130.505  1.00  0.00           H  
ATOM   2820 HD11 LEU A 181      26.130  96.189 128.967  1.00  0.00           H  
ATOM   2821 HD12 LEU A 181      26.994  94.869 129.785  1.00  0.00           H  
ATOM   2822 HD13 LEU A 181      26.266  94.691 128.131  1.00  0.00           H  
ATOM   2823 HD21 LEU A 181      23.836  95.778 128.227  1.00  0.00           H  
ATOM   2824 HD22 LEU A 181      24.032  94.102 127.793  1.00  0.00           H  
ATOM   2825 HD23 LEU A 181      22.895  94.512 129.042  1.00  0.00           H  
ATOM   2826  N   SER A 182      25.946  90.008 131.592  1.00  0.00           N  
ATOM   2827  CA  SER A 182      25.483  88.755 132.357  1.00  0.00           C  
ATOM   2828  C   SER A 182      26.590  87.788 132.871  1.00  0.00           C  
ATOM   2829  O   SER A 182      26.223  86.847 133.575  1.00  0.00           O  
ATOM   2830  CB  SER A 182      24.483  87.966 131.544  1.00  0.00           C  
ATOM   2831  OG  SER A 182      25.192  87.504 130.451  1.00  0.00           O  
ATOM   2832  H   SER A 182      26.241  89.947 130.628  1.00  0.00           H  
ATOM   2833  HA  SER A 182      25.019  89.059 133.296  1.00  0.00           H  
ATOM   2834  HB2 SER A 182      24.040  87.119 132.067  1.00  0.00           H  
ATOM   2835  HB3 SER A 182      23.711  88.636 131.167  1.00  0.00           H  
ATOM   2836  HG  SER A 182      24.984  88.048 129.688  1.00  0.00           H  
ATOM   2837  N   THR A 183      27.860  88.089 132.583  1.00  0.00           N  
ATOM   2838  CA  THR A 183      29.095  87.287 132.815  1.00  0.00           C  
ATOM   2839  C   THR A 183      30.491  87.975 132.753  1.00  0.00           C  
ATOM   2840  O   THR A 183      31.388  87.576 133.529  1.00  0.00           O  
ATOM   2841  CB  THR A 183      29.286  86.100 131.818  1.00  0.00           C  
ATOM   2842  CG2 THR A 183      28.148  85.124 131.810  1.00  0.00           C  
ATOM   2843  OG1 THR A 183      29.636  86.444 130.481  1.00  0.00           O  
ATOM   2844  H   THR A 183      28.012  88.897 131.998  1.00  0.00           H  
ATOM   2845  HA  THR A 183      29.105  86.824 133.802  1.00  0.00           H  
ATOM   2846  HB  THR A 183      30.152  85.524 132.143  1.00  0.00           H  
ATOM   2847  HG1 THR A 183      28.993  87.070 130.140  1.00  0.00           H  
ATOM   2848 HG21 THR A 183      27.302  85.427 131.191  1.00  0.00           H  
ATOM   2849 HG22 THR A 183      28.508  84.147 131.485  1.00  0.00           H  
ATOM   2850 HG23 THR A 183      27.807  84.983 132.835  1.00  0.00           H  
ATOM   2851  N   GLY A 184      30.672  89.007 131.941  1.00  0.00           N  
ATOM   2852  CA  GLY A 184      31.959  89.635 131.632  1.00  0.00           C  
ATOM   2853  C   GLY A 184      33.092  88.771 131.025  1.00  0.00           C  
ATOM   2854  O   GLY A 184      34.230  89.189 130.772  1.00  0.00           O  
ATOM   2855  H   GLY A 184      29.802  89.359 131.570  1.00  0.00           H  
ATOM   2856  HA2 GLY A 184      31.779  90.374 130.850  1.00  0.00           H  
ATOM   2857  HA3 GLY A 184      32.388  90.001 132.565  1.00  0.00           H  
ATOM   2858  N   CYS A 185      32.727  87.534 130.793  1.00  0.00           N  
ATOM   2859  CA  CYS A 185      33.565  86.561 130.115  1.00  0.00           C  
ATOM   2860  C   CYS A 185      33.558  86.729 128.610  1.00  0.00           C  
ATOM   2861  O   CYS A 185      32.669  87.390 128.039  1.00  0.00           O  
ATOM   2862  CB  CYS A 185      32.924  85.261 130.374  1.00  0.00           C  
ATOM   2863  SG  CYS A 185      33.953  83.848 129.895  1.00  0.00           S  
ATOM   2864  H   CYS A 185      31.747  87.308 130.874  1.00  0.00           H  
ATOM   2865  HA  CYS A 185      34.551  86.451 130.567  1.00  0.00           H  
ATOM   2866  HB2 CYS A 185      32.813  85.104 131.447  1.00  0.00           H  
ATOM   2867  HB3 CYS A 185      31.951  85.239 129.883  1.00  0.00           H  
ATOM   2868  HG  CYS A 185      33.659  83.876 128.593  1.00  0.00           H  
ATOM   2869  N   ALA A 186      34.513  86.181 127.845  1.00  0.00           N  
ATOM   2870  CA  ALA A 186      34.395  85.851 126.467  1.00  0.00           C  
ATOM   2871  C   ALA A 186      33.226  84.808 126.239  1.00  0.00           C  
ATOM   2872  O   ALA A 186      32.895  83.901 126.999  1.00  0.00           O  
ATOM   2873  CB  ALA A 186      35.708  85.198 126.030  1.00  0.00           C  
ATOM   2874  H   ALA A 186      35.232  85.624 128.284  1.00  0.00           H  
ATOM   2875  HA  ALA A 186      34.255  86.770 125.899  1.00  0.00           H  
ATOM   2876  HB1 ALA A 186      35.931  84.355 126.684  1.00  0.00           H  
ATOM   2877  HB2 ALA A 186      35.601  84.796 125.023  1.00  0.00           H  
ATOM   2878  HB3 ALA A 186      36.493  85.949 125.941  1.00  0.00           H  
ATOM   2879  N   PRO A 187      32.607  84.911 125.044  1.00  0.00           N  
ATOM   2880  CA  PRO A 187      31.860  83.813 124.341  1.00  0.00           C  
ATOM   2881  C   PRO A 187      32.637  82.492 124.283  1.00  0.00           C  
ATOM   2882  O   PRO A 187      33.839  82.625 124.264  1.00  0.00           O  
ATOM   2883  CB  PRO A 187      31.604  84.336 122.905  1.00  0.00           C  
ATOM   2884  CG  PRO A 187      31.511  85.819 122.994  1.00  0.00           C  
ATOM   2885  CD  PRO A 187      32.471  86.106 124.210  1.00  0.00           C  
ATOM   2886  HA  PRO A 187      30.910  83.702 124.866  1.00  0.00           H  
ATOM   2887  HB2 PRO A 187      32.390  83.932 122.268  1.00  0.00           H  
ATOM   2888  HB3 PRO A 187      30.649  83.911 122.596  1.00  0.00           H  
ATOM   2889  HG2 PRO A 187      31.928  86.226 122.073  1.00  0.00           H  
ATOM   2890  HG3 PRO A 187      30.515  86.196 123.232  1.00  0.00           H  
ATOM   2891  HD2 PRO A 187      33.446  86.358 123.794  1.00  0.00           H  
ATOM   2892  HD3 PRO A 187      32.152  86.935 124.841  1.00  0.00           H  
ATOM   2893  N   PRO A 188      31.944  81.347 124.238  1.00  0.00           N  
ATOM   2894  CA  PRO A 188      32.563  80.062 123.956  1.00  0.00           C  
ATOM   2895  C   PRO A 188      33.123  79.954 122.580  1.00  0.00           C  
ATOM   2896  O   PRO A 188      32.548  80.630 121.713  1.00  0.00           O  
ATOM   2897  CB  PRO A 188      31.501  79.078 124.337  1.00  0.00           C  
ATOM   2898  CG  PRO A 188      30.208  79.786 124.604  1.00  0.00           C  
ATOM   2899  CD  PRO A 188      30.555  81.204 124.211  1.00  0.00           C  
ATOM   2900  HA  PRO A 188      33.396  79.900 124.639  1.00  0.00           H  
ATOM   2901  HB2 PRO A 188      31.480  78.327 123.548  1.00  0.00           H  
ATOM   2902  HB3 PRO A 188      31.814  78.535 125.229  1.00  0.00           H  
ATOM   2903  HG2 PRO A 188      29.434  79.475 123.903  1.00  0.00           H  
ATOM   2904  HG3 PRO A 188      30.001  79.635 125.663  1.00  0.00           H  
ATOM   2905  HD2 PRO A 188      30.028  81.334 123.265  1.00  0.00           H  
ATOM   2906  HD3 PRO A 188      30.110  81.701 125.072  1.00  0.00           H  
ATOM   2907  N   GLY A 189      34.199  79.187 122.332  1.00  0.00           N  
ATOM   2908  CA  GLY A 189      34.748  78.952 120.993  1.00  0.00           C  
ATOM   2909  C   GLY A 189      35.589  80.100 120.323  1.00  0.00           C  
ATOM   2910  O   GLY A 189      35.768  81.199 120.839  1.00  0.00           O  
ATOM   2911  H   GLY A 189      34.587  78.723 123.142  1.00  0.00           H  
ATOM   2912  HA2 GLY A 189      35.423  78.098 121.043  1.00  0.00           H  
ATOM   2913  HA3 GLY A 189      33.951  78.691 120.297  1.00  0.00           H  
ATOM   2914  N   LYS A 190      36.175  79.820 119.153  1.00  0.00           N  
ATOM   2915  CA  LYS A 190      37.115  80.711 118.491  1.00  0.00           C  
ATOM   2916  C   LYS A 190      36.458  82.024 118.072  1.00  0.00           C  
ATOM   2917  O   LYS A 190      35.372  81.893 117.430  1.00  0.00           O  
ATOM   2918  CB  LYS A 190      37.760  80.121 117.235  1.00  0.00           C  
ATOM   2919  CG  LYS A 190      38.481  78.828 117.544  1.00  0.00           C  
ATOM   2920  CD  LYS A 190      39.141  78.367 116.219  1.00  0.00           C  
ATOM   2921  CE  LYS A 190      39.834  77.039 116.334  1.00  0.00           C  
ATOM   2922  NZ  LYS A 190      40.656  76.969 117.558  1.00  0.00           N1+
ATOM   2923  H   LYS A 190      36.152  78.868 118.818  1.00  0.00           H  
ATOM   2924  HA  LYS A 190      37.848  81.202 119.131  1.00  0.00           H  
ATOM   2925  HB2 LYS A 190      37.030  79.942 116.445  1.00  0.00           H  
ATOM   2926  HB3 LYS A 190      38.464  80.906 116.961  1.00  0.00           H  
ATOM   2927  HG2 LYS A 190      39.269  79.013 118.274  1.00  0.00           H  
ATOM   2928  HG3 LYS A 190      37.850  78.050 117.972  1.00  0.00           H  
ATOM   2929  HD2 LYS A 190      38.348  78.275 115.477  1.00  0.00           H  
ATOM   2930  HD3 LYS A 190      39.777  79.158 115.819  1.00  0.00           H  
ATOM   2931  HE2 LYS A 190      39.151  76.190 116.286  1.00  0.00           H  
ATOM   2932  HE3 LYS A 190      40.475  77.012 115.453  1.00  0.00           H  
ATOM   2933  HZ1 LYS A 190      40.127  77.290 118.356  1.00  0.00           H  
ATOM   2934  HZ2 LYS A 190      41.004  76.024 117.636  1.00  0.00           H  
ATOM   2935  HZ3 LYS A 190      41.505  77.496 117.408  1.00  0.00           H  
ATOM   2936  N   ASN A 191      37.133  83.152 118.137  1.00  0.00           N  
ATOM   2937  CA  ASN A 191      36.492  84.440 117.644  1.00  0.00           C  
ATOM   2938  C   ASN A 191      36.625  84.465 116.114  1.00  0.00           C  
ATOM   2939  O   ASN A 191      37.645  84.240 115.478  1.00  0.00           O  
ATOM   2940  CB  ASN A 191      37.220  85.608 118.317  1.00  0.00           C  
ATOM   2941  CG  ASN A 191      36.707  87.011 117.995  1.00  0.00           C  
ATOM   2942  ND2 ASN A 191      36.228  87.767 118.951  1.00  0.00           N  
ATOM   2943  OD1 ASN A 191      36.699  87.484 116.826  1.00  0.00           O  
ATOM   2944  H   ASN A 191      37.927  83.288 118.747  1.00  0.00           H  
ATOM   2945  HA  ASN A 191      35.420  84.509 117.823  1.00  0.00           H  
ATOM   2946  HB2 ASN A 191      37.207  85.477 119.400  1.00  0.00           H  
ATOM   2947  HB3 ASN A 191      38.265  85.605 118.006  1.00  0.00           H  
ATOM   2948 HD21 ASN A 191      35.619  88.521 118.665  1.00  0.00           H  
ATOM   2949 HD22 ASN A 191      36.057  87.303 119.831  1.00  0.00           H  
ATOM   2950  N   ILE A 192      35.528  84.819 115.434  1.00  0.00           N  
ATOM   2951  CA  ILE A 192      35.613  84.985 113.936  1.00  0.00           C  
ATOM   2952  C   ILE A 192      36.566  85.994 113.436  1.00  0.00           C  
ATOM   2953  O   ILE A 192      37.209  85.798 112.440  1.00  0.00           O  
ATOM   2954  CB  ILE A 192      34.271  85.175 113.239  1.00  0.00           C  
ATOM   2955  CG1 ILE A 192      33.506  86.415 113.781  1.00  0.00           C  
ATOM   2956  CG2 ILE A 192      33.446  83.885 113.381  1.00  0.00           C  
ATOM   2957  CD1 ILE A 192      32.174  86.915 113.081  1.00  0.00           C  
ATOM   2958  H   ILE A 192      34.663  84.940 115.941  1.00  0.00           H  
ATOM   2959  HA  ILE A 192      35.920  84.002 113.581  1.00  0.00           H  
ATOM   2960  HB  ILE A 192      34.490  85.333 112.183  1.00  0.00           H  
ATOM   2961 HG12 ILE A 192      33.245  86.171 114.811  1.00  0.00           H  
ATOM   2962 HG13 ILE A 192      34.257  87.203 113.840  1.00  0.00           H  
ATOM   2963 HG21 ILE A 192      34.073  83.009 113.212  1.00  0.00           H  
ATOM   2964 HG22 ILE A 192      33.140  83.600 114.387  1.00  0.00           H  
ATOM   2965 HG23 ILE A 192      32.582  83.858 112.717  1.00  0.00           H  
ATOM   2966 HD11 ILE A 192      32.455  87.161 112.057  1.00  0.00           H  
ATOM   2967 HD12 ILE A 192      31.438  86.112 113.116  1.00  0.00           H  
ATOM   2968 HD13 ILE A 192      31.808  87.837 113.530  1.00  0.00           H  
ATOM   2969  N   TYR A 193      36.733  87.137 114.117  1.00  0.00           N  
ATOM   2970  CA  TYR A 193      37.456  88.304 113.619  1.00  0.00           C  
ATOM   2971  C   TYR A 193      38.928  88.511 114.162  1.00  0.00           C  
ATOM   2972  O   TYR A 193      39.872  88.968 113.499  1.00  0.00           O  
ATOM   2973  CB  TYR A 193      36.683  89.603 113.979  1.00  0.00           C  
ATOM   2974  CG  TYR A 193      35.376  89.863 113.263  1.00  0.00           C  
ATOM   2975  CD1 TYR A 193      35.108  89.485 111.948  1.00  0.00           C  
ATOM   2976  CD2 TYR A 193      34.346  90.559 113.951  1.00  0.00           C  
ATOM   2977  CE1 TYR A 193      33.924  89.809 111.290  1.00  0.00           C  
ATOM   2978  CE2 TYR A 193      33.143  90.883 113.294  1.00  0.00           C  
ATOM   2979  CZ  TYR A 193      32.913  90.565 111.968  1.00  0.00           C  
ATOM   2980  OH  TYR A 193      31.784  90.944 111.336  1.00  0.00           O  
ATOM   2981  H   TYR A 193      36.302  87.134 115.030  1.00  0.00           H  
ATOM   2982  HA  TYR A 193      37.566  88.162 112.544  1.00  0.00           H  
ATOM   2983  HB2 TYR A 193      36.493  89.670 115.051  1.00  0.00           H  
ATOM   2984  HB3 TYR A 193      37.331  90.463 113.809  1.00  0.00           H  
ATOM   2985  HD1 TYR A 193      35.898  88.945 111.447  1.00  0.00           H  
ATOM   2986  HD2 TYR A 193      34.559  90.918 114.948  1.00  0.00           H  
ATOM   2987  HE1 TYR A 193      33.809  89.478 110.269  1.00  0.00           H  
ATOM   2988  HE2 TYR A 193      32.328  91.332 113.843  1.00  0.00           H  
ATOM   2989  HH  TYR A 193      31.452  91.683 111.850  1.00  0.00           H  
ATOM   2990  N   TYR A 194      39.208  88.253 115.444  1.00  0.00           N  
ATOM   2991  CA  TYR A 194      40.516  88.618 116.014  1.00  0.00           C  
ATOM   2992  C   TYR A 194      41.199  87.314 116.496  1.00  0.00           C  
ATOM   2993  O   TYR A 194      41.068  86.919 117.641  1.00  0.00           O  
ATOM   2994  CB  TYR A 194      40.297  89.656 117.140  1.00  0.00           C  
ATOM   2995  CG  TYR A 194      39.652  90.883 116.566  1.00  0.00           C  
ATOM   2996  CD1 TYR A 194      38.340  91.185 116.776  1.00  0.00           C  
ATOM   2997  CD2 TYR A 194      40.416  91.682 115.696  1.00  0.00           C  
ATOM   2998  CE1 TYR A 194      37.630  92.243 116.116  1.00  0.00           C  
ATOM   2999  CE2 TYR A 194      39.743  92.702 114.954  1.00  0.00           C  
ATOM   3000  CZ  TYR A 194      38.344  92.978 115.236  1.00  0.00           C  
ATOM   3001  OH  TYR A 194      37.765  93.879 114.407  1.00  0.00           O  
ATOM   3002  H   TYR A 194      38.443  88.003 116.054  1.00  0.00           H  
ATOM   3003  HA  TYR A 194      41.231  88.979 115.275  1.00  0.00           H  
ATOM   3004  HB2 TYR A 194      39.641  89.124 117.827  1.00  0.00           H  
ATOM   3005  HB3 TYR A 194      41.218  89.947 117.645  1.00  0.00           H  
ATOM   3006  HD1 TYR A 194      37.800  90.477 117.388  1.00  0.00           H  
ATOM   3007  HD2 TYR A 194      41.475  91.531 115.547  1.00  0.00           H  
ATOM   3008  HE1 TYR A 194      36.574  92.414 116.266  1.00  0.00           H  
ATOM   3009  HE2 TYR A 194      40.252  93.318 114.228  1.00  0.00           H  
ATOM   3010  HH  TYR A 194      36.936  94.199 114.770  1.00  0.00           H  
ATOM   3011  N   LYS A 195      41.938  86.573 115.638  1.00  0.00           N  
ATOM   3012  CA  LYS A 195      42.315  85.102 115.726  1.00  0.00           C  
ATOM   3013  C   LYS A 195      43.648  84.908 116.290  1.00  0.00           C  
ATOM   3014  O   LYS A 195      44.093  83.856 116.584  1.00  0.00           O  
ATOM   3015  CB  LYS A 195      42.085  84.479 114.346  1.00  0.00           C  
ATOM   3016  CG  LYS A 195      40.644  84.292 114.007  1.00  0.00           C  
ATOM   3017  CD  LYS A 195      40.510  83.349 112.792  1.00  0.00           C  
ATOM   3018  CE  LYS A 195      39.148  82.637 112.632  1.00  0.00           C  
ATOM   3019  NZ  LYS A 195      38.754  82.018 113.850  1.00  0.00           N1+
ATOM   3020  H   LYS A 195      42.157  87.064 114.783  1.00  0.00           H  
ATOM   3021  HA  LYS A 195      41.643  84.529 116.366  1.00  0.00           H  
ATOM   3022  HB2 LYS A 195      42.645  85.067 113.620  1.00  0.00           H  
ATOM   3023  HB3 LYS A 195      42.527  83.482 114.339  1.00  0.00           H  
ATOM   3024  HG2 LYS A 195      40.251  83.906 114.948  1.00  0.00           H  
ATOM   3025  HG3 LYS A 195      40.310  85.308 113.795  1.00  0.00           H  
ATOM   3026  HD2 LYS A 195      40.660  83.957 111.899  1.00  0.00           H  
ATOM   3027  HD3 LYS A 195      41.253  82.552 112.792  1.00  0.00           H  
ATOM   3028  HE2 LYS A 195      38.449  83.441 112.401  1.00  0.00           H  
ATOM   3029  HE3 LYS A 195      39.220  81.907 111.825  1.00  0.00           H  
ATOM   3030  HZ1 LYS A 195      39.426  81.335 114.168  1.00  0.00           H  
ATOM   3031  HZ2 LYS A 195      38.499  82.712 114.537  1.00  0.00           H  
ATOM   3032  HZ3 LYS A 195      37.989  81.393 113.636  1.00  0.00           H  
ATOM   3033  N   SER A 196      44.406  86.076 116.403  1.00  0.00           N  
ATOM   3034  CA  SER A 196      45.850  86.007 116.693  1.00  0.00           C  
ATOM   3035  C   SER A 196      46.194  85.160 117.965  1.00  0.00           C  
ATOM   3036  O   SER A 196      45.645  85.340 119.028  1.00  0.00           O  
ATOM   3037  CB  SER A 196      46.331  87.427 117.041  1.00  0.00           C  
ATOM   3038  OG  SER A 196      47.705  87.431 117.187  1.00  0.00           O  
ATOM   3039  H   SER A 196      44.018  86.939 116.049  1.00  0.00           H  
ATOM   3040  HA  SER A 196      46.430  85.698 115.824  1.00  0.00           H  
ATOM   3041  HB2 SER A 196      46.060  88.136 116.260  1.00  0.00           H  
ATOM   3042  HB3 SER A 196      45.833  87.724 117.965  1.00  0.00           H  
ATOM   3043  HG  SER A 196      47.919  88.355 117.042  1.00  0.00           H  
ATOM   3044  N   ASP A 197      47.241  84.334 117.851  1.00  0.00           N  
ATOM   3045  CA  ASP A 197      47.942  83.701 118.935  1.00  0.00           C  
ATOM   3046  C   ASP A 197      48.714  84.634 119.865  1.00  0.00           C  
ATOM   3047  O   ASP A 197      49.051  84.258 121.011  1.00  0.00           O  
ATOM   3048  CB  ASP A 197      48.786  82.550 118.553  1.00  0.00           C  
ATOM   3049  CG  ASP A 197      48.095  81.597 117.653  1.00  0.00           C  
ATOM   3050  OD1 ASP A 197      48.587  81.363 116.532  1.00  0.00           O  
ATOM   3051  OD2 ASP A 197      46.981  81.117 118.029  1.00  0.00           O1-
ATOM   3052  H   ASP A 197      47.693  84.310 116.949  1.00  0.00           H  
ATOM   3053  HA  ASP A 197      47.198  83.265 119.602  1.00  0.00           H  
ATOM   3054  HB2 ASP A 197      49.681  82.949 118.076  1.00  0.00           H  
ATOM   3055  HB3 ASP A 197      49.131  81.929 119.380  1.00  0.00           H  
ATOM   3056  N   LEU A 198      48.857  85.910 119.427  1.00  0.00           N  
ATOM   3057  CA  LEU A 198      49.769  86.823 120.143  1.00  0.00           C  
ATOM   3058  C   LEU A 198      49.154  87.983 120.902  1.00  0.00           C  
ATOM   3059  O   LEU A 198      49.789  88.461 121.871  1.00  0.00           O  
ATOM   3060  CB  LEU A 198      50.882  87.255 119.190  1.00  0.00           C  
ATOM   3061  CG  LEU A 198      51.482  86.091 118.371  1.00  0.00           C  
ATOM   3062  CD1 LEU A 198      50.992  86.113 116.965  1.00  0.00           C  
ATOM   3063  CD2 LEU A 198      52.999  86.301 118.353  1.00  0.00           C  
ATOM   3064  H   LEU A 198      48.494  86.107 118.506  1.00  0.00           H  
ATOM   3065  HA  LEU A 198      50.196  86.208 120.935  1.00  0.00           H  
ATOM   3066  HB2 LEU A 198      50.418  87.982 118.523  1.00  0.00           H  
ATOM   3067  HB3 LEU A 198      51.580  87.763 119.854  1.00  0.00           H  
ATOM   3068  HG  LEU A 198      51.351  85.117 118.843  1.00  0.00           H  
ATOM   3069 HD11 LEU A 198      51.546  85.416 116.336  1.00  0.00           H  
ATOM   3070 HD12 LEU A 198      49.940  85.830 116.996  1.00  0.00           H  
ATOM   3071 HD13 LEU A 198      51.201  87.073 116.495  1.00  0.00           H  
ATOM   3072 HD21 LEU A 198      53.411  85.678 117.559  1.00  0.00           H  
ATOM   3073 HD22 LEU A 198      53.256  87.330 118.101  1.00  0.00           H  
ATOM   3074 HD23 LEU A 198      53.404  85.918 119.290  1.00  0.00           H  
ATOM   3075  N   THR A 199      47.937  88.382 120.526  1.00  0.00           N  
ATOM   3076  CA  THR A 199      47.090  89.212 121.393  1.00  0.00           C  
ATOM   3077  C   THR A 199      46.315  88.377 122.401  1.00  0.00           C  
ATOM   3078  O   THR A 199      45.592  87.476 122.116  1.00  0.00           O  
ATOM   3079  CB  THR A 199      46.198  90.030 120.513  1.00  0.00           C  
ATOM   3080  CG2 THR A 199      45.169  90.828 121.267  1.00  0.00           C  
ATOM   3081  OG1 THR A 199      47.008  90.972 119.849  1.00  0.00           O  
ATOM   3082  H   THR A 199      47.607  88.033 119.638  1.00  0.00           H  
ATOM   3083  HA  THR A 199      47.777  89.856 121.942  1.00  0.00           H  
ATOM   3084  HB  THR A 199      45.647  89.397 119.817  1.00  0.00           H  
ATOM   3085  HG1 THR A 199      47.359  90.531 119.072  1.00  0.00           H  
ATOM   3086 HG21 THR A 199      44.522  90.174 121.852  1.00  0.00           H  
ATOM   3087 HG22 THR A 199      45.709  91.524 121.908  1.00  0.00           H  
ATOM   3088 HG23 THR A 199      44.571  91.363 120.527  1.00  0.00           H  
ATOM   3089  N   LYS A 200      46.553  88.665 123.664  1.00  0.00           N  
ATOM   3090  CA  LYS A 200      46.149  87.863 124.777  1.00  0.00           C  
ATOM   3091  C   LYS A 200      45.591  88.725 125.964  1.00  0.00           C  
ATOM   3092  O   LYS A 200      45.651  89.951 125.916  1.00  0.00           O  
ATOM   3093  CB  LYS A 200      47.465  87.107 125.230  1.00  0.00           C  
ATOM   3094  CG  LYS A 200      48.063  86.150 124.217  1.00  0.00           C  
ATOM   3095  CD  LYS A 200      49.297  85.532 124.815  1.00  0.00           C  
ATOM   3096  CE  LYS A 200      50.078  84.554 123.924  1.00  0.00           C  
ATOM   3097  NZ  LYS A 200      51.312  84.101 124.463  1.00  0.00           N1+
ATOM   3098  H   LYS A 200      47.055  89.517 123.871  1.00  0.00           H  
ATOM   3099  HA  LYS A 200      45.455  87.072 124.496  1.00  0.00           H  
ATOM   3100  HB2 LYS A 200      48.205  87.775 125.670  1.00  0.00           H  
ATOM   3101  HB3 LYS A 200      47.048  86.527 126.053  1.00  0.00           H  
ATOM   3102  HG2 LYS A 200      47.402  85.311 124.000  1.00  0.00           H  
ATOM   3103  HG3 LYS A 200      48.369  86.594 123.269  1.00  0.00           H  
ATOM   3104  HD2 LYS A 200      50.010  86.300 125.115  1.00  0.00           H  
ATOM   3105  HD3 LYS A 200      49.016  84.977 125.711  1.00  0.00           H  
ATOM   3106  HE2 LYS A 200      49.464  83.660 123.817  1.00  0.00           H  
ATOM   3107  HE3 LYS A 200      50.027  84.981 122.921  1.00  0.00           H  
ATOM   3108  HZ1 LYS A 200      52.013  84.820 124.567  1.00  0.00           H  
ATOM   3109  HZ2 LYS A 200      51.259  83.678 125.379  1.00  0.00           H  
ATOM   3110  HZ3 LYS A 200      51.578  83.367 123.823  1.00  0.00           H  
ATOM   3111  N   ASP A 201      45.125  88.017 126.947  1.00  0.00           N  
ATOM   3112  CA  ASP A 201      44.561  88.565 128.246  1.00  0.00           C  
ATOM   3113  C   ASP A 201      43.559  89.690 128.058  1.00  0.00           C  
ATOM   3114  O   ASP A 201      43.794  90.730 128.656  1.00  0.00           O  
ATOM   3115  CB  ASP A 201      45.722  88.921 129.257  1.00  0.00           C  
ATOM   3116  CG  ASP A 201      46.654  87.770 129.450  1.00  0.00           C  
ATOM   3117  OD1 ASP A 201      46.241  86.621 129.280  1.00  0.00           O  
ATOM   3118  OD2 ASP A 201      47.889  87.981 129.644  1.00  0.00           O1-
ATOM   3119  H   ASP A 201      45.169  87.017 126.817  1.00  0.00           H  
ATOM   3120  HA  ASP A 201      43.941  87.792 128.700  1.00  0.00           H  
ATOM   3121  HB2 ASP A 201      46.329  89.728 128.845  1.00  0.00           H  
ATOM   3122  HB3 ASP A 201      45.352  89.192 130.247  1.00  0.00           H  
ATOM   3123  N   ILE A 202      42.622  89.502 127.104  1.00  0.00           N  
ATOM   3124  CA  ILE A 202      41.619  90.543 126.740  1.00  0.00           C  
ATOM   3125  C   ILE A 202      40.744  90.694 127.922  1.00  0.00           C  
ATOM   3126  O   ILE A 202      39.907  89.807 128.196  1.00  0.00           O  
ATOM   3127  CB  ILE A 202      40.881  90.154 125.382  1.00  0.00           C  
ATOM   3128  CG1 ILE A 202      41.947  89.818 124.226  1.00  0.00           C  
ATOM   3129  CG2 ILE A 202      39.953  91.273 124.900  1.00  0.00           C  
ATOM   3130  CD1 ILE A 202      42.419  88.278 124.101  1.00  0.00           C  
ATOM   3131  H   ILE A 202      42.573  88.592 126.670  1.00  0.00           H  
ATOM   3132  HA  ILE A 202      42.125  91.477 126.498  1.00  0.00           H  
ATOM   3133  HB  ILE A 202      40.127  89.395 125.590  1.00  0.00           H  
ATOM   3134 HG12 ILE A 202      41.556  90.098 123.248  1.00  0.00           H  
ATOM   3135 HG13 ILE A 202      42.838  90.416 124.414  1.00  0.00           H  
ATOM   3136 HG21 ILE A 202      39.214  91.413 125.689  1.00  0.00           H  
ATOM   3137 HG22 ILE A 202      40.554  92.139 124.624  1.00  0.00           H  
ATOM   3138 HG23 ILE A 202      39.424  90.957 124.000  1.00  0.00           H  
ATOM   3139 HD11 ILE A 202      43.135  87.993 123.330  1.00  0.00           H  
ATOM   3140 HD12 ILE A 202      42.644  87.814 125.061  1.00  0.00           H  
ATOM   3141 HD13 ILE A 202      41.567  87.760 123.660  1.00  0.00           H  
ATOM   3142  N   THR A 203      40.874  91.809 128.629  1.00  0.00           N  
ATOM   3143  CA  THR A 203      40.207  92.032 129.934  1.00  0.00           C  
ATOM   3144  C   THR A 203      39.027  93.023 129.756  1.00  0.00           C  
ATOM   3145  O   THR A 203      39.209  94.198 129.469  1.00  0.00           O  
ATOM   3146  CB  THR A 203      41.219  92.525 130.955  1.00  0.00           C  
ATOM   3147  CG2 THR A 203      40.576  92.689 132.367  1.00  0.00           C  
ATOM   3148  OG1 THR A 203      42.146  91.502 131.095  1.00  0.00           O  
ATOM   3149  H   THR A 203      41.519  92.487 128.248  1.00  0.00           H  
ATOM   3150  HA  THR A 203      39.837  91.050 130.226  1.00  0.00           H  
ATOM   3151  HB  THR A 203      41.688  93.459 130.645  1.00  0.00           H  
ATOM   3152  HG1 THR A 203      42.730  91.480 130.333  1.00  0.00           H  
ATOM   3153 HG21 THR A 203      39.903  91.853 132.561  1.00  0.00           H  
ATOM   3154 HG22 THR A 203      41.298  92.590 133.178  1.00  0.00           H  
ATOM   3155 HG23 THR A 203      40.052  93.644 132.415  1.00  0.00           H  
ATOM   3156  N   THR A 204      37.831  92.529 129.989  1.00  0.00           N  
ATOM   3157  CA  THR A 204      36.606  93.382 129.824  1.00  0.00           C  
ATOM   3158  C   THR A 204      36.201  93.985 131.100  1.00  0.00           C  
ATOM   3159  O   THR A 204      36.152  93.320 132.112  1.00  0.00           O  
ATOM   3160  CB  THR A 204      35.443  92.532 129.258  1.00  0.00           C  
ATOM   3161  CG2 THR A 204      34.113  93.313 129.054  1.00  0.00           C  
ATOM   3162  OG1 THR A 204      35.861  91.825 128.113  1.00  0.00           O  
ATOM   3163  H   THR A 204      37.735  91.577 130.312  1.00  0.00           H  
ATOM   3164  HA  THR A 204      36.727  94.188 129.101  1.00  0.00           H  
ATOM   3165  HB  THR A 204      35.274  91.801 130.049  1.00  0.00           H  
ATOM   3166  HG1 THR A 204      36.653  91.302 128.257  1.00  0.00           H  
ATOM   3167 HG21 THR A 204      33.293  92.617 128.878  1.00  0.00           H  
ATOM   3168 HG22 THR A 204      33.802  94.044 129.801  1.00  0.00           H  
ATOM   3169 HG23 THR A 204      34.167  93.819 128.090  1.00  0.00           H  
ATOM   3170  N   SER A 205      35.701  95.257 131.048  1.00  0.00           N  
ATOM   3171  CA  SER A 205      34.896  95.796 132.082  1.00  0.00           C  
ATOM   3172  C   SER A 205      33.786  96.722 131.542  1.00  0.00           C  
ATOM   3173  O   SER A 205      33.812  97.044 130.392  1.00  0.00           O  
ATOM   3174  CB  SER A 205      35.722  96.418 133.274  1.00  0.00           C  
ATOM   3175  OG  SER A 205      36.573  97.449 132.718  1.00  0.00           O  
ATOM   3176  H   SER A 205      35.670  95.755 130.169  1.00  0.00           H  
ATOM   3177  HA  SER A 205      34.438  94.997 132.666  1.00  0.00           H  
ATOM   3178  HB2 SER A 205      35.097  96.849 134.055  1.00  0.00           H  
ATOM   3179  HB3 SER A 205      36.308  95.621 133.732  1.00  0.00           H  
ATOM   3180  HG  SER A 205      37.378  96.961 132.531  1.00  0.00           H  
ATOM   3181  N   VAL A 206      32.786  96.990 132.354  1.00  0.00           N  
ATOM   3182  CA  VAL A 206      31.532  97.729 132.037  1.00  0.00           C  
ATOM   3183  C   VAL A 206      31.258  98.738 133.145  1.00  0.00           C  
ATOM   3184  O   VAL A 206      31.361  98.394 134.272  1.00  0.00           O  
ATOM   3185  CB  VAL A 206      30.407  96.817 131.828  1.00  0.00           C  
ATOM   3186  CG1 VAL A 206      30.007  96.012 133.070  1.00  0.00           C  
ATOM   3187  CG2 VAL A 206      29.121  97.514 131.383  1.00  0.00           C  
ATOM   3188  H   VAL A 206      32.813  96.715 133.326  1.00  0.00           H  
ATOM   3189  HA  VAL A 206      31.872  98.363 131.218  1.00  0.00           H  
ATOM   3190  HB  VAL A 206      30.698  96.046 131.114  1.00  0.00           H  
ATOM   3191 HG11 VAL A 206      29.100  95.472 132.798  1.00  0.00           H  
ATOM   3192 HG12 VAL A 206      30.791  95.344 133.428  1.00  0.00           H  
ATOM   3193 HG13 VAL A 206      29.705  96.674 133.881  1.00  0.00           H  
ATOM   3194 HG21 VAL A 206      28.459  96.767 130.945  1.00  0.00           H  
ATOM   3195 HG22 VAL A 206      28.654  98.065 132.201  1.00  0.00           H  
ATOM   3196 HG23 VAL A 206      29.360  98.258 130.624  1.00  0.00           H  
ATOM   3197  N   LEU A 207      30.792  99.934 132.649  1.00  0.00           N  
ATOM   3198  CA  LEU A 207      30.419 101.103 133.439  1.00  0.00           C  
ATOM   3199  C   LEU A 207      28.873 101.394 133.292  1.00  0.00           C  
ATOM   3200  O   LEU A 207      28.277 101.304 132.231  1.00  0.00           O  
ATOM   3201  CB  LEU A 207      31.194 102.383 132.997  1.00  0.00           C  
ATOM   3202  CG  LEU A 207      32.709 102.236 133.199  1.00  0.00           C  
ATOM   3203  CD1 LEU A 207      33.505 103.365 132.526  1.00  0.00           C  
ATOM   3204  CD2 LEU A 207      33.057 102.235 134.680  1.00  0.00           C  
ATOM   3205  H   LEU A 207      30.858 100.174 131.670  1.00  0.00           H  
ATOM   3206  HA  LEU A 207      30.498 100.886 134.503  1.00  0.00           H  
ATOM   3207  HB2 LEU A 207      31.081 102.436 131.915  1.00  0.00           H  
ATOM   3208  HB3 LEU A 207      30.797 103.295 133.441  1.00  0.00           H  
ATOM   3209  HG  LEU A 207      33.131 101.303 132.824  1.00  0.00           H  
ATOM   3210 HD11 LEU A 207      33.408 103.347 131.439  1.00  0.00           H  
ATOM   3211 HD12 LEU A 207      33.201 104.348 132.883  1.00  0.00           H  
ATOM   3212 HD13 LEU A 207      34.558 103.246 132.776  1.00  0.00           H  
ATOM   3213 HD21 LEU A 207      32.714 103.183 135.093  1.00  0.00           H  
ATOM   3214 HD22 LEU A 207      32.572 101.314 135.007  1.00  0.00           H  
ATOM   3215 HD23 LEU A 207      34.143 102.181 134.760  1.00  0.00           H  
ATOM   3216  N   THR A 208      28.346 101.881 134.395  1.00  0.00           N  
ATOM   3217  CA  THR A 208      26.877 101.713 134.582  1.00  0.00           C  
ATOM   3218  C   THR A 208      26.222 102.843 135.444  1.00  0.00           C  
ATOM   3219  O   THR A 208      26.821 103.277 136.455  1.00  0.00           O  
ATOM   3220  CB  THR A 208      26.541 100.330 135.297  1.00  0.00           C  
ATOM   3221  CG2 THR A 208      25.095  99.949 135.670  1.00  0.00           C  
ATOM   3222  OG1 THR A 208      27.078  99.215 134.573  1.00  0.00           O  
ATOM   3223  H   THR A 208      28.927 101.954 135.217  1.00  0.00           H  
ATOM   3224  HA  THR A 208      26.358 101.663 133.624  1.00  0.00           H  
ATOM   3225  HB  THR A 208      27.051 100.386 136.260  1.00  0.00           H  
ATOM   3226  HG1 THR A 208      28.013  99.357 134.737  1.00  0.00           H  
ATOM   3227 HG21 THR A 208      24.576 100.796 136.121  1.00  0.00           H  
ATOM   3228 HG22 THR A 208      24.513  99.813 134.758  1.00  0.00           H  
ATOM   3229 HG23 THR A 208      25.061  98.993 136.191  1.00  0.00           H  
ATOM   3230  N   VAL A 209      25.013 103.256 135.074  1.00  0.00           N  
ATOM   3231  CA  VAL A 209      24.169 104.321 135.669  1.00  0.00           C  
ATOM   3232  C   VAL A 209      22.680 104.276 135.260  1.00  0.00           C  
ATOM   3233  O   VAL A 209      22.381 103.645 134.225  1.00  0.00           O  
ATOM   3234  CB  VAL A 209      24.791 105.755 135.407  1.00  0.00           C  
ATOM   3235  CG1 VAL A 209      24.644 106.382 134.125  1.00  0.00           C  
ATOM   3236  CG2 VAL A 209      24.466 106.821 136.522  1.00  0.00           C  
ATOM   3237  H   VAL A 209      24.768 102.910 134.157  1.00  0.00           H  
ATOM   3238  HA  VAL A 209      24.212 104.162 136.746  1.00  0.00           H  
ATOM   3239  HB  VAL A 209      25.867 105.680 135.569  1.00  0.00           H  
ATOM   3240 HG11 VAL A 209      23.602 106.644 133.941  1.00  0.00           H  
ATOM   3241 HG12 VAL A 209      25.262 107.266 133.973  1.00  0.00           H  
ATOM   3242 HG13 VAL A 209      24.808 105.680 133.308  1.00  0.00           H  
ATOM   3243 HG21 VAL A 209      24.618 106.357 137.496  1.00  0.00           H  
ATOM   3244 HG22 VAL A 209      25.203 107.622 136.457  1.00  0.00           H  
ATOM   3245 HG23 VAL A 209      23.468 107.234 136.367  1.00  0.00           H  
ATOM   3246  N   ASN A 210      21.769 104.869 136.006  1.00  0.00           N  
ATOM   3247  CA  ASN A 210      20.315 104.664 135.846  1.00  0.00           C  
ATOM   3248  C   ASN A 210      19.931 103.211 135.846  1.00  0.00           C  
ATOM   3249  O   ASN A 210      19.098 102.690 135.081  1.00  0.00           O  
ATOM   3250  CB  ASN A 210      19.840 105.585 134.700  1.00  0.00           C  
ATOM   3251  CG  ASN A 210      20.533 106.869 134.635  1.00  0.00           C  
ATOM   3252  ND2 ASN A 210      21.070 107.206 133.489  1.00  0.00           N  
ATOM   3253  OD1 ASN A 210      20.577 107.629 135.656  1.00  0.00           O  
ATOM   3254  H   ASN A 210      22.004 105.334 136.872  1.00  0.00           H  
ATOM   3255  HA  ASN A 210      19.900 105.094 136.757  1.00  0.00           H  
ATOM   3256  HB2 ASN A 210      19.942 105.087 133.736  1.00  0.00           H  
ATOM   3257  HB3 ASN A 210      18.776 105.819 134.741  1.00  0.00           H  
ATOM   3258 HD21 ASN A 210      21.448 108.143 133.488  1.00  0.00           H  
ATOM   3259 HD22 ASN A 210      20.881 106.735 132.616  1.00  0.00           H  
ATOM   3260  N   ASN A 211      20.710 102.343 136.545  1.00  0.00           N  
ATOM   3261  CA  ASN A 211      20.649 100.877 136.582  1.00  0.00           C  
ATOM   3262  C   ASN A 211      20.879 100.158 135.274  1.00  0.00           C  
ATOM   3263  O   ASN A 211      20.569  98.942 135.188  1.00  0.00           O  
ATOM   3264  CB  ASN A 211      19.361 100.426 137.259  1.00  0.00           C  
ATOM   3265  CG  ASN A 211      19.004 101.249 138.497  1.00  0.00           C  
ATOM   3266  ND2 ASN A 211      17.810 101.724 138.711  1.00  0.00           N  
ATOM   3267  OD1 ASN A 211      19.729 101.353 139.476  1.00  0.00           O  
ATOM   3268  H   ASN A 211      21.288 102.863 137.190  1.00  0.00           H  
ATOM   3269  HA  ASN A 211      21.426 100.592 137.292  1.00  0.00           H  
ATOM   3270  HB2 ASN A 211      18.599 100.674 136.520  1.00  0.00           H  
ATOM   3271  HB3 ASN A 211      19.256  99.368 137.499  1.00  0.00           H  
ATOM   3272 HD21 ASN A 211      17.629 102.373 139.464  1.00  0.00           H  
ATOM   3273 HD22 ASN A 211      17.081 101.642 138.016  1.00  0.00           H  
ATOM   3274  N   LYS A 212      21.438 100.715 134.196  1.00  0.00           N  
ATOM   3275  CA  LYS A 212      21.735 100.089 132.898  1.00  0.00           C  
ATOM   3276  C   LYS A 212      23.192 100.424 132.507  1.00  0.00           C  
ATOM   3277  O   LYS A 212      23.808 101.437 132.915  1.00  0.00           O  
ATOM   3278  CB  LYS A 212      20.712 100.479 131.846  1.00  0.00           C  
ATOM   3279  CG  LYS A 212      20.639 102.007 131.422  1.00  0.00           C  
ATOM   3280  CD  LYS A 212      19.465 102.127 130.471  1.00  0.00           C  
ATOM   3281  CE  LYS A 212      19.037 103.522 130.240  1.00  0.00           C  
ATOM   3282  NZ  LYS A 212      19.808 104.370 129.219  1.00  0.00           N1+
ATOM   3283  H   LYS A 212      21.625 101.705 134.265  1.00  0.00           H  
ATOM   3284  HA  LYS A 212      21.677  99.004 132.986  1.00  0.00           H  
ATOM   3285  HB2 LYS A 212      21.013  99.943 130.947  1.00  0.00           H  
ATOM   3286  HB3 LYS A 212      19.749 100.086 132.175  1.00  0.00           H  
ATOM   3287  HG2 LYS A 212      20.417 102.640 132.282  1.00  0.00           H  
ATOM   3288  HG3 LYS A 212      21.593 102.312 130.991  1.00  0.00           H  
ATOM   3289  HD2 LYS A 212      19.624 101.587 129.538  1.00  0.00           H  
ATOM   3290  HD3 LYS A 212      18.673 101.545 130.943  1.00  0.00           H  
ATOM   3291  HE2 LYS A 212      18.068 103.482 129.743  1.00  0.00           H  
ATOM   3292  HE3 LYS A 212      18.927 103.970 131.228  1.00  0.00           H  
ATOM   3293  HZ1 LYS A 212      19.263 105.220 129.171  1.00  0.00           H  
ATOM   3294  HZ2 LYS A 212      20.696 104.630 129.623  1.00  0.00           H  
ATOM   3295  HZ3 LYS A 212      20.002 103.826 128.390  1.00  0.00           H  
ATOM   3296  N   ALA A 213      23.783  99.541 131.686  1.00  0.00           N  
ATOM   3297  CA  ALA A 213      25.135  99.724 131.164  1.00  0.00           C  
ATOM   3298  C   ALA A 213      25.136 100.990 130.303  1.00  0.00           C  
ATOM   3299  O   ALA A 213      24.342 101.111 129.314  1.00  0.00           O  
ATOM   3300  CB  ALA A 213      25.535  98.503 130.373  1.00  0.00           C  
ATOM   3301  H   ALA A 213      23.208  98.757 131.413  1.00  0.00           H  
ATOM   3302  HA  ALA A 213      25.782  99.754 132.041  1.00  0.00           H  
ATOM   3303  HB1 ALA A 213      24.837  98.250 129.574  1.00  0.00           H  
ATOM   3304  HB2 ALA A 213      26.496  98.722 129.908  1.00  0.00           H  
ATOM   3305  HB3 ALA A 213      25.489  97.618 131.005  1.00  0.00           H  
ATOM   3306  N   HIE A 214      26.121 101.885 130.511  1.00  0.00           N  
ATOM   3307  CA  HIE A 214      26.401 103.024 129.520  1.00  0.00           C  
ATOM   3308  C   HIE A 214      27.600 102.842 128.546  1.00  0.00           C  
ATOM   3309  O   HIE A 214      27.456 103.385 127.427  1.00  0.00           O  
ATOM   3310  CB  HIE A 214      26.445 104.421 130.196  1.00  0.00           C  
ATOM   3311  CG  HIE A 214      27.661 104.725 131.117  1.00  0.00           C  
ATOM   3312  CD2 HIE A 214      27.636 104.902 132.438  1.00  0.00           C  
ATOM   3313  ND1 HIE A 214      28.975 104.905 130.625  1.00  0.00           N  
ATOM   3314  CE1 HIE A 214      29.657 105.246 131.710  1.00  0.00           C  
ATOM   3315  NE2 HIE A 214      28.899 105.179 132.882  1.00  0.00           N  
ATOM   3316  H   HIE A 214      26.666 101.802 131.357  1.00  0.00           H  
ATOM   3317  HA  HIE A 214      25.573 103.143 128.820  1.00  0.00           H  
ATOM   3318  HB2 HIE A 214      26.414 105.154 129.391  1.00  0.00           H  
ATOM   3319  HB3 HIE A 214      25.559 104.526 130.823  1.00  0.00           H  
ATOM   3320  HD2 HIE A 214      26.742 104.863 133.043  1.00  0.00           H  
ATOM   3321  HE1 HIE A 214      30.722 105.422 131.731  1.00  0.00           H  
ATOM   3322  HE2 HIE A 214      29.169 105.508 133.798  1.00  0.00           H  
ATOM   3323  N   MET A 215      28.668 102.102 128.919  1.00  0.00           N  
ATOM   3324  CA  MET A 215      29.955 101.999 128.268  1.00  0.00           C  
ATOM   3325  C   MET A 215      30.597 100.641 128.610  1.00  0.00           C  
ATOM   3326  O   MET A 215      30.739 100.317 129.792  1.00  0.00           O  
ATOM   3327  CB  MET A 215      30.840 103.193 128.606  1.00  0.00           C  
ATOM   3328  CG  MET A 215      32.216 103.182 127.877  1.00  0.00           C  
ATOM   3329  SD  MET A 215      33.140 104.727 128.153  1.00  0.00           S  
ATOM   3330  CE  MET A 215      34.781 104.253 128.577  1.00  0.00           C  
ATOM   3331  H   MET A 215      28.542 101.664 129.820  1.00  0.00           H  
ATOM   3332  HA  MET A 215      29.775 102.040 127.194  1.00  0.00           H  
ATOM   3333  HB2 MET A 215      30.365 104.057 128.141  1.00  0.00           H  
ATOM   3334  HB3 MET A 215      31.083 103.284 129.664  1.00  0.00           H  
ATOM   3335  HG2 MET A 215      32.713 102.336 128.350  1.00  0.00           H  
ATOM   3336  HG3 MET A 215      32.006 102.990 126.825  1.00  0.00           H  
ATOM   3337  HE1 MET A 215      35.112 103.456 127.911  1.00  0.00           H  
ATOM   3338  HE2 MET A 215      35.445 105.116 128.623  1.00  0.00           H  
ATOM   3339  HE3 MET A 215      34.847 103.686 129.505  1.00  0.00           H  
ATOM   3340  N   VAL A 216      31.161  99.971 127.603  1.00  0.00           N  
ATOM   3341  CA  VAL A 216      31.985  98.744 127.877  1.00  0.00           C  
ATOM   3342  C   VAL A 216      33.462  98.836 127.279  1.00  0.00           C  
ATOM   3343  O   VAL A 216      33.704  99.393 126.147  1.00  0.00           O  
ATOM   3344  CB  VAL A 216      31.305  97.521 127.208  1.00  0.00           C  
ATOM   3345  CG1 VAL A 216      32.256  96.333 126.964  1.00  0.00           C  
ATOM   3346  CG2 VAL A 216      30.092  97.048 128.070  1.00  0.00           C  
ATOM   3347  H   VAL A 216      31.001 100.252 126.645  1.00  0.00           H  
ATOM   3348  HA  VAL A 216      32.108  98.542 128.941  1.00  0.00           H  
ATOM   3349  HB  VAL A 216      30.951  97.818 126.221  1.00  0.00           H  
ATOM   3350 HG11 VAL A 216      32.964  96.471 126.148  1.00  0.00           H  
ATOM   3351 HG12 VAL A 216      32.862  96.075 127.833  1.00  0.00           H  
ATOM   3352 HG13 VAL A 216      31.587  95.494 126.771  1.00  0.00           H  
ATOM   3353 HG21 VAL A 216      30.544  96.701 128.999  1.00  0.00           H  
ATOM   3354 HG22 VAL A 216      29.308  97.788 128.230  1.00  0.00           H  
ATOM   3355 HG23 VAL A 216      29.604  96.174 127.636  1.00  0.00           H  
ATOM   3356  N   THR A 217      34.524  98.332 128.004  1.00  0.00           N  
ATOM   3357  CA  THR A 217      35.960  98.469 127.657  1.00  0.00           C  
ATOM   3358  C   THR A 217      36.697  97.180 127.462  1.00  0.00           C  
ATOM   3359  O   THR A 217      36.639  96.342 128.380  1.00  0.00           O  
ATOM   3360  CB  THR A 217      36.624  99.380 128.684  1.00  0.00           C  
ATOM   3361  CG2 THR A 217      38.142  99.522 128.622  1.00  0.00           C  
ATOM   3362  OG1 THR A 217      36.155 100.718 128.432  1.00  0.00           O  
ATOM   3363  H   THR A 217      34.285  97.890 128.879  1.00  0.00           H  
ATOM   3364  HA  THR A 217      36.039  98.949 126.681  1.00  0.00           H  
ATOM   3365  HB  THR A 217      36.436  99.041 129.702  1.00  0.00           H  
ATOM   3366  HG1 THR A 217      35.310 100.750 128.888  1.00  0.00           H  
ATOM   3367 HG21 THR A 217      38.469 100.090 129.492  1.00  0.00           H  
ATOM   3368 HG22 THR A 217      38.565  98.535 128.806  1.00  0.00           H  
ATOM   3369 HG23 THR A 217      38.603 100.034 127.777  1.00  0.00           H  
ATOM   3370  N   LEU A 218      37.498  97.021 126.388  1.00  0.00           N  
ATOM   3371  CA  LEU A 218      38.363  95.802 126.300  1.00  0.00           C  
ATOM   3372  C   LEU A 218      39.818  96.287 126.328  1.00  0.00           C  
ATOM   3373  O   LEU A 218      40.222  97.246 125.673  1.00  0.00           O  
ATOM   3374  CB  LEU A 218      38.001  95.068 124.994  1.00  0.00           C  
ATOM   3375  CG  LEU A 218      36.752  94.101 125.027  1.00  0.00           C  
ATOM   3376  CD1 LEU A 218      35.397  94.736 125.199  1.00  0.00           C  
ATOM   3377  CD2 LEU A 218      36.642  93.471 123.610  1.00  0.00           C  
ATOM   3378  H   LEU A 218      37.639  97.797 125.758  1.00  0.00           H  
ATOM   3379  HA  LEU A 218      38.211  95.141 127.154  1.00  0.00           H  
ATOM   3380  HB2 LEU A 218      37.877  95.746 124.150  1.00  0.00           H  
ATOM   3381  HB3 LEU A 218      38.812  94.390 124.731  1.00  0.00           H  
ATOM   3382  HG  LEU A 218      36.944  93.349 125.792  1.00  0.00           H  
ATOM   3383 HD11 LEU A 218      34.545  94.102 124.953  1.00  0.00           H  
ATOM   3384 HD12 LEU A 218      35.084  94.980 126.214  1.00  0.00           H  
ATOM   3385 HD13 LEU A 218      35.357  95.529 124.452  1.00  0.00           H  
ATOM   3386 HD21 LEU A 218      36.384  94.170 122.814  1.00  0.00           H  
ATOM   3387 HD22 LEU A 218      37.596  92.991 123.393  1.00  0.00           H  
ATOM   3388 HD23 LEU A 218      35.926  92.649 123.658  1.00  0.00           H  
ATOM   3389  N   ASP A 219      40.545  95.794 127.419  1.00  0.00           N  
ATOM   3390  CA  ASP A 219      41.972  96.094 127.759  1.00  0.00           C  
ATOM   3391  C   ASP A 219      42.885  94.977 127.208  1.00  0.00           C  
ATOM   3392  O   ASP A 219      42.560  93.793 127.514  1.00  0.00           O  
ATOM   3393  CB  ASP A 219      42.174  96.211 129.332  1.00  0.00           C  
ATOM   3394  CG  ASP A 219      43.336  97.135 129.721  1.00  0.00           C  
ATOM   3395  OD1 ASP A 219      43.724  97.118 130.867  1.00  0.00           O  
ATOM   3396  OD2 ASP A 219      43.806  97.838 128.812  1.00  0.00           O1-
ATOM   3397  H   ASP A 219      40.140  95.083 128.011  1.00  0.00           H  
ATOM   3398  HA  ASP A 219      42.240  97.095 127.420  1.00  0.00           H  
ATOM   3399  HB2 ASP A 219      41.303  96.397 129.959  1.00  0.00           H  
ATOM   3400  HB3 ASP A 219      42.410  95.184 129.613  1.00  0.00           H  
ATOM   3401  N   TYR A 220      43.925  95.243 126.415  1.00  0.00           N  
ATOM   3402  CA  TYR A 220      44.654  94.281 125.586  1.00  0.00           C  
ATOM   3403  C   TYR A 220      46.139  94.052 125.802  1.00  0.00           C  
ATOM   3404  O   TYR A 220      46.815  95.005 126.200  1.00  0.00           O  
ATOM   3405  CB  TYR A 220      44.380  94.628 124.078  1.00  0.00           C  
ATOM   3406  CG  TYR A 220      43.004  94.639 123.537  1.00  0.00           C  
ATOM   3407  CD1 TYR A 220      42.373  95.864 123.490  1.00  0.00           C  
ATOM   3408  CD2 TYR A 220      42.409  93.495 122.948  1.00  0.00           C  
ATOM   3409  CE1 TYR A 220      41.103  95.924 123.022  1.00  0.00           C  
ATOM   3410  CE2 TYR A 220      41.114  93.586 122.382  1.00  0.00           C  
ATOM   3411  CZ  TYR A 220      40.472  94.794 122.412  1.00  0.00           C  
ATOM   3412  OH  TYR A 220      39.163  94.869 122.056  1.00  0.00           O  
ATOM   3413  H   TYR A 220      44.104  96.206 126.168  1.00  0.00           H  
ATOM   3414  HA  TYR A 220      44.235  93.287 125.749  1.00  0.00           H  
ATOM   3415  HB2 TYR A 220      44.823  95.600 123.862  1.00  0.00           H  
ATOM   3416  HB3 TYR A 220      45.014  93.909 123.561  1.00  0.00           H  
ATOM   3417  HD1 TYR A 220      42.822  96.774 123.858  1.00  0.00           H  
ATOM   3418  HD2 TYR A 220      42.925  92.547 122.979  1.00  0.00           H  
ATOM   3419  HE1 TYR A 220      40.622  96.890 123.049  1.00  0.00           H  
ATOM   3420  HE2 TYR A 220      40.646  92.687 122.009  1.00  0.00           H  
ATOM   3421  HH  TYR A 220      38.900  94.189 121.432  1.00  0.00           H  
ATOM   3422  N   THR A 221      46.659  92.857 125.575  1.00  0.00           N  
ATOM   3423  CA  THR A 221      48.143  92.710 125.633  1.00  0.00           C  
ATOM   3424  C   THR A 221      48.549  92.100 124.304  1.00  0.00           C  
ATOM   3425  O   THR A 221      47.763  91.312 123.731  1.00  0.00           O  
ATOM   3426  CB  THR A 221      48.538  91.792 126.792  1.00  0.00           C  
ATOM   3427  CG2 THR A 221      47.900  92.326 128.064  1.00  0.00           C  
ATOM   3428  OG1 THR A 221      48.239  90.455 126.522  1.00  0.00           O  
ATOM   3429  H   THR A 221      46.038  92.097 125.338  1.00  0.00           H  
ATOM   3430  HA  THR A 221      48.588  93.700 125.738  1.00  0.00           H  
ATOM   3431  HB  THR A 221      49.618  91.904 126.886  1.00  0.00           H  
ATOM   3432  HG1 THR A 221      47.281  90.428 126.470  1.00  0.00           H  
ATOM   3433 HG21 THR A 221      46.815  92.222 128.058  1.00  0.00           H  
ATOM   3434 HG22 THR A 221      48.213  91.813 128.973  1.00  0.00           H  
ATOM   3435 HG23 THR A 221      48.068  93.392 128.219  1.00  0.00           H  
ATOM   3436  N   VAL A 222      49.766  92.283 123.831  1.00  0.00           N  
ATOM   3437  CA  VAL A 222      50.379  91.536 122.717  1.00  0.00           C  
ATOM   3438  C   VAL A 222      51.838  91.195 122.985  1.00  0.00           C  
ATOM   3439  O   VAL A 222      52.540  92.087 123.510  1.00  0.00           O  
ATOM   3440  CB  VAL A 222      50.138  92.334 121.456  1.00  0.00           C  
ATOM   3441  CG1 VAL A 222      50.776  93.744 121.535  1.00  0.00           C  
ATOM   3442  CG2 VAL A 222      50.594  91.694 120.113  1.00  0.00           C  
ATOM   3443  H   VAL A 222      50.429  92.771 124.416  1.00  0.00           H  
ATOM   3444  HA  VAL A 222      49.836  90.595 122.640  1.00  0.00           H  
ATOM   3445  HB  VAL A 222      49.063  92.507 121.424  1.00  0.00           H  
ATOM   3446 HG11 VAL A 222      51.845  93.698 121.742  1.00  0.00           H  
ATOM   3447 HG12 VAL A 222      50.583  94.310 120.624  1.00  0.00           H  
ATOM   3448 HG13 VAL A 222      50.255  94.388 122.244  1.00  0.00           H  
ATOM   3449 HG21 VAL A 222      50.438  90.615 120.139  1.00  0.00           H  
ATOM   3450 HG22 VAL A 222      50.009  92.214 119.354  1.00  0.00           H  
ATOM   3451 HG23 VAL A 222      51.630  91.965 119.910  1.00  0.00           H  
ATOM   3452  N   GLN A 223      52.293  90.000 122.602  1.00  0.00           N  
ATOM   3453  CA  GLN A 223      53.687  89.677 122.379  1.00  0.00           C  
ATOM   3454  C   GLN A 223      54.175  90.275 121.040  1.00  0.00           C  
ATOM   3455  O   GLN A 223      53.481  89.951 120.071  1.00  0.00           O  
ATOM   3456  CB  GLN A 223      54.101  88.201 122.466  1.00  0.00           C  
ATOM   3457  CG  GLN A 223      53.740  87.714 123.859  1.00  0.00           C  
ATOM   3458  CD  GLN A 223      54.375  86.313 124.000  1.00  0.00           C  
ATOM   3459  NE2 GLN A 223      55.557  86.242 124.609  1.00  0.00           N  
ATOM   3460  OE1 GLN A 223      53.729  85.361 123.642  1.00  0.00           O  
ATOM   3461  H   GLN A 223      51.644  89.316 122.241  1.00  0.00           H  
ATOM   3462  HA  GLN A 223      54.303  90.209 123.104  1.00  0.00           H  
ATOM   3463  HB2 GLN A 223      53.550  87.684 121.681  1.00  0.00           H  
ATOM   3464  HB3 GLN A 223      55.169  88.076 122.286  1.00  0.00           H  
ATOM   3465  HG2 GLN A 223      53.933  88.480 124.610  1.00  0.00           H  
ATOM   3466  HG3 GLN A 223      52.662  87.556 123.834  1.00  0.00           H  
ATOM   3467 HE21 GLN A 223      56.157  85.430 124.564  1.00  0.00           H  
ATOM   3468 HE22 GLN A 223      56.145  87.025 124.860  1.00  0.00           H  
ATOM   3469  N   VAL A 224      55.311  90.943 120.894  1.00  0.00           N  
ATOM   3470  CA  VAL A 224      55.614  91.604 119.570  1.00  0.00           C  
ATOM   3471  C   VAL A 224      56.831  90.869 118.928  1.00  0.00           C  
ATOM   3472  O   VAL A 224      57.930  90.961 119.461  1.00  0.00           O  
ATOM   3473  CB  VAL A 224      55.780  93.104 119.793  1.00  0.00           C  
ATOM   3474  CG1 VAL A 224      55.721  93.791 118.493  1.00  0.00           C  
ATOM   3475  CG2 VAL A 224      54.774  93.787 120.727  1.00  0.00           C  
ATOM   3476  H   VAL A 224      55.922  91.082 121.687  1.00  0.00           H  
ATOM   3477  HA  VAL A 224      54.719  91.478 118.961  1.00  0.00           H  
ATOM   3478  HB  VAL A 224      56.672  93.327 120.377  1.00  0.00           H  
ATOM   3479 HG11 VAL A 224      54.751  93.677 118.010  1.00  0.00           H  
ATOM   3480 HG12 VAL A 224      55.914  94.863 118.507  1.00  0.00           H  
ATOM   3481 HG13 VAL A 224      56.431  93.355 117.789  1.00  0.00           H  
ATOM   3482 HG21 VAL A 224      54.827  93.370 121.732  1.00  0.00           H  
ATOM   3483 HG22 VAL A 224      54.908  94.852 120.916  1.00  0.00           H  
ATOM   3484 HG23 VAL A 224      53.780  93.587 120.324  1.00  0.00           H  
ATOM   3485  N   PRO A 225      56.657  90.104 117.842  1.00  0.00           N  
ATOM   3486  CA  PRO A 225      57.806  89.306 117.257  1.00  0.00           C  
ATOM   3487  C   PRO A 225      58.717  90.308 116.511  1.00  0.00           C  
ATOM   3488  O   PRO A 225      58.250  91.064 115.725  1.00  0.00           O  
ATOM   3489  CB  PRO A 225      57.223  88.244 116.432  1.00  0.00           C  
ATOM   3490  CG  PRO A 225      55.713  88.459 116.356  1.00  0.00           C  
ATOM   3491  CD  PRO A 225      55.429  89.722 117.227  1.00  0.00           C  
ATOM   3492  HA  PRO A 225      58.268  88.769 118.085  1.00  0.00           H  
ATOM   3493  HB2 PRO A 225      57.676  88.274 115.440  1.00  0.00           H  
ATOM   3494  HB3 PRO A 225      57.511  87.337 116.964  1.00  0.00           H  
ATOM   3495  HG2 PRO A 225      55.208  88.479 115.390  1.00  0.00           H  
ATOM   3496  HG3 PRO A 225      55.263  87.661 116.946  1.00  0.00           H  
ATOM   3497  HD2 PRO A 225      55.176  90.563 116.581  1.00  0.00           H  
ATOM   3498  HD3 PRO A 225      54.626  89.591 117.950  1.00  0.00           H  
ATOM   3499  N   GLY A 226      60.026  90.143 116.656  1.00  0.00           N  
ATOM   3500  CA  GLY A 226      61.021  91.046 116.077  1.00  0.00           C  
ATOM   3501  C   GLY A 226      61.420  92.231 116.970  1.00  0.00           C  
ATOM   3502  O   GLY A 226      62.380  92.919 116.718  1.00  0.00           O  
ATOM   3503  H   GLY A 226      60.375  89.330 117.144  1.00  0.00           H  
ATOM   3504  HA2 GLY A 226      61.949  90.497 115.917  1.00  0.00           H  
ATOM   3505  HA3 GLY A 226      60.676  91.489 115.142  1.00  0.00           H  
ATOM   3506  N   ALA A 227      60.639  92.609 118.046  1.00  0.00           N  
ATOM   3507  CA  ALA A 227      60.882  93.890 118.804  1.00  0.00           C  
ATOM   3508  C   ALA A 227      61.607  93.790 120.155  1.00  0.00           C  
ATOM   3509  O   ALA A 227      61.690  94.730 120.884  1.00  0.00           O  
ATOM   3510  CB  ALA A 227      59.527  94.706 118.850  1.00  0.00           C  
ATOM   3511  H   ALA A 227      59.852  92.008 118.246  1.00  0.00           H  
ATOM   3512  HA  ALA A 227      61.515  94.472 118.133  1.00  0.00           H  
ATOM   3513  HB1 ALA A 227      59.132  94.773 117.837  1.00  0.00           H  
ATOM   3514  HB2 ALA A 227      58.746  94.183 119.402  1.00  0.00           H  
ATOM   3515  HB3 ALA A 227      59.629  95.687 119.317  1.00  0.00           H  
ATOM   3516  N   GLY A 228      62.244  92.674 120.491  1.00  0.00           N  
ATOM   3517  CA  GLY A 228      62.832  92.386 121.878  1.00  0.00           C  
ATOM   3518  C   GLY A 228      64.234  91.955 121.940  1.00  0.00           C  
ATOM   3519  O   GLY A 228      64.812  91.517 120.921  1.00  0.00           O  
ATOM   3520  H   GLY A 228      62.454  91.968 119.799  1.00  0.00           H  
ATOM   3521  HA2 GLY A 228      62.673  93.154 122.635  1.00  0.00           H  
ATOM   3522  HA3 GLY A 228      62.237  91.515 122.151  1.00  0.00           H  
ATOM   3523  N   ARG A 229      64.821  92.154 123.112  1.00  0.00           N  
ATOM   3524  CA  ARG A 229      66.228  91.958 123.448  1.00  0.00           C  
ATOM   3525  C   ARG A 229      66.594  90.526 123.463  1.00  0.00           C  
ATOM   3526  O   ARG A 229      65.778  89.694 123.855  1.00  0.00           O  
ATOM   3527  CB  ARG A 229      66.534  92.604 124.827  1.00  0.00           C  
ATOM   3528  CG  ARG A 229      68.035  92.864 125.139  1.00  0.00           C  
ATOM   3529  CD  ARG A 229      68.239  93.187 126.680  1.00  0.00           C  
ATOM   3530  NE  ARG A 229      67.419  94.179 127.308  1.00  0.00           N  
ATOM   3531  CZ  ARG A 229      67.102  94.374 128.573  1.00  0.00           C  
ATOM   3532  NH1 ARG A 229      66.925  93.418 129.477  1.00  0.00           N1+
ATOM   3533  NH2 ARG A 229      66.978  95.615 128.900  1.00  0.00           N  
ATOM   3534  H   ARG A 229      64.219  92.243 123.919  1.00  0.00           H  
ATOM   3535  HA  ARG A 229      66.777  92.484 122.666  1.00  0.00           H  
ATOM   3536  HB2 ARG A 229      66.033  93.571 124.797  1.00  0.00           H  
ATOM   3537  HB3 ARG A 229      66.060  92.021 125.617  1.00  0.00           H  
ATOM   3538  HG2 ARG A 229      68.676  92.043 124.814  1.00  0.00           H  
ATOM   3539  HG3 ARG A 229      68.363  93.794 124.672  1.00  0.00           H  
ATOM   3540  HD2 ARG A 229      68.212  92.231 127.203  1.00  0.00           H  
ATOM   3541  HD3 ARG A 229      69.237  93.605 126.814  1.00  0.00           H  
ATOM   3542  HE  ARG A 229      67.164  94.915 126.665  1.00  0.00           H  
ATOM   3543 HH11 ARG A 229      66.957  92.435 129.247  1.00  0.00           H  
ATOM   3544 HH12 ARG A 229      66.892  93.659 130.458  1.00  0.00           H  
ATOM   3545 HH21 ARG A 229      67.172  96.232 128.125  1.00  0.00           H  
ATOM   3546 HH22 ARG A 229      66.750  95.837 129.860  1.00  0.00           H  
ATOM   3547  N   ASP A 230      67.832  90.149 123.129  1.00  0.00           N  
ATOM   3548  CA  ASP A 230      68.404  88.775 123.099  1.00  0.00           C  
ATOM   3549  C   ASP A 230      67.542  87.677 122.463  1.00  0.00           C  
ATOM   3550  O   ASP A 230      67.221  86.656 123.065  1.00  0.00           O  
ATOM   3551  CB  ASP A 230      68.934  88.341 124.444  1.00  0.00           C  
ATOM   3552  CG  ASP A 230      70.215  89.140 124.953  1.00  0.00           C  
ATOM   3553  OD1 ASP A 230      70.681  90.113 124.288  1.00  0.00           O  
ATOM   3554  OD2 ASP A 230      70.549  88.916 126.135  1.00  0.00           O1-
ATOM   3555  H   ASP A 230      68.539  90.859 123.003  1.00  0.00           H  
ATOM   3556  HA  ASP A 230      69.312  88.866 122.504  1.00  0.00           H  
ATOM   3557  HB2 ASP A 230      68.133  88.401 125.180  1.00  0.00           H  
ATOM   3558  HB3 ASP A 230      69.285  87.312 124.355  1.00  0.00           H  
ATOM   3559  N   GLY A 231      67.123  87.941 121.218  1.00  0.00           N  
ATOM   3560  CA  GLY A 231      66.320  87.071 120.413  1.00  0.00           C  
ATOM   3561  C   GLY A 231      64.838  86.871 120.847  1.00  0.00           C  
ATOM   3562  O   GLY A 231      64.091  86.236 120.080  1.00  0.00           O  
ATOM   3563  H   GLY A 231      67.490  88.800 120.837  1.00  0.00           H  
ATOM   3564  HA2 GLY A 231      66.325  87.597 119.458  1.00  0.00           H  
ATOM   3565  HA3 GLY A 231      66.785  86.085 120.440  1.00  0.00           H  
ATOM   3566  N   ALA A 232      64.377  87.313 122.031  1.00  0.00           N  
ATOM   3567  CA  ALA A 232      63.015  87.307 122.464  1.00  0.00           C  
ATOM   3568  C   ALA A 232      62.077  88.295 121.651  1.00  0.00           C  
ATOM   3569  O   ALA A 232      62.524  89.318 121.209  1.00  0.00           O  
ATOM   3570  CB  ALA A 232      62.887  87.784 123.972  1.00  0.00           C  
ATOM   3571  H   ALA A 232      65.060  87.721 122.653  1.00  0.00           H  
ATOM   3572  HA  ALA A 232      62.695  86.270 122.375  1.00  0.00           H  
ATOM   3573  HB1 ALA A 232      61.854  87.891 124.303  1.00  0.00           H  
ATOM   3574  HB2 ALA A 232      63.258  86.987 124.615  1.00  0.00           H  
ATOM   3575  HB3 ALA A 232      63.433  88.716 124.122  1.00  0.00           H  
ATOM   3576  N   PRO A 233      60.763  88.011 121.644  1.00  0.00           N  
ATOM   3577  CA  PRO A 233      59.683  88.902 121.316  1.00  0.00           C  
ATOM   3578  C   PRO A 233      59.620  90.014 122.344  1.00  0.00           C  
ATOM   3579  O   PRO A 233      59.952  89.811 123.551  1.00  0.00           O  
ATOM   3580  CB  PRO A 233      58.425  88.124 121.208  1.00  0.00           C  
ATOM   3581  CG  PRO A 233      58.697  86.882 122.122  1.00  0.00           C  
ATOM   3582  CD  PRO A 233      60.232  86.645 121.900  1.00  0.00           C  
ATOM   3583  HA  PRO A 233      59.745  89.294 120.300  1.00  0.00           H  
ATOM   3584  HB2 PRO A 233      57.523  88.678 121.467  1.00  0.00           H  
ATOM   3585  HB3 PRO A 233      58.284  87.798 120.178  1.00  0.00           H  
ATOM   3586  HG2 PRO A 233      58.588  87.082 123.188  1.00  0.00           H  
ATOM   3587  HG3 PRO A 233      58.074  86.017 121.895  1.00  0.00           H  
ATOM   3588  HD2 PRO A 233      60.664  86.344 122.854  1.00  0.00           H  
ATOM   3589  HD3 PRO A 233      60.398  86.099 120.971  1.00  0.00           H  
ATOM   3590  N   GLY A 234      59.183  91.194 121.914  1.00  0.00           N  
ATOM   3591  CA  GLY A 234      58.872  92.250 122.893  1.00  0.00           C  
ATOM   3592  C   GLY A 234      57.542  92.107 123.561  1.00  0.00           C  
ATOM   3593  O   GLY A 234      56.894  91.015 123.384  1.00  0.00           O  
ATOM   3594  H   GLY A 234      58.901  91.197 120.944  1.00  0.00           H  
ATOM   3595  HA2 GLY A 234      59.597  92.177 123.702  1.00  0.00           H  
ATOM   3596  HA3 GLY A 234      58.965  93.212 122.390  1.00  0.00           H  
ATOM   3597  N   PHE A 235      57.075  93.175 124.174  1.00  0.00           N  
ATOM   3598  CA  PHE A 235      55.666  93.302 124.710  1.00  0.00           C  
ATOM   3599  C   PHE A 235      55.099  94.715 124.478  1.00  0.00           C  
ATOM   3600  O   PHE A 235      55.822  95.668 124.488  1.00  0.00           O  
ATOM   3601  CB  PHE A 235      55.736  92.869 126.139  1.00  0.00           C  
ATOM   3602  CG  PHE A 235      54.368  93.063 126.781  1.00  0.00           C  
ATOM   3603  CD1 PHE A 235      54.107  94.041 127.730  1.00  0.00           C  
ATOM   3604  CD2 PHE A 235      53.454  92.021 126.729  1.00  0.00           C  
ATOM   3605  CE1 PHE A 235      52.883  94.107 128.470  1.00  0.00           C  
ATOM   3606  CE2 PHE A 235      52.208  92.036 127.410  1.00  0.00           C  
ATOM   3607  CZ  PHE A 235      51.975  93.098 128.311  1.00  0.00           C  
ATOM   3608  H   PHE A 235      57.684  93.970 124.306  1.00  0.00           H  
ATOM   3609  HA  PHE A 235      54.951  92.604 124.276  1.00  0.00           H  
ATOM   3610  HB2 PHE A 235      56.121  91.851 126.189  1.00  0.00           H  
ATOM   3611  HB3 PHE A 235      56.477  93.541 126.573  1.00  0.00           H  
ATOM   3612  HD1 PHE A 235      54.887  94.753 127.953  1.00  0.00           H  
ATOM   3613  HD2 PHE A 235      53.617  91.145 126.120  1.00  0.00           H  
ATOM   3614  HE1 PHE A 235      52.869  94.962 129.128  1.00  0.00           H  
ATOM   3615  HE2 PHE A 235      51.534  91.192 127.422  1.00  0.00           H  
ATOM   3616  HZ  PHE A 235      51.005  93.116 128.785  1.00  0.00           H  
ATOM   3617  N   SER A 236      53.742  94.752 124.308  1.00  0.00           N  
ATOM   3618  CA  SER A 236      53.001  96.044 124.297  1.00  0.00           C  
ATOM   3619  C   SER A 236      51.595  95.851 124.955  1.00  0.00           C  
ATOM   3620  O   SER A 236      51.067  94.795 125.089  1.00  0.00           O  
ATOM   3621  CB  SER A 236      52.840  96.565 122.868  1.00  0.00           C  
ATOM   3622  OG  SER A 236      53.894  97.420 122.447  1.00  0.00           O  
ATOM   3623  H   SER A 236      53.115  93.968 124.425  1.00  0.00           H  
ATOM   3624  HA  SER A 236      53.589  96.770 124.857  1.00  0.00           H  
ATOM   3625  HB2 SER A 236      52.763  95.734 122.166  1.00  0.00           H  
ATOM   3626  HB3 SER A 236      51.968  97.216 122.797  1.00  0.00           H  
ATOM   3627  HG  SER A 236      53.752  97.587 121.512  1.00  0.00           H  
ATOM   3628  N   LYS A 237      50.909  96.957 125.120  1.00  0.00           N  
ATOM   3629  CA  LYS A 237      49.480  97.067 125.538  1.00  0.00           C  
ATOM   3630  C   LYS A 237      48.679  98.111 124.694  1.00  0.00           C  
ATOM   3631  O   LYS A 237      49.232  99.029 124.140  1.00  0.00           O  
ATOM   3632  CB  LYS A 237      49.415  97.158 127.093  1.00  0.00           C  
ATOM   3633  CG  LYS A 237      50.021  98.516 127.515  1.00  0.00           C  
ATOM   3634  CD  LYS A 237      50.194  98.558 129.043  1.00  0.00           C  
ATOM   3635  CE  LYS A 237      50.891  99.756 129.641  1.00  0.00           C  
ATOM   3636  NZ  LYS A 237      51.157  99.431 131.101  1.00  0.00           N1+
ATOM   3637  H   LYS A 237      51.416  97.822 125.005  1.00  0.00           H  
ATOM   3638  HA  LYS A 237      48.994  96.109 125.354  1.00  0.00           H  
ATOM   3639  HB2 LYS A 237      48.374  97.135 127.415  1.00  0.00           H  
ATOM   3640  HB3 LYS A 237      49.848  96.251 127.516  1.00  0.00           H  
ATOM   3641  HG2 LYS A 237      51.009  98.649 127.074  1.00  0.00           H  
ATOM   3642  HG3 LYS A 237      49.429  99.380 127.215  1.00  0.00           H  
ATOM   3643  HD2 LYS A 237      49.229  98.440 129.534  1.00  0.00           H  
ATOM   3644  HD3 LYS A 237      50.788  97.674 129.272  1.00  0.00           H  
ATOM   3645  HE2 LYS A 237      51.841  99.886 129.123  1.00  0.00           H  
ATOM   3646  HE3 LYS A 237      50.455 100.724 129.393  1.00  0.00           H  
ATOM   3647  HZ1 LYS A 237      50.344  99.557 131.686  1.00  0.00           H  
ATOM   3648  HZ2 LYS A 237      51.504  98.485 131.156  1.00  0.00           H  
ATOM   3649  HZ3 LYS A 237      51.898 100.063 131.370  1.00  0.00           H  
ATOM   3650  N   PHE A 238      47.401  97.943 124.686  1.00  0.00           N  
ATOM   3651  CA  PHE A 238      46.418  98.824 124.057  1.00  0.00           C  
ATOM   3652  C   PHE A 238      44.984  98.678 124.669  1.00  0.00           C  
ATOM   3653  O   PHE A 238      44.799  97.855 125.556  1.00  0.00           O  
ATOM   3654  CB  PHE A 238      46.362  98.777 122.516  1.00  0.00           C  
ATOM   3655  CG  PHE A 238      45.813  97.475 121.807  1.00  0.00           C  
ATOM   3656  CD1 PHE A 238      46.657  96.433 121.536  1.00  0.00           C  
ATOM   3657  CD2 PHE A 238      44.458  97.446 121.395  1.00  0.00           C  
ATOM   3658  CE1 PHE A 238      46.260  95.295 120.803  1.00  0.00           C  
ATOM   3659  CE2 PHE A 238      43.999  96.275 120.678  1.00  0.00           C  
ATOM   3660  CZ  PHE A 238      44.894  95.220 120.454  1.00  0.00           C  
ATOM   3661  H   PHE A 238      47.087  97.090 125.126  1.00  0.00           H  
ATOM   3662  HA  PHE A 238      46.800  99.805 124.339  1.00  0.00           H  
ATOM   3663  HB2 PHE A 238      45.763  99.615 122.158  1.00  0.00           H  
ATOM   3664  HB3 PHE A 238      47.368  98.984 122.153  1.00  0.00           H  
ATOM   3665  HD1 PHE A 238      47.692  96.500 121.840  1.00  0.00           H  
ATOM   3666  HD2 PHE A 238      43.881  98.335 121.600  1.00  0.00           H  
ATOM   3667  HE1 PHE A 238      46.934  94.487 120.559  1.00  0.00           H  
ATOM   3668  HE2 PHE A 238      42.990  96.257 120.292  1.00  0.00           H  
ATOM   3669  HZ  PHE A 238      44.609  94.341 119.895  1.00  0.00           H  
ATOM   3670  N   ARG A 239      43.956  99.413 124.167  1.00  0.00           N  
ATOM   3671  CA  ARG A 239      42.624  99.441 124.865  1.00  0.00           C  
ATOM   3672  C   ARG A 239      41.548 100.108 123.963  1.00  0.00           C  
ATOM   3673  O   ARG A 239      41.869 101.104 123.274  1.00  0.00           O  
ATOM   3674  CB  ARG A 239      42.834 100.325 126.102  1.00  0.00           C  
ATOM   3675  CG  ARG A 239      41.687 100.306 127.131  1.00  0.00           C  
ATOM   3676  CD  ARG A 239      41.934 100.979 128.471  1.00  0.00           C  
ATOM   3677  NE  ARG A 239      42.984 100.356 129.309  1.00  0.00           N  
ATOM   3678  CZ  ARG A 239      43.829 100.805 130.177  1.00  0.00           C  
ATOM   3679  NH1 ARG A 239      43.857 102.087 130.495  1.00  0.00           N1+
ATOM   3680  NH2 ARG A 239      44.594  99.996 130.743  1.00  0.00           N  
ATOM   3681  H   ARG A 239      44.019 100.050 123.386  1.00  0.00           H  
ATOM   3682  HA  ARG A 239      42.273  98.434 125.092  1.00  0.00           H  
ATOM   3683  HB2 ARG A 239      43.769 100.077 126.603  1.00  0.00           H  
ATOM   3684  HB3 ARG A 239      42.811 101.369 125.786  1.00  0.00           H  
ATOM   3685  HG2 ARG A 239      40.753 100.743 126.778  1.00  0.00           H  
ATOM   3686  HG3 ARG A 239      41.463  99.270 127.382  1.00  0.00           H  
ATOM   3687  HD2 ARG A 239      42.345 101.980 128.334  1.00  0.00           H  
ATOM   3688  HD3 ARG A 239      41.001 100.945 129.033  1.00  0.00           H  
ATOM   3689  HE  ARG A 239      43.126  99.371 129.135  1.00  0.00           H  
ATOM   3690 HH11 ARG A 239      43.271 102.813 130.108  1.00  0.00           H  
ATOM   3691 HH12 ARG A 239      44.579 102.284 131.173  1.00  0.00           H  
ATOM   3692 HH21 ARG A 239      44.389  99.014 130.628  1.00  0.00           H  
ATOM   3693 HH22 ARG A 239      45.359 100.378 131.280  1.00  0.00           H  
ATOM   3694  N   LEU A 240      40.299  99.626 123.910  1.00  0.00           N  
ATOM   3695  CA  LEU A 240      39.203 100.076 123.085  1.00  0.00           C  
ATOM   3696  C   LEU A 240      37.907 100.137 123.881  1.00  0.00           C  
ATOM   3697  O   LEU A 240      37.800  99.242 124.766  1.00  0.00           O  
ATOM   3698  CB  LEU A 240      39.063  99.158 121.845  1.00  0.00           C  
ATOM   3699  CG  LEU A 240      40.293  98.983 120.928  1.00  0.00           C  
ATOM   3700  CD1 LEU A 240      40.240  97.753 119.984  1.00  0.00           C  
ATOM   3701  CD2 LEU A 240      40.678 100.279 120.185  1.00  0.00           C  
ATOM   3702  H   LEU A 240      40.102  98.848 124.524  1.00  0.00           H  
ATOM   3703  HA  LEU A 240      39.312 101.099 122.726  1.00  0.00           H  
ATOM   3704  HB2 LEU A 240      38.841  98.192 122.301  1.00  0.00           H  
ATOM   3705  HB3 LEU A 240      38.234  99.481 121.216  1.00  0.00           H  
ATOM   3706  HG  LEU A 240      41.136  98.856 121.608  1.00  0.00           H  
ATOM   3707 HD11 LEU A 240      41.024  97.848 119.233  1.00  0.00           H  
ATOM   3708 HD12 LEU A 240      40.430  96.827 120.526  1.00  0.00           H  
ATOM   3709 HD13 LEU A 240      39.256  97.621 119.534  1.00  0.00           H  
ATOM   3710 HD21 LEU A 240      39.782 100.563 119.634  1.00  0.00           H  
ATOM   3711 HD22 LEU A 240      40.997 100.987 120.949  1.00  0.00           H  
ATOM   3712 HD23 LEU A 240      41.447 100.079 119.439  1.00  0.00           H  
ATOM   3713  N   SER A 241      36.961 101.068 123.607  1.00  0.00           N  
ATOM   3714  CA  SER A 241      35.780 101.270 124.392  1.00  0.00           C  
ATOM   3715  C   SER A 241      34.590 101.519 123.465  1.00  0.00           C  
ATOM   3716  O   SER A 241      34.641 101.999 122.321  1.00  0.00           O  
ATOM   3717  CB  SER A 241      36.001 102.499 125.299  1.00  0.00           C  
ATOM   3718  OG  SER A 241      36.960 102.244 126.408  1.00  0.00           O  
ATOM   3719  H   SER A 241      37.076 101.745 122.865  1.00  0.00           H  
ATOM   3720  HA  SER A 241      35.597 100.412 125.038  1.00  0.00           H  
ATOM   3721  HB2 SER A 241      36.300 103.330 124.660  1.00  0.00           H  
ATOM   3722  HB3 SER A 241      35.054 102.791 125.754  1.00  0.00           H  
ATOM   3723  HG  SER A 241      36.545 101.613 127.000  1.00  0.00           H  
ATOM   3724  N   TYR A 242      33.353 101.239 123.942  1.00  0.00           N  
ATOM   3725  CA  TYR A 242      32.066 100.980 123.186  1.00  0.00           C  
ATOM   3726  C   TYR A 242      30.815 101.481 123.951  1.00  0.00           C  
ATOM   3727  O   TYR A 242      30.746 101.472 125.158  1.00  0.00           O  
ATOM   3728  CB  TYR A 242      31.983  99.423 122.864  1.00  0.00           C  
ATOM   3729  CG  TYR A 242      33.193  98.808 122.206  1.00  0.00           C  
ATOM   3730  CD1 TYR A 242      33.247  98.717 120.801  1.00  0.00           C  
ATOM   3731  CD2 TYR A 242      34.222  98.323 122.997  1.00  0.00           C  
ATOM   3732  CE1 TYR A 242      34.457  98.267 120.191  1.00  0.00           C  
ATOM   3733  CE2 TYR A 242      35.466  98.060 122.362  1.00  0.00           C  
ATOM   3734  CZ  TYR A 242      35.577  97.926 120.940  1.00  0.00           C  
ATOM   3735  OH  TYR A 242      36.749  97.408 120.300  1.00  0.00           O  
ATOM   3736  H   TYR A 242      33.276 101.041 124.929  1.00  0.00           H  
ATOM   3737  HA  TYR A 242      32.206 101.532 122.257  1.00  0.00           H  
ATOM   3738  HB2 TYR A 242      31.768  98.938 123.817  1.00  0.00           H  
ATOM   3739  HB3 TYR A 242      31.150  99.319 122.171  1.00  0.00           H  
ATOM   3740  HD1 TYR A 242      32.432  98.955 120.134  1.00  0.00           H  
ATOM   3741  HD2 TYR A 242      34.270  98.521 124.058  1.00  0.00           H  
ATOM   3742  HE1 TYR A 242      34.500  98.415 119.121  1.00  0.00           H  
ATOM   3743  HE2 TYR A 242      36.350  98.026 122.981  1.00  0.00           H  
ATOM   3744  HH  TYR A 242      36.505  97.014 119.459  1.00  0.00           H  
ATOM   3745  N   TYR A 243      29.753 101.753 123.163  1.00  0.00           N  
ATOM   3746  CA  TYR A 243      28.336 101.897 123.672  1.00  0.00           C  
ATOM   3747  C   TYR A 243      27.643 100.493 123.529  1.00  0.00           C  
ATOM   3748  O   TYR A 243      27.749  99.888 122.443  1.00  0.00           O  
ATOM   3749  CB  TYR A 243      27.644 103.006 122.952  1.00  0.00           C  
ATOM   3750  CG  TYR A 243      26.167 103.111 123.200  1.00  0.00           C  
ATOM   3751  CD1 TYR A 243      25.785 103.958 124.265  1.00  0.00           C  
ATOM   3752  CD2 TYR A 243      25.189 102.440 122.398  1.00  0.00           C  
ATOM   3753  CE1 TYR A 243      24.463 104.046 124.725  1.00  0.00           C  
ATOM   3754  CE2 TYR A 243      23.868 102.441 122.805  1.00  0.00           C  
ATOM   3755  CZ  TYR A 243      23.575 103.241 123.950  1.00  0.00           C  
ATOM   3756  OH  TYR A 243      22.255 103.158 124.354  1.00  0.00           O  
ATOM   3757  H   TYR A 243      29.891 101.588 122.176  1.00  0.00           H  
ATOM   3758  HA  TYR A 243      28.271 102.296 124.684  1.00  0.00           H  
ATOM   3759  HB2 TYR A 243      28.114 103.897 123.367  1.00  0.00           H  
ATOM   3760  HB3 TYR A 243      27.905 102.966 121.894  1.00  0.00           H  
ATOM   3761  HD1 TYR A 243      26.578 104.322 124.904  1.00  0.00           H  
ATOM   3762  HD2 TYR A 243      25.547 101.866 121.556  1.00  0.00           H  
ATOM   3763  HE1 TYR A 243      24.220 104.517 125.667  1.00  0.00           H  
ATOM   3764  HE2 TYR A 243      23.177 101.724 122.389  1.00  0.00           H  
ATOM   3765  HH  TYR A 243      22.099 103.676 125.146  1.00  0.00           H  
ATOM   3766  N   PRO A 244      27.008 100.057 124.598  1.00  0.00           N  
ATOM   3767  CA  PRO A 244      26.539  98.650 124.702  1.00  0.00           C  
ATOM   3768  C   PRO A 244      25.082  98.573 124.193  1.00  0.00           C  
ATOM   3769  O   PRO A 244      24.154  98.429 124.952  1.00  0.00           O  
ATOM   3770  CB  PRO A 244      26.835  98.410 126.180  1.00  0.00           C  
ATOM   3771  CG  PRO A 244      26.444  99.718 126.852  1.00  0.00           C  
ATOM   3772  CD  PRO A 244      26.871 100.778 125.855  1.00  0.00           C  
ATOM   3773  HA  PRO A 244      27.076  97.869 124.164  1.00  0.00           H  
ATOM   3774  HB2 PRO A 244      26.361  97.495 126.536  1.00  0.00           H  
ATOM   3775  HB3 PRO A 244      27.910  98.239 126.234  1.00  0.00           H  
ATOM   3776  HG2 PRO A 244      25.354  99.716 126.873  1.00  0.00           H  
ATOM   3777  HG3 PRO A 244      26.846  99.949 127.838  1.00  0.00           H  
ATOM   3778  HD2 PRO A 244      26.086 101.532 125.837  1.00  0.00           H  
ATOM   3779  HD3 PRO A 244      27.784 101.286 126.166  1.00  0.00           H  
ATOM   3780  N   HIE A 245      24.904  98.580 122.865  1.00  0.00           N  
ATOM   3781  CA  HIE A 245      23.649  98.395 122.180  1.00  0.00           C  
ATOM   3782  C   HIE A 245      22.970  97.103 122.635  1.00  0.00           C  
ATOM   3783  O   HIE A 245      23.655  96.100 122.712  1.00  0.00           O  
ATOM   3784  CB  HIE A 245      23.872  98.326 120.684  1.00  0.00           C  
ATOM   3785  CG  HIE A 245      24.280  99.556 119.904  1.00  0.00           C  
ATOM   3786  CD2 HIE A 245      25.522  99.920 119.575  1.00  0.00           C  
ATOM   3787  ND1 HIE A 245      23.404 100.638 119.591  1.00  0.00           N  
ATOM   3788  CE1 HIE A 245      24.169 101.589 119.045  1.00  0.00           C  
ATOM   3789  NE2 HIE A 245      25.438 101.201 119.042  1.00  0.00           N  
ATOM   3790  H   HIE A 245      25.731  98.446 122.301  1.00  0.00           H  
ATOM   3791  HA  HIE A 245      22.919  99.171 122.410  1.00  0.00           H  
ATOM   3792  HB2 HIE A 245      24.516  97.457 120.557  1.00  0.00           H  
ATOM   3793  HB3 HIE A 245      22.855  98.226 120.304  1.00  0.00           H  
ATOM   3794  HD2 HIE A 245      26.424  99.357 119.760  1.00  0.00           H  
ATOM   3795  HE1 HIE A 245      23.819 102.452 118.498  1.00  0.00           H  
ATOM   3796  HE2 HIE A 245      26.233 101.810 118.908  1.00  0.00           H  
ATOM   3797  N   CYS A 246      21.665  97.137 122.897  1.00  0.00           N  
ATOM   3798  CA  CYS A 246      20.890  95.922 122.937  1.00  0.00           C  
ATOM   3799  C   CYS A 246      20.400  95.570 121.495  1.00  0.00           C  
ATOM   3800  O   CYS A 246      20.072  96.396 120.618  1.00  0.00           O  
ATOM   3801  CB  CYS A 246      19.743  96.196 123.972  1.00  0.00           C  
ATOM   3802  SG  CYS A 246      18.497  94.909 123.981  1.00  0.00           S  
ATOM   3803  H   CYS A 246      21.237  98.048 122.984  1.00  0.00           H  
ATOM   3804  HA  CYS A 246      21.585  95.201 123.369  1.00  0.00           H  
ATOM   3805  HB2 CYS A 246      20.179  96.215 124.972  1.00  0.00           H  
ATOM   3806  HB3 CYS A 246      19.254  97.159 123.824  1.00  0.00           H  
ATOM   3807  HG  CYS A 246      17.769  95.288 125.037  1.00  0.00           H  
ATOM   3808  N   LEU A 247      20.257  94.248 121.285  1.00  0.00           N  
ATOM   3809  CA  LEU A 247      19.752  93.622 120.065  1.00  0.00           C  
ATOM   3810  C   LEU A 247      18.389  94.175 119.610  1.00  0.00           C  
ATOM   3811  O   LEU A 247      18.298  94.509 118.461  1.00  0.00           O  
ATOM   3812  CB  LEU A 247      19.712  92.074 120.289  1.00  0.00           C  
ATOM   3813  CG  LEU A 247      19.250  91.308 119.058  1.00  0.00           C  
ATOM   3814  CD1 LEU A 247      20.208  91.566 117.903  1.00  0.00           C  
ATOM   3815  CD2 LEU A 247      19.178  89.827 119.303  1.00  0.00           C  
ATOM   3816  H   LEU A 247      20.417  93.691 122.112  1.00  0.00           H  
ATOM   3817  HA  LEU A 247      20.424  93.822 119.231  1.00  0.00           H  
ATOM   3818  HB2 LEU A 247      20.742  91.827 120.546  1.00  0.00           H  
ATOM   3819  HB3 LEU A 247      19.083  91.856 121.152  1.00  0.00           H  
ATOM   3820  HG  LEU A 247      18.226  91.497 118.735  1.00  0.00           H  
ATOM   3821 HD11 LEU A 247      21.151  91.025 117.986  1.00  0.00           H  
ATOM   3822 HD12 LEU A 247      19.749  91.113 117.023  1.00  0.00           H  
ATOM   3823 HD13 LEU A 247      20.332  92.642 117.779  1.00  0.00           H  
ATOM   3824 HD21 LEU A 247      18.618  89.317 118.519  1.00  0.00           H  
ATOM   3825 HD22 LEU A 247      20.217  89.496 119.285  1.00  0.00           H  
ATOM   3826 HD23 LEU A 247      18.631  89.602 120.219  1.00  0.00           H  
ATOM   3827  N   ALA A 248      17.418  94.301 120.494  1.00  0.00           N  
ATOM   3828  CA  ALA A 248      16.063  94.741 120.171  1.00  0.00           C  
ATOM   3829  C   ALA A 248      16.059  96.197 119.690  1.00  0.00           C  
ATOM   3830  O   ALA A 248      15.561  96.495 118.626  1.00  0.00           O  
ATOM   3831  CB  ALA A 248      15.259  94.572 121.455  1.00  0.00           C  
ATOM   3832  H   ALA A 248      17.515  93.916 121.422  1.00  0.00           H  
ATOM   3833  HA  ALA A 248      15.596  94.166 119.371  1.00  0.00           H  
ATOM   3834  HB1 ALA A 248      15.279  93.562 121.866  1.00  0.00           H  
ATOM   3835  HB2 ALA A 248      15.501  95.324 122.205  1.00  0.00           H  
ATOM   3836  HB3 ALA A 248      14.261  94.924 121.198  1.00  0.00           H  
ATOM   3837  N   SER A 249      16.618  97.142 120.527  1.00  0.00           N  
ATOM   3838  CA  SER A 249      16.629  98.588 120.252  1.00  0.00           C  
ATOM   3839  C   SER A 249      17.351  98.893 118.970  1.00  0.00           C  
ATOM   3840  O   SER A 249      16.671  99.552 118.148  1.00  0.00           O  
ATOM   3841  CB  SER A 249      17.361  99.237 121.454  1.00  0.00           C  
ATOM   3842  OG  SER A 249      18.538  98.558 121.701  1.00  0.00           O  
ATOM   3843  H   SER A 249      17.208  96.876 121.303  1.00  0.00           H  
ATOM   3844  HA  SER A 249      15.612  98.955 120.108  1.00  0.00           H  
ATOM   3845  HB2 SER A 249      17.439 100.304 121.241  1.00  0.00           H  
ATOM   3846  HB3 SER A 249      16.815  99.207 122.396  1.00  0.00           H  
ATOM   3847  HG  SER A 249      18.880  98.962 122.502  1.00  0.00           H  
ATOM   3848  N   PHE A 250      18.429  98.257 118.598  1.00  0.00           N  
ATOM   3849  CA  PHE A 250      19.078  98.337 117.293  1.00  0.00           C  
ATOM   3850  C   PHE A 250      18.205  97.792 116.167  1.00  0.00           C  
ATOM   3851  O   PHE A 250      18.225  98.312 115.078  1.00  0.00           O  
ATOM   3852  CB  PHE A 250      20.392  97.523 117.488  1.00  0.00           C  
ATOM   3853  CG  PHE A 250      21.512  97.711 116.426  1.00  0.00           C  
ATOM   3854  CD1 PHE A 250      21.612  96.832 115.307  1.00  0.00           C  
ATOM   3855  CD2 PHE A 250      22.419  98.728 116.647  1.00  0.00           C  
ATOM   3856  CE1 PHE A 250      22.632  97.057 114.383  1.00  0.00           C  
ATOM   3857  CE2 PHE A 250      23.571  98.790 115.816  1.00  0.00           C  
ATOM   3858  CZ  PHE A 250      23.641  97.946 114.721  1.00  0.00           C  
ATOM   3859  H   PHE A 250      18.989  97.746 119.266  1.00  0.00           H  
ATOM   3860  HA  PHE A 250      19.337  99.385 117.144  1.00  0.00           H  
ATOM   3861  HB2 PHE A 250      20.861  97.860 118.413  1.00  0.00           H  
ATOM   3862  HB3 PHE A 250      20.240  96.462 117.684  1.00  0.00           H  
ATOM   3863  HD1 PHE A 250      20.878  96.061 115.126  1.00  0.00           H  
ATOM   3864  HD2 PHE A 250      22.487  99.334 117.538  1.00  0.00           H  
ATOM   3865  HE1 PHE A 250      22.698  96.385 113.541  1.00  0.00           H  
ATOM   3866  HE2 PHE A 250      24.432  99.399 116.046  1.00  0.00           H  
ATOM   3867  HZ  PHE A 250      24.596  97.942 114.220  1.00  0.00           H  
ATOM   3868  N   THR A 251      17.534  96.736 116.473  1.00  0.00           N  
ATOM   3869  CA  THR A 251      16.732  96.013 115.418  1.00  0.00           C  
ATOM   3870  C   THR A 251      15.637  96.898 114.870  1.00  0.00           C  
ATOM   3871  O   THR A 251      15.252  96.875 113.733  1.00  0.00           O  
ATOM   3872  CB  THR A 251      16.218  94.654 115.831  1.00  0.00           C  
ATOM   3873  CG2 THR A 251      15.243  94.075 114.770  1.00  0.00           C  
ATOM   3874  OG1 THR A 251      17.339  93.868 116.082  1.00  0.00           O  
ATOM   3875  H   THR A 251      17.446  96.427 117.431  1.00  0.00           H  
ATOM   3876  HA  THR A 251      17.401  95.753 114.599  1.00  0.00           H  
ATOM   3877  HB  THR A 251      15.691  94.779 116.777  1.00  0.00           H  
ATOM   3878  HG1 THR A 251      17.665  94.000 116.975  1.00  0.00           H  
ATOM   3879 HG21 THR A 251      15.560  94.226 113.739  1.00  0.00           H  
ATOM   3880 HG22 THR A 251      14.946  93.034 114.896  1.00  0.00           H  
ATOM   3881 HG23 THR A 251      14.314  94.611 114.964  1.00  0.00           H  
ATOM   3882  N   GLU A 252      15.050  97.640 115.746  1.00  0.00           N  
ATOM   3883  CA  GLU A 252      14.129  98.804 115.387  1.00  0.00           C  
ATOM   3884  C   GLU A 252      14.839 100.022 114.735  1.00  0.00           C  
ATOM   3885  O   GLU A 252      14.441 100.631 113.724  1.00  0.00           O  
ATOM   3886  CB  GLU A 252      13.413  99.270 116.682  1.00  0.00           C  
ATOM   3887  CG  GLU A 252      12.234 100.377 116.443  1.00  0.00           C  
ATOM   3888  CD  GLU A 252      10.946  99.710 116.058  1.00  0.00           C  
ATOM   3889  OE1 GLU A 252      10.937  98.764 115.253  1.00  0.00           O  
ATOM   3890  OE2 GLU A 252       9.801 100.148 116.391  1.00  0.00           O1-
ATOM   3891  H   GLU A 252      15.460  97.652 116.668  1.00  0.00           H  
ATOM   3892  HA  GLU A 252      13.373  98.386 114.723  1.00  0.00           H  
ATOM   3893  HB2 GLU A 252      12.940  98.396 117.129  1.00  0.00           H  
ATOM   3894  HB3 GLU A 252      14.110  99.639 117.434  1.00  0.00           H  
ATOM   3895  HG2 GLU A 252      12.238 100.805 117.446  1.00  0.00           H  
ATOM   3896  HG3 GLU A 252      12.531 101.162 115.747  1.00  0.00           H  
ATOM   3897  N   LEU A 253      16.046 100.343 115.210  1.00  0.00           N  
ATOM   3898  CA  LEU A 253      16.772 101.529 114.794  1.00  0.00           C  
ATOM   3899  C   LEU A 253      17.258 101.520 113.364  1.00  0.00           C  
ATOM   3900  O   LEU A 253      17.020 102.496 112.645  1.00  0.00           O  
ATOM   3901  CB  LEU A 253      17.896 101.914 115.862  1.00  0.00           C  
ATOM   3902  CG  LEU A 253      18.780 103.059 115.393  1.00  0.00           C  
ATOM   3903  CD1 LEU A 253      18.051 104.344 115.503  1.00  0.00           C  
ATOM   3904  CD2 LEU A 253      20.011 102.942 116.287  1.00  0.00           C  
ATOM   3905  H   LEU A 253      16.534  99.633 115.739  1.00  0.00           H  
ATOM   3906  HA  LEU A 253      16.039 102.334 114.852  1.00  0.00           H  
ATOM   3907  HB2 LEU A 253      17.447 102.001 116.851  1.00  0.00           H  
ATOM   3908  HB3 LEU A 253      18.587 101.074 115.932  1.00  0.00           H  
ATOM   3909  HG  LEU A 253      19.040 102.841 114.356  1.00  0.00           H  
ATOM   3910 HD11 LEU A 253      18.718 105.103 115.093  1.00  0.00           H  
ATOM   3911 HD12 LEU A 253      17.169 104.309 114.864  1.00  0.00           H  
ATOM   3912 HD13 LEU A 253      17.898 104.413 116.579  1.00  0.00           H  
ATOM   3913 HD21 LEU A 253      20.830 102.328 115.913  1.00  0.00           H  
ATOM   3914 HD22 LEU A 253      20.452 103.920 116.478  1.00  0.00           H  
ATOM   3915 HD23 LEU A 253      19.790 102.581 117.292  1.00  0.00           H  
ATOM   3916  N   VAL A 254      17.965 100.465 112.857  1.00  0.00           N  
ATOM   3917  CA  VAL A 254      18.393 100.258 111.439  1.00  0.00           C  
ATOM   3918  C   VAL A 254      17.246 100.525 110.495  1.00  0.00           C  
ATOM   3919  O   VAL A 254      17.356 101.353 109.589  1.00  0.00           O  
ATOM   3920  CB  VAL A 254      18.971  98.855 111.201  1.00  0.00           C  
ATOM   3921  CG1 VAL A 254      20.492  98.943 111.628  1.00  0.00           C  
ATOM   3922  CG2 VAL A 254      18.306  97.618 111.633  1.00  0.00           C  
ATOM   3923  H   VAL A 254      18.273  99.854 113.600  1.00  0.00           H  
ATOM   3924  HA  VAL A 254      19.185 100.979 111.235  1.00  0.00           H  
ATOM   3925  HB  VAL A 254      18.945  98.748 110.117  1.00  0.00           H  
ATOM   3926 HG11 VAL A 254      21.064  98.046 111.390  1.00  0.00           H  
ATOM   3927 HG12 VAL A 254      21.047  99.617 110.975  1.00  0.00           H  
ATOM   3928 HG13 VAL A 254      20.525  99.371 112.630  1.00  0.00           H  
ATOM   3929 HG21 VAL A 254      17.463  97.305 111.017  1.00  0.00           H  
ATOM   3930 HG22 VAL A 254      18.989  96.776 111.747  1.00  0.00           H  
ATOM   3931 HG23 VAL A 254      17.937  97.678 112.657  1.00  0.00           H  
ATOM   3932  N   GLN A 255      16.082 100.023 110.813  1.00  0.00           N  
ATOM   3933  CA  GLN A 255      14.827 100.210 110.041  1.00  0.00           C  
ATOM   3934  C   GLN A 255      14.375 101.654 110.117  1.00  0.00           C  
ATOM   3935  O   GLN A 255      14.187 102.286 109.100  1.00  0.00           O  
ATOM   3936  CB  GLN A 255      13.741  99.302 110.616  1.00  0.00           C  
ATOM   3937  CG  GLN A 255      13.196  98.413 109.494  1.00  0.00           C  
ATOM   3938  CD  GLN A 255      11.848  97.871 109.794  1.00  0.00           C  
ATOM   3939  NE2 GLN A 255      11.242  97.151 108.932  1.00  0.00           N  
ATOM   3940  OE1 GLN A 255      11.240  98.068 110.816  1.00  0.00           O  
ATOM   3941  H   GLN A 255      16.037  99.381 111.591  1.00  0.00           H  
ATOM   3942  HA  GLN A 255      14.947  99.976 108.984  1.00  0.00           H  
ATOM   3943  HB2 GLN A 255      14.221  98.659 111.354  1.00  0.00           H  
ATOM   3944  HB3 GLN A 255      12.872  99.877 110.938  1.00  0.00           H  
ATOM   3945  HG2 GLN A 255      13.196  98.915 108.527  1.00  0.00           H  
ATOM   3946  HG3 GLN A 255      13.798  97.505 109.448  1.00  0.00           H  
ATOM   3947 HE21 GLN A 255      10.327  96.754 109.093  1.00  0.00           H  
ATOM   3948 HE22 GLN A 255      11.608  96.883 108.030  1.00  0.00           H  
ATOM   3949  N   GLU A 256      14.318 102.265 111.323  1.00  0.00           N  
ATOM   3950  CA  GLU A 256      13.954 103.617 111.633  1.00  0.00           C  
ATOM   3951  C   GLU A 256      14.818 104.611 110.804  1.00  0.00           C  
ATOM   3952  O   GLU A 256      14.288 105.428 110.053  1.00  0.00           O  
ATOM   3953  CB  GLU A 256      14.045 103.936 113.226  1.00  0.00           C  
ATOM   3954  CG  GLU A 256      13.526 105.282 113.568  1.00  0.00           C  
ATOM   3955  CD  GLU A 256      13.039 105.362 115.044  1.00  0.00           C  
ATOM   3956  OE1 GLU A 256      13.563 106.232 115.816  1.00  0.00           O  
ATOM   3957  OE2 GLU A 256      12.251 104.527 115.500  1.00  0.00           O1-
ATOM   3958  H   GLU A 256      14.608 101.709 112.114  1.00  0.00           H  
ATOM   3959  HA  GLU A 256      12.916 103.796 111.352  1.00  0.00           H  
ATOM   3960  HB2 GLU A 256      13.506 103.134 113.728  1.00  0.00           H  
ATOM   3961  HB3 GLU A 256      15.121 103.891 113.392  1.00  0.00           H  
ATOM   3962  HG2 GLU A 256      14.352 105.986 113.467  1.00  0.00           H  
ATOM   3963  HG3 GLU A 256      12.802 105.649 112.841  1.00  0.00           H  
ATOM   3964  N   ALA A 257      16.127 104.442 110.831  1.00  0.00           N  
ATOM   3965  CA  ALA A 257      17.056 105.297 110.080  1.00  0.00           C  
ATOM   3966  C   ALA A 257      16.818 105.110 108.520  1.00  0.00           C  
ATOM   3967  O   ALA A 257      16.717 106.176 107.856  1.00  0.00           O  
ATOM   3968  CB  ALA A 257      18.452 104.876 110.579  1.00  0.00           C  
ATOM   3969  H   ALA A 257      16.576 103.776 111.444  1.00  0.00           H  
ATOM   3970  HA  ALA A 257      16.832 106.316 110.398  1.00  0.00           H  
ATOM   3971  HB1 ALA A 257      18.550 105.110 111.638  1.00  0.00           H  
ATOM   3972  HB2 ALA A 257      18.534 103.798 110.441  1.00  0.00           H  
ATOM   3973  HB3 ALA A 257      19.208 105.312 109.925  1.00  0.00           H  
ATOM   3974  N   PHE A 258      16.552 103.916 107.992  1.00  0.00           N  
ATOM   3975  CA  PHE A 258      16.008 103.618 106.672  1.00  0.00           C  
ATOM   3976  C   PHE A 258      14.517 103.972 106.403  1.00  0.00           C  
ATOM   3977  O   PHE A 258      13.978 103.662 105.343  1.00  0.00           O  
ATOM   3978  CB  PHE A 258      16.225 102.076 106.351  1.00  0.00           C  
ATOM   3979  CG  PHE A 258      17.677 101.847 105.932  1.00  0.00           C  
ATOM   3980  CD1 PHE A 258      18.744 101.976 106.784  1.00  0.00           C  
ATOM   3981  CD2 PHE A 258      17.878 101.498 104.626  1.00  0.00           C  
ATOM   3982  CE1 PHE A 258      20.010 102.035 106.246  1.00  0.00           C  
ATOM   3983  CE2 PHE A 258      19.189 101.453 104.114  1.00  0.00           C  
ATOM   3984  CZ  PHE A 258      20.269 101.699 104.920  1.00  0.00           C  
ATOM   3985  H   PHE A 258      16.643 103.122 108.610  1.00  0.00           H  
ATOM   3986  HA  PHE A 258      16.545 104.171 105.901  1.00  0.00           H  
ATOM   3987  HB2 PHE A 258      16.111 101.646 107.346  1.00  0.00           H  
ATOM   3988  HB3 PHE A 258      15.644 101.523 105.614  1.00  0.00           H  
ATOM   3989  HD1 PHE A 258      18.531 102.270 107.801  1.00  0.00           H  
ATOM   3990  HD2 PHE A 258      17.073 101.276 103.940  1.00  0.00           H  
ATOM   3991  HE1 PHE A 258      20.807 102.340 106.908  1.00  0.00           H  
ATOM   3992  HE2 PHE A 258      19.315 101.191 103.073  1.00  0.00           H  
ATOM   3993  HZ  PHE A 258      21.278 101.772 104.540  1.00  0.00           H  
ATOM   3994  N   GLY A 259      13.910 104.805 107.239  1.00  0.00           N  
ATOM   3995  CA  GLY A 259      12.565 105.368 107.073  1.00  0.00           C  
ATOM   3996  C   GLY A 259      11.376 104.487 107.440  1.00  0.00           C  
ATOM   3997  O   GLY A 259      10.370 104.498 106.715  1.00  0.00           O  
ATOM   3998  H   GLY A 259      14.405 104.913 108.112  1.00  0.00           H  
ATOM   3999  HA2 GLY A 259      12.435 106.318 107.591  1.00  0.00           H  
ATOM   4000  HA3 GLY A 259      12.441 105.607 106.017  1.00  0.00           H  
ATOM   4001  N   GLY A 260      11.508 103.737 108.497  1.00  0.00           N  
ATOM   4002  CA  GLY A 260      10.496 102.684 108.783  1.00  0.00           C  
ATOM   4003  C   GLY A 260      10.619 101.582 107.741  1.00  0.00           C  
ATOM   4004  O   GLY A 260      11.415 101.696 106.759  1.00  0.00           O  
ATOM   4005  H   GLY A 260      12.458 103.664 108.832  1.00  0.00           H  
ATOM   4006  HA2 GLY A 260      10.682 102.411 109.822  1.00  0.00           H  
ATOM   4007  HA3 GLY A 260       9.486 103.088 108.714  1.00  0.00           H  
ATOM   4008  N   ARG A 261       9.829 100.516 107.969  1.00  0.00           N  
ATOM   4009  CA  ARG A 261       9.371  99.459 107.053  1.00  0.00           C  
ATOM   4010  C   ARG A 261      10.346  98.626 106.229  1.00  0.00           C  
ATOM   4011  O   ARG A 261      10.079  97.495 105.785  1.00  0.00           O  
ATOM   4012  CB  ARG A 261       8.215 100.020 106.160  1.00  0.00           C  
ATOM   4013  CG  ARG A 261       8.697 101.121 105.192  1.00  0.00           C  
ATOM   4014  CD  ARG A 261       7.521 101.584 104.316  1.00  0.00           C  
ATOM   4015  NE  ARG A 261       6.910 100.539 103.426  1.00  0.00           N  
ATOM   4016  CZ  ARG A 261       5.744 100.642 102.920  1.00  0.00           C  
ATOM   4017  NH1 ARG A 261       5.334  99.559 102.305  1.00  0.00           N1+
ATOM   4018  NH2 ARG A 261       4.866 101.599 103.201  1.00  0.00           N  
ATOM   4019  H   ARG A 261       9.470 100.444 108.910  1.00  0.00           H  
ATOM   4020  HA  ARG A 261       8.799  98.691 107.574  1.00  0.00           H  
ATOM   4021  HB2 ARG A 261       7.731  99.192 105.643  1.00  0.00           H  
ATOM   4022  HB3 ARG A 261       7.523 100.564 106.804  1.00  0.00           H  
ATOM   4023  HG2 ARG A 261       9.171 101.991 105.645  1.00  0.00           H  
ATOM   4024  HG3 ARG A 261       9.367 100.611 104.500  1.00  0.00           H  
ATOM   4025  HD2 ARG A 261       6.854 102.145 104.972  1.00  0.00           H  
ATOM   4026  HD3 ARG A 261       7.899 102.383 103.678  1.00  0.00           H  
ATOM   4027  HE  ARG A 261       7.522  99.767 103.201  1.00  0.00           H  
ATOM   4028 HH11 ARG A 261       6.034  98.864 102.088  1.00  0.00           H  
ATOM   4029 HH12 ARG A 261       4.538  99.692 101.698  1.00  0.00           H  
ATOM   4030 HH21 ARG A 261       5.264 102.430 103.616  1.00  0.00           H  
ATOM   4031 HH22 ARG A 261       3.886 101.660 102.962  1.00  0.00           H  
ATOM   4032  N   CYS A 262      11.548  99.078 105.928  1.00  0.00           N  
ATOM   4033  CA  CYS A 262      12.514  98.360 105.113  1.00  0.00           C  
ATOM   4034  C   CYS A 262      12.861  96.928 105.658  1.00  0.00           C  
ATOM   4035  O   CYS A 262      12.944  96.686 106.866  1.00  0.00           O  
ATOM   4036  CB  CYS A 262      13.777  99.206 104.905  1.00  0.00           C  
ATOM   4037  SG  CYS A 262      13.538 100.590 103.786  1.00  0.00           S  
ATOM   4038  H   CYS A 262      11.850 100.003 106.201  1.00  0.00           H  
ATOM   4039  HA  CYS A 262      12.085  98.153 104.133  1.00  0.00           H  
ATOM   4040  HB2 CYS A 262      14.115  99.631 105.850  1.00  0.00           H  
ATOM   4041  HB3 CYS A 262      14.577  98.525 104.613  1.00  0.00           H  
ATOM   4042  HG  CYS A 262      13.271 101.541 104.684  1.00  0.00           H  
ATOM   4043  N   GLN A 263      13.134  95.956 104.825  1.00  0.00           N  
ATOM   4044  CA  GLN A 263      13.398  94.525 105.066  1.00  0.00           C  
ATOM   4045  C   GLN A 263      14.629  94.313 105.939  1.00  0.00           C  
ATOM   4046  O   GLN A 263      15.735  94.694 105.489  1.00  0.00           O  
ATOM   4047  CB  GLN A 263      13.558  93.798 103.726  1.00  0.00           C  
ATOM   4048  CG  GLN A 263      13.558  92.279 103.917  1.00  0.00           C  
ATOM   4049  CD  GLN A 263      14.911  91.540 103.816  1.00  0.00           C  
ATOM   4050  NE2 GLN A 263      15.398  90.704 104.727  1.00  0.00           N  
ATOM   4051  OE1 GLN A 263      15.733  91.675 102.945  1.00  0.00           O  
ATOM   4052  H   GLN A 263      13.310  96.324 103.900  1.00  0.00           H  
ATOM   4053  HA  GLN A 263      12.486  94.134 105.518  1.00  0.00           H  
ATOM   4054  HB2 GLN A 263      12.661  94.058 103.165  1.00  0.00           H  
ATOM   4055  HB3 GLN A 263      14.411  94.124 103.130  1.00  0.00           H  
ATOM   4056  HG2 GLN A 263      13.195  92.053 104.920  1.00  0.00           H  
ATOM   4057  HG3 GLN A 263      12.863  91.804 103.225  1.00  0.00           H  
ATOM   4058 HE21 GLN A 263      16.251  90.187 104.566  1.00  0.00           H  
ATOM   4059 HE22 GLN A 263      15.000  90.630 105.652  1.00  0.00           H  
ATOM   4060  N   HID A 264      14.577  93.645 107.053  1.00  0.00           N  
ATOM   4061  CA  HID A 264      15.711  93.264 107.932  1.00  0.00           C  
ATOM   4062  C   HID A 264      16.037  91.804 107.913  1.00  0.00           C  
ATOM   4063  O   HID A 264      15.239  90.925 107.678  1.00  0.00           O  
ATOM   4064  CB  HID A 264      15.362  93.656 109.368  1.00  0.00           C  
ATOM   4065  CG  HID A 264      16.311  93.194 110.483  1.00  0.00           C  
ATOM   4066  CD2 HID A 264      17.641  93.504 110.685  1.00  0.00           C  
ATOM   4067  ND1 HID A 264      15.998  92.509 111.666  1.00  0.00           N  
ATOM   4068  CE1 HID A 264      17.131  92.344 112.368  1.00  0.00           C  
ATOM   4069  NE2 HID A 264      18.170  92.978 111.795  1.00  0.00           N  
ATOM   4070  H   HID A 264      13.713  93.181 107.295  1.00  0.00           H  
ATOM   4071  HA  HID A 264      16.635  93.747 107.617  1.00  0.00           H  
ATOM   4072  HB2 HID A 264      15.333  94.746 109.349  1.00  0.00           H  
ATOM   4073  HB3 HID A 264      14.340  93.321 109.537  1.00  0.00           H  
ATOM   4074  HD1 HID A 264      15.083  92.138 111.877  1.00  0.00           H  
ATOM   4075  HD2 HID A 264      18.179  94.225 110.088  1.00  0.00           H  
ATOM   4076  HE1 HID A 264      17.189  91.748 113.268  1.00  0.00           H  
ATOM   4077  N   SER A 265      17.318  91.491 108.152  1.00  0.00           N  
ATOM   4078  CA  SER A 265      17.654  90.142 108.520  1.00  0.00           C  
ATOM   4079  C   SER A 265      18.795  90.233 109.595  1.00  0.00           C  
ATOM   4080  O   SER A 265      19.637  91.166 109.557  1.00  0.00           O  
ATOM   4081  CB  SER A 265      18.273  89.361 107.338  1.00  0.00           C  
ATOM   4082  OG  SER A 265      18.605  88.044 107.646  1.00  0.00           O  
ATOM   4083  H   SER A 265      17.952  92.247 108.369  1.00  0.00           H  
ATOM   4084  HA  SER A 265      16.787  89.674 108.983  1.00  0.00           H  
ATOM   4085  HB2 SER A 265      17.505  89.366 106.563  1.00  0.00           H  
ATOM   4086  HB3 SER A 265      19.165  89.887 106.997  1.00  0.00           H  
ATOM   4087  HG  SER A 265      18.958  87.574 106.887  1.00  0.00           H  
ATOM   4088  N   VAL A 266      18.821  89.276 110.506  1.00  0.00           N  
ATOM   4089  CA  VAL A 266      20.061  89.097 111.302  1.00  0.00           C  
ATOM   4090  C   VAL A 266      20.591  87.636 111.415  1.00  0.00           C  
ATOM   4091  O   VAL A 266      19.820  86.723 111.155  1.00  0.00           O  
ATOM   4092  CB  VAL A 266      19.852  89.738 112.747  1.00  0.00           C  
ATOM   4093  CG1 VAL A 266      18.802  88.889 113.541  1.00  0.00           C  
ATOM   4094  CG2 VAL A 266      21.107  89.830 113.587  1.00  0.00           C  
ATOM   4095  H   VAL A 266      18.061  88.614 110.555  1.00  0.00           H  
ATOM   4096  HA  VAL A 266      20.848  89.776 110.974  1.00  0.00           H  
ATOM   4097  HB  VAL A 266      19.364  90.712 112.761  1.00  0.00           H  
ATOM   4098 HG11 VAL A 266      18.841  89.172 114.593  1.00  0.00           H  
ATOM   4099 HG12 VAL A 266      17.820  89.014 113.085  1.00  0.00           H  
ATOM   4100 HG13 VAL A 266      19.027  87.823 113.504  1.00  0.00           H  
ATOM   4101 HG21 VAL A 266      20.803  90.373 114.482  1.00  0.00           H  
ATOM   4102 HG22 VAL A 266      21.656  88.911 113.795  1.00  0.00           H  
ATOM   4103 HG23 VAL A 266      21.787  90.487 113.044  1.00  0.00           H  
ATOM   4104  N   LEU A 267      21.899  87.497 111.817  1.00  0.00           N  
ATOM   4105  CA  LEU A 267      22.704  86.356 111.921  1.00  0.00           C  
ATOM   4106  C   LEU A 267      23.540  86.481 113.239  1.00  0.00           C  
ATOM   4107  O   LEU A 267      24.011  87.520 113.627  1.00  0.00           O  
ATOM   4108  CB  LEU A 267      23.530  86.154 110.683  1.00  0.00           C  
ATOM   4109  CG  LEU A 267      22.675  86.015 109.400  1.00  0.00           C  
ATOM   4110  CD1 LEU A 267      22.604  87.296 108.618  1.00  0.00           C  
ATOM   4111  CD2 LEU A 267      23.308  84.894 108.511  1.00  0.00           C  
ATOM   4112  H   LEU A 267      22.313  88.381 112.078  1.00  0.00           H  
ATOM   4113  HA  LEU A 267      22.041  85.496 112.016  1.00  0.00           H  
ATOM   4114  HB2 LEU A 267      24.382  86.819 110.545  1.00  0.00           H  
ATOM   4115  HB3 LEU A 267      23.884  85.130 110.811  1.00  0.00           H  
ATOM   4116  HG  LEU A 267      21.654  85.713 109.638  1.00  0.00           H  
ATOM   4117 HD11 LEU A 267      23.599  87.628 108.323  1.00  0.00           H  
ATOM   4118 HD12 LEU A 267      21.920  87.158 107.780  1.00  0.00           H  
ATOM   4119 HD13 LEU A 267      22.091  88.094 109.155  1.00  0.00           H  
ATOM   4120 HD21 LEU A 267      24.373  85.076 108.364  1.00  0.00           H  
ATOM   4121 HD22 LEU A 267      23.228  83.933 109.018  1.00  0.00           H  
ATOM   4122 HD23 LEU A 267      22.785  84.856 107.554  1.00  0.00           H  
ATOM   4123  N   GLY A 268      23.879  85.263 113.746  1.00  0.00           N  
ATOM   4124  CA  GLY A 268      24.952  85.197 114.859  1.00  0.00           C  
ATOM   4125  C   GLY A 268      26.240  84.556 114.321  1.00  0.00           C  
ATOM   4126  O   GLY A 268      26.148  83.472 113.830  1.00  0.00           O  
ATOM   4127  H   GLY A 268      23.575  84.425 113.271  1.00  0.00           H  
ATOM   4128  HA2 GLY A 268      25.128  86.218 115.199  1.00  0.00           H  
ATOM   4129  HA3 GLY A 268      24.512  84.660 115.699  1.00  0.00           H  
ATOM   4130  N   ASP A 269      27.379  85.321 114.432  1.00  0.00           N  
ATOM   4131  CA  ASP A 269      28.612  84.995 113.798  1.00  0.00           C  
ATOM   4132  C   ASP A 269      28.511  84.458 112.339  1.00  0.00           C  
ATOM   4133  O   ASP A 269      29.172  83.491 111.996  1.00  0.00           O  
ATOM   4134  CB  ASP A 269      29.361  83.967 114.699  1.00  0.00           C  
ATOM   4135  CG  ASP A 269      29.840  84.445 116.071  1.00  0.00           C  
ATOM   4136  OD1 ASP A 269      30.468  83.601 116.750  1.00  0.00           O  
ATOM   4137  OD2 ASP A 269      29.639  85.615 116.513  1.00  0.00           O1-
ATOM   4138  H   ASP A 269      27.272  86.270 114.758  1.00  0.00           H  
ATOM   4139  HA  ASP A 269      29.295  85.844 113.832  1.00  0.00           H  
ATOM   4140  HB2 ASP A 269      28.691  83.129 114.894  1.00  0.00           H  
ATOM   4141  HB3 ASP A 269      30.305  83.721 114.213  1.00  0.00           H  
ATOM   4142  N   PHE A 270      27.712  85.149 111.433  1.00  0.00           N  
ATOM   4143  CA  PHE A 270      27.499  84.668 110.053  1.00  0.00           C  
ATOM   4144  C   PHE A 270      26.868  83.271 109.901  1.00  0.00           C  
ATOM   4145  O   PHE A 270      26.968  82.671 108.841  1.00  0.00           O  
ATOM   4146  CB  PHE A 270      28.763  84.901 109.172  1.00  0.00           C  
ATOM   4147  CG  PHE A 270      29.281  86.307 109.200  1.00  0.00           C  
ATOM   4148  CD1 PHE A 270      30.372  86.700 110.011  1.00  0.00           C  
ATOM   4149  CD2 PHE A 270      28.708  87.276 108.384  1.00  0.00           C  
ATOM   4150  CE1 PHE A 270      30.998  87.994 109.825  1.00  0.00           C  
ATOM   4151  CE2 PHE A 270      29.357  88.498 108.130  1.00  0.00           C  
ATOM   4152  CZ  PHE A 270      30.475  88.896 108.845  1.00  0.00           C  
ATOM   4153  H   PHE A 270      27.268  85.988 111.779  1.00  0.00           H  
ATOM   4154  HA  PHE A 270      26.720  85.266 109.580  1.00  0.00           H  
ATOM   4155  HB2 PHE A 270      29.575  84.264 109.520  1.00  0.00           H  
ATOM   4156  HB3 PHE A 270      28.522  84.622 108.146  1.00  0.00           H  
ATOM   4157  HD1 PHE A 270      30.783  85.944 110.664  1.00  0.00           H  
ATOM   4158  HD2 PHE A 270      27.842  87.115 107.759  1.00  0.00           H  
ATOM   4159  HE1 PHE A 270      31.903  88.231 110.366  1.00  0.00           H  
ATOM   4160  HE2 PHE A 270      28.915  89.193 107.431  1.00  0.00           H  
ATOM   4161  HZ  PHE A 270      31.004  89.791 108.552  1.00  0.00           H  
ATOM   4162  N   LYS A 271      26.141  82.807 110.903  1.00  0.00           N  
ATOM   4163  CA  LYS A 271      25.245  81.595 110.864  1.00  0.00           C  
ATOM   4164  C   LYS A 271      23.800  81.881 111.230  1.00  0.00           C  
ATOM   4165  O   LYS A 271      23.641  82.847 111.958  1.00  0.00           O  
ATOM   4166  CB  LYS A 271      25.946  80.582 111.824  1.00  0.00           C  
ATOM   4167  CG  LYS A 271      27.044  79.790 111.137  1.00  0.00           C  
ATOM   4168  CD  LYS A 271      27.535  78.581 111.885  1.00  0.00           C  
ATOM   4169  CE  LYS A 271      28.431  79.044 113.005  1.00  0.00           C  
ATOM   4170  NZ  LYS A 271      28.878  77.950 113.831  1.00  0.00           N1+
ATOM   4171  H   LYS A 271      26.303  83.260 111.791  1.00  0.00           H  
ATOM   4172  HA  LYS A 271      25.182  81.067 109.912  1.00  0.00           H  
ATOM   4173  HB2 LYS A 271      26.409  81.001 112.719  1.00  0.00           H  
ATOM   4174  HB3 LYS A 271      25.241  79.864 112.244  1.00  0.00           H  
ATOM   4175  HG2 LYS A 271      26.627  79.513 110.169  1.00  0.00           H  
ATOM   4176  HG3 LYS A 271      27.909  80.444 111.027  1.00  0.00           H  
ATOM   4177  HD2 LYS A 271      26.600  78.143 112.237  1.00  0.00           H  
ATOM   4178  HD3 LYS A 271      27.996  77.870 111.199  1.00  0.00           H  
ATOM   4179  HE2 LYS A 271      29.350  79.390 112.534  1.00  0.00           H  
ATOM   4180  HE3 LYS A 271      28.030  79.805 113.676  1.00  0.00           H  
ATOM   4181  HZ1 LYS A 271      28.183  77.652 114.501  1.00  0.00           H  
ATOM   4182  HZ2 LYS A 271      29.181  77.098 113.381  1.00  0.00           H  
ATOM   4183  HZ3 LYS A 271      29.702  78.190 114.363  1.00  0.00           H  
ATOM   4184  N   PRO A 272      22.765  81.064 110.976  1.00  0.00           N  
ATOM   4185  CA  PRO A 272      21.409  81.413 111.229  1.00  0.00           C  
ATOM   4186  C   PRO A 272      20.996  81.528 112.727  1.00  0.00           C  
ATOM   4187  O   PRO A 272      21.484  80.773 113.561  1.00  0.00           O  
ATOM   4188  CB  PRO A 272      20.502  80.363 110.476  1.00  0.00           C  
ATOM   4189  CG  PRO A 272      21.504  79.271 110.065  1.00  0.00           C  
ATOM   4190  CD  PRO A 272      22.777  80.007 110.013  1.00  0.00           C  
ATOM   4191  HA  PRO A 272      21.349  82.365 110.700  1.00  0.00           H  
ATOM   4192  HB2 PRO A 272      19.691  79.993 111.103  1.00  0.00           H  
ATOM   4193  HB3 PRO A 272      19.984  80.774 109.610  1.00  0.00           H  
ATOM   4194  HG2 PRO A 272      21.540  78.552 110.884  1.00  0.00           H  
ATOM   4195  HG3 PRO A 272      21.298  78.784 109.112  1.00  0.00           H  
ATOM   4196  HD2 PRO A 272      23.599  79.328 110.239  1.00  0.00           H  
ATOM   4197  HD3 PRO A 272      22.975  80.346 108.997  1.00  0.00           H  
ATOM   4198  N   TYR A 273      20.073  82.402 113.085  1.00  0.00           N  
ATOM   4199  CA  TYR A 273      19.697  82.692 114.406  1.00  0.00           C  
ATOM   4200  C   TYR A 273      18.182  82.666 114.795  1.00  0.00           C  
ATOM   4201  O   TYR A 273      17.273  83.094 114.051  1.00  0.00           O  
ATOM   4202  CB  TYR A 273      20.315  84.072 114.756  1.00  0.00           C  
ATOM   4203  CG  TYR A 273      19.885  84.667 116.076  1.00  0.00           C  
ATOM   4204  CD1 TYR A 273      20.766  84.486 117.156  1.00  0.00           C  
ATOM   4205  CD2 TYR A 273      18.778  85.511 116.265  1.00  0.00           C  
ATOM   4206  CE1 TYR A 273      20.505  85.021 118.442  1.00  0.00           C  
ATOM   4207  CE2 TYR A 273      18.499  86.113 117.543  1.00  0.00           C  
ATOM   4208  CZ  TYR A 273      19.331  85.855 118.585  1.00  0.00           C  
ATOM   4209  OH  TYR A 273      19.063  86.342 119.812  1.00  0.00           O  
ATOM   4210  H   TYR A 273      19.657  82.876 112.295  1.00  0.00           H  
ATOM   4211  HA  TYR A 273      20.200  81.961 115.040  1.00  0.00           H  
ATOM   4212  HB2 TYR A 273      21.386  83.967 114.579  1.00  0.00           H  
ATOM   4213  HB3 TYR A 273      20.038  84.753 113.952  1.00  0.00           H  
ATOM   4214  HD1 TYR A 273      21.716  83.977 117.086  1.00  0.00           H  
ATOM   4215  HD2 TYR A 273      18.098  85.653 115.438  1.00  0.00           H  
ATOM   4216  HE1 TYR A 273      21.198  84.822 119.245  1.00  0.00           H  
ATOM   4217  HE2 TYR A 273      17.624  86.703 117.769  1.00  0.00           H  
ATOM   4218  HH  TYR A 273      19.715  86.265 120.513  1.00  0.00           H  
ATOM   4219  N   ARG A 274      17.948  82.125 116.001  1.00  0.00           N  
ATOM   4220  CA  ARG A 274      16.669  82.447 116.707  1.00  0.00           C  
ATOM   4221  C   ARG A 274      16.905  82.677 118.184  1.00  0.00           C  
ATOM   4222  O   ARG A 274      17.912  82.223 118.754  1.00  0.00           O  
ATOM   4223  CB  ARG A 274      15.607  81.349 116.482  1.00  0.00           C  
ATOM   4224  CG  ARG A 274      14.960  81.305 115.088  1.00  0.00           C  
ATOM   4225  CD  ARG A 274      13.683  80.389 115.120  1.00  0.00           C  
ATOM   4226  NE  ARG A 274      12.505  80.974 115.745  1.00  0.00           N  
ATOM   4227  CZ  ARG A 274      11.670  80.473 116.667  1.00  0.00           C  
ATOM   4228  NH1 ARG A 274      11.802  79.237 117.146  1.00  0.00           N1+
ATOM   4229  NH2 ARG A 274      10.759  81.250 117.223  1.00  0.00           N  
ATOM   4230  H   ARG A 274      18.768  81.883 116.539  1.00  0.00           H  
ATOM   4231  HA  ARG A 274      16.311  83.416 116.356  1.00  0.00           H  
ATOM   4232  HB2 ARG A 274      15.966  80.347 116.715  1.00  0.00           H  
ATOM   4233  HB3 ARG A 274      14.792  81.526 117.186  1.00  0.00           H  
ATOM   4234  HG2 ARG A 274      14.641  82.319 114.846  1.00  0.00           H  
ATOM   4235  HG3 ARG A 274      15.692  80.886 114.397  1.00  0.00           H  
ATOM   4236  HD2 ARG A 274      13.412  80.045 114.122  1.00  0.00           H  
ATOM   4237  HD3 ARG A 274      13.906  79.434 115.597  1.00  0.00           H  
ATOM   4238  HE  ARG A 274      12.426  81.976 115.642  1.00  0.00           H  
ATOM   4239 HH11 ARG A 274      12.432  78.553 116.751  1.00  0.00           H  
ATOM   4240 HH12 ARG A 274      10.970  78.890 117.602  1.00  0.00           H  
ATOM   4241 HH21 ARG A 274      10.698  82.216 116.935  1.00  0.00           H  
ATOM   4242 HH22 ARG A 274      10.193  80.834 117.948  1.00  0.00           H  
ATOM   4243  N   PRO A 275      15.973  83.489 118.827  1.00  0.00           N  
ATOM   4244  CA  PRO A 275      16.089  83.729 120.227  1.00  0.00           C  
ATOM   4245  C   PRO A 275      16.242  82.464 121.056  1.00  0.00           C  
ATOM   4246  O   PRO A 275      15.600  81.431 120.736  1.00  0.00           O  
ATOM   4247  CB  PRO A 275      14.852  84.497 120.658  1.00  0.00           C  
ATOM   4248  CG  PRO A 275      14.374  85.096 119.352  1.00  0.00           C  
ATOM   4249  CD  PRO A 275      14.700  84.077 118.268  1.00  0.00           C  
ATOM   4250  HA  PRO A 275      16.975  84.339 120.408  1.00  0.00           H  
ATOM   4251  HB2 PRO A 275      14.167  83.839 121.193  1.00  0.00           H  
ATOM   4252  HB3 PRO A 275      15.136  85.243 121.400  1.00  0.00           H  
ATOM   4253  HG2 PRO A 275      13.285  85.131 119.403  1.00  0.00           H  
ATOM   4254  HG3 PRO A 275      14.880  86.046 119.188  1.00  0.00           H  
ATOM   4255  HD2 PRO A 275      13.955  83.282 118.246  1.00  0.00           H  
ATOM   4256  HD3 PRO A 275      14.916  84.604 117.339  1.00  0.00           H  
ATOM   4257  N   GLY A 276      16.936  82.570 122.193  1.00  0.00           N  
ATOM   4258  CA  GLY A 276      17.068  81.493 123.206  1.00  0.00           C  
ATOM   4259  C   GLY A 276      17.650  80.123 122.738  1.00  0.00           C  
ATOM   4260  O   GLY A 276      17.611  79.086 123.383  1.00  0.00           O  
ATOM   4261  H   GLY A 276      17.313  83.473 122.442  1.00  0.00           H  
ATOM   4262  HA2 GLY A 276      17.627  81.851 124.070  1.00  0.00           H  
ATOM   4263  HA3 GLY A 276      16.043  81.256 123.494  1.00  0.00           H  
ATOM   4264  N   GLN A 277      18.325  80.089 121.617  1.00  0.00           N  
ATOM   4265  CA  GLN A 277      19.158  79.049 121.110  1.00  0.00           C  
ATOM   4266  C   GLN A 277      20.283  78.674 122.005  1.00  0.00           C  
ATOM   4267  O   GLN A 277      20.796  79.614 122.645  1.00  0.00           O  
ATOM   4268  CB  GLN A 277      19.647  79.454 119.706  1.00  0.00           C  
ATOM   4269  CG  GLN A 277      20.631  80.597 119.515  1.00  0.00           C  
ATOM   4270  CD  GLN A 277      21.029  80.833 118.120  1.00  0.00           C  
ATOM   4271  NE2 GLN A 277      22.245  81.348 117.899  1.00  0.00           N  
ATOM   4272  OE1 GLN A 277      20.319  80.734 117.130  1.00  0.00           O  
ATOM   4273  H   GLN A 277      18.373  80.887 120.999  1.00  0.00           H  
ATOM   4274  HA  GLN A 277      18.590  78.131 120.963  1.00  0.00           H  
ATOM   4275  HB2 GLN A 277      20.051  78.605 119.152  1.00  0.00           H  
ATOM   4276  HB3 GLN A 277      18.696  79.650 119.213  1.00  0.00           H  
ATOM   4277  HG2 GLN A 277      20.358  81.532 120.006  1.00  0.00           H  
ATOM   4278  HG3 GLN A 277      21.582  80.333 119.977  1.00  0.00           H  
ATOM   4279 HE21 GLN A 277      22.501  81.557 116.944  1.00  0.00           H  
ATOM   4280 HE22 GLN A 277      22.833  81.576 118.688  1.00  0.00           H  
ATOM   4281  N   ALA A 278      20.839  77.447 122.072  1.00  0.00           N  
ATOM   4282  CA  ALA A 278      21.954  77.181 122.938  1.00  0.00           C  
ATOM   4283  C   ALA A 278      23.228  77.925 122.530  1.00  0.00           C  
ATOM   4284  O   ALA A 278      23.944  78.526 123.370  1.00  0.00           O  
ATOM   4285  CB  ALA A 278      22.095  75.650 122.935  1.00  0.00           C  
ATOM   4286  H   ALA A 278      20.354  76.689 121.614  1.00  0.00           H  
ATOM   4287  HA  ALA A 278      21.792  77.492 123.970  1.00  0.00           H  
ATOM   4288  HB1 ALA A 278      21.358  75.178 123.585  1.00  0.00           H  
ATOM   4289  HB2 ALA A 278      22.200  75.226 121.936  1.00  0.00           H  
ATOM   4290  HB3 ALA A 278      23.007  75.353 123.451  1.00  0.00           H  
ATOM   4291  N   TYR A 279      23.547  77.875 121.207  1.00  0.00           N  
ATOM   4292  CA  TYR A 279      24.645  78.591 120.607  1.00  0.00           C  
ATOM   4293  C   TYR A 279      24.728  80.133 120.843  1.00  0.00           C  
ATOM   4294  O   TYR A 279      23.897  80.913 120.316  1.00  0.00           O  
ATOM   4295  CB  TYR A 279      24.633  78.356 119.106  1.00  0.00           C  
ATOM   4296  CG  TYR A 279      25.820  78.965 118.297  1.00  0.00           C  
ATOM   4297  CD1 TYR A 279      27.129  78.583 118.518  1.00  0.00           C  
ATOM   4298  CD2 TYR A 279      25.464  79.877 117.252  1.00  0.00           C  
ATOM   4299  CE1 TYR A 279      28.217  79.194 117.830  1.00  0.00           C  
ATOM   4300  CE2 TYR A 279      26.487  80.416 116.507  1.00  0.00           C  
ATOM   4301  CZ  TYR A 279      27.870  80.046 116.761  1.00  0.00           C  
ATOM   4302  OH  TYR A 279      28.864  80.445 115.896  1.00  0.00           O  
ATOM   4303  H   TYR A 279      23.009  77.365 120.522  1.00  0.00           H  
ATOM   4304  HA  TYR A 279      25.559  78.071 120.890  1.00  0.00           H  
ATOM   4305  HB2 TYR A 279      24.647  77.287 118.895  1.00  0.00           H  
ATOM   4306  HB3 TYR A 279      23.682  78.741 118.738  1.00  0.00           H  
ATOM   4307  HD1 TYR A 279      27.230  77.782 119.237  1.00  0.00           H  
ATOM   4308  HD2 TYR A 279      24.429  80.156 117.132  1.00  0.00           H  
ATOM   4309  HE1 TYR A 279      29.205  78.804 118.022  1.00  0.00           H  
ATOM   4310  HE2 TYR A 279      26.165  81.037 115.684  1.00  0.00           H  
ATOM   4311  HH  TYR A 279      29.678  79.948 116.006  1.00  0.00           H  
ATOM   4312  N   VAL A 280      25.742  80.543 121.581  1.00  0.00           N  
ATOM   4313  CA  VAL A 280      26.052  82.021 121.679  1.00  0.00           C  
ATOM   4314  C   VAL A 280      26.871  82.470 120.552  1.00  0.00           C  
ATOM   4315  O   VAL A 280      27.964  81.873 120.357  1.00  0.00           O  
ATOM   4316  CB  VAL A 280      26.763  82.239 123.075  1.00  0.00           C  
ATOM   4317  CG1 VAL A 280      27.339  83.598 123.238  1.00  0.00           C  
ATOM   4318  CG2 VAL A 280      25.784  81.911 124.201  1.00  0.00           C  
ATOM   4319  H   VAL A 280      26.349  79.796 121.887  1.00  0.00           H  
ATOM   4320  HA  VAL A 280      25.136  82.610 121.644  1.00  0.00           H  
ATOM   4321  HB  VAL A 280      27.609  81.552 123.097  1.00  0.00           H  
ATOM   4322 HG11 VAL A 280      27.837  83.580 124.207  1.00  0.00           H  
ATOM   4323 HG12 VAL A 280      28.174  83.799 122.567  1.00  0.00           H  
ATOM   4324 HG13 VAL A 280      26.537  84.325 123.111  1.00  0.00           H  
ATOM   4325 HG21 VAL A 280      25.554  80.846 124.243  1.00  0.00           H  
ATOM   4326 HG22 VAL A 280      26.262  82.251 125.118  1.00  0.00           H  
ATOM   4327 HG23 VAL A 280      24.983  82.639 124.072  1.00  0.00           H  
ATOM   4328  N   PRO A 281      26.472  83.476 119.836  1.00  0.00           N  
ATOM   4329  CA  PRO A 281      27.404  84.184 119.005  1.00  0.00           C  
ATOM   4330  C   PRO A 281      28.306  85.147 119.805  1.00  0.00           C  
ATOM   4331  O   PRO A 281      27.987  85.612 120.864  1.00  0.00           O  
ATOM   4332  CB  PRO A 281      26.547  84.993 118.077  1.00  0.00           C  
ATOM   4333  CG  PRO A 281      25.008  84.737 118.394  1.00  0.00           C  
ATOM   4334  CD  PRO A 281      25.160  84.163 119.746  1.00  0.00           C  
ATOM   4335  HA  PRO A 281      28.002  83.555 118.346  1.00  0.00           H  
ATOM   4336  HB2 PRO A 281      26.647  86.061 118.272  1.00  0.00           H  
ATOM   4337  HB3 PRO A 281      26.776  84.917 117.015  1.00  0.00           H  
ATOM   4338  HG2 PRO A 281      24.372  85.622 118.377  1.00  0.00           H  
ATOM   4339  HG3 PRO A 281      24.745  83.962 117.675  1.00  0.00           H  
ATOM   4340  HD2 PRO A 281      24.974  84.922 120.507  1.00  0.00           H  
ATOM   4341  HD3 PRO A 281      24.296  83.528 119.942  1.00  0.00           H  
ATOM   4342  N   CYS A 282      29.392  85.483 119.153  1.00  0.00           N  
ATOM   4343  CA  CYS A 282      30.210  86.582 119.609  1.00  0.00           C  
ATOM   4344  C   CYS A 282      29.713  87.907 119.056  1.00  0.00           C  
ATOM   4345  O   CYS A 282      29.957  88.926 119.738  1.00  0.00           O  
ATOM   4346  CB  CYS A 282      31.580  86.256 119.086  1.00  0.00           C  
ATOM   4347  SG  CYS A 282      32.793  87.529 119.624  1.00  0.00           S  
ATOM   4348  H   CYS A 282      29.644  85.003 118.301  1.00  0.00           H  
ATOM   4349  HA  CYS A 282      30.220  86.655 120.697  1.00  0.00           H  
ATOM   4350  HB2 CYS A 282      31.855  85.286 119.503  1.00  0.00           H  
ATOM   4351  HB3 CYS A 282      31.536  86.246 117.997  1.00  0.00           H  
ATOM   4352  HG  CYS A 282      32.336  88.654 119.065  1.00  0.00           H  
ATOM   4353  N   TYR A 283      29.045  87.876 117.860  1.00  0.00           N  
ATOM   4354  CA  TYR A 283      28.562  89.146 117.204  1.00  0.00           C  
ATOM   4355  C   TYR A 283      27.285  88.944 116.282  1.00  0.00           C  
ATOM   4356  O   TYR A 283      27.289  87.924 115.541  1.00  0.00           O  
ATOM   4357  CB  TYR A 283      29.629  89.683 116.320  1.00  0.00           C  
ATOM   4358  CG  TYR A 283      31.042  89.912 116.746  1.00  0.00           C  
ATOM   4359  CD1 TYR A 283      32.027  88.987 116.328  1.00  0.00           C  
ATOM   4360  CD2 TYR A 283      31.439  91.036 117.456  1.00  0.00           C  
ATOM   4361  CE1 TYR A 283      33.374  89.154 116.681  1.00  0.00           C  
ATOM   4362  CE2 TYR A 283      32.741  91.134 117.977  1.00  0.00           C  
ATOM   4363  CZ  TYR A 283      33.677  90.196 117.581  1.00  0.00           C  
ATOM   4364  OH  TYR A 283      34.961  90.436 117.874  1.00  0.00           O  
ATOM   4365  H   TYR A 283      29.137  87.125 117.192  1.00  0.00           H  
ATOM   4366  HA  TYR A 283      28.302  89.791 118.044  1.00  0.00           H  
ATOM   4367  HB2 TYR A 283      29.728  89.098 115.406  1.00  0.00           H  
ATOM   4368  HB3 TYR A 283      29.356  90.665 115.931  1.00  0.00           H  
ATOM   4369  HD1 TYR A 283      31.738  88.157 115.700  1.00  0.00           H  
ATOM   4370  HD2 TYR A 283      30.632  91.727 117.649  1.00  0.00           H  
ATOM   4371  HE1 TYR A 283      34.073  88.394 116.365  1.00  0.00           H  
ATOM   4372  HE2 TYR A 283      33.026  91.975 118.592  1.00  0.00           H  
ATOM   4373  HH  TYR A 283      35.015  91.073 118.590  1.00  0.00           H  
ATOM   4374  N   PHE A 284      26.317  89.855 116.447  1.00  0.00           N  
ATOM   4375  CA  PHE A 284      25.058  89.906 115.743  1.00  0.00           C  
ATOM   4376  C   PHE A 284      25.414  90.728 114.448  1.00  0.00           C  
ATOM   4377  O   PHE A 284      25.776  91.924 114.467  1.00  0.00           O  
ATOM   4378  CB  PHE A 284      23.777  90.337 116.506  1.00  0.00           C  
ATOM   4379  CG  PHE A 284      23.528  89.700 117.810  1.00  0.00           C  
ATOM   4380  CD1 PHE A 284      23.860  90.485 118.921  1.00  0.00           C  
ATOM   4381  CD2 PHE A 284      23.069  88.357 118.005  1.00  0.00           C  
ATOM   4382  CE1 PHE A 284      23.788  90.001 120.232  1.00  0.00           C  
ATOM   4383  CE2 PHE A 284      22.984  87.921 119.312  1.00  0.00           C  
ATOM   4384  CZ  PHE A 284      23.372  88.673 120.403  1.00  0.00           C  
ATOM   4385  H   PHE A 284      26.593  90.685 116.952  1.00  0.00           H  
ATOM   4386  HA  PHE A 284      24.828  88.867 115.506  1.00  0.00           H  
ATOM   4387  HB2 PHE A 284      23.720  91.418 116.631  1.00  0.00           H  
ATOM   4388  HB3 PHE A 284      22.891  90.136 115.905  1.00  0.00           H  
ATOM   4389  HD1 PHE A 284      24.197  91.496 118.754  1.00  0.00           H  
ATOM   4390  HD2 PHE A 284      22.694  87.830 117.140  1.00  0.00           H  
ATOM   4391  HE1 PHE A 284      23.991  90.664 121.060  1.00  0.00           H  
ATOM   4392  HE2 PHE A 284      22.613  86.925 119.508  1.00  0.00           H  
ATOM   4393  HZ  PHE A 284      23.321  88.293 121.412  1.00  0.00           H  
ATOM   4394  N   ILE A 285      25.421  90.022 113.326  1.00  0.00           N  
ATOM   4395  CA  ILE A 285      25.589  90.584 111.970  1.00  0.00           C  
ATOM   4396  C   ILE A 285      24.217  90.986 111.358  1.00  0.00           C  
ATOM   4397  O   ILE A 285      23.528  89.996 111.161  1.00  0.00           O  
ATOM   4398  CB  ILE A 285      26.370  89.624 111.052  1.00  0.00           C  
ATOM   4399  CG1 ILE A 285      27.644  89.013 111.674  1.00  0.00           C  
ATOM   4400  CG2 ILE A 285      26.736  90.356 109.794  1.00  0.00           C  
ATOM   4401  CD1 ILE A 285      28.736  89.855 112.298  1.00  0.00           C  
ATOM   4402  H   ILE A 285      25.177  89.044 113.367  1.00  0.00           H  
ATOM   4403  HA  ILE A 285      26.106  91.543 111.948  1.00  0.00           H  
ATOM   4404  HB  ILE A 285      25.694  88.811 110.790  1.00  0.00           H  
ATOM   4405 HG12 ILE A 285      27.419  88.257 112.425  1.00  0.00           H  
ATOM   4406 HG13 ILE A 285      28.217  88.591 110.848  1.00  0.00           H  
ATOM   4407 HG21 ILE A 285      27.642  90.945 109.935  1.00  0.00           H  
ATOM   4408 HG22 ILE A 285      26.972  89.794 108.890  1.00  0.00           H  
ATOM   4409 HG23 ILE A 285      25.898  90.973 109.469  1.00  0.00           H  
ATOM   4410 HD11 ILE A 285      28.218  90.416 113.076  1.00  0.00           H  
ATOM   4411 HD12 ILE A 285      29.493  89.130 112.598  1.00  0.00           H  
ATOM   4412 HD13 ILE A 285      29.151  90.465 111.496  1.00  0.00           H  
ATOM   4413  N   HID A 286      23.861  92.215 111.126  1.00  0.00           N  
ATOM   4414  CA  HID A 286      22.665  92.732 110.576  1.00  0.00           C  
ATOM   4415  C   HID A 286      22.718  92.939 109.054  1.00  0.00           C  
ATOM   4416  O   HID A 286      23.704  93.344 108.463  1.00  0.00           O  
ATOM   4417  CB  HID A 286      22.103  93.968 111.374  1.00  0.00           C  
ATOM   4418  CG  HID A 286      21.848  93.673 112.795  1.00  0.00           C  
ATOM   4419  CD2 HID A 286      22.692  93.642 113.862  1.00  0.00           C  
ATOM   4420  ND1 HID A 286      20.631  93.391 113.339  1.00  0.00           N  
ATOM   4421  CE1 HID A 286      20.768  93.148 114.642  1.00  0.00           C  
ATOM   4422  NE2 HID A 286      22.035  93.276 114.997  1.00  0.00           N  
ATOM   4423  H   HID A 286      24.532  92.919 111.397  1.00  0.00           H  
ATOM   4424  HA  HID A 286      21.875  91.986 110.662  1.00  0.00           H  
ATOM   4425  HB2 HID A 286      22.812  94.795 111.365  1.00  0.00           H  
ATOM   4426  HB3 HID A 286      21.191  94.189 110.819  1.00  0.00           H  
ATOM   4427  HD1 HID A 286      19.787  93.535 112.802  1.00  0.00           H  
ATOM   4428  HD2 HID A 286      23.752  93.846 113.853  1.00  0.00           H  
ATOM   4429  HE1 HID A 286      19.915  92.971 115.280  1.00  0.00           H  
ATOM   4430  N   VAL A 287      21.572  92.728 108.402  1.00  0.00           N  
ATOM   4431  CA  VAL A 287      21.352  93.102 106.993  1.00  0.00           C  
ATOM   4432  C   VAL A 287      20.165  94.053 106.907  1.00  0.00           C  
ATOM   4433  O   VAL A 287      19.155  93.770 107.476  1.00  0.00           O  
ATOM   4434  CB  VAL A 287      21.107  91.922 106.084  1.00  0.00           C  
ATOM   4435  CG1 VAL A 287      21.064  92.368 104.636  1.00  0.00           C  
ATOM   4436  CG2 VAL A 287      22.099  90.723 106.259  1.00  0.00           C  
ATOM   4437  H   VAL A 287      20.872  92.239 108.942  1.00  0.00           H  
ATOM   4438  HA  VAL A 287      22.176  93.700 106.605  1.00  0.00           H  
ATOM   4439  HB  VAL A 287      20.142  91.483 106.335  1.00  0.00           H  
ATOM   4440 HG11 VAL A 287      20.068  92.686 104.330  1.00  0.00           H  
ATOM   4441 HG12 VAL A 287      21.868  93.097 104.537  1.00  0.00           H  
ATOM   4442 HG13 VAL A 287      21.141  91.540 103.930  1.00  0.00           H  
ATOM   4443 HG21 VAL A 287      22.005  90.489 107.320  1.00  0.00           H  
ATOM   4444 HG22 VAL A 287      21.750  89.890 105.650  1.00  0.00           H  
ATOM   4445 HG23 VAL A 287      23.155  90.972 106.143  1.00  0.00           H  
ATOM   4446  N   LEU A 288      20.347  95.196 106.335  1.00  0.00           N  
ATOM   4447  CA  LEU A 288      19.270  96.048 105.946  1.00  0.00           C  
ATOM   4448  C   LEU A 288      19.299  96.159 104.457  1.00  0.00           C  
ATOM   4449  O   LEU A 288      20.303  96.337 103.830  1.00  0.00           O  
ATOM   4450  CB  LEU A 288      19.376  97.393 106.804  1.00  0.00           C  
ATOM   4451  CG  LEU A 288      18.005  98.082 107.123  1.00  0.00           C  
ATOM   4452  CD1 LEU A 288      17.192  98.496 105.879  1.00  0.00           C  
ATOM   4453  CD2 LEU A 288      17.225  97.199 108.040  1.00  0.00           C  
ATOM   4454  H   LEU A 288      21.236  95.357 105.883  1.00  0.00           H  
ATOM   4455  HA  LEU A 288      18.357  95.508 106.196  1.00  0.00           H  
ATOM   4456  HB2 LEU A 288      19.862  97.174 107.755  1.00  0.00           H  
ATOM   4457  HB3 LEU A 288      20.039  97.964 106.155  1.00  0.00           H  
ATOM   4458  HG  LEU A 288      18.255  98.998 107.659  1.00  0.00           H  
ATOM   4459 HD11 LEU A 288      17.800  98.854 105.050  1.00  0.00           H  
ATOM   4460 HD12 LEU A 288      16.571  97.716 105.439  1.00  0.00           H  
ATOM   4461 HD13 LEU A 288      16.422  99.214 106.159  1.00  0.00           H  
ATOM   4462 HD21 LEU A 288      16.650  96.392 107.586  1.00  0.00           H  
ATOM   4463 HD22 LEU A 288      17.815  96.672 108.790  1.00  0.00           H  
ATOM   4464 HD23 LEU A 288      16.477  97.812 108.543  1.00  0.00           H  
ATOM   4465  N   LYS A 289      18.144  95.850 103.787  1.00  0.00           N  
ATOM   4466  CA  LYS A 289      17.932  96.065 102.366  1.00  0.00           C  
ATOM   4467  C   LYS A 289      16.875  97.182 102.137  1.00  0.00           C  
ATOM   4468  O   LYS A 289      15.982  97.381 102.952  1.00  0.00           O  
ATOM   4469  CB  LYS A 289      17.490  94.736 101.731  1.00  0.00           C  
ATOM   4470  CG  LYS A 289      17.283  94.882 100.233  1.00  0.00           C  
ATOM   4471  CD  LYS A 289      17.006  93.591  99.455  1.00  0.00           C  
ATOM   4472  CE  LYS A 289      15.722  92.942 100.054  1.00  0.00           C  
ATOM   4473  NZ  LYS A 289      15.330  91.748  99.322  1.00  0.00           N1+
ATOM   4474  H   LYS A 289      17.308  95.656 104.320  1.00  0.00           H  
ATOM   4475  HA  LYS A 289      18.857  96.318 101.851  1.00  0.00           H  
ATOM   4476  HB2 LYS A 289      18.261  93.990 101.923  1.00  0.00           H  
ATOM   4477  HB3 LYS A 289      16.519  94.430 102.124  1.00  0.00           H  
ATOM   4478  HG2 LYS A 289      16.594  95.675  99.942  1.00  0.00           H  
ATOM   4479  HG3 LYS A 289      18.233  95.210  99.812  1.00  0.00           H  
ATOM   4480  HD2 LYS A 289      16.727  93.859  98.436  1.00  0.00           H  
ATOM   4481  HD3 LYS A 289      17.865  92.924  99.509  1.00  0.00           H  
ATOM   4482  HE2 LYS A 289      15.962  92.613 101.065  1.00  0.00           H  
ATOM   4483  HE3 LYS A 289      14.860  93.608 100.095  1.00  0.00           H  
ATOM   4484  HZ1 LYS A 289      15.981  90.982  99.233  1.00  0.00           H  
ATOM   4485  HZ2 LYS A 289      14.495  91.351  99.728  1.00  0.00           H  
ATOM   4486  HZ3 LYS A 289      15.061  92.013  98.385  1.00  0.00           H  
ATOM   4487  N   LYS A 290      17.194  98.059 101.182  1.00  0.00           N  
ATOM   4488  CA  LYS A 290      16.445  99.378 101.065  1.00  0.00           C  
ATOM   4489  C   LYS A 290      15.200  99.302 100.145  1.00  0.00           C  
ATOM   4490  O   LYS A 290      15.285  99.752  99.028  1.00  0.00           O  
ATOM   4491  CB  LYS A 290      17.444 100.502 100.648  1.00  0.00           C  
ATOM   4492  CG  LYS A 290      16.837 101.917 100.559  1.00  0.00           C  
ATOM   4493  CD  LYS A 290      18.019 102.993 100.251  1.00  0.00           C  
ATOM   4494  CE  LYS A 290      17.568 104.434 100.596  1.00  0.00           C  
ATOM   4495  NZ  LYS A 290      18.562 105.498 100.229  1.00  0.00           N1+
ATOM   4496  H   LYS A 290      18.025  97.863 100.641  1.00  0.00           H  
ATOM   4497  HA  LYS A 290      16.117  99.708 102.051  1.00  0.00           H  
ATOM   4498  HB2 LYS A 290      18.282 100.591 101.338  1.00  0.00           H  
ATOM   4499  HB3 LYS A 290      17.859 100.331  99.655  1.00  0.00           H  
ATOM   4500  HG2 LYS A 290      16.167 102.029  99.706  1.00  0.00           H  
ATOM   4501  HG3 LYS A 290      16.316 102.190 101.477  1.00  0.00           H  
ATOM   4502  HD2 LYS A 290      18.933 102.755 100.795  1.00  0.00           H  
ATOM   4503  HD3 LYS A 290      18.286 102.872  99.202  1.00  0.00           H  
ATOM   4504  HE2 LYS A 290      16.696 104.750 100.022  1.00  0.00           H  
ATOM   4505  HE3 LYS A 290      17.270 104.444 101.645  1.00  0.00           H  
ATOM   4506  HZ1 LYS A 290      19.444 105.271 100.667  1.00  0.00           H  
ATOM   4507  HZ2 LYS A 290      18.715 105.515  99.230  1.00  0.00           H  
ATOM   4508  HZ3 LYS A 290      18.273 106.379 100.628  1.00  0.00           H  
ATOM   4509  N   THR A 291      14.183  98.721 100.775  1.00  0.00           N  
ATOM   4510  CA  THR A 291      12.897  98.346 100.188  1.00  0.00           C  
ATOM   4511  C   THR A 291      12.072  97.566 101.164  1.00  0.00           C  
ATOM   4512  O   THR A 291      12.518  96.803 102.064  1.00  0.00           O  
ATOM   4513  CB  THR A 291      13.071  97.440  98.941  1.00  0.00           C  
ATOM   4514  CG2 THR A 291      13.818  96.116  99.210  1.00  0.00           C  
ATOM   4515  OG1 THR A 291      11.818  96.975  98.481  1.00  0.00           O  
ATOM   4516  H   THR A 291      14.296  98.353 101.709  1.00  0.00           H  
ATOM   4517  HA  THR A 291      12.341  99.250  99.940  1.00  0.00           H  
ATOM   4518  HB  THR A 291      13.676  97.981  98.215  1.00  0.00           H  
ATOM   4519  HG1 THR A 291      11.882  96.996  97.523  1.00  0.00           H  
ATOM   4520 HG21 THR A 291      14.768  96.362  99.685  1.00  0.00           H  
ATOM   4521 HG22 THR A 291      13.341  95.331  99.796  1.00  0.00           H  
ATOM   4522 HG23 THR A 291      14.084  95.789  98.205  1.00  0.00           H  
ATOM   4523  N   GLY A 292      10.776  97.841 101.105  1.00  0.00           N  
ATOM   4524  CA  GLY A 292       9.800  97.324 102.132  1.00  0.00           C  
ATOM   4525  C   GLY A 292       8.637  98.280 102.096  1.00  0.00           C  
ATOM   4526  O   GLY A 292       8.865  99.464 101.712  1.00  0.00           O  
ATOM   4527  OXT GLY A 292       7.464  97.836 102.404  1.00  0.00           O1-
ATOM   4528  H   GLY A 292      10.457  98.633 100.567  1.00  0.00           H  
ATOM   4529  HA2 GLY A 292       9.473  96.346 101.781  1.00  0.00           H  
ATOM   4530  HA3 GLY A 292      10.276  97.277 103.111  1.00  0.00           H  
ATOM   4531  N   ACT A 294      35.854  96.135 118.125  1.00  0.00           N  
ATOM   4532  CA  ACT A 294      36.307  94.812 118.686  1.00  0.00           C  
ATOM   4533  C   ACT A 294      35.338  93.830 119.409  1.00  0.00           C  
ATOM   4534  O   ACT A 294      35.581  92.606 119.518  1.00  0.00           O  
ATOM   4535  OXT ACT A 294      34.340  94.196 120.041  1.00  0.00           O1-
ATOM   4536  H1  ACT A 294      37.032  95.039 119.477  1.00  0.00           H  
ATOM   4537  H3  ACT A 294      36.729  94.266 117.833  1.00  0.00           H  
ATOM   4538  H01 ACT A 294      35.467  96.063 117.186  1.00  0.00           H  
ATOM   4539  H02 ACT A 294      35.181  96.642 118.698  1.00  0.00           H  
ATOM   4540  CA' SAM A 293      38.091  96.437 110.773  1.00  0.00           C  
ATOM   4541  CB  SAM A 293      38.164  97.537 111.816  1.00  0.00           C  
ATOM   4542  CG  SAM A 293      37.099  97.414 112.955  1.00  0.00           C  
ATOM   4543  SD  SAM A 293      37.668  98.453 114.412  1.00  0.00           S  
ATOM   4544  CE  SAM A 293      36.575  97.688 115.615  1.00  0.00           C  
ATOM   4545  C5' SAM A 293      36.688  99.967 114.047  1.00  0.00           C  
ATOM   4546  C4' SAM A 293      37.116 100.854 112.898  1.00  0.00           C  
ATOM   4547  O4' SAM A 293      35.990 101.773 112.745  1.00  0.00           O  
ATOM   4548  C3' SAM A 293      38.470 101.688 113.061  1.00  0.00           C  
ATOM   4549  O3' SAM A 293      39.322 101.643 111.901  1.00  0.00           O  
ATOM   4550  C2' SAM A 293      37.901 103.048 113.351  1.00  0.00           C  
ATOM   4551  O2' SAM A 293      38.887 104.172 113.201  1.00  0.00           O  
ATOM   4552  C1' SAM A 293      36.546 103.123 112.666  1.00  0.00           C  
ATOM   4553  OXT SAM A 293      37.923  94.101 111.261  1.00  0.00           O  
ATOM   4554  N1  SAM A 293      33.583 107.411 111.844  1.00  0.00           N  
ATOM   4555  C2  SAM A 293      34.216 106.490 110.968  1.00  0.00           C  
ATOM   4556  N3  SAM A 293      34.944 105.374 111.295  1.00  0.00           N  
ATOM   4557  C4  SAM A 293      34.962 105.137 112.564  1.00  0.00           C  
ATOM   4558  C5  SAM A 293      34.284 105.839 113.540  1.00  0.00           C  
ATOM   4559  C6  SAM A 293      33.629 107.013 113.117  1.00  0.00           C  
ATOM   4560  N6  SAM A 293      33.188 107.934 113.988  1.00  0.00           N  
ATOM   4561  N7  SAM A 293      34.549 105.419 114.824  1.00  0.00           N  
ATOM   4562  C8  SAM A 293      35.326 104.353 114.647  1.00  0.00           C  
ATOM   4563  N9  SAM A 293      35.585 104.175 113.280  1.00  0.00           N  
ATOM   4564  C'  SAM A 293      38.698  95.041 111.185  1.00  0.00           C  
ATOM   4565  N'  SAM A 293      36.730  96.560 109.993  1.00  0.00           N  
ATOM   4566  O'  SAM A 293      39.879  94.903 111.362  1.00  0.00           O  
ATOM   4567 HN61 SAM A 293      33.012 108.825 113.541  1.00  0.00           H  
ATOM   4568 HN62 SAM A 293      32.763 107.618 114.850  1.00  0.00           H  
ATOM   4569  HA  SAM A 293      38.777  96.567 109.934  1.00  0.00           H  
ATOM   4570  HB1 SAM A 293      38.062  98.504 111.308  1.00  0.00           H  
ATOM   4571  HB2 SAM A 293      39.132  97.571 112.332  1.00  0.00           H  
ATOM   4572  HG1 SAM A 293      36.958  96.383 113.301  1.00  0.00           H  
ATOM   4573  HG2 SAM A 293      36.110  97.787 112.661  1.00  0.00           H  
ATOM   4574  HE1 SAM A 293      36.975  96.690 115.832  1.00  0.00           H  
ATOM   4575  HE2 SAM A 293      35.525  97.618 115.303  1.00  0.00           H  
ATOM   4576  HE3 SAM A 293      36.610  98.218 116.575  1.00  0.00           H  
ATOM   4577 HO2' SAM A 293      38.980 104.239 112.235  1.00  0.00           H  
ATOM   4578 HO3' SAM A 293      38.992 102.253 111.217  1.00  0.00           H  
ATOM   4579  H01 SAM A 293      35.733 103.813 115.491  1.00  0.00           H  
ATOM   4580  H02 SAM A 293      37.158 100.251 111.982  1.00  0.00           H  
ATOM   4581  H03 SAM A 293      38.933 101.338 113.992  1.00  0.00           H  
ATOM   4582  H04 SAM A 293      37.688 103.066 114.427  1.00  0.00           H  
ATOM   4583  H05 SAM A 293      36.661 103.294 111.589  1.00  0.00           H  
ATOM   4584  H06 SAM A 293      34.263 106.883 109.954  1.00  0.00           H  
ATOM   4585  H07 SAM A 293      36.500  97.453 109.535  1.00  0.00           H  
ATOM   4586  H08 SAM A 293      35.923  96.228 110.543  1.00  0.00           H  
ATOM   4587  H09 SAM A 293      36.799  95.953 109.164  1.00  0.00           H  
ATOM   4588 H5'1 SAM A 293      36.653 100.574 114.960  1.00  0.00           H  
ATOM   4589 H5'2 SAM A 293      35.682  99.540 113.953  1.00  0.00           H  
END
