# Supplementary material for: Computational Investigation of GNMT-Catalyzed Methyl Transfer Reaction: Integrating MD, QM, and ML Approaches
Source: J Comput Chem. Author manuscript; Available in PMC 2026 Jun 29. (PMC13312424; doi:10.1002/jcc.70434)
Supplement: SI-3 [file NIHMS2188582-supplement-SI-3.zip › MD-frame-pdbs/clustering-P2-1221.pdb]

ATOM      1  N   VAL A   1      44.165  79.637  23.114  1.00  0.00           N0.      0
ATOM      2  H1  VAL A   1      43.965  80.420  23.720  1.00  0.00           H0.      0
ATOM      3  H2  VAL A   1      43.310  79.237  22.754  1.00  0.00           H0.      0
ATOM      4  H3  VAL A   1      44.703  79.981  22.331  1.00  0.00           H0.      0
ATOM      5  CA  VAL A   1      44.984  78.614  23.726  1.00  0.00           C0.      0
ATOM      6  HA  VAL A   1      44.345  78.140  24.471  1.00  0.00           H0.      0
ATOM      7  CB  VAL A   1      45.458  77.514  22.777  1.00  0.00           C0.      0
ATOM      8  HB  VAL A   1      46.130  77.950  22.038  1.00  0.00           H0.      0
ATOM      9  CG1 VAL A   1      46.212  76.402  23.515  1.00  0.00           C0.      0
ATOM     10 HG11 VAL A   1      46.637  75.628  22.876  1.00  0.00           H0.      0
ATOM     11 HG12 VAL A   1      46.994  76.916  24.074  1.00  0.00           H0.      0
ATOM     12 HG13 VAL A   1      45.544  75.916  24.227  1.00  0.00           H0.      0
ATOM     13  CG2 VAL A   1      44.346  76.808  21.989  1.00  0.00           C0.      0
ATOM     14 HG21 VAL A   1      43.786  76.387  22.824  1.00  0.00           H0.      0
ATOM     15 HG22 VAL A   1      43.756  77.467  21.352  1.00  0.00           H0.      0
ATOM     16 HG23 VAL A   1      44.619  76.031  21.275  1.00  0.00           H0.      0
ATOM     17  C   VAL A   1      46.079  79.242  24.549  1.00  0.00           C0.      0
ATOM     18  O   VAL A   1      45.859  79.175  25.786  1.00  0.00           O0.      0
ATOM     19  N   ASP A   2      47.055  79.915  23.986  1.00  0.00           N0.      0
ATOM     20  H   ASP A   2      47.085  79.888  22.977  1.00  0.00           H0.      0
ATOM     21  CA  ASP A   2      48.136  80.756  24.535  1.00  0.00           C0.      0
ATOM     22  HA  ASP A   2      48.873  80.797  23.733  1.00  0.00           H0.      0
ATOM     23  CB  ASP A   2      47.682  82.153  24.852  1.00  0.00           C0.      0
ATOM     24  HB2 ASP A   2      47.006  82.263  25.701  1.00  0.00           H0.      0
ATOM     25  HB3 ASP A   2      48.576  82.617  25.268  1.00  0.00           H0.      0
ATOM     26  CG  ASP A   2      47.228  82.951  23.589  1.00  0.00           C0.      0
ATOM     27  OD1 ASP A   2      48.113  83.091  22.722  1.00  0.00           O0.      0
ATOM     28  OD2 ASP A   2      46.170  83.588  23.460  1.00  0.00           O0.      0
ATOM     29  C   ASP A   2      48.858  80.046  25.694  1.00  0.00           C0.      0
ATOM     30  O   ASP A   2      49.940  79.590  25.448  1.00  0.00           O0.      0
ATOM     31  N   SER A   3      48.254  79.990  26.869  1.00  0.00           N0.      0
ATOM     32  H   SER A   3      47.406  80.476  27.124  1.00  0.00           H0.      0
ATOM     33  CA  SER A   3      48.933  79.417  28.077  1.00  0.00           C0.      0
ATOM     34  HA  SER A   3      50.012  79.424  27.923  1.00  0.00           H0.      0
ATOM     35  CB  SER A   3      48.665  80.294  29.252  1.00  0.00           C0.      0
ATOM     36  HB2 SER A   3      49.116  79.750  30.082  1.00  0.00           H0.      0
ATOM     37  HB3 SER A   3      49.068  81.272  28.988  1.00  0.00           H0.      0
ATOM     38  OG  SER A   3      47.256  80.561  29.644  1.00  0.00           O0.      0
ATOM     39  HG  SER A   3      47.013  79.909  30.306  1.00  0.00           H0.      0
ATOM     40  C   SER A   3      48.472  78.007  28.441  1.00  0.00           C0.      0
ATOM     41  O   SER A   3      49.075  77.393  29.295  1.00  0.00           O0.      0
ATOM     42  N   VAL A   4      47.378  77.521  27.772  1.00  0.00           N0.      0
ATOM     43  H   VAL A   4      46.837  78.061  27.111  1.00  0.00           H0.      0
ATOM     44  CA  VAL A   4      46.902  76.192  28.065  1.00  0.00           C0.      0
ATOM     45  HA  VAL A   4      46.935  76.084  29.149  1.00  0.00           H0.      0
ATOM     46  CB  VAL A   4      45.426  75.933  27.728  1.00  0.00           C0.      0
ATOM     47  HB  VAL A   4      45.370  76.033  26.644  1.00  0.00           H0.      0
ATOM     48  CG1 VAL A   4      44.943  74.576  28.152  1.00  0.00           C0.      0
ATOM     49 HG11 VAL A   4      43.866  74.557  28.318  1.00  0.00           H0.      0
ATOM     50 HG12 VAL A   4      45.331  73.753  27.552  1.00  0.00           H0.      0
ATOM     51 HG13 VAL A   4      45.353  74.247  29.107  1.00  0.00           H0.      0
ATOM     52  CG2 VAL A   4      44.452  76.938  28.369  1.00  0.00           C0.      0
ATOM     53 HG21 VAL A   4      44.883  77.939  28.372  1.00  0.00           H0.      0
ATOM     54 HG22 VAL A   4      43.560  77.013  27.747  1.00  0.00           H0.      0
ATOM     55 HG23 VAL A   4      44.056  76.673  29.349  1.00  0.00           H0.      0
ATOM     56  C   VAL A   4      47.825  75.127  27.494  1.00  0.00           C0.      0
ATOM     57  O   VAL A   4      48.194  75.246  26.326  1.00  0.00           O0.      0
ATOM     58  N   TYR A   5      48.287  74.175  28.229  1.00  0.00           N0.      0
ATOM     59  H   TYR A   5      48.029  74.290  29.199  1.00  0.00           H0.      0
ATOM     60  CA  TYR A   5      49.387  73.188  27.910  1.00  0.00           C0.      0
ATOM     61  HA  TYR A   5      50.264  73.736  27.566  1.00  0.00           H0.      0
ATOM     62  CB  TYR A   5      49.723  72.427  29.132  1.00  0.00           C0.      0
ATOM     63  HB2 TYR A   5      50.069  73.032  29.970  1.00  0.00           H0.      0
ATOM     64  HB3 TYR A   5      48.850  71.892  29.505  1.00  0.00           H0.      0
ATOM     65  CG  TYR A   5      50.822  71.370  28.825  1.00  0.00           C0.      0
ATOM     66  CD1 TYR A   5      50.534  70.002  28.948  1.00  0.00           C0.      0
ATOM     67  HD1 TYR A   5      49.582  69.724  29.377  1.00  0.00           H0.      0
ATOM     68  CE1 TYR A   5      51.475  68.979  28.589  1.00  0.00           C0.      0
ATOM     69  HE1 TYR A   5      51.283  67.922  28.704  1.00  0.00           H0.      0
ATOM     70  CZ  TYR A   5      52.801  69.465  28.283  1.00  0.00           C0.      0
ATOM     71  OH  TYR A   5      53.891  68.621  28.083  1.00  0.00           O0.      0
ATOM     72  HH  TYR A   5      53.732  67.681  28.196  1.00  0.00           H0.      0
ATOM     73  CE2 TYR A   5      53.054  70.829  28.101  1.00  0.00           C0.      0
ATOM     74  HE2 TYR A   5      54.024  71.177  27.777  1.00  0.00           H0.      0
ATOM     75  CD2 TYR A   5      52.097  71.798  28.389  1.00  0.00           C0.      0
ATOM     76  HD2 TYR A   5      52.308  72.853  28.291  1.00  0.00           H0.      0
ATOM     77  C   TYR A   5      48.968  72.207  26.751  1.00  0.00           C0.      0
ATOM     78  O   TYR A   5      47.769  71.901  26.586  1.00  0.00           O0.      0
ATOM     79  N   ARG A   6      49.953  71.728  26.007  1.00  0.00           N0.      0
ATOM     80  H   ARG A   6      50.825  72.058  26.394  1.00  0.00           H0.      0
ATOM     81  CA  ARG A   6      49.798  71.144  24.643  1.00  0.00           C0.      0
ATOM     82  HA  ARG A   6      49.510  72.035  24.084  1.00  0.00           H0.      0
ATOM     83  CB  ARG A   6      51.121  70.786  23.956  1.00  0.00           C0.      0
ATOM     84  HB2 ARG A   6      50.938  70.610  22.896  1.00  0.00           H0.      0
ATOM     85  HB3 ARG A   6      51.670  71.724  24.027  1.00  0.00           H0.      0
ATOM     86  CG  ARG A   6      51.913  69.703  24.755  1.00  0.00           C0.      0
ATOM     87  HG2 ARG A   6      52.191  70.078  25.740  1.00  0.00           H0.      0
ATOM     88  HG3 ARG A   6      51.367  68.776  24.930  1.00  0.00           H0.      0
ATOM     89  CD  ARG A   6      53.113  69.244  23.957  1.00  0.00           C0.      0
ATOM     90  HD2 ARG A   6      52.812  68.726  23.047  1.00  0.00           H0.      0
ATOM     91  HD3 ARG A   6      53.721  70.058  23.562  1.00  0.00           H0.      0
ATOM     92  NE  ARG A   6      53.999  68.302  24.720  1.00  0.00           N0.      0
ATOM     93  HE  ARG A   6      54.870  68.763  24.939  1.00  0.00           H0.      0
ATOM     94  CZ  ARG A   6      53.866  67.071  25.129  1.00  0.00           C0.      0
ATOM     95  NH1 ARG A   6      54.740  66.502  25.830  1.00  0.00           N0.      0
ATOM     96 HH11 ARG A   6      55.522  67.063  26.136  1.00  0.00           H0.      0
ATOM     97 HH12 ARG A   6      54.700  65.545  26.151  1.00  0.00           H0.      0
ATOM     98  NH2 ARG A   6      52.831  66.331  24.833  1.00  0.00           N0.      0
ATOM     99 HH21 ARG A   6      52.173  66.594  24.113  1.00  0.00           H0.      0
ATOM    100 HH22 ARG A   6      52.662  65.474  25.339  1.00  0.00           H0.      0
ATOM    101  C   ARG A   6      48.713  70.108  24.501  1.00  0.00           C0.      0
ATOM    102  O   ARG A   6      48.079  70.064  23.474  1.00  0.00           O0.      0
ATOM    103  N   THR A   7      48.602  69.234  25.474  1.00  0.00           N0.      0
ATOM    104  H   THR A   7      49.240  69.299  26.253  1.00  0.00           H0.      0
ATOM    105  CA  THR A   7      47.701  68.081  25.405  1.00  0.00           C0.      0
ATOM    106  HA  THR A   7      47.225  67.977  24.430  1.00  0.00           H0.      0
ATOM    107  CB  THR A   7      48.422  66.708  25.542  1.00  0.00           C0.      0
ATOM    108  HB  THR A   7      47.715  65.925  25.819  1.00  0.00           H0.      0
ATOM    109  CG2 THR A   7      49.121  66.183  24.247  1.00  0.00           C0.      0
ATOM    110 HG21 THR A   7      49.773  67.002  23.946  1.00  0.00           H0.      0
ATOM    111 HG22 THR A   7      49.647  65.277  24.550  1.00  0.00           H0.      0
ATOM    112 HG23 THR A   7      48.406  66.000  23.445  1.00  0.00           H0.      0
ATOM    113  OG1 THR A   7      49.434  66.610  26.541  1.00  0.00           O0.      0
ATOM    114  HG1 THR A   7      49.086  66.722  27.429  1.00  0.00           H0.      0
ATOM    115  C   THR A   7      46.604  68.141  26.483  1.00  0.00           C0.      0
ATOM    116  O   THR A   7      45.679  67.357  26.441  1.00  0.00           O0.      0
ATOM    117  N   ARG A   8      46.607  69.121  27.377  1.00  0.00           N0.      0
ATOM    118  H   ARG A   8      47.367  69.786  27.364  1.00  0.00           H0.      0
ATOM    119  CA  ARG A   8      45.582  69.344  28.400  1.00  0.00           C0.      0
ATOM    120  HA  ARG A   8      45.012  68.438  28.606  1.00  0.00           H0.      0
ATOM    121  CB  ARG A   8      46.257  69.752  29.787  1.00  0.00           C0.      0
ATOM    122  HB2 ARG A   8      47.027  69.018  30.027  1.00  0.00           H0.      0
ATOM    123  HB3 ARG A   8      46.705  70.738  29.669  1.00  0.00           H0.      0
ATOM    124  CG  ARG A   8      45.362  69.909  31.008  1.00  0.00           C0.      0
ATOM    125  HG2 ARG A   8      44.468  70.463  30.720  1.00  0.00           H0.      0
ATOM    126  HG3 ARG A   8      44.974  68.901  31.153  1.00  0.00           H0.      0
ATOM    127  CD  ARG A   8      46.126  70.339  32.270  1.00  0.00           C0.      0
ATOM    128  HD2 ARG A   8      46.333  71.388  32.058  1.00  0.00           H0.      0
ATOM    129  HD3 ARG A   8      45.361  70.293  33.045  1.00  0.00           H0.      0
ATOM    130  NE  ARG A   8      47.330  69.602  32.617  1.00  0.00           N0.      0
ATOM    131  HE  ARG A   8      47.195  68.621  32.812  1.00  0.00           H0.      0
ATOM    132  CZ  ARG A   8      48.593  70.026  32.612  1.00  0.00           C0.      0
ATOM    133  NH1 ARG A   8      49.630  69.209  32.782  1.00  0.00           N0.      0
ATOM    134 HH11 ARG A   8      49.471  68.232  32.982  1.00  0.00           H0.      0
ATOM    135 HH12 ARG A   8      50.547  69.542  32.521  1.00  0.00           H0.      0
ATOM    136  NH2 ARG A   8      48.842  71.254  32.397  1.00  0.00           N0.      0
ATOM    137 HH21 ARG A   8      48.054  71.884  32.436  1.00  0.00           H0.      0
ATOM    138 HH22 ARG A   8      49.810  71.537  32.357  1.00  0.00           H0.      0
ATOM    139  C   ARG A   8      44.531  70.369  27.994  1.00  0.00           C0.      0
ATOM    140  O   ARG A   8      44.858  71.313  27.226  1.00  0.00           O0.      0
ATOM    141  N   SER A   9      43.338  70.169  28.491  1.00  0.00           N0.      0
ATOM    142  H   SER A   9      43.141  69.307  28.981  1.00  0.00           H0.      0
ATOM    143  CA  SER A   9      42.154  70.965  28.190  1.00  0.00           C0.      0
ATOM    144  HA  SER A   9      42.169  71.026  27.102  1.00  0.00           H0.      0
ATOM    145  CB  SER A   9      40.924  70.114  28.538  1.00  0.00           C0.      0
ATOM    146  HB2 SER A   9      40.928  69.967  29.618  1.00  0.00           H0.      0
ATOM    147  HB3 SER A   9      39.980  70.598  28.286  1.00  0.00           H0.      0
ATOM    148  OG  SER A   9      40.953  68.814  27.934  1.00  0.00           O0.      0
ATOM    149  HG  SER A   9      40.035  68.662  27.696  1.00  0.00           H0.      0
ATOM    150  C   SER A   9      42.046  72.258  28.997  1.00  0.00           C0.      0
ATOM    151  O   SER A   9      42.449  72.300  30.197  1.00  0.00           O0.      0
ATOM    152  N   LEU A  10      41.298  73.196  28.512  1.00  0.00           N0.      0
ATOM    153  H   LEU A  10      40.798  72.956  27.669  1.00  0.00           H0.      0
ATOM    154  CA  LEU A  10      40.899  74.385  29.243  1.00  0.00           C0.      0
ATOM    155  HA  LEU A  10      41.866  74.886  29.210  1.00  0.00           H0.      0
ATOM    156  CB  LEU A  10      40.028  75.266  28.376  1.00  0.00           C0.      0
ATOM    157  HB2 LEU A  10      40.452  75.515  27.403  1.00  0.00           H0.      0
ATOM    158  HB3 LEU A  10      39.198  74.589  28.171  1.00  0.00           H0.      0
ATOM    159  CG  LEU A  10      39.576  76.563  29.051  1.00  0.00           C0.      0
ATOM    160  HG  LEU A  10      38.968  76.373  29.936  1.00  0.00           H0.      0
ATOM    161  CD1 LEU A  10      40.814  77.438  29.348  1.00  0.00           C0.      0
ATOM    162 HD11 LEU A  10      41.442  76.868  30.032  1.00  0.00           H0.      0
ATOM    163 HD12 LEU A  10      41.343  77.604  28.409  1.00  0.00           H0.      0
ATOM    164 HD13 LEU A  10      40.465  78.389  29.750  1.00  0.00           H0.      0
ATOM    165  CD2 LEU A  10      38.698  77.389  28.131  1.00  0.00           C0.      0
ATOM    166 HD21 LEU A  10      39.170  77.600  27.171  1.00  0.00           H0.      0
ATOM    167 HD22 LEU A  10      37.750  76.903  27.899  1.00  0.00           H0.      0
ATOM    168 HD23 LEU A  10      38.420  78.381  28.487  1.00  0.00           H0.      0
ATOM    169  C   LEU A  10      40.337  74.132  30.631  1.00  0.00           C0.      0
ATOM    170  O   LEU A  10      39.348  73.446  30.830  1.00  0.00           O0.      0
ATOM    171  N   GLY A  11      40.900  74.801  31.678  1.00  0.00           N0.      0
ATOM    172  H   GLY A  11      41.685  75.430  31.593  1.00  0.00           H0.      0
ATOM    173  CA  GLY A  11      40.424  74.650  33.097  1.00  0.00           C0.      0
ATOM    174  HA2 GLY A  11      41.081  75.354  33.607  1.00  0.00           H0.      0
ATOM    175  HA3 GLY A  11      39.378  74.901  33.274  1.00  0.00           H0.      0
ATOM    176  C   GLY A  11      40.842  73.366  33.872  1.00  0.00           C0.      0
ATOM    177  O   GLY A  11      40.673  73.291  35.105  1.00  0.00           O0.      0
ATOM    178  N   VAL A  12      41.447  72.415  33.165  1.00  0.00           N0.      0
ATOM    179  H   VAL A  12      41.717  72.528  32.198  1.00  0.00           H0.      0
ATOM    180  CA  VAL A  12      41.774  71.136  33.856  1.00  0.00           C0.      0
ATOM    181  HA  VAL A  12      40.976  70.969  34.580  1.00  0.00           H0.      0
ATOM    182  CB  VAL A  12      41.822  70.035  32.821  1.00  0.00           C0.      0
ATOM    183  HB  VAL A  12      42.485  70.192  31.971  1.00  0.00           H0.      0
ATOM    184  CG1 VAL A  12      42.264  68.705  33.536  1.00  0.00           C0.      0
ATOM    185 HG11 VAL A  12      41.595  68.389  34.336  1.00  0.00           H0.      0
ATOM    186 HG12 VAL A  12      42.089  67.862  32.867  1.00  0.00           H0.      0
ATOM    187 HG13 VAL A  12      43.260  68.727  33.979  1.00  0.00           H0.      0
ATOM    188  CG2 VAL A  12      40.428  69.836  32.248  1.00  0.00           C0.      0
ATOM    189 HG21 VAL A  12      40.200  70.573  31.478  1.00  0.00           H0.      0
ATOM    190 HG22 VAL A  12      40.431  68.838  31.811  1.00  0.00           H0.      0
ATOM    191 HG23 VAL A  12      39.634  69.837  32.995  1.00  0.00           H0.      0
ATOM    192  C   VAL A  12      43.036  71.197  34.660  1.00  0.00           C0.      0
ATOM    193  O   VAL A  12      43.980  71.756  34.096  1.00  0.00           O0.      0
ATOM    194  N   ALA A  13      43.116  70.768  35.920  1.00  0.00           N0.      0
ATOM    195  H   ALA A  13      42.393  70.175  36.301  1.00  0.00           H0.      0
ATOM    196  CA  ALA A  13      44.371  70.867  36.677  1.00  0.00           C0.      0
ATOM    197  HA  ALA A  13      44.652  71.917  36.586  1.00  0.00           H0.      0
ATOM    198  CB  ALA A  13      44.217  70.553  38.165  1.00  0.00           C0.      0
ATOM    199  HB1 ALA A  13      45.110  70.946  38.650  1.00  0.00           H0.      0
ATOM    200  HB2 ALA A  13      43.411  71.157  38.583  1.00  0.00           H0.      0
ATOM    201  HB3 ALA A  13      43.889  69.538  38.391  1.00  0.00           H0.      0
ATOM    202  C   ALA A  13      45.482  70.083  36.031  1.00  0.00           C0.      0
ATOM    203  O   ALA A  13      45.382  68.987  35.501  1.00  0.00           O0.      0
ATOM    204  N   ALA A  14      46.713  70.555  36.307  1.00  0.00           N0.      0
ATOM    205  H   ALA A  14      46.741  71.407  36.849  1.00  0.00           H0.      0
ATOM    206  CA  ALA A  14      47.963  69.773  36.032  1.00  0.00           C0.      0
ATOM    207  HA  ALA A  14      47.867  69.469  34.989  1.00  0.00           H0.      0
ATOM    208  CB  ALA A  14      49.146  70.738  36.253  1.00  0.00           C0.      0
ATOM    209  HB1 ALA A  14      49.003  71.201  37.229  1.00  0.00           H0.      0
ATOM    210  HB2 ALA A  14      50.080  70.177  36.218  1.00  0.00           H0.      0
ATOM    211  HB3 ALA A  14      49.130  71.576  35.556  1.00  0.00           H0.      0
ATOM    212  C   ALA A  14      47.986  68.434  36.798  1.00  0.00           C0.      0
ATOM    213  O   ALA A  14      47.406  68.403  37.889  1.00  0.00           O0.      0
ATOM    214  N   GLU A  15      48.674  67.366  36.284  1.00  0.00           N0.      0
ATOM    215  H   GLU A  15      49.220  67.526  35.450  1.00  0.00           H0.      0
ATOM    216  CA  GLU A  15      48.608  66.042  36.861  1.00  0.00           C0.      0
ATOM    217  HA  GLU A  15      47.579  65.695  36.958  1.00  0.00           H0.      0
ATOM    218  CB  GLU A  15      49.288  65.104  35.888  1.00  0.00           C0.      0
ATOM    219  HB2 GLU A  15      50.285  65.514  35.728  1.00  0.00           H0.      0
ATOM    220  HB3 GLU A  15      49.392  64.098  36.295  1.00  0.00           H0.      0
ATOM    221  CG  GLU A  15      48.518  64.906  34.602  1.00  0.00           C0.      0
ATOM    222  HG2 GLU A  15      48.900  64.041  34.060  1.00  0.00           H0.      0
ATOM    223  HG3 GLU A  15      47.485  64.643  34.827  1.00  0.00           H0.      0
ATOM    224  CD  GLU A  15      48.532  66.182  33.717  1.00  0.00           C0.      0
ATOM    225  OE1 GLU A  15      49.619  66.647  33.376  1.00  0.00           O0.      0
ATOM    226  OE2 GLU A  15      47.487  66.824  33.427  1.00  0.00           O0.      0
ATOM    227  C   GLU A  15      49.343  66.005  38.176  1.00  0.00           C0.      0
ATOM    228  O   GLU A  15      50.566  65.875  38.241  1.00  0.00           O0.      0
ATOM    229  N   GLY A  16      48.530  66.039  39.249  1.00  0.00           N0.      0
ATOM    230  H   GLY A  16      47.545  66.258  39.214  1.00  0.00           H0.      0
ATOM    231  CA  GLY A  16      49.125  65.727  40.576  1.00  0.00           C0.      0
ATOM    232  HA2 GLY A  16      49.926  66.422  40.828  1.00  0.00           H0.      0
ATOM    233  HA3 GLY A  16      48.368  65.887  41.345  1.00  0.00           H0.      0
ATOM    234  C   GLY A  16      49.639  64.276  40.755  1.00  0.00           C0.      0
ATOM    235  O   GLY A  16      49.157  63.415  40.078  1.00  0.00           O0.      0
ATOM    236  N   ILE A  17      50.587  64.000  41.641  1.00  0.00           N0.      0
ATOM    237  H   ILE A  17      50.956  64.714  42.252  1.00  0.00           H0.      0
ATOM    238  CA  ILE A  17      51.486  62.783  41.603  1.00  0.00           C0.      0
ATOM    239  HA  ILE A  17      51.741  62.703  40.546  1.00  0.00           H0.      0
ATOM    240  CB  ILE A  17      52.806  63.064  42.324  1.00  0.00           C0.      0
ATOM    241  HB  ILE A  17      52.613  63.410  43.340  1.00  0.00           H0.      0
ATOM    242  CG2 ILE A  17      53.504  61.708  42.394  1.00  0.00           C0.      0
ATOM    243 HG21 ILE A  17      54.522  61.987  42.669  1.00  0.00           H0.      0
ATOM    244 HG22 ILE A  17      53.129  61.084  43.205  1.00  0.00           H0.      0
ATOM    245 HG23 ILE A  17      53.591  61.187  41.441  1.00  0.00           H0.      0
ATOM    246  CG1 ILE A  17      53.679  64.072  41.643  1.00  0.00           C0.      0
ATOM    247 HG12 ILE A  17      54.063  63.647  40.716  1.00  0.00           H0.      0
ATOM    248 HG13 ILE A  17      52.986  64.864  41.359  1.00  0.00           H0.      0
ATOM    249  CD1 ILE A  17      54.817  64.703  42.470  1.00  0.00           C0.      0
ATOM    250 HD11 ILE A  17      55.379  65.295  41.747  1.00  0.00           H0.      0
ATOM    251 HD12 ILE A  17      54.489  65.341  43.291  1.00  0.00           H0.      0
ATOM    252 HD13 ILE A  17      55.465  63.900  42.821  1.00  0.00           H0.      0
ATOM    253  C   ILE A  17      50.730  61.537  42.123  1.00  0.00           C0.      0
ATOM    254  O   ILE A  17      50.298  61.701  43.282  1.00  0.00           O0.      0
ATOM    255  N   PRO A  18      50.639  60.375  41.450  1.00  0.00           N0.      0
ATOM    256  CD  PRO A  18      50.556  60.236  40.033  1.00  0.00           C0.      0
ATOM    257  HD2 PRO A  18      51.484  59.804  39.660  1.00  0.00           H0.      0
ATOM    258  HD3 PRO A  18      50.486  61.175  39.484  1.00  0.00           H0.      0
ATOM    259  CG  PRO A  18      49.365  59.436  39.822  1.00  0.00           C0.      0
ATOM    260  HG2 PRO A  18      49.403  59.016  38.817  1.00  0.00           H0.      0
ATOM    261  HG3 PRO A  18      48.423  59.957  39.993  1.00  0.00           H0.      0
ATOM    262  CB  PRO A  18      49.548  58.387  40.921  1.00  0.00           C0.      0
ATOM    263  HB2 PRO A  18      50.377  57.746  40.622  1.00  0.00           H0.      0
ATOM    264  HB3 PRO A  18      48.638  57.813  41.093  1.00  0.00           H0.      0
ATOM    265  CA  PRO A  18      50.060  59.187  42.101  1.00  0.00           C0.      0
ATOM    266  HA  PRO A  18      49.201  59.459  42.714  1.00  0.00           H0.      0
ATOM    267  C   PRO A  18      51.036  58.295  42.916  1.00  0.00           C0.      0
ATOM    268  O   PRO A  18      50.680  57.601  43.872  1.00  0.00           O0.      0
ATOM    269  N   ASP A  19      52.280  58.391  42.530  1.00  0.00           N0.      0
ATOM    270  H   ASP A  19      52.511  59.190  41.957  1.00  0.00           H0.      0
ATOM    271  CA  ASP A  19      53.370  57.627  43.077  1.00  0.00           C0.      0
ATOM    272  HA  ASP A  19      53.278  56.543  43.146  1.00  0.00           H0.      0
ATOM    273  CB  ASP A  19      54.491  57.892  42.104  1.00  0.00           C0.      0
ATOM    274  HB2 ASP A  19      54.343  57.405  41.140  1.00  0.00           H0.      0
ATOM    275  HB3 ASP A  19      54.586  58.972  41.992  1.00  0.00           H0.      0
ATOM    276  CG  ASP A  19      55.931  57.400  42.595  1.00  0.00           C0.      0
ATOM    277  OD1 ASP A  19      56.062  56.492  43.386  1.00  0.00           O0.      0
ATOM    278  OD2 ASP A  19      56.926  57.969  42.077  1.00  0.00           O0.      0
ATOM    279  C   ASP A  19      53.857  58.091  44.476  1.00  0.00           C0.      0
ATOM    280  O   ASP A  19      54.107  59.240  44.722  1.00  0.00           O0.      0
ATOM    281  N   GLN A  20      53.892  57.084  45.385  1.00  0.00           N0.      0
ATOM    282  H   GLN A  20      53.690  56.152  45.052  1.00  0.00           H0.      0
ATOM    283  CA  GLN A  20      54.309  57.271  46.797  1.00  0.00           C0.      0
ATOM    284  HA  GLN A  20      54.421  58.350  46.904  1.00  0.00           H0.      0
ATOM    285  CB  GLN A  20      53.338  56.750  47.842  1.00  0.00           C0.      0
ATOM    286  HB2 GLN A  20      53.112  55.701  47.648  1.00  0.00           H0.      0
ATOM    287  HB3 GLN A  20      53.710  56.994  48.837  1.00  0.00           H0.      0
ATOM    288  CG  GLN A  20      52.011  57.457  47.570  1.00  0.00           C0.      0
ATOM    289  HG2 GLN A  20      52.151  58.533  47.465  1.00  0.00           H0.      0
ATOM    290  HG3 GLN A  20      51.449  57.144  46.690  1.00  0.00           H0.      0
ATOM    291  CD  GLN A  20      51.038  57.184  48.753  1.00  0.00           C0.      0
ATOM    292  OE1 GLN A  20      51.428  57.129  49.905  1.00  0.00           O0.      0
ATOM    293  NE2 GLN A  20      49.789  57.136  48.522  1.00  0.00           N0.      0
ATOM    294 HE21 GLN A  20      49.199  57.098  49.341  1.00  0.00           H0.      0
ATOM    295 HE22 GLN A  20      49.568  57.393  47.571  1.00  0.00           H0.      0
ATOM    296  C   GLN A  20      55.752  56.680  47.052  1.00  0.00           C0.      0
ATOM    297  O   GLN A  20      56.203  56.602  48.238  1.00  0.00           O0.      0
ATOM    298  N   TYR A  21      56.393  56.098  46.053  1.00  0.00           N0.      0
ATOM    299  H   TYR A  21      56.010  56.160  45.120  1.00  0.00           H0.      0
ATOM    300  CA  TYR A  21      57.587  55.205  46.278  1.00  0.00           C0.      0
ATOM    301  HA  TYR A  21      57.722  55.011  47.343  1.00  0.00           H0.      0
ATOM    302  CB  TYR A  21      57.314  53.853  45.581  1.00  0.00           C0.      0
ATOM    303  HB2 TYR A  21      57.496  53.992  44.515  1.00  0.00           H0.      0
ATOM    304  HB3 TYR A  21      58.099  53.136  45.824  1.00  0.00           H0.      0
ATOM    305  CG  TYR A  21      55.974  53.120  45.904  1.00  0.00           C0.      0
ATOM    306  CD1 TYR A  21      54.964  53.204  44.921  1.00  0.00           C0.      0
ATOM    307  HD1 TYR A  21      55.101  53.848  44.065  1.00  0.00           H0.      0
ATOM    308  CE1 TYR A  21      53.732  52.551  45.139  1.00  0.00           C0.      0
ATOM    309  HE1 TYR A  21      52.996  52.550  44.348  1.00  0.00           H0.      0
ATOM    310  CZ  TYR A  21      53.555  51.919  46.334  1.00  0.00           C0.      0
ATOM    311  OH  TYR A  21      52.425  51.142  46.471  1.00  0.00           O0.      0
ATOM    312  HH  TYR A  21      51.941  51.008  45.652  1.00  0.00           H0.      0
ATOM    313  CE2 TYR A  21      54.502  51.798  47.329  1.00  0.00           C0.      0
ATOM    314  HE2 TYR A  21      54.361  51.154  48.184  1.00  0.00           H0.      0
ATOM    315  CD2 TYR A  21      55.777  52.427  47.170  1.00  0.00           C0.      0
ATOM    316  HD2 TYR A  21      56.552  52.291  47.910  1.00  0.00           H0.      0
ATOM    317  C   TYR A  21      58.898  55.744  45.745  1.00  0.00           C0.      0
ATOM    318  O   TYR A  21      59.895  54.977  45.541  1.00  0.00           O0.      0
ATOM    319  N   ALA A  22      59.039  57.043  45.581  1.00  0.00           N0.      0
ATOM    320  H   ALA A  22      58.248  57.577  45.909  1.00  0.00           H0.      0
ATOM    321  CA  ALA A  22      60.049  57.718  44.730  1.00  0.00           C0.      0
ATOM    322  HA  ALA A  22      60.185  57.128  43.824  1.00  0.00           H0.      0
ATOM    323  CB  ALA A  22      59.564  59.059  44.231  1.00  0.00           C0.      0
ATOM    324  HB1 ALA A  22      59.597  59.662  45.139  1.00  0.00           H0.      0
ATOM    325  HB2 ALA A  22      60.216  59.392  43.424  1.00  0.00           H0.      0
ATOM    326  HB3 ALA A  22      58.538  58.899  43.900  1.00  0.00           H0.      0
ATOM    327  C   ALA A  22      61.463  57.673  45.257  1.00  0.00           C0.      0
ATOM    328  O   ALA A  22      62.401  57.740  44.462  1.00  0.00           O0.      0
ATOM    329  N   ASP A  23      61.596  57.549  46.575  1.00  0.00           N0.      0
ATOM    330  H   ASP A  23      60.699  57.432  47.024  1.00  0.00           H0.      0
ATOM    331  CA  ASP A  23      62.819  57.337  47.358  1.00  0.00           C0.      0
ATOM    332  HA  ASP A  23      63.564  58.095  47.116  1.00  0.00           H0.      0
ATOM    333  CB  ASP A  23      62.523  57.611  48.820  1.00  0.00           C0.      0
ATOM    334  HB2 ASP A  23      63.412  57.882  49.389  1.00  0.00           H0.      0
ATOM    335  HB3 ASP A  23      61.893  58.501  48.838  1.00  0.00           H0.      0
ATOM    336  CG  ASP A  23      61.816  56.478  49.568  1.00  0.00           C0.      0
ATOM    337  OD1 ASP A  23      61.987  56.469  50.776  1.00  0.00           O0.      0
ATOM    338  OD2 ASP A  23      60.905  55.817  49.009  1.00  0.00           O0.      0
ATOM    339  C   ASP A  23      63.524  55.947  47.186  1.00  0.00           C0.      0
ATOM    340  O   ASP A  23      64.688  55.858  47.451  1.00  0.00           O0.      0
ATOM    341  N   GLY A  24      62.787  54.959  46.638  1.00  0.00           N0.      0
ATOM    342  H   GLY A  24      61.842  55.253  46.436  1.00  0.00           H0.      0
ATOM    343  CA  GLY A  24      63.141  53.593  46.299  1.00  0.00           C0.      0
ATOM    344  HA2 GLY A  24      62.541  53.217  45.470  1.00  0.00           H0.      0
ATOM    345  HA3 GLY A  24      64.174  53.549  45.955  1.00  0.00           H0.      0
ATOM    346  C   GLY A  24      62.913  52.679  47.468  1.00  0.00           C0.      0
ATOM    347  O   GLY A  24      62.557  51.491  47.310  1.00  0.00           O0.      0
ATOM    348  N   GLU A  25      62.935  53.104  48.763  1.00  0.00           N0.      0
ATOM    349  H   GLU A  25      63.154  54.073  48.946  1.00  0.00           H0.      0
ATOM    350  CA  GLU A  25      63.041  52.132  49.907  1.00  0.00           C0.      0
ATOM    351  HA  GLU A  25      63.806  51.449  49.539  1.00  0.00           H0.      0
ATOM    352  CB  GLU A  25      63.614  52.859  51.075  1.00  0.00           C0.      0
ATOM    353  HB2 GLU A  25      62.947  53.710  51.217  1.00  0.00           H0.      0
ATOM    354  HB3 GLU A  25      63.544  52.197  51.937  1.00  0.00           H0.      0
ATOM    355  CG  GLU A  25      65.138  53.243  50.922  1.00  0.00           C0.      0
ATOM    356  HG2 GLU A  25      65.262  53.891  50.054  1.00  0.00           H0.      0
ATOM    357  HG3 GLU A  25      65.398  53.846  51.792  1.00  0.00           H0.      0
ATOM    358  CD  GLU A  25      66.125  52.102  50.715  1.00  0.00           C0.      0
ATOM    359  OE1 GLU A  25      65.957  51.038  51.330  1.00  0.00           O0.      0
ATOM    360  OE2 GLU A  25      67.029  52.240  49.823  1.00  0.00           O0.      0
ATOM    361  C   GLU A  25      61.742  51.298  50.139  1.00  0.00           C0.      0
ATOM    362  O   GLU A  25      61.898  50.167  50.603  1.00  0.00           O0.      0
ATOM    363  N   ALA A  26      60.551  51.854  50.082  1.00  0.00           N0.      0
ATOM    364  H   ALA A  26      60.487  52.800  49.735  1.00  0.00           H0.      0
ATOM    365  CA  ALA A  26      59.333  51.079  50.302  1.00  0.00           C0.      0
ATOM    366  HA  ALA A  26      59.391  50.522  51.238  1.00  0.00           H0.      0
ATOM    367  CB  ALA A  26      58.045  51.932  50.262  1.00  0.00           C0.      0
ATOM    368  HB1 ALA A  26      58.232  52.887  50.754  1.00  0.00           H0.      0
ATOM    369  HB2 ALA A  26      58.036  52.253  49.221  1.00  0.00           H0.      0
ATOM    370  HB3 ALA A  26      57.148  51.414  50.602  1.00  0.00           H0.      0
ATOM    371  C   ALA A  26      59.207  49.979  49.153  1.00  0.00           C0.      0
ATOM    372  O   ALA A  26      58.812  48.847  49.498  1.00  0.00           O0.      0
ATOM    373  N   ALA A  27      59.552  50.322  47.854  1.00  0.00           N0.      0
ATOM    374  H   ALA A  27      59.927  51.215  47.565  1.00  0.00           H0.      0
ATOM    375  CA  ALA A  27      59.461  49.370  46.752  1.00  0.00           C0.      0
ATOM    376  HA  ALA A  27      58.494  48.870  46.800  1.00  0.00           H0.      0
ATOM    377  CB  ALA A  27      59.665  50.194  45.452  1.00  0.00           C0.      0
ATOM    378  HB1 ALA A  27      60.591  50.769  45.437  1.00  0.00           H0.      0
ATOM    379  HB2 ALA A  27      59.535  49.350  44.776  1.00  0.00           H0.      0
ATOM    380  HB3 ALA A  27      58.824  50.883  45.385  1.00  0.00           H0.      0
ATOM    381  C   ALA A  27      60.523  48.171  46.908  1.00  0.00           C0.      0
ATOM    382  O   ALA A  27      60.252  47.027  46.498  1.00  0.00           O0.      0
ATOM    383  N   ARG A  28      61.678  48.559  47.495  1.00  0.00           N0.      0
ATOM    384  H   ARG A  28      61.738  49.566  47.550  1.00  0.00           H0.      0
ATOM    385  CA  ARG A  28      62.795  47.691  47.728  1.00  0.00           C0.      0
ATOM    386  HA  ARG A  28      63.229  47.195  46.859  1.00  0.00           H0.      0
ATOM    387  CB  ARG A  28      64.020  48.396  48.363  1.00  0.00           C0.      0
ATOM    388  HB2 ARG A  28      63.697  49.247  48.963  1.00  0.00           H0.      0
ATOM    389  HB3 ARG A  28      64.462  47.738  49.111  1.00  0.00           H0.      0
ATOM    390  CG  ARG A  28      64.934  48.932  47.205  1.00  0.00           C0.      0
ATOM    391  HG2 ARG A  28      65.223  48.198  46.453  1.00  0.00           H0.      0
ATOM    392  HG3 ARG A  28      64.332  49.608  46.598  1.00  0.00           H0.      0
ATOM    393  CD  ARG A  28      66.246  49.642  47.568  1.00  0.00           C0.      0
ATOM    394  HD2 ARG A  28      66.436  50.226  46.667  1.00  0.00           H0.      0
ATOM    395  HD3 ARG A  28      65.907  50.382  48.293  1.00  0.00           H0.      0
ATOM    396  NE  ARG A  28      67.334  48.659  47.909  1.00  0.00           N0.      0
ATOM    397  HE  ARG A  28      67.728  48.069  47.189  1.00  0.00           H0.      0
ATOM    398  CZ  ARG A  28      67.914  48.477  49.077  1.00  0.00           C0.      0
ATOM    399  NH1 ARG A  28      67.733  49.295  50.088  1.00  0.00           N0.      0
ATOM    400 HH11 ARG A  28      67.086  50.069  50.053  1.00  0.00           H0.      0
ATOM    401 HH12 ARG A  28      68.351  49.181  50.879  1.00  0.00           H0.      0
ATOM    402  NH2 ARG A  28      68.924  47.675  49.169  1.00  0.00           N0.      0
ATOM    403 HH21 ARG A  28      69.130  47.191  48.307  1.00  0.00           H0.      0
ATOM    404 HH22 ARG A  28      69.192  47.317  50.075  1.00  0.00           H0.      0
ATOM    405  C   ARG A  28      62.365  46.524  48.587  1.00  0.00           C0.      0
ATOM    406  O   ARG A  28      63.128  45.560  48.671  1.00  0.00           O0.      0
ATOM    407  N   VAL A  29      61.207  46.531  49.333  1.00  0.00           N0.      0
ATOM    408  H   VAL A  29      60.708  47.397  49.480  1.00  0.00           H0.      0
ATOM    409  CA  VAL A  29      60.727  45.384  50.120  1.00  0.00           C0.      0
ATOM    410  HA  VAL A  29      61.460  44.578  50.087  1.00  0.00           H0.      0
ATOM    411  CB  VAL A  29      60.705  45.753  51.662  1.00  0.00           C0.      0
ATOM    412  HB  VAL A  29      60.298  44.972  52.304  1.00  0.00           H0.      0
ATOM    413  CG1 VAL A  29      62.094  45.812  52.215  1.00  0.00           C0.      0
ATOM    414 HG11 VAL A  29      62.304  44.916  52.800  1.00  0.00           H0.      0
ATOM    415 HG12 VAL A  29      62.897  45.830  51.478  1.00  0.00           H0.      0
ATOM    416 HG13 VAL A  29      62.101  46.706  52.838  1.00  0.00           H0.      0
ATOM    417  CG2 VAL A  29      59.858  46.994  51.933  1.00  0.00           C0.      0
ATOM    418 HG21 VAL A  29      59.675  47.102  53.002  1.00  0.00           H0.      0
ATOM    419 HG22 VAL A  29      60.418  47.878  51.626  1.00  0.00           H0.      0
ATOM    420 HG23 VAL A  29      58.924  47.001  51.373  1.00  0.00           H0.      0
ATOM    421  C   VAL A  29      59.322  44.938  49.644  1.00  0.00           C0.      0
ATOM    422  O   VAL A  29      58.641  44.223  50.299  1.00  0.00           O0.      0
ATOM    423  N   TRP A  30      58.849  45.348  48.462  1.00  0.00           N0.      0
ATOM    424  H   TRP A  30      59.360  46.087  48.000  1.00  0.00           H0.      0
ATOM    425  CA  TRP A  30      57.512  44.964  47.989  1.00  0.00           C0.      0
ATOM    426  HA  TRP A  30      56.805  45.219  48.778  1.00  0.00           H0.      0
ATOM    427  CB  TRP A  30      57.065  45.801  46.774  1.00  0.00           C0.      0
ATOM    428  HB2 TRP A  30      57.397  46.826  46.937  1.00  0.00           H0.      0
ATOM    429  HB3 TRP A  30      57.558  45.527  45.842  1.00  0.00           H0.      0
ATOM    430  CG  TRP A  30      55.506  45.986  46.683  1.00  0.00           C0.      0
ATOM    431  CD1 TRP A  30      54.596  45.353  45.854  1.00  0.00           C0.      0
ATOM    432  HD1 TRP A  30      54.759  44.554  45.146  1.00  0.00           H0.      0
ATOM    433  NE1 TRP A  30      53.360  45.901  46.026  1.00  0.00           N0.      0
ATOM    434  HE1 TRP A  30      52.550  45.701  45.456  1.00  0.00           H0.      0
ATOM    435  CE2 TRP A  30      53.351  46.823  47.014  1.00  0.00           C0.      0
ATOM    436  CZ2 TRP A  30      52.321  47.501  47.580  1.00  0.00           C0.      0
ATOM    437  HZ2 TRP A  30      51.304  47.414  47.227  1.00  0.00           H0.      0
ATOM    438  CH2 TRP A  30      52.528  48.330  48.637  1.00  0.00           C0.      0
ATOM    439  HH2 TRP A  30      51.677  48.803  49.104  1.00  0.00           H0.      0
ATOM    440  CZ3 TRP A  30      53.838  48.524  49.126  1.00  0.00           C0.      0
ATOM    441  HZ3 TRP A  30      54.010  49.165  49.978  1.00  0.00           H0.      0
ATOM    442  CE3 TRP A  30      54.936  47.875  48.546  1.00  0.00           C0.      0
ATOM    443  HE3 TRP A  30      55.891  47.996  49.035  1.00  0.00           H0.      0
ATOM    444  CD2 TRP A  30      54.720  46.951  47.460  1.00  0.00           C0.      0
ATOM    445  C   TRP A  30      57.326  43.474  47.806  1.00  0.00           C0.      0
ATOM    446  O   TRP A  30      56.197  42.937  47.928  1.00  0.00           O0.      0
ATOM    447  N   GLN A  31      58.412  42.798  47.392  1.00  0.00           N0.      0
ATOM    448  H   GLN A  31      59.232  43.371  47.255  1.00  0.00           H0.      0
ATOM    449  CA  GLN A  31      58.525  41.273  47.354  1.00  0.00           C0.      0
ATOM    450  HA  GLN A  31      57.729  40.978  46.669  1.00  0.00           H0.      0
ATOM    451  CB  GLN A  31      59.916  40.897  46.803  1.00  0.00           C0.      0
ATOM    452  HB2 GLN A  31      59.965  39.830  46.582  1.00  0.00           H0.      0
ATOM    453  HB3 GLN A  31      60.019  41.384  45.833  1.00  0.00           H0.      0
ATOM    454  CG  GLN A  31      61.108  41.181  47.681  1.00  0.00           C0.      0
ATOM    455  HG2 GLN A  31      60.949  40.712  48.652  1.00  0.00           H0.      0
ATOM    456  HG3 GLN A  31      62.006  40.718  47.272  1.00  0.00           H0.      0
ATOM    457  CD  GLN A  31      61.537  42.599  47.887  1.00  0.00           C0.      0
ATOM    458  OE1 GLN A  31      60.973  43.553  47.317  1.00  0.00           O0.      0
ATOM    459  NE2 GLN A  31      62.574  42.872  48.618  1.00  0.00           N0.      0
ATOM    460 HE21 GLN A  31      62.932  43.816  48.613  1.00  0.00           H0.      0
ATOM    461 HE22 GLN A  31      63.190  42.136  48.934  1.00  0.00           H0.      0
ATOM    462  C   GLN A  31      58.214  40.717  48.789  1.00  0.00           C0.      0
ATOM    463  O   GLN A  31      57.521  39.687  49.007  1.00  0.00           O0.      0
ATOM    464  N   LEU A  32      58.696  41.394  49.870  1.00  0.00           N0.      0
ATOM    465  H   LEU A  32      59.124  42.300  49.740  1.00  0.00           H0.      0
ATOM    466  CA  LEU A  32      58.517  41.013  51.246  1.00  0.00           C0.      0
ATOM    467  HA  LEU A  32      58.371  39.947  51.422  1.00  0.00           H0.      0
ATOM    468  CB  LEU A  32      59.554  41.586  52.172  1.00  0.00           C0.      0
ATOM    469  HB2 LEU A  32      59.398  42.665  52.164  1.00  0.00           H0.      0
ATOM    470  HB3 LEU A  32      59.472  41.239  53.202  1.00  0.00           H0.      0
ATOM    471  CG  LEU A  32      61.047  41.422  51.856  1.00  0.00           C0.      0
ATOM    472  HG  LEU A  32      61.195  42.036  50.968  1.00  0.00           H0.      0
ATOM    473  CD1 LEU A  32      61.885  41.929  53.030  1.00  0.00           C0.      0
ATOM    474 HD11 LEU A  32      61.435  42.898  53.246  1.00  0.00           H0.      0
ATOM    475 HD12 LEU A  32      61.877  41.213  53.852  1.00  0.00           H0.      0
ATOM    476 HD13 LEU A  32      62.889  42.175  52.684  1.00  0.00           H0.      0
ATOM    477  CD2 LEU A  32      61.376  39.971  51.535  1.00  0.00           C0.      0
ATOM    478 HD21 LEU A  32      62.444  39.807  51.389  1.00  0.00           H0.      0
ATOM    479 HD22 LEU A  32      61.004  39.339  52.341  1.00  0.00           H0.      0
ATOM    480 HD23 LEU A  32      60.842  39.775  50.605  1.00  0.00           H0.      0
ATOM    481  C   LEU A  32      57.152  41.459  51.727  1.00  0.00           C0.      0
ATOM    482  O   LEU A  32      56.729  40.798  52.689  1.00  0.00           O0.      0
ATOM    483  N   TYR A  33      56.436  42.514  51.253  1.00  0.00           N0.      0
ATOM    484  H   TYR A  33      56.793  43.219  50.625  1.00  0.00           H0.      0
ATOM    485  CA  TYR A  33      55.028  42.795  51.668  1.00  0.00           C0.      0
ATOM    486  HA  TYR A  33      54.928  42.508  52.715  1.00  0.00           H0.      0
ATOM    487  CB  TYR A  33      54.833  44.307  51.426  1.00  0.00           C0.      0
ATOM    488  HB2 TYR A  33      55.613  44.819  51.988  1.00  0.00           H0.      0
ATOM    489  HB3 TYR A  33      55.119  44.506  50.393  1.00  0.00           H0.      0
ATOM    490  CG  TYR A  33      53.478  44.916  51.795  1.00  0.00           C0.      0
ATOM    491  CD1 TYR A  33      52.676  45.603  50.904  1.00  0.00           C0.      0
ATOM    492  HD1 TYR A  33      53.033  45.741  49.894  1.00  0.00           H0.      0
ATOM    493  CE1 TYR A  33      51.422  46.185  51.328  1.00  0.00           C0.      0
ATOM    494  HE1 TYR A  33      50.889  46.887  50.704  1.00  0.00           H0.      0
ATOM    495  CZ  TYR A  33      50.981  45.994  52.598  1.00  0.00           C0.      0
ATOM    496  OH  TYR A  33      49.822  46.528  53.045  1.00  0.00           O0.      0
ATOM    497  HH  TYR A  33      49.491  47.189  52.432  1.00  0.00           H0.      0
ATOM    498  CE2 TYR A  33      51.750  45.225  53.514  1.00  0.00           C0.      0
ATOM    499  HE2 TYR A  33      51.331  45.014  54.487  1.00  0.00           H0.      0
ATOM    500  CD2 TYR A  33      52.967  44.634  53.048  1.00  0.00           C0.      0
ATOM    501  HD2 TYR A  33      53.644  44.281  53.811  1.00  0.00           H0.      0
ATOM    502  C   TYR A  33      53.974  41.986  50.874  1.00  0.00           C0.      0
ATOM    503  O   TYR A  33      53.051  41.580  51.504  1.00  0.00           O0.      0
ATOM    504  N   ILE A  34      54.184  41.614  49.589  1.00  0.00           N0.      0
ATOM    505  H   ILE A  34      54.978  42.095  49.193  1.00  0.00           H0.      0
ATOM    506  CA  ILE A  34      53.486  40.540  48.875  1.00  0.00           C0.      0
ATOM    507  HA  ILE A  34      52.407  40.678  48.935  1.00  0.00           H0.      0
ATOM    508  CB  ILE A  34      53.866  40.559  47.330  1.00  0.00           C0.      0
ATOM    509  HB  ILE A  34      54.917  40.809  47.181  1.00  0.00           H0.      0
ATOM    510  CG2 ILE A  34      53.510  39.220  46.652  1.00  0.00           C0.      0
ATOM    511 HG21 ILE A  34      53.902  38.330  47.144  1.00  0.00           H0.      0
ATOM    512 HG22 ILE A  34      52.424  39.138  46.634  1.00  0.00           H0.      0
ATOM    513 HG23 ILE A  34      53.800  39.254  45.601  1.00  0.00           H0.      0
ATOM    514  CG1 ILE A  34      53.140  41.814  46.687  1.00  0.00           C0.      0
ATOM    515 HG12 ILE A  34      52.103  41.703  47.003  1.00  0.00           H0.      0
ATOM    516 HG13 ILE A  34      53.524  42.731  47.132  1.00  0.00           H0.      0
ATOM    517  CD1 ILE A  34      53.287  41.913  45.210  1.00  0.00           C0.      0
ATOM    518 HD11 ILE A  34      54.343  41.897  44.940  1.00  0.00           H0.      0
ATOM    519 HD12 ILE A  34      52.731  41.026  44.906  1.00  0.00           H0.      0
ATOM    520 HD13 ILE A  34      52.689  42.768  44.897  1.00  0.00           H0.      0
ATOM    521  C   ILE A  34      53.711  39.131  49.513  1.00  0.00           C0.      0
ATOM    522  O   ILE A  34      52.786  38.417  49.857  1.00  0.00           O0.      0
ATOM    523  N   GLY A  35      55.027  38.852  49.763  1.00  0.00           N0.      0
ATOM    524  H   GLY A  35      55.645  39.561  49.394  1.00  0.00           H0.      0
ATOM    525  CA  GLY A  35      55.544  37.594  50.276  1.00  0.00           C0.      0
ATOM    526  HA2 GLY A  35      56.544  37.757  50.678  1.00  0.00           H0.      0
ATOM    527  HA3 GLY A  35      55.111  37.260  51.220  1.00  0.00           H0.      0
ATOM    528  C   GLY A  35      55.640  36.463  49.315  1.00  0.00           C0.      0
ATOM    529  O   GLY A  35      55.963  36.728  48.141  1.00  0.00           O0.      0
ATOM    530  N   ASP A  36      55.352  35.143  49.673  1.00  0.00           N0.      0
ATOM    531  H   ASP A  36      55.210  34.989  50.661  1.00  0.00           H0.      0
ATOM    532  CA  ASP A  36      55.122  34.055  48.758  1.00  0.00           C0.      0
ATOM    533  HA  ASP A  36      56.034  33.946  48.171  1.00  0.00           H0.      0
ATOM    534  CB  ASP A  36      54.857  32.723  49.478  1.00  0.00           C0.      0
ATOM    535  HB2 ASP A  36      55.658  32.584  50.205  1.00  0.00           H0.      0
ATOM    536  HB3 ASP A  36      53.943  32.797  50.067  1.00  0.00           H0.      0
ATOM    537  CG  ASP A  36      54.792  31.442  48.630  1.00  0.00           C0.      0
ATOM    538  OD1 ASP A  36      54.716  31.491  47.381  1.00  0.00           O0.      0
ATOM    539  OD2 ASP A  36      54.863  30.393  49.280  1.00  0.00           O0.      0
ATOM    540  C   ASP A  36      53.956  34.345  47.804  1.00  0.00           C0.      0
ATOM    541  O   ASP A  36      52.797  34.317  48.229  1.00  0.00           O0.      0
ATOM    542  N   THR A  37      54.248  34.580  46.532  1.00  0.00           N0.      0
ATOM    543  H   THR A  37      55.207  34.648  46.223  1.00  0.00           H0.      0
ATOM    544  CA  THR A  37      53.258  35.003  45.461  1.00  0.00           C0.      0
ATOM    545  HA  THR A  37      52.905  35.958  45.851  1.00  0.00           H0.      0
ATOM    546  CB  THR A  37      54.049  35.345  44.200  1.00  0.00           C0.      0
ATOM    547  HB  THR A  37      54.585  34.433  43.938  1.00  0.00           H0.      0
ATOM    548  CG2 THR A  37      53.087  35.891  43.119  1.00  0.00           C0.      0
ATOM    549 HG21 THR A  37      53.687  36.110  42.235  1.00  0.00           H0.      0
ATOM    550 HG22 THR A  37      52.334  35.160  42.824  1.00  0.00           H0.      0
ATOM    551 HG23 THR A  37      52.608  36.791  43.506  1.00  0.00           H0.      0
ATOM    552  OG1 THR A  37      55.013  36.298  44.306  1.00  0.00           O0.      0
ATOM    553  HG1 THR A  37      55.802  36.050  44.793  1.00  0.00           H0.      0
ATOM    554  C   THR A  37      52.168  33.985  45.193  1.00  0.00           C0.      0
ATOM    555  O   THR A  37      51.093  34.461  44.781  1.00  0.00           O0.      0
ATOM    556  N   ARG A  38      52.408  32.668  45.411  1.00  0.00           N0.      0
ATOM    557  H   ARG A  38      53.339  32.418  45.712  1.00  0.00           H0.      0
ATOM    558  CA  ARG A  38      51.473  31.540  45.262  1.00  0.00           C0.      0
ATOM    559  HA  ARG A  38      51.036  31.567  44.263  1.00  0.00           H0.      0
ATOM    560  CB  ARG A  38      52.146  30.158  45.497  1.00  0.00           C0.      0
ATOM    561  HB2 ARG A  38      52.393  30.138  46.558  1.00  0.00           H0.      0
ATOM    562  HB3 ARG A  38      51.448  29.387  45.171  1.00  0.00           H0.      0
ATOM    563  CG  ARG A  38      53.323  29.943  44.587  1.00  0.00           C0.      0
ATOM    564  HG2 ARG A  38      52.978  29.832  43.559  1.00  0.00           H0.      0
ATOM    565  HG3 ARG A  38      54.004  30.785  44.717  1.00  0.00           H0.      0
ATOM    566  CD  ARG A  38      54.095  28.637  44.969  1.00  0.00           C0.      0
ATOM    567  HD2 ARG A  38      53.412  27.820  45.202  1.00  0.00           H0.      0
ATOM    568  HD3 ARG A  38      54.750  28.417  44.126  1.00  0.00           H0.      0
ATOM    569  NE  ARG A  38      54.889  28.865  46.222  1.00  0.00           N0.      0
ATOM    570  HE  ARG A  38      54.718  29.731  46.713  1.00  0.00           H0.      0
ATOM    571  CZ  ARG A  38      55.551  27.966  46.914  1.00  0.00           C0.      0
ATOM    572  NH1 ARG A  38      55.861  26.760  46.412  1.00  0.00           N0.      0
ATOM    573 HH11 ARG A  38      55.552  26.500  45.487  1.00  0.00           H0.      0
ATOM    574 HH12 ARG A  38      56.303  26.034  46.958  1.00  0.00           H0.      0
ATOM    575  NH2 ARG A  38      55.978  28.162  48.088  1.00  0.00           N0.      0
ATOM    576 HH21 ARG A  38      55.667  28.994  48.569  1.00  0.00           H0.      0
ATOM    577 HH22 ARG A  38      56.640  27.609  48.614  1.00  0.00           H0.      0
ATOM    578  C   ARG A  38      50.319  31.717  46.190  1.00  0.00           C0.      0
ATOM    579  O   ARG A  38      49.157  31.371  45.800  1.00  0.00           O0.      0
ATOM    580  N   SER A  39      50.648  32.117  47.412  1.00  0.00           N0.      0
ATOM    581  H   SER A  39      51.582  32.402  47.669  1.00  0.00           H0.      0
ATOM    582  CA  SER A  39      49.576  32.210  48.417  1.00  0.00           C0.      0
ATOM    583  HA  SER A  39      49.012  31.280  48.486  1.00  0.00           H0.      0
ATOM    584  CB  SER A  39      50.055  32.516  49.854  1.00  0.00           C0.      0
ATOM    585  HB2 SER A  39      50.870  31.794  49.899  1.00  0.00           H0.      0
ATOM    586  HB3 SER A  39      50.485  33.500  50.043  1.00  0.00           H0.      0
ATOM    587  OG  SER A  39      49.121  32.186  50.820  1.00  0.00           O0.      0
ATOM    588  HG  SER A  39      48.969  31.245  50.706  1.00  0.00           H0.      0
ATOM    589  C   SER A  39      48.580  33.328  48.007  1.00  0.00           C0.      0
ATOM    590  O   SER A  39      47.334  33.221  48.218  1.00  0.00           O0.      0
ATOM    591  N   ARG A  40      49.105  34.442  47.431  1.00  0.00           N0.      0
ATOM    592  H   ARG A  40      50.056  34.495  47.093  1.00  0.00           H0.      0
ATOM    593  CA  ARG A  40      48.238  35.570  46.961  1.00  0.00           C0.      0
ATOM    594  HA  ARG A  40      47.600  35.943  47.762  1.00  0.00           H0.      0
ATOM    595  CB  ARG A  40      49.212  36.744  46.546  1.00  0.00           C0.      0
ATOM    596  HB2 ARG A  40      49.666  37.130  47.459  1.00  0.00           H0.      0
ATOM    597  HB3 ARG A  40      49.962  36.374  45.848  1.00  0.00           H0.      0
ATOM    598  CG  ARG A  40      48.503  37.947  45.844  1.00  0.00           C0.      0
ATOM    599  HG2 ARG A  40      48.018  37.629  44.921  1.00  0.00           H0.      0
ATOM    600  HG3 ARG A  40      47.798  38.403  46.540  1.00  0.00           H0.      0
ATOM    601  CD  ARG A  40      49.492  39.038  45.516  1.00  0.00           C0.      0
ATOM    602  HD2 ARG A  40      50.022  39.233  46.448  1.00  0.00           H0.      0
ATOM    603  HD3 ARG A  40      50.266  38.566  44.911  1.00  0.00           H0.      0
ATOM    604  NE  ARG A  40      48.811  40.056  44.728  1.00  0.00           N0.      0
ATOM    605  HE  ARG A  40      48.121  39.787  44.041  1.00  0.00           H0.      0
ATOM    606  CZ  ARG A  40      48.865  41.378  44.834  1.00  0.00           C0.      0
ATOM    607  NH1 ARG A  40      49.535  41.949  45.740  1.00  0.00           N0.      0
ATOM    608 HH11 ARG A  40      49.997  41.383  46.437  1.00  0.00           H0.      0
ATOM    609 HH12 ARG A  40      49.342  42.911  45.981  1.00  0.00           H0.      0
ATOM    610  NH2 ARG A  40      48.281  42.078  43.913  1.00  0.00           N0.      0
ATOM    611 HH21 ARG A  40      48.086  41.596  43.047  1.00  0.00           H0.      0
ATOM    612 HH22 ARG A  40      48.299  43.088  43.936  1.00  0.00           H0.      0
ATOM    613  C   ARG A  40      47.300  35.121  45.781  1.00  0.00           C0.      0
ATOM    614  O   ARG A  40      46.073  35.131  45.864  1.00  0.00           O0.      0
ATOM    615  N   THR A  41      47.945  34.535  44.758  1.00  0.00           N0.      0
ATOM    616  H   THR A  41      48.942  34.394  44.842  1.00  0.00           H0.      0
ATOM    617  CA  THR A  41      47.315  34.102  43.483  1.00  0.00           C0.      0
ATOM    618  HA  THR A  41      46.718  34.984  43.252  1.00  0.00           H0.      0
ATOM    619  CB  THR A  41      48.341  33.776  42.355  1.00  0.00           C0.      0
ATOM    620  HB  THR A  41      48.802  32.814  42.575  1.00  0.00           H0.      0
ATOM    621  CG2 THR A  41      47.841  33.634  40.989  1.00  0.00           C0.      0
ATOM    622 HG21 THR A  41      47.149  32.795  40.919  1.00  0.00           H0.      0
ATOM    623 HG22 THR A  41      47.271  34.520  40.709  1.00  0.00           H0.      0
ATOM    624 HG23 THR A  41      48.671  33.408  40.320  1.00  0.00           H0.      0
ATOM    625  OG1 THR A  41      49.344  34.725  42.451  1.00  0.00           O0.      0
ATOM    626  HG1 THR A  41      49.991  34.351  43.054  1.00  0.00           H0.      0
ATOM    627  C   THR A  41      46.297  33.016  43.598  1.00  0.00           C0.      0
ATOM    628  O   THR A  41      45.231  33.126  43.052  1.00  0.00           O0.      0
ATOM    629  N   ALA A  42      46.592  32.083  44.492  1.00  0.00           N0.      0
ATOM    630  H   ALA A  42      47.528  32.046  44.870  1.00  0.00           H0.      0
ATOM    631  CA  ALA A  42      45.689  30.907  44.745  1.00  0.00           C0.      0
ATOM    632  HA  ALA A  42      45.337  30.451  43.819  1.00  0.00           H0.      0
ATOM    633  CB  ALA A  42      46.439  29.845  45.521  1.00  0.00           C0.      0
ATOM    634  HB1 ALA A  42      46.849  30.334  46.405  1.00  0.00           H0.      0
ATOM    635  HB2 ALA A  42      45.687  29.094  45.765  1.00  0.00           H0.      0
ATOM    636  HB3 ALA A  42      47.168  29.411  44.837  1.00  0.00           H0.      0
ATOM    637  C   ALA A  42      44.382  31.192  45.407  1.00  0.00           C0.      0
ATOM    638  O   ALA A  42      43.595  30.260  45.543  1.00  0.00           O0.      0
ATOM    639  N   GLU A  43      44.072  32.426  45.809  1.00  0.00           N0.      0
ATOM    640  H   GLU A  43      44.768  33.119  45.571  1.00  0.00           H0.      0
ATOM    641  CA  GLU A  43      42.808  32.896  46.385  1.00  0.00           C0.      0
ATOM    642  HA  GLU A  43      42.286  32.193  47.034  1.00  0.00           H0.      0
ATOM    643  CB  GLU A  43      43.095  34.085  47.347  1.00  0.00           C0.      0
ATOM    644  HB2 GLU A  43      43.707  34.775  46.766  1.00  0.00           H0.      0
ATOM    645  HB3 GLU A  43      42.140  34.539  47.610  1.00  0.00           H0.      0
ATOM    646  CG  GLU A  43      43.866  33.708  48.646  1.00  0.00           C0.      0
ATOM    647  HG2 GLU A  43      44.635  33.004  48.329  1.00  0.00           H0.      0
ATOM    648  HG3 GLU A  43      44.256  34.610  49.117  1.00  0.00           H0.      0
ATOM    649  CD  GLU A  43      43.020  33.050  49.720  1.00  0.00           C0.      0
ATOM    650  OE1 GLU A  43      43.360  33.265  50.937  1.00  0.00           O0.      0
ATOM    651  OE2 GLU A  43      42.061  32.337  49.448  1.00  0.00           O0.      0
ATOM    652  C   GLU A  43      41.773  33.478  45.348  1.00  0.00           C0.      0
ATOM    653  O   GLU A  43      40.625  33.641  45.793  1.00  0.00           O0.      0
ATOM    654  N   TYR A  44      42.259  33.862  44.205  1.00  0.00           N0.      0
ATOM    655  H   TYR A  44      43.241  33.800  43.978  1.00  0.00           H0.      0
ATOM    656  CA  TYR A  44      41.372  34.675  43.293  1.00  0.00           C0.      0
ATOM    657  HA  TYR A  44      40.361  34.267  43.296  1.00  0.00           H0.      0
ATOM    658  CB  TYR A  44      41.203  36.164  43.794  1.00  0.00           C0.      0
ATOM    659  HB2 TYR A  44      40.279  36.582  43.395  1.00  0.00           H0.      0
ATOM    660  HB3 TYR A  44      41.041  36.243  44.869  1.00  0.00           H0.      0
ATOM    661  CG  TYR A  44      42.374  37.145  43.341  1.00  0.00           C0.      0
ATOM    662  CD1 TYR A  44      43.674  36.848  43.703  1.00  0.00           C0.      0
ATOM    663  HD1 TYR A  44      43.838  35.929  44.245  1.00  0.00           H0.      0
ATOM    664  CE1 TYR A  44      44.680  37.817  43.513  1.00  0.00           C0.      0
ATOM    665  HE1 TYR A  44      45.692  37.507  43.725  1.00  0.00           H0.      0
ATOM    666  CZ  TYR A  44      44.424  38.987  42.755  1.00  0.00           C0.      0
ATOM    667  OH  TYR A  44      45.379  39.920  42.482  1.00  0.00           O0.      0
ATOM    668  HH  TYR A  44      46.265  39.606  42.283  1.00  0.00           H0.      0
ATOM    669  CE2 TYR A  44      43.106  39.196  42.314  1.00  0.00           C0.      0
ATOM    670  HE2 TYR A  44      42.905  40.087  41.738  1.00  0.00           H0.      0
ATOM    671  CD2 TYR A  44      42.084  38.252  42.593  1.00  0.00           C0.      0
ATOM    672  HD2 TYR A  44      41.055  38.408  42.305  1.00  0.00           H0.      0
ATOM    673  C   TYR A  44      41.779  34.754  41.799  1.00  0.00           C0.      0
ATOM    674  O   TYR A  44      40.966  35.224  40.977  1.00  0.00           O0.      0
ATOM    675  N   LYS A  45      42.967  34.201  41.357  1.00  0.00           N0.      0
ATOM    676  H   LYS A  45      43.605  33.701  41.958  1.00  0.00           H0.      0
ATOM    677  CA  LYS A  45      43.340  34.046  39.859  1.00  0.00           C0.      0
ATOM    678  HA  LYS A  45      43.477  35.021  39.390  1.00  0.00           H0.      0
ATOM    679  CB  LYS A  45      44.627  33.278  39.739  1.00  0.00           C0.      0
ATOM    680  HB2 LYS A  45      45.365  33.983  40.123  1.00  0.00           H0.      0
ATOM    681  HB3 LYS A  45      44.611  32.415  40.404  1.00  0.00           H0.      0
ATOM    682  CG  LYS A  45      45.085  32.856  38.338  1.00  0.00           C0.      0
ATOM    683  HG2 LYS A  45      44.280  32.244  37.932  1.00  0.00           H0.      0
ATOM    684  HG3 LYS A  45      45.176  33.838  37.873  1.00  0.00           H0.      0
ATOM    685  CD  LYS A  45      46.435  32.093  38.164  1.00  0.00           C0.      0
ATOM    686  HD2 LYS A  45      47.327  32.578  38.561  1.00  0.00           H0.      0
ATOM    687  HD3 LYS A  45      46.249  31.158  38.693  1.00  0.00           H0.      0
ATOM    688  CE  LYS A  45      46.656  31.710  36.705  1.00  0.00           C0.      0
ATOM    689  HE2 LYS A  45      45.884  31.020  36.367  1.00  0.00           H0.      0
ATOM    690  HE3 LYS A  45      46.577  32.635  36.133  1.00  0.00           H0.      0
ATOM    691  NZ  LYS A  45      47.957  31.080  36.571  1.00  0.00           N0.      0
ATOM    692  HZ1 LYS A  45      48.100  30.811  35.608  1.00  0.00           H0.      0
ATOM    693  HZ2 LYS A  45      48.615  31.772  36.899  1.00  0.00           H0.      0
ATOM    694  HZ3 LYS A  45      48.032  30.253  37.146  1.00  0.00           H0.      0
ATOM    695  C   LYS A  45      42.217  33.289  39.133  1.00  0.00           C0.      0
ATOM    696  O   LYS A  45      41.870  33.734  37.999  1.00  0.00           O0.      0
ATOM    697  N   ALA A  46      41.465  32.294  39.666  1.00  0.00           N0.      0
ATOM    698  H   ALA A  46      41.591  32.271  40.668  1.00  0.00           H0.      0
ATOM    699  CA  ALA A  46      40.284  31.597  39.094  1.00  0.00           C0.      0
ATOM    700  HA  ALA A  46      40.496  31.134  38.131  1.00  0.00           H0.      0
ATOM    701  CB  ALA A  46      39.857  30.303  39.712  1.00  0.00           C0.      0
ATOM    702  HB1 ALA A  46      40.647  29.558  39.804  1.00  0.00           H0.      0
ATOM    703  HB2 ALA A  46      39.488  30.551  40.707  1.00  0.00           H0.      0
ATOM    704  HB3 ALA A  46      39.064  29.839  39.126  1.00  0.00           H0.      0
ATOM    705  C   ALA A  46      39.125  32.542  38.788  1.00  0.00           C0.      0
ATOM    706  O   ALA A  46      38.628  32.368  37.625  1.00  0.00           O0.      0
ATOM    707  N   TRP A  47      38.639  33.389  39.750  1.00  0.00           N0.      0
ATOM    708  H   TRP A  47      39.292  33.383  40.520  1.00  0.00           H0.      0
ATOM    709  CA  TRP A  47      37.500  34.386  39.653  1.00  0.00           C0.      0
ATOM    710  HA  TRP A  47      36.578  33.812  39.563  1.00  0.00           H0.      0
ATOM    711  CB  TRP A  47      37.336  35.167  40.936  1.00  0.00           C0.      0
ATOM    712  HB2 TRP A  47      36.903  34.565  41.734  1.00  0.00           H0.      0
ATOM    713  HB3 TRP A  47      38.356  35.486  41.145  1.00  0.00           H0.      0
ATOM    714  CG  TRP A  47      36.430  36.406  40.786  1.00  0.00           C0.      0
ATOM    715  CD1 TRP A  47      35.078  36.330  40.798  1.00  0.00           C0.      0
ATOM    716  HD1 TRP A  47      34.584  35.370  40.759  1.00  0.00           H0.      0
ATOM    717  NE1 TRP A  47      34.603  37.607  40.499  1.00  0.00           N0.      0
ATOM    718  HE1 TRP A  47      33.611  37.774  40.410  1.00  0.00           H0.      0
ATOM    719  CE2 TRP A  47      35.594  38.510  40.238  1.00  0.00           C0.      0
ATOM    720  CZ2 TRP A  47      35.580  39.841  39.886  1.00  0.00           C0.      0
ATOM    721  HZ2 TRP A  47      34.640  40.273  39.577  1.00  0.00           H0.      0
ATOM    722  CH2 TRP A  47      36.759  40.553  39.863  1.00  0.00           C0.      0
ATOM    723  HH2 TRP A  47      36.854  41.588  39.571  1.00  0.00           H0.      0
ATOM    724  CZ3 TRP A  47      38.010  39.858  40.118  1.00  0.00           C0.      0
ATOM    725  HZ3 TRP A  47      38.928  40.424  40.060  1.00  0.00           H0.      0
ATOM    726  CE3 TRP A  47      38.076  38.499  40.416  1.00  0.00           C0.      0
ATOM    727  HE3 TRP A  47      39.027  38.150  40.789  1.00  0.00           H0.      0
ATOM    728  CD2 TRP A  47      36.818  37.810  40.491  1.00  0.00           C0.      0
ATOM    729  C   TRP A  47      37.731  35.308  38.471  1.00  0.00           C0.      0
ATOM    730  O   TRP A  47      36.877  35.501  37.629  1.00  0.00           O0.      0
ATOM    731  N   LEU A  48      38.935  35.807  38.360  1.00  0.00           N0.      0
ATOM    732  H   LEU A  48      39.558  35.686  39.146  1.00  0.00           H0.      0
ATOM    733  CA  LEU A  48      39.501  36.697  37.332  1.00  0.00           C0.      0
ATOM    734  HA  LEU A  48      38.683  37.411  37.232  1.00  0.00           H0.      0
ATOM    735  CB  LEU A  48      40.738  37.404  37.852  1.00  0.00           C0.      0
ATOM    736  HB2 LEU A  48      40.425  37.912  38.764  1.00  0.00           H0.      0
ATOM    737  HB3 LEU A  48      41.465  36.659  38.176  1.00  0.00           H0.      0
ATOM    738  CG  LEU A  48      41.309  38.528  36.971  1.00  0.00           C0.      0
ATOM    739  HG  LEU A  48      41.530  38.029  36.028  1.00  0.00           H0.      0
ATOM    740  CD1 LEU A  48      40.394  39.741  36.805  1.00  0.00           C0.      0
ATOM    741 HD11 LEU A  48      40.092  39.894  37.841  1.00  0.00           H0.      0
ATOM    742 HD12 LEU A  48      40.829  40.668  36.431  1.00  0.00           H0.      0
ATOM    743 HD13 LEU A  48      39.552  39.367  36.224  1.00  0.00           H0.      0
ATOM    744  CD2 LEU A  48      42.632  38.965  37.497  1.00  0.00           C0.      0
ATOM    745 HD21 LEU A  48      43.140  39.547  36.728  1.00  0.00           H0.      0
ATOM    746 HD22 LEU A  48      42.484  39.492  38.440  1.00  0.00           H0.      0
ATOM    747 HD23 LEU A  48      43.153  38.014  37.604  1.00  0.00           H0.      0
ATOM    748  C   LEU A  48      39.747  36.042  35.978  1.00  0.00           C0.      0
ATOM    749  O   LEU A  48      39.289  36.641  35.033  1.00  0.00           O0.      0
ATOM    750  N   LEU A  49      40.395  34.858  35.797  1.00  0.00           N0.      0
ATOM    751  H   LEU A  49      40.826  34.403  36.589  1.00  0.00           H0.      0
ATOM    752  CA  LEU A  49      40.468  34.168  34.495  1.00  0.00           C0.      0
ATOM    753  HA  LEU A  49      40.849  34.862  33.745  1.00  0.00           H0.      0
ATOM    754  CB  LEU A  49      41.292  32.917  34.828  1.00  0.00           C0.      0
ATOM    755  HB2 LEU A  49      41.110  32.513  35.824  1.00  0.00           H0.      0
ATOM    756  HB3 LEU A  49      40.869  32.067  34.292  1.00  0.00           H0.      0
ATOM    757  CG  LEU A  49      42.780  32.957  34.404  1.00  0.00           C0.      0
ATOM    758  HG  LEU A  49      43.360  33.474  35.168  1.00  0.00           H0.      0
ATOM    759  CD1 LEU A  49      43.352  31.521  34.437  1.00  0.00           C0.      0
ATOM    760 HD11 LEU A  49      44.433  31.601  34.548  1.00  0.00           H0.      0
ATOM    761 HD12 LEU A  49      43.028  31.026  35.353  1.00  0.00           H0.      0
ATOM    762 HD13 LEU A  49      43.063  30.933  33.567  1.00  0.00           H0.      0
ATOM    763  CD2 LEU A  49      43.162  33.782  33.157  1.00  0.00           C0.      0
ATOM    764 HD21 LEU A  49      44.205  33.615  32.886  1.00  0.00           H0.      0
ATOM    765 HD22 LEU A  49      42.487  33.454  32.367  1.00  0.00           H0.      0
ATOM    766 HD23 LEU A  49      42.972  34.843  33.319  1.00  0.00           H0.      0
ATOM    767  C   LEU A  49      39.076  33.773  34.089  1.00  0.00           C0.      0
ATOM    768  O   LEU A  49      38.727  33.776  32.990  1.00  0.00           O0.      0
ATOM    769  N   GLY A  50      38.259  33.498  35.094  1.00  0.00           N0.      0
ATOM    770  H   GLY A  50      38.658  33.508  36.022  1.00  0.00           H0.      0
ATOM    771  CA  GLY A  50      36.854  33.108  34.938  1.00  0.00           C0.      0
ATOM    772  HA2 GLY A  50      36.832  32.229  34.294  1.00  0.00           H0.      0
ATOM    773  HA3 GLY A  50      36.402  32.933  35.915  1.00  0.00           H0.      0
ATOM    774  C   GLY A  50      36.090  34.230  34.341  1.00  0.00           C0.      0
ATOM    775  O   GLY A  50      35.715  34.140  33.172  1.00  0.00           O0.      0
ATOM    776  N   LEU A  51      36.065  35.351  34.955  1.00  0.00           N0.      0
ATOM    777  H   LEU A  51      36.588  35.393  35.817  1.00  0.00           H0.      0
ATOM    778  CA  LEU A  51      35.453  36.602  34.456  1.00  0.00           C0.      0
ATOM    779  HA  LEU A  51      34.398  36.434  34.242  1.00  0.00           H0.      0
ATOM    780  CB  LEU A  51      35.551  37.707  35.535  1.00  0.00           C0.      0
ATOM    781  HB2 LEU A  51      34.845  37.536  36.348  1.00  0.00           H0.      0
ATOM    782  HB3 LEU A  51      36.520  37.577  36.016  1.00  0.00           H0.      0
ATOM    783  CG  LEU A  51      35.406  39.168  35.041  1.00  0.00           C0.      0
ATOM    784  HG  LEU A  51      36.048  39.264  34.166  1.00  0.00           H0.      0
ATOM    785  CD1 LEU A  51      33.910  39.566  34.734  1.00  0.00           C0.      0
ATOM    786 HD11 LEU A  51      33.422  39.039  33.914  1.00  0.00           H0.      0
ATOM    787 HD12 LEU A  51      33.276  39.393  35.603  1.00  0.00           H0.      0
ATOM    788 HD13 LEU A  51      33.767  40.639  34.603  1.00  0.00           H0.      0
ATOM    789  CD2 LEU A  51      35.834  40.115  36.181  1.00  0.00           C0.      0
ATOM    790 HD21 LEU A  51      35.712  41.137  35.822  1.00  0.00           H0.      0
ATOM    791 HD22 LEU A  51      35.286  39.976  37.113  1.00  0.00           H0.      0
ATOM    792 HD23 LEU A  51      36.878  39.957  36.450  1.00  0.00           H0.      0
ATOM    793  C   LEU A  51      35.953  37.073  33.124  1.00  0.00           C0.      0
ATOM    794  O   LEU A  51      35.128  37.354  32.236  1.00  0.00           O0.      0
ATOM    795  N   LEU A  52      37.261  36.955  32.980  1.00  0.00           N0.      0
ATOM    796  H   LEU A  52      37.865  36.717  33.754  1.00  0.00           H0.      0
ATOM    797  CA  LEU A  52      37.769  37.057  31.608  1.00  0.00           C0.      0
ATOM    798  HA  LEU A  52      37.424  37.966  31.116  1.00  0.00           H0.      0
ATOM    799  CB  LEU A  52      39.315  37.153  31.558  1.00  0.00           C0.      0
ATOM    800  HB2 LEU A  52      39.757  36.281  32.041  1.00  0.00           H0.      0
ATOM    801  HB3 LEU A  52      39.744  37.269  30.563  1.00  0.00           H0.      0
ATOM    802  CG  LEU A  52      39.964  38.390  32.242  1.00  0.00           C0.      0
ATOM    803  HG  LEU A  52      39.690  38.357  33.297  1.00  0.00           H0.      0
ATOM    804  CD1 LEU A  52      41.448  38.494  32.106  1.00  0.00           C0.      0
ATOM    805 HD11 LEU A  52      41.928  37.517  32.162  1.00  0.00           H0.      0
ATOM    806 HD12 LEU A  52      41.735  38.902  31.137  1.00  0.00           H0.      0
ATOM    807 HD13 LEU A  52      41.854  39.127  32.895  1.00  0.00           H0.      0
ATOM    808  CD2 LEU A  52      39.431  39.741  31.924  1.00  0.00           C0.      0
ATOM    809 HD21 LEU A  52      38.377  39.865  32.172  1.00  0.00           H0.      0
ATOM    810 HD22 LEU A  52      39.986  40.473  32.511  1.00  0.00           H0.      0
ATOM    811 HD23 LEU A  52      39.548  39.903  30.853  1.00  0.00           H0.      0
ATOM    812  C   LEU A  52      37.299  36.039  30.579  1.00  0.00           C0.      0
ATOM    813  O   LEU A  52      36.810  36.465  29.523  1.00  0.00           O0.      0
ATOM    814  N   ARG A  53      37.249  34.731  30.817  1.00  0.00           N0.      0
ATOM    815  H   ARG A  53      37.424  34.456  31.773  1.00  0.00           H0.      0
ATOM    816  CA  ARG A  53      36.934  33.630  29.932  1.00  0.00           C0.      0
ATOM    817  HA  ARG A  53      37.570  33.778  29.060  1.00  0.00           H0.      0
ATOM    818  CB  ARG A  53      37.382  32.273  30.503  1.00  0.00           C0.      0
ATOM    819  HB2 ARG A  53      36.885  32.177  31.468  1.00  0.00           H0.      0
ATOM    820  HB3 ARG A  53      36.923  31.614  29.766  1.00  0.00           H0.      0
ATOM    821  CG  ARG A  53      38.949  32.083  30.411  1.00  0.00           C0.      0
ATOM    822  HG2 ARG A  53      39.106  32.055  29.333  1.00  0.00           H0.      0
ATOM    823  HG3 ARG A  53      39.383  32.992  30.827  1.00  0.00           H0.      0
ATOM    824  CD  ARG A  53      39.465  30.862  31.243  1.00  0.00           C0.      0
ATOM    825  HD2 ARG A  53      40.554  30.871  31.267  1.00  0.00           H0.      0
ATOM    826  HD3 ARG A  53      39.152  30.916  32.286  1.00  0.00           H0.      0
ATOM    827  NE  ARG A  53      39.052  29.617  30.600  1.00  0.00           N0.      0
ATOM    828  HE  ARG A  53      38.326  29.081  31.053  1.00  0.00           H0.      0
ATOM    829  CZ  ARG A  53      39.609  29.003  29.567  1.00  0.00           C0.      0
ATOM    830  NH1 ARG A  53      40.525  29.617  28.883  1.00  0.00           N0.      0
ATOM    831 HH11 ARG A  53      40.847  30.528  29.175  1.00  0.00           H0.      0
ATOM    832 HH12 ARG A  53      40.998  29.191  28.098  1.00  0.00           H0.      0
ATOM    833  NH2 ARG A  53      39.244  27.797  29.236  1.00  0.00           N0.      0
ATOM    834 HH21 ARG A  53      38.338  27.555  29.612  1.00  0.00           H0.      0
ATOM    835 HH22 ARG A  53      39.768  27.507  28.424  1.00  0.00           H0.      0
ATOM    836  C   ARG A  53      35.521  33.681  29.454  1.00  0.00           C0.      0
ATOM    837  O   ARG A  53      35.181  33.474  28.288  1.00  0.00           O0.      0
ATOM    838  N   GLN A  54      34.670  34.041  30.395  1.00  0.00           N0.      0
ATOM    839  H   GLN A  54      35.157  34.229  31.260  1.00  0.00           H0.      0
ATOM    840  CA  GLN A  54      33.215  33.996  30.254  1.00  0.00           C0.      0
ATOM    841  HA  GLN A  54      33.002  33.069  29.721  1.00  0.00           H0.      0
ATOM    842  CB  GLN A  54      32.503  34.102  31.607  1.00  0.00           C0.      0
ATOM    843  HB2 GLN A  54      32.755  35.059  32.065  1.00  0.00           H0.      0
ATOM    844  HB3 GLN A  54      31.416  34.133  31.534  1.00  0.00           H0.      0
ATOM    845  CG  GLN A  54      32.856  32.968  32.558  1.00  0.00           C0.      0
ATOM    846  HG2 GLN A  54      32.270  32.076  32.337  1.00  0.00           H0.      0
ATOM    847  HG3 GLN A  54      33.900  32.665  32.473  1.00  0.00           H0.      0
ATOM    848  CD  GLN A  54      32.666  33.272  34.009  1.00  0.00           C0.      0
ATOM    849  OE1 GLN A  54      32.094  34.254  34.409  1.00  0.00           O0.      0
ATOM    850  NE2 GLN A  54      33.043  32.408  34.905  1.00  0.00           N0.      0
ATOM    851 HE21 GLN A  54      32.800  32.590  35.868  1.00  0.00           H0.      0
ATOM    852 HE22 GLN A  54      33.411  31.532  34.562  1.00  0.00           H0.      0
ATOM    853  C   GLN A  54      32.691  35.206  29.346  1.00  0.00           C0.      0
ATOM    854  O   GLN A  54      31.557  35.241  28.927  1.00  0.00           O0.      0
ATOM    855  N   HIP A  55      33.580  36.179  29.107  1.00  0.00           N0.      0
ATOM    856  H   HIP A  55      34.542  35.988  29.350  1.00  0.00           H0.      0
ATOM    857  CA  HIP A  55      33.411  37.227  28.147  1.00  0.00           C0.      0
ATOM    858  HA  HIP A  55      32.437  37.028  27.699  1.00  0.00           H0.      0
ATOM    859  CB  HIP A  55      33.332  38.590  28.799  1.00  0.00           C0.      0
ATOM    860  HB2 HIP A  55      34.281  38.843  29.271  1.00  0.00           H0.      0
ATOM    861  HB3 HIP A  55      33.270  39.427  28.103  1.00  0.00           H0.      0
ATOM    862  CG  HIP A  55      32.170  38.690  29.789  1.00  0.00           C0.      0
ATOM    863  ND1 HIP A  55      30.812  38.623  29.479  1.00  0.00           N0.      0
ATOM    864  HD1 HIP A  55      30.443  38.636  28.539  1.00  0.00           H0.      0
ATOM    865  CE1 HIP A  55      30.139  38.769  30.623  1.00  0.00           C0.      0
ATOM    866  HE1 HIP A  55      29.066  38.780  30.748  1.00  0.00           H0.      0
ATOM    867  NE2 HIP A  55      31.034  38.784  31.662  1.00  0.00           N0.      0
ATOM    868  HE2 HIP A  55      30.831  38.978  32.632  1.00  0.00           H0.      0
ATOM    869  CD2 HIP A  55      32.332  38.847  31.132  1.00  0.00           C0.      0
ATOM    870  HD2 HIP A  55      33.297  38.862  31.616  1.00  0.00           H0.      0
ATOM    871  C   HIP A  55      34.535  37.114  27.012  1.00  0.00           C0.      0
ATOM    872  O   HIP A  55      34.694  38.055  26.194  1.00  0.00           O0.      0
ATOM    873  N   GLY A  56      35.278  36.031  26.975  1.00  0.00           N0.      0
ATOM    874  H   GLY A  56      35.044  35.268  27.593  1.00  0.00           H0.      0
ATOM    875  CA  GLY A  56      36.238  35.798  25.839  1.00  0.00           C0.      0
ATOM    876  HA2 GLY A  56      36.549  34.786  26.098  1.00  0.00           H0.      0
ATOM    877  HA3 GLY A  56      35.794  35.948  24.855  1.00  0.00           H0.      0
ATOM    878  C   GLY A  56      37.447  36.753  25.883  1.00  0.00           C0.      0
ATOM    879  O   GLY A  56      38.190  36.812  24.925  1.00  0.00           O0.      0
ATOM    880  N   CYS A  57      37.739  37.483  26.986  1.00  0.00           N0.      0
ATOM    881  H   CYS A  57      37.353  37.142  27.855  1.00  0.00           H0.      0
ATOM    882  CA  CYS A  57      38.792  38.414  27.046  1.00  0.00           C0.      0
ATOM    883  HA  CYS A  57      38.634  39.179  26.285  1.00  0.00           H0.      0
ATOM    884  CB  CYS A  57      38.690  39.247  28.320  1.00  0.00           C0.      0
ATOM    885  HB2 CYS A  57      39.151  38.712  29.149  1.00  0.00           H0.      0
ATOM    886  HB3 CYS A  57      39.338  40.122  28.271  1.00  0.00           H0.      0
ATOM    887  SG  CYS A  57      36.942  39.724  28.729  1.00  0.00           S0.      0
ATOM    888  HG  CYS A  57      36.591  38.598  29.357  1.00  0.00           H0.      0
ATOM    889  C   CYS A  57      40.170  37.861  26.946  1.00  0.00           C0.      0
ATOM    890  O   CYS A  57      40.536  36.967  27.681  1.00  0.00           O0.      0
ATOM    891  N   HIE A  58      41.013  38.504  26.103  1.00  0.00           N0.      0
ATOM    892  H   HIE A  58      40.694  39.229  25.475  1.00  0.00           H0.      0
ATOM    893  CA  HIE A  58      42.369  38.013  25.883  1.00  0.00           C0.      0
ATOM    894  HA  HIE A  58      42.737  37.277  26.598  1.00  0.00           H0.      0
ATOM    895  CB  HIE A  58      42.579  37.416  24.458  1.00  0.00           C0.      0
ATOM    896  HB2 HIE A  58      41.796  36.660  24.398  1.00  0.00           H0.      0
ATOM    897  HB3 HIE A  58      42.381  38.188  23.715  1.00  0.00           H0.      0
ATOM    898  CG  HIE A  58      43.948  36.664  24.311  1.00  0.00           C0.      0
ATOM    899  ND1 HIE A  58      45.192  37.070  23.823  1.00  0.00           N0.      0
ATOM    900  CE1 HIE A  58      46.034  36.054  24.016  1.00  0.00           C0.      0
ATOM    901  HE1 HIE A  58      47.104  36.135  23.895  1.00  0.00           H0.      0
ATOM    902  NE2 HIE A  58      45.376  34.955  24.464  1.00  0.00           N0.      0
ATOM    903  HE2 HIE A  58      45.745  34.033  24.649  1.00  0.00           H0.      0
ATOM    904  CD2 HIE A  58      44.068  35.338  24.593  1.00  0.00           C0.      0
ATOM    905  HD2 HIE A  58      43.251  34.738  24.967  1.00  0.00           H0.      0
ATOM    906  C   HIE A  58      43.325  39.221  25.899  1.00  0.00           C0.      0
ATOM    907  O   HIE A  58      44.463  39.165  26.282  1.00  0.00           O0.      0
ATOM    908  N   ARG A  59      42.847  40.394  25.432  1.00  0.00           N0.      0
ATOM    909  H   ARG A  59      41.884  40.453  25.131  1.00  0.00           H0.      0
ATOM    910  CA  ARG A  59      43.666  41.647  25.436  1.00  0.00           C0.      0
ATOM    911  HA  ARG A  59      44.719  41.364  25.442  1.00  0.00           H0.      0
ATOM    912  CB  ARG A  59      43.410  42.416  24.029  1.00  0.00           C0.      0
ATOM    913  HB2 ARG A  59      43.418  41.619  23.285  1.00  0.00           H0.      0
ATOM    914  HB3 ARG A  59      42.408  42.839  24.108  1.00  0.00           H0.      0
ATOM    915  CG  ARG A  59      44.543  43.444  23.897  1.00  0.00           C0.      0
ATOM    916  HG2 ARG A  59      44.288  44.279  24.549  1.00  0.00           H0.      0
ATOM    917  HG3 ARG A  59      45.531  43.007  24.042  1.00  0.00           H0.      0
ATOM    918  CD  ARG A  59      44.519  43.954  22.459  1.00  0.00           C0.      0
ATOM    919  HD2 ARG A  59      44.580  43.037  21.872  1.00  0.00           H0.      0
ATOM    920  HD3 ARG A  59      43.560  44.418  22.229  1.00  0.00           H0.      0
ATOM    921  NE  ARG A  59      45.759  44.748  22.197  1.00  0.00           N0.      0
ATOM    922  HE  ARG A  59      46.554  44.238  21.838  1.00  0.00           H0.      0
ATOM    923  CZ  ARG A  59      45.927  46.095  22.306  1.00  0.00           C0.      0
ATOM    924  NH1 ARG A  59      44.987  46.930  22.592  1.00  0.00           N0.      0
ATOM    925 HH11 ARG A  59      44.036  46.595  22.528  1.00  0.00           H0.      0
ATOM    926 HH12 ARG A  59      45.176  47.916  22.707  1.00  0.00           H0.      0
ATOM    927  NH2 ARG A  59      47.090  46.666  22.078  1.00  0.00           N0.      0
ATOM    928 HH21 ARG A  59      47.871  46.062  21.865  1.00  0.00           H0.      0
ATOM    929 HH22 ARG A  59      47.173  47.672  22.111  1.00  0.00           H0.      0
ATOM    930  C   ARG A  59      43.341  42.631  26.615  1.00  0.00           C0.      0
ATOM    931  O   ARG A  59      42.212  43.120  26.762  1.00  0.00           O0.      0
ATOM    932  N   VAL A  60      44.325  42.851  27.486  1.00  0.00           N0.      0
ATOM    933  H   VAL A  60      45.187  42.342  27.354  1.00  0.00           H0.      0
ATOM    934  CA  VAL A  60      44.023  43.460  28.847  1.00  0.00           C0.      0
ATOM    935  HA  VAL A  60      43.015  43.862  28.949  1.00  0.00           H0.      0
ATOM    936  CB  VAL A  60      44.191  42.401  29.941  1.00  0.00           C0.      0
ATOM    937  HB  VAL A  60      45.269  42.240  29.930  1.00  0.00           H0.      0
ATOM    938  CG1 VAL A  60      43.773  42.930  31.346  1.00  0.00           C0.      0
ATOM    939 HG11 VAL A  60      44.515  43.581  31.808  1.00  0.00           H0.      0
ATOM    940 HG12 VAL A  60      42.783  43.385  31.355  1.00  0.00           H0.      0
ATOM    941 HG13 VAL A  60      43.822  42.080  32.026  1.00  0.00           H0.      0
ATOM    942  CG2 VAL A  60      43.430  41.059  29.772  1.00  0.00           C0.      0
ATOM    943 HG21 VAL A  60      43.977  40.386  30.433  1.00  0.00           H0.      0
ATOM    944 HG22 VAL A  60      42.373  41.263  29.938  1.00  0.00           H0.      0
ATOM    945 HG23 VAL A  60      43.515  40.644  28.768  1.00  0.00           H0.      0
ATOM    946  C   VAL A  60      44.981  44.571  29.161  1.00  0.00           C0.      0
ATOM    947  O   VAL A  60      46.112  44.496  28.736  1.00  0.00           O0.      0
ATOM    948  N   LEU A  61      44.467  45.534  29.891  1.00  0.00           N0.      0
ATOM    949  H   LEU A  61      43.543  45.430  30.286  1.00  0.00           H0.      0
ATOM    950  CA  LEU A  61      45.198  46.732  30.391  1.00  0.00           C0.      0
ATOM    951  HA  LEU A  61      46.227  46.634  30.047  1.00  0.00           H0.      0
ATOM    952  CB  LEU A  61      44.613  48.012  29.733  1.00  0.00           C0.      0
ATOM    953  HB2 LEU A  61      43.930  47.633  28.973  1.00  0.00           H0.      0
ATOM    954  HB3 LEU A  61      44.113  48.484  30.580  1.00  0.00           H0.      0
ATOM    955  CG  LEU A  61      45.616  49.066  29.135  1.00  0.00           C0.      0
ATOM    956  HG  LEU A  61      46.206  48.606  28.343  1.00  0.00           H0.      0
ATOM    957  CD1 LEU A  61      44.951  50.290  28.541  1.00  0.00           C0.      0
ATOM    958 HD11 LEU A  61      44.344  50.822  29.274  1.00  0.00           H0.      0
ATOM    959 HD12 LEU A  61      45.740  50.935  28.154  1.00  0.00           H0.      0
ATOM    960 HD13 LEU A  61      44.315  50.131  27.671  1.00  0.00           H0.      0
ATOM    961  CD2 LEU A  61      46.660  49.530  30.186  1.00  0.00           C0.      0
ATOM    962 HD21 LEU A  61      46.226  50.224  30.906  1.00  0.00           H0.      0
ATOM    963 HD22 LEU A  61      47.155  48.664  30.625  1.00  0.00           H0.      0
ATOM    964 HD23 LEU A  61      47.511  50.025  29.718  1.00  0.00           H0.      0
ATOM    965  C   LEU A  61      45.224  46.846  31.895  1.00  0.00           C0.      0
ATOM    966  O   LEU A  61      44.188  46.984  32.528  1.00  0.00           O0.      0
ATOM    967  N   ASH A  62      46.356  46.749  32.606  1.00  0.00           N0.      0
ATOM    968  H   ASH A  62      47.200  46.742  32.052  1.00  0.00           H0.      0
ATOM    969  CA  ASH A  62      46.501  46.929  34.073  1.00  0.00           C0.      0
ATOM    970  HA  ASH A  62      45.501  46.837  34.496  1.00  0.00           H0.      0
ATOM    971  CB  ASH A  62      47.280  45.800  34.674  1.00  0.00           C0.      0
ATOM    972  HB2 ASH A  62      46.766  44.846  34.555  1.00  0.00           H0.      0
ATOM    973  HB3 ASH A  62      48.257  45.763  34.192  1.00  0.00           H0.      0
ATOM    974  CG  ASH A  62      47.711  45.981  36.123  1.00  0.00           C0.      0
ATOM    975  OD1 ASH A  62      47.366  46.922  36.837  1.00  0.00           O0.      0
ATOM    976  OD2 ASH A  62      48.521  44.963  36.490  1.00  0.00           O0.      0
ATOM    977  HD2 ASH A  62      48.820  44.991  37.402  1.00  0.00           H0.      0
ATOM    978  C   ASH A  62      47.042  48.294  34.310  1.00  0.00           C0.      0
ATOM    979  O   ASH A  62      48.224  48.516  34.072  1.00  0.00           O0.      0
ATOM    980  N   VAL A  63      46.278  49.155  34.901  1.00  0.00           N0.      0
ATOM    981  H   VAL A  63      45.403  48.841  35.298  1.00  0.00           H0.      0
ATOM    982  CA  VAL A  63      46.604  50.542  35.113  1.00  0.00           C0.      0
ATOM    983  HA  VAL A  63      47.478  50.826  34.527  1.00  0.00           H0.      0
ATOM    984  CB  VAL A  63      45.452  51.481  34.704  1.00  0.00           C0.      0
ATOM    985  HB  VAL A  63      45.644  52.536  34.900  1.00  0.00           H0.      0
ATOM    986  CG1 VAL A  63      45.215  51.476  33.180  1.00  0.00           C0.      0
ATOM    987 HG11 VAL A  63      44.858  50.459  33.019  1.00  0.00           H0.      0
ATOM    988 HG12 VAL A  63      44.471  52.241  32.956  1.00  0.00           H0.      0
ATOM    989 HG13 VAL A  63      46.139  51.605  32.616  1.00  0.00           H0.      0
ATOM    990  CG2 VAL A  63      44.157  51.064  35.407  1.00  0.00           C0.      0
ATOM    991 HG21 VAL A  63      43.866  50.090  35.013  1.00  0.00           H0.      0
ATOM    992 HG22 VAL A  63      44.391  50.989  36.469  1.00  0.00           H0.      0
ATOM    993 HG23 VAL A  63      43.451  51.888  35.303  1.00  0.00           H0.      0
ATOM    994  C   VAL A  63      47.112  50.869  36.531  1.00  0.00           C0.      0
ATOM    995  O   VAL A  63      47.299  51.987  36.854  1.00  0.00           O0.      0
ATOM    996  N   ALA A  64      47.485  49.857  37.307  1.00  0.00           N0.      0
ATOM    997  H   ALA A  64      47.433  48.946  36.876  1.00  0.00           H0.      0
ATOM    998  CA  ALA A  64      48.074  49.992  38.716  1.00  0.00           C0.      0
ATOM    999  HA  ALA A  64      48.594  50.950  38.739  1.00  0.00           H0.      0
ATOM   1000  CB  ALA A  64      46.948  50.055  39.654  1.00  0.00           C0.      0
ATOM   1001  HB1 ALA A  64      46.346  50.962  39.583  1.00  0.00           H0.      0
ATOM   1002  HB2 ALA A  64      46.322  49.177  39.500  1.00  0.00           H0.      0
ATOM   1003  HB3 ALA A  64      47.343  49.937  40.663  1.00  0.00           H0.      0
ATOM   1004  C   ALA A  64      49.128  48.904  38.976  1.00  0.00           C0.      0
ATOM   1005  O   ALA A  64      49.047  48.011  39.848  1.00  0.00           O0.      0
ATOM   1006  N   CYS A  65      50.069  48.876  38.059  1.00  0.00           N0.      0
ATOM   1007  H   CYS A  65      49.970  49.645  37.412  1.00  0.00           H0.      0
ATOM   1008  CA  CYS A  65      50.975  47.770  37.761  1.00  0.00           C0.      0
ATOM   1009  HA  CYS A  65      50.420  46.866  37.507  1.00  0.00           H0.      0
ATOM   1010  CB  CYS A  65      51.833  48.078  36.509  1.00  0.00           C0.      0
ATOM   1011  HB2 CYS A  65      51.208  48.075  35.615  1.00  0.00           H0.      0
ATOM   1012  HB3 CYS A  65      52.352  49.036  36.527  1.00  0.00           H0.      0
ATOM   1013  SG  CYS A  65      53.123  46.830  36.286  1.00  0.00           S0.      0
ATOM   1014  HG  CYS A  65      53.773  47.112  37.418  1.00  0.00           H0.      0
ATOM   1015  C   CYS A  65      51.813  47.456  38.947  1.00  0.00           C0.      0
ATOM   1016  O   CYS A  65      51.877  46.293  39.410  1.00  0.00           O0.      0
ATOM   1017  N   GLY A  66      52.524  48.482  39.484  1.00  0.00           N0.      0
ATOM   1018  H   GLY A  66      52.371  49.405  39.105  1.00  0.00           H0.      0
ATOM   1019  CA  GLY A  66      53.466  48.354  40.558  1.00  0.00           C0.      0
ATOM   1020  HA2 GLY A  66      53.805  49.350  40.844  1.00  0.00           H0.      0
ATOM   1021  HA3 GLY A  66      52.986  47.905  41.427  1.00  0.00           H0.      0
ATOM   1022  C   GLY A  66      54.654  47.424  40.150  1.00  0.00           C0.      0
ATOM   1023  O   GLY A  66      55.296  47.634  39.170  1.00  0.00           O0.      0
ATOM   1024  N   THR A  67      54.948  46.369  40.898  1.00  0.00           N0.      0
ATOM   1025  H   THR A  67      54.497  46.337  41.801  1.00  0.00           H0.      0
ATOM   1026  CA  THR A  67      55.880  45.291  40.618  1.00  0.00           C0.      0
ATOM   1027  HA  THR A  67      56.859  45.596  40.246  1.00  0.00           H0.      0
ATOM   1028  CB  THR A  67      56.290  44.623  41.916  1.00  0.00           C0.      0
ATOM   1029  HB  THR A  67      57.028  43.848  41.707  1.00  0.00           H0.      0
ATOM   1030  CG2 THR A  67      56.895  45.466  43.107  1.00  0.00           C0.      0
ATOM   1031 HG21 THR A  67      57.161  44.821  43.945  1.00  0.00           H0.      0
ATOM   1032 HG22 THR A  67      57.783  45.988  42.751  1.00  0.00           H0.      0
ATOM   1033 HG23 THR A  67      56.086  46.087  43.492  1.00  0.00           H0.      0
ATOM   1034  OG1 THR A  67      55.223  43.866  42.461  1.00  0.00           O0.      0
ATOM   1035  HG1 THR A  67      55.589  43.241  43.090  1.00  0.00           H0.      0
ATOM   1036  C   THR A  67      55.491  44.285  39.566  1.00  0.00           C0.      0
ATOM   1037  O   THR A  67      56.275  43.386  39.271  1.00  0.00           O0.      0
ATOM   1038  N   GLY A  68      54.253  44.412  39.072  1.00  0.00           N0.      0
ATOM   1039  H   GLY A  68      53.688  45.219  39.293  1.00  0.00           H0.      0
ATOM   1040  CA  GLY A  68      53.649  43.689  37.925  1.00  0.00           C0.      0
ATOM   1041  HA2 GLY A  68      52.734  44.248  37.730  1.00  0.00           H0.      0
ATOM   1042  HA3 GLY A  68      54.286  43.648  37.041  1.00  0.00           H0.      0
ATOM   1043  C   GLY A  68      53.200  42.248  38.224  1.00  0.00           C0.      0
ATOM   1044  O   GLY A  68      52.991  41.381  37.287  1.00  0.00           O0.      0
ATOM   1045  N   VAL A  69      53.002  41.968  39.497  1.00  0.00           N0.      0
ATOM   1046  H   VAL A  69      53.288  42.671  40.164  1.00  0.00           H0.      0
ATOM   1047  CA  VAL A  69      52.608  40.698  40.021  1.00  0.00           C0.      0
ATOM   1048  HA  VAL A  69      53.368  39.957  39.771  1.00  0.00           H0.      0
ATOM   1049  CB  VAL A  69      52.538  40.659  41.579  1.00  0.00           C0.      0
ATOM   1050  HB  VAL A  69      53.564  40.870  41.881  1.00  0.00           H0.      0
ATOM   1051  CG1 VAL A  69      51.710  41.733  42.269  1.00  0.00           C0.      0
ATOM   1052 HG11 VAL A  69      50.871  41.967  41.613  1.00  0.00           H0.      0
ATOM   1053 HG12 VAL A  69      51.286  41.374  43.207  1.00  0.00           H0.      0
ATOM   1054 HG13 VAL A  69      52.257  42.651  42.480  1.00  0.00           H0.      0
ATOM   1055  CG2 VAL A  69      52.254  39.241  42.186  1.00  0.00           C0.      0
ATOM   1056 HG21 VAL A  69      51.235  38.889  42.349  1.00  0.00           H0.      0
ATOM   1057 HG22 VAL A  69      52.892  38.500  41.704  1.00  0.00           H0.      0
ATOM   1058 HG23 VAL A  69      52.638  39.201  43.205  1.00  0.00           H0.      0
ATOM   1059  C   VAL A  69      51.261  40.136  39.390  1.00  0.00           C0.      0
ATOM   1060  O   VAL A  69      51.202  39.005  38.897  1.00  0.00           O0.      0
ATOM   1061  N   ASP A  70      50.244  40.979  39.257  1.00  0.00           N0.      0
ATOM   1062  H   ASP A  70      50.426  41.910  39.605  1.00  0.00           H0.      0
ATOM   1063  CA  ASP A  70      48.946  40.660  38.534  1.00  0.00           C0.      0
ATOM   1064  HA  ASP A  70      48.578  39.744  38.996  1.00  0.00           H0.      0
ATOM   1065  CB  ASP A  70      47.961  41.771  38.912  1.00  0.00           C0.      0
ATOM   1066  HB2 ASP A  70      48.007  42.663  38.287  1.00  0.00           H0.      0
ATOM   1067  HB3 ASP A  70      46.988  41.290  38.813  1.00  0.00           H0.      0
ATOM   1068  CG  ASP A  70      48.256  42.250  40.353  1.00  0.00           C0.      0
ATOM   1069  OD1 ASP A  70      48.643  43.430  40.467  1.00  0.00           O0.      0
ATOM   1070  OD2 ASP A  70      48.175  41.423  41.288  1.00  0.00           O0.      0
ATOM   1071  C   ASP A  70      49.133  40.584  37.067  1.00  0.00           C0.      0
ATOM   1072  O   ASP A  70      48.369  39.905  36.381  1.00  0.00           O0.      0
ATOM   1073  N   SER A  71      50.161  41.165  36.476  1.00  0.00           N0.      0
ATOM   1074  H   SER A  71      50.850  41.679  37.007  1.00  0.00           H0.      0
ATOM   1075  CA  SER A  71      50.404  41.106  35.014  1.00  0.00           C0.      0
ATOM   1076  HA  SER A  71      49.455  41.237  34.495  1.00  0.00           H0.      0
ATOM   1077  CB  SER A  71      51.341  42.242  34.592  1.00  0.00           C0.      0
ATOM   1078  HB2 SER A  71      52.163  42.293  35.305  1.00  0.00           H0.      0
ATOM   1079  HB3 SER A  71      51.530  42.128  33.525  1.00  0.00           H0.      0
ATOM   1080  OG  SER A  71      50.658  43.465  34.729  1.00  0.00           O0.      0
ATOM   1081  HG  SER A  71      50.143  43.496  35.539  1.00  0.00           H0.      0
ATOM   1082  C   SER A  71      51.039  39.714  34.603  1.00  0.00           C0.      0
ATOM   1083  O   SER A  71      50.442  38.914  33.833  1.00  0.00           O0.      0
ATOM   1084  N   ILE A  72      52.091  39.327  35.343  1.00  0.00           N0.      0
ATOM   1085  H   ILE A  72      52.398  40.007  36.023  1.00  0.00           H0.      0
ATOM   1086  CA  ILE A  72      52.922  38.104  35.195  1.00  0.00           C0.      0
ATOM   1087  HA  ILE A  72      53.362  38.087  34.198  1.00  0.00           H0.      0
ATOM   1088  CB  ILE A  72      54.062  38.121  36.249  1.00  0.00           C0.      0
ATOM   1089  HB  ILE A  72      53.715  38.369  37.252  1.00  0.00           H0.      0
ATOM   1090  CG2 ILE A  72      54.853  36.827  36.362  1.00  0.00           C0.      0
ATOM   1091 HG21 ILE A  72      55.510  36.910  37.227  1.00  0.00           H0.      0
ATOM   1092 HG22 ILE A  72      54.131  36.021  36.493  1.00  0.00           H0.      0
ATOM   1093 HG23 ILE A  72      55.538  36.594  35.546  1.00  0.00           H0.      0
ATOM   1094  CG1 ILE A  72      55.072  39.203  35.887  1.00  0.00           C0.      0
ATOM   1095 HG12 ILE A  72      55.703  38.813  35.089  1.00  0.00           H0.      0
ATOM   1096 HG13 ILE A  72      54.515  40.106  35.638  1.00  0.00           H0.      0
ATOM   1097  CD1 ILE A  72      56.109  39.564  37.001  1.00  0.00           C0.      0
ATOM   1098 HD11 ILE A  72      56.410  40.609  36.926  1.00  0.00           H0.      0
ATOM   1099 HD12 ILE A  72      55.599  39.536  37.964  1.00  0.00           H0.      0
ATOM   1100 HD13 ILE A  72      56.991  38.934  36.885  1.00  0.00           H0.      0
ATOM   1101  C   ILE A  72      52.083  36.820  35.238  1.00  0.00           C0.      0
ATOM   1102  O   ILE A  72      52.145  35.984  34.307  1.00  0.00           O0.      0
ATOM   1103  N   MET A  73      51.100  36.730  36.180  1.00  0.00           N0.      0
ATOM   1104  H   MET A  73      50.874  37.521  36.767  1.00  0.00           H0.      0
ATOM   1105  CA  MET A  73      50.085  35.659  36.172  1.00  0.00           C0.      0
ATOM   1106  HA  MET A  73      50.640  34.722  36.191  1.00  0.00           H0.      0
ATOM   1107  CB  MET A  73      49.171  35.666  37.466  1.00  0.00           C0.      0
ATOM   1108  HB2 MET A  73      48.703  34.682  37.507  1.00  0.00           H0.      0
ATOM   1109  HB3 MET A  73      49.768  35.812  38.366  1.00  0.00           H0.      0
ATOM   1110  CG  MET A  73      48.111  36.732  37.505  1.00  0.00           C0.      0
ATOM   1111  HG2 MET A  73      48.600  37.595  37.957  1.00  0.00           H0.      0
ATOM   1112  HG3 MET A  73      47.703  36.878  36.505  1.00  0.00           H0.      0
ATOM   1113  SD  MET A  73      46.733  36.278  38.616  1.00  0.00           S0.      0
ATOM   1114  CE  MET A  73      46.294  37.836  39.343  1.00  0.00           C0.      0
ATOM   1115  HE1 MET A  73      47.132  38.296  39.866  1.00  0.00           H0.      0
ATOM   1116  HE2 MET A  73      45.955  38.527  38.572  1.00  0.00           H0.      0
ATOM   1117  HE3 MET A  73      45.404  37.674  39.951  1.00  0.00           H0.      0
ATOM   1118  C   MET A  73      49.117  35.529  34.899  1.00  0.00           C0.      0
ATOM   1119  O   MET A  73      48.673  34.415  34.632  1.00  0.00           O0.      0
ATOM   1120  N   LEU A  74      48.848  36.566  34.205  1.00  0.00           N0.      0
ATOM   1121  H   LEU A  74      49.233  37.441  34.532  1.00  0.00           H0.      0
ATOM   1122  CA  LEU A  74      48.143  36.436  32.888  1.00  0.00           C0.      0
ATOM   1123  HA  LEU A  74      47.492  35.564  32.948  1.00  0.00           H0.      0
ATOM   1124  CB  LEU A  74      47.214  37.676  32.859  1.00  0.00           C0.      0
ATOM   1125  HB2 LEU A  74      47.838  38.491  33.225  1.00  0.00           H0.      0
ATOM   1126  HB3 LEU A  74      46.984  37.766  31.798  1.00  0.00           H0.      0
ATOM   1127  CG  LEU A  74      45.968  37.522  33.729  1.00  0.00           C0.      0
ATOM   1128  HG  LEU A  74      46.165  37.005  34.669  1.00  0.00           H0.      0
ATOM   1129  CD1 LEU A  74      45.405  38.925  34.077  1.00  0.00           C0.      0
ATOM   1130 HD11 LEU A  74      45.173  39.558  33.221  1.00  0.00           H0.      0
ATOM   1131 HD12 LEU A  74      44.470  38.722  34.601  1.00  0.00           H0.      0
ATOM   1132 HD13 LEU A  74      46.106  39.531  34.651  1.00  0.00           H0.      0
ATOM   1133  CD2 LEU A  74      44.982  36.665  32.977  1.00  0.00           C0.      0
ATOM   1134 HD21 LEU A  74      45.452  35.722  32.697  1.00  0.00           H0.      0
ATOM   1135 HD22 LEU A  74      44.225  36.505  33.744  1.00  0.00           H0.      0
ATOM   1136 HD23 LEU A  74      44.489  37.175  32.150  1.00  0.00           H0.      0
ATOM   1137  C   LEU A  74      49.103  36.357  31.624  1.00  0.00           C0.      0
ATOM   1138  O   LEU A  74      48.760  35.663  30.672  1.00  0.00           O0.      0
ATOM   1139  N   VAL A  75      50.251  37.016  31.682  1.00  0.00           N0.      0
ATOM   1140  H   VAL A  75      50.488  37.536  32.515  1.00  0.00           H0.      0
ATOM   1141  CA  VAL A  75      51.364  36.809  30.690  1.00  0.00           C0.      0
ATOM   1142  HA  VAL A  75      50.906  37.093  29.743  1.00  0.00           H0.      0
ATOM   1143  CB  VAL A  75      52.645  37.697  31.042  1.00  0.00           C0.      0
ATOM   1144  HB  VAL A  75      52.760  37.502  32.108  1.00  0.00           H0.      0
ATOM   1145  CG1 VAL A  75      53.910  37.382  30.194  1.00  0.00           C0.      0
ATOM   1146 HG11 VAL A  75      53.838  37.881  29.228  1.00  0.00           H0.      0
ATOM   1147 HG12 VAL A  75      54.742  37.916  30.654  1.00  0.00           H0.      0
ATOM   1148 HG13 VAL A  75      54.033  36.304  30.091  1.00  0.00           H0.      0
ATOM   1149  CG2 VAL A  75      52.385  39.210  30.829  1.00  0.00           C0.      0
ATOM   1150 HG21 VAL A  75      51.635  39.520  31.556  1.00  0.00           H0.      0
ATOM   1151 HG22 VAL A  75      53.329  39.739  30.962  1.00  0.00           H0.      0
ATOM   1152 HG23 VAL A  75      52.018  39.364  29.814  1.00  0.00           H0.      0
ATOM   1153  C   VAL A  75      51.832  35.265  30.535  1.00  0.00           C0.      0
ATOM   1154  O   VAL A  75      51.966  34.684  29.461  1.00  0.00           O0.      0
ATOM   1155  N   GLU A  76      51.909  34.606  31.723  1.00  0.00           N0.      0
ATOM   1156  H   GLU A  76      51.973  35.247  32.501  1.00  0.00           H0.      0
ATOM   1157  CA  GLU A  76      52.100  33.212  31.839  1.00  0.00           C0.      0
ATOM   1158  HA  GLU A  76      52.976  32.797  31.340  1.00  0.00           H0.      0
ATOM   1159  CB  GLU A  76      52.355  33.008  33.410  1.00  0.00           C0.      0
ATOM   1160  HB2 GLU A  76      51.539  33.391  34.023  1.00  0.00           H0.      0
ATOM   1161  HB3 GLU A  76      52.386  31.931  33.575  1.00  0.00           H0.      0
ATOM   1162  CG  GLU A  76      53.748  33.383  33.938  1.00  0.00           C0.      0
ATOM   1163  HG2 GLU A  76      53.917  34.422  33.656  1.00  0.00           H0.      0
ATOM   1164  HG3 GLU A  76      53.673  33.587  35.006  1.00  0.00           H0.      0
ATOM   1165  CD  GLU A  76      54.909  32.443  33.642  1.00  0.00           C0.      0
ATOM   1166  OE1 GLU A  76      55.735  32.153  34.593  1.00  0.00           O0.      0
ATOM   1167  OE2 GLU A  76      55.090  31.997  32.507  1.00  0.00           O0.      0
ATOM   1168  C   GLU A  76      50.910  32.400  31.294  1.00  0.00           C0.      0
ATOM   1169  O   GLU A  76      51.193  31.333  30.710  1.00  0.00           O0.      0
ATOM   1170  N   GLU A  77      49.663  32.889  31.417  1.00  0.00           N0.      0
ATOM   1171  H   GLU A  77      49.543  33.669  32.047  1.00  0.00           H0.      0
ATOM   1172  CA  GLU A  77      48.513  32.304  30.803  1.00  0.00           C0.      0
ATOM   1173  HA  GLU A  77      48.548  31.214  30.783  1.00  0.00           H0.      0
ATOM   1174  CB  GLU A  77      47.163  32.798  31.456  1.00  0.00           C0.      0
ATOM   1175  HB2 GLU A  77      47.081  33.884  31.491  1.00  0.00           H0.      0
ATOM   1176  HB3 GLU A  77      46.270  32.484  30.917  1.00  0.00           H0.      0
ATOM   1177  CG  GLU A  77      47.020  32.181  32.871  1.00  0.00           C0.      0
ATOM   1178  HG2 GLU A  77      47.811  32.511  33.545  1.00  0.00           H0.      0
ATOM   1179  HG3 GLU A  77      46.081  32.575  33.260  1.00  0.00           H0.      0
ATOM   1180  CD  GLU A  77      46.904  30.652  32.862  1.00  0.00           C0.      0
ATOM   1181  OE1 GLU A  77      47.062  30.020  33.925  1.00  0.00           O0.      0
ATOM   1182  OE2 GLU A  77      46.517  30.115  31.831  1.00  0.00           O0.      0
ATOM   1183  C   GLU A  77      48.446  32.698  29.288  1.00  0.00           C0.      0
ATOM   1184  O   GLU A  77      47.636  32.178  28.571  1.00  0.00           O0.      0
ATOM   1185  N   GLY A  78      49.426  33.541  28.834  1.00  0.00           N0.      0
ATOM   1186  H   GLY A  78      50.148  33.928  29.425  1.00  0.00           H0.      0
ATOM   1187  CA  GLY A  78      49.576  33.859  27.447  1.00  0.00           C0.      0
ATOM   1188  HA2 GLY A  78      50.605  34.150  27.234  1.00  0.00           H0.      0
ATOM   1189  HA3 GLY A  78      49.403  32.926  26.911  1.00  0.00           H0.      0
ATOM   1190  C   GLY A  78      48.616  34.927  27.017  1.00  0.00           C0.      0
ATOM   1191  O   GLY A  78      48.742  35.204  25.822  1.00  0.00           O0.      0
ATOM   1192  N   PHE A  79      47.772  35.518  27.852  1.00  0.00           N0.      0
ATOM   1193  H   PHE A  79      47.908  35.328  28.834  1.00  0.00           H0.      0
ATOM   1194  CA  PHE A  79      46.924  36.740  27.583  1.00  0.00           C0.      0
ATOM   1195  HA  PHE A  79      46.162  36.541  26.830  1.00  0.00           H0.      0
ATOM   1196  CB  PHE A  79      46.279  37.074  28.893  1.00  0.00           C0.      0
ATOM   1197  HB2 PHE A  79      46.910  36.998  29.778  1.00  0.00           H0.      0
ATOM   1198  HB3 PHE A  79      45.949  38.108  28.794  1.00  0.00           H0.      0
ATOM   1199  CG  PHE A  79      45.044  36.260  29.195  1.00  0.00           C0.      0
ATOM   1200  CD1 PHE A  79      43.832  36.974  29.382  1.00  0.00           C0.      0
ATOM   1201  HD1 PHE A  79      43.731  38.042  29.260  1.00  0.00           H0.      0
ATOM   1202  CE1 PHE A  79      42.695  36.342  29.824  1.00  0.00           C0.      0
ATOM   1203  HE1 PHE A  79      41.719  36.805  29.814  1.00  0.00           H0.      0
ATOM   1204  CZ  PHE A  79      42.741  34.991  30.096  1.00  0.00           C0.      0
ATOM   1205  HZ  PHE A  79      41.795  34.491  30.242  1.00  0.00           H0.      0
ATOM   1206  CE2 PHE A  79      43.970  34.235  30.057  1.00  0.00           C0.      0
ATOM   1207  HE2 PHE A  79      44.025  33.172  30.239  1.00  0.00           H0.      0
ATOM   1208  CD2 PHE A  79      45.124  34.908  29.615  1.00  0.00           C0.      0
ATOM   1209  HD2 PHE A  79      46.021  34.328  29.452  1.00  0.00           H0.      0
ATOM   1210  C   PHE A  79      47.770  37.919  27.081  1.00  0.00           C0.      0
ATOM   1211  O   PHE A  79      48.957  38.047  27.487  1.00  0.00           O0.      0
ATOM   1212  N   SER A  80      47.314  38.764  26.161  1.00  0.00           N0.      0
ATOM   1213  H   SER A  80      46.342  38.652  25.908  1.00  0.00           H0.      0
ATOM   1214  CA  SER A  80      47.944  40.007  25.727  1.00  0.00           C0.      0
ATOM   1215  HA  SER A  80      49.018  39.840  25.653  1.00  0.00           H0.      0
ATOM   1216  CB  SER A  80      47.373  40.324  24.321  1.00  0.00           C0.      0
ATOM   1217  HB2 SER A  80      47.519  39.465  23.666  1.00  0.00           H0.      0
ATOM   1218  HB3 SER A  80      46.297  40.471  24.416  1.00  0.00           H0.      0
ATOM   1219  OG  SER A  80      48.189  41.332  23.724  1.00  0.00           O0.      0
ATOM   1220  HG  SER A  80      48.029  41.307  22.778  1.00  0.00           H0.      0
ATOM   1221  C   SER A  80      47.756  41.134  26.754  1.00  0.00           C0.      0
ATOM   1222  O   SER A  80      46.796  41.865  26.687  1.00  0.00           O0.      0
ATOM   1223  N   VAL A  81      48.759  41.287  27.698  1.00  0.00           N0.      0
ATOM   1224  H   VAL A  81      49.565  40.682  27.759  1.00  0.00           H0.      0
ATOM   1225  CA  VAL A  81      48.764  42.320  28.742  1.00  0.00           C0.      0
ATOM   1226  HA  VAL A  81      47.754  42.608  29.031  1.00  0.00           H0.      0
ATOM   1227  CB  VAL A  81      49.405  41.731  30.031  1.00  0.00           C0.      0
ATOM   1228  HB  VAL A  81      50.437  41.557  29.729  1.00  0.00           H0.      0
ATOM   1229  CG1 VAL A  81      49.346  42.571  31.280  1.00  0.00           C0.      0
ATOM   1230 HG11 VAL A  81      50.253  42.445  31.870  1.00  0.00           H0.      0
ATOM   1231 HG12 VAL A  81      49.356  43.658  31.201  1.00  0.00           H0.      0
ATOM   1232 HG13 VAL A  81      48.529  42.197  31.897  1.00  0.00           H0.      0
ATOM   1233  CG2 VAL A  81      48.888  40.280  30.388  1.00  0.00           C0.      0
ATOM   1234 HG21 VAL A  81      49.411  39.903  31.267  1.00  0.00           H0.      0
ATOM   1235 HG22 VAL A  81      47.815  40.264  30.580  1.00  0.00           H0.      0
ATOM   1236 HG23 VAL A  81      49.162  39.649  29.543  1.00  0.00           H0.      0
ATOM   1237  C   VAL A  81      49.431  43.581  28.249  1.00  0.00           C0.      0
ATOM   1238  O   VAL A  81      50.507  43.514  27.652  1.00  0.00           O0.      0
ATOM   1239  N   THR A  82      48.860  44.761  28.476  1.00  0.00           N0.      0
ATOM   1240  H   THR A  82      47.942  44.777  28.897  1.00  0.00           H0.      0
ATOM   1241  CA  THR A  82      49.650  46.043  28.592  1.00  0.00           C0.      0
ATOM   1242  HA  THR A  82      50.687  45.891  28.291  1.00  0.00           H0.      0
ATOM   1243  CB  THR A  82      48.948  47.080  27.683  1.00  0.00           C0.      0
ATOM   1244  HB  THR A  82      47.907  47.249  27.957  1.00  0.00           H0.      0
ATOM   1245  CG2 THR A  82      49.635  48.453  27.709  1.00  0.00           C0.      0
ATOM   1246 HG21 THR A  82      50.714  48.377  27.569  1.00  0.00           H0.      0
ATOM   1247 HG22 THR A  82      49.248  49.203  27.020  1.00  0.00           H0.      0
ATOM   1248 HG23 THR A  82      49.515  48.917  28.688  1.00  0.00           H0.      0
ATOM   1249  OG1 THR A  82      48.984  46.681  26.378  1.00  0.00           O0.      0
ATOM   1250  HG1 THR A  82      48.349  45.961  26.343  1.00  0.00           H0.      0
ATOM   1251  C   THR A  82      49.620  46.510  30.060  1.00  0.00           C0.      0
ATOM   1252  O   THR A  82      48.525  46.291  30.679  1.00  0.00           O0.      0
ATOM   1253  N   SER A  83      50.581  47.197  30.549  1.00  0.00           N0.      0
ATOM   1254  H   SER A  83      51.361  47.428  29.950  1.00  0.00           H0.      0
ATOM   1255  CA  SER A  83      50.720  47.427  31.978  1.00  0.00           C0.      0
ATOM   1256  HA  SER A  83      49.726  47.415  32.425  1.00  0.00           H0.      0
ATOM   1257  CB  SER A  83      51.793  46.482  32.635  1.00  0.00           C0.      0
ATOM   1258  HB2 SER A  83      52.759  46.519  32.131  1.00  0.00           H0.      0
ATOM   1259  HB3 SER A  83      51.982  46.845  33.645  1.00  0.00           H0.      0
ATOM   1260  OG  SER A  83      51.237  45.182  32.662  1.00  0.00           O0.      0
ATOM   1261  HG  SER A  83      51.047  44.959  33.576  1.00  0.00           H0.      0
ATOM   1262  C   SER A  83      51.233  48.877  32.236  1.00  0.00           C0.      0
ATOM   1263  O   SER A  83      51.906  49.461  31.372  1.00  0.00           O0.      0
ATOM   1264  N   VAL A  84      50.691  49.596  33.253  1.00  0.00           N0.      0
ATOM   1265  H   VAL A  84      50.148  49.162  33.985  1.00  0.00           H0.      0
ATOM   1266  CA  VAL A  84      50.829  51.069  33.328  1.00  0.00           C0.      0
ATOM   1267  HA  VAL A  84      51.723  51.437  32.826  1.00  0.00           H0.      0
ATOM   1268  CB  VAL A  84      49.549  51.769  32.813  1.00  0.00           C0.      0
ATOM   1269  HB  VAL A  84      48.675  51.170  33.068  1.00  0.00           H0.      0
ATOM   1270  CG1 VAL A  84      49.286  53.156  33.456  1.00  0.00           C0.      0
ATOM   1271 HG11 VAL A  84      48.567  53.741  32.882  1.00  0.00           H0.      0
ATOM   1272 HG12 VAL A  84      48.944  52.882  34.454  1.00  0.00           H0.      0
ATOM   1273 HG13 VAL A  84      50.274  53.615  33.478  1.00  0.00           H0.      0
ATOM   1274  CG2 VAL A  84      49.579  52.075  31.302  1.00  0.00           C0.      0
ATOM   1275 HG21 VAL A  84      49.894  51.180  30.766  1.00  0.00           H0.      0
ATOM   1276 HG22 VAL A  84      48.605  52.389  30.925  1.00  0.00           H0.      0
ATOM   1277 HG23 VAL A  84      50.389  52.786  31.141  1.00  0.00           H0.      0
ATOM   1278  C   VAL A  84      51.039  51.474  34.826  1.00  0.00           C0.      0
ATOM   1279  O   VAL A  84      50.360  50.984  35.686  1.00  0.00           O0.      0
ATOM   1280  N   ASP A  85      51.961  52.394  35.121  1.00  0.00           N0.      0
ATOM   1281  H   ASP A  85      52.409  52.861  34.345  1.00  0.00           H0.      0
ATOM   1282  CA  ASP A  85      52.135  52.987  36.473  1.00  0.00           C0.      0
ATOM   1283  HA  ASP A  85      51.165  53.152  36.941  1.00  0.00           H0.      0
ATOM   1284  CB  ASP A  85      52.922  51.964  37.284  1.00  0.00           C0.      0
ATOM   1285  HB2 ASP A  85      52.584  50.956  37.042  1.00  0.00           H0.      0
ATOM   1286  HB3 ASP A  85      53.977  51.866  37.028  1.00  0.00           H0.      0
ATOM   1287  CG  ASP A  85      52.714  52.220  38.769  1.00  0.00           C0.      0
ATOM   1288  OD1 ASP A  85      52.487  51.289  39.553  1.00  0.00           O0.      0
ATOM   1289  OD2 ASP A  85      52.801  53.391  39.245  1.00  0.00           O0.      0
ATOM   1290  C   ASP A  85      52.904  54.327  36.515  1.00  0.00           C0.      0
ATOM   1291  O   ASP A  85      53.988  54.439  35.945  1.00  0.00           O0.      0
ATOM   1292  N   ALA A  86      52.472  55.406  37.320  1.00  0.00           N0.      0
ATOM   1293  H   ALA A  86      51.666  55.323  37.922  1.00  0.00           H0.      0
ATOM   1294  CA  ALA A  86      53.301  56.638  37.390  1.00  0.00           C0.      0
ATOM   1295  HA  ALA A  86      53.527  56.938  36.367  1.00  0.00           H0.      0
ATOM   1296  CB  ALA A  86      52.317  57.709  37.912  1.00  0.00           C0.      0
ATOM   1297  HB1 ALA A  86      51.525  57.764  37.165  1.00  0.00           H0.      0
ATOM   1298  HB2 ALA A  86      51.785  57.451  38.827  1.00  0.00           H0.      0
ATOM   1299  HB3 ALA A  86      52.868  58.646  38.001  1.00  0.00           H0.      0
ATOM   1300  C   ALA A  86      54.522  56.487  38.308  1.00  0.00           C0.      0
ATOM   1301  O   ALA A  86      55.253  57.445  38.597  1.00  0.00           O0.      0
ATOM   1302  N   SER A  87      54.762  55.354  38.982  1.00  0.00           N0.      0
ATOM   1303  H   SER A  87      54.080  54.610  38.946  1.00  0.00           H0.      0
ATOM   1304  CA  SER A  87      55.906  55.173  39.967  1.00  0.00           C0.      0
ATOM   1305  HA  SER A  87      56.103  56.157  40.391  1.00  0.00           H0.      0
ATOM   1306  CB  SER A  87      55.466  54.198  41.103  1.00  0.00           C0.      0
ATOM   1307  HB2 SER A  87      54.608  54.656  41.596  1.00  0.00           H0.      0
ATOM   1308  HB3 SER A  87      55.322  53.196  40.698  1.00  0.00           H0.      0
ATOM   1309  OG  SER A  87      56.521  54.098  42.043  1.00  0.00           O0.      0
ATOM   1310  HG  SER A  87      56.476  54.837  42.655  1.00  0.00           H0.      0
ATOM   1311  C   SER A  87      57.142  54.755  39.157  1.00  0.00           C0.      0
ATOM   1312  O   SER A  87      57.213  53.583  38.812  1.00  0.00           O0.      0
ATOM   1313  N   ASP A  88      58.180  55.609  38.939  1.00  0.00           N0.      0
ATOM   1314  H   ASP A  88      58.250  56.466  39.470  1.00  0.00           H0.      0
ATOM   1315  CA  ASP A  88      59.413  55.270  38.159  1.00  0.00           C0.      0
ATOM   1316  HA  ASP A  88      59.034  54.691  37.317  1.00  0.00           H0.      0
ATOM   1317  CB  ASP A  88      60.157  56.505  37.681  1.00  0.00           C0.      0
ATOM   1318  HB2 ASP A  88      60.840  56.140  36.914  1.00  0.00           H0.      0
ATOM   1319  HB3 ASP A  88      59.491  57.118  37.073  1.00  0.00           H0.      0
ATOM   1320  CG  ASP A  88      60.786  57.456  38.688  1.00  0.00           C0.      0
ATOM   1321  OD1 ASP A  88      61.996  57.712  38.491  1.00  0.00           O0.      0
ATOM   1322  OD2 ASP A  88      60.116  57.870  39.640  1.00  0.00           O0.      0
ATOM   1323  C   ASP A  88      60.295  54.270  38.969  1.00  0.00           C0.      0
ATOM   1324  O   ASP A  88      61.014  53.372  38.437  1.00  0.00           O0.      0
ATOM   1325  N   LYS A  89      60.077  54.249  40.285  1.00  0.00           N0.      0
ATOM   1326  H   LYS A  89      59.523  54.982  40.706  1.00  0.00           H0.      0
ATOM   1327  CA  LYS A  89      60.757  53.404  41.210  1.00  0.00           C0.      0
ATOM   1328  HA  LYS A  89      61.770  53.180  40.876  1.00  0.00           H0.      0
ATOM   1329  CB  LYS A  89      60.949  54.030  42.545  1.00  0.00           C0.      0
ATOM   1330  HB2 LYS A  89      60.057  54.604  42.795  1.00  0.00           H0.      0
ATOM   1331  HB3 LYS A  89      61.109  53.269  43.309  1.00  0.00           H0.      0
ATOM   1332  CG  LYS A  89      62.214  54.898  42.794  1.00  0.00           C0.      0
ATOM   1333  HG2 LYS A  89      62.270  55.225  43.833  1.00  0.00           H0.      0
ATOM   1334  HG3 LYS A  89      63.087  54.278  42.589  1.00  0.00           H0.      0
ATOM   1335  CD  LYS A  89      62.178  56.124  41.790  1.00  0.00           C0.      0
ATOM   1336  HD2 LYS A  89      62.025  55.817  40.755  1.00  0.00           H0.      0
ATOM   1337  HD3 LYS A  89      61.359  56.787  42.068  1.00  0.00           H0.      0
ATOM   1338  CE  LYS A  89      63.509  56.906  41.743  1.00  0.00           C0.      0
ATOM   1339  HE2 LYS A  89      63.731  57.035  42.802  1.00  0.00           H0.      0
ATOM   1340  HE3 LYS A  89      64.217  56.254  41.231  1.00  0.00           H0.      0
ATOM   1341  NZ  LYS A  89      63.385  58.221  40.990  1.00  0.00           N0.      0
ATOM   1342  HZ1 LYS A  89      62.728  58.863  41.410  1.00  0.00           H0.      0
ATOM   1343  HZ2 LYS A  89      64.296  58.656  40.992  1.00  0.00           H0.      0
ATOM   1344  HZ3 LYS A  89      63.176  58.038  40.018  1.00  0.00           H0.      0
ATOM   1345  C   LYS A  89      60.207  52.022  41.460  1.00  0.00           C0.      0
ATOM   1346  O   LYS A  89      61.040  51.098  41.475  1.00  0.00           O0.      0
ATOM   1347  N   MET A  90      58.886  51.871  41.555  1.00  0.00           N0.      0
ATOM   1348  H   MET A  90      58.314  52.688  41.400  1.00  0.00           H0.      0
ATOM   1349  CA  MET A  90      58.211  50.591  41.742  1.00  0.00           C0.      0
ATOM   1350  HA  MET A  90      58.835  49.951  42.365  1.00  0.00           H0.      0
ATOM   1351  CB  MET A  90      56.864  50.731  42.363  1.00  0.00           C0.      0
ATOM   1352  HB2 MET A  90      57.070  51.202  43.324  1.00  0.00           H0.      0
ATOM   1353  HB3 MET A  90      56.178  51.357  41.792  1.00  0.00           H0.      0
ATOM   1354  CG  MET A  90      56.166  49.393  42.566  1.00  0.00           C0.      0
ATOM   1355  HG2 MET A  90      56.078  48.978  41.562  1.00  0.00           H0.      0
ATOM   1356  HG3 MET A  90      56.764  48.696  43.153  1.00  0.00           H0.      0
ATOM   1357  SD  MET A  90      54.551  49.260  43.485  1.00  0.00           S0.      0
ATOM   1358  CE  MET A  90      55.285  49.118  45.160  1.00  0.00           C0.      0
ATOM   1359  HE1 MET A  90      54.414  49.140  45.816  1.00  0.00           H0.      0
ATOM   1360  HE2 MET A  90      55.906  48.232  45.291  1.00  0.00           H0.      0
ATOM   1361  HE3 MET A  90      55.770  50.076  45.349  1.00  0.00           H0.      0
ATOM   1362  C   MET A  90      58.029  49.864  40.405  1.00  0.00           C0.      0
ATOM   1363  O   MET A  90      58.309  48.689  40.260  1.00  0.00           O0.      0
ATOM   1364  N   LEU A  91      57.671  50.566  39.291  1.00  0.00           N0.      0
ATOM   1365  H   LEU A  91      57.399  51.534  39.391  1.00  0.00           H0.      0
ATOM   1366  CA  LEU A  91      57.570  50.005  37.926  1.00  0.00           C0.      0
ATOM   1367  HA  LEU A  91      56.838  49.197  37.935  1.00  0.00           H0.      0
ATOM   1368  CB  LEU A  91      56.994  50.993  36.987  1.00  0.00           C0.      0
ATOM   1369  HB2 LEU A  91      56.101  51.495  37.358  1.00  0.00           H0.      0
ATOM   1370  HB3 LEU A  91      57.772  51.747  36.874  1.00  0.00           H0.      0
ATOM   1371  CG  LEU A  91      56.642  50.487  35.576  1.00  0.00           C0.      0
ATOM   1372  HG  LEU A  91      57.515  50.013  35.128  1.00  0.00           H0.      0
ATOM   1373  CD1 LEU A  91      55.401  49.478  35.563  1.00  0.00           C0.      0
ATOM   1374 HD11 LEU A  91      54.679  49.863  36.283  1.00  0.00           H0.      0
ATOM   1375 HD12 LEU A  91      54.903  49.355  34.601  1.00  0.00           H0.      0
ATOM   1376 HD13 LEU A  91      55.822  48.563  35.979  1.00  0.00           H0.      0
ATOM   1377  CD2 LEU A  91      56.056  51.649  34.684  1.00  0.00           C0.      0
ATOM   1378 HD21 LEU A  91      55.199  52.131  35.155  1.00  0.00           H0.      0
ATOM   1379 HD22 LEU A  91      56.765  52.457  34.501  1.00  0.00           H0.      0
ATOM   1380 HD23 LEU A  91      55.784  51.486  33.641  1.00  0.00           H0.      0
ATOM   1381  C   LEU A  91      58.881  49.406  37.400  1.00  0.00           C0.      0
ATOM   1382  O   LEU A  91      58.914  48.449  36.650  1.00  0.00           O0.      0
ATOM   1383  N   LYS A  92      59.996  49.786  38.047  1.00  0.00           N0.      0
ATOM   1384  H   LYS A  92      59.858  50.534  38.711  1.00  0.00           H0.      0
ATOM   1385  CA  LYS A  92      61.348  49.406  37.706  1.00  0.00           C0.      0
ATOM   1386  HA  LYS A  92      61.435  49.592  36.636  1.00  0.00           H0.      0
ATOM   1387  CB  LYS A  92      62.408  50.191  38.603  1.00  0.00           C0.      0
ATOM   1388  HB2 LYS A  92      62.009  51.178  38.837  1.00  0.00           H0.      0
ATOM   1389  HB3 LYS A  92      62.513  49.748  39.593  1.00  0.00           H0.      0
ATOM   1390  CG  LYS A  92      63.771  50.406  37.932  1.00  0.00           C0.      0
ATOM   1391  HG2 LYS A  92      63.816  50.089  36.890  1.00  0.00           H0.      0
ATOM   1392  HG3 LYS A  92      64.002  51.463  38.064  1.00  0.00           H0.      0
ATOM   1393  CD  LYS A  92      64.920  49.696  38.667  1.00  0.00           C0.      0
ATOM   1394  HD2 LYS A  92      65.910  50.029  38.358  1.00  0.00           H0.      0
ATOM   1395  HD3 LYS A  92      64.881  49.807  39.750  1.00  0.00           H0.      0
ATOM   1396  CE  LYS A  92      64.868  48.211  38.291  1.00  0.00           C0.      0
ATOM   1397  HE2 LYS A  92      64.025  47.698  38.752  1.00  0.00           H0.      0
ATOM   1398  HE3 LYS A  92      64.855  48.179  37.201  1.00  0.00           H0.      0
ATOM   1399  NZ  LYS A  92      66.116  47.557  38.833  1.00  0.00           N0.      0
ATOM   1400  HZ1 LYS A  92      66.906  47.912  38.314  1.00  0.00           H0.      0
ATOM   1401  HZ2 LYS A  92      66.239  47.908  39.772  1.00  0.00           H0.      0
ATOM   1402  HZ3 LYS A  92      65.967  46.558  38.817  1.00  0.00           H0.      0
ATOM   1403  C   LYS A  92      61.524  47.827  37.845  1.00  0.00           C0.      0
ATOM   1404  O   LYS A  92      62.393  47.221  37.255  1.00  0.00           O0.      0
ATOM   1405  N   TYR A  93      60.736  47.151  38.684  1.00  0.00           N0.      0
ATOM   1406  H   TYR A  93      59.908  47.658  38.961  1.00  0.00           H0.      0
ATOM   1407  CA  TYR A  93      60.767  45.755  39.083  1.00  0.00           C0.      0
ATOM   1408  HA  TYR A  93      61.796  45.395  39.095  1.00  0.00           H0.      0
ATOM   1409  CB  TYR A  93      60.130  45.655  40.479  1.00  0.00           C0.      0
ATOM   1410  HB2 TYR A  93      59.236  46.278  40.511  1.00  0.00           H0.      0
ATOM   1411  HB3 TYR A  93      59.802  44.627  40.634  1.00  0.00           H0.      0
ATOM   1412  CG  TYR A  93      60.984  46.001  41.692  1.00  0.00           C0.      0
ATOM   1413  CD1 TYR A  93      61.207  47.366  42.056  1.00  0.00           C0.      0
ATOM   1414  HD1 TYR A  93      60.701  48.097  41.444  1.00  0.00           H0.      0
ATOM   1415  CE1 TYR A  93      62.076  47.719  43.072  1.00  0.00           C0.      0
ATOM   1416  HE1 TYR A  93      62.175  48.758  43.349  1.00  0.00           H0.      0
ATOM   1417  CZ  TYR A  93      62.792  46.682  43.712  1.00  0.00           C0.      0
ATOM   1418  OH  TYR A  93      63.747  47.031  44.548  1.00  0.00           O0.      0
ATOM   1419  HH  TYR A  93      64.099  46.210  44.901  1.00  0.00           H0.      0
ATOM   1420  CE2 TYR A  93      62.563  45.313  43.425  1.00  0.00           C0.      0
ATOM   1421  HE2 TYR A  93      63.222  44.573  43.855  1.00  0.00           H0.      0
ATOM   1422  CD2 TYR A  93      61.697  44.981  42.355  1.00  0.00           C0.      0
ATOM   1423  HD2 TYR A  93      61.591  43.930  42.133  1.00  0.00           H0.      0
ATOM   1424  C   TYR A  93      60.151  44.879  38.032  1.00  0.00           C0.      0
ATOM   1425  O   TYR A  93      60.744  43.942  37.508  1.00  0.00           O0.      0
ATOM   1426  N   ALA A  94      58.967  45.301  37.501  1.00  0.00           N0.      0
ATOM   1427  H   ALA A  94      58.492  46.113  37.869  1.00  0.00           H0.      0
ATOM   1428  CA  ALA A  94      58.282  44.723  36.342  1.00  0.00           C0.      0
ATOM   1429  HA  ALA A  94      57.882  43.742  36.597  1.00  0.00           H0.      0
ATOM   1430  CB  ALA A  94      56.966  45.520  36.055  1.00  0.00           C0.      0
ATOM   1431  HB1 ALA A  94      57.060  46.595  35.899  1.00  0.00           H0.      0
ATOM   1432  HB2 ALA A  94      56.431  45.217  35.155  1.00  0.00           H0.      0
ATOM   1433  HB3 ALA A  94      56.288  45.255  36.865  1.00  0.00           H0.      0
ATOM   1434  C   ALA A  94      59.181  44.842  35.081  1.00  0.00           C0.      0
ATOM   1435  O   ALA A  94      59.184  43.911  34.238  1.00  0.00           O0.      0
ATOM   1436  N   LEU A  95      59.984  45.878  34.939  1.00  0.00           N0.      0
ATOM   1437  H   LEU A  95      59.893  46.602  35.637  1.00  0.00           H0.      0
ATOM   1438  CA  LEU A  95      61.009  46.101  33.935  1.00  0.00           C0.      0
ATOM   1439  HA  LEU A  95      60.471  45.870  33.016  1.00  0.00           H0.      0
ATOM   1440  CB  LEU A  95      61.366  47.657  33.815  1.00  0.00           C0.      0
ATOM   1441  HB2 LEU A  95      61.665  47.921  34.830  1.00  0.00           H0.      0
ATOM   1442  HB3 LEU A  95      62.249  47.739  33.181  1.00  0.00           H0.      0
ATOM   1443  CG  LEU A  95      60.392  48.649  33.300  1.00  0.00           C0.      0
ATOM   1444  HG  LEU A  95      59.463  48.525  33.855  1.00  0.00           H0.      0
ATOM   1445  CD1 LEU A  95      60.934  50.084  33.377  1.00  0.00           C0.      0
ATOM   1446 HD11 LEU A  95      61.768  50.194  32.683  1.00  0.00           H0.      0
ATOM   1447 HD12 LEU A  95      60.137  50.736  33.020  1.00  0.00           H0.      0
ATOM   1448 HD13 LEU A  95      61.167  50.300  34.420  1.00  0.00           H0.      0
ATOM   1449  CD2 LEU A  95      60.085  48.326  31.845  1.00  0.00           C0.      0
ATOM   1450 HD21 LEU A  95      60.898  47.731  31.429  1.00  0.00           H0.      0
ATOM   1451 HD22 LEU A  95      59.127  47.808  31.892  1.00  0.00           H0.      0
ATOM   1452 HD23 LEU A  95      59.897  49.290  31.373  1.00  0.00           H0.      0
ATOM   1453  C   LEU A  95      62.158  45.146  34.025  1.00  0.00           C0.      0
ATOM   1454  O   LEU A  95      62.489  44.542  33.065  1.00  0.00           O0.      0
ATOM   1455  N   LYS A  96      62.680  44.930  35.187  1.00  0.00           N0.      0
ATOM   1456  H   LYS A  96      62.199  45.350  35.970  1.00  0.00           H0.      0
ATOM   1457  CA  LYS A  96      63.650  43.838  35.523  1.00  0.00           C0.      0
ATOM   1458  HA  LYS A  96      64.598  43.929  34.992  1.00  0.00           H0.      0
ATOM   1459  CB  LYS A  96      63.994  44.065  37.042  1.00  0.00           C0.      0
ATOM   1460  HB2 LYS A  96      64.570  44.990  37.026  1.00  0.00           H0.      0
ATOM   1461  HB3 LYS A  96      63.126  44.179  37.691  1.00  0.00           H0.      0
ATOM   1462  CG  LYS A  96      64.878  42.907  37.571  1.00  0.00           C0.      0
ATOM   1463  HG2 LYS A  96      65.277  42.314  36.748  1.00  0.00           H0.      0
ATOM   1464  HG3 LYS A  96      65.620  43.307  38.262  1.00  0.00           H0.      0
ATOM   1465  CD  LYS A  96      64.020  42.036  38.533  1.00  0.00           C0.      0
ATOM   1466  HD2 LYS A  96      63.533  42.679  39.266  1.00  0.00           H0.      0
ATOM   1467  HD3 LYS A  96      63.216  41.557  37.975  1.00  0.00           H0.      0
ATOM   1468  CE  LYS A  96      64.909  41.117  39.360  1.00  0.00           C0.      0
ATOM   1469  HE2 LYS A  96      65.386  40.390  38.703  1.00  0.00           H0.      0
ATOM   1470  HE3 LYS A  96      65.727  41.629  39.866  1.00  0.00           H0.      0
ATOM   1471  NZ  LYS A  96      64.067  40.333  40.258  1.00  0.00           N0.      0
ATOM   1472  HZ1 LYS A  96      64.540  39.524  40.634  1.00  0.00           H0.      0
ATOM   1473  HZ2 LYS A  96      63.730  40.963  40.971  1.00  0.00           H0.      0
ATOM   1474  HZ3 LYS A  96      63.285  39.973  39.730  1.00  0.00           H0.      0
ATOM   1475  C   LYS A  96      63.118  42.413  35.339  1.00  0.00           C0.      0
ATOM   1476  O   LYS A  96      63.795  41.473  34.785  1.00  0.00           O0.      0
ATOM   1477  N   GLU A  97      61.892  42.186  35.614  1.00  0.00           N0.      0
ATOM   1478  H   GLU A  97      61.428  42.902  36.154  1.00  0.00           H0.      0
ATOM   1479  CA  GLU A  97      61.268  40.919  35.533  1.00  0.00           C0.      0
ATOM   1480  HA  GLU A  97      61.897  40.106  35.894  1.00  0.00           H0.      0
ATOM   1481  CB  GLU A  97      59.999  40.687  36.306  1.00  0.00           C0.      0
ATOM   1482  HB2 GLU A  97      59.416  41.520  35.913  1.00  0.00           H0.      0
ATOM   1483  HB3 GLU A  97      59.486  39.776  35.999  1.00  0.00           H0.      0
ATOM   1484  CG  GLU A  97      60.066  40.732  37.825  1.00  0.00           C0.      0
ATOM   1485  HG2 GLU A  97      60.563  41.639  38.170  1.00  0.00           H0.      0
ATOM   1486  HG3 GLU A  97      59.067  40.739  38.260  1.00  0.00           H0.      0
ATOM   1487  CD  GLU A  97      60.796  39.576  38.408  1.00  0.00           C0.      0
ATOM   1488  OE1 GLU A  97      60.802  38.386  37.895  1.00  0.00           O0.      0
ATOM   1489  OE2 GLU A  97      61.487  39.712  39.461  1.00  0.00           O0.      0
ATOM   1490  C   GLU A  97      61.005  40.512  34.103  1.00  0.00           C0.      0
ATOM   1491  O   GLU A  97      61.241  39.380  33.722  1.00  0.00           O0.      0
ATOM   1492  N   ARG A  98      60.516  41.430  33.270  1.00  0.00           N0.      0
ATOM   1493  H   ARG A  98      60.064  42.228  33.693  1.00  0.00           H0.      0
ATOM   1494  CA  ARG A  98      60.466  41.298  31.845  1.00  0.00           C0.      0
ATOM   1495  HA  ARG A  98      59.787  40.491  31.569  1.00  0.00           H0.      0
ATOM   1496  CB  ARG A  98      59.685  42.390  31.313  1.00  0.00           C0.      0
ATOM   1497  HB2 ARG A  98      58.698  42.425  31.775  1.00  0.00           H0.      0
ATOM   1498  HB3 ARG A  98      60.198  43.324  31.540  1.00  0.00           H0.      0
ATOM   1499  CG  ARG A  98      59.529  42.314  29.811  1.00  0.00           C0.      0
ATOM   1500  HG2 ARG A  98      60.512  42.096  29.394  1.00  0.00           H0.      0
ATOM   1501  HG3 ARG A  98      58.920  41.437  29.593  1.00  0.00           H0.      0
ATOM   1502  CD  ARG A  98      58.901  43.421  29.062  1.00  0.00           C0.      0
ATOM   1503  HD2 ARG A  98      59.052  43.256  27.995  1.00  0.00           H0.      0
ATOM   1504  HD3 ARG A  98      57.855  43.545  29.345  1.00  0.00           H0.      0
ATOM   1505  NE  ARG A  98      59.578  44.653  29.197  1.00  0.00           N0.      0
ATOM   1506  HE  ARG A  98      60.495  44.450  29.568  1.00  0.00           H0.      0
ATOM   1507  CZ  ARG A  98      59.172  45.818  28.768  1.00  0.00           C0.      0
ATOM   1508  NH1 ARG A  98      58.098  46.158  28.240  1.00  0.00           N0.      0
ATOM   1509 HH11 ARG A  98      57.422  45.433  28.045  1.00  0.00           H0.      0
ATOM   1510 HH12 ARG A  98      58.154  46.983  27.660  1.00  0.00           H0.      0
ATOM   1511  NH2 ARG A  98      60.028  46.756  28.802  1.00  0.00           N0.      0
ATOM   1512 HH21 ARG A  98      60.931  46.607  29.228  1.00  0.00           H0.      0
ATOM   1513 HH22 ARG A  98      59.800  47.724  28.626  1.00  0.00           H0.      0
ATOM   1514  C   ARG A  98      61.855  41.059  31.238  1.00  0.00           C0.      0
ATOM   1515  O   ARG A  98      62.047  40.024  30.568  1.00  0.00           O0.      0
ATOM   1516  N   TRP A  99      62.858  41.877  31.616  1.00  0.00           N0.      0
ATOM   1517  H   TRP A  99      62.559  42.625  32.224  1.00  0.00           H0.      0
ATOM   1518  CA  TRP A  99      64.220  41.767  31.109  1.00  0.00           C0.      0
ATOM   1519  HA  TRP A  99      64.113  41.845  30.027  1.00  0.00           H0.      0
ATOM   1520  CB  TRP A  99      65.005  42.912  31.637  1.00  0.00           C0.      0
ATOM   1521  HB2 TRP A  99      64.517  43.757  31.151  1.00  0.00           H0.      0
ATOM   1522  HB3 TRP A  99      64.973  43.030  32.720  1.00  0.00           H0.      0
ATOM   1523  CG  TRP A  99      66.466  42.854  31.255  1.00  0.00           C0.      0
ATOM   1524  CD1 TRP A  99      67.472  42.444  32.048  1.00  0.00           C0.      0
ATOM   1525  HD1 TRP A  99      67.388  42.079  33.060  1.00  0.00           H0.      0
ATOM   1526  NE1 TRP A  99      68.647  42.601  31.339  1.00  0.00           N0.      0
ATOM   1527  HE1 TRP A  99      69.547  42.279  31.665  1.00  0.00           H0.      0
ATOM   1528  CE2 TRP A  99      68.495  43.096  30.081  1.00  0.00           C0.      0
ATOM   1529  CZ2 TRP A  99      69.370  43.448  29.023  1.00  0.00           C0.      0
ATOM   1530  HZ2 TRP A  99      70.421  43.267  29.196  1.00  0.00           H0.      0
ATOM   1531  CH2 TRP A  99      68.890  44.039  27.840  1.00  0.00           C0.      0
ATOM   1532  HH2 TRP A  99      69.642  44.271  27.100  1.00  0.00           H0.      0
ATOM   1533  CZ3 TRP A  99      67.499  44.127  27.687  1.00  0.00           C0.      0
ATOM   1534  HZ3 TRP A  99      67.147  44.501  26.737  1.00  0.00           H0.      0
ATOM   1535  CE3 TRP A  99      66.597  43.729  28.752  1.00  0.00           C0.      0
ATOM   1536  HE3 TRP A  99      65.535  43.874  28.620  1.00  0.00           H0.      0
ATOM   1537  CD2 TRP A  99      67.066  43.220  29.976  1.00  0.00           C0.      0
ATOM   1538  C   TRP A  99      64.845  40.391  31.419  1.00  0.00           C0.      0
ATOM   1539  O   TRP A  99      65.408  39.729  30.488  1.00  0.00           O0.      0
ATOM   1540  N   ASN A 100      64.691  39.906  32.630  1.00  0.00           N0.      0
ATOM   1541  H   ASN A 100      64.174  40.519  33.243  1.00  0.00           H0.      0
ATOM   1542  CA  ASN A 100      65.364  38.723  33.088  1.00  0.00           C0.      0
ATOM   1543  HA  ASN A 100      66.401  38.766  32.755  1.00  0.00           H0.      0
ATOM   1544  CB  ASN A 100      65.305  38.529  34.612  1.00  0.00           C0.      0
ATOM   1545  HB2 ASN A 100      64.271  38.721  34.899  1.00  0.00           H0.      0
ATOM   1546  HB3 ASN A 100      65.405  37.490  34.925  1.00  0.00           H0.      0
ATOM   1547  CG  ASN A 100      66.287  39.419  35.397  1.00  0.00           C0.      0
ATOM   1548  OD1 ASN A 100      67.352  39.737  35.024  1.00  0.00           O0.      0
ATOM   1549  ND2 ASN A 100      65.955  39.749  36.636  1.00  0.00           N0.      0
ATOM   1550 HD21 ASN A 100      66.648  40.280  37.145  1.00  0.00           H0.      0
ATOM   1551 HD22 ASN A 100      65.145  39.344  37.083  1.00  0.00           H0.      0
ATOM   1552  C   ASN A 100      64.829  37.434  32.291  1.00  0.00           C0.      0
ATOM   1553  O   ASN A 100      65.616  36.528  32.038  1.00  0.00           O0.      0
ATOM   1554  N   ARG A 101      63.592  37.430  31.697  1.00  0.00           N0.      0
ATOM   1555  H   ARG A 101      63.018  38.257  31.626  1.00  0.00           H0.      0
ATOM   1556  CA  ARG A 101      63.115  36.296  30.978  1.00  0.00           C0.      0
ATOM   1557  HA  ARG A 101      63.760  35.421  30.906  1.00  0.00           H0.      0
ATOM   1558  CB  ARG A 101      61.982  35.632  31.766  1.00  0.00           C0.      0
ATOM   1559  HB2 ARG A 101      61.746  34.641  31.380  1.00  0.00           H0.      0
ATOM   1560  HB3 ARG A 101      62.282  35.440  32.796  1.00  0.00           H0.      0
ATOM   1561  CG  ARG A 101      60.662  36.409  31.889  1.00  0.00           C0.      0
ATOM   1562  HG2 ARG A 101      60.977  37.418  32.156  1.00  0.00           H0.      0
ATOM   1563  HG3 ARG A 101      60.200  36.476  30.904  1.00  0.00           H0.      0
ATOM   1564  CD  ARG A 101      59.754  35.709  32.948  1.00  0.00           C0.      0
ATOM   1565  HD2 ARG A 101      60.374  35.632  33.841  1.00  0.00           H0.      0
ATOM   1566  HD3 ARG A 101      58.822  36.220  33.192  1.00  0.00           H0.      0
ATOM   1567  NE  ARG A 101      59.423  34.330  32.675  1.00  0.00           N0.      0
ATOM   1568  HE  ARG A 101      59.895  33.795  31.960  1.00  0.00           H0.      0
ATOM   1569  CZ  ARG A 101      58.390  33.714  33.061  1.00  0.00           C0.      0
ATOM   1570  NH1 ARG A 101      57.488  34.154  33.870  1.00  0.00           N0.      0
ATOM   1571 HH11 ARG A 101      57.606  35.000  34.409  1.00  0.00           H0.      0
ATOM   1572 HH12 ARG A 101      56.640  33.609  33.937  1.00  0.00           H0.      0
ATOM   1573  NH2 ARG A 101      58.157  32.526  32.664  1.00  0.00           N0.      0
ATOM   1574 HH21 ARG A 101      58.641  32.115  31.878  1.00  0.00           H0.      0
ATOM   1575 HH22 ARG A 101      57.405  32.018  33.107  1.00  0.00           H0.      0
ATOM   1576  C   ARG A 101      62.704  36.556  29.517  1.00  0.00           C0.      0
ATOM   1577  O   ARG A 101      61.877  35.910  28.876  1.00  0.00           O0.      0
ATOM   1578  N   ARG A 102      63.472  37.485  28.990  1.00  0.00           N0.      0
ATOM   1579  H   ARG A 102      64.007  38.002  29.673  1.00  0.00           H0.      0
ATOM   1580  CA  ARG A 102      63.185  38.266  27.723  1.00  0.00           C0.      0
ATOM   1581  HA  ARG A 102      62.150  38.589  27.827  1.00  0.00           H0.      0
ATOM   1582  CB  ARG A 102      63.868  39.614  27.689  1.00  0.00           C0.      0
ATOM   1583  HB2 ARG A 102      63.267  40.355  27.162  1.00  0.00           H0.      0
ATOM   1584  HB3 ARG A 102      63.726  40.062  28.672  1.00  0.00           H0.      0
ATOM   1585  CG  ARG A 102      65.410  39.649  27.348  1.00  0.00           C0.      0
ATOM   1586  HG2 ARG A 102      65.862  38.906  28.005  1.00  0.00           H0.      0
ATOM   1587  HG3 ARG A 102      65.618  39.413  26.305  1.00  0.00           H0.      0
ATOM   1588  CD  ARG A 102      66.055  41.015  27.582  1.00  0.00           C0.      0
ATOM   1589  HD2 ARG A 102      65.800  41.672  26.750  1.00  0.00           H0.      0
ATOM   1590  HD3 ARG A 102      65.714  41.468  28.513  1.00  0.00           H0.      0
ATOM   1591  NE  ARG A 102      67.477  40.920  27.378  1.00  0.00           N0.      0
ATOM   1592  HE  ARG A 102      67.841  41.399  26.567  1.00  0.00           H0.      0
ATOM   1593  CZ  ARG A 102      68.356  40.401  28.180  1.00  0.00           C0.      0
ATOM   1594  NH1 ARG A 102      68.074  39.845  29.316  1.00  0.00           N0.      0
ATOM   1595 HH11 ARG A 102      67.184  40.080  29.733  1.00  0.00           H0.      0
ATOM   1596 HH12 ARG A 102      68.837  39.548  29.908  1.00  0.00           H0.      0
ATOM   1597  NH2 ARG A 102      69.607  40.318  27.803  1.00  0.00           N0.      0
ATOM   1598 HH21 ARG A 102      69.743  40.625  26.850  1.00  0.00           H0.      0
ATOM   1599 HH22 ARG A 102      70.288  39.708  28.231  1.00  0.00           H0.      0
ATOM   1600  C   ARG A 102      63.115  37.415  26.414  1.00  0.00           C0.      0
ATOM   1601  O   ARG A 102      62.471  37.788  25.452  1.00  0.00           O0.      0
ATOM   1602  N   LYS A 103      63.708  36.218  26.513  1.00  0.00           N0.      0
ATOM   1603  H   LYS A 103      64.169  36.041  27.394  1.00  0.00           H0.      0
ATOM   1604  CA  LYS A 103      63.544  35.281  25.395  1.00  0.00           C0.      0
ATOM   1605  HA  LYS A 103      63.506  35.879  24.484  1.00  0.00           H0.      0
ATOM   1606  CB  LYS A 103      64.887  34.514  25.176  1.00  0.00           C0.      0
ATOM   1607  HB2 LYS A 103      65.035  34.444  24.098  1.00  0.00           H0.      0
ATOM   1608  HB3 LYS A 103      65.681  35.012  25.732  1.00  0.00           H0.      0
ATOM   1609  CG  LYS A 103      64.867  33.048  25.648  1.00  0.00           C0.      0
ATOM   1610  HG2 LYS A 103      64.515  32.957  26.676  1.00  0.00           H0.      0
ATOM   1611  HG3 LYS A 103      64.217  32.504  24.964  1.00  0.00           H0.      0
ATOM   1612  CD  LYS A 103      66.271  32.447  25.695  1.00  0.00           C0.      0
ATOM   1613  HD2 LYS A 103      66.847  33.207  26.224  1.00  0.00           H0.      0
ATOM   1614  HD3 LYS A 103      66.212  31.515  26.258  1.00  0.00           H0.      0
ATOM   1615  CE  LYS A 103      66.907  32.078  24.347  1.00  0.00           C0.      0
ATOM   1616  HE2 LYS A 103      66.568  31.084  24.055  1.00  0.00           H0.      0
ATOM   1617  HE3 LYS A 103      66.552  32.760  23.575  1.00  0.00           H0.      0
ATOM   1618  NZ  LYS A 103      68.408  32.101  24.288  1.00  0.00           N0.      0
ATOM   1619  HZ1 LYS A 103      68.625  32.867  24.909  1.00  0.00           H0.      0
ATOM   1620  HZ2 LYS A 103      68.781  31.259  24.702  1.00  0.00           H0.      0
ATOM   1621  HZ3 LYS A 103      68.742  32.239  23.345  1.00  0.00           H0.      0
ATOM   1622  C   LYS A 103      62.257  34.479  25.360  1.00  0.00           C0.      0
ATOM   1623  O   LYS A 103      61.934  33.935  24.306  1.00  0.00           O0.      0
ATOM   1624  N   GLU A 104      61.466  34.465  26.440  1.00  0.00           N0.      0
ATOM   1625  H   GLU A 104      61.773  34.943  27.275  1.00  0.00           H0.      0
ATOM   1626  CA  GLU A 104      60.192  33.808  26.440  1.00  0.00           C0.      0
ATOM   1627  HA  GLU A 104      60.280  32.815  26.000  1.00  0.00           H0.      0
ATOM   1628  CB  GLU A 104      59.727  33.536  27.889  1.00  0.00           C0.      0
ATOM   1629  HB2 GLU A 104      59.686  34.497  28.401  1.00  0.00           H0.      0
ATOM   1630  HB3 GLU A 104      58.774  33.023  27.757  1.00  0.00           H0.      0
ATOM   1631  CG  GLU A 104      60.639  32.575  28.630  1.00  0.00           C0.      0
ATOM   1632  HG2 GLU A 104      60.822  31.631  28.117  1.00  0.00           H0.      0
ATOM   1633  HG3 GLU A 104      61.582  33.116  28.695  1.00  0.00           H0.      0
ATOM   1634  CD  GLU A 104      59.967  32.258  29.970  1.00  0.00           C0.      0
ATOM   1635  OE1 GLU A 104      58.833  31.775  30.048  1.00  0.00           O0.      0
ATOM   1636  OE2 GLU A 104      60.629  32.326  30.983  1.00  0.00           O0.      0
ATOM   1637  C   GLU A 104      59.097  34.603  25.569  1.00  0.00           C0.      0
ATOM   1638  O   GLU A 104      59.123  35.834  25.578  1.00  0.00           O0.      0
ATOM   1639  N   PRO A 105      58.252  33.975  24.784  1.00  0.00           N0.      0
ATOM   1640  CD  PRO A 105      58.109  32.541  24.728  1.00  0.00           C0.      0
ATOM   1641  HD2 PRO A 105      58.064  32.206  25.764  1.00  0.00           H0.      0
ATOM   1642  HD3 PRO A 105      59.029  32.167  24.280  1.00  0.00           H0.      0
ATOM   1643  CG  PRO A 105      56.830  32.272  23.868  1.00  0.00           C0.      0
ATOM   1644  HG2 PRO A 105      55.874  32.146  24.376  1.00  0.00           H0.      0
ATOM   1645  HG3 PRO A 105      56.923  31.350  23.293  1.00  0.00           H0.      0
ATOM   1646  CB  PRO A 105      56.746  33.469  22.891  1.00  0.00           C0.      0
ATOM   1647  HB2 PRO A 105      55.723  33.818  22.748  1.00  0.00           H0.      0
ATOM   1648  HB3 PRO A 105      57.151  33.197  21.916  1.00  0.00           H0.      0
ATOM   1649  CA  PRO A 105      57.431  34.542  23.672  1.00  0.00           C0.      0
ATOM   1650  HA  PRO A 105      58.173  35.014  23.029  1.00  0.00           H0.      0
ATOM   1651  C   PRO A 105      56.577  35.686  24.120  1.00  0.00           C0.      0
ATOM   1652  O   PRO A 105      56.413  36.692  23.413  1.00  0.00           O0.      0
ATOM   1653  N   ALA A 106      55.930  35.563  25.290  1.00  0.00           N0.      0
ATOM   1654  H   ALA A 106      56.090  34.739  25.853  1.00  0.00           H0.      0
ATOM   1655  CA  ALA A 106      54.993  36.595  25.711  1.00  0.00           C0.      0
ATOM   1656  HA  ALA A 106      54.407  37.025  24.898  1.00  0.00           H0.      0
ATOM   1657  CB  ALA A 106      53.927  35.907  26.566  1.00  0.00           C0.      0
ATOM   1658  HB1 ALA A 106      54.295  35.384  27.449  1.00  0.00           H0.      0
ATOM   1659  HB2 ALA A 106      53.287  36.702  26.949  1.00  0.00           H0.      0
ATOM   1660  HB3 ALA A 106      53.412  35.142  25.983  1.00  0.00           H0.      0
ATOM   1661  C   ALA A 106      55.651  37.758  26.435  1.00  0.00           C0.      0
ATOM   1662  O   ALA A 106      55.243  38.907  26.348  1.00  0.00           O0.      0
ATOM   1663  N   PHE A 107      56.777  37.531  27.040  1.00  0.00           N0.      0
ATOM   1664  H   PHE A 107      57.144  36.591  27.029  1.00  0.00           H0.      0
ATOM   1665  CA  PHE A 107      57.668  38.537  27.578  1.00  0.00           C0.      0
ATOM   1666  HA  PHE A 107      57.174  39.250  28.239  1.00  0.00           H0.      0
ATOM   1667  CB  PHE A 107      58.672  37.882  28.551  1.00  0.00           C0.      0
ATOM   1668  HB2 PHE A 107      59.109  37.075  27.964  1.00  0.00           H0.      0
ATOM   1669  HB3 PHE A 107      59.451  38.595  28.820  1.00  0.00           H0.      0
ATOM   1670  CG  PHE A 107      57.904  37.427  29.753  1.00  0.00           C0.      0
ATOM   1671  CD1 PHE A 107      57.410  36.155  29.776  1.00  0.00           C0.      0
ATOM   1672  HD1 PHE A 107      57.676  35.509  28.952  1.00  0.00           H0.      0
ATOM   1673  CE1 PHE A 107      56.717  35.690  30.886  1.00  0.00           C0.      0
ATOM   1674  HE1 PHE A 107      56.202  34.745  30.804  1.00  0.00           H0.      0
ATOM   1675  CZ  PHE A 107      56.653  36.476  32.045  1.00  0.00           C0.      0
ATOM   1676  HZ  PHE A 107      56.164  36.092  32.928  1.00  0.00           H0.      0
ATOM   1677  CE2 PHE A 107      57.164  37.766  32.008  1.00  0.00           C0.      0
ATOM   1678  HE2 PHE A 107      57.026  38.472  32.814  1.00  0.00           H0.      0
ATOM   1679  CD2 PHE A 107      57.750  38.287  30.845  1.00  0.00           C0.      0
ATOM   1680  HD2 PHE A 107      58.212  39.263  30.832  1.00  0.00           H0.      0
ATOM   1681  C   PHE A 107      58.335  39.455  26.500  1.00  0.00           C0.      0
ATOM   1682  O   PHE A 107      58.366  40.691  26.728  1.00  0.00           O0.      0
ATOM   1683  N   ASP A 108      58.772  38.877  25.370  1.00  0.00           N0.      0
ATOM   1684  H   ASP A 108      58.543  37.915  25.165  1.00  0.00           H0.      0
ATOM   1685  CA  ASP A 108      59.207  39.717  24.198  1.00  0.00           C0.      0
ATOM   1686  HA  ASP A 108      60.017  40.302  24.635  1.00  0.00           H0.      0
ATOM   1687  CB  ASP A 108      59.844  38.844  23.083  1.00  0.00           C0.      0
ATOM   1688  HB2 ASP A 108      60.306  37.959  23.520  1.00  0.00           H0.      0
ATOM   1689  HB3 ASP A 108      59.014  38.449  22.497  1.00  0.00           H0.      0
ATOM   1690  CG  ASP A 108      60.840  39.568  22.141  1.00  0.00           C0.      0
ATOM   1691  OD1 ASP A 108      60.507  39.810  20.965  1.00  0.00           O0.      0
ATOM   1692  OD2 ASP A 108      61.961  39.854  22.686  1.00  0.00           O0.      0
ATOM   1693  C   ASP A 108      58.052  40.721  23.692  1.00  0.00           C0.      0
ATOM   1694  O   ASP A 108      58.427  41.714  23.061  1.00  0.00           O0.      0
ATOM   1695  N   LYS A 109      56.749  40.498  23.983  1.00  0.00           N0.      0
ATOM   1696  H   LYS A 109      56.596  39.689  24.568  1.00  0.00           H0.      0
ATOM   1697  CA  LYS A 109      55.500  41.291  23.657  1.00  0.00           C0.      0
ATOM   1698  HA  LYS A 109      55.655  41.909  22.773  1.00  0.00           H0.      0
ATOM   1699  CB  LYS A 109      54.496  40.224  23.297  1.00  0.00           C0.      0
ATOM   1700  HB2 LYS A 109      55.032  39.429  22.780  1.00  0.00           H0.      0
ATOM   1701  HB3 LYS A 109      54.136  39.842  24.252  1.00  0.00           H0.      0
ATOM   1702  CG  LYS A 109      53.137  40.594  22.637  1.00  0.00           C0.      0
ATOM   1703  HG2 LYS A 109      52.740  41.445  23.189  1.00  0.00           H0.      0
ATOM   1704  HG3 LYS A 109      53.153  40.819  21.570  1.00  0.00           H0.      0
ATOM   1705  CD  LYS A 109      52.165  39.456  22.810  1.00  0.00           C0.      0
ATOM   1706  HD2 LYS A 109      52.513  38.538  22.336  1.00  0.00           H0.      0
ATOM   1707  HD3 LYS A 109      52.169  39.268  23.883  1.00  0.00           H0.      0
ATOM   1708  CE  LYS A 109      50.751  39.662  22.368  1.00  0.00           C0.      0
ATOM   1709  HE2 LYS A 109      50.170  40.170  23.138  1.00  0.00           H0.      0
ATOM   1710  HE3 LYS A 109      50.708  40.330  21.508  1.00  0.00           H0.      0
ATOM   1711  NZ  LYS A 109      50.005  38.445  22.002  1.00  0.00           N0.      0
ATOM   1712  HZ1 LYS A 109      50.180  37.767  22.731  1.00  0.00           H0.      0
ATOM   1713  HZ2 LYS A 109      49.009  38.519  21.858  1.00  0.00           H0.      0
ATOM   1714  HZ3 LYS A 109      50.466  38.089  21.177  1.00  0.00           H0.      0
ATOM   1715  C   LYS A 109      54.979  42.263  24.767  1.00  0.00           C0.      0
ATOM   1716  O   LYS A 109      54.310  43.261  24.435  1.00  0.00           O0.      0
ATOM   1717  N   TRP A 110      55.284  41.967  26.024  1.00  0.00           N0.      0
ATOM   1718  H   TRP A 110      55.769  41.117  26.275  1.00  0.00           H0.      0
ATOM   1719  CA  TRP A 110      54.630  42.595  27.134  1.00  0.00           C0.      0
ATOM   1720  HA  TRP A 110      53.559  42.403  27.074  1.00  0.00           H0.      0
ATOM   1721  CB  TRP A 110      55.006  41.824  28.437  1.00  0.00           C0.      0
ATOM   1722  HB2 TRP A 110      54.667  40.789  28.399  1.00  0.00           H0.      0
ATOM   1723  HB3 TRP A 110      56.094  41.895  28.438  1.00  0.00           H0.      0
ATOM   1724  CG  TRP A 110      54.489  42.449  29.730  1.00  0.00           C0.      0
ATOM   1725  CD1 TRP A 110      53.476  43.319  29.819  1.00  0.00           C0.      0
ATOM   1726  HD1 TRP A 110      52.872  43.633  28.981  1.00  0.00           H0.      0
ATOM   1727  NE1 TRP A 110      53.273  43.758  31.096  1.00  0.00           N0.      0
ATOM   1728  HE1 TRP A 110      52.524  44.387  31.348  1.00  0.00           H0.      0
ATOM   1729  CE2 TRP A 110      54.130  43.156  31.943  1.00  0.00           C0.      0
ATOM   1730  CZ2 TRP A 110      54.362  43.168  33.319  1.00  0.00           C0.      0
ATOM   1731  HZ2 TRP A 110      53.848  43.893  33.932  1.00  0.00           H0.      0
ATOM   1732  CH2 TRP A 110      55.305  42.322  33.970  1.00  0.00           C0.      0
ATOM   1733  HH2 TRP A 110      55.357  42.340  35.048  1.00  0.00           H0.      0
ATOM   1734  CZ3 TRP A 110      55.901  41.326  33.182  1.00  0.00           C0.      0
ATOM   1735  HZ3 TRP A 110      56.644  40.715  33.673  1.00  0.00           H0.      0
ATOM   1736  CE3 TRP A 110      55.782  41.386  31.743  1.00  0.00           C0.      0
ATOM   1737  HE3 TRP A 110      56.215  40.552  31.210  1.00  0.00           H0.      0
ATOM   1738  CD2 TRP A 110      54.850  42.279  31.148  1.00  0.00           C0.      0
ATOM   1739  C   TRP A 110      54.884  44.090  27.256  1.00  0.00           C0.      0
ATOM   1740  O   TRP A 110      55.950  44.528  27.724  1.00  0.00           O0.      0
ATOM   1741  N   VAL A 111      53.842  44.890  26.896  1.00  0.00           N0.      0
ATOM   1742  H   VAL A 111      53.031  44.366  26.599  1.00  0.00           H0.      0
ATOM   1743  CA  VAL A 111      53.876  46.305  26.650  1.00  0.00           C0.      0
ATOM   1744  HA  VAL A 111      54.832  46.468  26.152  1.00  0.00           H0.      0
ATOM   1745  CB  VAL A 111      52.867  46.710  25.618  1.00  0.00           C0.      0
ATOM   1746  HB  VAL A 111      51.898  46.419  26.024  1.00  0.00           H0.      0
ATOM   1747  CG1 VAL A 111      52.925  48.160  25.306  1.00  0.00           C0.      0
ATOM   1748 HG11 VAL A 111      52.077  48.408  24.666  1.00  0.00           H0.      0
ATOM   1749 HG12 VAL A 111      52.904  48.718  26.242  1.00  0.00           H0.      0
ATOM   1750 HG13 VAL A 111      53.839  48.417  24.771  1.00  0.00           H0.      0
ATOM   1751  CG2 VAL A 111      53.025  46.064  24.214  1.00  0.00           C0.      0
ATOM   1752 HG21 VAL A 111      52.591  46.572  23.353  1.00  0.00           H0.      0
ATOM   1753 HG22 VAL A 111      54.071  45.994  23.915  1.00  0.00           H0.      0
ATOM   1754 HG23 VAL A 111      52.589  45.066  24.263  1.00  0.00           H0.      0
ATOM   1755  C   VAL A 111      53.751  47.039  28.023  1.00  0.00           C0.      0
ATOM   1756  O   VAL A 111      52.847  46.730  28.806  1.00  0.00           O0.      0
ATOM   1757  N   ILE A 112      54.634  48.006  28.393  1.00  0.00           N0.      0
ATOM   1758  H   ILE A 112      55.466  48.104  27.829  1.00  0.00           H0.      0
ATOM   1759  CA  ILE A 112      54.644  48.628  29.759  1.00  0.00           C0.      0
ATOM   1760  HA  ILE A 112      53.682  48.457  30.242  1.00  0.00           H0.      0
ATOM   1761  CB  ILE A 112      55.772  48.020  30.665  1.00  0.00           C0.      0
ATOM   1762  HB  ILE A 112      56.761  48.253  30.272  1.00  0.00           H0.      0
ATOM   1763  CG2 ILE A 112      55.605  48.573  32.123  1.00  0.00           C0.      0
ATOM   1764 HG21 ILE A 112      55.396  49.642  32.097  1.00  0.00           H0.      0
ATOM   1765 HG22 ILE A 112      54.727  48.072  32.530  1.00  0.00           H0.      0
ATOM   1766 HG23 ILE A 112      56.448  48.238  32.728  1.00  0.00           H0.      0
ATOM   1767  CG1 ILE A 112      55.786  46.492  30.762  1.00  0.00           C0.      0
ATOM   1768 HG12 ILE A 112      54.736  46.275  30.963  1.00  0.00           H0.      0
ATOM   1769 HG13 ILE A 112      55.980  46.110  29.760  1.00  0.00           H0.      0
ATOM   1770  CD1 ILE A 112      56.597  45.718  31.764  1.00  0.00           C0.      0
ATOM   1771 HD11 ILE A 112      57.657  45.952  31.859  1.00  0.00           H0.      0
ATOM   1772 HD12 ILE A 112      56.150  45.868  32.747  1.00  0.00           H0.      0
ATOM   1773 HD13 ILE A 112      56.497  44.649  31.572  1.00  0.00           H0.      0
ATOM   1774  C   ILE A 112      54.923  50.120  29.645  1.00  0.00           C0.      0
ATOM   1775  O   ILE A 112      55.855  50.507  28.905  1.00  0.00           O0.      0
ATOM   1776  N   GLU A 113      54.063  50.936  30.189  1.00  0.00           N0.      0
ATOM   1777  H   GLU A 113      53.297  50.546  30.719  1.00  0.00           H0.      0
ATOM   1778  CA  GLU A 113      54.065  52.504  30.014  1.00  0.00           C0.      0
ATOM   1779  HA  GLU A 113      54.943  52.912  29.513  1.00  0.00           H0.      0
ATOM   1780  CB  GLU A 113      52.875  52.883  29.118  1.00  0.00           C0.      0
ATOM   1781  HB2 GLU A 113      51.933  52.549  29.552  1.00  0.00           H0.      0
ATOM   1782  HB3 GLU A 113      52.691  53.955  29.043  1.00  0.00           H0.      0
ATOM   1783  CG  GLU A 113      52.812  52.273  27.670  1.00  0.00           C0.      0
ATOM   1784  HG2 GLU A 113      52.927  51.189  27.656  1.00  0.00           H0.      0
ATOM   1785  HG3 GLU A 113      51.817  52.486  27.281  1.00  0.00           H0.      0
ATOM   1786  CD  GLU A 113      53.838  52.823  26.709  1.00  0.00           C0.      0
ATOM   1787  OE1 GLU A 113      54.486  53.887  26.897  1.00  0.00           O0.      0
ATOM   1788  OE2 GLU A 113      53.915  52.226  25.654  1.00  0.00           O0.      0
ATOM   1789  C   GLU A 113      53.990  53.142  31.407  1.00  0.00           C0.      0
ATOM   1790  O   GLU A 113      53.572  52.579  32.399  1.00  0.00           O0.      0
ATOM   1791  N   GLU A 114      54.494  54.364  31.464  1.00  0.00           N0.      0
ATOM   1792  H   GLU A 114      55.064  54.650  30.680  1.00  0.00           H0.      0
ATOM   1793  CA  GLU A 114      54.411  55.169  32.709  1.00  0.00           C0.      0
ATOM   1794  HA  GLU A 114      54.051  54.584  33.556  1.00  0.00           H0.      0
ATOM   1795  CB  GLU A 114      55.781  55.815  33.001  1.00  0.00           C0.      0
ATOM   1796  HB2 GLU A 114      55.728  56.504  33.844  1.00  0.00           H0.      0
ATOM   1797  HB3 GLU A 114      56.542  55.083  33.271  1.00  0.00           H0.      0
ATOM   1798  CG  GLU A 114      56.304  56.652  31.849  1.00  0.00           C0.      0
ATOM   1799  HG2 GLU A 114      55.449  57.018  31.280  1.00  0.00           H0.      0
ATOM   1800  HG3 GLU A 114      56.763  57.615  32.074  1.00  0.00           H0.      0
ATOM   1801  CD  GLU A 114      57.316  56.023  30.884  1.00  0.00           C0.      0
ATOM   1802  OE1 GLU A 114      56.992  55.647  29.740  1.00  0.00           O0.      0
ATOM   1803  OE2 GLU A 114      58.571  55.846  31.247  1.00  0.00           O0.      0
ATOM   1804  C   GLU A 114      53.285  56.244  32.535  1.00  0.00           C0.      0
ATOM   1805  O   GLU A 114      53.347  57.419  32.990  1.00  0.00           O0.      0
ATOM   1806  N   ALA A 115      52.135  55.829  31.979  1.00  0.00           N0.      0
ATOM   1807  H   ALA A 115      52.071  54.831  31.835  1.00  0.00           H0.      0
ATOM   1808  CA  ALA A 115      51.027  56.769  31.740  1.00  0.00           C0.      0
ATOM   1809  HA  ALA A 115      51.307  57.719  31.284  1.00  0.00           H0.      0
ATOM   1810  CB  ALA A 115      49.996  56.283  30.699  1.00  0.00           C0.      0
ATOM   1811  HB1 ALA A 115      49.515  57.186  30.323  1.00  0.00           H0.      0
ATOM   1812  HB2 ALA A 115      50.546  55.746  29.925  1.00  0.00           H0.      0
ATOM   1813  HB3 ALA A 115      49.447  55.532  31.268  1.00  0.00           H0.      0
ATOM   1814  C   ALA A 115      50.410  57.088  33.040  1.00  0.00           C0.      0
ATOM   1815  O   ALA A 115      50.268  56.276  33.969  1.00  0.00           O0.      0
ATOM   1816  N   ASN A 116      50.005  58.341  33.172  1.00  0.00           N0.      0
ATOM   1817  H   ASN A 116      50.062  58.908  32.338  1.00  0.00           H0.      0
ATOM   1818  CA  ASN A 116      49.047  58.745  34.247  1.00  0.00           C0.      0
ATOM   1819  HA  ASN A 116      49.331  58.236  35.168  1.00  0.00           H0.      0
ATOM   1820  CB  ASN A 116      49.207  60.259  34.527  1.00  0.00           C0.      0
ATOM   1821  HB2 ASN A 116      50.257  60.514  34.672  1.00  0.00           H0.      0
ATOM   1822  HB3 ASN A 116      48.903  60.873  33.679  1.00  0.00           H0.      0
ATOM   1823  CG  ASN A 116      48.265  60.732  35.722  1.00  0.00           C0.      0
ATOM   1824  OD1 ASN A 116      47.018  60.890  35.623  1.00  0.00           O0.      0
ATOM   1825  ND2 ASN A 116      48.876  61.037  36.834  1.00  0.00           N0.      0
ATOM   1826 HD21 ASN A 116      48.261  61.321  37.584  1.00  0.00           H0.      0
ATOM   1827 HD22 ASN A 116      49.851  60.775  36.865  1.00  0.00           H0.      0
ATOM   1828  C   ASN A 116      47.652  58.310  33.795  1.00  0.00           C0.      0
ATOM   1829  O   ASN A 116      47.340  58.429  32.618  1.00  0.00           O0.      0
ATOM   1830  N   TRP A 117      46.667  57.958  34.673  1.00  0.00           N0.      0
ATOM   1831  H   TRP A 117      46.941  57.701  35.611  1.00  0.00           H0.      0
ATOM   1832  CA  TRP A 117      45.281  57.821  34.189  1.00  0.00           C0.      0
ATOM   1833  HA  TRP A 117      45.305  57.028  33.442  1.00  0.00           H0.      0
ATOM   1834  CB  TRP A 117      44.358  57.474  35.370  1.00  0.00           C0.      0
ATOM   1835  HB2 TRP A 117      44.249  58.342  36.021  1.00  0.00           H0.      0
ATOM   1836  HB3 TRP A 117      43.342  57.357  34.991  1.00  0.00           H0.      0
ATOM   1837  CG  TRP A 117      44.657  56.184  36.119  1.00  0.00           C0.      0
ATOM   1838  CD1 TRP A 117      45.704  55.378  35.997  1.00  0.00           C0.      0
ATOM   1839  HD1 TRP A 117      46.513  55.603  35.319  1.00  0.00           H0.      0
ATOM   1840  NE1 TRP A 117      45.647  54.340  36.940  1.00  0.00           N0.      0
ATOM   1841  HE1 TRP A 117      46.400  53.668  36.972  1.00  0.00           H0.      0
ATOM   1842  CE2 TRP A 117      44.559  54.394  37.790  1.00  0.00           C0.      0
ATOM   1843  CZ2 TRP A 117      43.997  53.643  38.850  1.00  0.00           C0.      0
ATOM   1844  HZ2 TRP A 117      44.419  52.683  39.111  1.00  0.00           H0.      0
ATOM   1845  CH2 TRP A 117      42.734  53.997  39.260  1.00  0.00           C0.      0
ATOM   1846  HH2 TRP A 117      42.330  53.430  40.085  1.00  0.00           H0.      0
ATOM   1847  CZ3 TRP A 117      42.023  55.101  38.651  1.00  0.00           C0.      0
ATOM   1848  HZ3 TRP A 117      41.103  55.478  39.073  1.00  0.00           H0.      0
ATOM   1849  CE3 TRP A 117      42.554  55.728  37.519  1.00  0.00           C0.      0
ATOM   1850  HE3 TRP A 117      42.010  56.478  36.966  1.00  0.00           H0.      0
ATOM   1851  CD2 TRP A 117      43.844  55.482  37.134  1.00  0.00           C0.      0
ATOM   1852  C   TRP A 117      44.785  59.058  33.414  1.00  0.00           C0.      0
ATOM   1853  O   TRP A 117      44.042  58.844  32.508  1.00  0.00           O0.      0
ATOM   1854  N   LEU A 118      45.256  60.297  33.655  1.00  0.00           N0.      0
ATOM   1855  H   LEU A 118      45.841  60.462  34.461  1.00  0.00           H0.      0
ATOM   1856  CA  LEU A 118      44.935  61.439  32.850  1.00  0.00           C0.      0
ATOM   1857  HA  LEU A 118      43.903  61.346  32.513  1.00  0.00           H0.      0
ATOM   1858  CB  LEU A 118      45.140  62.748  33.631  1.00  0.00           C0.      0
ATOM   1859  HB2 LEU A 118      46.167  62.843  33.986  1.00  0.00           H0.      0
ATOM   1860  HB3 LEU A 118      44.925  63.614  33.005  1.00  0.00           H0.      0
ATOM   1861  CG  LEU A 118      44.177  62.818  34.774  1.00  0.00           C0.      0
ATOM   1862  HG  LEU A 118      44.013  61.792  35.104  1.00  0.00           H0.      0
ATOM   1863  CD1 LEU A 118      44.736  63.593  36.017  1.00  0.00           C0.      0
ATOM   1864 HD11 LEU A 118      45.643  63.069  36.320  1.00  0.00           H0.      0
ATOM   1865 HD12 LEU A 118      44.942  64.627  35.740  1.00  0.00           H0.      0
ATOM   1866 HD13 LEU A 118      44.110  63.453  36.898  1.00  0.00           H0.      0
ATOM   1867  CD2 LEU A 118      42.816  63.532  34.392  1.00  0.00           C0.      0
ATOM   1868 HD21 LEU A 118      43.056  64.571  34.165  1.00  0.00           H0.      0
ATOM   1869 HD22 LEU A 118      42.373  63.151  33.472  1.00  0.00           H0.      0
ATOM   1870 HD23 LEU A 118      42.167  63.342  35.247  1.00  0.00           H0.      0
ATOM   1871  C   LEU A 118      45.676  61.473  31.436  1.00  0.00           C0.      0
ATOM   1872  O   LEU A 118      45.083  61.847  30.438  1.00  0.00           O0.      0
ATOM   1873  N   THR A 119      46.972  60.975  31.295  1.00  0.00           N0.      0
ATOM   1874  H   THR A 119      47.359  60.413  32.040  1.00  0.00           H0.      0
ATOM   1875  CA  THR A 119      47.839  60.933  30.060  1.00  0.00           C0.      0
ATOM   1876  HA  THR A 119      47.451  61.757  29.461  1.00  0.00           H0.      0
ATOM   1877  CB  THR A 119      49.246  61.255  30.374  1.00  0.00           C0.      0
ATOM   1878  HB  THR A 119      49.737  61.448  29.421  1.00  0.00           H0.      0
ATOM   1879  CG2 THR A 119      49.466  62.545  31.140  1.00  0.00           C0.      0
ATOM   1880 HG21 THR A 119      50.522  62.797  31.231  1.00  0.00           H0.      0
ATOM   1881 HG22 THR A 119      49.112  63.443  30.635  1.00  0.00           H0.      0
ATOM   1882 HG23 THR A 119      48.956  62.405  32.093  1.00  0.00           H0.      0
ATOM   1883  OG1 THR A 119      49.982  60.269  31.047  1.00  0.00           O0.      0
ATOM   1884  HG1 THR A 119      50.745  60.130  30.480  1.00  0.00           H0.      0
ATOM   1885  C   THR A 119      47.637  59.669  29.324  1.00  0.00           C0.      0
ATOM   1886  O   THR A 119      48.343  59.378  28.367  1.00  0.00           O0.      0
ATOM   1887  N   LEU A 120      46.648  58.882  29.769  1.00  0.00           N0.      0
ATOM   1888  H   LEU A 120      46.104  59.244  30.539  1.00  0.00           H0.      0
ATOM   1889  CA  LEU A 120      46.331  57.519  29.315  1.00  0.00           C0.      0
ATOM   1890  HA  LEU A 120      47.238  56.921  29.402  1.00  0.00           H0.      0
ATOM   1891  CB  LEU A 120      45.154  56.890  30.151  1.00  0.00           C0.      0
ATOM   1892  HB2 LEU A 120      45.481  56.933  31.190  1.00  0.00           H0.      0
ATOM   1893  HB3 LEU A 120      44.329  57.574  29.955  1.00  0.00           H0.      0
ATOM   1894  CG  LEU A 120      44.744  55.471  29.775  1.00  0.00           C0.      0
ATOM   1895  HG  LEU A 120      44.378  55.522  28.749  1.00  0.00           H0.      0
ATOM   1896  CD1 LEU A 120      45.923  54.534  29.873  1.00  0.00           C0.      0
ATOM   1897 HD11 LEU A 120      46.749  54.876  29.250  1.00  0.00           H0.      0
ATOM   1898 HD12 LEU A 120      46.381  54.509  30.862  1.00  0.00           H0.      0
ATOM   1899 HD13 LEU A 120      45.631  53.525  29.580  1.00  0.00           H0.      0
ATOM   1900  CD2 LEU A 120      43.555  55.021  30.589  1.00  0.00           C0.      0
ATOM   1901 HD21 LEU A 120      42.659  55.601  30.368  1.00  0.00           H0.      0
ATOM   1902 HD22 LEU A 120      43.380  53.955  30.444  1.00  0.00           H0.      0
ATOM   1903 HD23 LEU A 120      43.786  55.243  31.631  1.00  0.00           H0.      0
ATOM   1904  C   LEU A 120      46.077  57.400  27.779  1.00  0.00           C0.      0
ATOM   1905  O   LEU A 120      46.866  56.665  27.089  1.00  0.00           O0.      0
ATOM   1906  N   ASP A 121      45.169  58.199  27.249  1.00  0.00           N0.      0
ATOM   1907  H   ASP A 121      44.596  58.769  27.856  1.00  0.00           H0.      0
ATOM   1908  CA  ASP A 121      45.062  58.312  25.784  1.00  0.00           C0.      0
ATOM   1909  HA  ASP A 121      44.844  57.298  25.450  1.00  0.00           H0.      0
ATOM   1910  CB  ASP A 121      43.709  59.154  25.479  1.00  0.00           C0.      0
ATOM   1911  HB2 ASP A 121      43.532  59.295  24.413  1.00  0.00           H0.      0
ATOM   1912  HB3 ASP A 121      42.832  58.676  25.915  1.00  0.00           H0.      0
ATOM   1913  CG  ASP A 121      43.862  60.552  26.002  1.00  0.00           C0.      0
ATOM   1914  OD1 ASP A 121      44.564  60.772  26.996  1.00  0.00           O0.      0
ATOM   1915  OD2 ASP A 121      43.245  61.464  25.357  1.00  0.00           O0.      0
ATOM   1916  C   ASP A 121      46.288  58.848  25.066  1.00  0.00           C0.      0
ATOM   1917  O   ASP A 121      46.434  58.512  23.897  1.00  0.00           O0.      0
ATOM   1918  N   LYS A 122      47.074  59.658  25.715  1.00  0.00           N0.      0
ATOM   1919  H   LYS A 122      46.910  59.870  26.689  1.00  0.00           H0.      0
ATOM   1920  CA  LYS A 122      48.215  60.413  25.119  1.00  0.00           C0.      0
ATOM   1921  HA  LYS A 122      47.997  60.644  24.076  1.00  0.00           H0.      0
ATOM   1922  CB  LYS A 122      48.540  61.742  25.803  1.00  0.00           C0.      0
ATOM   1923  HB2 LYS A 122      48.856  61.471  26.810  1.00  0.00           H0.      0
ATOM   1924  HB3 LYS A 122      49.302  62.319  25.279  1.00  0.00           H0.      0
ATOM   1925  CG  LYS A 122      47.321  62.596  25.984  1.00  0.00           C0.      0
ATOM   1926  HG2 LYS A 122      46.683  62.130  26.735  1.00  0.00           H0.      0
ATOM   1927  HG3 LYS A 122      47.662  63.554  26.378  1.00  0.00           H0.      0
ATOM   1928  CD  LYS A 122      46.431  62.933  24.808  1.00  0.00           C0.      0
ATOM   1929  HD2 LYS A 122      47.116  63.260  24.026  1.00  0.00           H0.      0
ATOM   1930  HD3 LYS A 122      45.866  62.061  24.478  1.00  0.00           H0.      0
ATOM   1931  CE  LYS A 122      45.425  64.048  25.205  1.00  0.00           C0.      0
ATOM   1932  HE2 LYS A 122      45.969  64.982  25.342  1.00  0.00           H0.      0
ATOM   1933  HE3 LYS A 122      44.768  64.335  24.383  1.00  0.00           H0.      0
ATOM   1934  NZ  LYS A 122      44.526  63.786  26.410  1.00  0.00           N0.      0
ATOM   1935  HZ1 LYS A 122      43.934  62.982  26.259  1.00  0.00           H0.      0
ATOM   1936  HZ2 LYS A 122      45.021  63.527  27.252  1.00  0.00           H0.      0
ATOM   1937  HZ3 LYS A 122      43.806  64.483  26.535  1.00  0.00           H0.      0
ATOM   1938  C   LYS A 122      49.473  59.599  24.912  1.00  0.00           C0.      0
ATOM   1939  O   LYS A 122      50.109  59.712  23.866  1.00  0.00           O0.      0
ATOM   1940  N   ASP A 123      49.801  58.789  25.958  1.00  0.00           N0.      0
ATOM   1941  H   ASP A 123      49.214  58.782  26.780  1.00  0.00           H0.      0
ATOM   1942  CA  ASP A 123      50.942  57.939  26.072  1.00  0.00           C0.      0
ATOM   1943  HA  ASP A 123      51.752  58.426  25.528  1.00  0.00           H0.      0
ATOM   1944  CB  ASP A 123      51.350  57.938  27.531  1.00  0.00           C0.      0
ATOM   1945  HB2 ASP A 123      50.461  57.641  28.088  1.00  0.00           H0.      0
ATOM   1946  HB3 ASP A 123      52.079  57.159  27.753  1.00  0.00           H0.      0
ATOM   1947  CG  ASP A 123      51.937  59.240  28.036  1.00  0.00           C0.      0
ATOM   1948  OD1 ASP A 123      52.525  60.033  27.195  1.00  0.00           O0.      0
ATOM   1949  OD2 ASP A 123      51.800  59.486  29.260  1.00  0.00           O0.      0
ATOM   1950  C   ASP A 123      50.712  56.520  25.517  1.00  0.00           C0.      0
ATOM   1951  O   ASP A 123      51.708  55.879  25.110  1.00  0.00           O0.      0
ATOM   1952  N   VAL A 124      49.459  55.998  25.597  1.00  0.00           N0.      0
ATOM   1953  H   VAL A 124      48.796  56.617  26.042  1.00  0.00           H0.      0
ATOM   1954  CA  VAL A 124      49.123  54.554  25.215  1.00  0.00           C0.      0
ATOM   1955  HA  VAL A 124      49.976  53.962  24.881  1.00  0.00           H0.      0
ATOM   1956  CB  VAL A 124      48.385  53.826  26.429  1.00  0.00           C0.      0
ATOM   1957  HB  VAL A 124      47.367  54.201  26.537  1.00  0.00           H0.      0
ATOM   1958  CG1 VAL A 124      48.404  52.337  26.164  1.00  0.00           C0.      0
ATOM   1959 HG11 VAL A 124      49.411  51.944  26.021  1.00  0.00           H0.      0
ATOM   1960 HG12 VAL A 124      47.904  51.799  26.969  1.00  0.00           H0.      0
ATOM   1961 HG13 VAL A 124      47.912  52.206  25.201  1.00  0.00           H0.      0
ATOM   1962  CG2 VAL A 124      49.212  54.096  27.709  1.00  0.00           C0.      0
ATOM   1963 HG21 VAL A 124      48.895  53.329  28.416  1.00  0.00           H0.      0
ATOM   1964 HG22 VAL A 124      50.264  54.064  27.426  1.00  0.00           H0.      0
ATOM   1965 HG23 VAL A 124      49.051  55.061  28.190  1.00  0.00           H0.      0
ATOM   1966  C   VAL A 124      48.075  54.563  24.049  1.00  0.00           C0.      0
ATOM   1967  O   VAL A 124      47.100  55.297  24.067  1.00  0.00           O0.      0
ATOM   1968  N   PRO A 125      48.322  53.815  22.949  1.00  0.00           N0.      0
ATOM   1969  CD  PRO A 125      49.593  53.268  22.504  1.00  0.00           C0.      0
ATOM   1970  HD2 PRO A 125      49.835  52.392  23.105  1.00  0.00           H0.      0
ATOM   1971  HD3 PRO A 125      50.360  54.042  22.478  1.00  0.00           H0.      0
ATOM   1972  CG  PRO A 125      49.458  52.885  21.070  1.00  0.00           C0.      0
ATOM   1973  HG2 PRO A 125      50.024  51.978  20.860  1.00  0.00           H0.      0
ATOM   1974  HG3 PRO A 125      49.857  53.674  20.432  1.00  0.00           H0.      0
ATOM   1975  CB  PRO A 125      48.042  52.634  20.802  1.00  0.00           C0.      0
ATOM   1976  HB2 PRO A 125      47.680  51.634  21.042  1.00  0.00           H0.      0
ATOM   1977  HB3 PRO A 125      47.739  53.090  19.860  1.00  0.00           H0.      0
ATOM   1978  CA  PRO A 125      47.345  53.462  21.887  1.00  0.00           C0.      0
ATOM   1979  HA  PRO A 125      46.921  54.393  21.509  1.00  0.00           H0.      0
ATOM   1980  C   PRO A 125      46.160  52.630  22.437  1.00  0.00           C0.      0
ATOM   1981  O   PRO A 125      46.273  51.807  23.349  1.00  0.00           O0.      0
ATOM   1982  N   ALA A 126      45.029  52.791  21.724  1.00  0.00           N0.      0
ATOM   1983  H   ALA A 126      45.040  53.324  20.866  1.00  0.00           H0.      0
ATOM   1984  CA  ALA A 126      43.839  51.960  22.028  1.00  0.00           C0.      0
ATOM   1985  HA  ALA A 126      43.710  51.714  23.082  1.00  0.00           H0.      0
ATOM   1986  CB  ALA A 126      42.613  52.667  21.639  1.00  0.00           C0.      0
ATOM   1987  HB1 ALA A 126      41.822  51.968  21.912  1.00  0.00           H0.      0
ATOM   1988  HB2 ALA A 126      42.473  53.587  22.206  1.00  0.00           H0.      0
ATOM   1989  HB3 ALA A 126      42.607  52.875  20.569  1.00  0.00           H0.      0
ATOM   1990  C   ALA A 126      44.000  50.599  21.226  1.00  0.00           C0.      0
ATOM   1991  O   ALA A 126      43.652  49.533  21.764  1.00  0.00           O0.      0
ATOM   1992  N   GLY A 127      44.651  50.666  20.062  1.00  0.00           N0.      0
ATOM   1993  H   GLY A 127      44.910  51.559  19.669  1.00  0.00           H0.      0
ATOM   1994  CA  GLY A 127      44.993  49.500  19.228  1.00  0.00           C0.      0
ATOM   1995  HA2 GLY A 127      45.572  49.625  18.313  1.00  0.00           H0.      0
ATOM   1996  HA3 GLY A 127      45.641  48.769  19.712  1.00  0.00           H0.      0
ATOM   1997  C   GLY A 127      43.707  48.774  18.794  1.00  0.00           C0.      0
ATOM   1998  O   GLY A 127      42.693  49.401  18.378  1.00  0.00           O0.      0
ATOM   1999  N   ASP A 128      43.682  47.459  18.951  1.00  0.00           N0.      0
ATOM   2000  H   ASP A 128      44.505  47.019  19.337  1.00  0.00           H0.      0
ATOM   2001  CA  ASP A 128      42.567  46.570  18.886  1.00  0.00           C0.      0
ATOM   2002  HA  ASP A 128      42.081  46.677  17.916  1.00  0.00           H0.      0
ATOM   2003  CB  ASP A 128      43.137  45.152  18.929  1.00  0.00           C0.      0
ATOM   2004  HB2 ASP A 128      43.811  44.931  19.756  1.00  0.00           H0.      0
ATOM   2005  HB3 ASP A 128      42.354  44.421  19.132  1.00  0.00           H0.      0
ATOM   2006  CG  ASP A 128      43.841  44.824  17.597  1.00  0.00           C0.      0
ATOM   2007  OD1 ASP A 128      43.169  44.945  16.578  1.00  0.00           O0.      0
ATOM   2008  OD2 ASP A 128      45.072  44.544  17.628  1.00  0.00           O0.      0
ATOM   2009  C   ASP A 128      41.430  46.823  19.849  1.00  0.00           C0.      0
ATOM   2010  O   ASP A 128      40.461  46.046  20.082  1.00  0.00           O0.      0
ATOM   2011  N   GLY A 129      41.550  47.940  20.568  1.00  0.00           N0.      0
ATOM   2012  H   GLY A 129      42.418  48.453  20.510  1.00  0.00           H0.      0
ATOM   2013  CA  GLY A 129      40.912  48.162  21.886  1.00  0.00           C0.      0
ATOM   2014  HA2 GLY A 129      41.215  49.155  22.217  1.00  0.00           H0.      0
ATOM   2015  HA3 GLY A 129      39.822  48.148  21.892  1.00  0.00           H0.      0
ATOM   2016  C   GLY A 129      41.343  47.204  22.990  1.00  0.00           C0.      0
ATOM   2017  O   GLY A 129      42.354  46.500  22.816  1.00  0.00           O0.      0
ATOM   2018  N   PHE A 130      40.617  47.267  24.099  1.00  0.00           N0.      0
ATOM   2019  H   PHE A 130      39.784  47.827  23.987  1.00  0.00           H0.      0
ATOM   2020  CA  PHE A 130      40.954  46.523  25.254  1.00  0.00           C0.      0
ATOM   2021  HA  PHE A 130      41.681  45.717  25.159  1.00  0.00           H0.      0
ATOM   2022  CB  PHE A 130      41.551  47.435  26.274  1.00  0.00           C0.      0
ATOM   2023  HB2 PHE A 130      40.977  48.347  26.435  1.00  0.00           H0.      0
ATOM   2024  HB3 PHE A 130      41.625  46.906  27.225  1.00  0.00           H0.      0
ATOM   2025  CG  PHE A 130      43.016  47.737  25.995  1.00  0.00           C0.      0
ATOM   2026  CD1 PHE A 130      43.358  48.966  25.370  1.00  0.00           C0.      0
ATOM   2027  HD1 PHE A 130      42.669  49.770  25.160  1.00  0.00           H0.      0
ATOM   2028  CE1 PHE A 130      44.656  49.213  24.932  1.00  0.00           C0.      0
ATOM   2029  HE1 PHE A 130      44.911  50.112  24.391  1.00  0.00           H0.      0
ATOM   2030  CZ  PHE A 130      45.724  48.375  25.369  1.00  0.00           C0.      0
ATOM   2031  HZ  PHE A 130      46.762  48.569  25.139  1.00  0.00           H0.      0
ATOM   2032  CE2 PHE A 130      45.398  47.209  26.003  1.00  0.00           C0.      0
ATOM   2033  HE2 PHE A 130      46.176  46.529  26.317  1.00  0.00           H0.      0
ATOM   2034  CD2 PHE A 130      44.071  46.841  26.291  1.00  0.00           C0.      0
ATOM   2035  HD2 PHE A 130      43.906  45.932  26.851  1.00  0.00           H0.      0
ATOM   2036  C   PHE A 130      39.667  45.866  25.843  1.00  0.00           C0.      0
ATOM   2037  O   PHE A 130      38.645  46.556  26.058  1.00  0.00           O0.      0
ATOM   2038  N   ASP A 131      39.755  44.501  26.038  1.00  0.00           N0.      0
ATOM   2039  H   ASP A 131      40.704  44.156  26.013  1.00  0.00           H0.      0
ATOM   2040  CA  ASP A 131      38.676  43.622  26.428  1.00  0.00           C0.      0
ATOM   2041  HA  ASP A 131      37.813  43.857  25.806  1.00  0.00           H0.      0
ATOM   2042  CB  ASP A 131      39.107  42.157  26.292  1.00  0.00           C0.      0
ATOM   2043  HB2 ASP A 131      39.881  41.904  27.017  1.00  0.00           H0.      0
ATOM   2044  HB3 ASP A 131      38.251  41.596  26.667  1.00  0.00           H0.      0
ATOM   2045  CG  ASP A 131      39.470  41.725  24.899  1.00  0.00           C0.      0
ATOM   2046  OD1 ASP A 131      40.092  40.635  24.773  1.00  0.00           O0.      0
ATOM   2047  OD2 ASP A 131      39.020  42.286  23.867  1.00  0.00           O0.      0
ATOM   2048  C   ASP A 131      38.218  43.925  27.886  1.00  0.00           C0.      0
ATOM   2049  O   ASP A 131      37.082  43.767  28.245  1.00  0.00           O0.      0
ATOM   2050  N   ALA A 132      39.252  44.106  28.714  1.00  0.00           N0.      0
ATOM   2051  H   ALA A 132      40.146  44.142  28.245  1.00  0.00           H0.      0
ATOM   2052  CA  ALA A 132      39.382  44.339  30.176  1.00  0.00           C0.      0
ATOM   2053  HA  ALA A 132      38.443  44.798  30.483  1.00  0.00           H0.      0
ATOM   2054  CB  ALA A 132      39.585  42.979  30.980  1.00  0.00           C0.      0
ATOM   2055  HB1 ALA A 132      39.595  43.116  32.061  1.00  0.00           H0.      0
ATOM   2056  HB2 ALA A 132      38.746  42.369  30.645  1.00  0.00           H0.      0
ATOM   2057  HB3 ALA A 132      40.524  42.622  30.559  1.00  0.00           H0.      0
ATOM   2058  C   ALA A 132      40.404  45.451  30.494  1.00  0.00           C0.      0
ATOM   2059  O   ALA A 132      41.436  45.541  29.818  1.00  0.00           O0.      0
ATOM   2060  N   VAL A 133      40.044  46.198  31.480  1.00  0.00           N0.      0
ATOM   2061  H   VAL A 133      39.118  46.115  31.876  1.00  0.00           H0.      0
ATOM   2062  CA  VAL A 133      40.963  46.900  32.304  1.00  0.00           C0.      0
ATOM   2063  HA  VAL A 133      41.987  46.792  31.947  1.00  0.00           H0.      0
ATOM   2064  CB  VAL A 133      40.607  48.406  32.135  1.00  0.00           C0.      0
ATOM   2065  HB  VAL A 133      39.562  48.552  32.410  1.00  0.00           H0.      0
ATOM   2066  CG1 VAL A 133      41.495  49.336  33.028  1.00  0.00           C0.      0
ATOM   2067 HG11 VAL A 133      41.278  50.401  32.946  1.00  0.00           H0.      0
ATOM   2068 HG12 VAL A 133      41.338  49.028  34.062  1.00  0.00           H0.      0
ATOM   2069 HG13 VAL A 133      42.561  49.233  32.827  1.00  0.00           H0.      0
ATOM   2070  CG2 VAL A 133      40.893  48.932  30.678  1.00  0.00           C0.      0
ATOM   2071 HG21 VAL A 133      41.959  48.869  30.459  1.00  0.00           H0.      0
ATOM   2072 HG22 VAL A 133      40.317  48.309  29.993  1.00  0.00           H0.      0
ATOM   2073 HG23 VAL A 133      40.458  49.923  30.547  1.00  0.00           H0.      0
ATOM   2074  C   VAL A 133      40.817  46.438  33.738  1.00  0.00           C0.      0
ATOM   2075  O   VAL A 133      39.713  46.415  34.242  1.00  0.00           O0.      0
ATOM   2076  N   ILE A 134      41.953  46.235  34.349  1.00  0.00           N0.      0
ATOM   2077  H   ILE A 134      42.775  46.246  33.763  1.00  0.00           H0.      0
ATOM   2078  CA  ILE A 134      42.027  46.048  35.820  1.00  0.00           C0.      0
ATOM   2079  HA  ILE A 134      41.012  46.021  36.217  1.00  0.00           H0.      0
ATOM   2080  CB  ILE A 134      42.603  44.689  36.192  1.00  0.00           C0.      0
ATOM   2081  HB  ILE A 134      42.648  44.681  37.281  1.00  0.00           H0.      0
ATOM   2082  CG2 ILE A 134      41.582  43.559  35.767  1.00  0.00           C0.      0
ATOM   2083 HG21 ILE A 134      40.530  43.719  36.006  1.00  0.00           H0.      0
ATOM   2084 HG22 ILE A 134      41.641  43.296  34.711  1.00  0.00           H0.      0
ATOM   2085 HG23 ILE A 134      41.856  42.669  36.333  1.00  0.00           H0.      0
ATOM   2086  CG1 ILE A 134      44.042  44.556  35.598  1.00  0.00           C0.      0
ATOM   2087 HG12 ILE A 134      44.091  44.641  34.512  1.00  0.00           H0.      0
ATOM   2088 HG13 ILE A 134      44.697  45.311  36.033  1.00  0.00           H0.      0
ATOM   2089  CD1 ILE A 134      44.634  43.201  36.067  1.00  0.00           C0.      0
ATOM   2090 HD11 ILE A 134      44.711  43.078  37.148  1.00  0.00           H0.      0
ATOM   2091 HD12 ILE A 134      44.025  42.439  35.579  1.00  0.00           H0.      0
ATOM   2092 HD13 ILE A 134      45.646  43.188  35.664  1.00  0.00           H0.      0
ATOM   2093  C   ILE A 134      42.694  47.171  36.511  1.00  0.00           C0.      0
ATOM   2094  O   ILE A 134      43.710  47.616  36.007  1.00  0.00           O0.      0
ATOM   2095  N   CYS A 135      42.253  47.485  37.733  1.00  0.00           N0.      0
ATOM   2096  H   CYS A 135      41.360  47.065  37.949  1.00  0.00           H0.      0
ATOM   2097  CA  CYS A 135      42.934  48.257  38.762  1.00  0.00           C0.      0
ATOM   2098  HA  CYS A 135      43.974  48.395  38.463  1.00  0.00           H0.      0
ATOM   2099  CB  CYS A 135      42.392  49.702  38.898  1.00  0.00           C0.      0
ATOM   2100  HB2 CYS A 135      41.728  49.568  39.752  1.00  0.00           H0.      0
ATOM   2101  HB3 CYS A 135      43.189  50.378  39.210  1.00  0.00           H0.      0
ATOM   2102  SG  CYS A 135      41.461  50.383  37.422  1.00  0.00           S0.      0
ATOM   2103  HG  CYS A 135      40.367  49.630  37.568  1.00  0.00           H0.      0
ATOM   2104  C   CYS A 135      42.951  47.415  40.021  1.00  0.00           C0.      0
ATOM   2105  O   CYS A 135      41.913  46.893  40.468  1.00  0.00           O0.      0
ATOM   2106  N   LEU A 136      44.094  47.075  40.619  1.00  0.00           N0.      0
ATOM   2107  H   LEU A 136      44.935  47.254  40.089  1.00  0.00           H0.      0
ATOM   2108  CA  LEU A 136      44.126  46.156  41.792  1.00  0.00           C0.      0
ATOM   2109  HA  LEU A 136      43.128  46.102  42.228  1.00  0.00           H0.      0
ATOM   2110  CB  LEU A 136      44.540  44.690  41.287  1.00  0.00           C0.      0
ATOM   2111  HB2 LEU A 136      45.480  44.758  40.740  1.00  0.00           H0.      0
ATOM   2112  HB3 LEU A 136      44.636  44.059  42.170  1.00  0.00           H0.      0
ATOM   2113  CG  LEU A 136      43.423  43.982  40.464  1.00  0.00           C0.      0
ATOM   2114  HG  LEU A 136      43.200  44.469  39.515  1.00  0.00           H0.      0
ATOM   2115  CD1 LEU A 136      43.919  42.545  39.971  1.00  0.00           C0.      0
ATOM   2116 HD11 LEU A 136      44.172  41.987  40.872  1.00  0.00           H0.      0
ATOM   2117 HD12 LEU A 136      43.051  42.120  39.468  1.00  0.00           H0.      0
ATOM   2118 HD13 LEU A 136      44.804  42.638  39.342  1.00  0.00           H0.      0
ATOM   2119  CD2 LEU A 136      42.107  43.698  41.213  1.00  0.00           C0.      0
ATOM   2120 HD21 LEU A 136      41.336  43.344  40.529  1.00  0.00           H0.      0
ATOM   2121 HD22 LEU A 136      42.192  43.105  42.124  1.00  0.00           H0.      0
ATOM   2122 HD23 LEU A 136      41.814  44.669  41.612  1.00  0.00           H0.      0
ATOM   2123  C   LEU A 136      45.182  46.557  42.827  1.00  0.00           C0.      0
ATOM   2124  O   LEU A 136      46.321  46.863  42.597  1.00  0.00           O0.      0
ATOM   2125  N   GLY A 137      44.790  46.469  44.116  1.00  0.00           N0.      0
ATOM   2126  H   GLY A 137      43.838  46.204  44.328  1.00  0.00           H0.      0
ATOM   2127  CA  GLY A 137      45.677  46.571  45.290  1.00  0.00           C0.      0
ATOM   2128  HA2 GLY A 137      45.480  45.706  45.924  1.00  0.00           H0.      0
ATOM   2129  HA3 GLY A 137      46.690  46.542  44.886  1.00  0.00           H0.      0
ATOM   2130  C   GLY A 137      45.517  47.887  46.113  1.00  0.00           C0.      0
ATOM   2131  O   GLY A 137      46.438  48.550  46.623  1.00  0.00           O0.      0
ATOM   2132  N   ASN A 138      44.242  48.282  46.379  1.00  0.00           N0.      0
ATOM   2133  H   ASN A 138      43.565  47.569  46.149  1.00  0.00           H0.      0
ATOM   2134  CA  ASN A 138      43.768  49.622  46.774  1.00  0.00           C0.      0
ATOM   2135  HA  ASN A 138      42.686  49.717  46.683  1.00  0.00           H0.      0
ATOM   2136  CB  ASN A 138      44.175  49.895  48.225  1.00  0.00           C0.      0
ATOM   2137  HB2 ASN A 138      43.631  49.221  48.887  1.00  0.00           H0.      0
ATOM   2138  HB3 ASN A 138      45.255  49.765  48.296  1.00  0.00           H0.      0
ATOM   2139  CG  ASN A 138      43.873  51.235  48.764  1.00  0.00           C0.      0
ATOM   2140  OD1 ASN A 138      42.830  51.832  48.473  1.00  0.00           O0.      0
ATOM   2141  ND2 ASN A 138      44.714  51.697  49.658  1.00  0.00           N0.      0
ATOM   2142 HD21 ASN A 138      44.511  52.657  49.897  1.00  0.00           H0.      0
ATOM   2143 HD22 ASN A 138      45.495  51.118  49.932  1.00  0.00           H0.      0
ATOM   2144  C   ASN A 138      44.257  50.644  45.726  1.00  0.00           C0.      0
ATOM   2145  O   ASN A 138      45.058  51.600  45.995  1.00  0.00           O0.      0
ATOM   2146  N   SER A 139      43.826  50.437  44.497  1.00  0.00           N0.      0
ATOM   2147  H   SER A 139      43.170  49.708  44.257  1.00  0.00           H0.      0
ATOM   2148  CA  SER A 139      44.408  51.191  43.400  1.00  0.00           C0.      0
ATOM   2149  HA  SER A 139      45.486  51.261  43.547  1.00  0.00           H0.      0
ATOM   2150  CB  SER A 139      44.169  50.558  42.028  1.00  0.00           C0.      0
ATOM   2151  HB2 SER A 139      44.570  51.205  41.248  1.00  0.00           H0.      0
ATOM   2152  HB3 SER A 139      44.761  49.643  42.036  1.00  0.00           H0.      0
ATOM   2153  OG  SER A 139      42.801  50.349  41.861  1.00  0.00           O0.      0
ATOM   2154  HG  SER A 139      42.548  49.625  42.439  1.00  0.00           H0.      0
ATOM   2155  C   SER A 139      43.839  52.656  43.452  1.00  0.00           C0.      0
ATOM   2156  O   SER A 139      44.601  53.517  43.454  1.00  0.00           O0.      0
ATOM   2157  N   PHE A 140      42.528  52.854  43.672  1.00  0.00           N0.      0
ATOM   2158  H   PHE A 140      41.955  52.025  43.744  1.00  0.00           H0.      0
ATOM   2159  CA  PHE A 140      41.927  54.202  43.600  1.00  0.00           C0.      0
ATOM   2160  HA  PHE A 140      42.096  54.513  42.569  1.00  0.00           H0.      0
ATOM   2161  CB  PHE A 140      40.363  54.108  43.801  1.00  0.00           C0.      0
ATOM   2162  HB2 PHE A 140      39.934  53.368  43.126  1.00  0.00           H0.      0
ATOM   2163  HB3 PHE A 140      40.219  53.837  44.847  1.00  0.00           H0.      0
ATOM   2164  CG  PHE A 140      39.696  55.475  43.589  1.00  0.00           C0.      0
ATOM   2165  CD1 PHE A 140      39.564  55.926  42.241  1.00  0.00           C0.      0
ATOM   2166  HD1 PHE A 140      39.915  55.271  41.457  1.00  0.00           H0.      0
ATOM   2167  CE1 PHE A 140      38.805  57.120  41.957  1.00  0.00           C0.      0
ATOM   2168  HE1 PHE A 140      38.718  57.421  40.923  1.00  0.00           H0.      0
ATOM   2169  CZ  PHE A 140      38.245  57.833  43.082  1.00  0.00           C0.      0
ATOM   2170  HZ  PHE A 140      37.618  58.707  42.979  1.00  0.00           H0.      0
ATOM   2171  CE2 PHE A 140      38.408  57.291  44.401  1.00  0.00           C0.      0
ATOM   2172  HE2 PHE A 140      37.943  57.773  45.248  1.00  0.00           H0.      0
ATOM   2173  CD2 PHE A 140      39.193  56.154  44.710  1.00  0.00           C0.      0
ATOM   2174  HD2 PHE A 140      39.425  55.825  45.712  1.00  0.00           H0.      0
ATOM   2175  C   PHE A 140      42.479  55.257  44.533  1.00  0.00           C0.      0
ATOM   2176  O   PHE A 140      42.666  56.387  44.128  1.00  0.00           O0.      0
ATOM   2177  N   ALA A 141      42.882  54.871  45.727  1.00  0.00           N0.      0
ATOM   2178  H   ALA A 141      42.699  53.902  45.946  1.00  0.00           H0.      0
ATOM   2179  CA  ALA A 141      43.372  55.826  46.760  1.00  0.00           C0.      0
ATOM   2180  HA  ALA A 141      42.650  56.642  46.769  1.00  0.00           H0.      0
ATOM   2181  CB  ALA A 141      43.460  55.173  48.110  1.00  0.00           C0.      0
ATOM   2182  HB1 ALA A 141      42.636  54.477  48.268  1.00  0.00           H0.      0
ATOM   2183  HB2 ALA A 141      44.395  54.613  48.080  1.00  0.00           H0.      0
ATOM   2184  HB3 ALA A 141      43.553  55.968  48.850  1.00  0.00           H0.      0
ATOM   2185  C   ALA A 141      44.605  56.576  46.304  1.00  0.00           C0.      0
ATOM   2186  O   ALA A 141      44.879  57.628  46.850  1.00  0.00           O0.      0
ATOM   2187  N   HID A 142      45.495  56.013  45.427  1.00  0.00           N0.      0
ATOM   2188  H   HID A 142      45.244  55.129  45.007  1.00  0.00           H0.      0
ATOM   2189  CA  HID A 142      46.650  56.702  44.787  1.00  0.00           C0.      0
ATOM   2190  HA  HID A 142      47.264  57.009  45.634  1.00  0.00           H0.      0
ATOM   2191  CB  HID A 142      47.272  55.670  43.904  1.00  0.00           C0.      0
ATOM   2192  HB2 HID A 142      46.573  54.901  43.576  1.00  0.00           H0.      0
ATOM   2193  HB3 HID A 142      47.807  56.165  43.092  1.00  0.00           H0.      0
ATOM   2194  CG  HID A 142      48.272  54.825  44.588  1.00  0.00           C0.      0
ATOM   2195  ND1 HID A 142      49.630  55.108  44.840  1.00  0.00           N0.      0
ATOM   2196  HD1 HID A 142      50.182  55.878  44.490  1.00  0.00           H0.      0
ATOM   2197  CE1 HID A 142      50.127  54.100  45.592  1.00  0.00           C0.      0
ATOM   2198  HE1 HID A 142      51.132  54.061  45.985  1.00  0.00           H0.      0
ATOM   2199  NE2 HID A 142      49.116  53.302  46.019  1.00  0.00           N0.      0
ATOM   2200  CD2 HID A 142      47.994  53.734  45.327  1.00  0.00           C0.      0
ATOM   2201  HD2 HID A 142      46.986  53.363  45.433  1.00  0.00           H0.      0
ATOM   2202  C   HID A 142      46.376  57.991  43.969  1.00  0.00           C0.      0
ATOM   2203  O   HID A 142      47.209  58.882  43.936  1.00  0.00           O0.      0
ATOM   2204  N   LEU A 143      45.152  58.195  43.502  1.00  0.00           N0.      0
ATOM   2205  H   LEU A 143      44.485  57.456  43.669  1.00  0.00           H0.      0
ATOM   2206  CA  LEU A 143      44.802  59.454  42.891  1.00  0.00           C0.      0
ATOM   2207  HA  LEU A 143      45.533  59.803  42.162  1.00  0.00           H0.      0
ATOM   2208  CB  LEU A 143      43.465  59.403  42.075  1.00  0.00           C0.      0
ATOM   2209  HB2 LEU A 143      42.678  58.914  42.650  1.00  0.00           H0.      0
ATOM   2210  HB3 LEU A 143      43.295  60.455  41.848  1.00  0.00           H0.      0
ATOM   2211  CG  LEU A 143      43.645  58.501  40.770  1.00  0.00           C0.      0
ATOM   2212  HG  LEU A 143      44.609  58.683  40.295  1.00  0.00           H0.      0
ATOM   2213  CD1 LEU A 143      43.534  56.978  41.135  1.00  0.00           C0.      0
ATOM   2214 HD11 LEU A 143      42.525  56.750  41.480  1.00  0.00           H0.      0
ATOM   2215 HD12 LEU A 143      43.834  56.492  40.207  1.00  0.00           H0.      0
ATOM   2216 HD13 LEU A 143      44.323  56.547  41.751  1.00  0.00           H0.      0
ATOM   2217  CD2 LEU A 143      42.490  58.912  39.874  1.00  0.00           C0.      0
ATOM   2218 HD21 LEU A 143      41.514  58.800  40.348  1.00  0.00           H0.      0
ATOM   2219 HD22 LEU A 143      42.687  59.934  39.550  1.00  0.00           H0.      0
ATOM   2220 HD23 LEU A 143      42.544  58.253  39.007  1.00  0.00           H0.      0
ATOM   2221  C   LEU A 143      44.566  60.549  44.002  1.00  0.00           C0.      0
ATOM   2222  O   LEU A 143      43.766  60.369  44.940  1.00  0.00           O0.      0
ATOM   2223  N   PRO A 144      45.356  61.649  43.948  1.00  0.00           N0.      0
ATOM   2224  CD  PRO A 144      46.412  61.963  42.994  1.00  0.00           C0.      0
ATOM   2225  HD2 PRO A 144      45.907  61.953  42.028  1.00  0.00           H0.      0
ATOM   2226  HD3 PRO A 144      47.164  61.174  42.982  1.00  0.00           H0.      0
ATOM   2227  CG  PRO A 144      47.027  63.286  43.329  1.00  0.00           C0.      0
ATOM   2228  HG2 PRO A 144      46.514  64.078  42.785  1.00  0.00           H0.      0
ATOM   2229  HG3 PRO A 144      48.116  63.238  43.357  1.00  0.00           H0.      0
ATOM   2230  CB  PRO A 144      46.636  63.491  44.692  1.00  0.00           C0.      0
ATOM   2231  HB2 PRO A 144      46.661  64.542  44.980  1.00  0.00           H0.      0
ATOM   2232  HB3 PRO A 144      47.387  63.059  45.353  1.00  0.00           H0.      0
ATOM   2233  CA  PRO A 144      45.357  62.750  44.927  1.00  0.00           C0.      0
ATOM   2234  HA  PRO A 144      45.366  62.311  45.925  1.00  0.00           H0.      0
ATOM   2235  C   PRO A 144      44.226  63.814  44.770  1.00  0.00           C0.      0
ATOM   2236  O   PRO A 144      43.590  63.777  43.704  1.00  0.00           O0.      0
ATOM   2237  N   ASP A 145      44.057  64.739  45.719  1.00  0.00           N0.      0
ATOM   2238  H   ASP A 145      44.536  64.696  46.607  1.00  0.00           H0.      0
ATOM   2239  CA  ASP A 145      43.400  66.041  45.595  1.00  0.00           C0.      0
ATOM   2240  HA  ASP A 145      43.254  66.375  44.568  1.00  0.00           H0.      0
ATOM   2241  CB  ASP A 145      41.949  65.784  46.109  1.00  0.00           C0.      0
ATOM   2242  HB2 ASP A 145      41.389  65.054  45.526  1.00  0.00           H0.      0
ATOM   2243  HB3 ASP A 145      42.078  65.413  47.126  1.00  0.00           H0.      0
ATOM   2244  CG  ASP A 145      41.154  67.105  46.115  1.00  0.00           C0.      0
ATOM   2245  OD1 ASP A 145      41.404  68.053  45.348  1.00  0.00           O0.      0
ATOM   2246  OD2 ASP A 145      40.201  67.196  46.878  1.00  0.00           O0.      0
ATOM   2247  C   ASP A 145      44.108  67.033  46.424  1.00  0.00           C0.      0
ATOM   2248  O   ASP A 145      44.426  66.752  47.600  1.00  0.00           O0.      0
ATOM   2249  N   SER A 146      44.277  68.215  45.938  1.00  0.00           N0.      0
ATOM   2250  H   SER A 146      43.746  68.429  45.106  1.00  0.00           H0.      0
ATOM   2251  CA  SER A 146      44.656  69.438  46.742  1.00  0.00           C0.      0
ATOM   2252  HA  SER A 146      44.758  69.157  47.790  1.00  0.00           H0.      0
ATOM   2253  CB  SER A 146      46.082  69.886  46.376  1.00  0.00           C0.      0
ATOM   2254  HB2 SER A 146      46.425  70.601  47.124  1.00  0.00           H0.      0
ATOM   2255  HB3 SER A 146      46.739  69.018  46.432  1.00  0.00           H0.      0
ATOM   2256  OG  SER A 146      46.141  70.386  45.026  1.00  0.00           O0.      0
ATOM   2257  HG  SER A 146      45.824  69.731  44.400  1.00  0.00           H0.      0
ATOM   2258  C   SER A 146      43.574  70.590  46.759  1.00  0.00           C0.      0
ATOM   2259  O   SER A 146      43.882  71.560  47.478  1.00  0.00           O0.      0
ATOM   2260  N   LYS A 147      42.362  70.429  46.202  1.00  0.00           N0.      0
ATOM   2261  H   LYS A 147      42.196  69.556  45.722  1.00  0.00           H0.      0
ATOM   2262  CA  LYS A 147      41.273  71.418  46.072  1.00  0.00           C0.      0
ATOM   2263  HA  LYS A 147      41.742  72.349  46.391  1.00  0.00           H0.      0
ATOM   2264  CB  LYS A 147      41.025  71.572  44.591  1.00  0.00           C0.      0
ATOM   2265  HB2 LYS A 147      41.950  71.807  44.063  1.00  0.00           H0.      0
ATOM   2266  HB3 LYS A 147      40.745  70.589  44.213  1.00  0.00           H0.      0
ATOM   2267  CG  LYS A 147      39.922  72.633  44.196  1.00  0.00           C0.      0
ATOM   2268  HG2 LYS A 147      39.013  72.254  44.662  1.00  0.00           H0.      0
ATOM   2269  HG3 LYS A 147      40.076  73.587  44.700  1.00  0.00           H0.      0
ATOM   2270  CD  LYS A 147      39.617  72.741  42.667  1.00  0.00           C0.      0
ATOM   2271  HD2 LYS A 147      40.568  72.838  42.144  1.00  0.00           H0.      0
ATOM   2272  HD3 LYS A 147      39.129  71.800  42.413  1.00  0.00           H0.      0
ATOM   2273  CE  LYS A 147      38.600  73.813  42.370  1.00  0.00           C0.      0
ATOM   2274  HE2 LYS A 147      39.039  74.736  42.749  1.00  0.00           H0.      0
ATOM   2275  HE3 LYS A 147      38.588  73.919  41.285  1.00  0.00           H0.      0
ATOM   2276  NZ  LYS A 147      37.209  73.494  42.858  1.00  0.00           N0.      0
ATOM   2277  HZ1 LYS A 147      37.166  73.360  43.859  1.00  0.00           H0.      0
ATOM   2278  HZ2 LYS A 147      36.523  74.191  42.605  1.00  0.00           H0.      0
ATOM   2279  HZ3 LYS A 147      36.935  72.618  42.435  1.00  0.00           H0.      0
ATOM   2280  C   LYS A 147      40.021  71.093  46.920  1.00  0.00           C0.      0
ATOM   2281  O   LYS A 147      39.295  72.076  47.254  1.00  0.00           O0.      0
ATOM   2282  N   GLY A 148      39.765  69.882  47.331  1.00  0.00           N0.      0
ATOM   2283  H   GLY A 148      40.391  69.173  46.977  1.00  0.00           H0.      0
ATOM   2284  CA  GLY A 148      38.440  69.494  47.738  1.00  0.00           C0.      0
ATOM   2285  HA2 GLY A 148      38.613  68.589  48.320  1.00  0.00           H0.      0
ATOM   2286  HA3 GLY A 148      37.974  70.238  48.384  1.00  0.00           H0.      0
ATOM   2287  C   GLY A 148      37.557  69.182  46.572  1.00  0.00           C0.      0
ATOM   2288  O   GLY A 148      36.424  69.687  46.507  1.00  0.00           O0.      0
ATOM   2289  N   ASP A 149      38.130  68.575  45.559  1.00  0.00           N0.      0
ATOM   2290  H   ASP A 149      39.031  68.129  45.663  1.00  0.00           H0.      0
ATOM   2291  CA  ASP A 149      37.470  68.290  44.304  1.00  0.00           C0.      0
ATOM   2292  HA  ASP A 149      36.381  68.322  44.344  1.00  0.00           H0.      0
ATOM   2293  CB  ASP A 149      37.939  69.357  43.314  1.00  0.00           C0.      0
ATOM   2294  HB2 ASP A 149      38.184  70.233  43.915  1.00  0.00           H0.      0
ATOM   2295  HB3 ASP A 149      38.867  68.991  42.874  1.00  0.00           H0.      0
ATOM   2296  CG  ASP A 149      36.747  69.693  42.344  1.00  0.00           C0.      0
ATOM   2297  OD1 ASP A 149      36.740  70.826  41.792  1.00  0.00           O0.      0
ATOM   2298  OD2 ASP A 149      35.973  68.737  41.886  1.00  0.00           O0.      0
ATOM   2299  C   ASP A 149      37.794  66.862  43.774  1.00  0.00           C0.      0
ATOM   2300  O   ASP A 149      38.919  66.306  44.035  1.00  0.00           O0.      0
ATOM   2301  N   GLN A 150      36.868  66.259  43.019  1.00  0.00           N0.      0
ATOM   2302  H   GLN A 150      35.954  66.680  42.930  1.00  0.00           H0.      0
ATOM   2303  CA  GLN A 150      37.064  64.932  42.356  1.00  0.00           C0.      0
ATOM   2304  HA  GLN A 150      38.013  64.479  42.643  1.00  0.00           H0.      0
ATOM   2305  CB  GLN A 150      36.102  63.892  42.945  1.00  0.00           C0.      0
ATOM   2306  HB2 GLN A 150      35.112  64.192  42.602  1.00  0.00           H0.      0
ATOM   2307  HB3 GLN A 150      36.237  62.895  42.527  1.00  0.00           H0.      0
ATOM   2308  CG  GLN A 150      36.178  63.662  44.441  1.00  0.00           C0.      0
ATOM   2309  HG2 GLN A 150      36.019  62.595  44.598  1.00  0.00           H0.      0
ATOM   2310  HG3 GLN A 150      37.241  63.801  44.640  1.00  0.00           H0.      0
ATOM   2311  CD  GLN A 150      35.318  64.583  45.318  1.00  0.00           C0.      0
ATOM   2312  OE1 GLN A 150      34.259  65.105  44.894  1.00  0.00           O0.      0
ATOM   2313  NE2 GLN A 150      35.764  65.037  46.436  1.00  0.00           N0.      0
ATOM   2314 HE21 GLN A 150      35.123  65.509  47.058  1.00  0.00           H0.      0
ATOM   2315 HE22 GLN A 150      36.707  64.852  46.745  1.00  0.00           H0.      0
ATOM   2316  C   GLN A 150      37.011  65.062  40.839  1.00  0.00           C0.      0
ATOM   2317  O   GLN A 150      37.071  64.075  40.149  1.00  0.00           O0.      0
ATOM   2318  N   SER A 151      37.039  66.261  40.323  1.00  0.00           N0.      0
ATOM   2319  H   SER A 151      37.078  67.002  41.007  1.00  0.00           H0.      0
ATOM   2320  CA  SER A 151      36.999  66.551  38.891  1.00  0.00           C0.      0
ATOM   2321  HA  SER A 151      36.076  66.200  38.430  1.00  0.00           H0.      0
ATOM   2322  CB  SER A 151      37.159  68.075  38.634  1.00  0.00           C0.      0
ATOM   2323  HB2 SER A 151      38.088  68.474  39.041  1.00  0.00           H0.      0
ATOM   2324  HB3 SER A 151      37.116  68.208  37.553  1.00  0.00           H0.      0
ATOM   2325  OG  SER A 151      36.077  68.778  39.232  1.00  0.00           O0.      0
ATOM   2326  HG  SER A 151      36.294  69.003  40.140  1.00  0.00           H0.      0
ATOM   2327  C   SER A 151      37.901  65.823  38.000  1.00  0.00           C0.      0
ATOM   2328  O   SER A 151      37.548  65.345  36.990  1.00  0.00           O0.      0
ATOM   2329  N   GLU A 152      39.195  65.860  38.419  1.00  0.00           N0.      0
ATOM   2330  H   GLU A 152      39.363  66.331  39.297  1.00  0.00           H0.      0
ATOM   2331  CA  GLU A 152      40.269  65.150  37.733  1.00  0.00           C0.      0
ATOM   2332  HA  GLU A 152      40.171  65.233  36.650  1.00  0.00           H0.      0
ATOM   2333  CB  GLU A 152      41.698  65.602  38.140  1.00  0.00           C0.      0
ATOM   2334  HB2 GLU A 152      41.768  65.596  39.228  1.00  0.00           H0.      0
ATOM   2335  HB3 GLU A 152      42.420  64.888  37.742  1.00  0.00           H0.      0
ATOM   2336  CG  GLU A 152      42.191  66.970  37.527  1.00  0.00           C0.      0
ATOM   2337  HG2 GLU A 152      43.273  66.943  37.396  1.00  0.00           H0.      0
ATOM   2338  HG3 GLU A 152      41.695  67.028  36.558  1.00  0.00           H0.      0
ATOM   2339  CD  GLU A 152      41.815  68.186  38.320  1.00  0.00           C0.      0
ATOM   2340  OE1 GLU A 152      41.328  69.168  37.679  1.00  0.00           O0.      0
ATOM   2341  OE2 GLU A 152      41.707  68.093  39.590  1.00  0.00           O0.      0
ATOM   2342  C   GLU A 152      40.166  63.648  37.999  1.00  0.00           C0.      0
ATOM   2343  O   GLU A 152      40.650  62.889  37.149  1.00  0.00           O0.      0
ATOM   2344  N   HIE A 153      39.597  63.180  39.090  1.00  0.00           N0.      0
ATOM   2345  H   HIE A 153      39.333  63.913  39.732  1.00  0.00           H0.      0
ATOM   2346  CA  HIE A 153      39.284  61.771  39.264  1.00  0.00           C0.      0
ATOM   2347  HA  HIE A 153      40.130  61.177  38.919  1.00  0.00           H0.      0
ATOM   2348  CB  HIE A 153      38.829  61.386  40.660  1.00  0.00           C0.      0
ATOM   2349  HB2 HIE A 153      37.802  61.686  40.870  1.00  0.00           H0.      0
ATOM   2350  HB3 HIE A 153      38.782  60.299  40.728  1.00  0.00           H0.      0
ATOM   2351  CG  HIE A 153      39.672  61.823  41.814  1.00  0.00           C0.      0
ATOM   2352  ND1 HIE A 153      39.285  61.661  43.130  1.00  0.00           N0.      0
ATOM   2353  CE1 HIE A 153      40.356  62.017  43.893  1.00  0.00           C0.      0
ATOM   2354  HE1 HIE A 153      40.273  61.990  44.969  1.00  0.00           H0.      0
ATOM   2355  NE2 HIE A 153      41.320  62.443  43.109  1.00  0.00           N0.      0
ATOM   2356  HE2 HIE A 153      42.237  62.771  43.378  1.00  0.00           H0.      0
ATOM   2357  CD2 HIE A 153      40.907  62.350  41.781  1.00  0.00           C0.      0
ATOM   2358  HD2 HIE A 153      41.562  62.609  40.963  1.00  0.00           H0.      0
ATOM   2359  C   HIE A 153      38.188  61.304  38.234  1.00  0.00           C0.      0
ATOM   2360  O   HIE A 153      38.200  60.238  37.667  1.00  0.00           O0.      0
ATOM   2361  N   ARG A 154      37.134  62.135  38.054  1.00  0.00           N0.      0
ATOM   2362  H   ARG A 154      37.186  62.985  38.597  1.00  0.00           H0.      0
ATOM   2363  CA  ARG A 154      36.062  61.794  37.170  1.00  0.00           C0.      0
ATOM   2364  HA  ARG A 154      35.752  60.750  37.208  1.00  0.00           H0.      0
ATOM   2365  CB  ARG A 154      34.850  62.732  37.454  1.00  0.00           C0.      0
ATOM   2366  HB2 ARG A 154      35.200  63.684  37.853  1.00  0.00           H0.      0
ATOM   2367  HB3 ARG A 154      34.289  62.842  36.526  1.00  0.00           H0.      0
ATOM   2368  CG  ARG A 154      33.971  62.103  38.572  1.00  0.00           C0.      0
ATOM   2369  HG2 ARG A 154      33.914  61.051  38.292  1.00  0.00           H0.      0
ATOM   2370  HG3 ARG A 154      34.462  62.220  39.537  1.00  0.00           H0.      0
ATOM   2371  CD  ARG A 154      32.594  62.759  38.493  1.00  0.00           C0.      0
ATOM   2372  HD2 ARG A 154      32.714  63.619  37.833  1.00  0.00           H0.      0
ATOM   2373  HD3 ARG A 154      31.896  62.074  38.013  1.00  0.00           H0.      0
ATOM   2374  NE  ARG A 154      32.223  63.108  39.879  1.00  0.00           N0.      0
ATOM   2375  HE  ARG A 154      32.696  63.798  40.445  1.00  0.00           H0.      0
ATOM   2376  CZ  ARG A 154      31.092  62.642  40.476  1.00  0.00           C0.      0
ATOM   2377  NH1 ARG A 154      30.816  62.826  41.715  1.00  0.00           N0.      0
ATOM   2378 HH11 ARG A 154      31.293  63.575  42.195  1.00  0.00           H0.      0
ATOM   2379 HH12 ARG A 154      29.968  62.514  42.167  1.00  0.00           H0.      0
ATOM   2380  NH2 ARG A 154      30.197  61.858  39.896  1.00  0.00           N0.      0
ATOM   2381 HH21 ARG A 154      30.160  61.883  38.887  1.00  0.00           H0.      0
ATOM   2382 HH22 ARG A 154      29.366  61.630  40.423  1.00  0.00           H0.      0
ATOM   2383  C   ARG A 154      36.615  61.839  35.716  1.00  0.00           C0.      0
ATOM   2384  O   ARG A 154      36.431  60.870  34.917  1.00  0.00           O0.      0
ATOM   2385  N   LEU A 155      37.519  62.785  35.415  1.00  0.00           N0.      0
ATOM   2386  H   LEU A 155      37.531  63.588  36.027  1.00  0.00           H0.      0
ATOM   2387  CA  LEU A 155      38.070  62.865  34.033  1.00  0.00           C0.      0
ATOM   2388  HA  LEU A 155      37.221  62.777  33.355  1.00  0.00           H0.      0
ATOM   2389  CB  LEU A 155      38.798  64.202  33.938  1.00  0.00           C0.      0
ATOM   2390  HB2 LEU A 155      38.169  64.993  34.344  1.00  0.00           H0.      0
ATOM   2391  HB3 LEU A 155      39.631  64.171  34.640  1.00  0.00           H0.      0
ATOM   2392  CG  LEU A 155      39.229  64.616  32.544  1.00  0.00           C0.      0
ATOM   2393  HG  LEU A 155      39.803  63.790  32.124  1.00  0.00           H0.      0
ATOM   2394  CD1 LEU A 155      38.093  64.785  31.519  1.00  0.00           C0.      0
ATOM   2395 HD11 LEU A 155      37.336  65.441  31.948  1.00  0.00           H0.      0
ATOM   2396 HD12 LEU A 155      38.464  65.260  30.610  1.00  0.00           H0.      0
ATOM   2397 HD13 LEU A 155      37.679  63.797  31.314  1.00  0.00           H0.      0
ATOM   2398  CD2 LEU A 155      40.260  65.841  32.644  1.00  0.00           C0.      0
ATOM   2399 HD21 LEU A 155      41.206  65.435  33.002  1.00  0.00           H0.      0
ATOM   2400 HD22 LEU A 155      40.486  66.271  31.669  1.00  0.00           H0.      0
ATOM   2401 HD23 LEU A 155      39.924  66.655  33.287  1.00  0.00           H0.      0
ATOM   2402  C   LEU A 155      39.017  61.680  33.753  1.00  0.00           C0.      0
ATOM   2403  O   LEU A 155      39.013  61.295  32.629  1.00  0.00           O0.      0
ATOM   2404  N   ALA A 156      39.730  61.189  34.748  1.00  0.00           N0.      0
ATOM   2405  H   ALA A 156      39.636  61.711  35.607  1.00  0.00           H0.      0
ATOM   2406  CA  ALA A 156      40.646  60.088  34.592  1.00  0.00           C0.      0
ATOM   2407  HA  ALA A 156      41.300  60.270  33.739  1.00  0.00           H0.      0
ATOM   2408  CB  ALA A 156      41.467  60.020  35.909  1.00  0.00           C0.      0
ATOM   2409  HB1 ALA A 156      40.840  60.016  36.800  1.00  0.00           H0.      0
ATOM   2410  HB2 ALA A 156      42.099  59.140  35.794  1.00  0.00           H0.      0
ATOM   2411  HB3 ALA A 156      42.035  60.948  35.835  1.00  0.00           H0.      0
ATOM   2412  C   ALA A 156      39.983  58.732  34.366  1.00  0.00           C0.      0
ATOM   2413  O   ALA A 156      40.406  57.931  33.511  1.00  0.00           O0.      0
ATOM   2414  N   LEU A 157      38.959  58.441  35.191  1.00  0.00           N0.      0
ATOM   2415  H   LEU A 157      38.857  58.913  36.078  1.00  0.00           H0.      0
ATOM   2416  CA  LEU A 157      38.038  57.383  34.978  1.00  0.00           C0.      0
ATOM   2417  HA  LEU A 157      38.544  56.419  35.037  1.00  0.00           H0.      0
ATOM   2418  CB  LEU A 157      36.896  57.357  36.066  1.00  0.00           C0.      0
ATOM   2419  HB2 LEU A 157      36.685  58.415  36.220  1.00  0.00           H0.      0
ATOM   2420  HB3 LEU A 157      36.092  56.683  35.769  1.00  0.00           H0.      0
ATOM   2421  CG  LEU A 157      37.452  56.775  37.386  1.00  0.00           C0.      0
ATOM   2422  HG  LEU A 157      38.473  57.099  37.587  1.00  0.00           H0.      0
ATOM   2423  CD1 LEU A 157      36.595  57.183  38.525  1.00  0.00           C0.      0
ATOM   2424 HD11 LEU A 157      35.582  56.848  38.304  1.00  0.00           H0.      0
ATOM   2425 HD12 LEU A 157      36.993  56.737  39.436  1.00  0.00           H0.      0
ATOM   2426 HD13 LEU A 157      36.619  58.261  38.682  1.00  0.00           H0.      0
ATOM   2427  CD2 LEU A 157      37.640  55.254  37.496  1.00  0.00           C0.      0
ATOM   2428 HD21 LEU A 157      38.156  54.978  38.416  1.00  0.00           H0.      0
ATOM   2429 HD22 LEU A 157      36.664  54.776  37.574  1.00  0.00           H0.      0
ATOM   2430 HD23 LEU A 157      38.252  54.831  36.699  1.00  0.00           H0.      0
ATOM   2431  C   LEU A 157      37.421  57.493  33.578  1.00  0.00           C0.      0
ATOM   2432  O   LEU A 157      37.431  56.495  32.901  1.00  0.00           O0.      0
ATOM   2433  N   LYS A 158      36.988  58.679  33.086  1.00  0.00           N0.      0
ATOM   2434  H   LYS A 158      37.049  59.501  33.670  1.00  0.00           H0.      0
ATOM   2435  CA  LYS A 158      36.406  58.860  31.696  1.00  0.00           C0.      0
ATOM   2436  HA  LYS A 158      35.538  58.202  31.674  1.00  0.00           H0.      0
ATOM   2437  CB  LYS A 158      35.958  60.292  31.336  1.00  0.00           C0.      0
ATOM   2438  HB2 LYS A 158      36.671  61.070  31.608  1.00  0.00           H0.      0
ATOM   2439  HB3 LYS A 158      35.795  60.368  30.261  1.00  0.00           H0.      0
ATOM   2440  CG  LYS A 158      34.662  60.592  32.066  1.00  0.00           C0.      0
ATOM   2441  HG2 LYS A 158      33.884  59.942  31.667  1.00  0.00           H0.      0
ATOM   2442  HG3 LYS A 158      34.757  60.338  33.122  1.00  0.00           H0.      0
ATOM   2443  CD  LYS A 158      34.258  62.080  32.083  1.00  0.00           C0.      0
ATOM   2444  HD2 LYS A 158      34.842  62.573  32.861  1.00  0.00           H0.      0
ATOM   2445  HD3 LYS A 158      34.548  62.551  31.144  1.00  0.00           H0.      0
ATOM   2446  CE  LYS A 158      32.766  62.263  32.441  1.00  0.00           C0.      0
ATOM   2447  HE2 LYS A 158      32.300  61.770  31.588  1.00  0.00           H0.      0
ATOM   2448  HE3 LYS A 158      32.595  61.887  33.450  1.00  0.00           H0.      0
ATOM   2449  NZ  LYS A 158      32.424  63.723  32.375  1.00  0.00           N0.      0
ATOM   2450  HZ1 LYS A 158      32.851  64.183  33.165  1.00  0.00           H0.      0
ATOM   2451  HZ2 LYS A 158      32.777  64.098  31.506  1.00  0.00           H0.      0
ATOM   2452  HZ3 LYS A 158      31.415  63.779  32.398  1.00  0.00           H0.      0
ATOM   2453  C   LYS A 158      37.395  58.406  30.618  1.00  0.00           C0.      0
ATOM   2454  O   LYS A 158      36.966  57.829  29.611  1.00  0.00           O0.      0
ATOM   2455  N   ASN A 159      38.685  58.601  30.865  1.00  0.00           N0.      0
ATOM   2456  H   ASN A 159      38.991  59.048  31.718  1.00  0.00           H0.      0
ATOM   2457  CA  ASN A 159      39.722  58.156  29.928  1.00  0.00           C0.      0
ATOM   2458  HA  ASN A 159      39.369  58.517  28.962  1.00  0.00           H0.      0
ATOM   2459  CB  ASN A 159      41.044  58.833  30.257  1.00  0.00           C0.      0
ATOM   2460  HB2 ASN A 159      40.792  59.711  30.851  1.00  0.00           H0.      0
ATOM   2461  HB3 ASN A 159      41.627  58.201  30.926  1.00  0.00           H0.      0
ATOM   2462  CG  ASN A 159      41.917  59.283  29.100  1.00  0.00           C0.      0
ATOM   2463  OD1 ASN A 159      41.484  59.131  27.980  1.00  0.00           O0.      0
ATOM   2464  ND2 ASN A 159      43.127  59.806  29.276  1.00  0.00           N0.      0
ATOM   2465 HD21 ASN A 159      43.489  60.399  28.543  1.00  0.00           H0.      0
ATOM   2466 HD22 ASN A 159      43.454  59.994  30.213  1.00  0.00           H0.      0
ATOM   2467  C   ASN A 159      39.823  56.626  29.953  1.00  0.00           C0.      0
ATOM   2468  O   ASN A 159      40.211  56.056  28.931  1.00  0.00           O0.      0
ATOM   2469  N   ILE A 160      39.479  55.936  31.066  1.00  0.00           N0.      0
ATOM   2470  H   ILE A 160      39.161  56.411  31.899  1.00  0.00           H0.      0
ATOM   2471  CA  ILE A 160      39.538  54.491  31.130  1.00  0.00           C0.      0
ATOM   2472  HA  ILE A 160      40.366  54.160  30.503  1.00  0.00           H0.      0
ATOM   2473  CB  ILE A 160      39.679  54.014  32.613  1.00  0.00           C0.      0
ATOM   2474  HB  ILE A 160      38.997  54.542  33.280  1.00  0.00           H0.      0
ATOM   2475  CG2 ILE A 160      39.447  52.490  32.771  1.00  0.00           C0.      0
ATOM   2476 HG21 ILE A 160      39.710  52.029  33.723  1.00  0.00           H0.      0
ATOM   2477 HG22 ILE A 160      38.402  52.285  32.537  1.00  0.00           H0.      0
ATOM   2478 HG23 ILE A 160      39.987  51.916  32.017  1.00  0.00           H0.      0
ATOM   2479  CG1 ILE A 160      41.099  54.429  33.087  1.00  0.00           C0.      0
ATOM   2480 HG12 ILE A 160      41.868  53.858  32.567  1.00  0.00           H0.      0
ATOM   2481 HG13 ILE A 160      41.196  55.474  32.793  1.00  0.00           H0.      0
ATOM   2482  CD1 ILE A 160      41.385  54.309  34.580  1.00  0.00           C0.      0
ATOM   2483 HD11 ILE A 160      42.239  54.902  34.906  1.00  0.00           H0.      0
ATOM   2484 HD12 ILE A 160      40.523  54.431  35.236  1.00  0.00           H0.      0
ATOM   2485 HD13 ILE A 160      41.602  53.246  34.684  1.00  0.00           H0.      0
ATOM   2486  C   ILE A 160      38.267  53.968  30.546  1.00  0.00           C0.      0
ATOM   2487  O   ILE A 160      38.299  52.948  29.900  1.00  0.00           O0.      0
ATOM   2488  N   ALA A 161      37.155  54.662  30.745  1.00  0.00           N0.      0
ATOM   2489  H   ALA A 161      37.209  55.589  31.144  1.00  0.00           H0.      0
ATOM   2490  CA  ALA A 161      35.915  54.315  30.053  1.00  0.00           C0.      0
ATOM   2491  HA  ALA A 161      35.612  53.291  30.271  1.00  0.00           H0.      0
ATOM   2492  CB  ALA A 161      34.791  55.196  30.638  1.00  0.00           C0.      0
ATOM   2493  HB1 ALA A 161      34.949  56.245  30.392  1.00  0.00           H0.      0
ATOM   2494  HB2 ALA A 161      33.829  54.809  30.302  1.00  0.00           H0.      0
ATOM   2495  HB3 ALA A 161      34.785  55.227  31.728  1.00  0.00           H0.      0
ATOM   2496  C   ALA A 161      36.029  54.259  28.434  1.00  0.00           C0.      0
ATOM   2497  O   ALA A 161      35.638  53.282  27.810  1.00  0.00           O0.      0
ATOM   2498  N   SER A 162      36.688  55.277  27.863  1.00  0.00           N0.      0
ATOM   2499  H   SER A 162      37.165  55.897  28.503  1.00  0.00           H0.      0
ATOM   2500  CA  SER A 162      36.978  55.514  26.399  1.00  0.00           C0.      0
ATOM   2501  HA  SER A 162      36.091  55.518  25.765  1.00  0.00           H0.      0
ATOM   2502  CB  SER A 162      37.583  56.909  26.257  1.00  0.00           C0.      0
ATOM   2503  HB2 SER A 162      36.835  57.663  26.501  1.00  0.00           H0.      0
ATOM   2504  HB3 SER A 162      38.349  56.877  27.032  1.00  0.00           H0.      0
ATOM   2505  OG  SER A 162      38.146  57.249  24.931  1.00  0.00           O0.      0
ATOM   2506  HG  SER A 162      38.229  58.204  24.885  1.00  0.00           H0.      0
ATOM   2507  C   SER A 162      38.081  54.478  25.925  1.00  0.00           C0.      0
ATOM   2508  O   SER A 162      38.032  53.997  24.779  1.00  0.00           O0.      0
ATOM   2509  N   MET A 163      38.952  53.962  26.745  1.00  0.00           N0.      0
ATOM   2510  H   MET A 163      39.103  54.272  27.695  1.00  0.00           H0.      0
ATOM   2511  CA  MET A 163      39.928  52.906  26.514  1.00  0.00           C0.      0
ATOM   2512  HA  MET A 163      40.288  53.021  25.492  1.00  0.00           H0.      0
ATOM   2513  CB  MET A 163      41.083  52.992  27.566  1.00  0.00           C0.      0
ATOM   2514  HB2 MET A 163      41.307  54.029  27.817  1.00  0.00           H0.      0
ATOM   2515  HB3 MET A 163      40.636  52.744  28.528  1.00  0.00           H0.      0
ATOM   2516  CG  MET A 163      42.278  52.126  27.250  1.00  0.00           C0.      0
ATOM   2517  HG2 MET A 163      42.999  52.113  28.068  1.00  0.00           H0.      0
ATOM   2518  HG3 MET A 163      41.929  51.111  27.059  1.00  0.00           H0.      0
ATOM   2519  SD  MET A 163      43.176  52.529  25.616  1.00  0.00           S0.      0
ATOM   2520  CE  MET A 163      44.378  53.732  26.283  1.00  0.00           C0.      0
ATOM   2521  HE1 MET A 163      45.329  53.874  25.768  1.00  0.00           H0.      0
ATOM   2522  HE2 MET A 163      43.860  54.680  26.423  1.00  0.00           H0.      0
ATOM   2523  HE3 MET A 163      44.682  53.334  27.251  1.00  0.00           H0.      0
ATOM   2524  C   MET A 163      39.286  51.487  26.607  1.00  0.00           C0.      0
ATOM   2525  O   MET A 163      39.707  50.654  25.765  1.00  0.00           O0.      0
ATOM   2526  N   VAL A 164      38.454  51.229  27.611  1.00  0.00           N0.      0
ATOM   2527  H   VAL A 164      38.208  51.892  28.331  1.00  0.00           H0.      0
ATOM   2528  CA  VAL A 164      37.606  50.033  27.644  1.00  0.00           C0.      0
ATOM   2529  HA  VAL A 164      38.236  49.146  27.575  1.00  0.00           H0.      0
ATOM   2530  CB  VAL A 164      36.654  49.829  28.879  1.00  0.00           C0.      0
ATOM   2531  HB  VAL A 164      36.044  50.731  28.917  1.00  0.00           H0.      0
ATOM   2532  CG1 VAL A 164      35.686  48.628  28.804  1.00  0.00           C0.      0
ATOM   2533 HG11 VAL A 164      36.214  47.739  28.459  1.00  0.00           H0.      0
ATOM   2534 HG12 VAL A 164      35.321  48.367  29.798  1.00  0.00           H0.      0
ATOM   2535 HG13 VAL A 164      34.827  48.909  28.195  1.00  0.00           H0.      0
ATOM   2536  CG2 VAL A 164      37.470  49.652  30.118  1.00  0.00           C0.      0
ATOM   2537 HG21 VAL A 164      38.222  50.411  30.337  1.00  0.00           H0.      0
ATOM   2538 HG22 VAL A 164      36.843  49.595  31.007  1.00  0.00           H0.      0
ATOM   2539 HG23 VAL A 164      38.057  48.736  30.056  1.00  0.00           H0.      0
ATOM   2540  C   VAL A 164      36.702  50.020  26.345  1.00  0.00           C0.      0
ATOM   2541  O   VAL A 164      36.031  50.989  25.920  1.00  0.00           O0.      0
ATOM   2542  N   ARG A 165      36.677  48.910  25.644  1.00  0.00           N0.      0
ATOM   2543  H   ARG A 165      37.037  48.095  26.120  1.00  0.00           H0.      0
ATOM   2544  CA  ARG A 165      35.903  48.640  24.367  1.00  0.00           C0.      0
ATOM   2545  HA  ARG A 165      36.115  49.490  23.718  1.00  0.00           H0.      0
ATOM   2546  CB  ARG A 165      36.474  47.434  23.630  1.00  0.00           C0.      0
ATOM   2547  HB2 ARG A 165      36.069  47.372  22.621  1.00  0.00           H0.      0
ATOM   2548  HB3 ARG A 165      37.561  47.493  23.564  1.00  0.00           H0.      0
ATOM   2549  CG  ARG A 165      36.059  46.131  24.367  1.00  0.00           C0.      0
ATOM   2550  HG2 ARG A 165      36.527  46.100  25.350  1.00  0.00           H0.      0
ATOM   2551  HG3 ARG A 165      35.001  46.161  24.628  1.00  0.00           H0.      0
ATOM   2552  CD  ARG A 165      36.227  44.862  23.558  1.00  0.00           C0.      0
ATOM   2553  HD2 ARG A 165      35.835  44.087  24.216  1.00  0.00           H0.      0
ATOM   2554  HD3 ARG A 165      35.610  44.897  22.660  1.00  0.00           H0.      0
ATOM   2555  NE  ARG A 165      37.612  44.456  23.204  1.00  0.00           N0.      0
ATOM   2556  HE  ARG A 165      38.029  43.719  23.755  1.00  0.00           H0.      0
ATOM   2557  CZ  ARG A 165      38.326  44.871  22.264  1.00  0.00           C0.      0
ATOM   2558  NH1 ARG A 165      39.517  44.298  22.180  1.00  0.00           N0.      0
ATOM   2559 HH11 ARG A 165      39.698  43.642  22.926  1.00  0.00           H0.      0
ATOM   2560 HH12 ARG A 165      40.132  44.570  21.426  1.00  0.00           H0.      0
ATOM   2561  NH2 ARG A 165      37.983  45.832  21.500  1.00  0.00           N0.      0
ATOM   2562 HH21 ARG A 165      36.994  45.967  21.348  1.00  0.00           H0.      0
ATOM   2563 HH22 ARG A 165      38.706  46.130  20.860  1.00  0.00           H0.      0
ATOM   2564  C   ARG A 165      34.417  48.730  24.585  1.00  0.00           C0.      0
ATOM   2565  O   ARG A 165      34.036  48.517  25.717  1.00  0.00           O0.      0
ATOM   2566  N   PRO A 166      33.576  48.917  23.582  1.00  0.00           N0.      0
ATOM   2567  CD  PRO A 166      33.938  49.327  22.257  1.00  0.00           C0.      0
ATOM   2568  HD2 PRO A 166      34.206  48.456  21.659  1.00  0.00           H0.      0
ATOM   2569  HD3 PRO A 166      34.779  50.014  22.349  1.00  0.00           H0.      0
ATOM   2570  CG  PRO A 166      32.691  49.976  21.668  1.00  0.00           C0.      0
ATOM   2571  HG2 PRO A 166      32.747  49.877  20.584  1.00  0.00           H0.      0
ATOM   2572  HG3 PRO A 166      32.699  51.000  22.039  1.00  0.00           H0.      0
ATOM   2573  CB  PRO A 166      31.607  49.046  22.265  1.00  0.00           C0.      0
ATOM   2574  HB2 PRO A 166      31.711  48.139  21.670  1.00  0.00           H0.      0
ATOM   2575  HB3 PRO A 166      30.598  49.432  22.121  1.00  0.00           H0.      0
ATOM   2576  CA  PRO A 166      32.116  48.808  23.691  1.00  0.00           C0.      0
ATOM   2577  HA  PRO A 166      31.711  49.569  24.357  1.00  0.00           H0.      0
ATOM   2578  C   PRO A 166      31.826  47.421  24.264  1.00  0.00           C0.      0
ATOM   2579  O   PRO A 166      32.513  46.443  23.971  1.00  0.00           O0.      0
ATOM   2580  N   GLY A 167      31.025  47.364  25.331  1.00  0.00           N0.      0
ATOM   2581  H   GLY A 167      30.421  48.168  25.428  1.00  0.00           H0.      0
ATOM   2582  CA  GLY A 167      30.744  46.172  26.189  1.00  0.00           C0.      0
ATOM   2583  HA2 GLY A 167      29.954  46.439  26.891  1.00  0.00           H0.      0
ATOM   2584  HA3 GLY A 167      30.290  45.433  25.528  1.00  0.00           H0.      0
ATOM   2585  C   GLY A 167      31.835  45.412  26.937  1.00  0.00           C0.      0
ATOM   2586  O   GLY A 167      31.520  44.432  27.586  1.00  0.00           O0.      0
ATOM   2587  N   GLY A 168      33.071  46.021  26.937  1.00  0.00           N0.      0
ATOM   2588  H   GLY A 168      33.205  46.811  26.322  1.00  0.00           H0.      0
ATOM   2589  CA  GLY A 168      34.213  45.556  27.748  1.00  0.00           C0.      0
ATOM   2590  HA2 GLY A 168      34.278  44.498  27.495  1.00  0.00           H0.      0
ATOM   2591  HA3 GLY A 168      35.130  46.044  27.420  1.00  0.00           H0.      0
ATOM   2592  C   GLY A 168      34.062  45.652  29.237  1.00  0.00           C0.      0
ATOM   2593  O   GLY A 168      33.048  46.142  29.766  1.00  0.00           O0.      0
ATOM   2594  N   LEU A 169      35.089  45.310  30.016  1.00  0.00           N0.      0
ATOM   2595  H   LEU A 169      35.920  44.975  29.550  1.00  0.00           H0.      0
ATOM   2596  CA  LEU A 169      35.088  45.300  31.517  1.00  0.00           C0.      0
ATOM   2597  HA  LEU A 169      34.069  45.533  31.826  1.00  0.00           H0.      0
ATOM   2598  CB  LEU A 169      35.522  43.928  32.058  1.00  0.00           C0.      0
ATOM   2599  HB2 LEU A 169      36.589  43.894  31.840  1.00  0.00           H0.      0
ATOM   2600  HB3 LEU A 169      35.440  43.911  33.144  1.00  0.00           H0.      0
ATOM   2601  CG  LEU A 169      34.760  42.752  31.393  1.00  0.00           C0.      0
ATOM   2602  HG  LEU A 169      34.615  42.990  30.340  1.00  0.00           H0.      0
ATOM   2603  CD1 LEU A 169      35.433  41.419  31.599  1.00  0.00           C0.      0
ATOM   2604 HD11 LEU A 169      34.911  40.618  31.076  1.00  0.00           H0.      0
ATOM   2605 HD12 LEU A 169      36.483  41.403  31.309  1.00  0.00           H0.      0
ATOM   2606 HD13 LEU A 169      35.383  41.043  32.621  1.00  0.00           H0.      0
ATOM   2607  CD2 LEU A 169      33.374  42.643  32.115  1.00  0.00           C0.      0
ATOM   2608 HD21 LEU A 169      32.743  41.969  31.536  1.00  0.00           H0.      0
ATOM   2609 HD22 LEU A 169      33.483  42.442  33.181  1.00  0.00           H0.      0
ATOM   2610 HD23 LEU A 169      32.821  43.582  32.131  1.00  0.00           H0.      0
ATOM   2611  C   LEU A 169      36.033  46.305  32.198  1.00  0.00           C0.      0
ATOM   2612  O   LEU A 169      37.124  46.543  31.646  1.00  0.00           O0.      0
ATOM   2613  N   LEU A 170      35.733  46.794  33.416  1.00  0.00           N0.      0
ATOM   2614  H   LEU A 170      34.752  46.733  33.651  1.00  0.00           H0.      0
ATOM   2615  CA  LEU A 170      36.619  47.522  34.256  1.00  0.00           C0.      0
ATOM   2616  HA  LEU A 170      37.633  47.493  33.856  1.00  0.00           H0.      0
ATOM   2617  CB  LEU A 170      36.230  49.003  34.338  1.00  0.00           C0.      0
ATOM   2618  HB2 LEU A 170      36.617  49.518  33.459  1.00  0.00           H0.      0
ATOM   2619  HB3 LEU A 170      35.146  49.098  34.274  1.00  0.00           H0.      0
ATOM   2620  CG  LEU A 170      36.733  49.752  35.626  1.00  0.00           C0.      0
ATOM   2621  HG  LEU A 170      36.600  49.209  36.562  1.00  0.00           H0.      0
ATOM   2622  CD1 LEU A 170      38.194  50.099  35.418  1.00  0.00           C0.      0
ATOM   2623 HD11 LEU A 170      38.455  50.821  36.191  1.00  0.00           H0.      0
ATOM   2624 HD12 LEU A 170      38.789  49.192  35.530  1.00  0.00           H0.      0
ATOM   2625 HD13 LEU A 170      38.391  50.539  34.441  1.00  0.00           H0.      0
ATOM   2626  CD2 LEU A 170      35.923  51.059  35.882  1.00  0.00           C0.      0
ATOM   2627 HD21 LEU A 170      36.486  51.547  36.678  1.00  0.00           H0.      0
ATOM   2628 HD22 LEU A 170      35.871  51.684  34.990  1.00  0.00           H0.      0
ATOM   2629 HD23 LEU A 170      34.869  50.964  36.144  1.00  0.00           H0.      0
ATOM   2630  C   LEU A 170      36.513  46.879  35.662  1.00  0.00           C0.      0
ATOM   2631  O   LEU A 170      35.482  46.522  36.163  1.00  0.00           O0.      0
ATOM   2632  N   VAL A 171      37.603  46.696  36.380  1.00  0.00           N0.      0
ATOM   2633  H   VAL A 171      38.468  47.110  36.063  1.00  0.00           H0.      0
ATOM   2634  CA  VAL A 171      37.752  46.239  37.767  1.00  0.00           C0.      0
ATOM   2635  HA  VAL A 171      36.816  46.206  38.325  1.00  0.00           H0.      0
ATOM   2636  CB  VAL A 171      38.395  44.864  37.803  1.00  0.00           C0.      0
ATOM   2637  HB  VAL A 171      39.403  44.981  37.406  1.00  0.00           H0.      0
ATOM   2638  CG1 VAL A 171      38.544  44.473  39.290  1.00  0.00           C0.      0
ATOM   2639 HG11 VAL A 171      38.866  43.440  39.429  1.00  0.00           H0.      0
ATOM   2640 HG12 VAL A 171      39.270  45.098  39.811  1.00  0.00           H0.      0
ATOM   2641 HG13 VAL A 171      37.537  44.632  39.676  1.00  0.00           H0.      0
ATOM   2642  CG2 VAL A 171      37.651  43.791  37.024  1.00  0.00           C0.      0
ATOM   2643 HG21 VAL A 171      36.713  43.689  37.569  1.00  0.00           H0.      0
ATOM   2644 HG22 VAL A 171      37.538  44.096  35.983  1.00  0.00           H0.      0
ATOM   2645 HG23 VAL A 171      38.114  42.804  37.041  1.00  0.00           H0.      0
ATOM   2646  C   VAL A 171      38.589  47.312  38.497  1.00  0.00           C0.      0
ATOM   2647  O   VAL A 171      39.532  47.838  37.932  1.00  0.00           O0.      0
ATOM   2648  N   ILE A 172      38.190  47.721  39.695  1.00  0.00           N0.      0
ATOM   2649  H   ILE A 172      37.440  47.222  40.152  1.00  0.00           H0.      0
ATOM   2650  CA  ILE A 172      38.788  48.821  40.430  1.00  0.00           C0.      0
ATOM   2651  HA  ILE A 172      39.872  48.710  40.404  1.00  0.00           H0.      0
ATOM   2652  CB  ILE A 172      38.494  50.170  39.833  1.00  0.00           C0.      0
ATOM   2653  HB  ILE A 172      38.812  50.048  38.798  1.00  0.00           H0.      0
ATOM   2654  CG2 ILE A 172      36.937  50.407  39.767  1.00  0.00           C0.      0
ATOM   2655 HG21 ILE A 172      36.558  50.492  40.785  1.00  0.00           H0.      0
ATOM   2656 HG22 ILE A 172      36.643  51.337  39.280  1.00  0.00           H0.      0
ATOM   2657 HG23 ILE A 172      36.449  49.639  39.166  1.00  0.00           H0.      0
ATOM   2658  CG1 ILE A 172      39.250  51.330  40.495  1.00  0.00           C0.      0
ATOM   2659 HG12 ILE A 172      38.925  51.548  41.512  1.00  0.00           H0.      0
ATOM   2660 HG13 ILE A 172      40.291  51.035  40.626  1.00  0.00           H0.      0
ATOM   2661  CD1 ILE A 172      39.302  52.601  39.673  1.00  0.00           C0.      0
ATOM   2662 HD11 ILE A 172      38.329  52.936  39.314  1.00  0.00           H0.      0
ATOM   2663 HD12 ILE A 172      39.892  53.413  40.099  1.00  0.00           H0.      0
ATOM   2664 HD13 ILE A 172      39.940  52.456  38.801  1.00  0.00           H0.      0
ATOM   2665  C   ILE A 172      38.399  48.837  41.929  1.00  0.00           C0.      0
ATOM   2666  O   ILE A 172      37.344  48.286  42.274  1.00  0.00           O0.      0
ATOM   2667  N   ASP A 173      39.342  49.271  42.823  1.00  0.00           N0.      0
ATOM   2668  H   ASP A 173      40.272  49.560  42.557  1.00  0.00           H0.      0
ATOM   2669  CA  ASP A 173      39.253  48.907  44.242  1.00  0.00           C0.      0
ATOM   2670  HA  ASP A 173      38.230  48.725  44.571  1.00  0.00           H0.      0
ATOM   2671  CB  ASP A 173      40.028  47.600  44.462  1.00  0.00           C0.      0
ATOM   2672  HB2 ASP A 173      39.860  47.193  45.459  1.00  0.00           H0.      0
ATOM   2673  HB3 ASP A 173      39.642  46.879  43.741  1.00  0.00           H0.      0
ATOM   2674  CG  ASP A 173      41.564  47.563  44.312  1.00  0.00           C0.      0
ATOM   2675  OD1 ASP A 173      42.214  46.884  45.105  1.00  0.00           O0.      0
ATOM   2676  OD2 ASP A 173      42.112  48.338  43.456  1.00  0.00           O0.      0
ATOM   2677  C   ASP A 173      39.824  49.946  45.197  1.00  0.00           C0.      0
ATOM   2678  O   ASP A 173      40.497  50.874  44.840  1.00  0.00           O0.      0
ATOM   2679  N   HIE A 174      39.442  49.932  46.487  1.00  0.00           N0.      0
ATOM   2680  H   HIE A 174      38.693  49.280  46.670  1.00  0.00           H0.      0
ATOM   2681  CA  HIE A 174      39.814  50.859  47.523  1.00  0.00           C0.      0
ATOM   2682  HA  HIE A 174      40.864  51.051  47.305  1.00  0.00           H0.      0
ATOM   2683  CB  HIE A 174      38.922  52.094  47.446  1.00  0.00           C0.      0
ATOM   2684  HB2 HIE A 174      39.232  52.725  48.279  1.00  0.00           H0.      0
ATOM   2685  HB3 HIE A 174      39.110  52.729  46.581  1.00  0.00           H0.      0
ATOM   2686  CG  HIE A 174      37.389  51.866  47.454  1.00  0.00           C0.      0
ATOM   2687  ND1 HIE A 174      36.474  52.745  48.103  1.00  0.00           N0.      0
ATOM   2688  CE1 HIE A 174      35.276  52.355  47.742  1.00  0.00           C0.      0
ATOM   2689  HE1 HIE A 174      34.370  52.894  47.974  1.00  0.00           H0.      0
ATOM   2690  NE2 HIE A 174      35.351  51.331  46.857  1.00  0.00           N0.      0
ATOM   2691  HE2 HIE A 174      34.591  51.000  46.280  1.00  0.00           H0.      0
ATOM   2692  CD2 HIE A 174      36.687  51.055  46.651  1.00  0.00           C0.      0
ATOM   2693  HD2 HIE A 174      37.034  50.270  45.996  1.00  0.00           H0.      0
ATOM   2694  C   HIE A 174      39.814  50.204  48.902  1.00  0.00           C0.      0
ATOM   2695  O   HIE A 174      39.138  49.213  49.147  1.00  0.00           O0.      0
ATOM   2696  N   ARG A 175      40.624  50.694  49.834  1.00  0.00           N0.      0
ATOM   2697  H   ARG A 175      41.202  51.464  49.531  1.00  0.00           H0.      0
ATOM   2698  CA  ARG A 175      40.564  50.269  51.234  1.00  0.00           C0.      0
ATOM   2699  HA  ARG A 175      40.533  49.180  51.254  1.00  0.00           H0.      0
ATOM   2700  CB  ARG A 175      41.754  50.839  51.990  1.00  0.00           C0.      0
ATOM   2701  HB2 ARG A 175      41.972  51.860  51.679  1.00  0.00           H0.      0
ATOM   2702  HB3 ARG A 175      41.440  50.890  53.033  1.00  0.00           H0.      0
ATOM   2703  CG  ARG A 175      42.982  49.972  52.113  1.00  0.00           C0.      0
ATOM   2704  HG2 ARG A 175      42.568  49.042  52.503  1.00  0.00           H0.      0
ATOM   2705  HG3 ARG A 175      43.435  49.693  51.161  1.00  0.00           H0.      0
ATOM   2706  CD  ARG A 175      44.010  50.489  53.074  1.00  0.00           C0.      0
ATOM   2707  HD2 ARG A 175      44.389  51.409  52.628  1.00  0.00           H0.      0
ATOM   2708  HD3 ARG A 175      43.626  50.610  54.087  1.00  0.00           H0.      0
ATOM   2709  NE  ARG A 175      45.116  49.483  53.086  1.00  0.00           N0.      0
ATOM   2710  HE  ARG A 175      45.762  49.539  52.312  1.00  0.00           H0.      0
ATOM   2711  CZ  ARG A 175      45.249  48.380  53.803  1.00  0.00           C0.      0
ATOM   2712  NH1 ARG A 175      44.439  48.105  54.768  1.00  0.00           N0.      0
ATOM   2713 HH11 ARG A 175      43.742  48.804  54.984  1.00  0.00           H0.      0
ATOM   2714 HH12 ARG A 175      44.637  47.366  55.427  1.00  0.00           H0.      0
ATOM   2715  NH2 ARG A 175      46.343  47.648  53.617  1.00  0.00           N0.      0
ATOM   2716 HH21 ARG A 175      47.006  47.959  52.922  1.00  0.00           H0.      0
ATOM   2717 HH22 ARG A 175      46.463  46.768  54.099  1.00  0.00           H0.      0
ATOM   2718  C   ARG A 175      39.245  50.755  51.804  1.00  0.00           C0.      0
ATOM   2719  O   ARG A 175      38.700  51.704  51.270  1.00  0.00           O0.      0
ATOM   2720  N   ASN A 176      38.758  50.033  52.847  1.00  0.00           N0.      0
ATOM   2721  H   ASN A 176      39.326  49.225  53.059  1.00  0.00           H0.      0
ATOM   2722  CA  ASN A 176      37.825  50.428  53.851  1.00  0.00           C0.      0
ATOM   2723  HA  ASN A 176      37.133  51.165  53.446  1.00  0.00           H0.      0
ATOM   2724  CB  ASN A 176      36.997  49.202  54.266  1.00  0.00           C0.      0
ATOM   2725  HB2 ASN A 176      36.365  48.778  53.485  1.00  0.00           H0.      0
ATOM   2726  HB3 ASN A 176      37.676  48.439  54.646  1.00  0.00           H0.      0
ATOM   2727  CG  ASN A 176      36.132  49.531  55.519  1.00  0.00           C0.      0
ATOM   2728  OD1 ASN A 176      35.672  50.614  55.744  1.00  0.00           O0.      0
ATOM   2729  ND2 ASN A 176      36.064  48.568  56.404  1.00  0.00           N0.      0
ATOM   2730 HD21 ASN A 176      35.553  48.655  57.270  1.00  0.00           H0.      0
ATOM   2731 HD22 ASN A 176      36.625  47.745  56.238  1.00  0.00           H0.      0
ATOM   2732  C   ASN A 176      38.576  51.069  55.057  1.00  0.00           C0.      0
ATOM   2733  O   ASN A 176      39.612  50.571  55.524  1.00  0.00           O0.      0
ATOM   2734  N   TYR A 177      38.033  52.219  55.476  1.00  0.00           N0.      0
ATOM   2735  H   TYR A 177      37.166  52.517  55.053  1.00  0.00           H0.      0
ATOM   2736  CA  TYR A 177      38.449  53.097  56.583  1.00  0.00           C0.      0
ATOM   2737  HA  TYR A 177      39.407  52.695  56.913  1.00  0.00           H0.      0
ATOM   2738  CB  TYR A 177      38.834  54.415  55.999  1.00  0.00           C0.      0
ATOM   2739  HB2 TYR A 177      37.914  54.969  55.812  1.00  0.00           H0.      0
ATOM   2740  HB3 TYR A 177      39.391  54.938  56.776  1.00  0.00           H0.      0
ATOM   2741  CG  TYR A 177      39.578  54.441  54.647  1.00  0.00           C0.      0
ATOM   2742  CD1 TYR A 177      41.005  54.384  54.739  1.00  0.00           C0.      0
ATOM   2743  HD1 TYR A 177      41.539  54.559  55.661  1.00  0.00           H0.      0
ATOM   2744  CE1 TYR A 177      41.792  54.319  53.547  1.00  0.00           C0.      0
ATOM   2745  HE1 TYR A 177      42.872  54.360  53.556  1.00  0.00           H0.      0
ATOM   2746  CZ  TYR A 177      41.111  54.530  52.285  1.00  0.00           C0.      0
ATOM   2747  OH  TYR A 177      41.821  54.641  51.139  1.00  0.00           O0.      0
ATOM   2748  HH  TYR A 177      41.575  55.380  50.578  1.00  0.00           H0.      0
ATOM   2749  CE2 TYR A 177      39.661  54.520  52.285  1.00  0.00           C0.      0
ATOM   2750  HE2 TYR A 177      39.119  54.522  51.351  1.00  0.00           H0.      0
ATOM   2751  CD2 TYR A 177      38.895  54.453  53.455  1.00  0.00           C0.      0
ATOM   2752  HD2 TYR A 177      37.816  54.497  53.425  1.00  0.00           H0.      0
ATOM   2753  C   TYR A 177      37.466  53.250  57.785  1.00  0.00           C0.      0
ATOM   2754  O   TYR A 177      37.886  53.855  58.719  1.00  0.00           O0.      0
ATOM   2755  N   ASP A 178      36.220  52.720  57.717  1.00  0.00           N0.      0
ATOM   2756  H   ASP A 178      36.022  52.224  56.860  1.00  0.00           H0.      0
ATOM   2757  CA  ASP A 178      35.216  52.854  58.763  1.00  0.00           C0.      0
ATOM   2758  HA  ASP A 178      35.102  53.926  58.923  1.00  0.00           H0.      0
ATOM   2759  CB  ASP A 178      33.876  52.188  58.349  1.00  0.00           C0.      0
ATOM   2760  HB2 ASP A 178      33.547  52.718  57.455  1.00  0.00           H0.      0
ATOM   2761  HB3 ASP A 178      33.969  51.118  58.164  1.00  0.00           H0.      0
ATOM   2762  CG  ASP A 178      32.688  52.323  59.277  1.00  0.00           C0.      0
ATOM   2763  OD1 ASP A 178      32.290  51.377  59.991  1.00  0.00           O0.      0
ATOM   2764  OD2 ASP A 178      32.090  53.370  59.281  1.00  0.00           O0.      0
ATOM   2765  C   ASP A 178      35.706  52.250  60.122  1.00  0.00           C0.      0
ATOM   2766  O   ASP A 178      35.566  52.805  61.201  1.00  0.00           O0.      0
ATOM   2767  N   TYR A 179      36.394  51.114  60.025  1.00  0.00           N0.      0
ATOM   2768  H   TYR A 179      36.562  50.687  59.125  1.00  0.00           H0.      0
ATOM   2769  CA  TYR A 179      36.953  50.421  61.159  1.00  0.00           C0.      0
ATOM   2770  HA  TYR A 179      36.223  50.470  61.967  1.00  0.00           H0.      0
ATOM   2771  CB  TYR A 179      37.238  48.910  60.861  1.00  0.00           C0.      0
ATOM   2772  HB2 TYR A 179      36.269  48.430  60.724  1.00  0.00           H0.      0
ATOM   2773  HB3 TYR A 179      37.919  48.871  60.011  1.00  0.00           H0.      0
ATOM   2774  CG  TYR A 179      37.895  48.140  62.016  1.00  0.00           C0.      0
ATOM   2775  CD1 TYR A 179      39.324  48.143  62.072  1.00  0.00           C0.      0
ATOM   2776  HD1 TYR A 179      39.841  48.682  61.292  1.00  0.00           H0.      0
ATOM   2777  CE1 TYR A 179      40.024  47.392  63.106  1.00  0.00           C0.      0
ATOM   2778  HE1 TYR A 179      41.100  47.303  63.138  1.00  0.00           H0.      0
ATOM   2779  CZ  TYR A 179      39.263  46.675  64.053  1.00  0.00           C0.      0
ATOM   2780  OH  TYR A 179      39.926  45.903  64.960  1.00  0.00           O0.      0
ATOM   2781  HH  TYR A 179      39.424  45.373  65.583  1.00  0.00           H0.      0
ATOM   2782  CE2 TYR A 179      37.861  46.765  63.991  1.00  0.00           C0.      0
ATOM   2783  HE2 TYR A 179      37.232  46.231  64.688  1.00  0.00           H0.      0
ATOM   2784  CD2 TYR A 179      37.166  47.459  63.009  1.00  0.00           C0.      0
ATOM   2785  HD2 TYR A 179      36.087  47.420  62.974  1.00  0.00           H0.      0
ATOM   2786  C   TYR A 179      38.126  51.180  61.731  1.00  0.00           C0.      0
ATOM   2787  O   TYR A 179      38.200  51.477  62.882  1.00  0.00           O0.      0
ATOM   2788  N   ILE A 180      39.014  51.737  60.811  1.00  0.00           N0.      0
ATOM   2789  H   ILE A 180      38.925  51.533  59.826  1.00  0.00           H0.      0
ATOM   2790  CA  ILE A 180      40.202  52.419  61.151  1.00  0.00           C0.      0
ATOM   2791  HA  ILE A 180      40.887  51.829  61.761  1.00  0.00           H0.      0
ATOM   2792  CB  ILE A 180      41.187  52.724  59.960  1.00  0.00           C0.      0
ATOM   2793  HB  ILE A 180      40.557  53.055  59.135  1.00  0.00           H0.      0
ATOM   2794  CG2 ILE A 180      42.237  53.767  60.343  1.00  0.00           C0.      0
ATOM   2795 HG21 ILE A 180      42.967  53.944  59.554  1.00  0.00           H0.      0
ATOM   2796 HG22 ILE A 180      41.824  54.754  60.550  1.00  0.00           H0.      0
ATOM   2797 HG23 ILE A 180      42.749  53.461  61.256  1.00  0.00           H0.      0
ATOM   2798  CG1 ILE A 180      41.889  51.398  59.509  1.00  0.00           C0.      0
ATOM   2799 HG12 ILE A 180      42.655  51.248  60.269  1.00  0.00           H0.      0
ATOM   2800 HG13 ILE A 180      41.203  50.551  59.519  1.00  0.00           H0.      0
ATOM   2801  CD1 ILE A 180      42.589  51.392  58.123  1.00  0.00           C0.      0
ATOM   2802 HD11 ILE A 180      41.790  51.288  57.388  1.00  0.00           H0.      0
ATOM   2803 HD12 ILE A 180      43.210  52.284  58.043  1.00  0.00           H0.      0
ATOM   2804 HD13 ILE A 180      43.223  50.524  57.941  1.00  0.00           H0.      0
ATOM   2805  C   ILE A 180      39.872  53.688  61.897  1.00  0.00           C0.      0
ATOM   2806  O   ILE A 180      40.394  53.860  62.979  1.00  0.00           O0.      0
ATOM   2807  N   LEU A 181      38.893  54.455  61.393  1.00  0.00           N0.      0
ATOM   2808  H   LEU A 181      38.405  54.145  60.565  1.00  0.00           H0.      0
ATOM   2809  CA  LEU A 181      38.387  55.657  62.083  1.00  0.00           C0.      0
ATOM   2810  HA  LEU A 181      39.233  56.303  62.320  1.00  0.00           H0.      0
ATOM   2811  CB  LEU A 181      37.507  56.358  61.099  1.00  0.00           C0.      0
ATOM   2812  HB2 LEU A 181      36.937  55.632  60.519  1.00  0.00           H0.      0
ATOM   2813  HB3 LEU A 181      36.893  56.961  61.769  1.00  0.00           H0.      0
ATOM   2814  CG  LEU A 181      38.323  57.359  60.175  1.00  0.00           C0.      0
ATOM   2815  HG  LEU A 181      38.698  58.208  60.747  1.00  0.00           H0.      0
ATOM   2816  CD1 LEU A 181      39.471  56.750  59.408  1.00  0.00           C0.      0
ATOM   2817 HD11 LEU A 181      39.205  55.796  58.952  1.00  0.00           H0.      0
ATOM   2818 HD12 LEU A 181      39.807  57.440  58.635  1.00  0.00           H0.      0
ATOM   2819 HD13 LEU A 181      40.285  56.655  60.127  1.00  0.00           H0.      0
ATOM   2820  CD2 LEU A 181      37.432  57.784  59.024  1.00  0.00           C0.      0
ATOM   2821 HD21 LEU A 181      37.951  58.121  58.127  1.00  0.00           H0.      0
ATOM   2822 HD22 LEU A 181      36.778  56.954  58.756  1.00  0.00           H0.      0
ATOM   2823 HD23 LEU A 181      36.694  58.521  59.341  1.00  0.00           H0.      0
ATOM   2824  C   LEU A 181      37.623  55.466  63.339  1.00  0.00           C0.      0
ATOM   2825  O   LEU A 181      37.690  56.355  64.244  1.00  0.00           O0.      0
ATOM   2826  N   SER A 182      36.809  54.355  63.442  1.00  0.00           N0.      0
ATOM   2827  H   SER A 182      36.799  53.726  62.653  1.00  0.00           H0.      0
ATOM   2828  CA  SER A 182      36.018  54.050  64.643  1.00  0.00           C0.      0
ATOM   2829  HA  SER A 182      35.723  54.990  65.110  1.00  0.00           H0.      0
ATOM   2830  CB  SER A 182      34.814  53.111  64.379  1.00  0.00           C0.      0
ATOM   2831  HB2 SER A 182      34.313  53.011  65.342  1.00  0.00           H0.      0
ATOM   2832  HB3 SER A 182      34.143  53.550  63.641  1.00  0.00           H0.      0
ATOM   2833  OG  SER A 182      35.175  51.804  63.861  1.00  0.00           O0.      0
ATOM   2834  HG  SER A 182      35.237  51.930  62.912  1.00  0.00           H0.      0
ATOM   2835  C   SER A 182      36.866  53.356  65.729  1.00  0.00           C0.      0
ATOM   2836  O   SER A 182      36.350  53.163  66.829  1.00  0.00           O0.      0
ATOM   2837  N   THR A 183      38.135  52.989  65.506  1.00  0.00           N0.      0
ATOM   2838  H   THR A 183      38.403  53.011  64.532  1.00  0.00           H0.      0
ATOM   2839  CA  THR A 183      38.886  52.083  66.489  1.00  0.00           C0.      0
ATOM   2840  HA  THR A 183      38.384  52.185  67.451  1.00  0.00           H0.      0
ATOM   2841  CB  THR A 183      38.882  50.629  65.992  1.00  0.00           C0.      0
ATOM   2842  HB  THR A 183      39.376  50.062  66.781  1.00  0.00           H0.      0
ATOM   2843  CG2 THR A 183      37.441  50.118  65.760  1.00  0.00           C0.      0
ATOM   2844 HG21 THR A 183      36.957  50.730  64.999  1.00  0.00           H0.      0
ATOM   2845 HG22 THR A 183      37.454  49.095  65.385  1.00  0.00           H0.      0
ATOM   2846 HG23 THR A 183      36.915  49.986  66.705  1.00  0.00           H0.      0
ATOM   2847  OG1 THR A 183      39.611  50.351  64.780  1.00  0.00           O0.      0
ATOM   2848  HG1 THR A 183      39.147  50.573  63.969  1.00  0.00           H0.      0
ATOM   2849  C   THR A 183      40.420  52.415  66.760  1.00  0.00           C0.      0
ATOM   2850  O   THR A 183      40.861  52.327  67.914  1.00  0.00           O0.      0
ATOM   2851  N   GLY A 184      41.127  52.828  65.702  1.00  0.00           N0.      0
ATOM   2852  H   GLY A 184      40.785  52.902  64.755  1.00  0.00           H0.      0
ATOM   2853  CA  GLY A 184      42.594  53.048  65.680  1.00  0.00           C0.      0
ATOM   2854  HA2 GLY A 184      42.937  53.731  64.903  1.00  0.00           H0.      0
ATOM   2855  HA3 GLY A 184      42.834  53.474  66.654  1.00  0.00           H0.      0
ATOM   2856  C   GLY A 184      43.454  51.789  65.453  1.00  0.00           C0.      0
ATOM   2857  O   GLY A 184      44.536  51.766  65.950  1.00  0.00           O0.      0
ATOM   2858  N   CYS A 185      43.015  50.860  64.638  1.00  0.00           N0.      0
ATOM   2859  H   CYS A 185      42.068  51.065  64.353  1.00  0.00           H0.      0
ATOM   2860  CA  CYS A 185      43.601  49.574  64.339  1.00  0.00           C0.      0
ATOM   2861  HA  CYS A 185      44.679  49.600  64.495  1.00  0.00           H0.      0
ATOM   2862  CB  CYS A 185      42.944  48.480  65.160  1.00  0.00           C0.      0
ATOM   2863  HB2 CYS A 185      43.135  48.698  66.211  1.00  0.00           H0.      0
ATOM   2864  HB3 CYS A 185      41.879  48.486  64.928  1.00  0.00           H0.      0
ATOM   2865  SG  CYS A 185      43.844  46.969  64.797  1.00  0.00           S0.      0
ATOM   2866  HG  CYS A 185      43.416  46.699  63.560  1.00  0.00           H0.      0
ATOM   2867  C   CYS A 185      43.484  49.222  62.836  1.00  0.00           C0.      0
ATOM   2868  O   CYS A 185      42.397  49.489  62.292  1.00  0.00           O0.      0
ATOM   2869  N   ALA A 186      44.484  48.604  62.183  1.00  0.00           N0.      0
ATOM   2870  H   ALA A 186      45.408  48.548  62.587  1.00  0.00           H0.      0
ATOM   2871  CA  ALA A 186      44.255  48.152  60.798  1.00  0.00           C0.      0
ATOM   2872  HA  ALA A 186      43.834  48.960  60.200  1.00  0.00           H0.      0
ATOM   2873  CB  ALA A 186      45.644  47.808  60.160  1.00  0.00           C0.      0
ATOM   2874  HB1 ALA A 186      46.302  48.670  60.273  1.00  0.00           H0.      0
ATOM   2875  HB2 ALA A 186      46.019  46.921  60.671  1.00  0.00           H0.      0
ATOM   2876  HB3 ALA A 186      45.542  47.541  59.108  1.00  0.00           H0.      0
ATOM   2877  C   ALA A 186      43.327  46.864  60.755  1.00  0.00           C0.      0
ATOM   2878  O   ALA A 186      43.354  46.139  61.742  1.00  0.00           O0.      0
ATOM   2879  N   PRO A 187      42.472  46.503  59.751  1.00  0.00           N0.      0
ATOM   2880  CD  PRO A 187      42.259  47.195  58.488  1.00  0.00           C0.      0
ATOM   2881  HD2 PRO A 187      42.977  46.825  57.756  1.00  0.00           H0.      0
ATOM   2882  HD3 PRO A 187      42.518  48.229  58.716  1.00  0.00           H0.      0
ATOM   2883  CG  PRO A 187      40.832  46.951  58.078  1.00  0.00           C0.      0
ATOM   2884  HG2 PRO A 187      40.754  47.046  56.995  1.00  0.00           H0.      0
ATOM   2885  HG3 PRO A 187      40.172  47.642  58.602  1.00  0.00           H0.      0
ATOM   2886  CB  PRO A 187      40.560  45.537  58.607  1.00  0.00           C0.      0
ATOM   2887  HB2 PRO A 187      40.794  44.915  57.744  1.00  0.00           H0.      0
ATOM   2888  HB3 PRO A 187      39.515  45.471  58.908  1.00  0.00           H0.      0
ATOM   2889  CA  PRO A 187      41.437  45.480  59.892  1.00  0.00           C0.      0
ATOM   2890  HA  PRO A 187      40.801  45.839  60.701  1.00  0.00           H0.      0
ATOM   2891  C   PRO A 187      41.901  44.021  59.967  1.00  0.00           C0.      0
ATOM   2892  O   PRO A 187      42.786  43.610  59.254  1.00  0.00           O0.      0
ATOM   2893  N   PRO A 188      41.368  43.186  60.858  1.00  0.00           N0.      0
ATOM   2894  CD  PRO A 188      40.212  43.454  61.741  1.00  0.00           C0.      0
ATOM   2895  HD2 PRO A 188      39.441  43.998  61.197  1.00  0.00           H0.      0
ATOM   2896  HD3 PRO A 188      40.519  43.876  62.698  1.00  0.00           H0.      0
ATOM   2897  CG  PRO A 188      39.638  42.096  62.127  1.00  0.00           C0.      0
ATOM   2898  HG2 PRO A 188      38.985  41.758  61.322  1.00  0.00           H0.      0
ATOM   2899  HG3 PRO A 188      39.257  42.216  63.141  1.00  0.00           H0.      0
ATOM   2900  CB  PRO A 188      40.918  41.249  62.158  1.00  0.00           C0.      0
ATOM   2901  HB2 PRO A 188      40.690  40.184  62.126  1.00  0.00           H0.      0
ATOM   2902  HB3 PRO A 188      41.551  41.481  63.015  1.00  0.00           H0.      0
ATOM   2903  CA  PRO A 188      41.649  41.752  60.935  1.00  0.00           C0.      0
ATOM   2904  HA  PRO A 188      42.712  41.659  61.156  1.00  0.00           H0.      0
ATOM   2905  C   PRO A 188      41.330  40.895  59.762  1.00  0.00           C0.      0
ATOM   2906  O   PRO A 188      40.272  41.028  59.246  1.00  0.00           O0.      0
ATOM   2907  N   GLY A 189      42.207  39.964  59.356  1.00  0.00           N0.      0
ATOM   2908  H   GLY A 189      43.052  39.795  59.883  1.00  0.00           H0.      0
ATOM   2909  CA  GLY A 189      41.904  38.906  58.360  1.00  0.00           C0.      0
ATOM   2910  HA2 GLY A 189      42.821  38.335  58.217  1.00  0.00           H0.      0
ATOM   2911  HA3 GLY A 189      41.139  38.255  58.785  1.00  0.00           H0.      0
ATOM   2912  C   GLY A 189      41.515  39.497  56.913  1.00  0.00           C0.      0
ATOM   2913  O   GLY A 189      41.921  40.596  56.618  1.00  0.00           O0.      0
ATOM   2914  N   LYS A 190      40.800  38.795  56.080  1.00  0.00           N0.      0
ATOM   2915  H   LYS A 190      40.465  37.890  56.378  1.00  0.00           H0.      0
ATOM   2916  CA  LYS A 190      40.431  39.127  54.750  1.00  0.00           C0.      0
ATOM   2917  HA  LYS A 190      40.077  38.249  54.211  1.00  0.00           H0.      0
ATOM   2918  CB  LYS A 190      39.172  40.058  54.790  1.00  0.00           C0.      0
ATOM   2919  HB2 LYS A 190      39.325  40.890  55.478  1.00  0.00           H0.      0
ATOM   2920  HB3 LYS A 190      38.954  40.489  53.813  1.00  0.00           H0.      0
ATOM   2921  CG  LYS A 190      37.941  39.333  55.408  1.00  0.00           C0.      0
ATOM   2922  HG2 LYS A 190      38.193  38.904  56.378  1.00  0.00           H0.      0
ATOM   2923  HG3 LYS A 190      37.124  40.055  55.416  1.00  0.00           H0.      0
ATOM   2924  CD  LYS A 190      37.459  38.061  54.675  1.00  0.00           C0.      0
ATOM   2925  HD2 LYS A 190      37.074  38.196  53.665  1.00  0.00           H0.      0
ATOM   2926  HD3 LYS A 190      38.254  37.317  54.740  1.00  0.00           H0.      0
ATOM   2927  CE  LYS A 190      36.309  37.496  55.505  1.00  0.00           C0.      0
ATOM   2928  HE2 LYS A 190      36.578  37.292  56.541  1.00  0.00           H0.      0
ATOM   2929  HE3 LYS A 190      35.500  38.227  55.488  1.00  0.00           H0.      0
ATOM   2930  NZ  LYS A 190      35.794  36.235  54.837  1.00  0.00           N0.      0
ATOM   2931  HZ1 LYS A 190      35.108  35.801  55.438  1.00  0.00           H0.      0
ATOM   2932  HZ2 LYS A 190      35.346  36.312  53.935  1.00  0.00           H0.      0
ATOM   2933  HZ3 LYS A 190      36.548  35.566  54.782  1.00  0.00           H0.      0
ATOM   2934  C   LYS A 190      41.506  39.612  53.757  1.00  0.00           C0.      0
ATOM   2935  O   LYS A 190      41.240  40.330  52.786  1.00  0.00           O0.      0
ATOM   2936  N   ASN A 191      42.677  39.183  54.084  1.00  0.00           N0.      0
ATOM   2937  H   ASN A 191      42.769  38.608  54.909  1.00  0.00           H0.      0
ATOM   2938  CA  ASN A 191      43.864  39.582  53.331  1.00  0.00           C0.      0
ATOM   2939  HA  ASN A 191      43.826  40.625  53.015  1.00  0.00           H0.      0
ATOM   2940  CB  ASN A 191      45.111  39.482  54.244  1.00  0.00           C0.      0
ATOM   2941  HB2 ASN A 191      44.991  40.072  55.152  1.00  0.00           H0.      0
ATOM   2942  HB3 ASN A 191      45.280  38.458  54.579  1.00  0.00           H0.      0
ATOM   2943  CG  ASN A 191      46.460  39.952  53.666  1.00  0.00           C0.      0
ATOM   2944  OD1 ASN A 191      46.611  40.388  52.575  1.00  0.00           O0.      0
ATOM   2945  ND2 ASN A 191      47.550  39.879  54.460  1.00  0.00           N0.      0
ATOM   2946 HD21 ASN A 191      48.454  40.181  54.128  1.00  0.00           H0.      0
ATOM   2947 HD22 ASN A 191      47.543  39.470  55.384  1.00  0.00           H0.      0
ATOM   2948  C   ASN A 191      44.016  38.640  52.054  1.00  0.00           C0.      0
ATOM   2949  O   ASN A 191      44.086  37.435  52.154  1.00  0.00           O0.      0
ATOM   2950  N   ILE A 192      44.111  39.227  50.822  1.00  0.00           N0.      0
ATOM   2951  H   ILE A 192      43.918  40.216  50.754  1.00  0.00           H0.      0
ATOM   2952  CA  ILE A 192      44.475  38.449  49.590  1.00  0.00           C0.      0
ATOM   2953  HA  ILE A 192      44.678  37.393  49.767  1.00  0.00           H0.      0
ATOM   2954  CB  ILE A 192      43.369  38.570  48.556  1.00  0.00           C0.      0
ATOM   2955  HB  ILE A 192      42.952  39.577  48.543  1.00  0.00           H0.      0
ATOM   2956  CG2 ILE A 192      43.950  38.102  47.177  1.00  0.00           C0.      0
ATOM   2957 HG21 ILE A 192      44.615  38.863  46.767  1.00  0.00           H0.      0
ATOM   2958 HG22 ILE A 192      44.457  37.146  47.309  1.00  0.00           H0.      0
ATOM   2959 HG23 ILE A 192      43.113  37.933  46.500  1.00  0.00           H0.      0
ATOM   2960  CG1 ILE A 192      42.206  37.541  48.961  1.00  0.00           C0.      0
ATOM   2961 HG12 ILE A 192      41.857  37.064  48.045  1.00  0.00           H0.      0
ATOM   2962 HG13 ILE A 192      42.614  36.796  49.644  1.00  0.00           H0.      0
ATOM   2963  CD1 ILE A 192      41.019  38.260  49.731  1.00  0.00           C0.      0
ATOM   2964 HD11 ILE A 192      41.328  38.701  50.679  1.00  0.00           H0.      0
ATOM   2965 HD12 ILE A 192      40.611  38.978  49.019  1.00  0.00           H0.      0
ATOM   2966 HD13 ILE A 192      40.274  37.484  49.905  1.00  0.00           H0.      0
ATOM   2967  C   ILE A 192      45.843  39.022  49.103  1.00  0.00           C0.      0
ATOM   2968  O   ILE A 192      46.870  38.342  49.099  1.00  0.00           O0.      0
ATOM   2969  N   TYR A 193      45.760  40.367  48.839  1.00  0.00           N0.      0
ATOM   2970  H   TYR A 193      44.920  40.903  49.004  1.00  0.00           H0.      0
ATOM   2971  CA  TYR A 193      46.936  41.137  48.387  1.00  0.00           C0.      0
ATOM   2972  HA  TYR A 193      47.057  40.900  47.330  1.00  0.00           H0.      0
ATOM   2973  CB  TYR A 193      46.476  42.561  48.450  1.00  0.00           C0.      0
ATOM   2974  HB2 TYR A 193      46.265  42.893  49.466  1.00  0.00           H0.      0
ATOM   2975  HB3 TYR A 193      47.337  43.169  48.171  1.00  0.00           H0.      0
ATOM   2976  CG  TYR A 193      45.311  42.953  47.567  1.00  0.00           C0.      0
ATOM   2977  CD1 TYR A 193      44.591  44.099  47.941  1.00  0.00           C0.      0
ATOM   2978  HD1 TYR A 193      44.854  44.655  48.828  1.00  0.00           H0.      0
ATOM   2979  CE1 TYR A 193      43.564  44.576  47.078  1.00  0.00           C0.      0
ATOM   2980  HE1 TYR A 193      43.052  45.496  47.319  1.00  0.00           H0.      0
ATOM   2981  CZ  TYR A 193      43.322  43.897  45.852  1.00  0.00           C0.      0
ATOM   2982  OH  TYR A 193      42.424  44.335  44.928  1.00  0.00           O0.      0
ATOM   2983  HH  TYR A 193      42.083  45.209  45.130  1.00  0.00           H0.      0
ATOM   2984  CE2 TYR A 193      44.048  42.768  45.561  1.00  0.00           C0.      0
ATOM   2985  HE2 TYR A 193      43.797  42.241  44.653  1.00  0.00           H0.      0
ATOM   2986  CD2 TYR A 193      45.016  42.253  46.407  1.00  0.00           C0.      0
ATOM   2987  HD2 TYR A 193      45.678  41.463  46.085  1.00  0.00           H0.      0
ATOM   2988  C   TYR A 193      48.323  40.863  49.052  1.00  0.00           C0.      0
ATOM   2989  O   TYR A 193      49.226  40.549  48.305  1.00  0.00           O0.      0
ATOM   2990  N   TYR A 194      48.403  40.916  50.414  1.00  0.00           N0.      0
ATOM   2991  H   TYR A 194      47.564  41.152  50.925  1.00  0.00           H0.      0
ATOM   2992  CA  TYR A 194      49.687  41.009  51.061  1.00  0.00           C0.      0
ATOM   2993  HA  TYR A 194      50.491  40.715  50.386  1.00  0.00           H0.      0
ATOM   2994  CB  TYR A 194      50.006  42.527  51.400  1.00  0.00           C0.      0
ATOM   2995  HB2 TYR A 194      49.272  42.722  52.181  1.00  0.00           H0.      0
ATOM   2996  HB3 TYR A 194      50.973  42.761  51.847  1.00  0.00           H0.      0
ATOM   2997  CG  TYR A 194      49.684  43.544  50.257  1.00  0.00           C0.      0
ATOM   2998  CD1 TYR A 194      48.689  44.438  50.354  1.00  0.00           C0.      0
ATOM   2999  HD1 TYR A 194      48.066  44.513  51.234  1.00  0.00           H0.      0
ATOM   3000  CE1 TYR A 194      48.420  45.317  49.286  1.00  0.00           C0.      0
ATOM   3001  HE1 TYR A 194      47.682  46.102  49.362  1.00  0.00           H0.      0
ATOM   3002  CZ  TYR A 194      49.048  45.238  48.060  1.00  0.00           C0.      0
ATOM   3003  OH  TYR A 194      48.753  46.031  47.056  1.00  0.00           O0.      0
ATOM   3004  HH  TYR A 194      48.981  45.600  46.229  1.00  0.00           H0.      0
ATOM   3005  CE2 TYR A 194      50.036  44.251  47.879  1.00  0.00           C0.      0
ATOM   3006  HE2 TYR A 194      50.635  44.222  46.982  1.00  0.00           H0.      0
ATOM   3007  CD2 TYR A 194      50.361  43.475  49.029  1.00  0.00           C0.      0
ATOM   3008  HD2 TYR A 194      51.236  42.843  49.056  1.00  0.00           H0.      0
ATOM   3009  C   TYR A 194      49.853  39.960  52.152  1.00  0.00           C0.      0
ATOM   3010  O   TYR A 194      50.278  40.230  53.286  1.00  0.00           O0.      0
ATOM   3011  N   LYS A 195      49.446  38.710  51.851  1.00  0.00           N0.      0
ATOM   3012  H   LYS A 195      49.117  38.546  50.910  1.00  0.00           H0.      0
ATOM   3013  CA  LYS A 195      49.540  37.474  52.714  1.00  0.00           C0.      0
ATOM   3014  HA  LYS A 195      48.961  37.682  53.613  1.00  0.00           H0.      0
ATOM   3015  CB  LYS A 195      48.941  36.306  51.942  1.00  0.00           C0.      0
ATOM   3016  HB2 LYS A 195      49.281  36.229  50.909  1.00  0.00           H0.      0
ATOM   3017  HB3 LYS A 195      49.129  35.390  52.502  1.00  0.00           H0.      0
ATOM   3018  CG  LYS A 195      47.385  36.404  51.787  1.00  0.00           C0.      0
ATOM   3019  HG2 LYS A 195      46.789  36.328  52.697  1.00  0.00           H0.      0
ATOM   3020  HG3 LYS A 195      47.132  37.407  51.444  1.00  0.00           H0.      0
ATOM   3021  CD  LYS A 195      46.807  35.459  50.768  1.00  0.00           C0.      0
ATOM   3022  HD2 LYS A 195      45.762  35.695  50.568  1.00  0.00           H0.      0
ATOM   3023  HD3 LYS A 195      47.330  35.482  49.812  1.00  0.00           H0.      0
ATOM   3024  CE  LYS A 195      46.812  34.019  51.272  1.00  0.00           C0.      0
ATOM   3025  HE2 LYS A 195      46.700  33.318  50.446  1.00  0.00           H0.      0
ATOM   3026  HE3 LYS A 195      47.797  33.877  51.716  1.00  0.00           H0.      0
ATOM   3027  NZ  LYS A 195      45.766  33.695  52.264  1.00  0.00           N0.      0
ATOM   3028  HZ1 LYS A 195      45.637  34.442  52.931  1.00  0.00           H0.      0
ATOM   3029  HZ2 LYS A 195      44.812  33.616  51.942  1.00  0.00           H0.      0
ATOM   3030  HZ3 LYS A 195      46.048  32.868  52.771  1.00  0.00           H0.      0
ATOM   3031  C   LYS A 195      50.982  37.244  53.280  1.00  0.00           C0.      0
ATOM   3032  O   LYS A 195      51.036  36.209  53.917  1.00  0.00           O0.      0
ATOM   3033  N   SER A 196      51.941  38.066  53.213  1.00  0.00           N0.      0
ATOM   3034  H   SER A 196      51.843  38.941  52.718  1.00  0.00           H0.      0
ATOM   3035  CA  SER A 196      53.253  37.923  53.901  1.00  0.00           C0.      0
ATOM   3036  HA  SER A 196      53.747  36.987  53.641  1.00  0.00           H0.      0
ATOM   3037  CB  SER A 196      54.138  39.137  53.491  1.00  0.00           C0.      0
ATOM   3038  HB2 SER A 196      54.064  39.336  52.422  1.00  0.00           H0.      0
ATOM   3039  HB3 SER A 196      53.855  40.067  53.985  1.00  0.00           H0.      0
ATOM   3040  OG  SER A 196      55.457  38.679  53.806  1.00  0.00           O0.      0
ATOM   3041  HG  SER A 196      55.992  39.419  53.509  1.00  0.00           H0.      0
ATOM   3042  C   SER A 196      53.126  37.860  55.451  1.00  0.00           C0.      0
ATOM   3043  O   SER A 196      52.495  38.711  56.077  1.00  0.00           O0.      0
ATOM   3044  N   ASP A 197      53.681  36.790  56.110  1.00  0.00           N0.      0
ATOM   3045  H   ASP A 197      54.110  36.011  55.630  1.00  0.00           H0.      0
ATOM   3046  CA  ASP A 197      53.820  36.754  57.578  1.00  0.00           C0.      0
ATOM   3047  HA  ASP A 197      52.855  37.097  57.950  1.00  0.00           H0.      0
ATOM   3048  CB  ASP A 197      53.998  35.372  58.167  1.00  0.00           C0.      0
ATOM   3049  HB2 ASP A 197      54.816  35.027  57.534  1.00  0.00           H0.      0
ATOM   3050  HB3 ASP A 197      54.279  35.430  59.219  1.00  0.00           H0.      0
ATOM   3051  CG  ASP A 197      52.897  34.379  57.954  1.00  0.00           C0.      0
ATOM   3052  OD1 ASP A 197      53.144  33.172  58.171  1.00  0.00           O0.      0
ATOM   3053  OD2 ASP A 197      51.729  34.766  57.664  1.00  0.00           O0.      0
ATOM   3054  C   ASP A 197      54.804  37.811  58.149  1.00  0.00           C0.      0
ATOM   3055  O   ASP A 197      54.690  38.174  59.332  1.00  0.00           O0.      0
ATOM   3056  N   LEU A 198      55.660  38.263  57.266  1.00  0.00           N0.      0
ATOM   3057  H   LEU A 198      55.593  37.829  56.356  1.00  0.00           H0.      0
ATOM   3058  CA  LEU A 198      56.755  39.266  57.497  1.00  0.00           C0.      0
ATOM   3059  HA  LEU A 198      57.275  38.977  58.410  1.00  0.00           H0.      0
ATOM   3060  CB  LEU A 198      57.733  39.462  56.339  1.00  0.00           C0.      0
ATOM   3061  HB2 LEU A 198      57.112  39.846  55.530  1.00  0.00           H0.      0
ATOM   3062  HB3 LEU A 198      58.433  40.239  56.646  1.00  0.00           H0.      0
ATOM   3063  CG  LEU A 198      58.464  38.257  55.962  1.00  0.00           C0.      0
ATOM   3064  HG  LEU A 198      57.719  37.461  55.971  1.00  0.00           H0.      0
ATOM   3065  CD1 LEU A 198      59.093  38.519  54.559  1.00  0.00           C0.      0
ATOM   3066 HD11 LEU A 198      59.613  37.588  54.332  1.00  0.00           H0.      0
ATOM   3067 HD12 LEU A 198      58.308  38.759  53.842  1.00  0.00           H0.      0
ATOM   3068 HD13 LEU A 198      59.826  39.326  54.547  1.00  0.00           H0.      0
ATOM   3069  CD2 LEU A 198      59.560  37.938  56.955  1.00  0.00           C0.      0
ATOM   3070 HD21 LEU A 198      59.988  36.977  56.670  1.00  0.00           H0.      0
ATOM   3071 HD22 LEU A 198      60.349  38.689  56.915  1.00  0.00           H0.      0
ATOM   3072 HD23 LEU A 198      59.130  38.024  57.953  1.00  0.00           H0.      0
ATOM   3073  C   LEU A 198      56.194  40.628  57.872  1.00  0.00           C0.      0
ATOM   3074  O   LEU A 198      56.818  41.440  58.563  1.00  0.00           O0.      0
ATOM   3075  N   THR A 199      54.919  40.908  57.463  1.00  0.00           N0.      0
ATOM   3076  H   THR A 199      54.446  40.342  56.773  1.00  0.00           H0.      0
ATOM   3077  CA  THR A 199      54.273  42.179  57.826  1.00  0.00           C0.      0
ATOM   3078  HA  THR A 199      55.042  42.940  57.700  1.00  0.00           H0.      0
ATOM   3079  CB  THR A 199      53.057  42.601  56.941  1.00  0.00           C0.      0
ATOM   3080  HB  THR A 199      52.159  42.023  57.161  1.00  0.00           H0.      0
ATOM   3081  CG2 THR A 199      52.536  44.009  57.158  1.00  0.00           C0.      0
ATOM   3082 HG21 THR A 199      51.525  44.200  56.797  1.00  0.00           H0.      0
ATOM   3083 HG22 THR A 199      52.578  44.269  58.216  1.00  0.00           H0.      0
ATOM   3084 HG23 THR A 199      53.112  44.745  56.598  1.00  0.00           H0.      0
ATOM   3085  OG1 THR A 199      53.427  42.597  55.560  1.00  0.00           O0.      0
ATOM   3086  HG1 THR A 199      52.634  42.671  55.024  1.00  0.00           H0.      0
ATOM   3087  C   THR A 199      53.848  42.089  59.361  1.00  0.00           C0.      0
ATOM   3088  O   THR A 199      52.864  41.445  59.696  1.00  0.00           O0.      0
ATOM   3089  N   LYS A 200      54.691  42.586  60.278  1.00  0.00           N0.      0
ATOM   3090  H   LYS A 200      55.615  42.896  60.015  1.00  0.00           H0.      0
ATOM   3091  CA  LYS A 200      54.397  42.484  61.677  1.00  0.00           C0.      0
ATOM   3092  HA  LYS A 200      53.759  41.613  61.827  1.00  0.00           H0.      0
ATOM   3093  CB  LYS A 200      55.771  42.186  62.292  1.00  0.00           C0.      0
ATOM   3094  HB2 LYS A 200      56.154  41.345  61.715  1.00  0.00           H0.      0
ATOM   3095  HB3 LYS A 200      56.476  43.001  62.128  1.00  0.00           H0.      0
ATOM   3096  CG  LYS A 200      55.711  41.923  63.736  1.00  0.00           C0.      0
ATOM   3097  HG2 LYS A 200      56.752  41.663  63.930  1.00  0.00           H0.      0
ATOM   3098  HG3 LYS A 200      55.574  42.848  64.296  1.00  0.00           H0.      0
ATOM   3099  CD  LYS A 200      54.830  40.693  64.142  1.00  0.00           C0.      0
ATOM   3100  HD2 LYS A 200      53.844  41.013  63.806  1.00  0.00           H0.      0
ATOM   3101  HD3 LYS A 200      55.218  39.788  63.674  1.00  0.00           H0.      0
ATOM   3102  CE  LYS A 200      54.695  40.523  65.644  1.00  0.00           C0.      0
ATOM   3103  HE2 LYS A 200      54.868  41.483  66.130  1.00  0.00           H0.      0
ATOM   3104  HE3 LYS A 200      53.701  40.138  65.869  1.00  0.00           H0.      0
ATOM   3105  NZ  LYS A 200      55.714  39.627  66.191  1.00  0.00           N0.      0
ATOM   3106  HZ1 LYS A 200      55.490  39.325  67.128  1.00  0.00           H0.      0
ATOM   3107  HZ2 LYS A 200      55.704  38.768  65.660  1.00  0.00           H0.      0
ATOM   3108  HZ3 LYS A 200      56.642  40.024  66.204  1.00  0.00           H0.      0
ATOM   3109  C   LYS A 200      53.561  43.605  62.313  1.00  0.00           C0.      0
ATOM   3110  O   LYS A 200      52.682  43.321  63.121  1.00  0.00           O0.      0
ATOM   3111  N   ASP A 201      53.680  44.831  61.798  1.00  0.00           N0.      0
ATOM   3112  H   ASP A 201      54.390  45.072  61.121  1.00  0.00           H0.      0
ATOM   3113  CA  ASP A 201      52.950  46.022  62.409  1.00  0.00           C0.      0
ATOM   3114  HA  ASP A 201      52.106  45.637  62.980  1.00  0.00           H0.      0
ATOM   3115  CB  ASP A 201      53.788  46.733  63.391  1.00  0.00           C0.      0
ATOM   3116  HB2 ASP A 201      54.244  46.104  64.156  1.00  0.00           H0.      0
ATOM   3117  HB3 ASP A 201      54.635  47.156  62.851  1.00  0.00           H0.      0
ATOM   3118  CG  ASP A 201      53.012  47.857  64.133  1.00  0.00           C0.      0
ATOM   3119  OD1 ASP A 201      52.898  48.944  63.512  1.00  0.00           O0.      0
ATOM   3120  OD2 ASP A 201      52.833  47.683  65.371  1.00  0.00           O0.      0
ATOM   3121  C   ASP A 201      52.424  46.911  61.195  1.00  0.00           C0.      0
ATOM   3122  O   ASP A 201      53.081  47.202  60.180  1.00  0.00           O0.      0
ATOM   3123  N   ILE A 202      51.129  47.296  61.420  1.00  0.00           N0.      0
ATOM   3124  H   ILE A 202      50.645  46.854  62.188  1.00  0.00           H0.      0
ATOM   3125  CA  ILE A 202      50.429  48.187  60.583  1.00  0.00           C0.      0
ATOM   3126  HA  ILE A 202      51.084  48.762  59.929  1.00  0.00           H0.      0
ATOM   3127  CB  ILE A 202      49.417  47.406  59.637  1.00  0.00           C0.      0
ATOM   3128  HB  ILE A 202      48.623  47.078  60.309  1.00  0.00           H0.      0
ATOM   3129  CG2 ILE A 202      48.766  48.374  58.624  1.00  0.00           C0.      0
ATOM   3130 HG21 ILE A 202      49.592  48.849  58.093  1.00  0.00           H0.      0
ATOM   3131 HG22 ILE A 202      48.135  47.890  57.879  1.00  0.00           H0.      0
ATOM   3132 HG23 ILE A 202      48.098  49.053  59.152  1.00  0.00           H0.      0
ATOM   3133  CG1 ILE A 202      50.059  46.163  58.945  1.00  0.00           C0.      0
ATOM   3134 HG12 ILE A 202      50.962  46.411  58.387  1.00  0.00           H0.      0
ATOM   3135 HG13 ILE A 202      50.442  45.489  59.712  1.00  0.00           H0.      0
ATOM   3136  CD1 ILE A 202      49.018  45.293  58.156  1.00  0.00           C0.      0
ATOM   3137 HD11 ILE A 202      49.522  44.373  57.862  1.00  0.00           H0.      0
ATOM   3138 HD12 ILE A 202      48.234  44.968  58.840  1.00  0.00           H0.      0
ATOM   3139 HD13 ILE A 202      48.565  45.810  57.310  1.00  0.00           H0.      0
ATOM   3140  C   ILE A 202      49.687  49.246  61.447  1.00  0.00           C0.      0
ATOM   3141  O   ILE A 202      48.531  49.126  61.805  1.00  0.00           O0.      0
ATOM   3142  N   THR A 203      50.450  50.174  62.003  1.00  0.00           N0.      0
ATOM   3143  H   THR A 203      51.403  50.188  61.669  1.00  0.00           H0.      0
ATOM   3144  CA  THR A 203      49.970  51.404  62.706  1.00  0.00           C0.      0
ATOM   3145  HA  THR A 203      49.260  51.094  63.473  1.00  0.00           H0.      0
ATOM   3146  CB  THR A 203      51.232  52.140  63.311  1.00  0.00           C0.      0
ATOM   3147  HB  THR A 203      51.980  52.297  62.534  1.00  0.00           H0.      0
ATOM   3148  CG2 THR A 203      50.901  53.490  64.000  1.00  0.00           C0.      0
ATOM   3149 HG21 THR A 203      49.887  53.514  64.399  1.00  0.00           H0.      0
ATOM   3150 HG22 THR A 203      51.508  53.510  64.906  1.00  0.00           H0.      0
ATOM   3151 HG23 THR A 203      51.119  54.388  63.423  1.00  0.00           H0.      0
ATOM   3152  OG1 THR A 203      51.764  51.216  64.330  1.00  0.00           O0.      0
ATOM   3153  HG1 THR A 203      51.969  50.391  63.883  1.00  0.00           H0.      0
ATOM   3154  C   THR A 203      49.376  52.422  61.810  1.00  0.00           C0.      0
ATOM   3155  O   THR A 203      49.882  52.731  60.751  1.00  0.00           O0.      0
ATOM   3156  N   THR A 204      48.246  53.018  62.224  1.00  0.00           N0.      0
ATOM   3157  H   THR A 204      47.792  52.748  63.085  1.00  0.00           H0.      0
ATOM   3158  CA  THR A 204      47.517  54.076  61.488  1.00  0.00           C0.      0
ATOM   3159  HA  THR A 204      48.120  54.493  60.681  1.00  0.00           H0.      0
ATOM   3160  CB  THR A 204      46.161  53.673  60.900  1.00  0.00           C0.      0
ATOM   3161  HB  THR A 204      45.669  54.564  60.510  1.00  0.00           H0.      0
ATOM   3162  CG2 THR A 204      46.465  52.657  59.845  1.00  0.00           C0.      0
ATOM   3163 HG21 THR A 204      45.698  52.625  59.071  1.00  0.00           H0.      0
ATOM   3164 HG22 THR A 204      47.427  52.879  59.382  1.00  0.00           H0.      0
ATOM   3165 HG23 THR A 204      46.635  51.687  60.312  1.00  0.00           H0.      0
ATOM   3166  OG1 THR A 204      45.368  53.012  61.837  1.00  0.00           O0.      0
ATOM   3167  HG1 THR A 204      45.720  52.177  62.155  1.00  0.00           H0.      0
ATOM   3168  C   THR A 204      47.330  55.370  62.408  1.00  0.00           C0.      0
ATOM   3169  O   THR A 204      47.018  55.312  63.607  1.00  0.00           O0.      0
ATOM   3170  N   SER A 205      47.279  56.481  61.759  1.00  0.00           N0.      0
ATOM   3171  H   SER A 205      47.636  56.506  60.815  1.00  0.00           H0.      0
ATOM   3172  CA  SER A 205      46.918  57.794  62.349  1.00  0.00           C0.      0
ATOM   3173  HA  SER A 205      46.259  57.709  63.213  1.00  0.00           H0.      0
ATOM   3174  CB  SER A 205      48.106  58.752  62.615  1.00  0.00           C0.      0
ATOM   3175  HB2 SER A 205      48.625  58.852  61.662  1.00  0.00           H0.      0
ATOM   3176  HB3 SER A 205      47.724  59.685  63.027  1.00  0.00           H0.      0
ATOM   3177  OG  SER A 205      49.064  58.150  63.407  1.00  0.00           O0.      0
ATOM   3178  HG  SER A 205      49.841  58.033  62.855  1.00  0.00           H0.      0
ATOM   3179  C   SER A 205      45.982  58.410  61.319  1.00  0.00           C0.      0
ATOM   3180  O   SER A 205      45.795  57.938  60.188  1.00  0.00           O0.      0
ATOM   3181  N   VAL A 206      45.252  59.434  61.694  1.00  0.00           N0.      0
ATOM   3182  H   VAL A 206      45.247  59.636  62.683  1.00  0.00           H0.      0
ATOM   3183  CA  VAL A 206      44.334  60.172  60.841  1.00  0.00           C0.      0
ATOM   3184  HA  VAL A 206      44.744  59.995  59.847  1.00  0.00           H0.      0
ATOM   3185  CB  VAL A 206      42.957  59.393  60.721  1.00  0.00           C0.      0
ATOM   3186  HB  VAL A 206      43.108  58.404  60.287  1.00  0.00           H0.      0
ATOM   3187  CG1 VAL A 206      42.284  59.231  62.090  1.00  0.00           C0.      0
ATOM   3188 HG11 VAL A 206      42.104  60.131  62.679  1.00  0.00           H0.      0
ATOM   3189 HG12 VAL A 206      41.332  58.780  61.812  1.00  0.00           H0.      0
ATOM   3190 HG13 VAL A 206      42.865  58.550  62.712  1.00  0.00           H0.      0
ATOM   3191  CG2 VAL A 206      41.895  60.116  59.803  1.00  0.00           C0.      0
ATOM   3192 HG21 VAL A 206      41.742  61.180  59.985  1.00  0.00           H0.      0
ATOM   3193 HG22 VAL A 206      42.205  60.035  58.761  1.00  0.00           H0.      0
ATOM   3194 HG23 VAL A 206      40.902  59.686  59.935  1.00  0.00           H0.      0
ATOM   3195  C   VAL A 206      44.273  61.663  61.198  1.00  0.00           C0.      0
ATOM   3196  O   VAL A 206      44.170  61.969  62.369  1.00  0.00           O0.      0
ATOM   3197  N   LEU A 207      44.317  62.616  60.217  1.00  0.00           N0.      0
ATOM   3198  H   LEU A 207      44.415  62.331  59.254  1.00  0.00           H0.      0
ATOM   3199  CA  LEU A 207      44.191  64.098  60.490  1.00  0.00           C0.      0
ATOM   3200  HA  LEU A 207      44.485  64.288  61.523  1.00  0.00           H0.      0
ATOM   3201  CB  LEU A 207      45.011  64.920  59.539  1.00  0.00           C0.      0
ATOM   3202  HB2 LEU A 207      44.498  64.740  58.595  1.00  0.00           H0.      0
ATOM   3203  HB3 LEU A 207      44.848  65.986  59.700  1.00  0.00           H0.      0
ATOM   3204  CG  LEU A 207      46.467  64.611  59.095  1.00  0.00           C0.      0
ATOM   3205  HG  LEU A 207      46.565  63.556  58.839  1.00  0.00           H0.      0
ATOM   3206  CD1 LEU A 207      46.840  65.470  57.916  1.00  0.00           C0.      0
ATOM   3207 HD11 LEU A 207      47.840  65.177  57.595  1.00  0.00           H0.      0
ATOM   3208 HD12 LEU A 207      46.198  65.355  57.043  1.00  0.00           H0.      0
ATOM   3209 HD13 LEU A 207      46.902  66.515  58.220  1.00  0.00           H0.      0
ATOM   3210  CD2 LEU A 207      47.403  64.847  60.205  1.00  0.00           C0.      0
ATOM   3211 HD21 LEU A 207      48.420  64.884  59.814  1.00  0.00           H0.      0
ATOM   3212 HD22 LEU A 207      47.195  65.776  60.736  1.00  0.00           H0.      0
ATOM   3213 HD23 LEU A 207      47.322  64.061  60.956  1.00  0.00           H0.      0
ATOM   3214  C   LEU A 207      42.714  64.457  60.253  1.00  0.00           C0.      0
ATOM   3215  O   LEU A 207      42.110  63.983  59.295  1.00  0.00           O0.      0
ATOM   3216  N   THR A 208      42.123  65.415  60.952  1.00  0.00           N0.      0
ATOM   3217  H   THR A 208      42.624  65.806  61.737  1.00  0.00           H0.      0
ATOM   3218  CA  THR A 208      40.713  65.624  61.100  1.00  0.00           C0.      0
ATOM   3219  HA  THR A 208      40.216  65.378  60.161  1.00  0.00           H0.      0
ATOM   3220  CB  THR A 208      40.116  64.543  62.058  1.00  0.00           C0.      0
ATOM   3221  HB  THR A 208      40.307  63.620  61.509  1.00  0.00           H0.      0
ATOM   3222  CG2 THR A 208      40.820  64.336  63.395  1.00  0.00           C0.      0
ATOM   3223 HG21 THR A 208      41.792  63.870  63.233  1.00  0.00           H0.      0
ATOM   3224 HG22 THR A 208      40.943  65.273  63.937  1.00  0.00           H0.      0
ATOM   3225 HG23 THR A 208      40.379  63.545  64.002  1.00  0.00           H0.      0
ATOM   3226  OG1 THR A 208      38.713  64.759  62.265  1.00  0.00           O0.      0
ATOM   3227  HG1 THR A 208      38.347  64.048  62.797  1.00  0.00           H0.      0
ATOM   3228  C   THR A 208      40.449  67.101  61.469  1.00  0.00           C0.      0
ATOM   3229  O   THR A 208      41.318  67.741  62.099  1.00  0.00           O0.      0
ATOM   3230  N   VAL A 209      39.339  67.718  60.954  1.00  0.00           N0.      0
ATOM   3231  H   VAL A 209      38.645  67.082  60.588  1.00  0.00           H0.      0
ATOM   3232  CA  VAL A 209      39.077  69.169  61.178  1.00  0.00           C0.      0
ATOM   3233  HA  VAL A 209      39.648  69.469  62.057  1.00  0.00           H0.      0
ATOM   3234  CB  VAL A 209      39.603  69.998  59.997  1.00  0.00           C0.      0
ATOM   3235  HB  VAL A 209      38.896  70.827  60.025  1.00  0.00           H0.      0
ATOM   3236  CG1 VAL A 209      40.992  70.597  60.346  1.00  0.00           C0.      0
ATOM   3237 HG11 VAL A 209      41.103  71.531  59.794  1.00  0.00           H0.      0
ATOM   3238 HG12 VAL A 209      41.201  70.841  61.387  1.00  0.00           H0.      0
ATOM   3239 HG13 VAL A 209      41.750  69.890  60.009  1.00  0.00           H0.      0
ATOM   3240  CG2 VAL A 209      39.399  69.424  58.598  1.00  0.00           C0.      0
ATOM   3241 HG21 VAL A 209      40.221  68.735  58.405  1.00  0.00           H0.      0
ATOM   3242 HG22 VAL A 209      38.403  69.009  58.444  1.00  0.00           H0.      0
ATOM   3243 HG23 VAL A 209      39.627  70.191  57.857  1.00  0.00           H0.      0
ATOM   3244  C   VAL A 209      37.595  69.404  61.392  1.00  0.00           C0.      0
ATOM   3245  O   VAL A 209      36.854  69.034  60.483  1.00  0.00           O0.      0
ATOM   3246  N   ASN A 210      37.166  69.956  62.554  1.00  0.00           N0.      0
ATOM   3247  H   ASN A 210      37.801  70.236  63.288  1.00  0.00           H0.      0
ATOM   3248  CA  ASN A 210      35.718  69.970  62.937  1.00  0.00           C0.      0
ATOM   3249  HA  ASN A 210      35.609  70.405  63.931  1.00  0.00           H0.      0
ATOM   3250  CB  ASN A 210      34.868  70.927  62.108  1.00  0.00           C0.      0
ATOM   3251  HB2 ASN A 210      34.617  70.452  61.160  1.00  0.00           H0.      0
ATOM   3252  HB3 ASN A 210      33.923  71.156  62.600  1.00  0.00           H0.      0
ATOM   3253  CG  ASN A 210      35.443  72.251  61.657  1.00  0.00           C0.      0
ATOM   3254  OD1 ASN A 210      36.049  72.946  62.452  1.00  0.00           O0.      0
ATOM   3255  ND2 ASN A 210      35.299  72.513  60.375  1.00  0.00           N0.      0
ATOM   3256 HD21 ASN A 210      35.595  73.427  60.064  1.00  0.00           H0.      0
ATOM   3257 HD22 ASN A 210      34.964  71.766  59.783  1.00  0.00           H0.      0
ATOM   3258  C   ASN A 210      35.126  68.593  62.983  1.00  0.00           C0.      0
ATOM   3259  O   ASN A 210      34.065  68.255  62.411  1.00  0.00           O0.      0
ATOM   3260  N   ASN A 211      35.961  67.676  63.416  1.00  0.00           N0.      0
ATOM   3261  H   ASN A 211      36.683  68.022  64.031  1.00  0.00           H0.      0
ATOM   3262  CA  ASN A 211      35.730  66.158  63.398  1.00  0.00           C0.      0
ATOM   3263  HA  ASN A 211      36.564  65.669  63.902  1.00  0.00           H0.      0
ATOM   3264  CB  ASN A 211      34.638  65.612  64.340  1.00  0.00           C0.      0
ATOM   3265  HB2 ASN A 211      33.783  66.288  64.340  1.00  0.00           H0.      0
ATOM   3266  HB3 ASN A 211      34.121  64.735  63.950  1.00  0.00           H0.      0
ATOM   3267  CG  ASN A 211      35.046  65.517  65.817  1.00  0.00           C0.      0
ATOM   3268  OD1 ASN A 211      35.258  66.560  66.515  1.00  0.00           O0.      0
ATOM   3269  ND2 ASN A 211      35.129  64.314  66.373  1.00  0.00           N0.      0
ATOM   3270 HD21 ASN A 211      35.586  64.242  67.271  1.00  0.00           H0.      0
ATOM   3271 HD22 ASN A 211      34.976  63.486  65.816  1.00  0.00           H0.      0
ATOM   3272  C   ASN A 211      35.656  65.424  62.070  1.00  0.00           C0.      0
ATOM   3273  O   ASN A 211      35.560  64.209  62.049  1.00  0.00           O0.      0
ATOM   3274  N   LYS A 212      35.755  66.179  60.980  1.00  0.00           N0.      0
ATOM   3275  H   LYS A 212      35.969  67.166  60.987  1.00  0.00           H0.      0
ATOM   3276  CA  LYS A 212      35.764  65.620  59.613  1.00  0.00           C0.      0
ATOM   3277  HA  LYS A 212      35.099  64.757  59.625  1.00  0.00           H0.      0
ATOM   3278  CB  LYS A 212      35.170  66.558  58.545  1.00  0.00           C0.      0
ATOM   3279  HB2 LYS A 212      34.204  66.949  58.864  1.00  0.00           H0.      0
ATOM   3280  HB3 LYS A 212      35.849  67.409  58.488  1.00  0.00           H0.      0
ATOM   3281  CG  LYS A 212      35.022  65.928  57.169  1.00  0.00           C0.      0
ATOM   3282  HG2 LYS A 212      35.975  65.438  56.972  1.00  0.00           H0.      0
ATOM   3283  HG3 LYS A 212      34.363  65.070  57.309  1.00  0.00           H0.      0
ATOM   3284  CD  LYS A 212      34.739  66.790  55.970  1.00  0.00           C0.      0
ATOM   3285  HD2 LYS A 212      34.535  66.119  55.136  1.00  0.00           H0.      0
ATOM   3286  HD3 LYS A 212      33.824  67.334  56.204  1.00  0.00           H0.      0
ATOM   3287  CE  LYS A 212      35.929  67.612  55.591  1.00  0.00           C0.      0
ATOM   3288  HE2 LYS A 212      35.913  68.511  56.208  1.00  0.00           H0.      0
ATOM   3289  HE3 LYS A 212      36.896  67.138  55.755  1.00  0.00           H0.      0
ATOM   3290  NZ  LYS A 212      35.848  68.055  54.167  1.00  0.00           N0.      0
ATOM   3291  HZ1 LYS A 212      36.467  68.812  53.914  1.00  0.00           H0.      0
ATOM   3292  HZ2 LYS A 212      36.166  67.277  53.606  1.00  0.00           H0.      0
ATOM   3293  HZ3 LYS A 212      34.916  68.407  54.005  1.00  0.00           H0.      0
ATOM   3294  C   LYS A 212      37.168  65.144  59.220  1.00  0.00           C0.      0
ATOM   3295  O   LYS A 212      38.136  65.902  59.104  1.00  0.00           O0.      0
ATOM   3296  N   ALA A 213      37.300  63.861  59.153  1.00  0.00           N0.      0
ATOM   3297  H   ALA A 213      36.536  63.266  59.439  1.00  0.00           H0.      0
ATOM   3298  CA  ALA A 213      38.457  63.105  58.709  1.00  0.00           C0.      0
ATOM   3299  HA  ALA A 213      39.316  63.343  59.336  1.00  0.00           H0.      0
ATOM   3300  CB  ALA A 213      38.185  61.554  58.820  1.00  0.00           C0.      0
ATOM   3301  HB1 ALA A 213      37.380  61.172  58.193  1.00  0.00           H0.      0
ATOM   3302  HB2 ALA A 213      39.072  61.000  58.512  1.00  0.00           H0.      0
ATOM   3303  HB3 ALA A 213      37.904  61.271  59.835  1.00  0.00           H0.      0
ATOM   3304  C   ALA A 213      38.835  63.534  57.315  1.00  0.00           C0.      0
ATOM   3305  O   ALA A 213      37.944  63.574  56.404  1.00  0.00           O0.      0
ATOM   3306  N   HIE A 214      40.123  63.625  56.980  1.00  0.00           N0.      0
ATOM   3307  H   HIE A 214      40.740  63.580  57.778  1.00  0.00           H0.      0
ATOM   3308  CA  HIE A 214      40.486  63.894  55.659  1.00  0.00           C0.      0
ATOM   3309  HA  HIE A 214      39.824  63.453  54.913  1.00  0.00           H0.      0
ATOM   3310  CB  HIE A 214      40.521  65.352  55.341  1.00  0.00           C0.      0
ATOM   3311  HB2 HIE A 214      40.659  65.506  54.270  1.00  0.00           H0.      0
ATOM   3312  HB3 HIE A 214      39.587  65.844  55.610  1.00  0.00           H0.      0
ATOM   3313  CG  HIE A 214      41.566  66.085  56.127  1.00  0.00           C0.      0
ATOM   3314  ND1 HIE A 214      42.799  66.481  55.640  1.00  0.00           N0.      0
ATOM   3315  CE1 HIE A 214      43.370  66.988  56.755  1.00  0.00           C0.      0
ATOM   3316  HE1 HIE A 214      44.369  67.396  56.704  1.00  0.00           H0.      0
ATOM   3317  NE2 HIE A 214      42.606  67.110  57.837  1.00  0.00           N0.      0
ATOM   3318  HE2 HIE A 214      42.849  67.328  58.792  1.00  0.00           H0.      0
ATOM   3319  CD2 HIE A 214      41.437  66.460  57.465  1.00  0.00           C0.      0
ATOM   3320  HD2 HIE A 214      40.579  66.092  58.009  1.00  0.00           H0.      0
ATOM   3321  C   HIE A 214      41.788  63.287  55.137  1.00  0.00           C0.      0
ATOM   3322  O   HIE A 214      41.819  63.070  53.925  1.00  0.00           O0.      0
ATOM   3323  N   MET A 215      42.709  62.758  55.963  1.00  0.00           N0.      0
ATOM   3324  H   MET A 215      42.657  63.020  56.937  1.00  0.00           H0.      0
ATOM   3325  CA  MET A 215      43.879  61.951  55.520  1.00  0.00           C0.      0
ATOM   3326  HA  MET A 215      43.715  61.580  54.509  1.00  0.00           H0.      0
ATOM   3327  CB  MET A 215      45.050  62.950  55.419  1.00  0.00           C0.      0
ATOM   3328  HB2 MET A 215      44.686  63.718  54.736  1.00  0.00           H0.      0
ATOM   3329  HB3 MET A 215      45.299  63.419  56.371  1.00  0.00           H0.      0
ATOM   3330  CG  MET A 215      46.362  62.304  54.996  1.00  0.00           C0.      0
ATOM   3331  HG2 MET A 215      47.202  62.997  54.963  1.00  0.00           H0.      0
ATOM   3332  HG3 MET A 215      46.568  61.475  55.674  1.00  0.00           H0.      0
ATOM   3333  SD  MET A 215      46.233  61.435  53.395  1.00  0.00           S0.      0
ATOM   3334  CE  MET A 215      46.092  62.845  52.128  1.00  0.00           C0.      0
ATOM   3335  HE1 MET A 215      45.222  63.430  52.427  1.00  0.00           H0.      0
ATOM   3336  HE2 MET A 215      47.033  63.393  52.089  1.00  0.00           H0.      0
ATOM   3337  HE3 MET A 215      46.095  62.519  51.088  1.00  0.00           H0.      0
ATOM   3338  C   MET A 215      44.259  60.836  56.566  1.00  0.00           C0.      0
ATOM   3339  O   MET A 215      44.664  61.070  57.662  1.00  0.00           O0.      0
ATOM   3340  N   VAL A 216      44.024  59.565  56.276  1.00  0.00           N0.      0
ATOM   3341  H   VAL A 216      43.694  59.357  55.344  1.00  0.00           H0.      0
ATOM   3342  CA  VAL A 216      44.566  58.395  57.045  1.00  0.00           C0.      0
ATOM   3343  HA  VAL A 216      44.658  58.667  58.097  1.00  0.00           H0.      0
ATOM   3344  CB  VAL A 216      43.745  57.183  56.744  1.00  0.00           C0.      0
ATOM   3345  HB  VAL A 216      43.632  57.045  55.668  1.00  0.00           H0.      0
ATOM   3346  CG1 VAL A 216      44.375  55.923  57.413  1.00  0.00           C0.      0
ATOM   3347 HG11 VAL A 216      45.170  55.561  56.761  1.00  0.00           H0.      0
ATOM   3348 HG12 VAL A 216      44.898  56.160  58.340  1.00  0.00           H0.      0
ATOM   3349 HG13 VAL A 216      43.605  55.153  57.438  1.00  0.00           H0.      0
ATOM   3350  CG2 VAL A 216      42.377  57.336  57.420  1.00  0.00           C0.      0
ATOM   3351 HG21 VAL A 216      41.725  56.565  57.007  1.00  0.00           H0.      0
ATOM   3352 HG22 VAL A 216      42.281  57.137  58.488  1.00  0.00           H0.      0
ATOM   3353 HG23 VAL A 216      41.924  58.312  57.246  1.00  0.00           H0.      0
ATOM   3354  C   VAL A 216      46.074  58.203  56.680  1.00  0.00           C0.      0
ATOM   3355  O   VAL A 216      46.452  57.893  55.532  1.00  0.00           O0.      0
ATOM   3356  N   THR A 217      46.991  58.155  57.646  1.00  0.00           N0.      0
ATOM   3357  H   THR A 217      46.573  58.104  58.564  1.00  0.00           H0.      0
ATOM   3358  CA  THR A 217      48.359  57.607  57.529  1.00  0.00           C0.      0
ATOM   3359  HA  THR A 217      48.627  57.660  56.474  1.00  0.00           H0.      0
ATOM   3360  CB  THR A 217      49.371  58.448  58.323  1.00  0.00           C0.      0
ATOM   3361  HB  THR A 217      48.863  58.827  59.210  1.00  0.00           H0.      0
ATOM   3362  CG2 THR A 217      50.744  57.888  58.532  1.00  0.00           C0.      0
ATOM   3363 HG21 THR A 217      51.056  57.548  57.545  1.00  0.00           H0.      0
ATOM   3364 HG22 THR A 217      51.393  58.644  58.974  1.00  0.00           H0.      0
ATOM   3365 HG23 THR A 217      50.705  56.966  59.112  1.00  0.00           H0.      0
ATOM   3366  OG1 THR A 217      49.652  59.625  57.534  1.00  0.00           O0.      0
ATOM   3367  HG1 THR A 217      49.660  59.337  56.619  1.00  0.00           H0.      0
ATOM   3368  C   THR A 217      48.417  56.162  57.881  1.00  0.00           C0.      0
ATOM   3369  O   THR A 217      47.724  55.699  58.768  1.00  0.00           O0.      0
ATOM   3370  N   LEU A 218      49.287  55.456  57.186  1.00  0.00           N0.      0
ATOM   3371  H   LEU A 218      49.629  55.921  56.357  1.00  0.00           H0.      0
ATOM   3372  CA  LEU A 218      49.661  54.058  57.497  1.00  0.00           C0.      0
ATOM   3373  HA  LEU A 218      49.155  53.844  58.439  1.00  0.00           H0.      0
ATOM   3374  CB  LEU A 218      48.945  53.147  56.482  1.00  0.00           C0.      0
ATOM   3375  HB2 LEU A 218      49.460  53.237  55.525  1.00  0.00           H0.      0
ATOM   3376  HB3 LEU A 218      49.020  52.087  56.724  1.00  0.00           H0.      0
ATOM   3377  CG  LEU A 218      47.386  53.403  56.282  1.00  0.00           C0.      0
ATOM   3378  HG  LEU A 218      46.899  53.899  57.121  1.00  0.00           H0.      0
ATOM   3379  CD1 LEU A 218      47.181  54.188  55.027  1.00  0.00           C0.      0
ATOM   3380 HD11 LEU A 218      46.155  54.537  54.917  1.00  0.00           H0.      0
ATOM   3381 HD12 LEU A 218      47.831  55.060  55.100  1.00  0.00           H0.      0
ATOM   3382 HD13 LEU A 218      47.462  53.633  54.132  1.00  0.00           H0.      0
ATOM   3383  CD2 LEU A 218      46.728  52.027  56.041  1.00  0.00           C0.      0
ATOM   3384 HD21 LEU A 218      46.591  51.455  56.959  1.00  0.00           H0.      0
ATOM   3385 HD22 LEU A 218      45.678  52.249  55.849  1.00  0.00           H0.      0
ATOM   3386 HD23 LEU A 218      47.085  51.386  55.235  1.00  0.00           H0.      0
ATOM   3387  C   LEU A 218      51.157  53.812  57.611  1.00  0.00           C0.      0
ATOM   3388  O   LEU A 218      51.900  54.064  56.645  1.00  0.00           O0.      0
ATOM   3389  N   ASP A 219      51.722  53.374  58.724  1.00  0.00           N0.      0
ATOM   3390  H   ASP A 219      51.111  53.175  59.503  1.00  0.00           H0.      0
ATOM   3391  CA  ASP A 219      53.114  52.940  58.977  1.00  0.00           C0.      0
ATOM   3392  HA  ASP A 219      53.810  53.247  58.196  1.00  0.00           H0.      0
ATOM   3393  CB  ASP A 219      53.596  53.597  60.341  1.00  0.00           C0.      0
ATOM   3394  HB2 ASP A 219      52.810  53.320  61.043  1.00  0.00           H0.      0
ATOM   3395  HB3 ASP A 219      54.564  53.253  60.705  1.00  0.00           H0.      0
ATOM   3396  CG  ASP A 219      53.655  55.030  60.186  1.00  0.00           C0.      0
ATOM   3397  OD1 ASP A 219      53.075  55.756  61.056  1.00  0.00           O0.      0
ATOM   3398  OD2 ASP A 219      54.462  55.528  59.371  1.00  0.00           O0.      0
ATOM   3399  C   ASP A 219      53.189  51.453  59.098  1.00  0.00           C0.      0
ATOM   3400  O   ASP A 219      52.531  50.885  59.987  1.00  0.00           O0.      0
ATOM   3401  N   TYR A 220      53.955  50.868  58.146  1.00  0.00           N0.      0
ATOM   3402  H   TYR A 220      54.388  51.457  57.449  1.00  0.00           H0.      0
ATOM   3403  CA  TYR A 220      54.088  49.482  57.948  1.00  0.00           C0.      0
ATOM   3404  HA  TYR A 220      53.368  48.940  58.561  1.00  0.00           H0.      0
ATOM   3405  CB  TYR A 220      53.747  49.245  56.491  1.00  0.00           C0.      0
ATOM   3406  HB2 TYR A 220      54.482  49.853  55.962  1.00  0.00           H0.      0
ATOM   3407  HB3 TYR A 220      53.958  48.185  56.350  1.00  0.00           H0.      0
ATOM   3408  CG  TYR A 220      52.308  49.517  55.957  1.00  0.00           C0.      0
ATOM   3409  CD1 TYR A 220      52.068  50.727  55.302  1.00  0.00           C0.      0
ATOM   3410  HD1 TYR A 220      52.824  51.498  55.311  1.00  0.00           H0.      0
ATOM   3411  CE1 TYR A 220      50.882  50.931  54.618  1.00  0.00           C0.      0
ATOM   3412  HE1 TYR A 220      50.626  51.956  54.394  1.00  0.00           H0.      0
ATOM   3413  CZ  TYR A 220      49.968  49.840  54.488  1.00  0.00           C0.      0
ATOM   3414  OH  TYR A 220      48.830  50.017  53.863  1.00  0.00           O0.      0
ATOM   3415  HH  TYR A 220      48.496  49.231  53.425  1.00  0.00           H0.      0
ATOM   3416  CE2 TYR A 220      50.188  48.630  55.216  1.00  0.00           C0.      0
ATOM   3417  HE2 TYR A 220      49.503  47.819  55.019  1.00  0.00           H0.      0
ATOM   3418  CD2 TYR A 220      51.366  48.461  55.906  1.00  0.00           C0.      0
ATOM   3419  HD2 TYR A 220      51.647  47.535  56.384  1.00  0.00           H0.      0
ATOM   3420  C   TYR A 220      55.417  49.137  58.411  1.00  0.00           C0.      0
ATOM   3421  O   TYR A 220      56.334  49.949  58.619  1.00  0.00           O0.      0
ATOM   3422  N   THR A 221      55.625  47.864  58.694  1.00  0.00           N0.      0
ATOM   3423  H   THR A 221      54.781  47.311  58.737  1.00  0.00           H0.      0
ATOM   3424  CA  THR A 221      56.855  47.266  59.212  1.00  0.00           C0.      0
ATOM   3425  HA  THR A 221      57.742  47.839  58.939  1.00  0.00           H0.      0
ATOM   3426  CB  THR A 221      56.701  47.134  60.779  1.00  0.00           C0.      0
ATOM   3427  HB  THR A 221      55.814  46.544  61.009  1.00  0.00           H0.      0
ATOM   3428  CG2 THR A 221      57.791  46.335  61.415  1.00  0.00           C0.      0
ATOM   3429 HG21 THR A 221      57.806  46.254  62.502  1.00  0.00           H0.      0
ATOM   3430 HG22 THR A 221      57.809  45.301  61.071  1.00  0.00           H0.      0
ATOM   3431 HG23 THR A 221      58.726  46.826  61.144  1.00  0.00           H0.      0
ATOM   3432  OG1 THR A 221      56.586  48.340  61.612  1.00  0.00           O0.      0
ATOM   3433  HG1 THR A 221      55.754  48.776  61.415  1.00  0.00           H0.      0
ATOM   3434  C   THR A 221      56.923  45.870  58.606  1.00  0.00           C0.      0
ATOM   3435  O   THR A 221      56.026  45.040  58.739  1.00  0.00           O0.      0
ATOM   3436  N   VAL A 222      58.065  45.519  58.101  1.00  0.00           N0.      0
ATOM   3437  H   VAL A 222      58.786  46.221  58.011  1.00  0.00           H0.      0
ATOM   3438  CA  VAL A 222      58.319  44.314  57.377  1.00  0.00           C0.      0
ATOM   3439  HA  VAL A 222      57.695  43.479  57.695  1.00  0.00           H0.      0
ATOM   3440  CB  VAL A 222      58.105  44.493  55.874  1.00  0.00           C0.      0
ATOM   3441  HB  VAL A 222      58.629  45.417  55.628  1.00  0.00           H0.      0
ATOM   3442  CG1 VAL A 222      58.696  43.373  54.968  1.00  0.00           C0.      0
ATOM   3443 HG11 VAL A 222      59.684  43.136  55.363  1.00  0.00           H0.      0
ATOM   3444 HG12 VAL A 222      58.112  42.457  54.883  1.00  0.00           H0.      0
ATOM   3445 HG13 VAL A 222      58.663  43.824  53.976  1.00  0.00           H0.      0
ATOM   3446  CG2 VAL A 222      56.624  44.640  55.401  1.00  0.00           C0.      0
ATOM   3447 HG21 VAL A 222      56.558  44.910  54.347  1.00  0.00           H0.      0
ATOM   3448 HG22 VAL A 222      56.106  43.705  55.616  1.00  0.00           H0.      0
ATOM   3449 HG23 VAL A 222      56.041  45.418  55.893  1.00  0.00           H0.      0
ATOM   3450  C   VAL A 222      59.728  43.831  57.696  1.00  0.00           C0.      0
ATOM   3451  O   VAL A 222      60.722  44.520  57.519  1.00  0.00           O0.      0
ATOM   3452  N   GLN A 223      59.892  42.627  58.244  1.00  0.00           N0.      0
ATOM   3453  H   GLN A 223      59.082  42.037  58.371  1.00  0.00           H0.      0
ATOM   3454  CA  GLN A 223      61.118  42.020  58.719  1.00  0.00           C0.      0
ATOM   3455  HA  GLN A 223      61.661  42.757  59.311  1.00  0.00           H0.      0
ATOM   3456  CB  GLN A 223      60.748  40.843  59.587  1.00  0.00           C0.      0
ATOM   3457  HB2 GLN A 223      60.119  40.141  59.041  1.00  0.00           H0.      0
ATOM   3458  HB3 GLN A 223      61.672  40.336  59.866  1.00  0.00           H0.      0
ATOM   3459  CG  GLN A 223      60.004  41.266  60.862  1.00  0.00           C0.      0
ATOM   3460  HG2 GLN A 223      60.731  41.631  61.588  1.00  0.00           H0.      0
ATOM   3461  HG3 GLN A 223      59.304  42.088  60.710  1.00  0.00           H0.      0
ATOM   3462  CD  GLN A 223      59.273  40.097  61.480  1.00  0.00           C0.      0
ATOM   3463  OE1 GLN A 223      58.845  39.095  60.928  1.00  0.00           O0.      0
ATOM   3464  NE2 GLN A 223      59.041  40.183  62.743  1.00  0.00           N0.      0
ATOM   3465 HE21 GLN A 223      58.670  39.332  63.140  1.00  0.00           H0.      0
ATOM   3466 HE22 GLN A 223      59.540  40.829  63.338  1.00  0.00           H0.      0
ATOM   3467  C   GLN A 223      61.982  41.480  57.581  1.00  0.00           C0.      0
ATOM   3468  O   GLN A 223      61.429  41.046  56.570  1.00  0.00           O0.      0
ATOM   3469  N   VAL A 224      63.282  41.366  57.657  1.00  0.00           N0.      0
ATOM   3470  H   VAL A 224      63.771  41.513  58.529  1.00  0.00           H0.      0
ATOM   3471  CA  VAL A 224      64.104  40.667  56.653  1.00  0.00           C0.      0
ATOM   3472  HA  VAL A 224      63.703  41.016  55.701  1.00  0.00           H0.      0
ATOM   3473  CB  VAL A 224      65.558  41.148  56.528  1.00  0.00           C0.      0
ATOM   3474  HB  VAL A 224      65.991  40.996  57.516  1.00  0.00           H0.      0
ATOM   3475  CG1 VAL A 224      66.317  40.514  55.409  1.00  0.00           C0.      0
ATOM   3476 HG11 VAL A 224      65.774  40.530  54.464  1.00  0.00           H0.      0
ATOM   3477 HG12 VAL A 224      67.220  41.126  55.396  1.00  0.00           H0.      0
ATOM   3478 HG13 VAL A 224      66.529  39.452  55.528  1.00  0.00           H0.      0
ATOM   3479  CG2 VAL A 224      65.537  42.679  56.210  1.00  0.00           C0.      0
ATOM   3480 HG21 VAL A 224      65.126  42.894  55.224  1.00  0.00           H0.      0
ATOM   3481 HG22 VAL A 224      64.967  43.244  56.948  1.00  0.00           H0.      0
ATOM   3482 HG23 VAL A 224      66.559  43.047  56.304  1.00  0.00           H0.      0
ATOM   3483  C   VAL A 224      64.150  39.122  56.759  1.00  0.00           C0.      0
ATOM   3484  O   VAL A 224      64.616  38.607  57.787  1.00  0.00           O0.      0
ATOM   3485  N   PRO A 225      63.828  38.368  55.695  1.00  0.00           N0.      0
ATOM   3486  CD  PRO A 225      63.470  38.817  54.353  1.00  0.00           C0.      0
ATOM   3487  HD2 PRO A 225      64.036  39.623  53.886  1.00  0.00           H0.      0
ATOM   3488  HD3 PRO A 225      62.407  39.035  54.247  1.00  0.00           H0.      0
ATOM   3489  CG  PRO A 225      63.742  37.646  53.467  1.00  0.00           C0.      0
ATOM   3490  HG2 PRO A 225      64.767  37.710  53.101  1.00  0.00           H0.      0
ATOM   3491  HG3 PRO A 225      62.962  37.525  52.715  1.00  0.00           H0.      0
ATOM   3492  CB  PRO A 225      63.671  36.365  54.323  1.00  0.00           C0.      0
ATOM   3493  HB2 PRO A 225      64.349  35.576  53.997  1.00  0.00           H0.      0
ATOM   3494  HB3 PRO A 225      62.612  36.117  54.243  1.00  0.00           H0.      0
ATOM   3495  CA  PRO A 225      63.941  36.876  55.741  1.00  0.00           C0.      0
ATOM   3496  HA  PRO A 225      63.190  36.386  56.360  1.00  0.00           H0.      0
ATOM   3497  C   PRO A 225      65.306  36.329  56.141  1.00  0.00           C0.      0
ATOM   3498  O   PRO A 225      66.349  36.904  55.889  1.00  0.00           O0.      0
ATOM   3499  N   GLY A 226      65.251  35.095  56.593  1.00  0.00           N0.      0
ATOM   3500  H   GLY A 226      64.370  34.607  56.674  1.00  0.00           H0.      0
ATOM   3501  CA  GLY A 226      66.475  34.200  56.905  1.00  0.00           C0.      0
ATOM   3502  HA2 GLY A 226      66.829  33.969  55.900  1.00  0.00           H0.      0
ATOM   3503  HA3 GLY A 226      67.194  34.841  57.414  1.00  0.00           H0.      0
ATOM   3504  C   GLY A 226      66.240  32.937  57.780  1.00  0.00           C0.      0
ATOM   3505  O   GLY A 226      65.107  32.632  58.214  1.00  0.00           O0.      0
ATOM   3506  N   ALA A 227      67.371  32.226  58.031  1.00  0.00           N0.      0
ATOM   3507  H   ALA A 227      68.234  32.632  57.699  1.00  0.00           H0.      0
ATOM   3508  CA  ALA A 227      67.418  31.033  58.904  1.00  0.00           C0.      0
ATOM   3509  HA  ALA A 227      66.757  30.287  58.462  1.00  0.00           H0.      0
ATOM   3510  CB  ALA A 227      68.855  30.432  58.734  1.00  0.00           C0.      0
ATOM   3511  HB1 ALA A 227      69.273  30.403  57.728  1.00  0.00           H0.      0
ATOM   3512  HB2 ALA A 227      69.591  31.041  59.260  1.00  0.00           H0.      0
ATOM   3513  HB3 ALA A 227      68.812  29.376  59.001  1.00  0.00           H0.      0
ATOM   3514  C   ALA A 227      66.954  31.387  60.267  1.00  0.00           C0.      0
ATOM   3515  O   ALA A 227      67.637  32.219  60.894  1.00  0.00           O0.      0
ATOM   3516  N   GLY A 228      65.889  30.674  60.861  1.00  0.00           N0.      0
ATOM   3517  H   GLY A 228      65.424  29.941  60.344  1.00  0.00           H0.      0
ATOM   3518  CA  GLY A 228      65.423  30.924  62.196  1.00  0.00           C0.      0
ATOM   3519  HA2 GLY A 228      64.977  31.917  62.243  1.00  0.00           H0.      0
ATOM   3520  HA3 GLY A 228      64.598  30.243  62.408  1.00  0.00           H0.      0
ATOM   3521  C   GLY A 228      66.364  30.658  63.388  1.00  0.00           C0.      0
ATOM   3522  O   GLY A 228      67.066  29.683  63.482  1.00  0.00           O0.      0
ATOM   3523  N   ARG A 229      66.349  31.591  64.315  1.00  0.00           N0.      0
ATOM   3524  H   ARG A 229      65.624  32.293  64.294  1.00  0.00           H0.      0
ATOM   3525  CA  ARG A 229      67.376  31.698  65.350  1.00  0.00           C0.      0
ATOM   3526  HA  ARG A 229      67.785  30.785  65.783  1.00  0.00           H0.      0
ATOM   3527  CB  ARG A 229      68.639  32.448  64.785  1.00  0.00           C0.      0
ATOM   3528  HB2 ARG A 229      69.473  32.215  65.447  1.00  0.00           H0.      0
ATOM   3529  HB3 ARG A 229      68.891  31.933  63.858  1.00  0.00           H0.      0
ATOM   3530  CG  ARG A 229      68.350  33.965  64.513  1.00  0.00           C0.      0
ATOM   3531  HG2 ARG A 229      67.354  34.084  64.088  1.00  0.00           H0.      0
ATOM   3532  HG3 ARG A 229      68.311  34.489  65.469  1.00  0.00           H0.      0
ATOM   3533  CD  ARG A 229      69.275  34.730  63.523  1.00  0.00           C0.      0
ATOM   3534  HD2 ARG A 229      69.073  34.230  62.575  1.00  0.00           H0.      0
ATOM   3535  HD3 ARG A 229      68.949  35.766  63.436  1.00  0.00           H0.      0
ATOM   3536  NE  ARG A 229      70.762  34.702  63.824  1.00  0.00           N0.      0
ATOM   3537  HE  ARG A 229      71.156  34.033  64.469  1.00  0.00           H0.      0
ATOM   3538  CZ  ARG A 229      71.623  35.368  63.140  1.00  0.00           C0.      0
ATOM   3539  NH1 ARG A 229      71.233  36.137  62.147  1.00  0.00           N0.      0
ATOM   3540 HH11 ARG A 229      70.305  36.067  61.756  1.00  0.00           H0.      0
ATOM   3541 HH12 ARG A 229      71.801  36.846  61.705  1.00  0.00           H0.      0
ATOM   3542  NH2 ARG A 229      72.930  35.347  63.223  1.00  0.00           N0.      0
ATOM   3543 HH21 ARG A 229      73.297  34.607  63.805  1.00  0.00           H0.      0
ATOM   3544 HH22 ARG A 229      73.458  35.792  62.486  1.00  0.00           H0.      0
ATOM   3545  C   ARG A 229      66.769  32.491  66.587  1.00  0.00           C0.      0
ATOM   3546  O   ARG A 229      65.674  32.982  66.501  1.00  0.00           O0.      0
ATOM   3547  N   ASP A 230      67.498  32.521  67.673  1.00  0.00           N0.      0
ATOM   3548  H   ASP A 230      68.369  32.012  67.725  1.00  0.00           H0.      0
ATOM   3549  CA  ASP A 230      66.945  32.964  68.950  1.00  0.00           C0.      0
ATOM   3550  HA  ASP A 230      66.013  32.427  69.127  1.00  0.00           H0.      0
ATOM   3551  CB  ASP A 230      67.869  32.708  70.172  1.00  0.00           C0.      0
ATOM   3552  HB2 ASP A 230      68.703  33.407  70.230  1.00  0.00           H0.      0
ATOM   3553  HB3 ASP A 230      67.314  32.861  71.098  1.00  0.00           H0.      0
ATOM   3554  CG  ASP A 230      68.544  31.317  70.303  1.00  0.00           C0.      0
ATOM   3555  OD1 ASP A 230      69.227  30.821  69.366  1.00  0.00           O0.      0
ATOM   3556  OD2 ASP A 230      68.387  30.733  71.437  1.00  0.00           O0.      0
ATOM   3557  C   ASP A 230      66.507  34.450  68.946  1.00  0.00           C0.      0
ATOM   3558  O   ASP A 230      67.133  35.324  68.296  1.00  0.00           O0.      0
ATOM   3559  N   GLY A 231      65.470  34.693  69.673  1.00  0.00           N0.      0
ATOM   3560  H   GLY A 231      65.076  34.032  70.327  1.00  0.00           H0.      0
ATOM   3561  CA  GLY A 231      64.698  35.967  69.545  1.00  0.00           C0.      0
ATOM   3562  HA2 GLY A 231      63.897  35.975  70.285  1.00  0.00           H0.      0
ATOM   3563  HA3 GLY A 231      65.406  36.740  69.843  1.00  0.00           H0.      0
ATOM   3564  C   GLY A 231      64.056  36.287  68.182  1.00  0.00           C0.      0
ATOM   3565  O   GLY A 231      63.555  35.410  67.504  1.00  0.00           O0.      0
ATOM   3566  N   ALA A 232      64.038  37.564  67.859  1.00  0.00           N0.      0
ATOM   3567  H   ALA A 232      64.176  38.205  68.627  1.00  0.00           H0.      0
ATOM   3568  CA  ALA A 232      63.501  38.148  66.676  1.00  0.00           C0.      0
ATOM   3569  HA  ALA A 232      62.949  37.297  66.276  1.00  0.00           H0.      0
ATOM   3570  CB  ALA A 232      62.485  39.210  67.105  1.00  0.00           C0.      0
ATOM   3571  HB1 ALA A 232      63.015  40.120  67.384  1.00  0.00           H0.      0
ATOM   3572  HB2 ALA A 232      61.891  39.468  66.228  1.00  0.00           H0.      0
ATOM   3573  HB3 ALA A 232      61.927  38.775  67.935  1.00  0.00           H0.      0
ATOM   3574  C   ALA A 232      64.476  38.683  65.668  1.00  0.00           C0.      0
ATOM   3575  O   ALA A 232      65.580  39.049  66.128  1.00  0.00           O0.      0
ATOM   3576  N   PRO A 233      64.088  38.877  64.384  1.00  0.00           N0.      0
ATOM   3577  CD  PRO A 233      62.801  38.515  63.727  1.00  0.00           C0.      0
ATOM   3578  HD2 PRO A 233      62.063  39.102  64.275  1.00  0.00           H0.      0
ATOM   3579  HD3 PRO A 233      62.714  37.434  63.838  1.00  0.00           H0.      0
ATOM   3580  CG  PRO A 233      63.018  38.951  62.289  1.00  0.00           C0.      0
ATOM   3581  HG2 PRO A 233      62.686  39.988  62.330  1.00  0.00           H0.      0
ATOM   3582  HG3 PRO A 233      62.487  38.385  61.524  1.00  0.00           H0.      0
ATOM   3583  CB  PRO A 233      64.527  39.004  62.086  1.00  0.00           C0.      0
ATOM   3584  HB2 PRO A 233      64.751  39.641  61.230  1.00  0.00           H0.      0
ATOM   3585  HB3 PRO A 233      64.979  38.021  61.952  1.00  0.00           H0.      0
ATOM   3586  CA  PRO A 233      65.008  39.505  63.446  1.00  0.00           C0.      0
ATOM   3587  HA  PRO A 233      66.032  39.170  63.607  1.00  0.00           H0.      0
ATOM   3588  C   PRO A 233      65.054  41.068  63.575  1.00  0.00           C0.      0
ATOM   3589  O   PRO A 233      64.181  41.700  64.163  1.00  0.00           O0.      0
ATOM   3590  N   GLY A 234      66.004  41.585  62.777  1.00  0.00           N0.      0
ATOM   3591  H   GLY A 234      66.575  40.923  62.272  1.00  0.00           H0.      0
ATOM   3592  CA  GLY A 234      65.981  42.927  62.290  1.00  0.00           C0.      0
ATOM   3593  HA2 GLY A 234      65.814  43.620  63.115  1.00  0.00           H0.      0
ATOM   3594  HA3 GLY A 234      67.010  43.134  61.997  1.00  0.00           H0.      0
ATOM   3595  C   GLY A 234      64.908  43.140  61.170  1.00  0.00           C0.      0
ATOM   3596  O   GLY A 234      64.491  42.203  60.481  1.00  0.00           O0.      0
ATOM   3597  N   PHE A 235      64.518  44.351  61.102  1.00  0.00           N0.      0
ATOM   3598  H   PHE A 235      64.905  45.131  61.613  1.00  0.00           H0.      0
ATOM   3599  CA  PHE A 235      63.371  44.725  60.291  1.00  0.00           C0.      0
ATOM   3600  HA  PHE A 235      63.290  43.980  59.499  1.00  0.00           H0.      0
ATOM   3601  CB  PHE A 235      62.123  44.660  61.150  1.00  0.00           C0.      0
ATOM   3602  HB2 PHE A 235      61.195  44.899  60.631  1.00  0.00           H0.      0
ATOM   3603  HB3 PHE A 235      61.948  43.625  61.446  1.00  0.00           H0.      0
ATOM   3604  CG  PHE A 235      62.108  45.428  62.451  1.00  0.00           C0.      0
ATOM   3605  CD1 PHE A 235      61.420  46.656  62.610  1.00  0.00           C0.      0
ATOM   3606  HD1 PHE A 235      60.908  47.207  61.835  1.00  0.00           H0.      0
ATOM   3607  CE1 PHE A 235      61.343  47.212  63.898  1.00  0.00           C0.      0
ATOM   3608  HE1 PHE A 235      60.749  48.100  64.055  1.00  0.00           H0.      0
ATOM   3609  CZ  PHE A 235      61.980  46.591  64.950  1.00  0.00           C0.      0
ATOM   3610  HZ  PHE A 235      61.919  47.009  65.944  1.00  0.00           H0.      0
ATOM   3611  CE2 PHE A 235      62.647  45.408  64.795  1.00  0.00           C0.      0
ATOM   3612  HE2 PHE A 235      63.126  44.911  65.626  1.00  0.00           H0.      0
ATOM   3613  CD2 PHE A 235      62.723  44.784  63.549  1.00  0.00           C0.      0
ATOM   3614  HD2 PHE A 235      63.173  43.807  63.448  1.00  0.00           H0.      0
ATOM   3615  C   PHE A 235      63.604  46.154  59.735  1.00  0.00           C0.      0
ATOM   3616  O   PHE A 235      64.585  46.890  60.011  1.00  0.00           O0.      0
ATOM   3617  N   SER A 236      62.647  46.515  58.926  1.00  0.00           N0.      0
ATOM   3618  H   SER A 236      61.946  45.805  58.770  1.00  0.00           H0.      0
ATOM   3619  CA  SER A 236      62.498  47.785  58.256  1.00  0.00           C0.      0
ATOM   3620  HA  SER A 236      63.019  48.572  58.801  1.00  0.00           H0.      0
ATOM   3621  CB  SER A 236      63.124  47.683  56.899  1.00  0.00           C0.      0
ATOM   3622  HB2 SER A 236      64.025  47.085  57.034  1.00  0.00           H0.      0
ATOM   3623  HB3 SER A 236      62.462  47.202  56.179  1.00  0.00           H0.      0
ATOM   3624  OG  SER A 236      63.432  48.921  56.358  1.00  0.00           O0.      0
ATOM   3625  HG  SER A 236      63.952  48.658  55.595  1.00  0.00           H0.      0
ATOM   3626  C   SER A 236      61.011  48.227  58.140  1.00  0.00           C0.      0
ATOM   3627  O   SER A 236      60.107  47.485  58.435  1.00  0.00           O0.      0
ATOM   3628  N   LYS A 237      60.767  49.480  57.778  1.00  0.00           N0.      0
ATOM   3629  H   LYS A 237      61.540  50.113  57.630  1.00  0.00           H0.      0
ATOM   3630  CA  LYS A 237      59.487  50.172  57.734  1.00  0.00           C0.      0
ATOM   3631  HA  LYS A 237      58.679  49.466  57.925  1.00  0.00           H0.      0
ATOM   3632  CB  LYS A 237      59.640  51.161  58.896  1.00  0.00           C0.      0
ATOM   3633  HB2 LYS A 237      60.689  51.460  58.903  1.00  0.00           H0.      0
ATOM   3634  HB3 LYS A 237      58.958  52.011  58.880  1.00  0.00           H0.      0
ATOM   3635  CG  LYS A 237      59.505  50.540  60.329  1.00  0.00           C0.      0
ATOM   3636  HG2 LYS A 237      58.648  49.875  60.217  1.00  0.00           H0.      0
ATOM   3637  HG3 LYS A 237      60.446  50.044  60.566  1.00  0.00           H0.      0
ATOM   3638  CD  LYS A 237      59.346  51.486  61.500  1.00  0.00           C0.      0
ATOM   3639  HD2 LYS A 237      59.320  50.909  62.424  1.00  0.00           H0.      0
ATOM   3640  HD3 LYS A 237      60.128  52.244  61.553  1.00  0.00           H0.      0
ATOM   3641  CE  LYS A 237      58.027  52.184  61.409  1.00  0.00           C0.      0
ATOM   3642  HE2 LYS A 237      58.123  52.946  62.183  1.00  0.00           H0.      0
ATOM   3643  HE3 LYS A 237      57.964  52.787  60.503  1.00  0.00           H0.      0
ATOM   3644  NZ  LYS A 237      56.811  51.343  61.816  1.00  0.00           N0.      0
ATOM   3645  HZ1 LYS A 237      55.957  51.785  61.509  1.00  0.00           H0.      0
ATOM   3646  HZ2 LYS A 237      56.828  50.523  61.227  1.00  0.00           H0.      0
ATOM   3647  HZ3 LYS A 237      56.910  51.013  62.766  1.00  0.00           H0.      0
ATOM   3648  C   LYS A 237      59.224  50.965  56.512  1.00  0.00           C0.      0
ATOM   3649  O   LYS A 237      60.168  51.291  55.698  1.00  0.00           O0.      0
ATOM   3650  N   PHE A 238      57.951  51.239  56.215  1.00  0.00           N0.      0
ATOM   3651  H   PHE A 238      57.217  51.119  56.897  1.00  0.00           H0.      0
ATOM   3652  CA  PHE A 238      57.616  52.352  55.253  1.00  0.00           C0.      0
ATOM   3653  HA  PHE A 238      58.302  53.197  55.309  1.00  0.00           H0.      0
ATOM   3654  CB  PHE A 238      57.789  51.838  53.828  1.00  0.00           C0.      0
ATOM   3655  HB2 PHE A 238      57.688  52.694  53.161  1.00  0.00           H0.      0
ATOM   3656  HB3 PHE A 238      58.819  51.522  53.666  1.00  0.00           H0.      0
ATOM   3657  CG  PHE A 238      56.888  50.681  53.472  1.00  0.00           C0.      0
ATOM   3658  CD1 PHE A 238      57.305  49.376  53.634  1.00  0.00           C0.      0
ATOM   3659  HD1 PHE A 238      58.320  49.076  53.847  1.00  0.00           H0.      0
ATOM   3660  CE1 PHE A 238      56.404  48.311  53.491  1.00  0.00           C0.      0
ATOM   3661  HE1 PHE A 238      56.774  47.307  53.640  1.00  0.00           H0.      0
ATOM   3662  CZ  PHE A 238      55.004  48.524  53.230  1.00  0.00           C0.      0
ATOM   3663  HZ  PHE A 238      54.298  47.725  53.052  1.00  0.00           H0.      0
ATOM   3664  CE2 PHE A 238      54.622  49.884  53.132  1.00  0.00           C0.      0
ATOM   3665  HE2 PHE A 238      53.572  50.035  52.930  1.00  0.00           H0.      0
ATOM   3666  CD2 PHE A 238      55.598  50.923  53.086  1.00  0.00           C0.      0
ATOM   3667  HD2 PHE A 238      55.359  51.895  52.681  1.00  0.00           H0.      0
ATOM   3668  C   PHE A 238      56.293  53.001  55.616  1.00  0.00           C0.      0
ATOM   3669  O   PHE A 238      55.466  52.412  56.310  1.00  0.00           O0.      0
ATOM   3670  N   ARG A 239      56.134  54.276  55.183  1.00  0.00           N0.      0
ATOM   3671  H   ARG A 239      56.846  54.817  54.713  1.00  0.00           H0.      0
ATOM   3672  CA  ARG A 239      54.888  55.065  55.377  1.00  0.00           C0.      0
ATOM   3673  HA  ARG A 239      54.227  54.571  56.089  1.00  0.00           H0.      0
ATOM   3674  CB  ARG A 239      55.255  56.413  56.057  1.00  0.00           C0.      0
ATOM   3675  HB2 ARG A 239      55.422  56.161  57.104  1.00  0.00           H0.      0
ATOM   3676  HB3 ARG A 239      56.026  56.974  55.529  1.00  0.00           H0.      0
ATOM   3677  CG  ARG A 239      53.946  57.217  56.134  1.00  0.00           C0.      0
ATOM   3678  HG2 ARG A 239      53.720  57.645  55.157  1.00  0.00           H0.      0
ATOM   3679  HG3 ARG A 239      53.094  56.616  56.449  1.00  0.00           H0.      0
ATOM   3680  CD  ARG A 239      54.020  58.460  56.997  1.00  0.00           C0.      0
ATOM   3681  HD2 ARG A 239      54.898  59.063  56.767  1.00  0.00           H0.      0
ATOM   3682  HD3 ARG A 239      53.161  59.120  56.872  1.00  0.00           H0.      0
ATOM   3683  NE  ARG A 239      54.025  58.117  58.448  1.00  0.00           N0.      0
ATOM   3684  HE  ARG A 239      53.983  57.126  58.639  1.00  0.00           H0.      0
ATOM   3685  CZ  ARG A 239      54.016  58.972  59.479  1.00  0.00           C0.      0
ATOM   3686  NH1 ARG A 239      54.215  60.259  59.315  1.00  0.00           N0.      0
ATOM   3687 HH11 ARG A 239      54.447  60.628  58.404  1.00  0.00           H0.      0
ATOM   3688 HH12 ARG A 239      54.002  60.875  60.086  1.00  0.00           H0.      0
ATOM   3689  NH2 ARG A 239      53.882  58.386  60.665  1.00  0.00           N0.      0
ATOM   3690 HH21 ARG A 239      53.866  57.377  60.616  1.00  0.00           H0.      0
ATOM   3691 HH22 ARG A 239      54.023  58.941  61.497  1.00  0.00           H0.      0
ATOM   3692  C   ARG A 239      54.150  55.066  53.944  1.00  0.00           C0.      0
ATOM   3693  O   ARG A 239      54.794  55.168  52.875  1.00  0.00           O0.      0
ATOM   3694  N   LEU A 240      52.816  54.967  53.908  1.00  0.00           N0.      0
ATOM   3695  H   LEU A 240      52.419  54.675  54.790  1.00  0.00           H0.      0
ATOM   3696  CA  LEU A 240      51.898  55.277  52.849  1.00  0.00           C0.      0
ATOM   3697  HA  LEU A 240      52.489  55.796  52.094  1.00  0.00           H0.      0
ATOM   3698  CB  LEU A 240      51.302  54.060  52.064  1.00  0.00           C0.      0
ATOM   3699  HB2 LEU A 240      50.674  53.397  52.659  1.00  0.00           H0.      0
ATOM   3700  HB3 LEU A 240      50.594  54.300  51.270  1.00  0.00           H0.      0
ATOM   3701  CG  LEU A 240      52.472  53.264  51.395  1.00  0.00           C0.      0
ATOM   3702  HG  LEU A 240      53.239  53.095  52.150  1.00  0.00           H0.      0
ATOM   3703  CD1 LEU A 240      52.092  51.875  50.876  1.00  0.00           C0.      0
ATOM   3704 HD11 LEU A 240      51.599  51.344  51.691  1.00  0.00           H0.      0
ATOM   3705 HD12 LEU A 240      51.446  51.935  50.000  1.00  0.00           H0.      0
ATOM   3706 HD13 LEU A 240      52.942  51.274  50.555  1.00  0.00           H0.      0
ATOM   3707  CD2 LEU A 240      53.054  53.908  50.182  1.00  0.00           C0.      0
ATOM   3708 HD21 LEU A 240      53.364  54.933  50.388  1.00  0.00           H0.      0
ATOM   3709 HD22 LEU A 240      53.836  53.341  49.677  1.00  0.00           H0.      0
ATOM   3710 HD23 LEU A 240      52.230  53.928  49.469  1.00  0.00           H0.      0
ATOM   3711  C   LEU A 240      50.854  56.136  53.561  1.00  0.00           C0.      0
ATOM   3712  O   LEU A 240      50.636  55.954  54.748  1.00  0.00           O0.      0
ATOM   3713  N   SER A 241      50.095  56.930  52.821  1.00  0.00           N0.      0
ATOM   3714  H   SER A 241      50.275  56.929  51.827  1.00  0.00           H0.      0
ATOM   3715  CA  SER A 241      48.863  57.626  53.319  1.00  0.00           C0.      0
ATOM   3716  HA  SER A 241      48.472  57.064  54.167  1.00  0.00           H0.      0
ATOM   3717  CB  SER A 241      49.094  59.077  53.952  1.00  0.00           C0.      0
ATOM   3718  HB2 SER A 241      49.564  59.676  53.172  1.00  0.00           H0.      0
ATOM   3719  HB3 SER A 241      48.173  59.623  54.156  1.00  0.00           H0.      0
ATOM   3720  OG  SER A 241      50.046  59.150  54.988  1.00  0.00           O0.      0
ATOM   3721  HG  SER A 241      50.858  59.219  54.481  1.00  0.00           H0.      0
ATOM   3722  C   SER A 241      47.798  57.667  52.243  1.00  0.00           C0.      0
ATOM   3723  O   SER A 241      48.171  57.570  51.088  1.00  0.00           O0.      0
ATOM   3724  N   TYR A 242      46.506  57.866  52.635  1.00  0.00           N0.      0
ATOM   3725  H   TYR A 242      46.376  57.867  53.636  1.00  0.00           H0.      0
ATOM   3726  CA  TYR A 242      45.346  57.785  51.749  1.00  0.00           C0.      0
ATOM   3727  HA  TYR A 242      45.614  58.306  50.830  1.00  0.00           H0.      0
ATOM   3728  CB  TYR A 242      44.899  56.307  51.549  1.00  0.00           C0.      0
ATOM   3729  HB2 TYR A 242      44.482  55.901  52.470  1.00  0.00           H0.      0
ATOM   3730  HB3 TYR A 242      44.124  56.390  50.787  1.00  0.00           H0.      0
ATOM   3731  CG  TYR A 242      45.928  55.438  50.879  1.00  0.00           C0.      0
ATOM   3732  CD1 TYR A 242      46.417  55.679  49.559  1.00  0.00           C0.      0
ATOM   3733  HD1 TYR A 242      46.266  56.594  49.004  1.00  0.00           H0.      0
ATOM   3734  CE1 TYR A 242      47.239  54.847  48.832  1.00  0.00           C0.      0
ATOM   3735  HE1 TYR A 242      47.590  55.027  47.827  1.00  0.00           H0.      0
ATOM   3736  CZ  TYR A 242      47.708  53.641  49.491  1.00  0.00           C0.      0
ATOM   3737  OH  TYR A 242      48.519  52.777  48.854  1.00  0.00           O0.      0
ATOM   3738  HH  TYR A 242      48.790  52.988  47.957  1.00  0.00           H0.      0
ATOM   3739  CE2 TYR A 242      47.214  53.358  50.794  1.00  0.00           C0.      0
ATOM   3740  HE2 TYR A 242      47.594  52.526  51.368  1.00  0.00           H0.      0
ATOM   3741  CD2 TYR A 242      46.318  54.216  51.462  1.00  0.00           C0.      0
ATOM   3742  HD2 TYR A 242      45.965  53.903  52.434  1.00  0.00           H0.      0
ATOM   3743  C   TYR A 242      44.143  58.587  52.393  1.00  0.00           C0.      0
ATOM   3744  O   TYR A 242      44.066  58.791  53.588  1.00  0.00           O0.      0
ATOM   3745  N   TYR A 243      43.246  59.090  51.451  1.00  0.00           N0.      0
ATOM   3746  H   TYR A 243      43.361  58.762  50.503  1.00  0.00           H0.      0
ATOM   3747  CA  TYR A 243      41.875  59.671  51.798  1.00  0.00           C0.      0
ATOM   3748  HA  TYR A 243      42.137  60.431  52.534  1.00  0.00           H0.      0
ATOM   3749  CB  TYR A 243      41.247  60.147  50.500  1.00  0.00           C0.      0
ATOM   3750  HB2 TYR A 243      41.898  60.720  49.839  1.00  0.00           H0.      0
ATOM   3751  HB3 TYR A 243      41.008  59.346  49.800  1.00  0.00           H0.      0
ATOM   3752  CG  TYR A 243      40.076  60.983  50.795  1.00  0.00           C0.      0
ATOM   3753  CD1 TYR A 243      40.225  62.288  51.174  1.00  0.00           C0.      0
ATOM   3754  HD1 TYR A 243      41.166  62.800  51.037  1.00  0.00           H0.      0
ATOM   3755  CE1 TYR A 243      39.017  62.987  51.524  1.00  0.00           C0.      0
ATOM   3756  HE1 TYR A 243      39.122  64.024  51.805  1.00  0.00           H0.      0
ATOM   3757  CZ  TYR A 243      37.751  62.400  51.654  1.00  0.00           C0.      0
ATOM   3758  OH  TYR A 243      36.726  63.050  52.152  1.00  0.00           O0.      0
ATOM   3759  HH  TYR A 243      35.988  62.475  52.364  1.00  0.00           H0.      0
ATOM   3760  CE2 TYR A 243      37.650  60.998  51.272  1.00  0.00           C0.      0
ATOM   3761  HE2 TYR A 243      36.748  60.431  51.449  1.00  0.00           H0.      0
ATOM   3762  CD2 TYR A 243      38.828  60.318  50.926  1.00  0.00           C0.      0
ATOM   3763  HD2 TYR A 243      38.748  59.287  50.614  1.00  0.00           H0.      0
ATOM   3764  C   TYR A 243      40.991  58.612  52.436  1.00  0.00           C0.      0
ATOM   3765  O   TYR A 243      40.901  57.573  51.783  1.00  0.00           O0.      0
ATOM   3766  N   PRO A 244      40.275  58.835  53.554  1.00  0.00           N0.      0
ATOM   3767  CD  PRO A 244      40.241  60.048  54.336  1.00  0.00           C0.      0
ATOM   3768  HD2 PRO A 244      40.120  60.901  53.669  1.00  0.00           H0.      0
ATOM   3769  HD3 PRO A 244      41.136  60.209  54.936  1.00  0.00           H0.      0
ATOM   3770  CG  PRO A 244      39.165  59.875  55.369  1.00  0.00           C0.      0
ATOM   3771  HG2 PRO A 244      38.292  60.392  54.971  1.00  0.00           H0.      0
ATOM   3772  HG3 PRO A 244      39.450  60.248  56.352  1.00  0.00           H0.      0
ATOM   3773  CB  PRO A 244      39.003  58.386  55.424  1.00  0.00           C0.      0
ATOM   3774  HB2 PRO A 244      38.029  58.127  55.841  1.00  0.00           H0.      0
ATOM   3775  HB3 PRO A 244      39.813  57.953  56.012  1.00  0.00           H0.      0
ATOM   3776  CA  PRO A 244      39.227  57.920  54.015  1.00  0.00           C0.      0
ATOM   3777  HA  PRO A 244      39.593  56.893  54.010  1.00  0.00           H0.      0
ATOM   3778  C   PRO A 244      37.905  57.952  53.187  1.00  0.00           C0.      0
ATOM   3779  O   PRO A 244      36.943  58.628  53.579  1.00  0.00           O0.      0
ATOM   3780  N   HIE A 245      37.817  57.320  52.005  1.00  0.00           N0.      0
ATOM   3781  H   HIE A 245      38.598  56.717  51.788  1.00  0.00           H0.      0
ATOM   3782  CA  HIE A 245      36.677  57.165  51.140  1.00  0.00           C0.      0
ATOM   3783  HA  HIE A 245      36.405  58.167  50.810  1.00  0.00           H0.      0
ATOM   3784  CB  HIE A 245      37.031  56.515  49.789  1.00  0.00           C0.      0
ATOM   3785  HB2 HIE A 245      37.043  55.445  49.998  1.00  0.00           H0.      0
ATOM   3786  HB3 HIE A 245      36.160  56.649  49.147  1.00  0.00           H0.      0
ATOM   3787  CG  HIE A 245      38.319  56.965  49.114  1.00  0.00           C0.      0
ATOM   3788  ND1 HIE A 245      39.635  56.449  49.257  1.00  0.00           N0.      0
ATOM   3789  CE1 HIE A 245      40.444  57.125  48.478  1.00  0.00           C0.      0
ATOM   3790  HE1 HIE A 245      41.522  57.139  48.533  1.00  0.00           H0.      0
ATOM   3791  NE2 HIE A 245      39.746  58.117  47.956  1.00  0.00           N0.      0
ATOM   3792  HE2 HIE A 245      40.123  58.708  47.230  1.00  0.00           H0.      0
ATOM   3793  CD2 HIE A 245      38.424  58.079  48.290  1.00  0.00           C0.      0
ATOM   3794  HD2 HIE A 245      37.729  58.840  47.967  1.00  0.00           H0.      0
ATOM   3795  C   HIE A 245      35.383  56.612  51.854  1.00  0.00           C0.      0
ATOM   3796  O   HIE A 245      35.337  55.826  52.849  1.00  0.00           O0.      0
ATOM   3797  N   CYS A 246      34.234  57.152  51.430  1.00  0.00           N0.      0
ATOM   3798  H   CYS A 246      34.291  57.879  50.732  1.00  0.00           H0.      0
ATOM   3799  CA  CYS A 246      32.871  56.585  51.619  1.00  0.00           C0.      0
ATOM   3800  HA  CYS A 246      32.816  56.050  52.567  1.00  0.00           H0.      0
ATOM   3801  CB  CYS A 246      31.898  57.719  51.705  1.00  0.00           C0.      0
ATOM   3802  HB2 CYS A 246      32.010  58.176  52.688  1.00  0.00           H0.      0
ATOM   3803  HB3 CYS A 246      32.086  58.490  50.957  1.00  0.00           H0.      0
ATOM   3804  SG  CYS A 246      30.178  57.114  51.449  1.00  0.00           S0.      0
ATOM   3805  HG  CYS A 246      30.090  56.536  52.650  1.00  0.00           H0.      0
ATOM   3806  C   CYS A 246      32.542  55.760  50.363  1.00  0.00           C0.      0
ATOM   3807  O   CYS A 246      32.584  56.206  49.250  1.00  0.00           O0.      0
ATOM   3808  N   LEU A 247      32.081  54.532  50.602  1.00  0.00           N0.      0
ATOM   3809  H   LEU A 247      31.891  54.157  51.520  1.00  0.00           H0.      0
ATOM   3810  CA  LEU A 247      31.677  53.556  49.556  1.00  0.00           C0.      0
ATOM   3811  HA  LEU A 247      32.496  53.471  48.843  1.00  0.00           H0.      0
ATOM   3812  CB  LEU A 247      31.382  52.169  50.171  1.00  0.00           C0.      0
ATOM   3813  HB2 LEU A 247      32.392  51.841  50.414  1.00  0.00           H0.      0
ATOM   3814  HB3 LEU A 247      30.808  52.519  51.029  1.00  0.00           H0.      0
ATOM   3815  CG  LEU A 247      30.625  51.176  49.281  1.00  0.00           C0.      0
ATOM   3816  HG  LEU A 247      29.639  51.511  48.959  1.00  0.00           H0.      0
ATOM   3817  CD1 LEU A 247      31.492  50.675  48.071  1.00  0.00           C0.      0
ATOM   3818 HD11 LEU A 247      32.506  50.443  48.397  1.00  0.00           H0.      0
ATOM   3819 HD12 LEU A 247      30.982  49.797  47.673  1.00  0.00           H0.      0
ATOM   3820 HD13 LEU A 247      31.653  51.447  47.319  1.00  0.00           H0.      0
ATOM   3821  CD2 LEU A 247      30.365  49.952  50.129  1.00  0.00           C0.      0
ATOM   3822 HD21 LEU A 247      29.698  50.172  50.962  1.00  0.00           H0.      0
ATOM   3823 HD22 LEU A 247      29.883  49.162  49.554  1.00  0.00           H0.      0
ATOM   3824 HD23 LEU A 247      31.363  49.716  50.498  1.00  0.00           H0.      0
ATOM   3825  C   LEU A 247      30.575  54.076  48.675  1.00  0.00           C0.      0
ATOM   3826  O   LEU A 247      30.727  54.014  47.442  1.00  0.00           O0.      0
ATOM   3827  N   ALA A 248      29.582  54.687  49.280  1.00  0.00           N0.      0
ATOM   3828  H   ALA A 248      29.592  54.616  50.288  1.00  0.00           H0.      0
ATOM   3829  CA  ALA A 248      28.495  55.308  48.520  1.00  0.00           C0.      0
ATOM   3830  HA  ALA A 248      28.050  54.540  47.887  1.00  0.00           H0.      0
ATOM   3831  CB  ALA A 248      27.321  55.831  49.543  1.00  0.00           C0.      0
ATOM   3832  HB1 ALA A 248      27.450  56.800  50.025  1.00  0.00           H0.      0
ATOM   3833  HB2 ALA A 248      26.381  55.923  48.999  1.00  0.00           H0.      0
ATOM   3834  HB3 ALA A 248      27.182  55.065  50.306  1.00  0.00           H0.      0
ATOM   3835  C   ALA A 248      28.993  56.493  47.562  1.00  0.00           C0.      0
ATOM   3836  O   ALA A 248      28.729  56.609  46.354  1.00  0.00           O0.      0
ATOM   3837  N   SER A 249      29.896  57.343  48.094  1.00  0.00           N0.      0
ATOM   3838  H   SER A 249      30.243  57.181  49.028  1.00  0.00           H0.      0
ATOM   3839  CA  SER A 249      30.506  58.444  47.338  1.00  0.00           C0.      0
ATOM   3840  HA  SER A 249      29.767  59.137  46.935  1.00  0.00           H0.      0
ATOM   3841  CB  SER A 249      31.349  59.202  48.321  1.00  0.00           C0.      0
ATOM   3842  HB2 SER A 249      30.758  59.363  49.222  1.00  0.00           H0.      0
ATOM   3843  HB3 SER A 249      32.152  58.568  48.698  1.00  0.00           H0.      0
ATOM   3844  OG  SER A 249      31.920  60.308  47.770  1.00  0.00           O0.      0
ATOM   3845  HG  SER A 249      32.729  60.115  47.290  1.00  0.00           H0.      0
ATOM   3846  C   SER A 249      31.321  57.870  46.188  1.00  0.00           C0.      0
ATOM   3847  O   SER A 249      31.100  58.185  45.015  1.00  0.00           O0.      0
ATOM   3848  N   PHE A 250      32.286  56.983  46.401  1.00  0.00           N0.      0
ATOM   3849  H   PHE A 250      32.362  56.660  47.355  1.00  0.00           H0.      0
ATOM   3850  CA  PHE A 250      32.913  56.170  45.378  1.00  0.00           C0.      0
ATOM   3851  HA  PHE A 250      33.605  56.794  44.813  1.00  0.00           H0.      0
ATOM   3852  CB  PHE A 250      33.711  55.156  46.027  1.00  0.00           C0.      0
ATOM   3853  HB2 PHE A 250      34.399  55.465  46.814  1.00  0.00           H0.      0
ATOM   3854  HB3 PHE A 250      33.001  54.615  46.652  1.00  0.00           H0.      0
ATOM   3855  CG  PHE A 250      34.546  54.245  45.160  1.00  0.00           C0.      0
ATOM   3856  CD1 PHE A 250      34.051  53.104  44.500  1.00  0.00           C0.      0
ATOM   3857  HD1 PHE A 250      32.981  52.967  44.456  1.00  0.00           H0.      0
ATOM   3858  CE1 PHE A 250      34.782  52.234  43.688  1.00  0.00           C0.      0
ATOM   3859  HE1 PHE A 250      34.304  51.423  43.158  1.00  0.00           H0.      0
ATOM   3860  CZ  PHE A 250      36.133  52.599  43.477  1.00  0.00           C0.      0
ATOM   3861  HZ  PHE A 250      36.740  51.982  42.830  1.00  0.00           H0.      0
ATOM   3862  CE2 PHE A 250      36.625  53.844  43.977  1.00  0.00           C0.      0
ATOM   3863  HE2 PHE A 250      37.664  54.134  43.929  1.00  0.00           H0.      0
ATOM   3864  CD2 PHE A 250      35.881  54.620  44.896  1.00  0.00           C0.      0
ATOM   3865  HD2 PHE A 250      36.331  55.472  45.383  1.00  0.00           H0.      0
ATOM   3866  C   PHE A 250      31.977  55.452  44.346  1.00  0.00           C0.      0
ATOM   3867  O   PHE A 250      32.223  55.371  43.159  1.00  0.00           O0.      0
ATOM   3868  N   THR A 251      30.785  54.922  44.771  1.00  0.00           N0.      0
ATOM   3869  H   THR A 251      30.510  55.041  45.735  1.00  0.00           H0.      0
ATOM   3870  CA  THR A 251      29.834  54.183  43.916  1.00  0.00           C0.      0
ATOM   3871  HA  THR A 251      30.381  53.436  43.340  1.00  0.00           H0.      0
ATOM   3872  CB  THR A 251      28.672  53.525  44.766  1.00  0.00           C0.      0
ATOM   3873  HB  THR A 251      28.252  54.297  45.411  1.00  0.00           H0.      0
ATOM   3874  CG2 THR A 251      27.575  52.844  44.056  1.00  0.00           C0.      0
ATOM   3875 HG21 THR A 251      26.794  52.599  44.775  1.00  0.00           H0.      0
ATOM   3876 HG22 THR A 251      27.103  53.470  43.299  1.00  0.00           H0.      0
ATOM   3877 HG23 THR A 251      27.911  52.023  43.422  1.00  0.00           H0.      0
ATOM   3878  OG1 THR A 251      29.364  52.540  45.488  1.00  0.00           O0.      0
ATOM   3879  HG1 THR A 251      30.042  52.906  46.062  1.00  0.00           H0.      0
ATOM   3880  C   THR A 251      29.160  55.158  42.892  1.00  0.00           C0.      0
ATOM   3881  O   THR A 251      29.216  54.957  41.684  1.00  0.00           O0.      0
ATOM   3882  N   GLU A 252      28.687  56.295  43.398  1.00  0.00           N0.      0
ATOM   3883  H   GLU A 252      28.829  56.497  44.377  1.00  0.00           H0.      0
ATOM   3884  CA  GLU A 252      28.070  57.374  42.595  1.00  0.00           C0.      0
ATOM   3885  HA  GLU A 252      27.197  57.103  42.002  1.00  0.00           H0.      0
ATOM   3886  CB  GLU A 252      27.699  58.554  43.563  1.00  0.00           C0.      0
ATOM   3887  HB2 GLU A 252      27.055  58.119  44.328  1.00  0.00           H0.      0
ATOM   3888  HB3 GLU A 252      28.601  58.935  44.042  1.00  0.00           H0.      0
ATOM   3889  CG  GLU A 252      27.152  59.725  42.817  1.00  0.00           C0.      0
ATOM   3890  HG2 GLU A 252      26.508  59.348  42.022  1.00  0.00           H0.      0
ATOM   3891  HG3 GLU A 252      26.510  60.226  43.542  1.00  0.00           H0.      0
ATOM   3892  CD  GLU A 252      28.072  60.839  42.268  1.00  0.00           C0.      0
ATOM   3893  OE1 GLU A 252      27.756  61.412  41.217  1.00  0.00           O0.      0
ATOM   3894  OE2 GLU A 252      29.024  61.321  42.908  1.00  0.00           O0.      0
ATOM   3895  C   GLU A 252      29.068  57.832  41.533  1.00  0.00           C0.      0
ATOM   3896  O   GLU A 252      28.726  58.125  40.394  1.00  0.00           O0.      0
ATOM   3897  N   LEU A 253      30.320  58.160  41.949  1.00  0.00           N0.      0
ATOM   3898  H   LEU A 253      30.559  57.981  42.914  1.00  0.00           H0.      0
ATOM   3899  CA  LEU A 253      31.469  58.520  41.132  1.00  0.00           C0.      0
ATOM   3900  HA  LEU A 253      31.058  59.389  40.618  1.00  0.00           H0.      0
ATOM   3901  CB  LEU A 253      32.551  59.088  42.025  1.00  0.00           C0.      0
ATOM   3902  HB2 LEU A 253      32.109  60.036  42.335  1.00  0.00           H0.      0
ATOM   3903  HB3 LEU A 253      32.879  58.435  42.834  1.00  0.00           H0.      0
ATOM   3904  CG  LEU A 253      33.793  59.593  41.323  1.00  0.00           C0.      0
ATOM   3905  HG  LEU A 253      33.544  59.990  40.338  1.00  0.00           H0.      0
ATOM   3906  CD1 LEU A 253      34.282  60.822  42.140  1.00  0.00           C0.      0
ATOM   3907 HD11 LEU A 253      35.306  61.012  41.819  1.00  0.00           H0.      0
ATOM   3908 HD12 LEU A 253      33.618  61.671  41.975  1.00  0.00           H0.      0
ATOM   3909 HD13 LEU A 253      34.168  60.525  43.182  1.00  0.00           H0.      0
ATOM   3910  CD2 LEU A 253      34.815  58.493  41.394  1.00  0.00           C0.      0
ATOM   3911 HD21 LEU A 253      35.668  58.896  40.848  1.00  0.00           H0.      0
ATOM   3912 HD22 LEU A 253      35.104  58.222  42.409  1.00  0.00           H0.      0
ATOM   3913 HD23 LEU A 253      34.408  57.608  40.906  1.00  0.00           H0.      0
ATOM   3914  C   LEU A 253      31.875  57.564  40.049  1.00  0.00           C0.      0
ATOM   3915  O   LEU A 253      31.856  57.958  38.865  1.00  0.00           O0.      0
ATOM   3916  N   VAL A 254      32.153  56.292  40.391  1.00  0.00           N0.      0
ATOM   3917  H   VAL A 254      32.030  55.883  41.306  1.00  0.00           H0.      0
ATOM   3918  CA  VAL A 254      32.545  55.266  39.321  1.00  0.00           C0.      0
ATOM   3919  HA  VAL A 254      33.340  55.749  38.753  1.00  0.00           H0.      0
ATOM   3920  CB  VAL A 254      33.108  53.939  39.887  1.00  0.00           C0.      0
ATOM   3921  HB  VAL A 254      33.956  54.172  40.532  1.00  0.00           H0.      0
ATOM   3922  CG1 VAL A 254      32.092  53.087  40.681  1.00  0.00           C0.      0
ATOM   3923 HG11 VAL A 254      31.577  53.753  41.375  1.00  0.00           H0.      0
ATOM   3924 HG12 VAL A 254      31.311  52.707  40.022  1.00  0.00           H0.      0
ATOM   3925 HG13 VAL A 254      32.520  52.252  41.236  1.00  0.00           H0.      0
ATOM   3926  CG2 VAL A 254      33.921  53.139  38.880  1.00  0.00           C0.      0
ATOM   3927 HG21 VAL A 254      34.707  53.751  38.439  1.00  0.00           H0.      0
ATOM   3928 HG22 VAL A 254      34.410  52.284  39.345  1.00  0.00           H0.      0
ATOM   3929 HG23 VAL A 254      33.259  52.860  38.060  1.00  0.00           H0.      0
ATOM   3930  C   VAL A 254      31.480  54.975  38.337  1.00  0.00           C0.      0
ATOM   3931  O   VAL A 254      31.815  54.958  37.168  1.00  0.00           O0.      0
ATOM   3932  N   GLN A 255      30.217  54.905  38.718  1.00  0.00           N0.      0
ATOM   3933  H   GLN A 255      30.010  55.032  39.698  1.00  0.00           H0.      0
ATOM   3934  CA  GLN A 255      29.132  54.797  37.756  1.00  0.00           C0.      0
ATOM   3935  HA  GLN A 255      29.332  53.928  37.128  1.00  0.00           H0.      0
ATOM   3936  CB  GLN A 255      27.837  54.551  38.510  1.00  0.00           C0.      0
ATOM   3937  HB2 GLN A 255      27.729  55.317  39.277  1.00  0.00           H0.      0
ATOM   3938  HB3 GLN A 255      27.022  54.686  37.799  1.00  0.00           H0.      0
ATOM   3939  CG  GLN A 255      27.834  53.077  39.108  1.00  0.00           C0.      0
ATOM   3940  HG2 GLN A 255      28.043  52.433  38.254  1.00  0.00           H0.      0
ATOM   3941  HG3 GLN A 255      28.752  52.915  39.674  1.00  0.00           H0.      0
ATOM   3942  CD  GLN A 255      26.607  52.670  39.852  1.00  0.00           C0.      0
ATOM   3943  OE1 GLN A 255      25.508  53.227  39.770  1.00  0.00           O0.      0
ATOM   3944  NE2 GLN A 255      26.565  51.659  40.702  1.00  0.00           N0.      0
ATOM   3945 HE21 GLN A 255      25.731  51.487  41.245  1.00  0.00           H0.      0
ATOM   3946 HE22 GLN A 255      27.373  51.088  40.904  1.00  0.00           H0.      0
ATOM   3947  C   GLN A 255      29.084  55.998  36.771  1.00  0.00           C0.      0
ATOM   3948  O   GLN A 255      29.115  55.802  35.550  1.00  0.00           O0.      0
ATOM   3949  N   GLU A 256      28.976  57.238  37.204  1.00  0.00           N0.      0
ATOM   3950  H   GLU A 256      29.005  57.375  38.204  1.00  0.00           H0.      0
ATOM   3951  CA  GLU A 256      28.784  58.504  36.388  1.00  0.00           C0.      0
ATOM   3952  HA  GLU A 256      27.834  58.311  35.890  1.00  0.00           H0.      0
ATOM   3953  CB  GLU A 256      28.764  59.817  37.194  1.00  0.00           C0.      0
ATOM   3954  HB2 GLU A 256      28.221  59.742  38.136  1.00  0.00           H0.      0
ATOM   3955  HB3 GLU A 256      29.762  60.031  37.576  1.00  0.00           H0.      0
ATOM   3956  CG  GLU A 256      28.082  60.923  36.376  1.00  0.00           C0.      0
ATOM   3957  HG2 GLU A 256      28.637  61.020  35.443  1.00  0.00           H0.      0
ATOM   3958  HG3 GLU A 256      27.054  60.603  36.206  1.00  0.00           H0.      0
ATOM   3959  CD  GLU A 256      28.266  62.218  37.069  1.00  0.00           C0.      0
ATOM   3960  OE1 GLU A 256      29.493  62.492  37.415  1.00  0.00           O0.      0
ATOM   3961  OE2 GLU A 256      27.324  63.000  37.035  1.00  0.00           O0.      0
ATOM   3962  C   GLU A 256      29.953  58.605  35.388  1.00  0.00           C0.      0
ATOM   3963  O   GLU A 256      29.680  58.574  34.169  1.00  0.00           O0.      0
ATOM   3964  N   ALA A 257      31.233  58.577  35.869  1.00  0.00           N0.      0
ATOM   3965  H   ALA A 257      31.356  58.664  36.867  1.00  0.00           H0.      0
ATOM   3966  CA  ALA A 257      32.422  58.704  34.984  1.00  0.00           C0.      0
ATOM   3967  HA  ALA A 257      32.301  59.667  34.486  1.00  0.00           H0.      0
ATOM   3968  CB  ALA A 257      33.617  58.636  35.871  1.00  0.00           C0.      0
ATOM   3969  HB1 ALA A 257      34.455  58.856  35.211  1.00  0.00           H0.      0
ATOM   3970  HB2 ALA A 257      33.591  59.298  36.737  1.00  0.00           H0.      0
ATOM   3971  HB3 ALA A 257      33.706  57.644  36.316  1.00  0.00           H0.      0
ATOM   3972  C   ALA A 257      32.376  57.570  33.946  1.00  0.00           C0.      0
ATOM   3973  O   ALA A 257      32.761  57.806  32.825  1.00  0.00           O0.      0
ATOM   3974  N   PHE A 258      31.893  56.355  34.232  1.00  0.00           N0.      0
ATOM   3975  H   PHE A 258      31.395  56.286  35.108  1.00  0.00           H0.      0
ATOM   3976  CA  PHE A 258      31.913  55.219  33.344  1.00  0.00           C0.      0
ATOM   3977  HA  PHE A 258      32.872  55.347  32.841  1.00  0.00           H0.      0
ATOM   3978  CB  PHE A 258      31.975  53.940  34.125  1.00  0.00           C0.      0
ATOM   3979  HB2 PHE A 258      32.645  54.014  34.981  1.00  0.00           H0.      0
ATOM   3980  HB3 PHE A 258      30.993  53.749  34.557  1.00  0.00           H0.      0
ATOM   3981  CG  PHE A 258      32.299  52.665  33.415  1.00  0.00           C0.      0
ATOM   3982  CD1 PHE A 258      31.404  51.598  33.450  1.00  0.00           C0.      0
ATOM   3983  HD1 PHE A 258      30.372  51.799  33.695  1.00  0.00           H0.      0
ATOM   3984  CE1 PHE A 258      31.743  50.343  32.969  1.00  0.00           C0.      0
ATOM   3985  HE1 PHE A 258      30.985  49.579  32.876  1.00  0.00           H0.      0
ATOM   3986  CZ  PHE A 258      33.038  50.111  32.506  1.00  0.00           C0.      0
ATOM   3987  HZ  PHE A 258      33.309  49.101  32.239  1.00  0.00           H0.      0
ATOM   3988  CE2 PHE A 258      33.993  51.198  32.437  1.00  0.00           C0.      0
ATOM   3989  HE2 PHE A 258      34.990  50.913  32.135  1.00  0.00           H0.      0
ATOM   3990  CD2 PHE A 258      33.628  52.461  32.907  1.00  0.00           C0.      0
ATOM   3991  HD2 PHE A 258      34.236  53.354  32.904  1.00  0.00           H0.      0
ATOM   3992  C   PHE A 258      30.767  55.292  32.282  1.00  0.00           C0.      0
ATOM   3993  O   PHE A 258      30.782  54.640  31.256  1.00  0.00           O0.      0
ATOM   3994  N   GLY A 259      29.761  56.160  32.483  1.00  0.00           N0.      0
ATOM   3995  H   GLY A 259      29.737  56.682  33.347  1.00  0.00           H0.      0
ATOM   3996  CA  GLY A 259      28.602  56.399  31.628  1.00  0.00           C0.      0
ATOM   3997  HA2 GLY A 259      28.659  57.472  31.446  1.00  0.00           H0.      0
ATOM   3998  HA3 GLY A 259      28.659  56.068  30.591  1.00  0.00           H0.      0
ATOM   3999  C   GLY A 259      27.191  56.082  32.345  1.00  0.00           C0.      0
ATOM   4000  O   GLY A 259      26.141  56.098  31.719  1.00  0.00           O0.      0
ATOM   4001  N   GLY A 260      27.160  55.752  33.683  1.00  0.00           N0.      0
ATOM   4002  H   GLY A 260      27.933  55.819  34.329  1.00  0.00           H0.      0
ATOM   4003  CA  GLY A 260      25.851  55.537  34.424  1.00  0.00           C0.      0
ATOM   4004  HA2 GLY A 260      25.918  55.764  35.488  1.00  0.00           H0.      0
ATOM   4005  HA3 GLY A 260      25.081  56.261  34.157  1.00  0.00           H0.      0
ATOM   4006  C   GLY A 260      25.118  54.247  34.296  1.00  0.00           C0.      0
ATOM   4007  O   GLY A 260      24.902  53.564  35.275  1.00  0.00           O0.      0
ATOM   4008  N   ARG A 261      24.734  53.920  33.072  1.00  0.00           N0.      0
ATOM   4009  H   ARG A 261      25.056  54.496  32.307  1.00  0.00           H0.      0
ATOM   4010  CA  ARG A 261      23.856  52.738  32.815  1.00  0.00           C0.      0
ATOM   4011  HA  ARG A 261      23.251  52.489  33.687  1.00  0.00           H0.      0
ATOM   4012  CB  ARG A 261      22.849  53.092  31.720  1.00  0.00           C0.      0
ATOM   4013  HB2 ARG A 261      22.617  54.156  31.689  1.00  0.00           H0.      0
ATOM   4014  HB3 ARG A 261      23.425  52.936  30.808  1.00  0.00           H0.      0
ATOM   4015  CG  ARG A 261      21.581  52.199  31.613  1.00  0.00           C0.      0
ATOM   4016  HG2 ARG A 261      21.905  51.223  31.252  1.00  0.00           H0.      0
ATOM   4017  HG3 ARG A 261      21.083  52.236  32.581  1.00  0.00           H0.      0
ATOM   4018  CD  ARG A 261      20.630  52.825  30.561  1.00  0.00           C0.      0
ATOM   4019  HD2 ARG A 261      19.640  52.382  30.670  1.00  0.00           H0.      0
ATOM   4020  HD3 ARG A 261      20.555  53.881  30.824  1.00  0.00           H0.      0
ATOM   4021  NE  ARG A 261      21.058  52.659  29.123  1.00  0.00           N0.      0
ATOM   4022  HE  ARG A 261      21.967  52.286  28.888  1.00  0.00           H0.      0
ATOM   4023  CZ  ARG A 261      20.324  52.910  28.058  1.00  0.00           C0.      0
ATOM   4024  NH1 ARG A 261      20.768  52.769  26.823  1.00  0.00           N0.      0
ATOM   4025 HH11 ARG A 261      21.631  52.282  26.627  1.00  0.00           H0.      0
ATOM   4026 HH12 ARG A 261      20.323  53.082  25.972  1.00  0.00           H0.      0
ATOM   4027  NH2 ARG A 261      19.150  53.445  28.130  1.00  0.00           N0.      0
ATOM   4028 HH21 ARG A 261      18.836  53.696  29.056  1.00  0.00           H0.      0
ATOM   4029 HH22 ARG A 261      18.773  53.850  27.285  1.00  0.00           H0.      0
ATOM   4030  C   ARG A 261      24.695  51.446  32.596  1.00  0.00           C0.      0
ATOM   4031  O   ARG A 261      24.438  50.655  31.724  1.00  0.00           O0.      0
ATOM   4032  N   CYS A 262      25.711  51.233  33.449  1.00  0.00           N0.      0
ATOM   4033  H   CYS A 262      25.940  51.955  34.117  1.00  0.00           H0.      0
ATOM   4034  CA  CYS A 262      26.604  50.036  33.385  1.00  0.00           C0.      0
ATOM   4035  HA  CYS A 262      26.780  49.786  32.339  1.00  0.00           H0.      0
ATOM   4036  CB  CYS A 262      27.991  50.312  33.926  1.00  0.00           C0.      0
ATOM   4037  HB2 CYS A 262      28.486  49.407  34.277  1.00  0.00           H0.      0
ATOM   4038  HB3 CYS A 262      28.732  50.610  33.183  1.00  0.00           H0.      0
ATOM   4039  SG  CYS A 262      27.960  51.538  35.251  1.00  0.00           S0.      0
ATOM   4040  HG  CYS A 262      27.130  50.907  36.087  1.00  0.00           H0.      0
ATOM   4041  C   CYS A 262      25.909  48.898  34.150  1.00  0.00           C0.      0
ATOM   4042  O   CYS A 262      25.129  49.188  35.080  1.00  0.00           O0.      0
ATOM   4043  N   GLN A 263      26.283  47.648  33.916  1.00  0.00           N0.      0
ATOM   4044  H   GLN A 263      26.929  47.452  33.165  1.00  0.00           H0.      0
ATOM   4045  CA  GLN A 263      26.204  46.639  34.924  1.00  0.00           C0.      0
ATOM   4046  HA  GLN A 263      25.310  46.715  35.544  1.00  0.00           H0.      0
ATOM   4047  CB  GLN A 263      26.370  45.218  34.376  1.00  0.00           C0.      0
ATOM   4048  HB2 GLN A 263      27.414  45.148  34.071  1.00  0.00           H0.      0
ATOM   4049  HB3 GLN A 263      26.199  44.482  35.161  1.00  0.00           H0.      0
ATOM   4050  CG  GLN A 263      25.396  44.949  33.205  1.00  0.00           C0.      0
ATOM   4051  HG2 GLN A 263      25.662  45.571  32.350  1.00  0.00           H0.      0
ATOM   4052  HG3 GLN A 263      25.458  43.908  32.889  1.00  0.00           H0.      0
ATOM   4053  CD  GLN A 263      23.896  45.263  33.629  1.00  0.00           C0.      0
ATOM   4054  OE1 GLN A 263      23.179  46.042  33.055  1.00  0.00           O0.      0
ATOM   4055  NE2 GLN A 263      23.465  44.883  34.804  1.00  0.00           N0.      0
ATOM   4056 HE21 GLN A 263      22.585  45.311  35.053  1.00  0.00           H0.      0
ATOM   4057 HE22 GLN A 263      23.989  44.226  35.366  1.00  0.00           H0.      0
ATOM   4058  C   GLN A 263      27.357  46.826  35.946  1.00  0.00           C0.      0
ATOM   4059  O   GLN A 263      28.497  47.015  35.654  1.00  0.00           O0.      0
ATOM   4060  N   HID A 264      27.000  46.825  37.278  1.00  0.00           N0.      0
ATOM   4061  H   HID A 264      26.034  46.795  37.572  1.00  0.00           H0.      0
ATOM   4062  CA  HID A 264      27.992  47.005  38.394  1.00  0.00           C0.      0
ATOM   4063  HA  HID A 264      29.035  46.955  38.082  1.00  0.00           H0.      0
ATOM   4064  CB  HID A 264      27.845  48.487  38.936  1.00  0.00           C0.      0
ATOM   4065  HB2 HID A 264      28.284  49.153  38.193  1.00  0.00           H0.      0
ATOM   4066  HB3 HID A 264      26.793  48.764  38.863  1.00  0.00           H0.      0
ATOM   4067  CG  HID A 264      28.326  48.812  40.317  1.00  0.00           C0.      0
ATOM   4068  ND1 HID A 264      27.694  48.572  41.504  1.00  0.00           N0.      0
ATOM   4069  HD1 HID A 264      26.965  47.927  41.774  1.00  0.00           H0.      0
ATOM   4070  CE1 HID A 264      28.365  49.117  42.584  1.00  0.00           C0.      0
ATOM   4071  HE1 HID A 264      28.200  48.890  43.626  1.00  0.00           H0.      0
ATOM   4072  NE2 HID A 264      29.508  49.632  42.109  1.00  0.00           N0.      0
ATOM   4073  CD2 HID A 264      29.477  49.394  40.707  1.00  0.00           C0.      0
ATOM   4074  HD2 HID A 264      30.288  49.670  40.049  1.00  0.00           H0.      0
ATOM   4075  C   HID A 264      27.712  46.010  39.571  1.00  0.00           C0.      0
ATOM   4076  O   HID A 264      26.556  45.600  39.747  1.00  0.00           O0.      0
ATOM   4077  N   SER A 265      28.769  45.578  40.277  1.00  0.00           N0.      0
ATOM   4078  H   SER A 265      29.685  45.807  39.920  1.00  0.00           H0.      0
ATOM   4079  CA  SER A 265      28.779  44.627  41.394  1.00  0.00           C0.      0
ATOM   4080  HA  SER A 265      27.772  44.677  41.810  1.00  0.00           H0.      0
ATOM   4081  CB  SER A 265      29.052  43.236  40.872  1.00  0.00           C0.      0
ATOM   4082  HB2 SER A 265      30.125  43.252  40.682  1.00  0.00           H0.      0
ATOM   4083  HB3 SER A 265      28.890  42.439  41.597  1.00  0.00           H0.      0
ATOM   4084  OG  SER A 265      28.357  42.909  39.683  1.00  0.00           O0.      0
ATOM   4085  HG  SER A 265      28.591  43.535  38.994  1.00  0.00           H0.      0
ATOM   4086  C   SER A 265      29.902  45.009  42.401  1.00  0.00           C0.      0
ATOM   4087  O   SER A 265      30.927  45.613  42.018  1.00  0.00           O0.      0
ATOM   4088  N   VAL A 266      29.745  44.721  43.682  1.00  0.00           N0.      0
ATOM   4089  H   VAL A 266      28.989  44.095  43.922  1.00  0.00           H0.      0
ATOM   4090  CA  VAL A 266      30.661  44.996  44.815  1.00  0.00           C0.      0
ATOM   4091  HA  VAL A 266      31.567  45.558  44.586  1.00  0.00           H0.      0
ATOM   4092  CB  VAL A 266      29.907  45.692  45.922  1.00  0.00           C0.      0
ATOM   4093  HB  VAL A 266      29.106  45.088  46.349  1.00  0.00           H0.      0
ATOM   4094  CG1 VAL A 266      30.652  46.068  47.229  1.00  0.00           C0.      0
ATOM   4095 HG11 VAL A 266      31.393  46.849  47.056  1.00  0.00           H0.      0
ATOM   4096 HG12 VAL A 266      29.892  46.482  47.890  1.00  0.00           H0.      0
ATOM   4097 HG13 VAL A 266      31.208  45.167  47.487  1.00  0.00           H0.      0
ATOM   4098  CG2 VAL A 266      29.435  47.021  45.403  1.00  0.00           C0.      0
ATOM   4099 HG21 VAL A 266      28.890  47.603  46.146  1.00  0.00           H0.      0
ATOM   4100 HG22 VAL A 266      30.192  47.561  44.833  1.00  0.00           H0.      0
ATOM   4101 HG23 VAL A 266      28.697  46.879  44.614  1.00  0.00           H0.      0
ATOM   4102  C   VAL A 266      31.144  43.618  45.369  1.00  0.00           C0.      0
ATOM   4103  O   VAL A 266      30.390  42.668  45.571  1.00  0.00           O0.      0
ATOM   4104  N   LEU A 267      32.484  43.548  45.521  1.00  0.00           N0.      0
ATOM   4105  H   LEU A 267      33.048  44.321  45.197  1.00  0.00           H0.      0
ATOM   4106  CA  LEU A 267      33.155  42.464  46.184  1.00  0.00           C0.      0
ATOM   4107  HA  LEU A 267      32.359  41.843  46.594  1.00  0.00           H0.      0
ATOM   4108  CB  LEU A 267      34.009  41.654  45.152  1.00  0.00           C0.      0
ATOM   4109  HB2 LEU A 267      34.905  42.205  44.865  1.00  0.00           H0.      0
ATOM   4110  HB3 LEU A 267      34.290  40.729  45.656  1.00  0.00           H0.      0
ATOM   4111  CG  LEU A 267      33.450  41.204  43.764  1.00  0.00           C0.      0
ATOM   4112  HG  LEU A 267      33.043  41.983  43.119  1.00  0.00           H0.      0
ATOM   4113  CD1 LEU A 267      34.527  40.425  43.027  1.00  0.00           C0.      0
ATOM   4114 HD11 LEU A 267      35.367  41.059  42.744  1.00  0.00           H0.      0
ATOM   4115 HD12 LEU A 267      34.831  39.482  43.482  1.00  0.00           H0.      0
ATOM   4116 HD13 LEU A 267      34.045  40.240  42.067  1.00  0.00           H0.      0
ATOM   4117  CD2 LEU A 267      32.318  40.182  43.953  1.00  0.00           C0.      0
ATOM   4118 HD21 LEU A 267      32.645  39.327  44.545  1.00  0.00           H0.      0
ATOM   4119 HD22 LEU A 267      31.465  40.500  44.551  1.00  0.00           H0.      0
ATOM   4120 HD23 LEU A 267      31.941  39.809  43.000  1.00  0.00           H0.      0
ATOM   4121  C   LEU A 267      34.014  42.923  47.372  1.00  0.00           C0.      0
ATOM   4122  O   LEU A 267      34.319  44.119  47.475  1.00  0.00           O0.      0
ATOM   4123  N   GLY A 268      34.463  42.021  48.255  1.00  0.00           N0.      0
ATOM   4124  H   GLY A 268      34.257  41.055  48.046  1.00  0.00           H0.      0
ATOM   4125  CA  GLY A 268      35.318  42.371  49.405  1.00  0.00           C0.      0
ATOM   4126  HA2 GLY A 268      35.677  43.373  49.169  1.00  0.00           H0.      0
ATOM   4127  HA3 GLY A 268      34.771  42.360  50.348  1.00  0.00           H0.      0
ATOM   4128  C   GLY A 268      36.542  41.427  49.442  1.00  0.00           C0.      0
ATOM   4129  O   GLY A 268      37.684  41.731  49.799  1.00  0.00           O0.      0
ATOM   4130  N   ASP A 269      36.327  40.140  49.085  1.00  0.00           N0.      0
ATOM   4131  H   ASP A 269      35.345  39.917  49.005  1.00  0.00           H0.      0
ATOM   4132  CA  ASP A 269      37.236  38.982  49.118  1.00  0.00           C0.      0
ATOM   4133  HA  ASP A 269      38.262  39.348  49.071  1.00  0.00           H0.      0
ATOM   4134  CB  ASP A 269      36.981  38.290  50.439  1.00  0.00           C0.      0
ATOM   4135  HB2 ASP A 269      37.588  37.386  50.490  1.00  0.00           H0.      0
ATOM   4136  HB3 ASP A 269      37.428  38.906  51.220  1.00  0.00           H0.      0
ATOM   4137  CG  ASP A 269      35.525  37.744  50.762  1.00  0.00           C0.      0
ATOM   4138  OD1 ASP A 269      35.459  36.926  51.706  1.00  0.00           O0.      0
ATOM   4139  OD2 ASP A 269      34.587  38.167  50.050  1.00  0.00           O0.      0
ATOM   4140  C   ASP A 269      37.107  38.018  47.919  1.00  0.00           C0.      0
ATOM   4141  O   ASP A 269      37.663  36.896  48.002  1.00  0.00           O0.      0
ATOM   4142  N   PHE A 270      36.543  38.461  46.778  1.00  0.00           N0.      0
ATOM   4143  H   PHE A 270      36.236  39.422  46.745  1.00  0.00           H0.      0
ATOM   4144  CA  PHE A 270      36.304  37.679  45.603  1.00  0.00           C0.      0
ATOM   4145  HA  PHE A 270      35.742  38.391  44.998  1.00  0.00           H0.      0
ATOM   4146  CB  PHE A 270      37.666  37.338  44.854  1.00  0.00           C0.      0
ATOM   4147  HB2 PHE A 270      38.031  36.360  45.168  1.00  0.00           H0.      0
ATOM   4148  HB3 PHE A 270      37.527  37.001  43.826  1.00  0.00           H0.      0
ATOM   4149  CG  PHE A 270      38.662  38.547  44.618  1.00  0.00           C0.      0
ATOM   4150  CD1 PHE A 270      39.606  38.937  45.589  1.00  0.00           C0.      0
ATOM   4151  HD1 PHE A 270      39.815  38.279  46.419  1.00  0.00           H0.      0
ATOM   4152  CE1 PHE A 270      40.456  40.013  45.367  1.00  0.00           C0.      0
ATOM   4153  HE1 PHE A 270      41.391  40.135  45.895  1.00  0.00           H0.      0
ATOM   4154  CZ  PHE A 270      40.146  40.833  44.283  1.00  0.00           C0.      0
ATOM   4155  HZ  PHE A 270      40.857  41.607  44.033  1.00  0.00           H0.      0
ATOM   4156  CE2 PHE A 270      39.068  40.530  43.396  1.00  0.00           C0.      0
ATOM   4157  HE2 PHE A 270      38.873  41.229  42.596  1.00  0.00           H0.      0
ATOM   4158  CD2 PHE A 270      38.344  39.313  43.494  1.00  0.00           C0.      0
ATOM   4159  HD2 PHE A 270      37.521  39.111  42.824  1.00  0.00           H0.      0
ATOM   4160  C   PHE A 270      35.329  36.440  45.731  1.00  0.00           C0.      0
ATOM   4161  O   PHE A 270      34.813  36.033  44.678  1.00  0.00           O0.      0
ATOM   4162  N   LYS A 271      35.001  36.035  46.934  1.00  0.00           N0.      0
ATOM   4163  H   LYS A 271      35.482  36.493  47.695  1.00  0.00           H0.      0
ATOM   4164  CA  LYS A 271      33.815  35.269  47.322  1.00  0.00           C0.      0
ATOM   4165  HA  LYS A 271      33.726  34.383  46.693  1.00  0.00           H0.      0
ATOM   4166  CB  LYS A 271      33.907  34.891  48.795  1.00  0.00           C0.      0
ATOM   4167  HB2 LYS A 271      34.375  35.696  49.360  1.00  0.00           H0.      0
ATOM   4168  HB3 LYS A 271      32.949  34.921  49.314  1.00  0.00           H0.      0
ATOM   4169  CG  LYS A 271      34.424  33.510  49.281  1.00  0.00           C0.      0
ATOM   4170  HG2 LYS A 271      34.057  33.162  50.246  1.00  0.00           H0.      0
ATOM   4171  HG3 LYS A 271      34.078  32.728  48.606  1.00  0.00           H0.      0
ATOM   4172  CD  LYS A 271      36.027  33.462  49.316  1.00  0.00           C0.      0
ATOM   4173  HD2 LYS A 271      36.358  33.339  48.285  1.00  0.00           H0.      0
ATOM   4174  HD3 LYS A 271      36.510  34.364  49.691  1.00  0.00           H0.      0
ATOM   4175  CE  LYS A 271      36.498  32.299  50.176  1.00  0.00           C0.      0
ATOM   4176  HE2 LYS A 271      36.182  32.335  51.218  1.00  0.00           H0.      0
ATOM   4177  HE3 LYS A 271      36.051  31.378  49.801  1.00  0.00           H0.      0
ATOM   4178  NZ  LYS A 271      38.004  32.205  50.211  1.00  0.00           N0.      0
ATOM   4179  HZ1 LYS A 271      38.344  31.411  50.733  1.00  0.00           H0.      0
ATOM   4180  HZ2 LYS A 271      38.347  32.119  49.265  1.00  0.00           H0.      0
ATOM   4181  HZ3 LYS A 271      38.365  33.075  50.576  1.00  0.00           H0.      0
ATOM   4182  C   LYS A 271      32.549  36.065  47.035  1.00  0.00           C0.      0
ATOM   4183  O   LYS A 271      32.615  37.284  46.807  1.00  0.00           O0.      0
ATOM   4184  N   PRO A 272      31.332  35.519  47.077  1.00  0.00           N0.      0
ATOM   4185  CD  PRO A 272      30.995  34.096  47.210  1.00  0.00           C0.      0
ATOM   4186  HD2 PRO A 272      31.511  33.567  48.011  1.00  0.00           H0.      0
ATOM   4187  HD3 PRO A 272      31.189  33.664  46.228  1.00  0.00           H0.      0
ATOM   4188  CG  PRO A 272      29.581  34.003  47.558  1.00  0.00           C0.      0
ATOM   4189  HG2 PRO A 272      29.538  34.041  48.647  1.00  0.00           H0.      0
ATOM   4190  HG3 PRO A 272      29.080  33.098  47.214  1.00  0.00           H0.      0
ATOM   4191  CB  PRO A 272      28.959  35.199  46.980  1.00  0.00           C0.      0
ATOM   4192  HB2 PRO A 272      28.125  35.529  47.600  1.00  0.00           H0.      0
ATOM   4193  HB3 PRO A 272      28.667  35.050  45.941  1.00  0.00           H0.      0
ATOM   4194  CA  PRO A 272      30.042  36.272  46.993  1.00  0.00           C0.      0
ATOM   4195  HA  PRO A 272      30.098  36.930  46.126  1.00  0.00           H0.      0
ATOM   4196  C   PRO A 272      29.912  37.269  48.223  1.00  0.00           C0.      0
ATOM   4197  O   PRO A 272      30.555  37.025  49.239  1.00  0.00           O0.      0
ATOM   4198  N   TYR A 273      29.135  38.279  48.150  1.00  0.00           N0.      0
ATOM   4199  H   TYR A 273      28.331  38.310  47.539  1.00  0.00           H0.      0
ATOM   4200  CA  TYR A 273      29.150  39.477  49.024  1.00  0.00           C0.      0
ATOM   4201  HA  TYR A 273      29.464  39.236  50.040  1.00  0.00           H0.      0
ATOM   4202  CB  TYR A 273      30.212  40.431  48.518  1.00  0.00           C0.      0
ATOM   4203  HB2 TYR A 273      31.152  39.968  48.820  1.00  0.00           H0.      0
ATOM   4204  HB3 TYR A 273      29.998  40.593  47.462  1.00  0.00           H0.      0
ATOM   4205  CG  TYR A 273      30.141  41.785  49.133  1.00  0.00           C0.      0
ATOM   4206  CD1 TYR A 273      30.863  42.136  50.249  1.00  0.00           C0.      0
ATOM   4207  HD1 TYR A 273      31.656  41.565  50.710  1.00  0.00           H0.      0
ATOM   4208  CE1 TYR A 273      30.646  43.435  50.790  1.00  0.00           C0.      0
ATOM   4209  HE1 TYR A 273      31.237  43.713  51.650  1.00  0.00           H0.      0
ATOM   4210  CZ  TYR A 273      29.716  44.328  50.228  1.00  0.00           C0.      0
ATOM   4211  OH  TYR A 273      29.611  45.537  50.646  1.00  0.00           O0.      0
ATOM   4212  HH  TYR A 273      29.122  46.090  50.032  1.00  0.00           H0.      0
ATOM   4213  CE2 TYR A 273      28.988  43.962  49.054  1.00  0.00           C0.      0
ATOM   4214  HE2 TYR A 273      28.450  44.728  48.515  1.00  0.00           H0.      0
ATOM   4215  CD2 TYR A 273      29.214  42.686  48.623  1.00  0.00           C0.      0
ATOM   4216  HD2 TYR A 273      28.697  42.373  47.728  1.00  0.00           H0.      0
ATOM   4217  C   TYR A 273      27.712  40.022  49.147  1.00  0.00           C0.      0
ATOM   4218  O   TYR A 273      26.917  39.869  48.201  1.00  0.00           O0.      0
ATOM   4219  N   ARG A 274      27.397  40.649  50.330  1.00  0.00           N0.      0
ATOM   4220  H   ARG A 274      28.174  40.738  50.969  1.00  0.00           H0.      0
ATOM   4221  CA  ARG A 274      26.130  41.099  50.706  1.00  0.00           C0.      0
ATOM   4222  HA  ARG A 274      25.783  41.620  49.814  1.00  0.00           H0.      0
ATOM   4223  CB  ARG A 274      25.206  39.858  51.057  1.00  0.00           C0.      0
ATOM   4224  HB2 ARG A 274      24.326  40.241  51.574  1.00  0.00           H0.      0
ATOM   4225  HB3 ARG A 274      25.005  39.264  50.165  1.00  0.00           H0.      0
ATOM   4226  CG  ARG A 274      25.907  39.022  52.141  1.00  0.00           C0.      0
ATOM   4227  HG2 ARG A 274      26.742  38.572  51.603  1.00  0.00           H0.      0
ATOM   4228  HG3 ARG A 274      26.356  39.614  52.939  1.00  0.00           H0.      0
ATOM   4229  CD  ARG A 274      24.960  37.900  52.775  1.00  0.00           C0.      0
ATOM   4230  HD2 ARG A 274      24.802  37.092  52.061  1.00  0.00           H0.      0
ATOM   4231  HD3 ARG A 274      25.536  37.425  53.570  1.00  0.00           H0.      0
ATOM   4232  NE  ARG A 274      23.784  38.391  53.504  1.00  0.00           N0.      0
ATOM   4233  HE  ARG A 274      23.751  39.332  53.870  1.00  0.00           H0.      0
ATOM   4234  CZ  ARG A 274      22.733  37.650  53.758  1.00  0.00           C0.      0
ATOM   4235  NH1 ARG A 274      22.576  36.478  53.360  1.00  0.00           N0.      0
ATOM   4236 HH11 ARG A 274      23.181  36.153  52.620  1.00  0.00           H0.      0
ATOM   4237 HH12 ARG A 274      21.810  35.874  53.621  1.00  0.00           H0.      0
ATOM   4238  NH2 ARG A 274      21.823  38.306  54.412  1.00  0.00           N0.      0
ATOM   4239 HH21 ARG A 274      21.852  39.288  54.647  1.00  0.00           H0.      0
ATOM   4240 HH22 ARG A 274      21.044  37.764  54.758  1.00  0.00           H0.      0
ATOM   4241  C   ARG A 274      26.077  42.046  51.884  1.00  0.00           C0.      0
ATOM   4242  O   ARG A 274      26.987  41.980  52.733  1.00  0.00           O0.      0
ATOM   4243  N   PRO A 275      25.094  42.901  52.132  1.00  0.00           N0.      0
ATOM   4244  CD  PRO A 275      24.102  43.367  51.136  1.00  0.00           C0.      0
ATOM   4245  HD2 PRO A 275      23.492  42.477  50.977  1.00  0.00           H0.      0
ATOM   4246  HD3 PRO A 275      24.552  43.741  50.217  1.00  0.00           H0.      0
ATOM   4247  CG  PRO A 275      23.282  44.350  51.869  1.00  0.00           C0.      0
ATOM   4248  HG2 PRO A 275      22.247  44.310  51.530  1.00  0.00           H0.      0
ATOM   4249  HG3 PRO A 275      23.578  45.366  51.606  1.00  0.00           H0.      0
ATOM   4250  CB  PRO A 275      23.331  44.069  53.326  1.00  0.00           C0.      0
ATOM   4251  HB2 PRO A 275      22.580  43.314  53.559  1.00  0.00           H0.      0
ATOM   4252  HB3 PRO A 275      23.129  44.901  54.001  1.00  0.00           H0.      0
ATOM   4253  CA  PRO A 275      24.767  43.499  53.448  1.00  0.00           C0.      0
ATOM   4254  HA  PRO A 275      25.485  44.294  53.650  1.00  0.00           H0.      0
ATOM   4255  C   PRO A 275      24.728  42.516  54.658  1.00  0.00           C0.      0
ATOM   4256  O   PRO A 275      24.294  41.407  54.484  1.00  0.00           O0.      0
ATOM   4257  N   GLY A 276      25.192  42.996  55.826  1.00  0.00           N0.      0
ATOM   4258  H   GLY A 276      25.537  43.943  55.764  1.00  0.00           H0.      0
ATOM   4259  CA  GLY A 276      25.076  42.402  57.177  1.00  0.00           C0.      0
ATOM   4260  HA2 GLY A 276      25.313  43.173  57.910  1.00  0.00           H0.      0
ATOM   4261  HA3 GLY A 276      24.030  42.137  57.328  1.00  0.00           H0.      0
ATOM   4262  C   GLY A 276      26.017  41.221  57.522  1.00  0.00           C0.      0
ATOM   4263  O   GLY A 276      26.025  40.599  58.628  1.00  0.00           O0.      0
ATOM   4264  N   GLN A 277      26.881  40.870  56.576  1.00  0.00           N0.      0
ATOM   4265  H   GLN A 277      26.631  41.260  55.679  1.00  0.00           H0.      0
ATOM   4266  CA  GLN A 277      27.954  39.853  56.738  1.00  0.00           C0.      0
ATOM   4267  HA  GLN A 277      27.378  38.930  56.809  1.00  0.00           H0.      0
ATOM   4268  CB  GLN A 277      28.708  39.698  55.433  1.00  0.00           C0.      0
ATOM   4269  HB2 GLN A 277      29.566  39.043  55.586  1.00  0.00           H0.      0
ATOM   4270  HB3 GLN A 277      28.116  39.158  54.695  1.00  0.00           H0.      0
ATOM   4271  CG  GLN A 277      29.314  40.928  54.890  1.00  0.00           C0.      0
ATOM   4272  HG2 GLN A 277      28.570  41.684  54.641  1.00  0.00           H0.      0
ATOM   4273  HG3 GLN A 277      30.026  41.350  55.600  1.00  0.00           H0.      0
ATOM   4274  CD  GLN A 277      30.054  40.689  53.486  1.00  0.00           C0.      0
ATOM   4275  OE1 GLN A 277      29.623  39.925  52.639  1.00  0.00           O0.      0
ATOM   4276  NE2 GLN A 277      31.128  41.405  53.278  1.00  0.00           N0.      0
ATOM   4277 HE21 GLN A 277      31.686  41.141  52.479  1.00  0.00           H0.      0
ATOM   4278 HE22 GLN A 277      31.497  41.871  54.095  1.00  0.00           H0.      0
ATOM   4279  C   GLN A 277      28.902  40.055  57.966  1.00  0.00           C0.      0
ATOM   4280  O   GLN A 277      29.298  41.180  58.262  1.00  0.00           O0.      0
ATOM   4281  N   ALA A 278      29.056  39.030  58.731  1.00  0.00           N0.      0
ATOM   4282  H   ALA A 278      28.580  38.192  58.429  1.00  0.00           H0.      0
ATOM   4283  CA  ALA A 278      29.681  39.035  60.064  1.00  0.00           C0.      0
ATOM   4284  HA  ALA A 278      29.361  39.943  60.575  1.00  0.00           H0.      0
ATOM   4285  CB  ALA A 278      29.127  37.892  60.871  1.00  0.00           C0.      0
ATOM   4286  HB1 ALA A 278      29.192  38.040  61.949  1.00  0.00           H0.      0
ATOM   4287  HB2 ALA A 278      28.099  37.714  60.554  1.00  0.00           H0.      0
ATOM   4288  HB3 ALA A 278      29.564  36.960  60.512  1.00  0.00           H0.      0
ATOM   4289  C   ALA A 278      31.231  39.142  60.079  1.00  0.00           C0.      0
ATOM   4290  O   ALA A 278      31.914  38.380  60.751  1.00  0.00           O0.      0
ATOM   4291  N   TYR A 279      31.856  40.109  59.299  1.00  0.00           N0.      0
ATOM   4292  H   TYR A 279      31.311  40.694  58.681  1.00  0.00           H0.      0
ATOM   4293  CA  TYR A 279      33.266  40.446  59.371  1.00  0.00           C0.      0
ATOM   4294  HA  TYR A 279      33.726  40.244  60.338  1.00  0.00           H0.      0
ATOM   4295  CB  TYR A 279      33.973  39.439  58.391  1.00  0.00           C0.      0
ATOM   4296  HB2 TYR A 279      35.037  39.533  58.604  1.00  0.00           H0.      0
ATOM   4297  HB3 TYR A 279      33.746  38.457  58.807  1.00  0.00           H0.      0
ATOM   4298  CG  TYR A 279      33.714  39.544  56.885  1.00  0.00           C0.      0
ATOM   4299  CD1 TYR A 279      32.904  38.633  56.213  1.00  0.00           C0.      0
ATOM   4300  HD1 TYR A 279      32.428  37.886  56.832  1.00  0.00           H0.      0
ATOM   4301  CE1 TYR A 279      32.869  38.666  54.834  1.00  0.00           C0.      0
ATOM   4302  HE1 TYR A 279      32.151  38.119  54.240  1.00  0.00           H0.      0
ATOM   4303  CZ  TYR A 279      33.653  39.610  54.126  1.00  0.00           C0.      0
ATOM   4304  OH  TYR A 279      33.672  39.613  52.754  1.00  0.00           O0.      0
ATOM   4305  HH  TYR A 279      33.414  38.790  52.332  1.00  0.00           H0.      0
ATOM   4306  CE2 TYR A 279      34.392  40.576  54.816  1.00  0.00           C0.      0
ATOM   4307  HE2 TYR A 279      35.008  41.273  54.269  1.00  0.00           H0.      0
ATOM   4308  CD2 TYR A 279      34.416  40.522  56.275  1.00  0.00           C0.      0
ATOM   4309  HD2 TYR A 279      34.982  41.205  56.891  1.00  0.00           H0.      0
ATOM   4310  C   TYR A 279      33.570  41.889  59.003  1.00  0.00           C0.      0
ATOM   4311  O   TYR A 279      32.833  42.502  58.249  1.00  0.00           O0.      0
ATOM   4312  N   VAL A 280      34.570  42.517  59.565  1.00  0.00           N0.      0
ATOM   4313  H   VAL A 280      35.118  42.029  60.260  1.00  0.00           H0.      0
ATOM   4314  CA  VAL A 280      35.141  43.840  59.223  1.00  0.00           C0.      0
ATOM   4315  HA  VAL A 280      34.314  44.549  59.229  1.00  0.00           H0.      0
ATOM   4316  CB  VAL A 280      36.234  44.243  60.273  1.00  0.00           C0.      0
ATOM   4317  HB  VAL A 280      37.106  43.590  60.221  1.00  0.00           H0.      0
ATOM   4318  CG1 VAL A 280      36.590  45.668  59.932  1.00  0.00           C0.      0
ATOM   4319 HG11 VAL A 280      35.668  46.243  60.020  1.00  0.00           H0.      0
ATOM   4320 HG12 VAL A 280      37.377  46.001  60.609  1.00  0.00           H0.      0
ATOM   4321 HG13 VAL A 280      36.880  45.707  58.882  1.00  0.00           H0.      0
ATOM   4322  CG2 VAL A 280      35.665  44.299  61.682  1.00  0.00           C0.      0
ATOM   4323 HG21 VAL A 280      35.376  43.275  61.920  1.00  0.00           H0.      0
ATOM   4324 HG22 VAL A 280      36.474  44.522  62.378  1.00  0.00           H0.      0
ATOM   4325 HG23 VAL A 280      34.821  44.944  61.923  1.00  0.00           H0.      0
ATOM   4326  C   VAL A 280      35.851  43.744  57.815  1.00  0.00           C0.      0
ATOM   4327  O   VAL A 280      36.721  42.881  57.619  1.00  0.00           O0.      0
ATOM   4328  N   PRO A 281      35.420  44.398  56.686  1.00  0.00           N0.      0
ATOM   4329  CD  PRO A 281      34.309  45.350  56.644  1.00  0.00           C0.      0
ATOM   4330  HD2 PRO A 281      34.487  46.252  57.229  1.00  0.00           H0.      0
ATOM   4331  HD3 PRO A 281      33.404  44.796  56.894  1.00  0.00           H0.      0
ATOM   4332  CG  PRO A 281      34.163  45.734  55.200  1.00  0.00           C0.      0
ATOM   4333  HG2 PRO A 281      34.599  46.717  55.019  1.00  0.00           H0.      0
ATOM   4334  HG3 PRO A 281      33.131  45.730  54.851  1.00  0.00           H0.      0
ATOM   4335  CB  PRO A 281      35.032  44.711  54.370  1.00  0.00           C0.      0
ATOM   4336  HB2 PRO A 281      35.395  45.286  53.518  1.00  0.00           H0.      0
ATOM   4337  HB3 PRO A 281      34.462  43.866  53.984  1.00  0.00           H0.      0
ATOM   4338  CA  PRO A 281      36.073  44.264  55.385  1.00  0.00           C0.      0
ATOM   4339  HA  PRO A 281      36.324  43.232  55.141  1.00  0.00           H0.      0
ATOM   4340  C   PRO A 281      37.325  45.101  55.335  1.00  0.00           C0.      0
ATOM   4341  O   PRO A 281      37.423  46.125  56.009  1.00  0.00           O0.      0
ATOM   4342  N   CYS A 282      38.409  44.675  54.544  1.00  0.00           N0.      0
ATOM   4343  H   CYS A 282      38.307  43.844  53.980  1.00  0.00           H0.      0
ATOM   4344  CA  CYS A 282      39.648  45.443  54.483  1.00  0.00           C0.      0
ATOM   4345  HA  CYS A 282      39.615  46.128  55.330  1.00  0.00           H0.      0
ATOM   4346  CB  CYS A 282      40.848  44.493  54.570  1.00  0.00           C0.      0
ATOM   4347  HB2 CYS A 282      40.651  43.811  55.396  1.00  0.00           H0.      0
ATOM   4348  HB3 CYS A 282      40.904  43.854  53.688  1.00  0.00           H0.      0
ATOM   4349  SG  CYS A 282      42.357  45.495  54.905  1.00  0.00           S0.      0
ATOM   4350  HG  CYS A 282      42.579  45.945  53.667  1.00  0.00           H0.      0
ATOM   4351  C   CYS A 282      39.709  46.491  53.318  1.00  0.00           C0.      0
ATOM   4352  O   CYS A 282      40.220  47.550  53.443  1.00  0.00           O0.      0
ATOM   4353  N   TYR A 283      39.011  46.110  52.278  1.00  0.00           N0.      0
ATOM   4354  H   TYR A 283      38.571  45.202  52.334  1.00  0.00           H0.      0
ATOM   4355  CA  TYR A 283      38.925  46.663  50.930  1.00  0.00           C0.      0
ATOM   4356  HA  TYR A 283      39.029  47.748  50.935  1.00  0.00           H0.      0
ATOM   4357  CB  TYR A 283      39.930  46.024  49.878  1.00  0.00           C0.      0
ATOM   4358  HB2 TYR A 283      39.711  44.972  49.700  1.00  0.00           H0.      0
ATOM   4359  HB3 TYR A 283      39.830  46.654  48.994  1.00  0.00           H0.      0
ATOM   4360  CG  TYR A 283      41.327  45.884  50.431  1.00  0.00           C0.      0
ATOM   4361  CD1 TYR A 283      41.691  44.687  51.036  1.00  0.00           C0.      0
ATOM   4362  HD1 TYR A 283      41.003  43.856  51.081  1.00  0.00           H0.      0
ATOM   4363  CE1 TYR A 283      42.922  44.560  51.586  1.00  0.00           C0.      0
ATOM   4364  HE1 TYR A 283      43.141  43.672  52.160  1.00  0.00           H0.      0
ATOM   4365  CZ  TYR A 283      43.906  45.578  51.375  1.00  0.00           C0.      0
ATOM   4366  OH  TYR A 283      45.231  45.407  51.742  1.00  0.00           O0.      0
ATOM   4367  HH  TYR A 283      45.451  44.475  51.805  1.00  0.00           H0.      0
ATOM   4368  CE2 TYR A 283      43.490  46.769  50.706  1.00  0.00           C0.      0
ATOM   4369  HE2 TYR A 283      44.189  47.581  50.569  1.00  0.00           H0.      0
ATOM   4370  CD2 TYR A 283      42.221  46.909  50.208  1.00  0.00           C0.      0
ATOM   4371  HD2 TYR A 283      41.970  47.835  49.713  1.00  0.00           H0.      0
ATOM   4372  C   TYR A 283      37.546  46.375  50.349  1.00  0.00           C0.      0
ATOM   4373  O   TYR A 283      36.945  45.247  50.573  1.00  0.00           O0.      0
ATOM   4374  N   PHE A 284      37.050  47.293  49.521  1.00  0.00           N0.      0
ATOM   4375  H   PHE A 284      37.601  48.137  49.454  1.00  0.00           H0.      0
ATOM   4376  CA  PHE A 284      35.957  47.119  48.552  1.00  0.00           C0.      0
ATOM   4377  HA  PHE A 284      35.481  46.178  48.827  1.00  0.00           H0.      0
ATOM   4378  CB  PHE A 284      35.022  48.361  48.714  1.00  0.00           C0.      0
ATOM   4379  HB2 PHE A 284      35.558  49.279  48.474  1.00  0.00           H0.      0
ATOM   4380  HB3 PHE A 284      34.239  48.230  47.967  1.00  0.00           H0.      0
ATOM   4381  CG  PHE A 284      34.472  48.409  50.131  1.00  0.00           C0.      0
ATOM   4382  CD1 PHE A 284      34.547  49.611  50.868  1.00  0.00           C0.      0
ATOM   4383  HD1 PHE A 284      34.875  50.539  50.423  1.00  0.00           H0.      0
ATOM   4384  CE1 PHE A 284      34.181  49.643  52.193  1.00  0.00           C0.      0
ATOM   4385  HE1 PHE A 284      34.220  50.562  52.759  1.00  0.00           H0.      0
ATOM   4386  CZ  PHE A 284      33.697  48.507  52.783  1.00  0.00           C0.      0
ATOM   4387  HZ  PHE A 284      33.385  48.458  53.816  1.00  0.00           H0.      0
ATOM   4388  CE2 PHE A 284      33.480  47.369  52.023  1.00  0.00           C0.      0
ATOM   4389  HE2 PHE A 284      32.983  46.535  52.496  1.00  0.00           H0.      0
ATOM   4390  CD2 PHE A 284      33.887  47.278  50.713  1.00  0.00           C0.      0
ATOM   4391  HD2 PHE A 284      33.782  46.374  50.132  1.00  0.00           H0.      0
ATOM   4392  C   PHE A 284      36.551  47.119  47.032  1.00  0.00           C0.      0
ATOM   4393  O   PHE A 284      37.383  47.945  46.802  1.00  0.00           O0.      0
ATOM   4394  N   ILE A 285      36.107  46.152  46.209  1.00  0.00           N0.      0
ATOM   4395  H   ILE A 285      35.320  45.648  46.593  1.00  0.00           H0.      0
ATOM   4396  CA  ILE A 285      36.516  45.799  44.821  1.00  0.00           C0.      0
ATOM   4397  HA  ILE A 285      37.202  46.524  44.384  1.00  0.00           H0.      0
ATOM   4398  CB  ILE A 285      37.376  44.518  44.798  1.00  0.00           C0.      0
ATOM   4399  HB  ILE A 285      36.680  43.760  45.158  1.00  0.00           H0.      0
ATOM   4400  CG2 ILE A 285      37.838  44.254  43.379  1.00  0.00           C0.      0
ATOM   4401 HG21 ILE A 285      38.075  45.179  42.853  1.00  0.00           H0.      0
ATOM   4402 HG22 ILE A 285      38.693  43.585  43.283  1.00  0.00           H0.      0
ATOM   4403 HG23 ILE A 285      36.953  43.962  42.816  1.00  0.00           H0.      0
ATOM   4404  CG1 ILE A 285      38.551  44.554  45.857  1.00  0.00           C0.      0
ATOM   4405 HG12 ILE A 285      39.508  44.624  45.340  1.00  0.00           H0.      0
ATOM   4406 HG13 ILE A 285      38.389  45.427  46.489  1.00  0.00           H0.      0
ATOM   4407  CD1 ILE A 285      38.427  43.300  46.739  1.00  0.00           C0.      0
ATOM   4408 HD11 ILE A 285      38.583  42.333  46.261  1.00  0.00           H0.      0
ATOM   4409 HD12 ILE A 285      39.292  43.228  47.398  1.00  0.00           H0.      0
ATOM   4410 HD13 ILE A 285      37.523  43.179  47.336  1.00  0.00           H0.      0
ATOM   4411  C   ILE A 285      35.302  45.740  43.942  1.00  0.00           C0.      0
ATOM   4412  O   ILE A 285      34.425  44.908  44.127  1.00  0.00           O0.      0
ATOM   4413  N   HID A 286      35.220  46.680  43.044  1.00  0.00           N0.      0
ATOM   4414  H   HID A 286      35.989  47.329  42.959  1.00  0.00           H0.      0
ATOM   4415  CA  HID A 286      34.118  46.913  42.207  1.00  0.00           C0.      0
ATOM   4416  HA  HID A 286      33.248  46.393  42.608  1.00  0.00           H0.      0
ATOM   4417  CB  HID A 286      33.686  48.421  42.057  1.00  0.00           C0.      0
ATOM   4418  HB2 HID A 286      34.503  48.990  41.612  1.00  0.00           H0.      0
ATOM   4419  HB3 HID A 286      32.850  48.307  41.367  1.00  0.00           H0.      0
ATOM   4420  CG  HID A 286      33.161  49.099  43.384  1.00  0.00           C0.      0
ATOM   4421  ND1 HID A 286      31.911  49.510  43.729  1.00  0.00           N0.      0
ATOM   4422  HD1 HID A 286      31.112  49.473  43.113  1.00  0.00           H0.      0
ATOM   4423  CE1 HID A 286      31.963  50.057  44.997  1.00  0.00           C0.      0
ATOM   4424  HE1 HID A 286      31.230  50.621  45.554  1.00  0.00           H0.      0
ATOM   4425  NE2 HID A 286      33.191  49.865  45.451  1.00  0.00           N0.      0
ATOM   4426  CD2 HID A 286      33.964  49.205  44.488  1.00  0.00           C0.      0
ATOM   4427  HD2 HID A 286      34.939  48.745  44.551  1.00  0.00           H0.      0
ATOM   4428  C   HID A 286      34.362  46.339  40.790  1.00  0.00           C0.      0
ATOM   4429  O   HID A 286      35.471  46.387  40.262  1.00  0.00           O0.      0
ATOM   4430  N   VAL A 287      33.308  45.792  40.191  1.00  0.00           N0.      0
ATOM   4431  H   VAL A 287      32.375  45.930  40.551  1.00  0.00           H0.      0
ATOM   4432  CA  VAL A 287      33.455  45.068  38.902  1.00  0.00           C0.      0
ATOM   4433  HA  VAL A 287      34.481  45.166  38.548  1.00  0.00           H0.      0
ATOM   4434  CB  VAL A 287      33.167  43.622  39.080  1.00  0.00           C0.      0
ATOM   4435  HB  VAL A 287      32.150  43.479  39.445  1.00  0.00           H0.      0
ATOM   4436  CG1 VAL A 287      33.414  42.852  37.691  1.00  0.00           C0.      0
ATOM   4437 HG11 VAL A 287      32.858  43.343  36.893  1.00  0.00           H0.      0
ATOM   4438 HG12 VAL A 287      34.463  42.765  37.407  1.00  0.00           H0.      0
ATOM   4439 HG13 VAL A 287      33.062  41.822  37.750  1.00  0.00           H0.      0
ATOM   4440  CG2 VAL A 287      34.039  42.975  40.164  1.00  0.00           C0.      0
ATOM   4441 HG21 VAL A 287      34.038  43.375  41.177  1.00  0.00           H0.      0
ATOM   4442 HG22 VAL A 287      33.756  41.929  40.274  1.00  0.00           H0.      0
ATOM   4443 HG23 VAL A 287      35.052  42.965  39.761  1.00  0.00           H0.      0
ATOM   4444  C   VAL A 287      32.426  45.723  37.878  1.00  0.00           C0.      0
ATOM   4445  O   VAL A 287      31.358  45.980  38.428  1.00  0.00           O0.      0
ATOM   4446  N   LEU A 288      32.695  46.102  36.692  1.00  0.00           N0.      0
ATOM   4447  H   LEU A 288      33.614  45.879  36.339  1.00  0.00           H0.      0
ATOM   4448  CA  LEU A 288      31.753  46.844  35.781  1.00  0.00           C0.      0
ATOM   4449  HA  LEU A 288      30.728  46.694  36.120  1.00  0.00           H0.      0
ATOM   4450  CB  LEU A 288      31.963  48.382  35.851  1.00  0.00           C0.      0
ATOM   4451  HB2 LEU A 288      32.898  48.543  35.314  1.00  0.00           H0.      0
ATOM   4452  HB3 LEU A 288      31.139  48.815  35.284  1.00  0.00           H0.      0
ATOM   4453  CG  LEU A 288      31.973  49.080  37.214  1.00  0.00           C0.      0
ATOM   4454  HG  LEU A 288      31.163  48.573  37.738  1.00  0.00           H0.      0
ATOM   4455  CD1 LEU A 288      33.299  49.039  38.021  1.00  0.00           C0.      0
ATOM   4456 HD11 LEU A 288      33.262  49.870  38.725  1.00  0.00           H0.      0
ATOM   4457 HD12 LEU A 288      33.407  48.108  38.577  1.00  0.00           H0.      0
ATOM   4458 HD13 LEU A 288      34.208  49.211  37.445  1.00  0.00           H0.      0
ATOM   4459  CD2 LEU A 288      31.553  50.512  36.950  1.00  0.00           C0.      0
ATOM   4460 HD21 LEU A 288      30.467  50.502  36.859  1.00  0.00           H0.      0
ATOM   4461 HD22 LEU A 288      31.604  51.194  37.799  1.00  0.00           H0.      0
ATOM   4462 HD23 LEU A 288      31.969  50.934  36.035  1.00  0.00           H0.      0
ATOM   4463  C   LEU A 288      31.877  46.319  34.358  1.00  0.00           C0.      0
ATOM   4464  O   LEU A 288      32.992  46.113  33.856  1.00  0.00           O0.      0
ATOM   4465  N   LYS A 289      30.734  46.268  33.678  1.00  0.00           N0.      0
ATOM   4466  H   LYS A 289      29.862  46.362  34.180  1.00  0.00           H0.      0
ATOM   4467  CA  LYS A 289      30.562  46.031  32.202  1.00  0.00           C0.      0
ATOM   4468  HA  LYS A 289      31.530  45.746  31.792  1.00  0.00           H0.      0
ATOM   4469  CB  LYS A 289      29.816  44.736  31.962  1.00  0.00           C0.      0
ATOM   4470  HB2 LYS A 289      30.317  43.879  32.414  1.00  0.00           H0.      0
ATOM   4471  HB3 LYS A 289      28.825  44.767  32.415  1.00  0.00           H0.      0
ATOM   4472  CG  LYS A 289      29.642  44.439  30.473  1.00  0.00           C0.      0
ATOM   4473  HG2 LYS A 289      29.268  45.268  29.873  1.00  0.00           H0.      0
ATOM   4474  HG3 LYS A 289      30.641  44.139  30.154  1.00  0.00           H0.      0
ATOM   4475  CD  LYS A 289      28.678  43.254  30.210  1.00  0.00           C0.      0
ATOM   4476  HD2 LYS A 289      28.823  42.537  31.017  1.00  0.00           H0.      0
ATOM   4477  HD3 LYS A 289      27.670  43.654  30.094  1.00  0.00           H0.      0
ATOM   4478  CE  LYS A 289      29.002  42.500  28.926  1.00  0.00           C0.      0
ATOM   4479  HE2 LYS A 289      29.293  43.291  28.235  1.00  0.00           H0.      0
ATOM   4480  HE3 LYS A 289      29.914  41.920  29.072  1.00  0.00           H0.      0
ATOM   4481  NZ  LYS A 289      27.822  41.800  28.373  1.00  0.00           N0.      0
ATOM   4482  HZ1 LYS A 289      27.122  42.451  28.049  1.00  0.00           H0.      0
ATOM   4483  HZ2 LYS A 289      28.047  41.079  27.702  1.00  0.00           H0.      0
ATOM   4484  HZ3 LYS A 289      27.435  41.456  29.240  1.00  0.00           H0.      0
ATOM   4485  C   LYS A 289      29.993  47.229  31.495  1.00  0.00           C0.      0
ATOM   4486  O   LYS A 289      28.973  47.788  31.902  1.00  0.00           O0.      0
ATOM   4487  N   LYS A 290      30.637  47.621  30.474  1.00  0.00           N0.      0
ATOM   4488  H   LYS A 290      31.456  47.089  30.217  1.00  0.00           H0.      0
ATOM   4489  CA  LYS A 290      30.390  48.859  29.637  1.00  0.00           C0.      0
ATOM   4490  HA  LYS A 290      30.230  49.663  30.356  1.00  0.00           H0.      0
ATOM   4491  CB  LYS A 290      31.636  49.228  28.855  1.00  0.00           C0.      0
ATOM   4492  HB2 LYS A 290      32.538  49.083  29.448  1.00  0.00           H0.      0
ATOM   4493  HB3 LYS A 290      31.718  48.636  27.944  1.00  0.00           H0.      0
ATOM   4494  CG  LYS A 290      31.682  50.694  28.334  1.00  0.00           C0.      0
ATOM   4495  HG2 LYS A 290      30.713  50.997  27.937  1.00  0.00           H0.      0
ATOM   4496  HG3 LYS A 290      31.943  51.337  29.175  1.00  0.00           H0.      0
ATOM   4497  CD  LYS A 290      32.711  50.866  27.276  1.00  0.00           C0.      0
ATOM   4498  HD2 LYS A 290      33.631  50.384  27.606  1.00  0.00           H0.      0
ATOM   4499  HD3 LYS A 290      32.500  50.419  26.304  1.00  0.00           H0.      0
ATOM   4500  CE  LYS A 290      32.804  52.383  26.988  1.00  0.00           C0.      0
ATOM   4501  HE2 LYS A 290      31.870  52.842  26.666  1.00  0.00           H0.      0
ATOM   4502  HE3 LYS A 290      33.093  52.937  27.881  1.00  0.00           H0.      0
ATOM   4503  NZ  LYS A 290      33.897  52.669  25.959  1.00  0.00           N0.      0
ATOM   4504  HZ1 LYS A 290      34.772  52.242  26.226  1.00  0.00           H0.      0
ATOM   4505  HZ2 LYS A 290      33.543  52.310  25.084  1.00  0.00           H0.      0
ATOM   4506  HZ3 LYS A 290      34.074  53.651  25.805  1.00  0.00           H0.      0
ATOM   4507  C   LYS A 290      29.123  48.678  28.764  1.00  0.00           C0.      0
ATOM   4508  O   LYS A 290      29.142  48.990  27.549  1.00  0.00           O0.      0
ATOM   4509  N   THR A 291      27.942  48.395  29.350  1.00  0.00           N0.      0
ATOM   4510  H   THR A 291      27.949  48.352  30.360  1.00  0.00           H0.      0
ATOM   4511  CA  THR A 291      26.634  48.559  28.664  1.00  0.00           C0.      0
ATOM   4512  HA  THR A 291      26.702  48.044  27.705  1.00  0.00           H0.      0
ATOM   4513  CB  THR A 291      25.546  47.793  29.460  1.00  0.00           C0.      0
ATOM   4514  HB  THR A 291      24.553  48.018  29.071  1.00  0.00           H0.      0
ATOM   4515  CG2 THR A 291      25.547  46.226  29.248  1.00  0.00           C0.      0
ATOM   4516 HG21 THR A 291      24.630  45.834  29.686  1.00  0.00           H0.      0
ATOM   4517 HG22 THR A 291      25.422  46.077  28.175  1.00  0.00           H0.      0
ATOM   4518 HG23 THR A 291      26.468  45.702  29.503  1.00  0.00           H0.      0
ATOM   4519  OG1 THR A 291      25.738  48.092  30.841  1.00  0.00           O0.      0
ATOM   4520  HG1 THR A 291      25.796  49.046  30.929  1.00  0.00           H0.      0
ATOM   4521  C   THR A 291      26.352  50.063  28.496  1.00  0.00           C0.      0
ATOM   4522  O   THR A 291      26.698  50.863  29.378  1.00  0.00           O0.      0
ATOM   4523  N   GLY A 292      25.798  50.315  27.309  1.00  0.00           N0.      0
ATOM   4524  H   GLY A 292      25.705  49.563  26.641  1.00  0.00           H0.      0
ATOM   4525  CA  GLY A 292      25.439  51.684  26.910  1.00  0.00           C0.      0
ATOM   4526  HA2 GLY A 292      25.980  52.428  27.495  1.00  0.00           H0.      0
ATOM   4527  HA3 GLY A 292      25.809  51.830  25.896  1.00  0.00           H0.      0
ATOM   4528  C   GLY A 292      23.897  51.820  26.958  1.00  0.00           C0.      0
ATOM   4529  O   GLY A 292      23.275  51.922  25.876  1.00  0.00           O0.      0
ATOM   4530  OXT GLY A 292      23.345  51.805  28.083  1.00  0.00           O0.      0
ATOM   4531  N   ACT A 294      48.127  49.958  48.554  1.00  0.00           N0.      0
ATOM   4532  CA  ACT A 294      48.676  49.016  49.639  1.00  0.00           C0.      0
ATOM   4533  C   ACT A 294      47.827  49.104  50.880  1.00  0.00           C0.      0
ATOM   4534  O   ACT A 294      48.197  48.475  51.847  1.00  0.00           O0.      0
ATOM   4535  CE  ACT A 294      49.160  50.176  47.485  1.00  0.00           C0.      0
ATOM   4536  OXT ACT A 294      46.753  49.694  50.787  1.00  0.00           O0.      0
ATOM   4537  HE1 ACT A 294      48.787  50.899  46.759  1.00  0.00           H0.      0
ATOM   4538  HE2 ACT A 294      49.907  50.797  47.982  1.00  0.00           H0.      0
ATOM   4539  HE3 ACT A 294      49.528  49.264  47.011  1.00  0.00           H0.      0
ATOM   4540  H1  ACT A 294      49.700  49.311  49.875  1.00  0.00           H0.      0
ATOM   4541  H3  ACT A 294      48.769  47.989  49.286  1.00  0.00           H0.      0
ATOM   4542  H01 ACT A 294      47.830  50.856  48.965  1.00  0.00           H0.      0
ATOM   4543  H02 ACT A 294      47.347  49.532  48.034  1.00  0.00           H0.      0
ATOM   4544  CA' SAM A 293      49.722  46.253  42.772  1.00  0.00           C0.      0
ATOM   4545  CB  SAM A 293      49.435  47.783  43.285  1.00  0.00           C0.      0
[truncated: 6,254,513 more chars]
