# Supplementary material for: Computational Investigation of GNMT-Catalyzed Methyl Transfer Reaction: Integrating MD, QM, and ML Approaches
Source: J Comput Chem. Author manuscript; Available in PMC 2026 Jun 29. (PMC13312424; doi:10.1002/jcc.70434)
Supplement: SI-3 [file NIHMS2188582-supplement-SI-3.zip › MD-frame-pdbs/sampling-P1-45212.pdb]

ATOM      1  N   VAL A   1      33.463 116.526 108.080  1.00  0.00           N  
ATOM      2  CA  VAL A   1      33.625 118.019 107.876  1.00  0.00           C  
ATOM      3  C   VAL A   1      32.132 118.518 107.655  1.00  0.00           C  
ATOM      4  O   VAL A   1      31.392 117.866 106.932  1.00  0.00           O  
ATOM      5  CB  VAL A   1      34.468 118.483 106.672  1.00  0.00           C  
ATOM      6  CG1 VAL A   1      34.720 120.031 106.818  1.00  0.00           C  
ATOM      7  CG2 VAL A   1      35.845 117.853 106.642  1.00  0.00           C  
ATOM      8  HA  VAL A   1      34.043 118.449 108.787  1.00  0.00           H  
ATOM      9  HB  VAL A   1      33.937 118.252 105.750  1.00  0.00           H  
ATOM     10 HG11 VAL A   1      33.841 120.636 106.602  1.00  0.00           H  
ATOM     11 HG12 VAL A   1      34.975 120.247 107.856  1.00  0.00           H  
ATOM     12 HG13 VAL A   1      35.522 120.323 106.141  1.00  0.00           H  
ATOM     13 HG21 VAL A   1      36.488 118.467 106.012  1.00  0.00           H  
ATOM     14 HG22 VAL A   1      36.378 117.951 107.588  1.00  0.00           H  
ATOM     15 HG23 VAL A   1      35.711 116.825 106.306  1.00  0.00           H  
ATOM     16  H1  VAL A   1      34.337 116.188 108.457  1.00  0.00           H  
ATOM     17  H2  VAL A   1      33.241 116.044 107.220  1.00  0.00           H  
ATOM     18  H3  VAL A   1      32.732 116.300 108.737  1.00  0.00           H  
ATOM     19  N   ASP A   2      31.786 119.563 108.319  1.00  0.00           N  
ATOM     20  CA  ASP A   2      30.431 120.168 108.106  1.00  0.00           C  
ATOM     21  C   ASP A   2      30.511 121.706 108.315  1.00  0.00           C  
ATOM     22  O   ASP A   2      31.516 122.293 108.718  1.00  0.00           O  
ATOM     23  CB  ASP A   2      29.329 119.577 109.006  1.00  0.00           C  
ATOM     24  CG  ASP A   2      27.884 119.639 108.412  1.00  0.00           C  
ATOM     25  OD1 ASP A   2      27.695 120.283 107.392  1.00  0.00           O  
ATOM     26  OD2 ASP A   2      26.934 119.163 109.097  1.00  0.00           O1-
ATOM     27  H   ASP A   2      32.505 120.059 108.826  1.00  0.00           H  
ATOM     28  HA  ASP A   2      30.144 120.120 107.056  1.00  0.00           H  
ATOM     29  HB2 ASP A   2      29.522 118.507 109.084  1.00  0.00           H  
ATOM     30  HB3 ASP A   2      29.408 120.088 109.967  1.00  0.00           H  
ATOM     31  N   SER A   3      29.321 122.394 108.164  1.00  0.00           N  
ATOM     32  CA  SER A   3      29.086 123.678 108.861  1.00  0.00           C  
ATOM     33  C   SER A   3      28.682 123.370 110.340  1.00  0.00           C  
ATOM     34  O   SER A   3      27.944 122.450 110.698  1.00  0.00           O  
ATOM     35  CB  SER A   3      27.978 124.328 108.029  1.00  0.00           C  
ATOM     36  OG  SER A   3      27.429 125.357 108.807  1.00  0.00           O  
ATOM     37  H   SER A   3      28.614 121.775 107.795  1.00  0.00           H  
ATOM     38  HA  SER A   3      29.958 124.328 108.801  1.00  0.00           H  
ATOM     39  HB2 SER A   3      28.424 124.792 107.150  1.00  0.00           H  
ATOM     40  HB3 SER A   3      27.145 123.633 107.919  1.00  0.00           H  
ATOM     41  HG  SER A   3      28.018 126.116 108.776  1.00  0.00           H  
ATOM     42  N   VAL A   4      29.138 124.225 111.309  1.00  0.00           N  
ATOM     43  CA  VAL A   4      28.891 124.328 112.722  1.00  0.00           C  
ATOM     44  C   VAL A   4      28.934 123.093 113.658  1.00  0.00           C  
ATOM     45  O   VAL A   4      28.082 122.865 114.489  1.00  0.00           O  
ATOM     46  CB  VAL A   4      27.673 125.275 113.163  1.00  0.00           C  
ATOM     47  CG1 VAL A   4      27.819 126.630 112.529  1.00  0.00           C  
ATOM     48  CG2 VAL A   4      26.294 124.682 112.978  1.00  0.00           C  
ATOM     49  H   VAL A   4      29.813 124.863 110.914  1.00  0.00           H  
ATOM     50  HA  VAL A   4      29.761 124.911 113.021  1.00  0.00           H  
ATOM     51  HB  VAL A   4      27.869 125.489 114.214  1.00  0.00           H  
ATOM     52 HG11 VAL A   4      27.484 126.640 111.492  1.00  0.00           H  
ATOM     53 HG12 VAL A   4      27.145 127.342 113.007  1.00  0.00           H  
ATOM     54 HG13 VAL A   4      28.774 127.127 112.699  1.00  0.00           H  
ATOM     55 HG21 VAL A   4      26.160 124.209 112.005  1.00  0.00           H  
ATOM     56 HG22 VAL A   4      25.983 124.013 113.779  1.00  0.00           H  
ATOM     57 HG23 VAL A   4      25.547 125.476 112.969  1.00  0.00           H  
ATOM     58  N   TYR A   5      29.931 122.194 113.347  1.00  0.00           N  
ATOM     59  CA  TYR A   5      30.051 120.864 113.904  1.00  0.00           C  
ATOM     60  C   TYR A   5      30.399 120.917 115.413  1.00  0.00           C  
ATOM     61  O   TYR A   5      31.224 121.701 115.900  1.00  0.00           O  
ATOM     62  CB  TYR A   5      31.054 119.986 113.150  1.00  0.00           C  
ATOM     63  CG  TYR A   5      31.351 118.576 113.689  1.00  0.00           C  
ATOM     64  CD1 TYR A   5      30.531 117.506 113.361  1.00  0.00           C  
ATOM     65  CD2 TYR A   5      32.371 118.449 114.558  1.00  0.00           C  
ATOM     66  CE1 TYR A   5      30.792 116.266 114.004  1.00  0.00           C  
ATOM     67  CE2 TYR A   5      32.695 117.282 115.182  1.00  0.00           C  
ATOM     68  CZ  TYR A   5      31.852 116.150 114.942  1.00  0.00           C  
ATOM     69  OH  TYR A   5      32.109 114.975 115.502  1.00  0.00           O  
ATOM     70  H   TYR A   5      30.663 122.346 112.669  1.00  0.00           H  
ATOM     71  HA  TYR A   5      29.059 120.430 113.783  1.00  0.00           H  
ATOM     72  HB2 TYR A   5      30.683 119.881 112.130  1.00  0.00           H  
ATOM     73  HB3 TYR A   5      31.976 120.567 113.104  1.00  0.00           H  
ATOM     74  HD1 TYR A   5      29.616 117.699 112.820  1.00  0.00           H  
ATOM     75  HD2 TYR A   5      33.001 119.311 114.725  1.00  0.00           H  
ATOM     76  HE1 TYR A   5      30.119 115.464 113.739  1.00  0.00           H  
ATOM     77  HE2 TYR A   5      33.453 117.350 115.949  1.00  0.00           H  
ATOM     78  HH  TYR A   5      32.957 115.068 115.941  1.00  0.00           H  
ATOM     79  N   ARG A   6      29.685 120.006 116.093  1.00  0.00           N  
ATOM     80  CA  ARG A   6      29.615 119.779 117.530  1.00  0.00           C  
ATOM     81  C   ARG A   6      30.583 118.598 117.897  1.00  0.00           C  
ATOM     82  O   ARG A   6      30.180 117.454 117.667  1.00  0.00           O  
ATOM     83  CB  ARG A   6      28.182 119.565 118.036  1.00  0.00           C  
ATOM     84  CG  ARG A   6      28.038 118.954 119.433  1.00  0.00           C  
ATOM     85  CD  ARG A   6      26.591 118.631 119.827  1.00  0.00           C  
ATOM     86  NE  ARG A   6      26.078 117.586 118.987  1.00  0.00           N  
ATOM     87  CZ  ARG A   6      26.112 116.309 119.261  1.00  0.00           C  
ATOM     88  NH1 ARG A   6      25.497 115.517 118.431  1.00  0.00           N1+
ATOM     89  NH2 ARG A   6      26.857 115.688 120.184  1.00  0.00           N  
ATOM     90  H   ARG A   6      29.018 119.434 115.594  1.00  0.00           H  
ATOM     91  HA  ARG A   6      29.985 120.555 118.200  1.00  0.00           H  
ATOM     92  HB2 ARG A   6      27.656 120.515 117.955  1.00  0.00           H  
ATOM     93  HB3 ARG A   6      27.690 118.815 117.416  1.00  0.00           H  
ATOM     94  HG2 ARG A   6      28.593 118.066 119.732  1.00  0.00           H  
ATOM     95  HG3 ARG A   6      28.350 119.768 120.086  1.00  0.00           H  
ATOM     96  HD2 ARG A   6      26.665 118.444 120.899  1.00  0.00           H  
ATOM     97  HD3 ARG A   6      25.942 119.492 119.673  1.00  0.00           H  
ATOM     98  HE  ARG A   6      25.681 117.790 118.082  1.00  0.00           H  
ATOM     99 HH11 ARG A   6      24.852 115.963 117.794  1.00  0.00           H  
ATOM    100 HH12 ARG A   6      25.461 114.527 118.622  1.00  0.00           H  
ATOM    101 HH21 ARG A   6      27.251 116.214 120.951  1.00  0.00           H  
ATOM    102 HH22 ARG A   6      26.818 114.682 120.264  1.00  0.00           H  
ATOM    103  N   THR A   7      31.782 118.856 118.483  1.00  0.00           N  
ATOM    104  CA  THR A   7      32.645 117.666 118.870  1.00  0.00           C  
ATOM    105  C   THR A   7      32.062 116.663 119.819  1.00  0.00           C  
ATOM    106  O   THR A   7      31.356 116.920 120.841  1.00  0.00           O  
ATOM    107  CB  THR A   7      34.030 118.206 119.319  1.00  0.00           C  
ATOM    108  CG2 THR A   7      33.962 118.932 120.646  1.00  0.00           C  
ATOM    109  OG1 THR A   7      34.945 117.199 119.359  1.00  0.00           O  
ATOM    110  H   THR A   7      32.185 119.781 118.521  1.00  0.00           H  
ATOM    111  HA  THR A   7      32.841 117.112 117.951  1.00  0.00           H  
ATOM    112  HB  THR A   7      34.264 118.983 118.591  1.00  0.00           H  
ATOM    113  HG1 THR A   7      35.817 117.594 119.430  1.00  0.00           H  
ATOM    114 HG21 THR A   7      34.813 119.605 120.543  1.00  0.00           H  
ATOM    115 HG22 THR A   7      33.075 119.549 120.792  1.00  0.00           H  
ATOM    116 HG23 THR A   7      34.205 118.242 121.454  1.00  0.00           H  
ATOM    117  N   ARG A   8      32.193 115.424 119.426  1.00  0.00           N  
ATOM    118  CA  ARG A   8      32.033 114.172 120.278  1.00  0.00           C  
ATOM    119  C   ARG A   8      33.328 113.567 120.852  1.00  0.00           C  
ATOM    120  O   ARG A   8      33.251 112.652 121.662  1.00  0.00           O  
ATOM    121  CB  ARG A   8      31.320 113.087 119.351  1.00  0.00           C  
ATOM    122  CG  ARG A   8      29.784 113.386 119.239  1.00  0.00           C  
ATOM    123  CD  ARG A   8      29.453 114.558 118.261  1.00  0.00           C  
ATOM    124  NE  ARG A   8      28.274 114.216 117.408  1.00  0.00           N  
ATOM    125  CZ  ARG A   8      27.684 115.044 116.488  1.00  0.00           C  
ATOM    126  NH1 ARG A   8      26.718 114.521 115.802  1.00  0.00           N1+
ATOM    127  NH2 ARG A   8      28.018 116.238 116.166  1.00  0.00           N  
ATOM    128  H   ARG A   8      32.652 115.295 118.536  1.00  0.00           H  
ATOM    129  HA  ARG A   8      31.399 114.377 121.141  1.00  0.00           H  
ATOM    130  HB2 ARG A   8      31.695 113.001 118.330  1.00  0.00           H  
ATOM    131  HB3 ARG A   8      31.474 112.136 119.858  1.00  0.00           H  
ATOM    132  HG2 ARG A   8      29.491 112.417 118.835  1.00  0.00           H  
ATOM    133  HG3 ARG A   8      29.383 113.687 120.207  1.00  0.00           H  
ATOM    134  HD2 ARG A   8      29.373 115.452 118.879  1.00  0.00           H  
ATOM    135  HD3 ARG A   8      30.315 114.699 117.610  1.00  0.00           H  
ATOM    136  HE  ARG A   8      27.840 113.316 117.548  1.00  0.00           H  
ATOM    137 HH11 ARG A   8      26.160 113.778 116.200  1.00  0.00           H  
ATOM    138 HH12 ARG A   8      26.333 115.132 115.097  1.00  0.00           H  
ATOM    139 HH21 ARG A   8      28.662 116.795 116.708  1.00  0.00           H  
ATOM    140 HH22 ARG A   8      27.492 116.655 115.411  1.00  0.00           H  
ATOM    141  N   SER A   9      34.540 114.173 120.583  1.00  0.00           N  
ATOM    142  CA  SER A   9      35.812 113.653 121.230  1.00  0.00           C  
ATOM    143  C   SER A   9      35.831 113.985 122.743  1.00  0.00           C  
ATOM    144  O   SER A   9      35.358 115.065 123.203  1.00  0.00           O  
ATOM    145  CB  SER A   9      37.042 114.411 120.607  1.00  0.00           C  
ATOM    146  OG  SER A   9      38.257 113.907 120.995  1.00  0.00           O  
ATOM    147  H   SER A   9      34.593 115.092 120.167  1.00  0.00           H  
ATOM    148  HA  SER A   9      35.913 112.579 121.084  1.00  0.00           H  
ATOM    149  HB2 SER A   9      36.978 114.380 119.519  1.00  0.00           H  
ATOM    150  HB3 SER A   9      36.933 115.468 120.851  1.00  0.00           H  
ATOM    151  HG  SER A   9      38.620 113.360 120.294  1.00  0.00           H  
ATOM    152  N   LEU A  10      36.370 113.061 123.512  1.00  0.00           N  
ATOM    153  CA  LEU A  10      36.390 113.223 124.945  1.00  0.00           C  
ATOM    154  C   LEU A  10      37.654 113.976 125.303  1.00  0.00           C  
ATOM    155  O   LEU A  10      38.816 113.522 125.169  1.00  0.00           O  
ATOM    156  CB  LEU A  10      36.275 111.863 125.636  1.00  0.00           C  
ATOM    157  CG  LEU A  10      36.093 111.918 127.169  1.00  0.00           C  
ATOM    158  CD1 LEU A  10      35.333 110.745 127.717  1.00  0.00           C  
ATOM    159  CD2 LEU A  10      37.423 112.257 127.876  1.00  0.00           C  
ATOM    160  H   LEU A  10      36.730 112.250 123.029  1.00  0.00           H  
ATOM    161  HA  LEU A  10      35.553 113.875 125.194  1.00  0.00           H  
ATOM    162  HB2 LEU A  10      35.355 111.393 125.286  1.00  0.00           H  
ATOM    163  HB3 LEU A  10      37.081 111.180 125.367  1.00  0.00           H  
ATOM    164  HG  LEU A  10      35.461 112.782 127.377  1.00  0.00           H  
ATOM    165 HD11 LEU A  10      34.307 110.631 127.367  1.00  0.00           H  
ATOM    166 HD12 LEU A  10      35.941 109.862 127.520  1.00  0.00           H  
ATOM    167 HD13 LEU A  10      35.250 110.716 128.803  1.00  0.00           H  
ATOM    168 HD21 LEU A  10      37.530 111.719 128.818  1.00  0.00           H  
ATOM    169 HD22 LEU A  10      38.183 111.839 127.217  1.00  0.00           H  
ATOM    170 HD23 LEU A  10      37.579 113.328 128.011  1.00  0.00           H  
ATOM    171  N   GLY A  11      37.512 115.158 125.810  1.00  0.00           N  
ATOM    172  CA  GLY A  11      38.663 116.075 126.200  1.00  0.00           C  
ATOM    173  C   GLY A  11      39.035 116.096 127.644  1.00  0.00           C  
ATOM    174  O   GLY A  11      39.779 115.155 127.988  1.00  0.00           O  
ATOM    175  H   GLY A  11      36.584 115.461 126.071  1.00  0.00           H  
ATOM    176  HA2 GLY A  11      39.582 115.856 125.656  1.00  0.00           H  
ATOM    177  HA3 GLY A  11      38.432 117.103 125.920  1.00  0.00           H  
ATOM    178  N   VAL A  12      38.469 116.951 128.499  1.00  0.00           N  
ATOM    179  CA  VAL A  12      38.630 116.888 129.966  1.00  0.00           C  
ATOM    180  C   VAL A  12      37.428 116.369 130.770  1.00  0.00           C  
ATOM    181  O   VAL A  12      37.669 116.081 131.909  1.00  0.00           O  
ATOM    182  CB  VAL A  12      39.215 118.192 130.537  1.00  0.00           C  
ATOM    183  CG1 VAL A  12      40.594 118.427 129.908  1.00  0.00           C  
ATOM    184  CG2 VAL A  12      38.335 119.406 130.243  1.00  0.00           C  
ATOM    185  H   VAL A  12      37.823 117.631 128.126  1.00  0.00           H  
ATOM    186  HA  VAL A  12      39.450 116.230 130.253  1.00  0.00           H  
ATOM    187  HB  VAL A  12      39.218 118.032 131.616  1.00  0.00           H  
ATOM    188 HG11 VAL A  12      41.229 117.663 130.356  1.00  0.00           H  
ATOM    189 HG12 VAL A  12      40.599 118.297 128.826  1.00  0.00           H  
ATOM    190 HG13 VAL A  12      40.976 119.420 130.149  1.00  0.00           H  
ATOM    191 HG21 VAL A  12      38.920 120.253 130.601  1.00  0.00           H  
ATOM    192 HG22 VAL A  12      38.190 119.640 129.188  1.00  0.00           H  
ATOM    193 HG23 VAL A  12      37.403 119.361 130.806  1.00  0.00           H  
ATOM    194  N   ALA A  13      36.215 116.147 130.231  1.00  0.00           N  
ATOM    195  CA  ALA A  13      35.002 115.837 131.047  1.00  0.00           C  
ATOM    196  C   ALA A  13      34.373 114.546 130.608  1.00  0.00           C  
ATOM    197  O   ALA A  13      34.741 113.972 129.550  1.00  0.00           O  
ATOM    198  CB  ALA A  13      34.006 117.052 131.009  1.00  0.00           C  
ATOM    199  H   ALA A  13      36.162 116.381 129.250  1.00  0.00           H  
ATOM    200  HA  ALA A  13      35.353 115.758 132.076  1.00  0.00           H  
ATOM    201  HB1 ALA A  13      34.481 117.968 131.360  1.00  0.00           H  
ATOM    202  HB2 ALA A  13      33.675 117.218 129.985  1.00  0.00           H  
ATOM    203  HB3 ALA A  13      33.168 116.758 131.641  1.00  0.00           H  
ATOM    204  N   ALA A  14      33.446 114.039 131.407  1.00  0.00           N  
ATOM    205  CA  ALA A  14      32.757 112.705 131.168  1.00  0.00           C  
ATOM    206  C   ALA A  14      31.593 112.673 130.134  1.00  0.00           C  
ATOM    207  O   ALA A  14      30.370 112.460 130.407  1.00  0.00           O  
ATOM    208  CB  ALA A  14      32.368 112.097 132.552  1.00  0.00           C  
ATOM    209  H   ALA A  14      33.351 114.515 132.293  1.00  0.00           H  
ATOM    210  HA  ALA A  14      33.581 112.093 130.800  1.00  0.00           H  
ATOM    211  HB1 ALA A  14      31.897 111.138 132.332  1.00  0.00           H  
ATOM    212  HB2 ALA A  14      33.207 111.873 133.211  1.00  0.00           H  
ATOM    213  HB3 ALA A  14      31.608 112.724 133.017  1.00  0.00           H  
ATOM    214  N   GLU A  15      32.031 112.885 128.905  1.00  0.00           N  
ATOM    215  CA  GLU A  15      31.059 113.074 127.815  1.00  0.00           C  
ATOM    216  C   GLU A  15      31.846 112.830 126.510  1.00  0.00           C  
ATOM    217  O   GLU A  15      33.000 113.215 126.402  1.00  0.00           O  
ATOM    218  CB  GLU A  15      30.528 114.494 127.851  1.00  0.00           C  
ATOM    219  CG  GLU A  15      29.589 114.892 126.773  1.00  0.00           C  
ATOM    220  CD  GLU A  15      28.232 114.246 126.806  1.00  0.00           C  
ATOM    221  OE1 GLU A  15      28.044 113.313 127.665  1.00  0.00           O  
ATOM    222  OE2 GLU A  15      27.387 114.485 125.873  1.00  0.00           O1-
ATOM    223  H   GLU A  15      32.999 113.043 128.665  1.00  0.00           H  
ATOM    224  HA  GLU A  15      30.352 112.244 127.798  1.00  0.00           H  
ATOM    225  HB2 GLU A  15      30.092 114.687 128.831  1.00  0.00           H  
ATOM    226  HB3 GLU A  15      31.253 115.296 127.714  1.00  0.00           H  
ATOM    227  HG2 GLU A  15      29.405 115.913 127.108  1.00  0.00           H  
ATOM    228  HG3 GLU A  15      29.963 114.858 125.750  1.00  0.00           H  
ATOM    229  N   GLY A  16      31.220 112.123 125.553  1.00  0.00           N  
ATOM    230  CA  GLY A  16      31.798 111.775 124.298  1.00  0.00           C  
ATOM    231  C   GLY A  16      32.672 110.506 124.327  1.00  0.00           C  
ATOM    232  O   GLY A  16      32.392 109.653 125.195  1.00  0.00           O  
ATOM    233  H   GLY A  16      30.275 111.845 125.774  1.00  0.00           H  
ATOM    234  HA2 GLY A  16      31.036 111.629 123.533  1.00  0.00           H  
ATOM    235  HA3 GLY A  16      32.435 112.612 124.014  1.00  0.00           H  
ATOM    236  N   ILE A  17      33.673 110.308 123.403  1.00  0.00           N  
ATOM    237  CA  ILE A  17      34.443 109.021 123.392  1.00  0.00           C  
ATOM    238  C   ILE A  17      35.841 109.425 122.993  1.00  0.00           C  
ATOM    239  O   ILE A  17      36.029 110.270 122.140  1.00  0.00           O  
ATOM    240  CB  ILE A  17      33.839 107.994 122.330  1.00  0.00           C  
ATOM    241  CG1 ILE A  17      34.647 106.621 122.434  1.00  0.00           C  
ATOM    242  CG2 ILE A  17      33.932 108.416 120.813  1.00  0.00           C  
ATOM    243  CD1 ILE A  17      33.804 105.453 121.957  1.00  0.00           C  
ATOM    244  H   ILE A  17      33.965 111.008 122.737  1.00  0.00           H  
ATOM    245  HA  ILE A  17      34.378 108.650 124.415  1.00  0.00           H  
ATOM    246  HB  ILE A  17      32.821 107.899 122.707  1.00  0.00           H  
ATOM    247 HG12 ILE A  17      35.574 106.713 121.865  1.00  0.00           H  
ATOM    248 HG13 ILE A  17      34.852 106.378 123.476  1.00  0.00           H  
ATOM    249 HG21 ILE A  17      33.542 107.676 120.113  1.00  0.00           H  
ATOM    250 HG22 ILE A  17      33.522 109.424 120.744  1.00  0.00           H  
ATOM    251 HG23 ILE A  17      34.922 108.623 120.406  1.00  0.00           H  
ATOM    252 HD11 ILE A  17      32.766 105.685 122.195  1.00  0.00           H  
ATOM    253 HD12 ILE A  17      33.928 105.294 120.885  1.00  0.00           H  
ATOM    254 HD13 ILE A  17      34.052 104.533 122.486  1.00  0.00           H  
ATOM    255  N   PRO A  18      36.873 108.874 123.642  1.00  0.00           N  
ATOM    256  CA  PRO A  18      38.267 109.206 123.302  1.00  0.00           C  
ATOM    257  C   PRO A  18      38.768 109.020 121.830  1.00  0.00           C  
ATOM    258  O   PRO A  18      38.063 108.332 121.070  1.00  0.00           O  
ATOM    259  CB  PRO A  18      39.106 108.412 124.279  1.00  0.00           C  
ATOM    260  CG  PRO A  18      38.235 108.154 125.468  1.00  0.00           C  
ATOM    261  CD  PRO A  18      36.840 108.050 124.805  1.00  0.00           C  
ATOM    262  HA  PRO A  18      38.377 110.260 123.554  1.00  0.00           H  
ATOM    263  HB2 PRO A  18      39.307 107.443 123.822  1.00  0.00           H  
ATOM    264  HB3 PRO A  18      40.026 108.975 124.437  1.00  0.00           H  
ATOM    265  HG2 PRO A  18      38.473 107.297 126.099  1.00  0.00           H  
ATOM    266  HG3 PRO A  18      38.283 109.017 126.131  1.00  0.00           H  
ATOM    267  HD2 PRO A  18      36.532 107.063 124.459  1.00  0.00           H  
ATOM    268  HD3 PRO A  18      36.160 108.480 125.541  1.00  0.00           H  
ATOM    269  N   ASP A  19      39.950 109.548 121.413  1.00  0.00           N  
ATOM    270  CA  ASP A  19      40.375 109.425 119.960  1.00  0.00           C  
ATOM    271  C   ASP A  19      41.086 108.113 119.754  1.00  0.00           C  
ATOM    272  O   ASP A  19      42.242 107.959 119.320  1.00  0.00           O  
ATOM    273  CB  ASP A  19      41.351 110.588 119.542  1.00  0.00           C  
ATOM    274  CG  ASP A  19      40.739 111.983 119.685  1.00  0.00           C  
ATOM    275  OD1 ASP A  19      39.480 112.046 119.653  1.00  0.00           O  
ATOM    276  OD2 ASP A  19      41.560 112.962 119.750  1.00  0.00           O1-
ATOM    277  H   ASP A  19      40.507 110.219 121.925  1.00  0.00           H  
ATOM    278  HA  ASP A  19      39.474 109.458 119.347  1.00  0.00           H  
ATOM    279  HB2 ASP A  19      42.196 110.536 120.229  1.00  0.00           H  
ATOM    280  HB3 ASP A  19      41.641 110.320 118.526  1.00  0.00           H  
ATOM    281  N   GLN A  20      40.373 107.074 120.156  1.00  0.00           N  
ATOM    282  CA  GLN A  20      40.876 105.707 120.355  1.00  0.00           C  
ATOM    283  C   GLN A  20      41.525 104.917 119.176  1.00  0.00           C  
ATOM    284  O   GLN A  20      42.145 103.839 119.361  1.00  0.00           O  
ATOM    285  CB  GLN A  20      39.817 104.811 121.059  1.00  0.00           C  
ATOM    286  CG  GLN A  20      38.668 104.410 120.091  1.00  0.00           C  
ATOM    287  CD  GLN A  20      37.490 103.845 120.890  1.00  0.00           C  
ATOM    288  NE2 GLN A  20      36.291 103.599 120.420  1.00  0.00           N  
ATOM    289  OE1 GLN A  20      37.646 103.478 122.053  1.00  0.00           O  
ATOM    290  H   GLN A  20      39.460 107.299 120.525  1.00  0.00           H  
ATOM    291  HA  GLN A  20      41.691 105.672 121.077  1.00  0.00           H  
ATOM    292  HB2 GLN A  20      40.251 103.869 121.393  1.00  0.00           H  
ATOM    293  HB3 GLN A  20      39.456 105.348 121.937  1.00  0.00           H  
ATOM    294  HG2 GLN A  20      38.276 105.276 119.556  1.00  0.00           H  
ATOM    295  HG3 GLN A  20      38.917 103.694 119.308  1.00  0.00           H  
ATOM    296 HE21 GLN A  20      35.667 103.094 121.033  1.00  0.00           H  
ATOM    297 HE22 GLN A  20      36.009 103.778 119.467  1.00  0.00           H  
ATOM    298  N   TYR A  21      41.446 105.485 117.977  1.00  0.00           N  
ATOM    299  CA  TYR A  21      42.215 105.019 116.791  1.00  0.00           C  
ATOM    300  C   TYR A  21      42.985 106.221 116.223  1.00  0.00           C  
ATOM    301  O   TYR A  21      43.995 105.995 115.574  1.00  0.00           O  
ATOM    302  CB  TYR A  21      41.356 104.377 115.747  1.00  0.00           C  
ATOM    303  CG  TYR A  21      40.690 103.059 116.203  1.00  0.00           C  
ATOM    304  CD1 TYR A  21      39.474 103.157 116.854  1.00  0.00           C  
ATOM    305  CD2 TYR A  21      41.203 101.795 115.784  1.00  0.00           C  
ATOM    306  CE1 TYR A  21      38.768 101.972 117.156  1.00  0.00           C  
ATOM    307  CE2 TYR A  21      40.638 100.649 116.320  1.00  0.00           C  
ATOM    308  CZ  TYR A  21      39.381 100.698 117.037  1.00  0.00           C  
ATOM    309  OH  TYR A  21      38.908  99.521 117.565  1.00  0.00           O  
ATOM    310  H   TYR A  21      40.763 106.215 117.828  1.00  0.00           H  
ATOM    311  HA  TYR A  21      42.946 104.295 117.151  1.00  0.00           H  
ATOM    312  HB2 TYR A  21      40.613 105.075 115.362  1.00  0.00           H  
ATOM    313  HB3 TYR A  21      41.969 104.245 114.855  1.00  0.00           H  
ATOM    314  HD1 TYR A  21      39.038 104.127 117.040  1.00  0.00           H  
ATOM    315  HD2 TYR A  21      42.124 101.705 115.227  1.00  0.00           H  
ATOM    316  HE1 TYR A  21      37.798 101.991 117.631  1.00  0.00           H  
ATOM    317  HE2 TYR A  21      41.159  99.732 116.088  1.00  0.00           H  
ATOM    318  HH  TYR A  21      37.967  99.628 117.720  1.00  0.00           H  
ATOM    319  N   ALA A  22      42.453 107.464 116.231  1.00  0.00           N  
ATOM    320  CA  ALA A  22      43.073 108.628 115.579  1.00  0.00           C  
ATOM    321  C   ALA A  22      44.315 109.179 116.348  1.00  0.00           C  
ATOM    322  O   ALA A  22      45.296 109.603 115.687  1.00  0.00           O  
ATOM    323  CB  ALA A  22      42.051 109.799 115.362  1.00  0.00           C  
ATOM    324  H   ALA A  22      41.597 107.586 116.755  1.00  0.00           H  
ATOM    325  HA  ALA A  22      43.557 108.484 114.613  1.00  0.00           H  
ATOM    326  HB1 ALA A  22      42.562 110.633 114.878  1.00  0.00           H  
ATOM    327  HB2 ALA A  22      41.203 109.387 114.814  1.00  0.00           H  
ATOM    328  HB3 ALA A  22      41.686 110.179 116.316  1.00  0.00           H  
ATOM    329  N   ASP A  23      44.390 109.040 117.712  1.00  0.00           N  
ATOM    330  CA  ASP A  23      45.549 109.278 118.482  1.00  0.00           C  
ATOM    331  C   ASP A  23      45.857 108.090 119.385  1.00  0.00           C  
ATOM    332  O   ASP A  23      46.980 108.003 119.921  1.00  0.00           O  
ATOM    333  CB  ASP A  23      45.451 110.600 119.301  1.00  0.00           C  
ATOM    334  CG  ASP A  23      46.800 111.097 119.757  1.00  0.00           C  
ATOM    335  OD1 ASP A  23      47.847 110.831 119.194  1.00  0.00           O  
ATOM    336  OD2 ASP A  23      46.829 111.759 120.860  1.00  0.00           O1-
ATOM    337  H   ASP A  23      43.531 108.845 118.208  1.00  0.00           H  
ATOM    338  HA  ASP A  23      46.325 109.473 117.741  1.00  0.00           H  
ATOM    339  HB2 ASP A  23      44.916 111.316 118.677  1.00  0.00           H  
ATOM    340  HB3 ASP A  23      44.804 110.481 120.169  1.00  0.00           H  
ATOM    341  N   GLY A  24      44.930 107.112 119.587  1.00  0.00           N  
ATOM    342  CA  GLY A  24      45.108 105.924 120.489  1.00  0.00           C  
ATOM    343  C   GLY A  24      45.928 104.735 119.982  1.00  0.00           C  
ATOM    344  O   GLY A  24      46.148 104.684 118.758  1.00  0.00           O  
ATOM    345  H   GLY A  24      43.992 107.295 119.258  1.00  0.00           H  
ATOM    346  HA2 GLY A  24      45.666 106.245 121.367  1.00  0.00           H  
ATOM    347  HA3 GLY A  24      44.115 105.540 120.723  1.00  0.00           H  
ATOM    348  N   GLU A  25      46.466 103.882 120.814  1.00  0.00           N  
ATOM    349  CA  GLU A  25      47.737 103.243 120.562  1.00  0.00           C  
ATOM    350  C   GLU A  25      47.667 101.915 119.782  1.00  0.00           C  
ATOM    351  O   GLU A  25      48.634 101.601 119.061  1.00  0.00           O  
ATOM    352  CB  GLU A  25      48.315 103.021 121.977  1.00  0.00           C  
ATOM    353  CG  GLU A  25      49.772 102.562 121.910  1.00  0.00           C  
ATOM    354  CD  GLU A  25      50.786 103.571 121.270  1.00  0.00           C  
ATOM    355  OE1 GLU A  25      51.869 103.128 120.808  1.00  0.00           O  
ATOM    356  OE2 GLU A  25      50.442 104.760 121.136  1.00  0.00           O1-
ATOM    357  H   GLU A  25      46.057 103.919 121.736  1.00  0.00           H  
ATOM    358  HA  GLU A  25      48.356 103.905 119.957  1.00  0.00           H  
ATOM    359  HB2 GLU A  25      48.128 103.926 122.555  1.00  0.00           H  
ATOM    360  HB3 GLU A  25      47.747 102.221 122.451  1.00  0.00           H  
ATOM    361  HG2 GLU A  25      50.004 102.391 122.961  1.00  0.00           H  
ATOM    362  HG3 GLU A  25      49.823 101.594 121.411  1.00  0.00           H  
ATOM    363  N   ALA A  26      46.465 101.315 119.895  1.00  0.00           N  
ATOM    364  CA  ALA A  26      45.996 100.168 119.034  1.00  0.00           C  
ATOM    365  C   ALA A  26      46.332 100.289 117.542  1.00  0.00           C  
ATOM    366  O   ALA A  26      46.763  99.314 116.861  1.00  0.00           O  
ATOM    367  CB  ALA A  26      44.566  99.967 119.226  1.00  0.00           C  
ATOM    368  H   ALA A  26      45.790 101.902 120.362  1.00  0.00           H  
ATOM    369  HA  ALA A  26      46.436  99.275 119.479  1.00  0.00           H  
ATOM    370  HB1 ALA A  26      44.486  99.772 120.296  1.00  0.00           H  
ATOM    371  HB2 ALA A  26      44.060 100.841 118.815  1.00  0.00           H  
ATOM    372  HB3 ALA A  26      44.278  99.061 118.694  1.00  0.00           H  
ATOM    373  N   ALA A  27      46.234 101.564 116.929  1.00  0.00           N  
ATOM    374  CA  ALA A  27      46.479 101.969 115.572  1.00  0.00           C  
ATOM    375  C   ALA A  27      47.933 101.704 115.101  1.00  0.00           C  
ATOM    376  O   ALA A  27      48.204 101.686 113.890  1.00  0.00           O  
ATOM    377  CB  ALA A  27      46.057 103.413 115.433  1.00  0.00           C  
ATOM    378  H   ALA A  27      45.904 102.295 117.543  1.00  0.00           H  
ATOM    379  HA  ALA A  27      45.762 101.402 114.980  1.00  0.00           H  
ATOM    380  HB1 ALA A  27      46.870 104.111 115.640  1.00  0.00           H  
ATOM    381  HB2 ALA A  27      45.824 103.473 114.370  1.00  0.00           H  
ATOM    382  HB3 ALA A  27      45.157 103.601 116.019  1.00  0.00           H  
ATOM    383  N   ARG A  28      48.846 101.401 116.022  1.00  0.00           N  
ATOM    384  CA  ARG A  28      50.195 101.002 115.673  1.00  0.00           C  
ATOM    385  C   ARG A  28      50.465  99.485 115.719  1.00  0.00           C  
ATOM    386  O   ARG A  28      51.518  99.054 115.339  1.00  0.00           O  
ATOM    387  CB  ARG A  28      51.146 101.702 116.606  1.00  0.00           C  
ATOM    388  CG  ARG A  28      51.232 103.242 116.430  1.00  0.00           C  
ATOM    389  CD  ARG A  28      52.158 103.908 117.434  1.00  0.00           C  
ATOM    390  NE  ARG A  28      52.294 105.378 117.257  1.00  0.00           N  
ATOM    391  CZ  ARG A  28      52.353 106.343 118.236  1.00  0.00           C  
ATOM    392  NH1 ARG A  28      52.343 106.135 119.544  1.00  0.00           N1+
ATOM    393  NH2 ARG A  28      52.453 107.534 117.844  1.00  0.00           N  
ATOM    394  H   ARG A  28      48.599 101.394 117.000  1.00  0.00           H  
ATOM    395  HA  ARG A  28      50.482 101.142 114.630  1.00  0.00           H  
ATOM    396  HB2 ARG A  28      50.773 101.474 117.604  1.00  0.00           H  
ATOM    397  HB3 ARG A  28      52.132 101.244 116.522  1.00  0.00           H  
ATOM    398  HG2 ARG A  28      51.598 103.451 115.425  1.00  0.00           H  
ATOM    399  HG3 ARG A  28      50.289 103.782 116.512  1.00  0.00           H  
ATOM    400  HD2 ARG A  28      51.767 103.822 118.448  1.00  0.00           H  
ATOM    401  HD3 ARG A  28      53.171 103.508 117.466  1.00  0.00           H  
ATOM    402  HE  ARG A  28      52.374 105.754 116.324  1.00  0.00           H  
ATOM    403 HH11 ARG A  28      52.200 105.192 119.879  1.00  0.00           H  
ATOM    404 HH12 ARG A  28      52.358 106.834 120.273  1.00  0.00           H  
ATOM    405 HH21 ARG A  28      52.509 107.705 116.850  1.00  0.00           H  
ATOM    406 HH22 ARG A  28      52.538 108.292 118.507  1.00  0.00           H  
ATOM    407  N   VAL A  29      49.494  98.680 116.174  1.00  0.00           N  
ATOM    408  CA  VAL A  29      49.556  97.189 116.416  1.00  0.00           C  
ATOM    409  C   VAL A  29      48.235  96.474 115.905  1.00  0.00           C  
ATOM    410  O   VAL A  29      48.049  95.326 116.213  1.00  0.00           O  
ATOM    411  CB  VAL A  29      49.911  96.887 117.875  1.00  0.00           C  
ATOM    412  CG1 VAL A  29      51.293  97.439 118.214  1.00  0.00           C  
ATOM    413  CG2 VAL A  29      48.843  97.532 118.794  1.00  0.00           C  
ATOM    414  H   VAL A  29      48.535  98.985 116.260  1.00  0.00           H  
ATOM    415  HA  VAL A  29      50.387  96.791 115.834  1.00  0.00           H  
ATOM    416  HB  VAL A  29      49.895  95.810 118.046  1.00  0.00           H  
ATOM    417 HG11 VAL A  29      51.323  97.247 119.287  1.00  0.00           H  
ATOM    418 HG12 VAL A  29      52.103  96.929 117.691  1.00  0.00           H  
ATOM    419 HG13 VAL A  29      51.355  98.524 118.136  1.00  0.00           H  
ATOM    420 HG21 VAL A  29      47.888  97.194 118.391  1.00  0.00           H  
ATOM    421 HG22 VAL A  29      48.913  97.105 119.795  1.00  0.00           H  
ATOM    422 HG23 VAL A  29      48.883  98.616 118.696  1.00  0.00           H  
ATOM    423  N   TRP A  30      47.380  97.091 115.122  1.00  0.00           N  
ATOM    424  CA  TRP A  30      45.969  96.609 114.857  1.00  0.00           C  
ATOM    425  C   TRP A  30      46.055  95.264 113.989  1.00  0.00           C  
ATOM    426  O   TRP A  30      45.241  94.369 114.125  1.00  0.00           O  
ATOM    427  CB  TRP A  30      45.094  97.678 114.233  1.00  0.00           C  
ATOM    428  CG  TRP A  30      43.602  97.460 114.176  1.00  0.00           C  
ATOM    429  CD1 TRP A  30      42.754  97.309 113.112  1.00  0.00           C  
ATOM    430  CD2 TRP A  30      42.741  97.321 115.336  1.00  0.00           C  
ATOM    431  CE2 TRP A  30      41.378  97.014 114.871  1.00  0.00           C  
ATOM    432  CE3 TRP A  30      42.877  97.268 116.735  1.00  0.00           C  
ATOM    433  NE1 TRP A  30      41.488  97.079 113.510  1.00  0.00           N  
ATOM    434  CZ2 TRP A  30      40.309  96.875 115.704  1.00  0.00           C  
ATOM    435  CZ3 TRP A  30      41.756  97.072 117.574  1.00  0.00           C  
ATOM    436  CH2 TRP A  30      40.470  96.955 117.080  1.00  0.00           C  
ATOM    437  H   TRP A  30      47.610  98.044 114.880  1.00  0.00           H  
ATOM    438  HA  TRP A  30      45.558  96.313 115.821  1.00  0.00           H  
ATOM    439  HB2 TRP A  30      45.222  98.616 114.773  1.00  0.00           H  
ATOM    440  HB3 TRP A  30      45.556  97.877 113.267  1.00  0.00           H  
ATOM    441  HD1 TRP A  30      43.103  97.390 112.093  1.00  0.00           H  
ATOM    442  HE1 TRP A  30      40.690  97.213 112.904  1.00  0.00           H  
ATOM    443  HE3 TRP A  30      43.838  97.381 117.214  1.00  0.00           H  
ATOM    444  HZ2 TRP A  30      39.314  96.791 115.293  1.00  0.00           H  
ATOM    445  HZ3 TRP A  30      41.930  96.946 118.633  1.00  0.00           H  
ATOM    446  HH2 TRP A  30      39.702  96.739 117.808  1.00  0.00           H  
ATOM    447  N   GLN A  31      47.002  95.269 113.079  1.00  0.00           N  
ATOM    448  CA  GLN A  31      47.173  94.041 112.226  1.00  0.00           C  
ATOM    449  C   GLN A  31      47.737  92.825 113.083  1.00  0.00           C  
ATOM    450  O   GLN A  31      47.512  91.636 112.702  1.00  0.00           O  
ATOM    451  CB  GLN A  31      48.064  94.394 111.010  1.00  0.00           C  
ATOM    452  CG  GLN A  31      49.619  94.236 111.222  1.00  0.00           C  
ATOM    453  CD  GLN A  31      50.340  95.329 111.996  1.00  0.00           C  
ATOM    454  NE2 GLN A  31      51.668  95.264 112.136  1.00  0.00           N  
ATOM    455  OE1 GLN A  31      49.771  96.275 112.581  1.00  0.00           O  
ATOM    456  H   GLN A  31      47.765  95.931 113.089  1.00  0.00           H  
ATOM    457  HA  GLN A  31      46.189  93.714 111.887  1.00  0.00           H  
ATOM    458  HB2 GLN A  31      47.704  93.673 110.276  1.00  0.00           H  
ATOM    459  HB3 GLN A  31      47.856  95.397 110.636  1.00  0.00           H  
ATOM    460  HG2 GLN A  31      50.007  93.245 111.450  1.00  0.00           H  
ATOM    461  HG3 GLN A  31      49.964  94.368 110.197  1.00  0.00           H  
ATOM    462 HE21 GLN A  31      52.196  96.011 112.562  1.00  0.00           H  
ATOM    463 HE22 GLN A  31      52.191  94.510 111.711  1.00  0.00           H  
ATOM    464  N   LEU A  32      48.183  93.076 114.333  1.00  0.00           N  
ATOM    465  CA  LEU A  32      48.749  92.126 115.325  1.00  0.00           C  
ATOM    466  C   LEU A  32      47.609  91.527 116.172  1.00  0.00           C  
ATOM    467  O   LEU A  32      47.719  90.498 116.769  1.00  0.00           O  
ATOM    468  CB  LEU A  32      49.868  92.722 116.242  1.00  0.00           C  
ATOM    469  CG  LEU A  32      50.978  93.577 115.488  1.00  0.00           C  
ATOM    470  CD1 LEU A  32      52.143  93.889 116.440  1.00  0.00           C  
ATOM    471  CD2 LEU A  32      51.593  92.711 114.341  1.00  0.00           C  
ATOM    472  H   LEU A  32      48.332  94.055 114.530  1.00  0.00           H  
ATOM    473  HA  LEU A  32      49.158  91.279 114.775  1.00  0.00           H  
ATOM    474  HB2 LEU A  32      49.344  93.431 116.883  1.00  0.00           H  
ATOM    475  HB3 LEU A  32      50.253  91.984 116.945  1.00  0.00           H  
ATOM    476  HG  LEU A  32      50.535  94.509 115.136  1.00  0.00           H  
ATOM    477 HD11 LEU A  32      52.731  92.978 116.549  1.00  0.00           H  
ATOM    478 HD12 LEU A  32      52.707  94.800 116.239  1.00  0.00           H  
ATOM    479 HD13 LEU A  32      51.695  94.045 117.421  1.00  0.00           H  
ATOM    480 HD21 LEU A  32      52.528  93.195 114.059  1.00  0.00           H  
ATOM    481 HD22 LEU A  32      51.866  91.687 114.598  1.00  0.00           H  
ATOM    482 HD23 LEU A  32      50.905  92.733 113.495  1.00  0.00           H  
ATOM    483  N   TYR A  33      46.417  92.223 116.232  1.00  0.00           N  
ATOM    484  CA  TYR A  33      45.157  91.979 116.909  1.00  0.00           C  
ATOM    485  C   TYR A  33      44.242  91.042 116.061  1.00  0.00           C  
ATOM    486  O   TYR A  33      43.705  90.056 116.520  1.00  0.00           O  
ATOM    487  CB  TYR A  33      44.567  93.333 117.341  1.00  0.00           C  
ATOM    488  CG  TYR A  33      43.226  93.297 118.065  1.00  0.00           C  
ATOM    489  CD1 TYR A  33      42.040  93.643 117.393  1.00  0.00           C  
ATOM    490  CD2 TYR A  33      43.194  92.738 119.308  1.00  0.00           C  
ATOM    491  CE1 TYR A  33      40.798  93.440 118.053  1.00  0.00           C  
ATOM    492  CE2 TYR A  33      42.018  92.493 119.999  1.00  0.00           C  
ATOM    493  CZ  TYR A  33      40.775  92.826 119.311  1.00  0.00           C  
ATOM    494  OH  TYR A  33      39.635  92.467 119.965  1.00  0.00           O  
ATOM    495  H   TYR A  33      46.663  93.181 116.031  1.00  0.00           H  
ATOM    496  HA  TYR A  33      45.394  91.342 117.762  1.00  0.00           H  
ATOM    497  HB2 TYR A  33      45.312  93.906 117.891  1.00  0.00           H  
ATOM    498  HB3 TYR A  33      44.465  93.869 116.396  1.00  0.00           H  
ATOM    499  HD1 TYR A  33      42.171  94.082 116.416  1.00  0.00           H  
ATOM    500  HD2 TYR A  33      44.050  92.477 119.915  1.00  0.00           H  
ATOM    501  HE1 TYR A  33      39.940  93.899 117.584  1.00  0.00           H  
ATOM    502  HE2 TYR A  33      41.981  92.130 121.016  1.00  0.00           H  
ATOM    503  HH  TYR A  33      38.817  92.777 119.569  1.00  0.00           H  
ATOM    504  N   ILE A  34      44.209  91.345 114.738  1.00  0.00           N  
ATOM    505  CA  ILE A  34      43.754  90.510 113.689  1.00  0.00           C  
ATOM    506  C   ILE A  34      44.587  89.251 113.644  1.00  0.00           C  
ATOM    507  O   ILE A  34      44.016  88.168 113.636  1.00  0.00           O  
ATOM    508  CB  ILE A  34      43.842  91.313 112.414  1.00  0.00           C  
ATOM    509  CG1 ILE A  34      42.795  92.430 112.506  1.00  0.00           C  
ATOM    510  CG2 ILE A  34      43.572  90.567 111.174  1.00  0.00           C  
ATOM    511  CD1 ILE A  34      43.010  93.562 111.610  1.00  0.00           C  
ATOM    512  H   ILE A  34      44.733  92.163 114.463  1.00  0.00           H  
ATOM    513  HA  ILE A  34      42.721  90.199 113.831  1.00  0.00           H  
ATOM    514  HB  ILE A  34      44.814  91.802 112.489  1.00  0.00           H  
ATOM    515 HG12 ILE A  34      41.829  91.971 112.299  1.00  0.00           H  
ATOM    516 HG13 ILE A  34      42.808  92.887 113.497  1.00  0.00           H  
ATOM    517 HG21 ILE A  34      44.222  89.719 110.955  1.00  0.00           H  
ATOM    518 HG22 ILE A  34      42.602  90.073 111.143  1.00  0.00           H  
ATOM    519 HG23 ILE A  34      43.753  91.217 110.318  1.00  0.00           H  
ATOM    520 HD11 ILE A  34      44.066  93.760 111.421  1.00  0.00           H  
ATOM    521 HD12 ILE A  34      42.419  93.398 110.710  1.00  0.00           H  
ATOM    522 HD13 ILE A  34      42.498  94.369 112.135  1.00  0.00           H  
ATOM    523  N   GLY A  35      45.955  89.437 113.423  1.00  0.00           N  
ATOM    524  CA  GLY A  35      46.860  88.325 113.096  1.00  0.00           C  
ATOM    525  C   GLY A  35      46.840  87.826 111.655  1.00  0.00           C  
ATOM    526  O   GLY A  35      46.698  88.654 110.769  1.00  0.00           O  
ATOM    527  H   GLY A  35      46.318  90.372 113.308  1.00  0.00           H  
ATOM    528  HA2 GLY A  35      47.875  88.567 113.410  1.00  0.00           H  
ATOM    529  HA3 GLY A  35      46.646  87.496 113.770  1.00  0.00           H  
ATOM    530  N   ASP A  36      47.011  86.514 111.506  1.00  0.00           N  
ATOM    531  CA  ASP A  36      47.069  85.914 110.210  1.00  0.00           C  
ATOM    532  C   ASP A  36      45.723  86.062 109.502  1.00  0.00           C  
ATOM    533  O   ASP A  36      44.658  85.423 109.821  1.00  0.00           O  
ATOM    534  CB  ASP A  36      47.450  84.416 110.176  1.00  0.00           C  
ATOM    535  CG  ASP A  36      47.497  83.814 108.758  1.00  0.00           C  
ATOM    536  OD1 ASP A  36      47.431  82.574 108.589  1.00  0.00           O  
ATOM    537  OD2 ASP A  36      47.665  84.574 107.811  1.00  0.00           O1-
ATOM    538  H   ASP A  36      47.220  85.984 112.340  1.00  0.00           H  
ATOM    539  HA  ASP A  36      47.776  86.539 109.663  1.00  0.00           H  
ATOM    540  HB2 ASP A  36      48.421  84.280 110.652  1.00  0.00           H  
ATOM    541  HB3 ASP A  36      46.648  83.909 110.712  1.00  0.00           H  
ATOM    542  N   THR A  37      45.720  86.950 108.532  1.00  0.00           N  
ATOM    543  CA  THR A  37      44.511  87.454 107.754  1.00  0.00           C  
ATOM    544  C   THR A  37      43.763  86.287 106.982  1.00  0.00           C  
ATOM    545  O   THR A  37      42.717  86.494 106.444  1.00  0.00           O  
ATOM    546  CB  THR A  37      44.889  88.609 106.804  1.00  0.00           C  
ATOM    547  CG2 THR A  37      45.288  89.763 107.703  1.00  0.00           C  
ATOM    548  OG1 THR A  37      45.880  88.318 105.925  1.00  0.00           O  
ATOM    549  H   THR A  37      46.535  87.542 108.477  1.00  0.00           H  
ATOM    550  HA  THR A  37      43.692  87.834 108.364  1.00  0.00           H  
ATOM    551  HB  THR A  37      44.019  88.822 106.183  1.00  0.00           H  
ATOM    552  HG1 THR A  37      45.502  87.711 105.285  1.00  0.00           H  
ATOM    553 HG21 THR A  37      46.232  89.460 108.158  1.00  0.00           H  
ATOM    554 HG22 THR A  37      45.537  90.629 107.091  1.00  0.00           H  
ATOM    555 HG23 THR A  37      44.562  90.014 108.477  1.00  0.00           H  
ATOM    556  N   ARG A  38      44.418  85.145 106.935  1.00  0.00           N  
ATOM    557  CA  ARG A  38      43.823  83.956 106.205  1.00  0.00           C  
ATOM    558  C   ARG A  38      42.802  83.249 107.150  1.00  0.00           C  
ATOM    559  O   ARG A  38      41.834  82.619 106.740  1.00  0.00           O  
ATOM    560  CB  ARG A  38      44.973  83.038 105.935  1.00  0.00           C  
ATOM    561  CG  ARG A  38      45.984  83.681 104.872  1.00  0.00           C  
ATOM    562  CD  ARG A  38      47.141  82.673 104.550  1.00  0.00           C  
ATOM    563  NE  ARG A  38      48.032  82.503 105.679  1.00  0.00           N  
ATOM    564  CZ  ARG A  38      49.136  81.806 105.735  1.00  0.00           C  
ATOM    565  NH1 ARG A  38      49.867  81.437 104.704  1.00  0.00           N1+
ATOM    566  NH2 ARG A  38      49.551  81.521 106.930  1.00  0.00           N  
ATOM    567  H   ARG A  38      45.332  85.052 107.355  1.00  0.00           H  
ATOM    568  HA  ARG A  38      43.285  84.203 105.290  1.00  0.00           H  
ATOM    569  HB2 ARG A  38      45.582  82.859 106.821  1.00  0.00           H  
ATOM    570  HB3 ARG A  38      44.551  82.094 105.589  1.00  0.00           H  
ATOM    571  HG2 ARG A  38      45.430  83.925 103.966  1.00  0.00           H  
ATOM    572  HG3 ARG A  38      46.438  84.581 105.288  1.00  0.00           H  
ATOM    573  HD2 ARG A  38      46.688  81.748 104.194  1.00  0.00           H  
ATOM    574  HD3 ARG A  38      47.708  83.207 103.787  1.00  0.00           H  
ATOM    575  HE  ARG A  38      47.643  82.697 106.591  1.00  0.00           H  
ATOM    576 HH11 ARG A  38      49.571  81.675 103.769  1.00  0.00           H  
ATOM    577 HH12 ARG A  38      50.720  80.910 104.820  1.00  0.00           H  
ATOM    578 HH21 ARG A  38      49.197  81.984 107.755  1.00  0.00           H  
ATOM    579 HH22 ARG A  38      50.331  80.912 107.132  1.00  0.00           H  
ATOM    580  N   SER A  39      43.033  83.317 108.442  1.00  0.00           N  
ATOM    581  CA  SER A  39      42.374  82.467 109.490  1.00  0.00           C  
ATOM    582  C   SER A  39      40.903  82.847 109.693  1.00  0.00           C  
ATOM    583  O   SER A  39      40.122  82.030 110.172  1.00  0.00           O  
ATOM    584  CB  SER A  39      43.097  82.589 110.820  1.00  0.00           C  
ATOM    585  OG  SER A  39      43.044  83.970 111.263  1.00  0.00           O  
ATOM    586  H   SER A  39      43.775  83.860 108.857  1.00  0.00           H  
ATOM    587  HA  SER A  39      42.470  81.438 109.143  1.00  0.00           H  
ATOM    588  HB2 SER A  39      42.752  81.931 111.618  1.00  0.00           H  
ATOM    589  HB3 SER A  39      44.138  82.310 110.653  1.00  0.00           H  
ATOM    590  HG  SER A  39      43.559  84.514 110.662  1.00  0.00           H  
ATOM    591  N   ARG A  40      40.450  84.060 109.351  1.00  0.00           N  
ATOM    592  CA  ARG A  40      39.041  84.565 109.314  1.00  0.00           C  
ATOM    593  C   ARG A  40      38.180  84.210 108.087  1.00  0.00           C  
ATOM    594  O   ARG A  40      36.946  84.174 108.109  1.00  0.00           O  
ATOM    595  CB  ARG A  40      39.153  86.017 109.682  1.00  0.00           C  
ATOM    596  CG  ARG A  40      39.961  86.995 108.800  1.00  0.00           C  
ATOM    597  CD  ARG A  40      40.086  88.381 109.508  1.00  0.00           C  
ATOM    598  NE  ARG A  40      38.880  89.223 109.250  1.00  0.00           N  
ATOM    599  CZ  ARG A  40      38.792  90.490 109.620  1.00  0.00           C  
ATOM    600  NH1 ARG A  40      39.565  91.122 110.511  1.00  0.00           N1+
ATOM    601  NH2 ARG A  40      37.790  91.142 109.045  1.00  0.00           N  
ATOM    602  H   ARG A  40      41.136  84.749 109.074  1.00  0.00           H  
ATOM    603  HA  ARG A  40      38.425  84.099 110.083  1.00  0.00           H  
ATOM    604  HB2 ARG A  40      38.152  86.436 109.783  1.00  0.00           H  
ATOM    605  HB3 ARG A  40      39.583  86.047 110.684  1.00  0.00           H  
ATOM    606  HG2 ARG A  40      40.956  86.656 108.512  1.00  0.00           H  
ATOM    607  HG3 ARG A  40      39.417  87.203 107.879  1.00  0.00           H  
ATOM    608  HD2 ARG A  40      40.337  88.303 110.566  1.00  0.00           H  
ATOM    609  HD3 ARG A  40      40.912  88.887 109.008  1.00  0.00           H  
ATOM    610  HE  ARG A  40      38.249  88.853 108.553  1.00  0.00           H  
ATOM    611 HH11 ARG A  40      40.082  90.566 111.178  1.00  0.00           H  
ATOM    612 HH12 ARG A  40      39.441  92.110 110.678  1.00  0.00           H  
ATOM    613 HH21 ARG A  40      37.104  90.705 108.446  1.00  0.00           H  
ATOM    614 HH22 ARG A  40      37.432  91.987 109.469  1.00  0.00           H  
ATOM    615  N   THR A  41      38.883  83.845 107.021  1.00  0.00           N  
ATOM    616  CA  THR A  41      38.196  83.628 105.758  1.00  0.00           C  
ATOM    617  C   THR A  41      37.185  82.528 105.693  1.00  0.00           C  
ATOM    618  O   THR A  41      36.190  82.699 104.936  1.00  0.00           O  
ATOM    619  CB  THR A  41      39.194  83.284 104.679  1.00  0.00           C  
ATOM    620  CG2 THR A  41      40.195  84.416 104.433  1.00  0.00           C  
ATOM    621  OG1 THR A  41      39.957  82.125 104.934  1.00  0.00           O  
ATOM    622  H   THR A  41      39.880  83.974 107.121  1.00  0.00           H  
ATOM    623  HA  THR A  41      37.729  84.532 105.366  1.00  0.00           H  
ATOM    624  HB  THR A  41      38.646  83.165 103.744  1.00  0.00           H  
ATOM    625  HG1 THR A  41      40.724  82.466 105.400  1.00  0.00           H  
ATOM    626 HG21 THR A  41      39.969  85.170 103.678  1.00  0.00           H  
ATOM    627 HG22 THR A  41      40.420  84.939 105.363  1.00  0.00           H  
ATOM    628 HG23 THR A  41      41.123  84.089 103.964  1.00  0.00           H  
ATOM    629  N   ALA A  42      37.328  81.398 106.449  1.00  0.00           N  
ATOM    630  CA  ALA A  42      36.349  80.291 106.538  1.00  0.00           C  
ATOM    631  C   ALA A  42      34.916  80.756 106.998  1.00  0.00           C  
ATOM    632  O   ALA A  42      34.069  79.903 106.957  1.00  0.00           O  
ATOM    633  CB  ALA A  42      37.001  79.414 107.627  1.00  0.00           C  
ATOM    634  H   ALA A  42      38.184  81.221 106.955  1.00  0.00           H  
ATOM    635  HA  ALA A  42      36.214  79.832 105.559  1.00  0.00           H  
ATOM    636  HB1 ALA A  42      37.982  79.004 107.382  1.00  0.00           H  
ATOM    637  HB2 ALA A  42      37.060  79.911 108.595  1.00  0.00           H  
ATOM    638  HB3 ALA A  42      36.268  78.630 107.813  1.00  0.00           H  
ATOM    639  N   GLU A  43      34.703  82.008 107.510  1.00  0.00           N  
ATOM    640  CA  GLU A  43      33.623  82.462 108.480  1.00  0.00           C  
ATOM    641  C   GLU A  43      32.547  83.273 107.800  1.00  0.00           C  
ATOM    642  O   GLU A  43      31.309  83.202 108.046  1.00  0.00           O  
ATOM    643  CB  GLU A  43      34.293  83.242 109.662  1.00  0.00           C  
ATOM    644  CG  GLU A  43      35.500  82.539 110.342  1.00  0.00           C  
ATOM    645  CD  GLU A  43      35.122  81.462 111.401  1.00  0.00           C  
ATOM    646  OE1 GLU A  43      35.852  81.380 112.388  1.00  0.00           O  
ATOM    647  OE2 GLU A  43      34.192  80.726 111.059  1.00  0.00           O1-
ATOM    648  H   GLU A  43      35.411  82.695 107.293  1.00  0.00           H  
ATOM    649  HA  GLU A  43      33.172  81.552 108.877  1.00  0.00           H  
ATOM    650  HB2 GLU A  43      34.623  84.171 109.198  1.00  0.00           H  
ATOM    651  HB3 GLU A  43      33.503  83.482 110.374  1.00  0.00           H  
ATOM    652  HG2 GLU A  43      36.131  82.151 109.541  1.00  0.00           H  
ATOM    653  HG3 GLU A  43      36.010  83.360 110.844  1.00  0.00           H  
ATOM    654  N   TYR A  44      32.968  83.992 106.783  1.00  0.00           N  
ATOM    655  CA  TYR A  44      32.081  84.860 106.084  1.00  0.00           C  
ATOM    656  C   TYR A  44      32.315  84.884 104.562  1.00  0.00           C  
ATOM    657  O   TYR A  44      31.436  85.434 103.844  1.00  0.00           O  
ATOM    658  CB  TYR A  44      32.155  86.248 106.683  1.00  0.00           C  
ATOM    659  CG  TYR A  44      33.476  86.995 106.724  1.00  0.00           C  
ATOM    660  CD1 TYR A  44      34.431  86.729 107.732  1.00  0.00           C  
ATOM    661  CD2 TYR A  44      33.942  87.732 105.528  1.00  0.00           C  
ATOM    662  CE1 TYR A  44      35.741  87.264 107.719  1.00  0.00           C  
ATOM    663  CE2 TYR A  44      35.297  88.190 105.507  1.00  0.00           C  
ATOM    664  CZ  TYR A  44      36.176  88.010 106.607  1.00  0.00           C  
ATOM    665  OH  TYR A  44      37.438  88.536 106.681  1.00  0.00           O  
ATOM    666  H   TYR A  44      33.942  83.844 106.555  1.00  0.00           H  
ATOM    667  HA  TYR A  44      31.021  84.655 106.239  1.00  0.00           H  
ATOM    668  HB2 TYR A  44      31.368  86.783 106.150  1.00  0.00           H  
ATOM    669  HB3 TYR A  44      31.794  86.274 107.711  1.00  0.00           H  
ATOM    670  HD1 TYR A  44      34.167  86.110 108.577  1.00  0.00           H  
ATOM    671  HD2 TYR A  44      33.290  87.985 104.705  1.00  0.00           H  
ATOM    672  HE1 TYR A  44      36.385  87.137 108.577  1.00  0.00           H  
ATOM    673  HE2 TYR A  44      35.579  88.819 104.675  1.00  0.00           H  
ATOM    674  HH  TYR A  44      37.889  88.772 105.867  1.00  0.00           H  
ATOM    675  N   LYS A  45      33.427  84.443 103.986  1.00  0.00           N  
ATOM    676  CA  LYS A  45      33.783  84.934 102.596  1.00  0.00           C  
ATOM    677  C   LYS A  45      32.916  84.459 101.457  1.00  0.00           C  
ATOM    678  O   LYS A  45      32.343  85.273 100.743  1.00  0.00           O  
ATOM    679  CB  LYS A  45      35.256  84.747 102.259  1.00  0.00           C  
ATOM    680  CG  LYS A  45      35.731  85.049 100.883  1.00  0.00           C  
ATOM    681  CD  LYS A  45      37.175  84.516 100.578  1.00  0.00           C  
ATOM    682  CE  LYS A  45      37.723  85.102  99.264  1.00  0.00           C  
ATOM    683  NZ  LYS A  45      39.003  84.328  98.897  1.00  0.00           N1+
ATOM    684  H   LYS A  45      34.254  84.154 104.489  1.00  0.00           H  
ATOM    685  HA  LYS A  45      33.551  85.997 102.516  1.00  0.00           H  
ATOM    686  HB2 LYS A  45      35.874  85.285 102.979  1.00  0.00           H  
ATOM    687  HB3 LYS A  45      35.549  83.707 102.405  1.00  0.00           H  
ATOM    688  HG2 LYS A  45      35.073  84.464 100.240  1.00  0.00           H  
ATOM    689  HG3 LYS A  45      35.673  86.084 100.543  1.00  0.00           H  
ATOM    690  HD2 LYS A  45      37.913  84.960 101.246  1.00  0.00           H  
ATOM    691  HD3 LYS A  45      37.262  83.433 100.653  1.00  0.00           H  
ATOM    692  HE2 LYS A  45      36.917  84.893  98.560  1.00  0.00           H  
ATOM    693  HE3 LYS A  45      37.990  86.158  99.262  1.00  0.00           H  
ATOM    694  HZ1 LYS A  45      39.742  84.391  99.581  1.00  0.00           H  
ATOM    695  HZ2 LYS A  45      38.804  83.339  98.958  1.00  0.00           H  
ATOM    696  HZ3 LYS A  45      39.372  84.600  97.997  1.00  0.00           H  
ATOM    697  N   ALA A  46      32.667  83.147 101.318  1.00  0.00           N  
ATOM    698  CA  ALA A  46      31.767  82.585 100.314  1.00  0.00           C  
ATOM    699  C   ALA A  46      30.335  83.137 100.522  1.00  0.00           C  
ATOM    700  O   ALA A  46      29.717  83.568  99.565  1.00  0.00           O  
ATOM    701  CB  ALA A  46      31.853  81.014 100.356  1.00  0.00           C  
ATOM    702  H   ALA A  46      32.841  82.546 102.110  1.00  0.00           H  
ATOM    703  HA  ALA A  46      32.074  82.949  99.332  1.00  0.00           H  
ATOM    704  HB1 ALA A  46      31.063  80.684  99.682  1.00  0.00           H  
ATOM    705  HB2 ALA A  46      32.866  80.774 100.029  1.00  0.00           H  
ATOM    706  HB3 ALA A  46      31.701  80.676 101.381  1.00  0.00           H  
ATOM    707  N   TRP A  47      29.798  83.110 101.745  1.00  0.00           N  
ATOM    708  CA  TRP A  47      28.485  83.610 102.176  1.00  0.00           C  
ATOM    709  C   TRP A  47      28.326  85.117 101.844  1.00  0.00           C  
ATOM    710  O   TRP A  47      27.264  85.467 101.402  1.00  0.00           O  
ATOM    711  CB  TRP A  47      28.391  83.391 103.723  1.00  0.00           C  
ATOM    712  CG  TRP A  47      27.199  83.992 104.396  1.00  0.00           C  
ATOM    713  CD1 TRP A  47      26.051  83.310 104.534  1.00  0.00           C  
ATOM    714  CD2 TRP A  47      26.914  85.313 104.808  1.00  0.00           C  
ATOM    715  CE2 TRP A  47      25.472  85.460 104.977  1.00  0.00           C  
ATOM    716  CE3 TRP A  47      27.709  86.412 105.195  1.00  0.00           C  
ATOM    717  NE1 TRP A  47      24.993  84.220 104.776  1.00  0.00           N  
ATOM    718  CZ2 TRP A  47      24.902  86.634 105.337  1.00  0.00           C  
ATOM    719  CZ3 TRP A  47      27.059  87.591 105.574  1.00  0.00           C  
ATOM    720  CH2 TRP A  47      25.648  87.808 105.672  1.00  0.00           C  
ATOM    721  H   TRP A  47      30.265  82.480 102.381  1.00  0.00           H  
ATOM    722  HA  TRP A  47      27.655  83.093 101.694  1.00  0.00           H  
ATOM    723  HB2 TRP A  47      28.421  82.302 103.758  1.00  0.00           H  
ATOM    724  HB3 TRP A  47      29.234  83.817 104.266  1.00  0.00           H  
ATOM    725  HD1 TRP A  47      25.948  82.268 104.271  1.00  0.00           H  
ATOM    726  HE1 TRP A  47      24.034  83.935 104.918  1.00  0.00           H  
ATOM    727  HE3 TRP A  47      28.777  86.316 105.317  1.00  0.00           H  
ATOM    728  HZ2 TRP A  47      23.829  86.692 105.455  1.00  0.00           H  
ATOM    729  HZ3 TRP A  47      27.594  88.483 105.861  1.00  0.00           H  
ATOM    730  HH2 TRP A  47      25.161  88.745 105.897  1.00  0.00           H  
ATOM    731  N   LEU A  48      29.316  85.965 101.996  1.00  0.00           N  
ATOM    732  CA  LEU A  48      29.228  87.392 101.680  1.00  0.00           C  
ATOM    733  C   LEU A  48      29.223  87.671 100.165  1.00  0.00           C  
ATOM    734  O   LEU A  48      28.387  88.498  99.707  1.00  0.00           O  
ATOM    735  CB  LEU A  48      30.418  88.190 102.323  1.00  0.00           C  
ATOM    736  CG  LEU A  48      30.323  89.751 102.237  1.00  0.00           C  
ATOM    737  CD1 LEU A  48      28.984  90.261 102.786  1.00  0.00           C  
ATOM    738  CD2 LEU A  48      31.361  90.414 103.147  1.00  0.00           C  
ATOM    739  H   LEU A  48      30.183  85.719 102.452  1.00  0.00           H  
ATOM    740  HA  LEU A  48      28.222  87.665 102.000  1.00  0.00           H  
ATOM    741  HB2 LEU A  48      30.544  87.953 103.380  1.00  0.00           H  
ATOM    742  HB3 LEU A  48      31.335  87.916 101.805  1.00  0.00           H  
ATOM    743  HG  LEU A  48      30.514  90.166 101.247  1.00  0.00           H  
ATOM    744 HD11 LEU A  48      28.838  89.910 103.806  1.00  0.00           H  
ATOM    745 HD12 LEU A  48      28.838  91.337 102.686  1.00  0.00           H  
ATOM    746 HD13 LEU A  48      28.204  89.747 102.223  1.00  0.00           H  
ATOM    747 HD21 LEU A  48      31.228  89.999 104.146  1.00  0.00           H  
ATOM    748 HD22 LEU A  48      32.365  90.145 102.817  1.00  0.00           H  
ATOM    749 HD23 LEU A  48      31.240  91.495 103.220  1.00  0.00           H  
ATOM    750  N   LEU A  49      30.117  87.008  99.438  1.00  0.00           N  
ATOM    751  CA  LEU A  49      30.296  87.132  98.086  1.00  0.00           C  
ATOM    752  C   LEU A  49      29.095  86.529  97.311  1.00  0.00           C  
ATOM    753  O   LEU A  49      28.662  87.219  96.339  1.00  0.00           O  
ATOM    754  CB  LEU A  49      31.670  86.468  97.719  1.00  0.00           C  
ATOM    755  CG  LEU A  49      32.937  87.232  98.302  1.00  0.00           C  
ATOM    756  CD1 LEU A  49      34.245  86.484  98.061  1.00  0.00           C  
ATOM    757  CD2 LEU A  49      33.140  88.667  97.847  1.00  0.00           C  
ATOM    758  H   LEU A  49      30.660  86.382 100.015  1.00  0.00           H  
ATOM    759  HA  LEU A  49      30.325  88.203  97.885  1.00  0.00           H  
ATOM    760  HB2 LEU A  49      31.708  85.433  98.059  1.00  0.00           H  
ATOM    761  HB3 LEU A  49      31.795  86.431  96.637  1.00  0.00           H  
ATOM    762  HG  LEU A  49      32.873  87.234  99.390  1.00  0.00           H  
ATOM    763 HD11 LEU A  49      34.202  85.415  98.270  1.00  0.00           H  
ATOM    764 HD12 LEU A  49      34.472  86.552  96.997  1.00  0.00           H  
ATOM    765 HD13 LEU A  49      35.070  86.882  98.652  1.00  0.00           H  
ATOM    766 HD21 LEU A  49      33.381  88.759  96.788  1.00  0.00           H  
ATOM    767 HD22 LEU A  49      32.291  89.315  98.068  1.00  0.00           H  
ATOM    768 HD23 LEU A  49      34.016  89.019  98.392  1.00  0.00           H  
ATOM    769  N   GLY A  50      28.499  85.503  97.843  1.00  0.00           N  
ATOM    770  CA  GLY A  50      27.187  84.953  97.430  1.00  0.00           C  
ATOM    771  C   GLY A  50      26.021  86.051  97.613  1.00  0.00           C  
ATOM    772  O   GLY A  50      25.191  86.251  96.778  1.00  0.00           O  
ATOM    773  H   GLY A  50      29.068  84.913  98.433  1.00  0.00           H  
ATOM    774  HA2 GLY A  50      27.246  84.730  96.365  1.00  0.00           H  
ATOM    775  HA3 GLY A  50      26.979  84.059  98.018  1.00  0.00           H  
ATOM    776  N   LEU A  51      26.003  86.771  98.756  1.00  0.00           N  
ATOM    777  CA  LEU A  51      24.986  87.751  99.191  1.00  0.00           C  
ATOM    778  C   LEU A  51      25.118  88.997  98.385  1.00  0.00           C  
ATOM    779  O   LEU A  51      24.068  89.570  98.031  1.00  0.00           O  
ATOM    780  CB  LEU A  51      25.129  88.017 100.677  1.00  0.00           C  
ATOM    781  CG  LEU A  51      24.143  88.923 101.312  1.00  0.00           C  
ATOM    782  CD1 LEU A  51      22.753  88.326 101.453  1.00  0.00           C  
ATOM    783  CD2 LEU A  51      24.457  89.189 102.733  1.00  0.00           C  
ATOM    784  H   LEU A  51      26.714  86.538  99.435  1.00  0.00           H  
ATOM    785  HA  LEU A  51      24.009  87.281  99.077  1.00  0.00           H  
ATOM    786  HB2 LEU A  51      25.236  87.058 101.184  1.00  0.00           H  
ATOM    787  HB3 LEU A  51      26.125  88.420 100.860  1.00  0.00           H  
ATOM    788  HG  LEU A  51      24.108  89.862 100.759  1.00  0.00           H  
ATOM    789 HD11 LEU A  51      22.810  87.392 102.013  1.00  0.00           H  
ATOM    790 HD12 LEU A  51      22.147  89.035 102.017  1.00  0.00           H  
ATOM    791 HD13 LEU A  51      22.364  88.013 100.484  1.00  0.00           H  
ATOM    792 HD21 LEU A  51      24.488  88.266 103.312  1.00  0.00           H  
ATOM    793 HD22 LEU A  51      25.328  89.826 102.886  1.00  0.00           H  
ATOM    794 HD23 LEU A  51      23.702  89.798 103.234  1.00  0.00           H  
ATOM    795  N   LEU A  52      26.327  89.518  98.148  1.00  0.00           N  
ATOM    796  CA  LEU A  52      26.498  90.674  97.192  1.00  0.00           C  
ATOM    797  C   LEU A  52      26.080  90.305  95.734  1.00  0.00           C  
ATOM    798  O   LEU A  52      25.391  91.041  94.979  1.00  0.00           O  
ATOM    799  CB  LEU A  52      27.952  91.112  97.170  1.00  0.00           C  
ATOM    800  CG  LEU A  52      28.496  91.682  98.479  1.00  0.00           C  
ATOM    801  CD1 LEU A  52      30.037  91.786  98.371  1.00  0.00           C  
ATOM    802  CD2 LEU A  52      27.848  93.015  98.914  1.00  0.00           C  
ATOM    803  H   LEU A  52      27.068  89.044  98.644  1.00  0.00           H  
ATOM    804  HA  LEU A  52      25.820  91.460  97.525  1.00  0.00           H  
ATOM    805  HB2 LEU A  52      28.487  90.191  96.939  1.00  0.00           H  
ATOM    806  HB3 LEU A  52      27.976  91.804  96.329  1.00  0.00           H  
ATOM    807  HG  LEU A  52      28.186  90.982  99.255  1.00  0.00           H  
ATOM    808 HD11 LEU A  52      30.283  92.650  97.753  1.00  0.00           H  
ATOM    809 HD12 LEU A  52      30.461  92.074  99.333  1.00  0.00           H  
ATOM    810 HD13 LEU A  52      30.531  90.901  97.968  1.00  0.00           H  
ATOM    811 HD21 LEU A  52      28.383  93.604  99.659  1.00  0.00           H  
ATOM    812 HD22 LEU A  52      27.685  93.628  98.028  1.00  0.00           H  
ATOM    813 HD23 LEU A  52      26.860  92.764  99.300  1.00  0.00           H  
ATOM    814  N   ARG A  53      26.278  89.016  95.251  1.00  0.00           N  
ATOM    815  CA  ARG A  53      25.888  88.538  93.930  1.00  0.00           C  
ATOM    816  C   ARG A  53      24.320  88.436  93.865  1.00  0.00           C  
ATOM    817  O   ARG A  53      23.756  88.716  92.803  1.00  0.00           O  
ATOM    818  CB  ARG A  53      26.656  87.204  93.653  1.00  0.00           C  
ATOM    819  CG  ARG A  53      28.000  87.493  92.986  1.00  0.00           C  
ATOM    820  CD  ARG A  53      28.999  86.382  92.827  1.00  0.00           C  
ATOM    821  NE  ARG A  53      30.213  86.732  92.050  1.00  0.00           N  
ATOM    822  CZ  ARG A  53      31.470  86.553  92.230  1.00  0.00           C  
ATOM    823  NH1 ARG A  53      31.899  85.922  93.281  1.00  0.00           N1+
ATOM    824  NH2 ARG A  53      32.344  86.922  91.323  1.00  0.00           N  
ATOM    825  H   ARG A  53      26.786  88.389  95.858  1.00  0.00           H  
ATOM    826  HA  ARG A  53      26.167  89.249  93.153  1.00  0.00           H  
ATOM    827  HB2 ARG A  53      26.800  86.667  94.590  1.00  0.00           H  
ATOM    828  HB3 ARG A  53      26.046  86.645  92.945  1.00  0.00           H  
ATOM    829  HG2 ARG A  53      27.763  87.747  91.953  1.00  0.00           H  
ATOM    830  HG3 ARG A  53      28.433  88.268  93.619  1.00  0.00           H  
ATOM    831  HD2 ARG A  53      29.318  85.845  93.721  1.00  0.00           H  
ATOM    832  HD3 ARG A  53      28.452  85.716  92.160  1.00  0.00           H  
ATOM    833  HE  ARG A  53      30.051  87.283  91.219  1.00  0.00           H  
ATOM    834 HH11 ARG A  53      31.208  85.437  93.836  1.00  0.00           H  
ATOM    835 HH12 ARG A  53      32.875  85.685  93.382  1.00  0.00           H  
ATOM    836 HH21 ARG A  53      31.979  87.331  90.473  1.00  0.00           H  
ATOM    837 HH22 ARG A  53      33.169  86.368  91.139  1.00  0.00           H  
ATOM    838  N   GLN A  54      23.740  87.948  94.962  1.00  0.00           N  
ATOM    839  CA  GLN A  54      22.264  87.750  95.056  1.00  0.00           C  
ATOM    840  C   GLN A  54      21.357  89.003  94.827  1.00  0.00           C  
ATOM    841  O   GLN A  54      20.177  88.921  94.529  1.00  0.00           O  
ATOM    842  CB  GLN A  54      21.924  87.027  96.439  1.00  0.00           C  
ATOM    843  CG  GLN A  54      20.465  86.638  96.633  1.00  0.00           C  
ATOM    844  CD  GLN A  54      19.886  85.839  95.472  1.00  0.00           C  
ATOM    845  NE2 GLN A  54      18.587  85.903  95.164  1.00  0.00           N  
ATOM    846  OE1 GLN A  54      20.501  84.930  94.983  1.00  0.00           O  
ATOM    847  H   GLN A  54      24.340  87.479  95.626  1.00  0.00           H  
ATOM    848  HA  GLN A  54      22.068  87.090  94.210  1.00  0.00           H  
ATOM    849  HB2 GLN A  54      22.437  86.076  96.579  1.00  0.00           H  
ATOM    850  HB3 GLN A  54      22.207  87.625  97.306  1.00  0.00           H  
ATOM    851  HG2 GLN A  54      20.339  86.110  97.578  1.00  0.00           H  
ATOM    852  HG3 GLN A  54      19.905  87.572  96.683  1.00  0.00           H  
ATOM    853 HE21 GLN A  54      18.311  85.371  94.351  1.00  0.00           H  
ATOM    854 HE22 GLN A  54      17.958  86.598  95.538  1.00  0.00           H  
ATOM    855  N   HIP A  55      22.006  90.154  94.957  1.00  0.00           N  
ATOM    856  CA  HIP A  55      21.409  91.491  94.852  1.00  0.00           C  
ATOM    857  C   HIP A  55      22.072  92.355  93.696  1.00  0.00           C  
ATOM    858  O   HIP A  55      21.696  93.550  93.597  1.00  0.00           O  
ATOM    859  CB  HIP A  55      21.497  92.199  96.246  1.00  0.00           C  
ATOM    860  CG  HIP A  55      20.486  91.709  97.221  1.00  0.00           C  
ATOM    861  CD2 HIP A  55      20.729  90.727  98.143  1.00  0.00           C  
ATOM    862  ND1 HIP A  55      19.137  92.020  97.231  1.00  0.00           N1+
ATOM    863  CE1 HIP A  55      18.561  91.261  98.179  1.00  0.00           C  
ATOM    864  NE2 HIP A  55      19.514  90.547  98.784  1.00  0.00           N  
ATOM    865  H   HIP A  55      23.011  90.099  95.048  1.00  0.00           H  
ATOM    866  HA  HIP A  55      20.331  91.463  94.691  1.00  0.00           H  
ATOM    867  HB2 HIP A  55      22.476  92.076  96.712  1.00  0.00           H  
ATOM    868  HB3 HIP A  55      21.290  93.267  96.174  1.00  0.00           H  
ATOM    869  HD1 HIP A  55      18.673  92.641  96.584  1.00  0.00           H  
ATOM    870  HD2 HIP A  55      21.739  90.396  98.334  1.00  0.00           H  
ATOM    871  HE1 HIP A  55      17.510  91.224  98.425  1.00  0.00           H  
ATOM    872  HE2 HIP A  55      19.436  90.163  99.715  1.00  0.00           H  
ATOM    873  N   GLY A  56      22.998  91.796  92.926  1.00  0.00           N  
ATOM    874  CA  GLY A  56      23.535  92.415  91.795  1.00  0.00           C  
ATOM    875  C   GLY A  56      24.601  93.461  92.213  1.00  0.00           C  
ATOM    876  O   GLY A  56      24.925  94.358  91.419  1.00  0.00           O  
ATOM    877  H   GLY A  56      23.270  90.849  93.149  1.00  0.00           H  
ATOM    878  HA2 GLY A  56      23.940  91.739  91.042  1.00  0.00           H  
ATOM    879  HA3 GLY A  56      22.690  92.915  91.321  1.00  0.00           H  
ATOM    880  N   CYS A  57      24.937  93.478  93.462  1.00  0.00           N  
ATOM    881  CA  CYS A  57      25.822  94.518  94.039  1.00  0.00           C  
ATOM    882  C   CYS A  57      27.180  94.489  93.380  1.00  0.00           C  
ATOM    883  O   CYS A  57      27.862  93.420  93.266  1.00  0.00           O  
ATOM    884  CB  CYS A  57      25.916  94.363  95.566  1.00  0.00           C  
ATOM    885  SG  CYS A  57      24.231  94.389  96.352  1.00  0.00           S  
ATOM    886  H   CYS A  57      24.533  92.826  94.118  1.00  0.00           H  
ATOM    887  HA  CYS A  57      25.464  95.502  93.736  1.00  0.00           H  
ATOM    888  HB2 CYS A  57      26.406  93.416  95.788  1.00  0.00           H  
ATOM    889  HB3 CYS A  57      26.565  95.158  95.935  1.00  0.00           H  
ATOM    890  HG  CYS A  57      23.828  95.576  95.891  1.00  0.00           H  
ATOM    891  N   HIE A  58      27.832  95.669  93.207  1.00  0.00           N  
ATOM    892  CA  HIE A  58      29.198  95.700  92.691  1.00  0.00           C  
ATOM    893  C   HIE A  58      30.060  96.930  93.199  1.00  0.00           C  
ATOM    894  O   HIE A  58      31.226  96.799  93.564  1.00  0.00           O  
ATOM    895  CB  HIE A  58      29.071  95.677  91.225  1.00  0.00           C  
ATOM    896  CG  HIE A  58      30.418  95.819  90.623  1.00  0.00           C  
ATOM    897  CD2 HIE A  58      31.445  94.935  90.897  1.00  0.00           C  
ATOM    898  ND1 HIE A  58      30.851  96.786  89.726  1.00  0.00           N  
ATOM    899  CE1 HIE A  58      32.141  96.475  89.502  1.00  0.00           C  
ATOM    900  NE2 HIE A  58      32.505  95.355  90.137  1.00  0.00           N  
ATOM    901  H   HIE A  58      27.322  96.537  93.287  1.00  0.00           H  
ATOM    902  HA  HIE A  58      29.735  94.813  93.028  1.00  0.00           H  
ATOM    903  HB2 HIE A  58      28.586  94.775  90.851  1.00  0.00           H  
ATOM    904  HB3 HIE A  58      28.555  96.587  90.921  1.00  0.00           H  
ATOM    905  HD2 HIE A  58      31.357  94.015  91.457  1.00  0.00           H  
ATOM    906  HE1 HIE A  58      32.779  97.042  88.840  1.00  0.00           H  
ATOM    907  HE2 HIE A  58      33.293  94.811  89.818  1.00  0.00           H  
ATOM    908  N   ARG A  59      29.466  98.143  93.110  1.00  0.00           N  
ATOM    909  CA  ARG A  59      29.966  99.371  93.860  1.00  0.00           C  
ATOM    910  C   ARG A  59      29.721  99.323  95.371  1.00  0.00           C  
ATOM    911  O   ARG A  59      28.634  99.578  95.767  1.00  0.00           O  
ATOM    912  CB  ARG A  59      29.386 100.640  93.237  1.00  0.00           C  
ATOM    913  CG  ARG A  59      30.410 101.838  93.224  1.00  0.00           C  
ATOM    914  CD  ARG A  59      29.572 103.095  93.030  1.00  0.00           C  
ATOM    915  NE  ARG A  59      30.450 104.258  93.236  1.00  0.00           N  
ATOM    916  CZ  ARG A  59      30.009 105.455  93.530  1.00  0.00           C  
ATOM    917  NH1 ARG A  59      28.787 105.851  93.614  1.00  0.00           N1+
ATOM    918  NH2 ARG A  59      30.899 106.407  93.798  1.00  0.00           N  
ATOM    919  H   ARG A  59      28.567  98.148  92.651  1.00  0.00           H  
ATOM    920  HA  ARG A  59      31.021  99.280  93.602  1.00  0.00           H  
ATOM    921  HB2 ARG A  59      29.294 100.380  92.182  1.00  0.00           H  
ATOM    922  HB3 ARG A  59      28.502 100.941  93.799  1.00  0.00           H  
ATOM    923  HG2 ARG A  59      30.885 101.872  94.204  1.00  0.00           H  
ATOM    924  HG3 ARG A  59      31.202 101.680  92.493  1.00  0.00           H  
ATOM    925  HD2 ARG A  59      29.168 103.022  92.020  1.00  0.00           H  
ATOM    926  HD3 ARG A  59      28.797 103.017  93.791  1.00  0.00           H  
ATOM    927  HE  ARG A  59      31.453 104.148  93.274  1.00  0.00           H  
ATOM    928 HH11 ARG A  59      28.053 105.288  93.208  1.00  0.00           H  
ATOM    929 HH12 ARG A  59      28.598 106.779  93.965  1.00  0.00           H  
ATOM    930 HH21 ARG A  59      31.889 106.243  93.691  1.00  0.00           H  
ATOM    931 HH22 ARG A  59      30.503 107.324  93.950  1.00  0.00           H  
ATOM    932  N   VAL A  60      30.758  98.958  96.146  1.00  0.00           N  
ATOM    933  CA  VAL A  60      30.732  98.788  97.561  1.00  0.00           C  
ATOM    934  C   VAL A  60      31.449  99.914  98.313  1.00  0.00           C  
ATOM    935  O   VAL A  60      32.636 100.145  98.091  1.00  0.00           O  
ATOM    936  CB  VAL A  60      31.217  97.399  98.086  1.00  0.00           C  
ATOM    937  CG1 VAL A  60      30.854  97.098  99.581  1.00  0.00           C  
ATOM    938  CG2 VAL A  60      30.771  96.226  97.244  1.00  0.00           C  
ATOM    939  H   VAL A  60      31.614  98.654  95.706  1.00  0.00           H  
ATOM    940  HA  VAL A  60      29.697  98.861  97.897  1.00  0.00           H  
ATOM    941  HB  VAL A  60      32.292  97.388  97.906  1.00  0.00           H  
ATOM    942 HG11 VAL A  60      31.178  97.933 100.201  1.00  0.00           H  
ATOM    943 HG12 VAL A  60      29.787  96.895  99.685  1.00  0.00           H  
ATOM    944 HG13 VAL A  60      31.483  96.264  99.893  1.00  0.00           H  
ATOM    945 HG21 VAL A  60      29.771  95.957  97.582  1.00  0.00           H  
ATOM    946 HG22 VAL A  60      30.758  96.532  96.199  1.00  0.00           H  
ATOM    947 HG23 VAL A  60      31.477  95.433  97.489  1.00  0.00           H  
ATOM    948  N   LEU A  61      30.686 100.480  99.242  1.00  0.00           N  
ATOM    949  CA  LEU A  61      31.201 101.360 100.264  1.00  0.00           C  
ATOM    950  C   LEU A  61      31.566 100.683 101.605  1.00  0.00           C  
ATOM    951  O   LEU A  61      30.698 100.347 102.440  1.00  0.00           O  
ATOM    952  CB  LEU A  61      30.293 102.644 100.403  1.00  0.00           C  
ATOM    953  CG  LEU A  61      30.782 103.819 101.201  1.00  0.00           C  
ATOM    954  CD1 LEU A  61      32.080 104.227 100.721  1.00  0.00           C  
ATOM    955  CD2 LEU A  61      29.813 104.988 101.067  1.00  0.00           C  
ATOM    956  H   LEU A  61      29.709 100.262  99.376  1.00  0.00           H  
ATOM    957  HA  LEU A  61      32.125 101.755  99.843  1.00  0.00           H  
ATOM    958  HB2 LEU A  61      30.211 103.089  99.412  1.00  0.00           H  
ATOM    959  HB3 LEU A  61      29.323 102.303 100.765  1.00  0.00           H  
ATOM    960  HG  LEU A  61      30.919 103.534 102.244  1.00  0.00           H  
ATOM    961 HD11 LEU A  61      32.822 103.429 100.775  1.00  0.00           H  
ATOM    962 HD12 LEU A  61      32.029 104.635  99.711  1.00  0.00           H  
ATOM    963 HD13 LEU A  61      32.393 104.971 101.452  1.00  0.00           H  
ATOM    964 HD21 LEU A  61      29.964 105.380 100.062  1.00  0.00           H  
ATOM    965 HD22 LEU A  61      28.821 104.539 101.099  1.00  0.00           H  
ATOM    966 HD23 LEU A  61      29.874 105.713 101.879  1.00  0.00           H  
ATOM    967  N   ASH A  62      32.841 100.314 101.839  1.00  0.00           N  
ATOM    968  CA  ASH A  62      33.327  99.897 103.137  1.00  0.00           C  
ATOM    969  C   ASH A  62      33.584 101.169 104.084  1.00  0.00           C  
ATOM    970  O   ASH A  62      34.331 102.124 103.711  1.00  0.00           O  
ATOM    971  CB  ASH A  62      34.660  99.103 102.885  1.00  0.00           C  
ATOM    972  CG  ASH A  62      35.073  98.368 104.115  1.00  0.00           C  
ATOM    973  OD1 ASH A  62      35.071  98.946 105.233  1.00  0.00           O  
ATOM    974  OD2 ASH A  62      35.388  97.055 103.878  1.00  0.00           O  
ATOM    975  H   ASH A  62      33.571 100.707 101.264  1.00  0.00           H  
ATOM    976  HA  ASH A  62      32.565  99.332 103.674  1.00  0.00           H  
ATOM    977  HB2 ASH A  62      34.508  98.378 102.087  1.00  0.00           H  
ATOM    978  HB3 ASH A  62      35.396  99.770 102.435  1.00  0.00           H  
ATOM    979  HD2 ASH A  62      35.854  96.588 104.576  1.00  0.00           H  
ATOM    980  N   VAL A  63      32.921 101.216 105.238  1.00  0.00           N  
ATOM    981  CA  VAL A  63      32.715 102.419 106.147  1.00  0.00           C  
ATOM    982  C   VAL A  63      33.705 102.391 107.401  1.00  0.00           C  
ATOM    983  O   VAL A  63      34.120 103.418 108.032  1.00  0.00           O  
ATOM    984  CB  VAL A  63      31.273 102.639 106.572  1.00  0.00           C  
ATOM    985  CG1 VAL A  63      31.072 103.723 107.584  1.00  0.00           C  
ATOM    986  CG2 VAL A  63      30.422 103.179 105.377  1.00  0.00           C  
ATOM    987  H   VAL A  63      32.323 100.437 105.475  1.00  0.00           H  
ATOM    988  HA  VAL A  63      33.098 103.284 105.604  1.00  0.00           H  
ATOM    989  HB  VAL A  63      30.864 101.687 106.911  1.00  0.00           H  
ATOM    990 HG11 VAL A  63      31.650 104.578 107.229  1.00  0.00           H  
ATOM    991 HG12 VAL A  63      30.034 103.937 107.839  1.00  0.00           H  
ATOM    992 HG13 VAL A  63      31.424 103.435 108.574  1.00  0.00           H  
ATOM    993 HG21 VAL A  63      30.823 104.115 104.988  1.00  0.00           H  
ATOM    994 HG22 VAL A  63      30.373 102.475 104.546  1.00  0.00           H  
ATOM    995 HG23 VAL A  63      29.401 103.359 105.712  1.00  0.00           H  
ATOM    996  N   ALA A  64      34.307 101.163 107.644  1.00  0.00           N  
ATOM    997  CA  ALA A  64      35.082 100.863 108.819  1.00  0.00           C  
ATOM    998  C   ALA A  64      36.236 100.010 108.349  1.00  0.00           C  
ATOM    999  O   ALA A  64      36.184  98.815 108.522  1.00  0.00           O  
ATOM   1000  CB  ALA A  64      34.404 100.196 110.038  1.00  0.00           C  
ATOM   1001  H   ALA A  64      34.055 100.412 107.017  1.00  0.00           H  
ATOM   1002  HA  ALA A  64      35.486 101.832 109.117  1.00  0.00           H  
ATOM   1003  HB1 ALA A  64      33.636 100.849 110.453  1.00  0.00           H  
ATOM   1004  HB2 ALA A  64      33.820  99.328 109.732  1.00  0.00           H  
ATOM   1005  HB3 ALA A  64      35.158  99.829 110.735  1.00  0.00           H  
ATOM   1006  N   CYS A  65      37.198 100.666 107.701  1.00  0.00           N  
ATOM   1007  CA  CYS A  65      38.229 100.007 106.834  1.00  0.00           C  
ATOM   1008  C   CYS A  65      39.281  99.251 107.687  1.00  0.00           C  
ATOM   1009  O   CYS A  65      39.543  98.082 107.329  1.00  0.00           O  
ATOM   1010  CB  CYS A  65      38.932 101.141 106.026  1.00  0.00           C  
ATOM   1011  SG  CYS A  65      40.395 100.786 105.048  1.00  0.00           S  
ATOM   1012  H   CYS A  65      37.158 101.674 107.638  1.00  0.00           H  
ATOM   1013  HA  CYS A  65      37.794  99.264 106.166  1.00  0.00           H  
ATOM   1014  HB2 CYS A  65      38.115 101.575 105.449  1.00  0.00           H  
ATOM   1015  HB3 CYS A  65      39.208 101.912 106.746  1.00  0.00           H  
ATOM   1016  HG  CYS A  65      41.271 100.564 106.032  1.00  0.00           H  
ATOM   1017  N   GLY A  66      39.830  99.870 108.716  1.00  0.00           N  
ATOM   1018  CA  GLY A  66      41.039  99.449 109.440  1.00  0.00           C  
ATOM   1019  C   GLY A  66      42.168  99.048 108.501  1.00  0.00           C  
ATOM   1020  O   GLY A  66      42.512  99.774 107.569  1.00  0.00           O  
ATOM   1021  H   GLY A  66      39.524 100.818 108.887  1.00  0.00           H  
ATOM   1022  HA2 GLY A  66      41.357 100.358 109.953  1.00  0.00           H  
ATOM   1023  HA3 GLY A  66      40.892  98.703 110.220  1.00  0.00           H  
ATOM   1024  N   THR A  67      42.708  97.857 108.721  1.00  0.00           N  
ATOM   1025  CA  THR A  67      43.884  97.354 107.993  1.00  0.00           C  
ATOM   1026  C   THR A  67      43.630  96.901 106.541  1.00  0.00           C  
ATOM   1027  O   THR A  67      44.427  96.212 105.871  1.00  0.00           O  
ATOM   1028  CB  THR A  67      44.560  96.165 108.749  1.00  0.00           C  
ATOM   1029  CG2 THR A  67      45.248  96.651 109.997  1.00  0.00           C  
ATOM   1030  OG1 THR A  67      43.574  95.205 109.132  1.00  0.00           O  
ATOM   1031  H   THR A  67      42.321  97.346 109.501  1.00  0.00           H  
ATOM   1032  HA  THR A  67      44.573  98.190 107.877  1.00  0.00           H  
ATOM   1033  HB  THR A  67      45.309  95.634 108.159  1.00  0.00           H  
ATOM   1034  HG1 THR A  67      44.122  94.422 109.047  1.00  0.00           H  
ATOM   1035 HG21 THR A  67      44.623  97.441 110.412  1.00  0.00           H  
ATOM   1036 HG22 THR A  67      45.400  95.950 110.818  1.00  0.00           H  
ATOM   1037 HG23 THR A  67      46.232  96.985 109.669  1.00  0.00           H  
ATOM   1038  N   GLY A  68      42.488  97.329 106.007  1.00  0.00           N  
ATOM   1039  CA  GLY A  68      41.925  96.922 104.729  1.00  0.00           C  
ATOM   1040  C   GLY A  68      41.487  95.421 104.586  1.00  0.00           C  
ATOM   1041  O   GLY A  68      41.036  95.003 103.524  1.00  0.00           O  
ATOM   1042  H   GLY A  68      41.892  97.897 106.593  1.00  0.00           H  
ATOM   1043  HA2 GLY A  68      41.010  97.479 104.527  1.00  0.00           H  
ATOM   1044  HA3 GLY A  68      42.561  97.104 103.863  1.00  0.00           H  
ATOM   1045  N   VAL A  69      41.570  94.581 105.608  1.00  0.00           N  
ATOM   1046  CA  VAL A  69      41.406  93.113 105.541  1.00  0.00           C  
ATOM   1047  C   VAL A  69      40.133  92.705 104.761  1.00  0.00           C  
ATOM   1048  O   VAL A  69      40.209  91.722 103.980  1.00  0.00           O  
ATOM   1049  CB  VAL A  69      41.356  92.493 106.963  1.00  0.00           C  
ATOM   1050  CG1 VAL A  69      40.530  93.272 107.931  1.00  0.00           C  
ATOM   1051  CG2 VAL A  69      41.347  90.957 106.944  1.00  0.00           C  
ATOM   1052  H   VAL A  69      41.905  94.930 106.494  1.00  0.00           H  
ATOM   1053  HA  VAL A  69      42.219  92.665 104.971  1.00  0.00           H  
ATOM   1054  HB  VAL A  69      42.363  92.655 107.349  1.00  0.00           H  
ATOM   1055 HG11 VAL A  69      40.533  92.872 108.945  1.00  0.00           H  
ATOM   1056 HG12 VAL A  69      40.897  94.294 108.034  1.00  0.00           H  
ATOM   1057 HG13 VAL A  69      39.476  93.367 107.672  1.00  0.00           H  
ATOM   1058 HG21 VAL A  69      41.279  90.501 107.932  1.00  0.00           H  
ATOM   1059 HG22 VAL A  69      40.492  90.523 106.426  1.00  0.00           H  
ATOM   1060 HG23 VAL A  69      42.286  90.588 106.530  1.00  0.00           H  
ATOM   1061  N   ASP A  70      38.988  93.321 104.970  1.00  0.00           N  
ATOM   1062  CA  ASP A  70      37.698  93.047 104.221  1.00  0.00           C  
ATOM   1063  C   ASP A  70      37.742  93.843 102.892  1.00  0.00           C  
ATOM   1064  O   ASP A  70      37.185  93.272 101.942  1.00  0.00           O  
ATOM   1065  CB  ASP A  70      36.416  93.117 105.114  1.00  0.00           C  
ATOM   1066  CG  ASP A  70      36.242  94.469 105.895  1.00  0.00           C  
ATOM   1067  OD1 ASP A  70      36.711  95.495 105.383  1.00  0.00           O  
ATOM   1068  OD2 ASP A  70      35.757  94.452 107.015  1.00  0.00           O1-
ATOM   1069  H   ASP A  70      38.950  94.039 105.680  1.00  0.00           H  
ATOM   1070  HA  ASP A  70      37.761  92.016 103.871  1.00  0.00           H  
ATOM   1071  HB2 ASP A  70      35.519  92.877 104.544  1.00  0.00           H  
ATOM   1072  HB3 ASP A  70      36.431  92.286 105.820  1.00  0.00           H  
ATOM   1073  N   SER A  71      38.264  95.059 102.770  1.00  0.00           N  
ATOM   1074  CA  SER A  71      38.296  95.805 101.486  1.00  0.00           C  
ATOM   1075  C   SER A  71      39.153  95.145 100.383  1.00  0.00           C  
ATOM   1076  O   SER A  71      38.659  95.071  99.212  1.00  0.00           O  
ATOM   1077  CB  SER A  71      38.934  97.184 101.723  1.00  0.00           C  
ATOM   1078  OG  SER A  71      38.029  97.943 102.569  1.00  0.00           O  
ATOM   1079  H   SER A  71      38.678  95.467 103.596  1.00  0.00           H  
ATOM   1080  HA  SER A  71      37.302  95.896 101.050  1.00  0.00           H  
ATOM   1081  HB2 SER A  71      39.899  97.036 102.210  1.00  0.00           H  
ATOM   1082  HB3 SER A  71      39.078  97.796 100.832  1.00  0.00           H  
ATOM   1083  HG  SER A  71      38.051  97.454 103.395  1.00  0.00           H  
ATOM   1084  N   ILE A  72      40.267  94.541 100.791  1.00  0.00           N  
ATOM   1085  CA  ILE A  72      41.077  93.794  99.894  1.00  0.00           C  
ATOM   1086  C   ILE A  72      40.321  92.609  99.382  1.00  0.00           C  
ATOM   1087  O   ILE A  72      40.352  92.403  98.206  1.00  0.00           O  
ATOM   1088  CB  ILE A  72      42.508  93.410 100.619  1.00  0.00           C  
ATOM   1089  CG1 ILE A  72      43.295  94.649 101.060  1.00  0.00           C  
ATOM   1090  CG2 ILE A  72      43.431  92.634  99.665  1.00  0.00           C  
ATOM   1091  CD1 ILE A  72      44.351  94.521 102.159  1.00  0.00           C  
ATOM   1092  H   ILE A  72      40.541  94.471 101.760  1.00  0.00           H  
ATOM   1093  HA  ILE A  72      41.282  94.401  99.014  1.00  0.00           H  
ATOM   1094  HB  ILE A  72      42.253  92.842 101.514  1.00  0.00           H  
ATOM   1095 HG12 ILE A  72      43.768  95.104 100.190  1.00  0.00           H  
ATOM   1096 HG13 ILE A  72      42.585  95.415 101.376  1.00  0.00           H  
ATOM   1097 HG21 ILE A  72      44.346  92.199 100.066  1.00  0.00           H  
ATOM   1098 HG22 ILE A  72      42.867  91.776  99.302  1.00  0.00           H  
ATOM   1099 HG23 ILE A  72      43.653  93.228  98.779  1.00  0.00           H  
ATOM   1100 HD11 ILE A  72      45.252  93.967 101.895  1.00  0.00           H  
ATOM   1101 HD12 ILE A  72      44.683  95.504 102.493  1.00  0.00           H  
ATOM   1102 HD13 ILE A  72      43.866  94.124 103.051  1.00  0.00           H  
ATOM   1103  N   MET A  73      39.601  91.904 100.178  1.00  0.00           N  
ATOM   1104  CA  MET A  73      39.014  90.623  99.732  1.00  0.00           C  
ATOM   1105  C   MET A  73      37.999  90.857  98.640  1.00  0.00           C  
ATOM   1106  O   MET A  73      37.854  89.964  97.796  1.00  0.00           O  
ATOM   1107  CB  MET A  73      38.472  90.035 101.028  1.00  0.00           C  
ATOM   1108  CG  MET A  73      37.762  88.676 100.870  1.00  0.00           C  
ATOM   1109  SD  MET A  73      36.316  88.486 101.955  1.00  0.00           S  
ATOM   1110  CE  MET A  73      35.352  89.913 101.485  1.00  0.00           C  
ATOM   1111  H   MET A  73      39.482  92.202 101.136  1.00  0.00           H  
ATOM   1112  HA  MET A  73      39.785  89.968  99.325  1.00  0.00           H  
ATOM   1113  HB2 MET A  73      39.205  90.001 101.834  1.00  0.00           H  
ATOM   1114  HB3 MET A  73      37.722  90.770 101.321  1.00  0.00           H  
ATOM   1115  HG2 MET A  73      37.585  88.583  99.799  1.00  0.00           H  
ATOM   1116  HG3 MET A  73      38.403  87.841 101.153  1.00  0.00           H  
ATOM   1117  HE1 MET A  73      35.514  90.065 100.417  1.00  0.00           H  
ATOM   1118  HE2 MET A  73      34.298  89.762 101.716  1.00  0.00           H  
ATOM   1119  HE3 MET A  73      35.815  90.740 102.023  1.00  0.00           H  
ATOM   1120  N   LEU A  74      37.299  92.030  98.670  1.00  0.00           N  
ATOM   1121  CA  LEU A  74      36.322  92.557  97.704  1.00  0.00           C  
ATOM   1122  C   LEU A  74      37.063  92.992  96.430  1.00  0.00           C  
ATOM   1123  O   LEU A  74      36.749  92.658  95.305  1.00  0.00           O  
ATOM   1124  CB  LEU A  74      35.631  93.758  98.382  1.00  0.00           C  
ATOM   1125  CG  LEU A  74      34.669  93.370  99.525  1.00  0.00           C  
ATOM   1126  CD1 LEU A  74      34.497  94.526 100.472  1.00  0.00           C  
ATOM   1127  CD2 LEU A  74      33.359  92.802  99.018  1.00  0.00           C  
ATOM   1128  H   LEU A  74      37.568  92.726  99.351  1.00  0.00           H  
ATOM   1129  HA  LEU A  74      35.648  91.754  97.407  1.00  0.00           H  
ATOM   1130  HB2 LEU A  74      36.440  94.442  98.639  1.00  0.00           H  
ATOM   1131  HB3 LEU A  74      35.086  94.376  97.667  1.00  0.00           H  
ATOM   1132  HG  LEU A  74      35.187  92.574 100.061  1.00  0.00           H  
ATOM   1133 HD11 LEU A  74      35.337  94.658 101.154  1.00  0.00           H  
ATOM   1134 HD12 LEU A  74      34.332  95.416  99.864  1.00  0.00           H  
ATOM   1135 HD13 LEU A  74      33.633  94.267 101.083  1.00  0.00           H  
ATOM   1136 HD21 LEU A  74      32.728  93.536  98.517  1.00  0.00           H  
ATOM   1137 HD22 LEU A  74      33.486  91.903  98.415  1.00  0.00           H  
ATOM   1138 HD23 LEU A  74      32.820  92.387  99.869  1.00  0.00           H  
ATOM   1139  N   VAL A  75      38.222  93.659  96.546  1.00  0.00           N  
ATOM   1140  CA  VAL A  75      39.109  94.075  95.349  1.00  0.00           C  
ATOM   1141  C   VAL A  75      39.781  92.865  94.789  1.00  0.00           C  
ATOM   1142  O   VAL A  75      39.903  92.815  93.541  1.00  0.00           O  
ATOM   1143  CB  VAL A  75      40.208  94.975  95.819  1.00  0.00           C  
ATOM   1144  CG1 VAL A  75      41.226  95.263  94.775  1.00  0.00           C  
ATOM   1145  CG2 VAL A  75      39.608  96.322  96.230  1.00  0.00           C  
ATOM   1146  H   VAL A  75      38.621  93.779  97.466  1.00  0.00           H  
ATOM   1147  HA  VAL A  75      38.523  94.573  94.575  1.00  0.00           H  
ATOM   1148  HB  VAL A  75      40.714  94.547  96.685  1.00  0.00           H  
ATOM   1149 HG11 VAL A  75      41.809  94.343  94.733  1.00  0.00           H  
ATOM   1150 HG12 VAL A  75      40.756  95.595  93.850  1.00  0.00           H  
ATOM   1151 HG13 VAL A  75      41.853  96.029  95.232  1.00  0.00           H  
ATOM   1152 HG21 VAL A  75      38.953  96.031  97.051  1.00  0.00           H  
ATOM   1153 HG22 VAL A  75      40.310  97.124  96.453  1.00  0.00           H  
ATOM   1154 HG23 VAL A  75      39.004  96.721  95.415  1.00  0.00           H  
ATOM   1155  N   GLU A  76      40.093  91.827  95.537  1.00  0.00           N  
ATOM   1156  CA  GLU A  76      40.587  90.579  94.951  1.00  0.00           C  
ATOM   1157  C   GLU A  76      39.417  89.876  94.244  1.00  0.00           C  
ATOM   1158  O   GLU A  76      39.701  89.301  93.204  1.00  0.00           O  
ATOM   1159  CB  GLU A  76      41.186  89.813  96.122  1.00  0.00           C  
ATOM   1160  CG  GLU A  76      41.973  88.548  95.497  1.00  0.00           C  
ATOM   1161  CD  GLU A  76      43.275  88.973  94.966  1.00  0.00           C  
ATOM   1162  OE1 GLU A  76      43.400  89.336  93.732  1.00  0.00           O  
ATOM   1163  OE2 GLU A  76      44.294  88.863  95.672  1.00  0.00           O1-
ATOM   1164  H   GLU A  76      39.991  91.846  96.541  1.00  0.00           H  
ATOM   1165  HA  GLU A  76      41.411  90.902  94.312  1.00  0.00           H  
ATOM   1166  HB2 GLU A  76      41.880  90.463  96.656  1.00  0.00           H  
ATOM   1167  HB3 GLU A  76      40.417  89.510  96.833  1.00  0.00           H  
ATOM   1168  HG2 GLU A  76      42.202  87.707  96.151  1.00  0.00           H  
ATOM   1169  HG3 GLU A  76      41.503  87.964  94.705  1.00  0.00           H  
ATOM   1170  N   GLU A  77      38.170  89.982  94.617  1.00  0.00           N  
ATOM   1171  CA  GLU A  77      37.071  89.482  93.812  1.00  0.00           C  
ATOM   1172  C   GLU A  77      36.566  90.340  92.707  1.00  0.00           C  
ATOM   1173  O   GLU A  77      35.884  89.850  91.829  1.00  0.00           O  
ATOM   1174  CB  GLU A  77      35.877  89.022  94.750  1.00  0.00           C  
ATOM   1175  CG  GLU A  77      34.871  88.049  94.184  1.00  0.00           C  
ATOM   1176  CD  GLU A  77      35.420  86.730  93.610  1.00  0.00           C  
ATOM   1177  OE1 GLU A  77      36.587  86.571  93.280  1.00  0.00           O  
ATOM   1178  OE2 GLU A  77      34.621  85.772  93.463  1.00  0.00           O1-
ATOM   1179  H   GLU A  77      37.940  90.457  95.478  1.00  0.00           H  
ATOM   1180  HA  GLU A  77      37.469  88.615  93.286  1.00  0.00           H  
ATOM   1181  HB2 GLU A  77      36.372  88.504  95.572  1.00  0.00           H  
ATOM   1182  HB3 GLU A  77      35.445  89.925  95.182  1.00  0.00           H  
ATOM   1183  HG2 GLU A  77      34.153  87.717  94.934  1.00  0.00           H  
ATOM   1184  HG3 GLU A  77      34.297  88.590  93.432  1.00  0.00           H  
ATOM   1185  N   GLY A  78      37.075  91.551  92.552  1.00  0.00           N  
ATOM   1186  CA  GLY A  78      37.016  92.555  91.440  1.00  0.00           C  
ATOM   1187  C   GLY A  78      36.043  93.617  91.655  1.00  0.00           C  
ATOM   1188  O   GLY A  78      35.705  94.340  90.705  1.00  0.00           O  
ATOM   1189  H   GLY A  78      37.787  91.811  93.218  1.00  0.00           H  
ATOM   1190  HA2 GLY A  78      37.957  93.104  91.389  1.00  0.00           H  
ATOM   1191  HA3 GLY A  78      36.794  92.044  90.502  1.00  0.00           H  
ATOM   1192  N   PHE A  79      35.483  93.758  92.816  1.00  0.00           N  
ATOM   1193  CA  PHE A  79      34.561  94.819  93.154  1.00  0.00           C  
ATOM   1194  C   PHE A  79      35.109  96.187  92.917  1.00  0.00           C  
ATOM   1195  O   PHE A  79      36.330  96.375  92.879  1.00  0.00           O  
ATOM   1196  CB  PHE A  79      33.857  94.563  94.486  1.00  0.00           C  
ATOM   1197  CG  PHE A  79      32.837  93.392  94.502  1.00  0.00           C  
ATOM   1198  CD1 PHE A  79      33.249  92.018  94.504  1.00  0.00           C  
ATOM   1199  CD2 PHE A  79      31.487  93.713  94.604  1.00  0.00           C  
ATOM   1200  CE1 PHE A  79      32.242  90.964  94.572  1.00  0.00           C  
ATOM   1201  CE2 PHE A  79      30.614  92.709  94.963  1.00  0.00           C  
ATOM   1202  CZ  PHE A  79      30.941  91.308  94.884  1.00  0.00           C  
ATOM   1203  H   PHE A  79      35.780  93.212  93.612  1.00  0.00           H  
ATOM   1204  HA  PHE A  79      33.701  94.696  92.495  1.00  0.00           H  
ATOM   1205  HB2 PHE A  79      34.636  94.229  95.171  1.00  0.00           H  
ATOM   1206  HB3 PHE A  79      33.346  95.466  94.819  1.00  0.00           H  
ATOM   1207  HD1 PHE A  79      34.291  91.756  94.401  1.00  0.00           H  
ATOM   1208  HD2 PHE A  79      31.256  94.767  94.648  1.00  0.00           H  
ATOM   1209  HE1 PHE A  79      32.585  89.943  94.657  1.00  0.00           H  
ATOM   1210  HE2 PHE A  79      29.584  93.009  95.092  1.00  0.00           H  
ATOM   1211  HZ  PHE A  79      30.190  90.547  95.032  1.00  0.00           H  
ATOM   1212  N   SER A  80      34.221  97.096  92.729  1.00  0.00           N  
ATOM   1213  CA  SER A  80      34.449  98.556  92.663  1.00  0.00           C  
ATOM   1214  C   SER A  80      34.277  99.205  94.064  1.00  0.00           C  
ATOM   1215  O   SER A  80      33.204  99.500  94.557  1.00  0.00           O  
ATOM   1216  CB  SER A  80      33.512  99.207  91.581  1.00  0.00           C  
ATOM   1217  OG  SER A  80      34.069 100.467  91.254  1.00  0.00           O  
ATOM   1218  H   SER A  80      33.277  96.757  92.847  1.00  0.00           H  
ATOM   1219  HA  SER A  80      35.488  98.750  92.399  1.00  0.00           H  
ATOM   1220  HB2 SER A  80      33.589  98.670  90.635  1.00  0.00           H  
ATOM   1221  HB3 SER A  80      32.481  99.207  91.936  1.00  0.00           H  
ATOM   1222  HG  SER A  80      33.483 100.998  90.710  1.00  0.00           H  
ATOM   1223  N   VAL A  81      35.461  99.352  94.749  1.00  0.00           N  
ATOM   1224  CA  VAL A  81      35.501  99.596  96.244  1.00  0.00           C  
ATOM   1225  C   VAL A  81      35.882 101.047  96.548  1.00  0.00           C  
ATOM   1226  O   VAL A  81      36.817 101.667  96.016  1.00  0.00           O  
ATOM   1227  CB  VAL A  81      36.481  98.576  96.960  1.00  0.00           C  
ATOM   1228  CG1 VAL A  81      36.460  98.709  98.515  1.00  0.00           C  
ATOM   1229  CG2 VAL A  81      36.002  97.163  96.596  1.00  0.00           C  
ATOM   1230  H   VAL A  81      36.365  99.112  94.369  1.00  0.00           H  
ATOM   1231  HA  VAL A  81      34.524  99.364  96.668  1.00  0.00           H  
ATOM   1232  HB  VAL A  81      37.486  98.695  96.556  1.00  0.00           H  
ATOM   1233 HG11 VAL A  81      35.413  98.768  98.814  1.00  0.00           H  
ATOM   1234 HG12 VAL A  81      36.799  97.760  98.931  1.00  0.00           H  
ATOM   1235 HG13 VAL A  81      36.968  99.609  98.865  1.00  0.00           H  
ATOM   1236 HG21 VAL A  81      34.953  97.007  96.845  1.00  0.00           H  
ATOM   1237 HG22 VAL A  81      36.121  96.981  95.529  1.00  0.00           H  
ATOM   1238 HG23 VAL A  81      36.729  96.437  96.960  1.00  0.00           H  
ATOM   1239  N   THR A  82      35.265 101.595  97.615  1.00  0.00           N  
ATOM   1240  CA  THR A  82      35.561 102.845  98.223  1.00  0.00           C  
ATOM   1241  C   THR A  82      35.577 102.496  99.747  1.00  0.00           C  
ATOM   1242  O   THR A  82      34.548 101.922 100.309  1.00  0.00           O  
ATOM   1243  CB  THR A  82      34.515 103.941  97.995  1.00  0.00           C  
ATOM   1244  CG2 THR A  82      34.740 105.243  98.792  1.00  0.00           C  
ATOM   1245  OG1 THR A  82      34.653 104.270  96.618  1.00  0.00           O  
ATOM   1246  H   THR A  82      34.502 101.043  97.981  1.00  0.00           H  
ATOM   1247  HA  THR A  82      36.498 103.350  97.990  1.00  0.00           H  
ATOM   1248  HB  THR A  82      33.540 103.500  98.204  1.00  0.00           H  
ATOM   1249  HG1 THR A  82      34.566 103.461  96.109  1.00  0.00           H  
ATOM   1250 HG21 THR A  82      33.846 105.824  98.562  1.00  0.00           H  
ATOM   1251 HG22 THR A  82      34.771 105.170  99.880  1.00  0.00           H  
ATOM   1252 HG23 THR A  82      35.595 105.750  98.348  1.00  0.00           H  
ATOM   1253  N   SER A  83      36.755 102.681 100.340  1.00  0.00           N  
ATOM   1254  CA  SER A  83      37.006 102.523 101.766  1.00  0.00           C  
ATOM   1255  C   SER A  83      37.143 103.721 102.637  1.00  0.00           C  
ATOM   1256  O   SER A  83      37.804 104.622 102.192  1.00  0.00           O  
ATOM   1257  CB  SER A  83      38.252 101.666 102.057  1.00  0.00           C  
ATOM   1258  OG  SER A  83      38.142 100.524 101.248  1.00  0.00           O  
ATOM   1259  H   SER A  83      37.515 103.068  99.798  1.00  0.00           H  
ATOM   1260  HA  SER A  83      36.112 101.986 102.081  1.00  0.00           H  
ATOM   1261  HB2 SER A  83      39.150 102.188 101.726  1.00  0.00           H  
ATOM   1262  HB3 SER A  83      38.183 101.327 103.091  1.00  0.00           H  
ATOM   1263  HG  SER A  83      38.230  99.799 101.872  1.00  0.00           H  
ATOM   1264  N   VAL A  84      36.665 103.719 103.825  1.00  0.00           N  
ATOM   1265  CA  VAL A  84      36.548 104.919 104.675  1.00  0.00           C  
ATOM   1266  C   VAL A  84      37.110 104.606 106.056  1.00  0.00           C  
ATOM   1267  O   VAL A  84      36.835 103.521 106.582  1.00  0.00           O  
ATOM   1268  CB  VAL A  84      35.157 105.412 104.827  1.00  0.00           C  
ATOM   1269  CG1 VAL A  84      34.787 106.318 106.004  1.00  0.00           C  
ATOM   1270  CG2 VAL A  84      34.658 106.078 103.538  1.00  0.00           C  
ATOM   1271  H   VAL A  84      36.142 102.915 104.139  1.00  0.00           H  
ATOM   1272  HA  VAL A  84      37.217 105.682 104.276  1.00  0.00           H  
ATOM   1273  HB  VAL A  84      34.525 104.541 104.997  1.00  0.00           H  
ATOM   1274 HG11 VAL A  84      35.467 107.170 105.974  1.00  0.00           H  
ATOM   1275 HG12 VAL A  84      33.766 106.701 105.985  1.00  0.00           H  
ATOM   1276 HG13 VAL A  84      34.954 105.694 106.881  1.00  0.00           H  
ATOM   1277 HG21 VAL A  84      34.388 105.267 102.862  1.00  0.00           H  
ATOM   1278 HG22 VAL A  84      33.736 106.638 103.699  1.00  0.00           H  
ATOM   1279 HG23 VAL A  84      35.437 106.545 102.936  1.00  0.00           H  
ATOM   1280  N   ASP A  85      37.872 105.538 106.651  1.00  0.00           N  
ATOM   1281  CA  ASP A  85      38.345 105.539 108.026  1.00  0.00           C  
ATOM   1282  C   ASP A  85      38.634 107.004 108.487  1.00  0.00           C  
ATOM   1283  O   ASP A  85      38.736 107.912 107.622  1.00  0.00           O  
ATOM   1284  CB  ASP A  85      39.567 104.586 108.079  1.00  0.00           C  
ATOM   1285  CG  ASP A  85      39.736 104.020 109.490  1.00  0.00           C  
ATOM   1286  OD1 ASP A  85      39.327 102.878 109.691  1.00  0.00           O  
ATOM   1287  OD2 ASP A  85      40.017 104.760 110.443  1.00  0.00           O1-
ATOM   1288  H   ASP A  85      38.032 106.420 106.186  1.00  0.00           H  
ATOM   1289  HA  ASP A  85      37.494 105.081 108.531  1.00  0.00           H  
ATOM   1290  HB2 ASP A  85      39.571 103.706 107.435  1.00  0.00           H  
ATOM   1291  HB3 ASP A  85      40.389 105.277 107.892  1.00  0.00           H  
ATOM   1292  N   ALA A  86      38.783 107.201 109.771  1.00  0.00           N  
ATOM   1293  CA  ALA A  86      39.249 108.404 110.442  1.00  0.00           C  
ATOM   1294  C   ALA A  86      40.766 108.406 110.780  1.00  0.00           C  
ATOM   1295  O   ALA A  86      41.396 109.453 110.787  1.00  0.00           O  
ATOM   1296  CB  ALA A  86      38.313 108.578 111.597  1.00  0.00           C  
ATOM   1297  H   ALA A  86      38.969 106.369 110.312  1.00  0.00           H  
ATOM   1298  HA  ALA A  86      39.075 109.265 109.797  1.00  0.00           H  
ATOM   1299  HB1 ALA A  86      37.268 108.794 111.372  1.00  0.00           H  
ATOM   1300  HB2 ALA A  86      38.332 107.629 112.131  1.00  0.00           H  
ATOM   1301  HB3 ALA A  86      38.664 109.351 112.281  1.00  0.00           H  
ATOM   1302  N   SER A  87      41.203 107.274 111.319  1.00  0.00           N  
ATOM   1303  CA  SER A  87      42.610 107.036 111.850  1.00  0.00           C  
ATOM   1304  C   SER A  87      43.609 107.147 110.625  1.00  0.00           C  
ATOM   1305  O   SER A  87      43.740 106.248 109.851  1.00  0.00           O  
ATOM   1306  CB  SER A  87      42.724 105.589 112.528  1.00  0.00           C  
ATOM   1307  OG  SER A  87      44.081 105.402 112.903  1.00  0.00           O  
ATOM   1308  H   SER A  87      40.581 106.479 111.304  1.00  0.00           H  
ATOM   1309  HA  SER A  87      43.060 107.782 112.506  1.00  0.00           H  
ATOM   1310  HB2 SER A  87      41.921 105.511 113.262  1.00  0.00           H  
ATOM   1311  HB3 SER A  87      42.448 104.813 111.813  1.00  0.00           H  
ATOM   1312  HG  SER A  87      44.377 106.034 113.563  1.00  0.00           H  
ATOM   1313  N   ASP A  88      44.466 108.194 110.750  1.00  0.00           N  
ATOM   1314  CA  ASP A  88      45.595 108.440 109.809  1.00  0.00           C  
ATOM   1315  C   ASP A  88      46.498 107.173 109.709  1.00  0.00           C  
ATOM   1316  O   ASP A  88      46.854 106.648 108.591  1.00  0.00           O  
ATOM   1317  CB  ASP A  88      46.410 109.681 110.326  1.00  0.00           C  
ATOM   1318  CG  ASP A  88      47.426 110.130 109.318  1.00  0.00           C  
ATOM   1319  OD1 ASP A  88      47.216 109.904 108.101  1.00  0.00           O  
ATOM   1320  OD2 ASP A  88      48.378 110.667 109.820  1.00  0.00           O1-
ATOM   1321  H   ASP A  88      44.450 108.804 111.555  1.00  0.00           H  
ATOM   1322  HA  ASP A  88      45.180 108.597 108.814  1.00  0.00           H  
ATOM   1323  HB2 ASP A  88      45.801 110.577 110.453  1.00  0.00           H  
ATOM   1324  HB3 ASP A  88      46.845 109.432 111.294  1.00  0.00           H  
ATOM   1325  N   LYS A  89      46.814 106.566 110.865  1.00  0.00           N  
ATOM   1326  CA  LYS A  89      47.699 105.347 110.932  1.00  0.00           C  
ATOM   1327  C   LYS A  89      47.105 104.205 110.098  1.00  0.00           C  
ATOM   1328  O   LYS A  89      47.924 103.616 109.335  1.00  0.00           O  
ATOM   1329  CB  LYS A  89      47.880 104.893 112.342  1.00  0.00           C  
ATOM   1330  CG  LYS A  89      48.930 105.692 113.111  1.00  0.00           C  
ATOM   1331  CD  LYS A  89      50.269 105.163 112.508  1.00  0.00           C  
ATOM   1332  CE  LYS A  89      51.483 106.053 112.711  1.00  0.00           C  
ATOM   1333  NZ  LYS A  89      52.733 105.369 112.206  1.00  0.00           N1+
ATOM   1334  H   LYS A  89      46.351 106.972 111.665  1.00  0.00           H  
ATOM   1335  HA  LYS A  89      48.625 105.688 110.469  1.00  0.00           H  
ATOM   1336  HB2 LYS A  89      46.883 105.083 112.741  1.00  0.00           H  
ATOM   1337  HB3 LYS A  89      48.167 103.842 112.378  1.00  0.00           H  
ATOM   1338  HG2 LYS A  89      48.806 106.735 112.818  1.00  0.00           H  
ATOM   1339  HG3 LYS A  89      48.944 105.575 114.194  1.00  0.00           H  
ATOM   1340  HD2 LYS A  89      50.445 104.125 112.790  1.00  0.00           H  
ATOM   1341  HD3 LYS A  89      50.221 105.084 111.423  1.00  0.00           H  
ATOM   1342  HE2 LYS A  89      51.363 106.957 112.115  1.00  0.00           H  
ATOM   1343  HE3 LYS A  89      51.522 106.323 113.766  1.00  0.00           H  
ATOM   1344  HZ1 LYS A  89      52.672 105.134 111.226  1.00  0.00           H  
ATOM   1345  HZ2 LYS A  89      53.584 105.898 112.327  1.00  0.00           H  
ATOM   1346  HZ3 LYS A  89      52.805 104.508 112.729  1.00  0.00           H  
ATOM   1347  N   MET A  90      45.822 103.903 110.238  1.00  0.00           N  
ATOM   1348  CA  MET A  90      45.152 102.940 109.464  1.00  0.00           C  
ATOM   1349  C   MET A  90      44.900 103.237 107.959  1.00  0.00           C  
ATOM   1350  O   MET A  90      45.033 102.354 107.146  1.00  0.00           O  
ATOM   1351  CB  MET A  90      43.821 102.598 110.160  1.00  0.00           C  
ATOM   1352  CG  MET A  90      43.851 102.273 111.645  1.00  0.00           C  
ATOM   1353  SD  MET A  90      44.256 100.616 112.223  1.00  0.00           S  
ATOM   1354  CE  MET A  90      45.696 100.057 111.325  1.00  0.00           C  
ATOM   1355  H   MET A  90      45.262 104.550 110.774  1.00  0.00           H  
ATOM   1356  HA  MET A  90      45.715 102.011 109.546  1.00  0.00           H  
ATOM   1357  HB2 MET A  90      43.093 103.399 110.032  1.00  0.00           H  
ATOM   1358  HB3 MET A  90      43.418 101.778 109.565  1.00  0.00           H  
ATOM   1359  HG2 MET A  90      44.609 102.888 112.129  1.00  0.00           H  
ATOM   1360  HG3 MET A  90      42.881 102.585 112.033  1.00  0.00           H  
ATOM   1361  HE1 MET A  90      45.413  99.967 110.276  1.00  0.00           H  
ATOM   1362  HE2 MET A  90      46.549 100.731 111.377  1.00  0.00           H  
ATOM   1363  HE3 MET A  90      45.787  98.976 111.432  1.00  0.00           H  
ATOM   1364  N   LEU A  91      44.676 104.535 107.640  1.00  0.00           N  
ATOM   1365  CA  LEU A  91      44.692 105.160 106.282  1.00  0.00           C  
ATOM   1366  C   LEU A  91      46.085 104.968 105.649  1.00  0.00           C  
ATOM   1367  O   LEU A  91      46.085 104.414 104.558  1.00  0.00           O  
ATOM   1368  CB  LEU A  91      44.300 106.626 106.316  1.00  0.00           C  
ATOM   1369  CG  LEU A  91      42.791 106.689 106.656  1.00  0.00           C  
ATOM   1370  CD1 LEU A  91      42.523 108.146 107.022  1.00  0.00           C  
ATOM   1371  CD2 LEU A  91      41.848 106.284 105.478  1.00  0.00           C  
ATOM   1372  H   LEU A  91      44.655 105.103 108.476  1.00  0.00           H  
ATOM   1373  HA  LEU A  91      43.981 104.606 105.669  1.00  0.00           H  
ATOM   1374  HB2 LEU A  91      44.897 107.110 107.089  1.00  0.00           H  
ATOM   1375  HB3 LEU A  91      44.524 107.120 105.371  1.00  0.00           H  
ATOM   1376  HG  LEU A  91      42.634 106.092 107.554  1.00  0.00           H  
ATOM   1377 HD11 LEU A  91      43.146 108.533 107.828  1.00  0.00           H  
ATOM   1378 HD12 LEU A  91      42.791 108.757 106.160  1.00  0.00           H  
ATOM   1379 HD13 LEU A  91      41.498 108.321 107.348  1.00  0.00           H  
ATOM   1380 HD21 LEU A  91      42.141 106.874 104.609  1.00  0.00           H  
ATOM   1381 HD22 LEU A  91      41.968 105.213 105.313  1.00  0.00           H  
ATOM   1382 HD23 LEU A  91      40.831 106.615 105.683  1.00  0.00           H  
ATOM   1383  N   LYS A  92      47.176 105.283 106.347  1.00  0.00           N  
ATOM   1384  CA  LYS A  92      48.574 105.002 105.947  1.00  0.00           C  
ATOM   1385  C   LYS A  92      48.856 103.467 105.789  1.00  0.00           C  
ATOM   1386  O   LYS A  92      49.429 103.086 104.794  1.00  0.00           O  
ATOM   1387  CB  LYS A  92      49.520 105.750 106.888  1.00  0.00           C  
ATOM   1388  CG  LYS A  92      49.439 107.296 106.383  1.00  0.00           C  
ATOM   1389  CD  LYS A  92      50.379 108.201 107.193  1.00  0.00           C  
ATOM   1390  CE  LYS A  92      50.568 109.631 106.573  1.00  0.00           C  
ATOM   1391  NZ  LYS A  92      49.349 110.292 106.227  1.00  0.00           N1+
ATOM   1392  H   LYS A  92      46.956 105.826 107.170  1.00  0.00           H  
ATOM   1393  HA  LYS A  92      48.634 105.416 104.940  1.00  0.00           H  
ATOM   1394  HB2 LYS A  92      49.235 105.753 107.941  1.00  0.00           H  
ATOM   1395  HB3 LYS A  92      50.572 105.482 106.798  1.00  0.00           H  
ATOM   1396  HG2 LYS A  92      49.717 107.393 105.334  1.00  0.00           H  
ATOM   1397  HG3 LYS A  92      48.416 107.668 106.342  1.00  0.00           H  
ATOM   1398  HD2 LYS A  92      49.970 108.379 108.188  1.00  0.00           H  
ATOM   1399  HD3 LYS A  92      51.357 107.724 107.247  1.00  0.00           H  
ATOM   1400  HE2 LYS A  92      51.120 110.250 107.281  1.00  0.00           H  
ATOM   1401  HE3 LYS A  92      51.155 109.546 105.658  1.00  0.00           H  
ATOM   1402  HZ1 LYS A  92      49.585 111.274 106.199  1.00  0.00           H  
ATOM   1403  HZ2 LYS A  92      48.931 109.977 105.363  1.00  0.00           H  
ATOM   1404  HZ3 LYS A  92      48.689 110.258 106.991  1.00  0.00           H  
ATOM   1405  N   TYR A  93      48.332 102.587 106.578  1.00  0.00           N  
ATOM   1406  CA  TYR A  93      48.284 101.132 106.400  1.00  0.00           C  
ATOM   1407  C   TYR A  93      47.540 100.684 105.113  1.00  0.00           C  
ATOM   1408  O   TYR A  93      48.093  99.953 104.292  1.00  0.00           O  
ATOM   1409  CB  TYR A  93      47.827 100.337 107.650  1.00  0.00           C  
ATOM   1410  CG  TYR A  93      48.350  98.897 107.702  1.00  0.00           C  
ATOM   1411  CD1 TYR A  93      49.383  98.633 108.604  1.00  0.00           C  
ATOM   1412  CD2 TYR A  93      47.753  97.933 106.858  1.00  0.00           C  
ATOM   1413  CE1 TYR A  93      49.948  97.380 108.552  1.00  0.00           C  
ATOM   1414  CE2 TYR A  93      48.279  96.611 106.932  1.00  0.00           C  
ATOM   1415  CZ  TYR A  93      49.348  96.341 107.769  1.00  0.00           C  
ATOM   1416  OH  TYR A  93      50.047  95.178 107.663  1.00  0.00           O  
ATOM   1417  H   TYR A  93      48.058 102.985 107.464  1.00  0.00           H  
ATOM   1418  HA  TYR A  93      49.309 100.785 106.275  1.00  0.00           H  
ATOM   1419  HB2 TYR A  93      47.960 100.792 108.632  1.00  0.00           H  
ATOM   1420  HB3 TYR A  93      46.741 100.358 107.551  1.00  0.00           H  
ATOM   1421  HD1 TYR A  93      49.878  99.393 109.189  1.00  0.00           H  
ATOM   1422  HD2 TYR A  93      46.803  98.117 106.377  1.00  0.00           H  
ATOM   1423  HE1 TYR A  93      50.889  97.209 109.053  1.00  0.00           H  
ATOM   1424  HE2 TYR A  93      47.951  95.806 106.291  1.00  0.00           H  
ATOM   1425  HH  TYR A  93      50.677  95.225 108.385  1.00  0.00           H  
ATOM   1426  N   ALA A  94      46.305 101.111 104.880  1.00  0.00           N  
ATOM   1427  CA  ALA A  94      45.430 100.810 103.699  1.00  0.00           C  
ATOM   1428  C   ALA A  94      45.973 101.310 102.378  1.00  0.00           C  
ATOM   1429  O   ALA A  94      45.826 100.540 101.428  1.00  0.00           O  
ATOM   1430  CB  ALA A  94      44.065 101.459 104.074  1.00  0.00           C  
ATOM   1431  H   ALA A  94      45.970 101.747 105.589  1.00  0.00           H  
ATOM   1432  HA  ALA A  94      45.258  99.752 103.497  1.00  0.00           H  
ATOM   1433  HB1 ALA A  94      43.283 101.244 103.345  1.00  0.00           H  
ATOM   1434  HB2 ALA A  94      43.733 101.136 105.061  1.00  0.00           H  
ATOM   1435  HB3 ALA A  94      44.277 102.516 104.233  1.00  0.00           H  
ATOM   1436  N   LEU A  95      46.637 102.482 102.283  1.00  0.00           N  
ATOM   1437  CA  LEU A  95      47.231 103.082 101.097  1.00  0.00           C  
ATOM   1438  C   LEU A  95      48.439 102.234 100.720  1.00  0.00           C  
ATOM   1439  O   LEU A  95      48.636 102.064  99.530  1.00  0.00           O  
ATOM   1440  CB  LEU A  95      47.661 104.586 101.334  1.00  0.00           C  
ATOM   1441  CG  LEU A  95      46.441 105.528 101.597  1.00  0.00           C  
ATOM   1442  CD1 LEU A  95      46.863 106.841 102.200  1.00  0.00           C  
ATOM   1443  CD2 LEU A  95      45.737 105.803 100.268  1.00  0.00           C  
ATOM   1444  H   LEU A  95      46.669 103.011 103.142  1.00  0.00           H  
ATOM   1445  HA  LEU A  95      46.483 102.948 100.317  1.00  0.00           H  
ATOM   1446  HB2 LEU A  95      48.265 104.631 102.240  1.00  0.00           H  
ATOM   1447  HB3 LEU A  95      48.140 105.069 100.482  1.00  0.00           H  
ATOM   1448  HG  LEU A  95      45.715 104.988 102.204  1.00  0.00           H  
ATOM   1449 HD11 LEU A  95      47.368 106.683 103.153  1.00  0.00           H  
ATOM   1450 HD12 LEU A  95      47.477 107.431 101.518  1.00  0.00           H  
ATOM   1451 HD13 LEU A  95      45.971 107.449 102.354  1.00  0.00           H  
ATOM   1452 HD21 LEU A  95      45.532 104.974  99.591  1.00  0.00           H  
ATOM   1453 HD22 LEU A  95      44.727 106.161 100.461  1.00  0.00           H  
ATOM   1454 HD23 LEU A  95      46.312 106.558  99.731  1.00  0.00           H  
ATOM   1455  N   LYS A  96      49.201 101.700 101.702  1.00  0.00           N  
ATOM   1456  CA  LYS A  96      50.378 100.854 101.402  1.00  0.00           C  
ATOM   1457  C   LYS A  96      49.942  99.494 100.811  1.00  0.00           C  
ATOM   1458  O   LYS A  96      50.492  99.080  99.828  1.00  0.00           O  
ATOM   1459  CB  LYS A  96      51.276 100.753 102.651  1.00  0.00           C  
ATOM   1460  CG  LYS A  96      52.581  99.989 102.512  1.00  0.00           C  
ATOM   1461  CD  LYS A  96      53.568 100.581 101.468  1.00  0.00           C  
ATOM   1462  CE  LYS A  96      54.982  99.949 101.442  1.00  0.00           C  
ATOM   1463  NZ  LYS A  96      55.884 100.561 100.365  1.00  0.00           N1+
ATOM   1464  H   LYS A  96      48.912 101.873 102.654  1.00  0.00           H  
ATOM   1465  HA  LYS A  96      51.042 101.377 100.715  1.00  0.00           H  
ATOM   1466  HB2 LYS A  96      51.493 101.747 103.042  1.00  0.00           H  
ATOM   1467  HB3 LYS A  96      50.710 100.209 103.408  1.00  0.00           H  
ATOM   1468  HG2 LYS A  96      52.921  99.867 103.539  1.00  0.00           H  
ATOM   1469  HG3 LYS A  96      52.312  98.989 102.170  1.00  0.00           H  
ATOM   1470  HD2 LYS A  96      53.031 100.402 100.537  1.00  0.00           H  
ATOM   1471  HD3 LYS A  96      53.687 101.640 101.697  1.00  0.00           H  
ATOM   1472  HE2 LYS A  96      55.358 100.151 102.444  1.00  0.00           H  
ATOM   1473  HE3 LYS A  96      54.855  98.875 101.311  1.00  0.00           H  
ATOM   1474  HZ1 LYS A  96      55.783 100.138  99.454  1.00  0.00           H  
ATOM   1475  HZ2 LYS A  96      55.838 101.569 100.336  1.00  0.00           H  
ATOM   1476  HZ3 LYS A  96      56.844 100.375 100.621  1.00  0.00           H  
ATOM   1477  N   GLU A  97      48.794  98.964 101.289  1.00  0.00           N  
ATOM   1478  CA  GLU A  97      48.087  97.816 100.601  1.00  0.00           C  
ATOM   1479  C   GLU A  97      47.757  98.137  99.101  1.00  0.00           C  
ATOM   1480  O   GLU A  97      48.156  97.324  98.243  1.00  0.00           O  
ATOM   1481  CB  GLU A  97      46.962  97.387 101.553  1.00  0.00           C  
ATOM   1482  CG  GLU A  97      47.412  96.872 102.934  1.00  0.00           C  
ATOM   1483  CD  GLU A  97      47.815  95.405 102.877  1.00  0.00           C  
ATOM   1484  OE1 GLU A  97      48.285  94.892 101.825  1.00  0.00           O  
ATOM   1485  OE2 GLU A  97      47.633  94.778 103.945  1.00  0.00           O1-
ATOM   1486  H   GLU A  97      48.282  99.414 102.035  1.00  0.00           H  
ATOM   1487  HA  GLU A  97      48.795  96.991 100.534  1.00  0.00           H  
ATOM   1488  HB2 GLU A  97      46.324  98.222 101.843  1.00  0.00           H  
ATOM   1489  HB3 GLU A  97      46.393  96.579 101.092  1.00  0.00           H  
ATOM   1490  HG2 GLU A  97      48.270  97.453 103.271  1.00  0.00           H  
ATOM   1491  HG3 GLU A  97      46.571  97.084 103.595  1.00  0.00           H  
ATOM   1492  N   ARG A  98      47.023  99.227  98.824  1.00  0.00           N  
ATOM   1493  CA  ARG A  98      46.721  99.528  97.374  1.00  0.00           C  
ATOM   1494  C   ARG A  98      48.017  99.636  96.638  1.00  0.00           C  
ATOM   1495  O   ARG A  98      48.020  99.126  95.518  1.00  0.00           O  
ATOM   1496  CB  ARG A  98      45.937 100.797  97.347  1.00  0.00           C  
ATOM   1497  CG  ARG A  98      45.197 101.029  95.995  1.00  0.00           C  
ATOM   1498  CD  ARG A  98      44.221 102.196  95.992  1.00  0.00           C  
ATOM   1499  NE  ARG A  98      44.928 103.453  96.305  1.00  0.00           N  
ATOM   1500  CZ  ARG A  98      44.546 104.723  96.393  1.00  0.00           C  
ATOM   1501  NH1 ARG A  98      43.263 105.073  96.182  1.00  0.00           N1+
ATOM   1502  NH2 ARG A  98      45.351 105.597  96.836  1.00  0.00           N  
ATOM   1503  H   ARG A  98      46.682  99.837  99.552  1.00  0.00           H  
ATOM   1504  HA  ARG A  98      46.097  98.765  96.909  1.00  0.00           H  
ATOM   1505  HB2 ARG A  98      45.159 100.886  98.106  1.00  0.00           H  
ATOM   1506  HB3 ARG A  98      46.575 101.634  97.630  1.00  0.00           H  
ATOM   1507  HG2 ARG A  98      45.937 101.257  95.227  1.00  0.00           H  
ATOM   1508  HG3 ARG A  98      44.548 100.187  95.750  1.00  0.00           H  
ATOM   1509  HD2 ARG A  98      43.661 102.299  95.063  1.00  0.00           H  
ATOM   1510  HD3 ARG A  98      43.367 102.125  96.666  1.00  0.00           H  
ATOM   1511  HE  ARG A  98      45.936 103.447  96.254  1.00  0.00           H  
ATOM   1512 HH11 ARG A  98      42.535 104.469  95.829  1.00  0.00           H  
ATOM   1513 HH12 ARG A  98      42.963 106.025  96.339  1.00  0.00           H  
ATOM   1514 HH21 ARG A  98      46.236 105.286  97.214  1.00  0.00           H  
ATOM   1515 HH22 ARG A  98      45.060 106.562  96.789  1.00  0.00           H  
ATOM   1516  N   TRP A  99      48.977 100.397  97.166  1.00  0.00           N  
ATOM   1517  CA  TRP A  99      50.180 100.757  96.378  1.00  0.00           C  
ATOM   1518  C   TRP A  99      51.091  99.504  96.215  1.00  0.00           C  
ATOM   1519  O   TRP A  99      51.645  99.496  95.113  1.00  0.00           O  
ATOM   1520  CB  TRP A  99      50.960 101.842  97.258  1.00  0.00           C  
ATOM   1521  CG  TRP A  99      52.374 102.066  96.928  1.00  0.00           C  
ATOM   1522  CD1 TRP A  99      53.466 101.396  97.369  1.00  0.00           C  
ATOM   1523  CD2 TRP A  99      52.940 102.855  95.811  1.00  0.00           C  
ATOM   1524  CE2 TRP A  99      54.356 102.887  95.921  1.00  0.00           C  
ATOM   1525  CE3 TRP A  99      52.410 103.722  94.824  1.00  0.00           C  
ATOM   1526  NE1 TRP A  99      54.597 101.974  96.889  1.00  0.00           N  
ATOM   1527  CZ2 TRP A  99      55.192 103.756  95.076  1.00  0.00           C  
ATOM   1528  CZ3 TRP A  99      53.242 104.506  93.982  1.00  0.00           C  
ATOM   1529  CH2 TRP A  99      54.603 104.583  94.159  1.00  0.00           C  
ATOM   1530  H   TRP A  99      48.897 100.752  98.108  1.00  0.00           H  
ATOM   1531  HA  TRP A  99      49.871 101.077  95.383  1.00  0.00           H  
ATOM   1532  HB2 TRP A  99      50.478 102.820  97.280  1.00  0.00           H  
ATOM   1533  HB3 TRP A  99      50.953 101.448  98.274  1.00  0.00           H  
ATOM   1534  HD1 TRP A  99      53.456 100.704  98.198  1.00  0.00           H  
ATOM   1535  HE1 TRP A  99      55.497 101.740  97.284  1.00  0.00           H  
ATOM   1536  HE3 TRP A  99      51.357 103.788  94.594  1.00  0.00           H  
ATOM   1537  HZ2 TRP A  99      56.251 103.719  95.285  1.00  0.00           H  
ATOM   1538  HZ3 TRP A  99      52.862 105.189  93.236  1.00  0.00           H  
ATOM   1539  HH2 TRP A  99      55.200 105.214  93.517  1.00  0.00           H  
ATOM   1540  N   ASN A 100      51.203  98.518  97.127  1.00  0.00           N  
ATOM   1541  CA  ASN A 100      51.989  97.299  96.969  1.00  0.00           C  
ATOM   1542  C   ASN A 100      51.420  96.479  95.837  1.00  0.00           C  
ATOM   1543  O   ASN A 100      52.132  95.595  95.362  1.00  0.00           O  
ATOM   1544  CB  ASN A 100      52.055  96.485  98.305  1.00  0.00           C  
ATOM   1545  CG  ASN A 100      53.038  97.012  99.298  1.00  0.00           C  
ATOM   1546  ND2 ASN A 100      53.011  96.429 100.478  1.00  0.00           N  
ATOM   1547  OD1 ASN A 100      53.775  97.967  99.101  1.00  0.00           O  
ATOM   1548  H   ASN A 100      50.761  98.685  98.020  1.00  0.00           H  
ATOM   1549  HA  ASN A 100      52.986  97.667  96.727  1.00  0.00           H  
ATOM   1550  HB2 ASN A 100      51.048  96.590  98.707  1.00  0.00           H  
ATOM   1551  HB3 ASN A 100      52.216  95.423  98.122  1.00  0.00           H  
ATOM   1552 HD21 ASN A 100      53.716  96.743 101.128  1.00  0.00           H  
ATOM   1553 HD22 ASN A 100      52.166  95.955 100.765  1.00  0.00           H  
ATOM   1554  N   ARG A 101      50.265  96.780  95.257  1.00  0.00           N  
ATOM   1555  CA  ARG A 101      49.624  96.119  94.082  1.00  0.00           C  
ATOM   1556  C   ARG A 101      49.151  97.080  92.962  1.00  0.00           C  
ATOM   1557  O   ARG A 101      48.361  96.658  92.139  1.00  0.00           O  
ATOM   1558  CB  ARG A 101      48.503  95.169  94.579  1.00  0.00           C  
ATOM   1559  CG  ARG A 101      49.091  94.030  95.616  1.00  0.00           C  
ATOM   1560  CD  ARG A 101      47.967  93.024  96.072  1.00  0.00           C  
ATOM   1561  NE  ARG A 101      47.516  92.158  94.965  1.00  0.00           N  
ATOM   1562  CZ  ARG A 101      46.806  91.119  95.024  1.00  0.00           C  
ATOM   1563  NH1 ARG A 101      46.239  90.761  96.148  1.00  0.00           N1+
ATOM   1564  NH2 ARG A 101      46.572  90.389  94.003  1.00  0.00           N  
ATOM   1565  H   ARG A 101      49.748  97.541  95.672  1.00  0.00           H  
ATOM   1566  HA  ARG A 101      50.387  95.563  93.539  1.00  0.00           H  
ATOM   1567  HB2 ARG A 101      47.796  95.808  95.109  1.00  0.00           H  
ATOM   1568  HB3 ARG A 101      48.110  94.710  93.672  1.00  0.00           H  
ATOM   1569  HG2 ARG A 101      49.798  93.452  95.021  1.00  0.00           H  
ATOM   1570  HG3 ARG A 101      49.677  94.455  96.431  1.00  0.00           H  
ATOM   1571  HD2 ARG A 101      48.387  92.259  96.725  1.00  0.00           H  
ATOM   1572  HD3 ARG A 101      47.157  93.591  96.530  1.00  0.00           H  
ATOM   1573  HE  ARG A 101      47.804  92.479  94.051  1.00  0.00           H  
ATOM   1574 HH11 ARG A 101      46.408  91.268  97.004  1.00  0.00           H  
ATOM   1575 HH12 ARG A 101      45.632  89.953  96.135  1.00  0.00           H  
ATOM   1576 HH21 ARG A 101      47.107  90.506  93.155  1.00  0.00           H  
ATOM   1577 HH22 ARG A 101      45.866  89.669  94.075  1.00  0.00           H  
ATOM   1578  N   ARG A 102      49.576  98.327  92.974  1.00  0.00           N  
ATOM   1579  CA  ARG A 102      49.013  99.440  92.231  1.00  0.00           C  
ATOM   1580  C   ARG A 102      48.817  99.167  90.754  1.00  0.00           C  
ATOM   1581  O   ARG A 102      47.927  99.785  90.177  1.00  0.00           O  
ATOM   1582  CB  ARG A 102      49.807 100.711  92.502  1.00  0.00           C  
ATOM   1583  CG  ARG A 102      51.235 100.534  91.883  1.00  0.00           C  
ATOM   1584  CD  ARG A 102      52.364 101.299  92.599  1.00  0.00           C  
ATOM   1585  NE  ARG A 102      53.680 100.926  92.048  1.00  0.00           N  
ATOM   1586  CZ  ARG A 102      54.609 100.091  92.525  1.00  0.00           C  
ATOM   1587  NH1 ARG A 102      54.295  99.318  93.465  1.00  0.00           N1+
ATOM   1588  NH2 ARG A 102      55.786 100.027  91.981  1.00  0.00           N  
ATOM   1589  H   ARG A 102      50.299  98.549  93.645  1.00  0.00           H  
ATOM   1590  HA  ARG A 102      47.988  99.608  92.561  1.00  0.00           H  
ATOM   1591  HB2 ARG A 102      49.389 101.611  92.051  1.00  0.00           H  
ATOM   1592  HB3 ARG A 102      49.776 100.816  93.587  1.00  0.00           H  
ATOM   1593  HG2 ARG A 102      51.541  99.488  91.862  1.00  0.00           H  
ATOM   1594  HG3 ARG A 102      51.184 100.862  90.846  1.00  0.00           H  
ATOM   1595  HD2 ARG A 102      52.215 102.375  92.513  1.00  0.00           H  
ATOM   1596  HD3 ARG A 102      52.266 100.990  93.640  1.00  0.00           H  
ATOM   1597  HE  ARG A 102      53.956 101.399  91.199  1.00  0.00           H  
ATOM   1598 HH11 ARG A 102      53.391  99.430  93.903  1.00  0.00           H  
ATOM   1599 HH12 ARG A 102      54.913  98.582  93.772  1.00  0.00           H  
ATOM   1600 HH21 ARG A 102      56.112 100.734  91.339  1.00  0.00           H  
ATOM   1601 HH22 ARG A 102      56.394  99.251  92.200  1.00  0.00           H  
ATOM   1602  N   LYS A 103      49.600  98.231  90.130  1.00  0.00           N  
ATOM   1603  CA  LYS A 103      49.601  97.708  88.721  1.00  0.00           C  
ATOM   1604  C   LYS A 103      48.484  96.743  88.399  1.00  0.00           C  
ATOM   1605  O   LYS A 103      48.194  96.481  87.231  1.00  0.00           O  
ATOM   1606  CB  LYS A 103      50.979  97.016  88.502  1.00  0.00           C  
ATOM   1607  CG  LYS A 103      52.163  98.093  88.643  1.00  0.00           C  
ATOM   1608  CD  LYS A 103      53.432  97.305  88.437  1.00  0.00           C  
ATOM   1609  CE  LYS A 103      54.637  98.175  88.783  1.00  0.00           C  
ATOM   1610  NZ  LYS A 103      55.832  97.344  88.932  1.00  0.00           N1+
ATOM   1611  H   LYS A 103      50.101  97.668  90.803  1.00  0.00           H  
ATOM   1612  HA  LYS A 103      49.498  98.549  88.036  1.00  0.00           H  
ATOM   1613  HB2 LYS A 103      51.060  96.171  89.188  1.00  0.00           H  
ATOM   1614  HB3 LYS A 103      51.008  96.497  87.544  1.00  0.00           H  
ATOM   1615  HG2 LYS A 103      52.066  98.913  87.932  1.00  0.00           H  
ATOM   1616  HG3 LYS A 103      52.148  98.457  89.670  1.00  0.00           H  
ATOM   1617  HD2 LYS A 103      53.406  96.508  89.181  1.00  0.00           H  
ATOM   1618  HD3 LYS A 103      53.423  96.842  87.451  1.00  0.00           H  
ATOM   1619  HE2 LYS A 103      54.921  98.846  87.973  1.00  0.00           H  
ATOM   1620  HE3 LYS A 103      54.478  98.722  89.712  1.00  0.00           H  
ATOM   1621  HZ1 LYS A 103      55.922  96.715  89.717  1.00  0.00           H  
ATOM   1622  HZ2 LYS A 103      55.912  96.825  88.070  1.00  0.00           H  
ATOM   1623  HZ3 LYS A 103      56.563  98.033  89.041  1.00  0.00           H  
ATOM   1624  N   GLU A 104      47.905  96.172  89.436  1.00  0.00           N  
ATOM   1625  CA  GLU A 104      46.736  95.290  89.313  1.00  0.00           C  
ATOM   1626  C   GLU A 104      45.485  96.137  89.048  1.00  0.00           C  
ATOM   1627  O   GLU A 104      45.241  97.040  89.753  1.00  0.00           O  
ATOM   1628  CB  GLU A 104      46.629  94.323  90.454  1.00  0.00           C  
ATOM   1629  CG  GLU A 104      47.880  93.457  90.600  1.00  0.00           C  
ATOM   1630  CD  GLU A 104      47.828  92.201  91.466  1.00  0.00           C  
ATOM   1631  OE1 GLU A 104      48.600  92.100  92.426  1.00  0.00           O  
ATOM   1632  OE2 GLU A 104      47.106  91.233  91.119  1.00  0.00           O1-
ATOM   1633  H   GLU A 104      48.045  96.484  90.387  1.00  0.00           H  
ATOM   1634  HA  GLU A 104      46.948  94.623  88.478  1.00  0.00           H  
ATOM   1635  HB2 GLU A 104      46.398  94.889  91.356  1.00  0.00           H  
ATOM   1636  HB3 GLU A 104      45.782  93.673  90.238  1.00  0.00           H  
ATOM   1637  HG2 GLU A 104      48.189  93.056  89.634  1.00  0.00           H  
ATOM   1638  HG3 GLU A 104      48.600  94.167  91.007  1.00  0.00           H  
ATOM   1639  N   PRO A 105      44.661  95.814  88.024  1.00  0.00           N  
ATOM   1640  CA  PRO A 105      43.532  96.697  87.631  1.00  0.00           C  
ATOM   1641  C   PRO A 105      42.318  96.979  88.579  1.00  0.00           C  
ATOM   1642  O   PRO A 105      41.645  97.989  88.440  1.00  0.00           O  
ATOM   1643  CB  PRO A 105      43.063  96.188  86.212  1.00  0.00           C  
ATOM   1644  CG  PRO A 105      44.134  95.173  85.731  1.00  0.00           C  
ATOM   1645  CD  PRO A 105      44.673  94.652  87.110  1.00  0.00           C  
ATOM   1646  HA  PRO A 105      43.955  97.685  87.451  1.00  0.00           H  
ATOM   1647  HB2 PRO A 105      42.141  95.618  86.330  1.00  0.00           H  
ATOM   1648  HB3 PRO A 105      42.837  97.036  85.565  1.00  0.00           H  
ATOM   1649  HG2 PRO A 105      43.712  94.306  85.224  1.00  0.00           H  
ATOM   1650  HG3 PRO A 105      44.907  95.738  85.210  1.00  0.00           H  
ATOM   1651  HD2 PRO A 105      44.019  93.858  87.470  1.00  0.00           H  
ATOM   1652  HD3 PRO A 105      45.694  94.293  86.976  1.00  0.00           H  
ATOM   1653  N   ALA A 106      42.109  96.136  89.565  1.00  0.00           N  
ATOM   1654  CA  ALA A 106      41.094  96.442  90.612  1.00  0.00           C  
ATOM   1655  C   ALA A 106      41.666  97.320  91.675  1.00  0.00           C  
ATOM   1656  O   ALA A 106      41.091  98.344  92.024  1.00  0.00           O  
ATOM   1657  CB  ALA A 106      40.616  95.046  91.207  1.00  0.00           C  
ATOM   1658  H   ALA A 106      42.743  95.367  89.722  1.00  0.00           H  
ATOM   1659  HA  ALA A 106      40.260  97.004  90.193  1.00  0.00           H  
ATOM   1660  HB1 ALA A 106      40.158  94.379  90.475  1.00  0.00           H  
ATOM   1661  HB2 ALA A 106      41.479  94.575  91.676  1.00  0.00           H  
ATOM   1662  HB3 ALA A 106      39.877  95.270  91.976  1.00  0.00           H  
ATOM   1663  N   PHE A 107      42.881  96.976  92.087  1.00  0.00           N  
ATOM   1664  CA  PHE A 107      43.599  97.810  93.079  1.00  0.00           C  
ATOM   1665  C   PHE A 107      43.880  99.231  92.537  1.00  0.00           C  
ATOM   1666  O   PHE A 107      43.788 100.192  93.246  1.00  0.00           O  
ATOM   1667  CB  PHE A 107      44.872  97.055  93.351  1.00  0.00           C  
ATOM   1668  CG  PHE A 107      44.787  95.812  94.219  1.00  0.00           C  
ATOM   1669  CD1 PHE A 107      44.415  94.538  93.671  1.00  0.00           C  
ATOM   1670  CD2 PHE A 107      44.814  95.991  95.629  1.00  0.00           C  
ATOM   1671  CE1 PHE A 107      44.252  93.451  94.531  1.00  0.00           C  
ATOM   1672  CE2 PHE A 107      44.463  94.969  96.460  1.00  0.00           C  
ATOM   1673  CZ  PHE A 107      44.250  93.684  95.878  1.00  0.00           C  
ATOM   1674  H   PHE A 107      43.404  96.219  91.670  1.00  0.00           H  
ATOM   1675  HA  PHE A 107      42.945  97.943  93.942  1.00  0.00           H  
ATOM   1676  HB2 PHE A 107      45.324  96.767  92.401  1.00  0.00           H  
ATOM   1677  HB3 PHE A 107      45.566  97.735  93.846  1.00  0.00           H  
ATOM   1678  HD1 PHE A 107      44.241  94.416  92.611  1.00  0.00           H  
ATOM   1679  HD2 PHE A 107      45.039  96.934  96.106  1.00  0.00           H  
ATOM   1680  HE1 PHE A 107      43.837  92.531  94.145  1.00  0.00           H  
ATOM   1681  HE2 PHE A 107      44.376  95.161  97.519  1.00  0.00           H  
ATOM   1682  HZ  PHE A 107      44.082  92.882  96.580  1.00  0.00           H  
ATOM   1683  N   ASP A 108      44.114  99.447  91.206  1.00  0.00           N  
ATOM   1684  CA  ASP A 108      44.346 100.724  90.543  1.00  0.00           C  
ATOM   1685  C   ASP A 108      43.184 101.680  90.863  1.00  0.00           C  
ATOM   1686  O   ASP A 108      43.258 102.926  91.057  1.00  0.00           O  
ATOM   1687  CB  ASP A 108      44.363 100.493  89.047  1.00  0.00           C  
ATOM   1688  CG  ASP A 108      44.437 101.822  88.277  1.00  0.00           C  
ATOM   1689  OD1 ASP A 108      45.531 102.383  88.241  1.00  0.00           O  
ATOM   1690  OD2 ASP A 108      43.448 102.183  87.616  1.00  0.00           O1-
ATOM   1691  H   ASP A 108      44.243  98.605  90.663  1.00  0.00           H  
ATOM   1692  HA  ASP A 108      45.209 101.206  91.003  1.00  0.00           H  
ATOM   1693  HB2 ASP A 108      45.223  99.886  88.766  1.00  0.00           H  
ATOM   1694  HB3 ASP A 108      43.514  99.857  88.796  1.00  0.00           H  
ATOM   1695  N   LYS A 109      41.965 101.184  90.755  1.00  0.00           N  
ATOM   1696  CA  LYS A 109      40.600 101.824  90.940  1.00  0.00           C  
ATOM   1697  C   LYS A 109      40.027 101.720  92.326  1.00  0.00           C  
ATOM   1698  O   LYS A 109      38.886 102.171  92.537  1.00  0.00           O  
ATOM   1699  CB  LYS A 109      39.621 101.084  89.948  1.00  0.00           C  
ATOM   1700  CG  LYS A 109      39.944 101.226  88.465  1.00  0.00           C  
ATOM   1701  CD  LYS A 109      39.321 100.082  87.648  1.00  0.00           C  
ATOM   1702  CE  LYS A 109      39.545  99.901  86.170  1.00  0.00           C  
ATOM   1703  NZ  LYS A 109      40.957  99.642  85.722  1.00  0.00           N1+
ATOM   1704  H   LYS A 109      41.848 100.203  90.543  1.00  0.00           H  
ATOM   1705  HA  LYS A 109      40.553 102.906  90.818  1.00  0.00           H  
ATOM   1706  HB2 LYS A 109      39.709 100.041  90.250  1.00  0.00           H  
ATOM   1707  HB3 LYS A 109      38.629 101.513  90.093  1.00  0.00           H  
ATOM   1708  HG2 LYS A 109      39.681 102.190  88.029  1.00  0.00           H  
ATOM   1709  HG3 LYS A 109      41.021 101.182  88.306  1.00  0.00           H  
ATOM   1710  HD2 LYS A 109      39.483  99.147  88.186  1.00  0.00           H  
ATOM   1711  HD3 LYS A 109      38.268 100.312  87.803  1.00  0.00           H  
ATOM   1712  HE2 LYS A 109      38.869  99.115  85.835  1.00  0.00           H  
ATOM   1713  HE3 LYS A 109      39.202 100.811  85.679  1.00  0.00           H  
ATOM   1714  HZ1 LYS A 109      40.918  99.327  84.762  1.00  0.00           H  
ATOM   1715  HZ2 LYS A 109      41.492 100.480  85.892  1.00  0.00           H  
ATOM   1716  HZ3 LYS A 109      41.500  98.920  86.173  1.00  0.00           H  
ATOM   1717  N   TRP A 110      40.734 101.062  93.323  1.00  0.00           N  
ATOM   1718  CA  TRP A 110      40.254 101.079  94.729  1.00  0.00           C  
ATOM   1719  C   TRP A 110      40.482 102.547  95.241  1.00  0.00           C  
ATOM   1720  O   TRP A 110      41.571 103.133  95.201  1.00  0.00           O  
ATOM   1721  CB  TRP A 110      40.960  99.954  95.509  1.00  0.00           C  
ATOM   1722  CG  TRP A 110      40.805  99.756  96.963  1.00  0.00           C  
ATOM   1723  CD1 TRP A 110      39.817 100.157  97.739  1.00  0.00           C  
ATOM   1724  CD2 TRP A 110      41.675  99.095  97.930  1.00  0.00           C  
ATOM   1725  CE2 TRP A 110      41.179  99.237  99.321  1.00  0.00           C  
ATOM   1726  CE3 TRP A 110      42.953  98.481  97.855  1.00  0.00           C  
ATOM   1727  NE1 TRP A 110      40.019  99.970  99.114  1.00  0.00           N  
ATOM   1728  CZ2 TRP A 110      41.841  98.879 100.514  1.00  0.00           C  
ATOM   1729  CZ3 TRP A 110      43.623  97.966  99.042  1.00  0.00           C  
ATOM   1730  CH2 TRP A 110      43.108  98.251 100.352  1.00  0.00           C  
ATOM   1731  H   TRP A 110      41.630 100.633  93.139  1.00  0.00           H  
ATOM   1732  HA  TRP A 110      39.173 100.940  94.734  1.00  0.00           H  
ATOM   1733  HB2 TRP A 110      40.629  99.056  94.986  1.00  0.00           H  
ATOM   1734  HB3 TRP A 110      41.997 100.127  95.219  1.00  0.00           H  
ATOM   1735  HD1 TRP A 110      38.924 100.633  97.361  1.00  0.00           H  
ATOM   1736  HE1 TRP A 110      39.382 100.081  99.891  1.00  0.00           H  
ATOM   1737  HE3 TRP A 110      43.558  98.523  96.961  1.00  0.00           H  
ATOM   1738  HZ2 TRP A 110      41.390  99.116 101.466  1.00  0.00           H  
ATOM   1739  HZ3 TRP A 110      44.566  97.457  98.910  1.00  0.00           H  
ATOM   1740  HH2 TRP A 110      43.754  97.981 101.174  1.00  0.00           H  
ATOM   1741  N   VAL A 111      39.404 103.164  95.711  1.00  0.00           N  
ATOM   1742  CA  VAL A 111      39.390 104.536  96.377  1.00  0.00           C  
ATOM   1743  C   VAL A 111      39.431 104.314  97.845  1.00  0.00           C  
ATOM   1744  O   VAL A 111      38.650 103.494  98.373  1.00  0.00           O  
ATOM   1745  CB  VAL A 111      38.242 105.386  95.919  1.00  0.00           C  
ATOM   1746  CG1 VAL A 111      37.963 106.649  96.714  1.00  0.00           C  
ATOM   1747  CG2 VAL A 111      38.505 105.794  94.443  1.00  0.00           C  
ATOM   1748  H   VAL A 111      38.518 102.680  95.754  1.00  0.00           H  
ATOM   1749  HA  VAL A 111      40.298 105.059  96.078  1.00  0.00           H  
ATOM   1750  HB  VAL A 111      37.385 104.722  96.033  1.00  0.00           H  
ATOM   1751 HG11 VAL A 111      38.106 106.541  97.789  1.00  0.00           H  
ATOM   1752 HG12 VAL A 111      38.712 107.368  96.379  1.00  0.00           H  
ATOM   1753 HG13 VAL A 111      36.985 107.027  96.415  1.00  0.00           H  
ATOM   1754 HG21 VAL A 111      37.540 106.082  94.027  1.00  0.00           H  
ATOM   1755 HG22 VAL A 111      39.206 106.619  94.316  1.00  0.00           H  
ATOM   1756 HG23 VAL A 111      38.665 104.953  93.769  1.00  0.00           H  
ATOM   1757  N   ILE A 112      40.367 104.939  98.554  1.00  0.00           N  
ATOM   1758  CA  ILE A 112      40.416 105.028  99.986  1.00  0.00           C  
ATOM   1759  C   ILE A 112      40.218 106.457 100.311  1.00  0.00           C  
ATOM   1760  O   ILE A 112      40.836 107.318  99.631  1.00  0.00           O  
ATOM   1761  CB  ILE A 112      41.785 104.512 100.496  1.00  0.00           C  
ATOM   1762  CG1 ILE A 112      41.898 103.025 100.058  1.00  0.00           C  
ATOM   1763  CG2 ILE A 112      42.055 104.529 101.991  1.00  0.00           C  
ATOM   1764  CD1 ILE A 112      43.334 102.508 100.016  1.00  0.00           C  
ATOM   1765  H   ILE A 112      40.857 105.634  98.009  1.00  0.00           H  
ATOM   1766  HA  ILE A 112      39.626 104.417 100.422  1.00  0.00           H  
ATOM   1767  HB  ILE A 112      42.616 105.004  99.989  1.00  0.00           H  
ATOM   1768 HG12 ILE A 112      41.357 102.468 100.823  1.00  0.00           H  
ATOM   1769 HG13 ILE A 112      41.440 102.777  99.101  1.00  0.00           H  
ATOM   1770 HG21 ILE A 112      43.101 104.263 102.148  1.00  0.00           H  
ATOM   1771 HG22 ILE A 112      41.891 105.568 102.276  1.00  0.00           H  
ATOM   1772 HG23 ILE A 112      41.348 103.933 102.568  1.00  0.00           H  
ATOM   1773 HD11 ILE A 112      43.858 102.950  99.169  1.00  0.00           H  
ATOM   1774 HD12 ILE A 112      43.805 102.804 100.953  1.00  0.00           H  
ATOM   1775 HD13 ILE A 112      43.304 101.418  99.997  1.00  0.00           H  
ATOM   1776  N   GLU A 113      39.327 106.826 101.194  1.00  0.00           N  
ATOM   1777  CA  GLU A 113      38.856 108.219 101.370  1.00  0.00           C  
ATOM   1778  C   GLU A 113      38.680 108.557 102.917  1.00  0.00           C  
ATOM   1779  O   GLU A 113      37.780 108.068 103.593  1.00  0.00           O  
ATOM   1780  CB  GLU A 113      37.651 108.533 100.448  1.00  0.00           C  
ATOM   1781  CG  GLU A 113      37.315 110.050 100.589  1.00  0.00           C  
ATOM   1782  CD  GLU A 113      38.270 110.888  99.783  1.00  0.00           C  
ATOM   1783  OE1 GLU A 113      39.128 111.573 100.351  1.00  0.00           O  
ATOM   1784  OE2 GLU A 113      38.186 110.903  98.513  1.00  0.00           O1-
ATOM   1785  H   GLU A 113      38.807 106.168 101.757  1.00  0.00           H  
ATOM   1786  HA  GLU A 113      39.624 108.930 101.065  1.00  0.00           H  
ATOM   1787  HB2 GLU A 113      37.947 108.277  99.431  1.00  0.00           H  
ATOM   1788  HB3 GLU A 113      36.777 107.981 100.793  1.00  0.00           H  
ATOM   1789  HG2 GLU A 113      36.309 110.165 100.184  1.00  0.00           H  
ATOM   1790  HG3 GLU A 113      37.432 110.317 101.639  1.00  0.00           H  
ATOM   1791  N   GLU A 114      39.492 109.447 103.519  1.00  0.00           N  
ATOM   1792  CA  GLU A 114      39.335 109.997 104.864  1.00  0.00           C  
ATOM   1793  C   GLU A 114      37.938 110.812 104.973  1.00  0.00           C  
ATOM   1794  O   GLU A 114      37.833 111.828 104.260  1.00  0.00           O  
ATOM   1795  CB  GLU A 114      40.522 110.966 105.029  1.00  0.00           C  
ATOM   1796  CG  GLU A 114      40.605 111.862 106.288  1.00  0.00           C  
ATOM   1797  CD  GLU A 114      41.896 112.758 106.289  1.00  0.00           C  
ATOM   1798  OE1 GLU A 114      42.293 113.393 107.301  1.00  0.00           O  
ATOM   1799  OE2 GLU A 114      42.321 113.066 105.192  1.00  0.00           O1-
ATOM   1800  H   GLU A 114      40.178 109.963 102.986  1.00  0.00           H  
ATOM   1801  HA  GLU A 114      39.440 109.241 105.642  1.00  0.00           H  
ATOM   1802  HB2 GLU A 114      41.443 110.389 104.939  1.00  0.00           H  
ATOM   1803  HB3 GLU A 114      40.536 111.667 104.195  1.00  0.00           H  
ATOM   1804  HG2 GLU A 114      39.718 112.491 106.355  1.00  0.00           H  
ATOM   1805  HG3 GLU A 114      40.658 111.181 107.139  1.00  0.00           H  
ATOM   1806  N   ALA A 115      37.127 110.260 105.840  1.00  0.00           N  
ATOM   1807  CA  ALA A 115      35.722 110.721 105.945  1.00  0.00           C  
ATOM   1808  C   ALA A 115      35.036 110.226 107.311  1.00  0.00           C  
ATOM   1809  O   ALA A 115      35.384 109.173 107.718  1.00  0.00           O  
ATOM   1810  CB  ALA A 115      35.002 110.110 104.749  1.00  0.00           C  
ATOM   1811  H   ALA A 115      37.480 109.540 106.453  1.00  0.00           H  
ATOM   1812  HA  ALA A 115      35.675 111.810 105.913  1.00  0.00           H  
ATOM   1813  HB1 ALA A 115      34.942 109.023 104.789  1.00  0.00           H  
ATOM   1814  HB2 ALA A 115      34.008 110.556 104.695  1.00  0.00           H  
ATOM   1815  HB3 ALA A 115      35.454 110.394 103.798  1.00  0.00           H  
ATOM   1816  N   ASN A 116      34.138 110.946 107.893  1.00  0.00           N  
ATOM   1817  CA  ASN A 116      33.632 110.693 109.303  1.00  0.00           C  
ATOM   1818  C   ASN A 116      32.190 110.225 109.305  1.00  0.00           C  
ATOM   1819  O   ASN A 116      31.356 110.954 108.783  1.00  0.00           O  
ATOM   1820  CB  ASN A 116      33.843 111.949 110.063  1.00  0.00           C  
ATOM   1821  CG  ASN A 116      33.133 112.071 111.432  1.00  0.00           C  
ATOM   1822  ND2 ASN A 116      33.007 113.255 111.938  1.00  0.00           N  
ATOM   1823  OD1 ASN A 116      32.731 111.094 112.091  1.00  0.00           O  
ATOM   1824  H   ASN A 116      33.855 111.796 107.428  1.00  0.00           H  
ATOM   1825  HA  ASN A 116      34.285 109.923 109.714  1.00  0.00           H  
ATOM   1826  HB2 ASN A 116      34.906 112.149 110.200  1.00  0.00           H  
ATOM   1827  HB3 ASN A 116      33.422 112.744 109.447  1.00  0.00           H  
ATOM   1828 HD21 ASN A 116      32.516 113.197 112.819  1.00  0.00           H  
ATOM   1829 HD22 ASN A 116      33.193 114.123 111.458  1.00  0.00           H  
ATOM   1830  N   TRP A 117      31.883 109.128 110.062  1.00  0.00           N  
ATOM   1831  CA  TRP A 117      30.490 108.646 110.035  1.00  0.00           C  
ATOM   1832  C   TRP A 117      29.416 109.666 110.316  1.00  0.00           C  
ATOM   1833  O   TRP A 117      28.312 109.547 109.735  1.00  0.00           O  
ATOM   1834  CB  TRP A 117      30.329 107.462 111.004  1.00  0.00           C  
ATOM   1835  CG  TRP A 117      31.210 106.284 110.803  1.00  0.00           C  
ATOM   1836  CD1 TRP A 117      32.149 106.113 109.815  1.00  0.00           C  
ATOM   1837  CD2 TRP A 117      31.390 105.149 111.691  1.00  0.00           C  
ATOM   1838  CE2 TRP A 117      32.554 104.446 111.270  1.00  0.00           C  
ATOM   1839  CE3 TRP A 117      30.909 104.729 112.948  1.00  0.00           C  
ATOM   1840  NE1 TRP A 117      32.883 104.963 110.056  1.00  0.00           N  
ATOM   1841  CZ2 TRP A 117      33.133 103.423 111.978  1.00  0.00           C  
ATOM   1842  CZ3 TRP A 117      31.468 103.699 113.723  1.00  0.00           C  
ATOM   1843  CH2 TRP A 117      32.535 103.003 113.203  1.00  0.00           C  
ATOM   1844  H   TRP A 117      32.644 108.600 110.465  1.00  0.00           H  
ATOM   1845  HA  TRP A 117      30.232 108.174 109.087  1.00  0.00           H  
ATOM   1846  HB2 TRP A 117      30.478 107.766 112.039  1.00  0.00           H  
ATOM   1847  HB3 TRP A 117      29.294 107.139 110.880  1.00  0.00           H  
ATOM   1848  HD1 TRP A 117      32.373 106.729 108.957  1.00  0.00           H  
ATOM   1849  HE1 TRP A 117      33.490 104.495 109.397  1.00  0.00           H  
ATOM   1850  HE3 TRP A 117      30.091 105.316 113.335  1.00  0.00           H  
ATOM   1851  HZ2 TRP A 117      34.024 102.969 111.568  1.00  0.00           H  
ATOM   1852  HZ3 TRP A 117      31.066 103.345 114.660  1.00  0.00           H  
ATOM   1853  HH2 TRP A 117      32.951 102.167 113.743  1.00  0.00           H  
ATOM   1854  N   LEU A 118      29.662 110.662 111.199  1.00  0.00           N  
ATOM   1855  CA  LEU A 118      28.680 111.699 111.626  1.00  0.00           C  
ATOM   1856  C   LEU A 118      28.445 112.716 110.551  1.00  0.00           C  
ATOM   1857  O   LEU A 118      27.292 113.220 110.496  1.00  0.00           O  
ATOM   1858  CB  LEU A 118      29.117 112.349 112.990  1.00  0.00           C  
ATOM   1859  CG  LEU A 118      29.392 111.397 114.163  1.00  0.00           C  
ATOM   1860  CD1 LEU A 118      30.062 112.123 115.318  1.00  0.00           C  
ATOM   1861  CD2 LEU A 118      28.129 110.736 114.722  1.00  0.00           C  
ATOM   1862  H   LEU A 118      30.486 110.664 111.783  1.00  0.00           H  
ATOM   1863  HA  LEU A 118      27.674 111.283 111.680  1.00  0.00           H  
ATOM   1864  HB2 LEU A 118      30.042 112.869 112.738  1.00  0.00           H  
ATOM   1865  HB3 LEU A 118      28.341 113.104 113.114  1.00  0.00           H  
ATOM   1866  HG  LEU A 118      30.013 110.595 113.767  1.00  0.00           H  
ATOM   1867 HD11 LEU A 118      29.444 112.999 115.521  1.00  0.00           H  
ATOM   1868 HD12 LEU A 118      30.075 111.470 116.191  1.00  0.00           H  
ATOM   1869 HD13 LEU A 118      31.084 112.460 115.146  1.00  0.00           H  
ATOM   1870 HD21 LEU A 118      28.292 110.025 115.533  1.00  0.00           H  
ATOM   1871 HD22 LEU A 118      27.410 111.477 115.070  1.00  0.00           H  
ATOM   1872 HD23 LEU A 118      27.469 110.397 113.923  1.00  0.00           H  
ATOM   1873  N   THR A 119      29.379 112.915 109.607  1.00  0.00           N  
ATOM   1874  CA  THR A 119      29.212 113.809 108.434  1.00  0.00           C  
ATOM   1875  C   THR A 119      29.279 113.085 107.097  1.00  0.00           C  
ATOM   1876  O   THR A 119      29.634 113.681 106.086  1.00  0.00           O  
ATOM   1877  CB  THR A 119      30.225 115.026 108.533  1.00  0.00           C  
ATOM   1878  CG2 THR A 119      29.872 115.813 109.787  1.00  0.00           C  
ATOM   1879  OG1 THR A 119      31.488 114.631 108.520  1.00  0.00           O  
ATOM   1880  H   THR A 119      30.278 112.467 109.707  1.00  0.00           H  
ATOM   1881  HA  THR A 119      28.221 114.250 108.544  1.00  0.00           H  
ATOM   1882  HB  THR A 119      30.148 115.597 107.608  1.00  0.00           H  
ATOM   1883  HG1 THR A 119      31.765 114.338 107.649  1.00  0.00           H  
ATOM   1884 HG21 THR A 119      28.864 116.228 109.763  1.00  0.00           H  
ATOM   1885 HG22 THR A 119      30.042 115.184 110.661  1.00  0.00           H  
ATOM   1886 HG23 THR A 119      30.627 116.591 109.908  1.00  0.00           H  
ATOM   1887  N   LEU A 120      29.070 111.771 107.109  1.00  0.00           N  
ATOM   1888  CA  LEU A 120      29.532 110.862 106.047  1.00  0.00           C  
ATOM   1889  C   LEU A 120      29.154 111.136 104.592  1.00  0.00           C  
ATOM   1890  O   LEU A 120      29.947 111.012 103.651  1.00  0.00           O  
ATOM   1891  CB  LEU A 120      29.124 109.374 106.353  1.00  0.00           C  
ATOM   1892  CG  LEU A 120      29.487 108.297 105.324  1.00  0.00           C  
ATOM   1893  CD1 LEU A 120      30.913 107.754 105.197  1.00  0.00           C  
ATOM   1894  CD2 LEU A 120      28.554 107.081 105.493  1.00  0.00           C  
ATOM   1895  H   LEU A 120      28.911 111.301 107.989  1.00  0.00           H  
ATOM   1896  HA  LEU A 120      30.617 110.966 106.069  1.00  0.00           H  
ATOM   1897  HB2 LEU A 120      29.595 109.037 107.276  1.00  0.00           H  
ATOM   1898  HB3 LEU A 120      28.071 109.302 106.624  1.00  0.00           H  
ATOM   1899  HG  LEU A 120      29.215 108.634 104.324  1.00  0.00           H  
ATOM   1900 HD11 LEU A 120      31.275 107.468 106.185  1.00  0.00           H  
ATOM   1901 HD12 LEU A 120      31.051 106.974 104.448  1.00  0.00           H  
ATOM   1902 HD13 LEU A 120      31.510 108.580 104.810  1.00  0.00           H  
ATOM   1903 HD21 LEU A 120      27.508 107.382 105.436  1.00  0.00           H  
ATOM   1904 HD22 LEU A 120      28.712 106.212 104.855  1.00  0.00           H  
ATOM   1905 HD23 LEU A 120      28.864 106.656 106.447  1.00  0.00           H  
ATOM   1906  N   ASP A 121      27.906 111.514 104.359  1.00  0.00           N  
ATOM   1907  CA  ASP A 121      27.311 111.775 103.005  1.00  0.00           C  
ATOM   1908  C   ASP A 121      27.678 113.180 102.482  1.00  0.00           C  
ATOM   1909  O   ASP A 121      27.187 113.591 101.405  1.00  0.00           O  
ATOM   1910  CB  ASP A 121      25.822 111.543 102.960  1.00  0.00           C  
ATOM   1911  CG  ASP A 121      24.976 112.259 103.966  1.00  0.00           C  
ATOM   1912  OD1 ASP A 121      25.603 113.030 104.711  1.00  0.00           O  
ATOM   1913  OD2 ASP A 121      23.751 112.111 103.966  1.00  0.00           O1-
ATOM   1914  H   ASP A 121      27.397 111.959 105.110  1.00  0.00           H  
ATOM   1915  HA  ASP A 121      27.742 110.996 102.376  1.00  0.00           H  
ATOM   1916  HB2 ASP A 121      25.537 111.801 101.940  1.00  0.00           H  
ATOM   1917  HB3 ASP A 121      25.680 110.471 103.096  1.00  0.00           H  
ATOM   1918  N   LYS A 122      28.431 113.930 103.270  1.00  0.00           N  
ATOM   1919  CA  LYS A 122      29.008 115.162 102.875  1.00  0.00           C  
ATOM   1920  C   LYS A 122      30.544 114.943 102.469  1.00  0.00           C  
ATOM   1921  O   LYS A 122      31.049 115.389 101.449  1.00  0.00           O  
ATOM   1922  CB  LYS A 122      28.809 116.269 103.973  1.00  0.00           C  
ATOM   1923  CG  LYS A 122      27.531 116.281 104.795  1.00  0.00           C  
ATOM   1924  CD  LYS A 122      27.549 117.371 105.846  1.00  0.00           C  
ATOM   1925  CE  LYS A 122      26.166 117.713 106.396  1.00  0.00           C  
ATOM   1926  NZ  LYS A 122      25.670 118.885 105.630  1.00  0.00           N1+
ATOM   1927  H   LYS A 122      28.694 113.552 104.169  1.00  0.00           H  
ATOM   1928  HA  LYS A 122      28.403 115.459 102.017  1.00  0.00           H  
ATOM   1929  HB2 LYS A 122      29.643 116.235 104.674  1.00  0.00           H  
ATOM   1930  HB3 LYS A 122      28.926 117.192 103.408  1.00  0.00           H  
ATOM   1931  HG2 LYS A 122      26.693 116.470 104.124  1.00  0.00           H  
ATOM   1932  HG3 LYS A 122      27.322 115.351 105.324  1.00  0.00           H  
ATOM   1933  HD2 LYS A 122      28.234 117.027 106.621  1.00  0.00           H  
ATOM   1934  HD3 LYS A 122      28.029 118.272 105.464  1.00  0.00           H  
ATOM   1935  HE2 LYS A 122      25.456 116.887 106.367  1.00  0.00           H  
ATOM   1936  HE3 LYS A 122      26.349 118.025 107.425  1.00  0.00           H  
ATOM   1937  HZ1 LYS A 122      24.984 119.435 106.125  1.00  0.00           H  
ATOM   1938  HZ2 LYS A 122      26.433 119.492 105.366  1.00  0.00           H  
ATOM   1939  HZ3 LYS A 122      25.169 118.772 104.761  1.00  0.00           H  
ATOM   1940  N   ASP A 123      31.207 114.115 103.308  1.00  0.00           N  
ATOM   1941  CA  ASP A 123      32.663 113.875 103.187  1.00  0.00           C  
ATOM   1942  C   ASP A 123      32.930 113.060 101.908  1.00  0.00           C  
ATOM   1943  O   ASP A 123      33.738 113.461 101.080  1.00  0.00           O  
ATOM   1944  CB  ASP A 123      33.105 113.206 104.571  1.00  0.00           C  
ATOM   1945  CG  ASP A 123      33.285 114.197 105.735  1.00  0.00           C  
ATOM   1946  OD1 ASP A 123      33.832 113.802 106.795  1.00  0.00           O  
ATOM   1947  OD2 ASP A 123      32.940 115.360 105.617  1.00  0.00           O1-
ATOM   1948  H   ASP A 123      30.724 113.855 104.156  1.00  0.00           H  
ATOM   1949  HA  ASP A 123      33.092 114.869 103.056  1.00  0.00           H  
ATOM   1950  HB2 ASP A 123      32.443 112.402 104.896  1.00  0.00           H  
ATOM   1951  HB3 ASP A 123      34.077 112.762 104.356  1.00  0.00           H  
ATOM   1952  N   VAL A 124      32.090 111.957 101.736  1.00  0.00           N  
ATOM   1953  CA  VAL A 124      32.280 111.207 100.517  1.00  0.00           C  
ATOM   1954  C   VAL A 124      31.587 111.904  99.350  1.00  0.00           C  
ATOM   1955  O   VAL A 124      30.342 112.120  99.386  1.00  0.00           O  
ATOM   1956  CB  VAL A 124      31.787 109.803 100.708  1.00  0.00           C  
ATOM   1957  CG1 VAL A 124      31.971 108.928  99.484  1.00  0.00           C  
ATOM   1958  CG2 VAL A 124      32.388 108.979 101.818  1.00  0.00           C  
ATOM   1959  H   VAL A 124      31.394 111.684 102.416  1.00  0.00           H  
ATOM   1960  HA  VAL A 124      33.365 111.232 100.408  1.00  0.00           H  
ATOM   1961  HB  VAL A 124      30.720 109.830 100.925  1.00  0.00           H  
ATOM   1962 HG11 VAL A 124      32.995 108.966  99.114  1.00  0.00           H  
ATOM   1963 HG12 VAL A 124      31.686 107.879  99.572  1.00  0.00           H  
ATOM   1964 HG13 VAL A 124      31.393 109.338  98.656  1.00  0.00           H  
ATOM   1965 HG21 VAL A 124      33.430 108.716 101.640  1.00  0.00           H  
ATOM   1966 HG22 VAL A 124      32.446 109.464 102.792  1.00  0.00           H  
ATOM   1967 HG23 VAL A 124      31.832 108.049 101.934  1.00  0.00           H  
ATOM   1968  N   PRO A 125      32.276 112.327  98.275  1.00  0.00           N  
ATOM   1969  CA  PRO A 125      31.717 113.227  97.282  1.00  0.00           C  
ATOM   1970  C   PRO A 125      30.624 112.708  96.312  1.00  0.00           C  
ATOM   1971  O   PRO A 125      30.382 111.497  96.188  1.00  0.00           O  
ATOM   1972  CB  PRO A 125      32.952 113.785  96.601  1.00  0.00           C  
ATOM   1973  CG  PRO A 125      33.946 112.554  96.761  1.00  0.00           C  
ATOM   1974  CD  PRO A 125      33.710 112.036  98.142  1.00  0.00           C  
ATOM   1975  HA  PRO A 125      31.235 114.051  97.807  1.00  0.00           H  
ATOM   1976  HB2 PRO A 125      32.773 114.056  95.560  1.00  0.00           H  
ATOM   1977  HB3 PRO A 125      33.325 114.636  97.169  1.00  0.00           H  
ATOM   1978  HG2 PRO A 125      33.716 111.809  95.999  1.00  0.00           H  
ATOM   1979  HG3 PRO A 125      35.000 112.795  96.619  1.00  0.00           H  
ATOM   1980  HD2 PRO A 125      34.036 111.030  98.408  1.00  0.00           H  
ATOM   1981  HD3 PRO A 125      34.341 112.681  98.753  1.00  0.00           H  
ATOM   1982  N   ALA A 126      29.858 113.609  95.680  1.00  0.00           N  
ATOM   1983  CA  ALA A 126      28.568 113.264  95.033  1.00  0.00           C  
ATOM   1984  C   ALA A 126      28.574 112.369  93.769  1.00  0.00           C  
ATOM   1985  O   ALA A 126      29.489 112.374  92.972  1.00  0.00           O  
ATOM   1986  CB  ALA A 126      27.784 114.557  94.740  1.00  0.00           C  
ATOM   1987  H   ALA A 126      30.249 114.536  95.586  1.00  0.00           H  
ATOM   1988  HA  ALA A 126      27.974 112.695  95.747  1.00  0.00           H  
ATOM   1989  HB1 ALA A 126      26.760 114.317  94.451  1.00  0.00           H  
ATOM   1990  HB2 ALA A 126      27.700 115.182  95.629  1.00  0.00           H  
ATOM   1991  HB3 ALA A 126      28.192 115.133  93.910  1.00  0.00           H  
ATOM   1992  N   GLY A 127      27.487 111.665  93.630  1.00  0.00           N  
ATOM   1993  CA  GLY A 127      27.177 110.786  92.506  1.00  0.00           C  
ATOM   1994  C   GLY A 127      25.776 110.117  92.690  1.00  0.00           C  
ATOM   1995  O   GLY A 127      24.937 110.672  93.356  1.00  0.00           O  
ATOM   1996  H   GLY A 127      26.851 111.571  94.409  1.00  0.00           H  
ATOM   1997  HA2 GLY A 127      27.055 111.518  91.707  1.00  0.00           H  
ATOM   1998  HA3 GLY A 127      27.919 110.029  92.255  1.00  0.00           H  
ATOM   1999  N   ASP A 128      25.682 108.884  92.197  1.00  0.00           N  
ATOM   2000  CA  ASP A 128      24.458 108.019  92.145  1.00  0.00           C  
ATOM   2001  C   ASP A 128      24.424 106.894  93.200  1.00  0.00           C  
ATOM   2002  O   ASP A 128      23.778 105.856  93.055  1.00  0.00           O  
ATOM   2003  CB  ASP A 128      24.116 107.453  90.744  1.00  0.00           C  
ATOM   2004  CG  ASP A 128      25.261 106.529  90.280  1.00  0.00           C  
ATOM   2005  OD1 ASP A 128      25.130 105.996  89.170  1.00  0.00           O  
ATOM   2006  OD2 ASP A 128      26.204 106.207  91.034  1.00  0.00           O1-
ATOM   2007  H   ASP A 128      26.502 108.441  91.809  1.00  0.00           H  
ATOM   2008  HA  ASP A 128      23.571 108.616  92.355  1.00  0.00           H  
ATOM   2009  HB2 ASP A 128      23.186 106.887  90.698  1.00  0.00           H  
ATOM   2010  HB3 ASP A 128      24.086 108.258  90.009  1.00  0.00           H  
ATOM   2011  N   GLY A 129      25.236 107.067  94.233  1.00  0.00           N  
ATOM   2012  CA  GLY A 129      25.285 106.140  95.404  1.00  0.00           C  
ATOM   2013  C   GLY A 129      25.918 104.742  95.179  1.00  0.00           C  
ATOM   2014  O   GLY A 129      26.458 104.411  94.116  1.00  0.00           O  
ATOM   2015  H   GLY A 129      25.903 107.823  94.195  1.00  0.00           H  
ATOM   2016  HA2 GLY A 129      25.865 106.602  96.202  1.00  0.00           H  
ATOM   2017  HA3 GLY A 129      24.331 105.991  95.909  1.00  0.00           H  
ATOM   2018  N   PHE A 130      25.779 103.848  96.199  1.00  0.00           N  
ATOM   2019  CA  PHE A 130      26.442 102.577  96.170  1.00  0.00           C  
ATOM   2020  C   PHE A 130      25.543 101.397  96.413  1.00  0.00           C  
ATOM   2021  O   PHE A 130      24.549 101.488  97.191  1.00  0.00           O  
ATOM   2022  CB  PHE A 130      27.462 102.552  97.324  1.00  0.00           C  
ATOM   2023  CG  PHE A 130      28.671 103.501  97.211  1.00  0.00           C  
ATOM   2024  CD1 PHE A 130      28.499 104.817  97.628  1.00  0.00           C  
ATOM   2025  CD2 PHE A 130      29.953 103.094  96.797  1.00  0.00           C  
ATOM   2026  CE1 PHE A 130      29.609 105.692  97.417  1.00  0.00           C  
ATOM   2027  CE2 PHE A 130      31.017 103.977  96.684  1.00  0.00           C  
ATOM   2028  CZ  PHE A 130      30.880 105.313  96.953  1.00  0.00           C  
ATOM   2029  H   PHE A 130      25.243 104.026  97.037  1.00  0.00           H  
ATOM   2030  HA  PHE A 130      26.922 102.496  95.196  1.00  0.00           H  
ATOM   2031  HB2 PHE A 130      27.029 102.692  98.315  1.00  0.00           H  
ATOM   2032  HB3 PHE A 130      27.954 101.580  97.332  1.00  0.00           H  
ATOM   2033  HD1 PHE A 130      27.551 105.231  97.938  1.00  0.00           H  
ATOM   2034  HD2 PHE A 130      30.189 102.056  96.614  1.00  0.00           H  
ATOM   2035  HE1 PHE A 130      29.517 106.759  97.560  1.00  0.00           H  
ATOM   2036  HE2 PHE A 130      31.960 103.651  96.268  1.00  0.00           H  
ATOM   2037  HZ  PHE A 130      31.721 105.980  96.842  1.00  0.00           H  
ATOM   2038  N   ASP A 131      25.828 100.295  95.779  1.00  0.00           N  
ATOM   2039  CA  ASP A 131      25.105  99.071  95.855  1.00  0.00           C  
ATOM   2040  C   ASP A 131      24.915  98.410  97.173  1.00  0.00           C  
ATOM   2041  O   ASP A 131      23.954  97.755  97.481  1.00  0.00           O  
ATOM   2042  CB  ASP A 131      25.680  98.131  94.831  1.00  0.00           C  
ATOM   2043  CG  ASP A 131      25.542  98.522  93.428  1.00  0.00           C  
ATOM   2044  OD1 ASP A 131      24.630  99.225  92.995  1.00  0.00           O  
ATOM   2045  OD2 ASP A 131      26.357  98.026  92.659  1.00  0.00           O1-
ATOM   2046  H   ASP A 131      26.695 100.339  95.262  1.00  0.00           H  
ATOM   2047  HA  ASP A 131      24.097  99.334  95.538  1.00  0.00           H  
ATOM   2048  HB2 ASP A 131      26.727  97.970  95.085  1.00  0.00           H  
ATOM   2049  HB3 ASP A 131      25.180  97.213  95.138  1.00  0.00           H  
ATOM   2050  N   ALA A 132      25.838  98.742  98.092  1.00  0.00           N  
ATOM   2051  CA  ALA A 132      25.993  98.133  99.425  1.00  0.00           C  
ATOM   2052  C   ALA A 132      27.007  98.949 100.332  1.00  0.00           C  
ATOM   2053  O   ALA A 132      27.960  99.521  99.796  1.00  0.00           O  
ATOM   2054  CB  ALA A 132      26.332  96.655  99.452  1.00  0.00           C  
ATOM   2055  H   ALA A 132      26.554  99.405  97.831  1.00  0.00           H  
ATOM   2056  HA  ALA A 132      25.008  98.217  99.884  1.00  0.00           H  
ATOM   2057  HB1 ALA A 132      25.581  96.114  98.877  1.00  0.00           H  
ATOM   2058  HB2 ALA A 132      27.355  96.429  99.150  1.00  0.00           H  
ATOM   2059  HB3 ALA A 132      26.247  96.234 100.454  1.00  0.00           H  
ATOM   2060  N   VAL A 133      26.607  99.017 101.577  1.00  0.00           N  
ATOM   2061  CA  VAL A 133      27.413  99.455 102.768  1.00  0.00           C  
ATOM   2062  C   VAL A 133      27.840  98.283 103.691  1.00  0.00           C  
ATOM   2063  O   VAL A 133      27.053  97.513 104.148  1.00  0.00           O  
ATOM   2064  CB  VAL A 133      26.735 100.590 103.562  1.00  0.00           C  
ATOM   2065  CG1 VAL A 133      27.424 100.841 104.908  1.00  0.00           C  
ATOM   2066  CG2 VAL A 133      27.097 101.914 102.809  1.00  0.00           C  
ATOM   2067  H   VAL A 133      25.731  98.570 101.809  1.00  0.00           H  
ATOM   2068  HA  VAL A 133      28.322  99.849 102.314  1.00  0.00           H  
ATOM   2069  HB  VAL A 133      25.648 100.510 103.553  1.00  0.00           H  
ATOM   2070 HG11 VAL A 133      28.502 100.947 104.785  1.00  0.00           H  
ATOM   2071 HG12 VAL A 133      27.083 101.795 105.308  1.00  0.00           H  
ATOM   2072 HG13 VAL A 133      27.316  99.969 105.554  1.00  0.00           H  
ATOM   2073 HG21 VAL A 133      28.174 102.076 102.754  1.00  0.00           H  
ATOM   2074 HG22 VAL A 133      26.697 101.861 101.797  1.00  0.00           H  
ATOM   2075 HG23 VAL A 133      26.782 102.787 103.382  1.00  0.00           H  
ATOM   2076  N   ILE A 134      29.152  98.008 103.907  1.00  0.00           N  
ATOM   2077  CA  ILE A 134      29.697  97.060 104.858  1.00  0.00           C  
ATOM   2078  C   ILE A 134      30.370  97.839 105.932  1.00  0.00           C  
ATOM   2079  O   ILE A 134      31.186  98.813 105.708  1.00  0.00           O  
ATOM   2080  CB  ILE A 134      30.559  96.066 104.136  1.00  0.00           C  
ATOM   2081  CG1 ILE A 134      29.791  95.367 102.989  1.00  0.00           C  
ATOM   2082  CG2 ILE A 134      31.101  95.048 105.152  1.00  0.00           C  
ATOM   2083  CD1 ILE A 134      30.678  94.415 102.214  1.00  0.00           C  
ATOM   2084  H   ILE A 134      29.755  98.800 103.740  1.00  0.00           H  
ATOM   2085  HA  ILE A 134      28.916  96.472 105.339  1.00  0.00           H  
ATOM   2086  HB  ILE A 134      31.433  96.596 103.760  1.00  0.00           H  
ATOM   2087 HG12 ILE A 134      28.995  94.771 103.436  1.00  0.00           H  
ATOM   2088 HG13 ILE A 134      29.319  95.998 102.236  1.00  0.00           H  
ATOM   2089 HG21 ILE A 134      31.862  94.345 104.815  1.00  0.00           H  
ATOM   2090 HG22 ILE A 134      31.497  95.591 106.010  1.00  0.00           H  
ATOM   2091 HG23 ILE A 134      30.297  94.414 105.529  1.00  0.00           H  
ATOM   2092 HD11 ILE A 134      31.001  93.577 102.832  1.00  0.00           H  
ATOM   2093 HD12 ILE A 134      30.211  94.100 101.281  1.00  0.00           H  
ATOM   2094 HD13 ILE A 134      31.641  94.857 101.955  1.00  0.00           H  
ATOM   2095  N   CYS A 135      30.023  97.558 107.242  1.00  0.00           N  
ATOM   2096  CA  CYS A 135      30.672  98.129 108.389  1.00  0.00           C  
ATOM   2097  C   CYS A 135      30.785  97.097 109.522  1.00  0.00           C  
ATOM   2098  O   CYS A 135      30.146  97.181 110.583  1.00  0.00           O  
ATOM   2099  CB  CYS A 135      29.838  99.322 108.755  1.00  0.00           C  
ATOM   2100  SG  CYS A 135      30.793 100.290 109.940  1.00  0.00           S  
ATOM   2101  H   CYS A 135      29.187  97.019 107.415  1.00  0.00           H  
ATOM   2102  HA  CYS A 135      31.702  98.396 108.154  1.00  0.00           H  
ATOM   2103  HB2 CYS A 135      29.623 100.013 107.940  1.00  0.00           H  
ATOM   2104  HB3 CYS A 135      28.938  98.939 109.235  1.00  0.00           H  
ATOM   2105  HG  CYS A 135      30.027 101.375 109.794  1.00  0.00           H  
ATOM   2106  N   LEU A 136      31.580  96.018 109.190  1.00  0.00           N  
ATOM   2107  CA  LEU A 136      31.678  94.818 109.966  1.00  0.00           C  
ATOM   2108  C   LEU A 136      33.031  94.832 110.802  1.00  0.00           C  
ATOM   2109  O   LEU A 136      33.900  95.737 110.732  1.00  0.00           O  
ATOM   2110  CB  LEU A 136      31.659  93.604 109.024  1.00  0.00           C  
ATOM   2111  CG  LEU A 136      30.352  93.286 108.280  1.00  0.00           C  
ATOM   2112  CD1 LEU A 136      30.699  92.074 107.369  1.00  0.00           C  
ATOM   2113  CD2 LEU A 136      29.210  92.901 109.278  1.00  0.00           C  
ATOM   2114  H   LEU A 136      31.894  95.996 108.231  1.00  0.00           H  
ATOM   2115  HA  LEU A 136      30.875  94.731 110.699  1.00  0.00           H  
ATOM   2116  HB2 LEU A 136      32.387  93.839 108.248  1.00  0.00           H  
ATOM   2117  HB3 LEU A 136      32.051  92.708 109.505  1.00  0.00           H  
ATOM   2118  HG  LEU A 136      30.030  94.197 107.775  1.00  0.00           H  
ATOM   2119 HD11 LEU A 136      29.909  91.563 106.818  1.00  0.00           H  
ATOM   2120 HD12 LEU A 136      31.454  92.360 106.636  1.00  0.00           H  
ATOM   2121 HD13 LEU A 136      31.102  91.252 107.962  1.00  0.00           H  
ATOM   2122 HD21 LEU A 136      28.346  92.745 108.632  1.00  0.00           H  
ATOM   2123 HD22 LEU A 136      29.090  91.961 109.817  1.00  0.00           H  
ATOM   2124 HD23 LEU A 136      28.904  93.680 109.978  1.00  0.00           H  
ATOM   2125  N   GLY A 137      33.154  93.831 111.646  1.00  0.00           N  
ATOM   2126  CA  GLY A 137      34.179  93.664 112.623  1.00  0.00           C  
ATOM   2127  C   GLY A 137      33.850  94.224 114.053  1.00  0.00           C  
ATOM   2128  O   GLY A 137      34.779  94.541 114.813  1.00  0.00           O  
ATOM   2129  H   GLY A 137      32.349  93.222 111.642  1.00  0.00           H  
ATOM   2130  HA2 GLY A 137      34.342  92.587 112.667  1.00  0.00           H  
ATOM   2131  HA3 GLY A 137      35.095  94.162 112.305  1.00  0.00           H  
ATOM   2132  N   ASN A 138      32.526  94.448 114.393  1.00  0.00           N  
ATOM   2133  CA  ASN A 138      32.038  95.101 115.611  1.00  0.00           C  
ATOM   2134  C   ASN A 138      32.541  96.586 115.798  1.00  0.00           C  
ATOM   2135  O   ASN A 138      33.064  96.920 116.806  1.00  0.00           O  
ATOM   2136  CB  ASN A 138      32.198  94.179 116.911  1.00  0.00           C  
ATOM   2137  CG  ASN A 138      31.532  94.816 118.050  1.00  0.00           C  
ATOM   2138  ND2 ASN A 138      32.247  94.969 119.175  1.00  0.00           N  
ATOM   2139  OD1 ASN A 138      30.432  95.297 118.026  1.00  0.00           O  
ATOM   2140  H   ASN A 138      31.877  94.147 113.681  1.00  0.00           H  
ATOM   2141  HA  ASN A 138      30.979  95.269 115.408  1.00  0.00           H  
ATOM   2142  HB2 ASN A 138      31.695  93.222 116.773  1.00  0.00           H  
ATOM   2143  HB3 ASN A 138      33.231  94.123 117.254  1.00  0.00           H  
ATOM   2144 HD21 ASN A 138      31.773  95.437 119.934  1.00  0.00           H  
ATOM   2145 HD22 ASN A 138      33.256  94.923 119.150  1.00  0.00           H  
ATOM   2146  N   SER A 139      32.505  97.341 114.628  1.00  0.00           N  
ATOM   2147  CA  SER A 139      33.126  98.618 114.465  1.00  0.00           C  
ATOM   2148  C   SER A 139      32.120  99.745 114.863  1.00  0.00           C  
ATOM   2149  O   SER A 139      32.461 100.765 115.439  1.00  0.00           O  
ATOM   2150  CB  SER A 139      33.656  98.849 113.076  1.00  0.00           C  
ATOM   2151  OG  SER A 139      34.599  97.802 112.782  1.00  0.00           O  
ATOM   2152  H   SER A 139      31.860  97.015 113.922  1.00  0.00           H  
ATOM   2153  HA  SER A 139      33.940  98.735 115.180  1.00  0.00           H  
ATOM   2154  HB2 SER A 139      32.817  98.629 112.416  1.00  0.00           H  
ATOM   2155  HB3 SER A 139      33.981  99.889 113.038  1.00  0.00           H  
ATOM   2156  HG  SER A 139      34.354  97.359 111.966  1.00  0.00           H  
ATOM   2157  N   PHE A 140      30.799  99.602 114.522  1.00  0.00           N  
ATOM   2158  CA  PHE A 140      29.710 100.516 114.815  1.00  0.00           C  
ATOM   2159  C   PHE A 140      29.339 100.714 116.333  1.00  0.00           C  
ATOM   2160  O   PHE A 140      28.643 101.581 116.845  1.00  0.00           O  
ATOM   2161  CB  PHE A 140      28.457 100.175 114.025  1.00  0.00           C  
ATOM   2162  CG  PHE A 140      27.402 101.276 113.932  1.00  0.00           C  
ATOM   2163  CD1 PHE A 140      27.683 102.351 113.095  1.00  0.00           C  
ATOM   2164  CD2 PHE A 140      26.156 101.195 114.563  1.00  0.00           C  
ATOM   2165  CE1 PHE A 140      26.815 103.457 113.104  1.00  0.00           C  
ATOM   2166  CE2 PHE A 140      25.234 102.216 114.474  1.00  0.00           C  
ATOM   2167  CZ  PHE A 140      25.557 103.412 113.781  1.00  0.00           C  
ATOM   2168  H   PHE A 140      30.437  98.768 114.081  1.00  0.00           H  
ATOM   2169  HA  PHE A 140      30.133 101.414 114.366  1.00  0.00           H  
ATOM   2170  HB2 PHE A 140      28.722  99.831 113.025  1.00  0.00           H  
ATOM   2171  HB3 PHE A 140      28.028  99.306 114.523  1.00  0.00           H  
ATOM   2172  HD1 PHE A 140      28.590 102.328 112.508  1.00  0.00           H  
ATOM   2173  HD2 PHE A 140      25.924 100.397 115.253  1.00  0.00           H  
ATOM   2174  HE1 PHE A 140      27.020 104.362 112.551  1.00  0.00           H  
ATOM   2175  HE2 PHE A 140      24.309 102.133 115.025  1.00  0.00           H  
ATOM   2176  HZ  PHE A 140      24.946 104.299 113.708  1.00  0.00           H  
ATOM   2177  N   ALA A 141      29.799  99.838 117.150  1.00  0.00           N  
ATOM   2178  CA  ALA A 141      29.898  99.983 118.611  1.00  0.00           C  
ATOM   2179  C   ALA A 141      30.763 101.129 119.088  1.00  0.00           C  
ATOM   2180  O   ALA A 141      30.523 101.650 120.188  1.00  0.00           O  
ATOM   2181  CB  ALA A 141      30.395  98.636 119.225  1.00  0.00           C  
ATOM   2182  H   ALA A 141      29.770  98.886 116.816  1.00  0.00           H  
ATOM   2183  HA  ALA A 141      28.911 100.301 118.947  1.00  0.00           H  
ATOM   2184  HB1 ALA A 141      29.784  97.785 118.924  1.00  0.00           H  
ATOM   2185  HB2 ALA A 141      31.393  98.513 118.803  1.00  0.00           H  
ATOM   2186  HB3 ALA A 141      30.493  98.641 120.310  1.00  0.00           H  
ATOM   2187  N   HID A 142      31.790 101.567 118.290  1.00  0.00           N  
ATOM   2188  CA  HID A 142      32.535 102.734 118.610  1.00  0.00           C  
ATOM   2189  C   HID A 142      31.858 104.132 118.571  1.00  0.00           C  
ATOM   2190  O   HID A 142      32.578 105.069 118.593  1.00  0.00           O  
ATOM   2191  CB  HID A 142      33.842 102.709 117.765  1.00  0.00           C  
ATOM   2192  CG  HID A 142      34.597 101.454 118.040  1.00  0.00           C  
ATOM   2193  CD2 HID A 142      35.288 100.685 117.128  1.00  0.00           C  
ATOM   2194  ND1 HID A 142      34.996 101.001 119.307  1.00  0.00           N  
ATOM   2195  CE1 HID A 142      35.921  99.984 119.128  1.00  0.00           C  
ATOM   2196  NE2 HID A 142      36.156  99.853 117.834  1.00  0.00           N  
ATOM   2197  H   HID A 142      31.948 101.207 117.359  1.00  0.00           H  
ATOM   2198  HA  HID A 142      32.776 102.642 119.669  1.00  0.00           H  
ATOM   2199  HB2 HID A 142      33.553 102.813 116.719  1.00  0.00           H  
ATOM   2200  HB3 HID A 142      34.439 103.610 117.907  1.00  0.00           H  
ATOM   2201  HD1 HID A 142      34.751 101.313 120.235  1.00  0.00           H  
ATOM   2202  HD2 HID A 142      35.238 100.804 116.054  1.00  0.00           H  
ATOM   2203  HE1 HID A 142      36.410  99.500 119.960  1.00  0.00           H  
ATOM   2204  N   LEU A 143      30.528 104.314 118.490  1.00  0.00           N  
ATOM   2205  CA  LEU A 143      29.896 105.637 118.586  1.00  0.00           C  
ATOM   2206  C   LEU A 143      29.145 105.729 119.926  1.00  0.00           C  
ATOM   2207  O   LEU A 143      28.474 104.812 120.409  1.00  0.00           O  
ATOM   2208  CB  LEU A 143      28.855 105.673 117.374  1.00  0.00           C  
ATOM   2209  CG  LEU A 143      29.320 106.263 116.056  1.00  0.00           C  
ATOM   2210  CD1 LEU A 143      28.160 106.118 115.131  1.00  0.00           C  
ATOM   2211  CD2 LEU A 143      29.736 107.696 116.259  1.00  0.00           C  
ATOM   2212  H   LEU A 143      29.937 103.505 118.366  1.00  0.00           H  
ATOM   2213  HA  LEU A 143      30.629 106.432 118.450  1.00  0.00           H  
ATOM   2214  HB2 LEU A 143      28.528 104.639 117.264  1.00  0.00           H  
ATOM   2215  HB3 LEU A 143      27.966 106.245 117.642  1.00  0.00           H  
ATOM   2216  HG  LEU A 143      30.227 105.772 115.706  1.00  0.00           H  
ATOM   2217 HD11 LEU A 143      27.899 105.082 114.917  1.00  0.00           H  
ATOM   2218 HD12 LEU A 143      27.234 106.566 115.491  1.00  0.00           H  
ATOM   2219 HD13 LEU A 143      28.402 106.536 114.154  1.00  0.00           H  
ATOM   2220 HD21 LEU A 143      30.709 107.927 116.692  1.00  0.00           H  
ATOM   2221 HD22 LEU A 143      29.816 108.120 115.258  1.00  0.00           H  
ATOM   2222 HD23 LEU A 143      28.984 108.221 116.847  1.00  0.00           H  
ATOM   2223  N   PRO A 144      29.130 106.958 120.567  1.00  0.00           N  
ATOM   2224  CA  PRO A 144      28.583 107.074 121.891  1.00  0.00           C  
ATOM   2225  C   PRO A 144      27.092 107.435 121.766  1.00  0.00           C  
ATOM   2226  O   PRO A 144      26.711 107.966 120.748  1.00  0.00           O  
ATOM   2227  CB  PRO A 144      29.424 108.231 122.560  1.00  0.00           C  
ATOM   2228  CG  PRO A 144      29.828 109.125 121.435  1.00  0.00           C  
ATOM   2229  CD  PRO A 144      29.982 108.083 120.308  1.00  0.00           C  
ATOM   2230  HA  PRO A 144      28.708 106.231 122.571  1.00  0.00           H  
ATOM   2231  HB2 PRO A 144      28.684 108.794 123.131  1.00  0.00           H  
ATOM   2232  HB3 PRO A 144      30.294 107.848 123.092  1.00  0.00           H  
ATOM   2233  HG2 PRO A 144      29.036 109.818 121.152  1.00  0.00           H  
ATOM   2234  HG3 PRO A 144      30.792 109.622 121.542  1.00  0.00           H  
ATOM   2235  HD2 PRO A 144      29.667 108.569 119.385  1.00  0.00           H  
ATOM   2236  HD3 PRO A 144      31.015 107.740 120.253  1.00  0.00           H  
ATOM   2237  N   ASP A 145      26.265 107.154 122.805  1.00  0.00           N  
ATOM   2238  CA  ASP A 145      24.989 107.796 123.075  1.00  0.00           C  
ATOM   2239  C   ASP A 145      25.191 109.320 123.273  1.00  0.00           C  
ATOM   2240  O   ASP A 145      26.174 109.894 123.676  1.00  0.00           O  
ATOM   2241  CB  ASP A 145      24.295 107.153 124.232  1.00  0.00           C  
ATOM   2242  CG  ASP A 145      24.894 107.398 125.637  1.00  0.00           C  
ATOM   2243  OD1 ASP A 145      26.172 107.290 125.730  1.00  0.00           O  
ATOM   2244  OD2 ASP A 145      24.129 107.772 126.586  1.00  0.00           O1-
ATOM   2245  H   ASP A 145      26.637 106.674 123.613  1.00  0.00           H  
ATOM   2246  HA  ASP A 145      24.322 107.696 122.218  1.00  0.00           H  
ATOM   2247  HB2 ASP A 145      23.247 107.451 124.266  1.00  0.00           H  
ATOM   2248  HB3 ASP A 145      24.239 106.086 124.019  1.00  0.00           H  
ATOM   2249  N   SER A 146      24.125 110.049 122.927  1.00  0.00           N  
ATOM   2250  CA  SER A 146      24.008 111.483 123.226  1.00  0.00           C  
ATOM   2251  C   SER A 146      22.594 111.826 123.687  1.00  0.00           C  
ATOM   2252  O   SER A 146      21.589 111.408 123.143  1.00  0.00           O  
ATOM   2253  CB  SER A 146      24.383 112.314 122.023  1.00  0.00           C  
ATOM   2254  OG  SER A 146      24.375 113.674 122.341  1.00  0.00           O  
ATOM   2255  H   SER A 146      23.280 109.645 122.548  1.00  0.00           H  
ATOM   2256  HA  SER A 146      24.763 111.771 123.956  1.00  0.00           H  
ATOM   2257  HB2 SER A 146      25.387 111.953 121.800  1.00  0.00           H  
ATOM   2258  HB3 SER A 146      23.689 112.096 121.211  1.00  0.00           H  
ATOM   2259  HG  SER A 146      25.252 113.952 122.616  1.00  0.00           H  
ATOM   2260  N   LYS A 147      22.549 112.675 124.739  1.00  0.00           N  
ATOM   2261  CA  LYS A 147      21.264 112.973 125.454  1.00  0.00           C  
ATOM   2262  C   LYS A 147      20.524 111.730 125.996  1.00  0.00           C  
ATOM   2263  O   LYS A 147      19.288 111.728 126.224  1.00  0.00           O  
ATOM   2264  CB  LYS A 147      20.390 113.938 124.645  1.00  0.00           C  
ATOM   2265  CG  LYS A 147      21.165 115.241 124.411  1.00  0.00           C  
ATOM   2266  CD  LYS A 147      20.505 115.981 123.248  1.00  0.00           C  
ATOM   2267  CE  LYS A 147      21.071 117.416 123.126  1.00  0.00           C  
ATOM   2268  NZ  LYS A 147      22.496 117.520 122.647  1.00  0.00           N1+
ATOM   2269  H   LYS A 147      23.399 113.133 125.035  1.00  0.00           H  
ATOM   2270  HA  LYS A 147      21.489 113.363 126.447  1.00  0.00           H  
ATOM   2271  HB2 LYS A 147      20.015 113.443 123.749  1.00  0.00           H  
ATOM   2272  HB3 LYS A 147      19.514 114.116 125.268  1.00  0.00           H  
ATOM   2273  HG2 LYS A 147      21.045 115.949 125.231  1.00  0.00           H  
ATOM   2274  HG3 LYS A 147      22.196 115.076 124.099  1.00  0.00           H  
ATOM   2275  HD2 LYS A 147      20.590 115.318 122.387  1.00  0.00           H  
ATOM   2276  HD3 LYS A 147      19.445 115.945 123.493  1.00  0.00           H  
ATOM   2277  HE2 LYS A 147      20.354 117.947 122.500  1.00  0.00           H  
ATOM   2278  HE3 LYS A 147      20.906 117.954 124.060  1.00  0.00           H  
ATOM   2279  HZ1 LYS A 147      23.060 116.824 123.114  1.00  0.00           H  
ATOM   2280  HZ2 LYS A 147      22.516 117.231 121.679  1.00  0.00           H  
ATOM   2281  HZ3 LYS A 147      22.822 118.456 122.841  1.00  0.00           H  
ATOM   2282  N   GLY A 148      21.260 110.658 126.395  1.00  0.00           N  
ATOM   2283  CA  GLY A 148      20.719 109.377 126.897  1.00  0.00           C  
ATOM   2284  C   GLY A 148      19.994 108.528 125.879  1.00  0.00           C  
ATOM   2285  O   GLY A 148      19.030 107.855 126.196  1.00  0.00           O  
ATOM   2286  H   GLY A 148      22.235 110.745 126.146  1.00  0.00           H  
ATOM   2287  HA2 GLY A 148      21.539 108.860 127.394  1.00  0.00           H  
ATOM   2288  HA3 GLY A 148      19.929 109.527 127.634  1.00  0.00           H  
ATOM   2289  N   ASP A 149      20.335 108.633 124.579  1.00  0.00           N  
ATOM   2290  CA  ASP A 149      19.624 107.962 123.444  1.00  0.00           C  
ATOM   2291  C   ASP A 149      20.707 107.537 122.396  1.00  0.00           C  
ATOM   2292  O   ASP A 149      21.804 107.973 122.418  1.00  0.00           O  
ATOM   2293  CB  ASP A 149      18.654 108.929 122.794  1.00  0.00           C  
ATOM   2294  CG  ASP A 149      17.854 108.370 121.607  1.00  0.00           C  
ATOM   2295  OD1 ASP A 149      17.368 109.057 120.681  1.00  0.00           O  
ATOM   2296  OD2 ASP A 149      17.660 107.137 121.617  1.00  0.00           O1-
ATOM   2297  H   ASP A 149      21.012 109.344 124.340  1.00  0.00           H  
ATOM   2298  HA  ASP A 149      19.219 106.997 123.753  1.00  0.00           H  
ATOM   2299  HB2 ASP A 149      18.125 109.449 123.594  1.00  0.00           H  
ATOM   2300  HB3 ASP A 149      19.253 109.693 122.297  1.00  0.00           H  
ATOM   2301  N   GLN A 150      20.365 106.605 121.468  1.00  0.00           N  
ATOM   2302  CA  GLN A 150      21.182 106.152 120.354  1.00  0.00           C  
ATOM   2303  C   GLN A 150      21.174 107.215 119.167  1.00  0.00           C  
ATOM   2304  O   GLN A 150      21.106 106.839 118.044  1.00  0.00           O  
ATOM   2305  CB  GLN A 150      20.801 104.725 119.923  1.00  0.00           C  
ATOM   2306  CG  GLN A 150      21.389 103.674 120.906  1.00  0.00           C  
ATOM   2307  CD  GLN A 150      21.263 102.318 120.270  1.00  0.00           C  
ATOM   2308  NE2 GLN A 150      22.275 102.005 119.506  1.00  0.00           N  
ATOM   2309  OE1 GLN A 150      20.281 101.543 120.450  1.00  0.00           O  
ATOM   2310  H   GLN A 150      19.364 106.497 121.401  1.00  0.00           H  
ATOM   2311  HA  GLN A 150      22.206 106.018 120.703  1.00  0.00           H  
ATOM   2312  HB2 GLN A 150      19.718 104.611 119.933  1.00  0.00           H  
ATOM   2313  HB3 GLN A 150      21.150 104.558 118.903  1.00  0.00           H  
ATOM   2314  HG2 GLN A 150      22.426 103.901 121.151  1.00  0.00           H  
ATOM   2315  HG3 GLN A 150      20.886 103.624 121.872  1.00  0.00           H  
ATOM   2316 HE21 GLN A 150      22.453 101.046 119.244  1.00  0.00           H  
ATOM   2317 HE22 GLN A 150      23.009 102.682 119.355  1.00  0.00           H  
ATOM   2318  N   SER A 151      21.221 108.535 119.457  1.00  0.00           N  
ATOM   2319  CA  SER A 151      21.081 109.468 118.345  1.00  0.00           C  
ATOM   2320  C   SER A 151      22.277 109.688 117.485  1.00  0.00           C  
ATOM   2321  O   SER A 151      22.089 109.927 116.298  1.00  0.00           O  
ATOM   2322  CB  SER A 151      20.723 110.881 118.947  1.00  0.00           C  
ATOM   2323  OG  SER A 151      21.650 111.254 119.923  1.00  0.00           O  
ATOM   2324  H   SER A 151      21.232 108.832 120.423  1.00  0.00           H  
ATOM   2325  HA  SER A 151      20.253 109.138 117.717  1.00  0.00           H  
ATOM   2326  HB2 SER A 151      20.747 111.634 118.159  1.00  0.00           H  
ATOM   2327  HB3 SER A 151      19.754 110.940 119.443  1.00  0.00           H  
ATOM   2328  HG  SER A 151      21.208 111.004 120.737  1.00  0.00           H  
ATOM   2329  N   GLU A 152      23.574 109.661 117.915  1.00  0.00           N  
ATOM   2330  CA  GLU A 152      24.764 109.663 117.013  1.00  0.00           C  
ATOM   2331  C   GLU A 152      24.837 108.411 116.155  1.00  0.00           C  
ATOM   2332  O   GLU A 152      25.016 108.523 114.930  1.00  0.00           O  
ATOM   2333  CB  GLU A 152      26.099 109.848 117.815  1.00  0.00           C  
ATOM   2334  CG  GLU A 152      26.116 110.784 119.024  1.00  0.00           C  
ATOM   2335  CD  GLU A 152      25.987 112.300 118.770  1.00  0.00           C  
ATOM   2336  OE1 GLU A 152      25.779 112.663 117.578  1.00  0.00           O  
ATOM   2337  OE2 GLU A 152      26.140 113.094 119.708  1.00  0.00           O1-
ATOM   2338  H   GLU A 152      23.686 109.517 118.909  1.00  0.00           H  
ATOM   2339  HA  GLU A 152      24.687 110.436 116.249  1.00  0.00           H  
ATOM   2340  HB2 GLU A 152      26.401 108.893 118.247  1.00  0.00           H  
ATOM   2341  HB3 GLU A 152      26.881 110.173 117.131  1.00  0.00           H  
ATOM   2342  HG2 GLU A 152      25.411 110.452 119.787  1.00  0.00           H  
ATOM   2343  HG3 GLU A 152      27.091 110.733 119.509  1.00  0.00           H  
ATOM   2344  N   HIE A 153      24.222 107.319 116.618  1.00  0.00           N  
ATOM   2345  CA  HIE A 153      23.846 106.141 115.741  1.00  0.00           C  
ATOM   2346  C   HIE A 153      22.683 106.342 114.759  1.00  0.00           C  
ATOM   2347  O   HIE A 153      22.866 106.187 113.575  1.00  0.00           O  
ATOM   2348  CB  HIE A 153      23.472 105.018 116.621  1.00  0.00           C  
ATOM   2349  CG  HIE A 153      24.409 104.688 117.731  1.00  0.00           C  
ATOM   2350  CD2 HIE A 153      25.721 104.510 117.665  1.00  0.00           C  
ATOM   2351  ND1 HIE A 153      23.931 104.473 119.008  1.00  0.00           N  
ATOM   2352  CE1 HIE A 153      25.036 104.167 119.727  1.00  0.00           C  
ATOM   2353  NE2 HIE A 153      26.140 104.162 118.950  1.00  0.00           N  
ATOM   2354  H   HIE A 153      23.947 107.299 117.589  1.00  0.00           H  
ATOM   2355  HA  HIE A 153      24.698 105.885 115.110  1.00  0.00           H  
ATOM   2356  HB2 HIE A 153      22.484 105.197 117.045  1.00  0.00           H  
ATOM   2357  HB3 HIE A 153      23.237 104.100 116.083  1.00  0.00           H  
ATOM   2358  HD2 HIE A 153      26.279 104.475 116.742  1.00  0.00           H  
ATOM   2359  HE1 HIE A 153      25.098 104.088 120.802  1.00  0.00           H  
ATOM   2360  HE2 HIE A 153      27.091 104.176 119.290  1.00  0.00           H  
ATOM   2361  N   ARG A 154      21.563 106.892 115.186  1.00  0.00           N  
ATOM   2362  CA  ARG A 154      20.460 107.286 114.243  1.00  0.00           C  
ATOM   2363  C   ARG A 154      20.937 108.186 113.085  1.00  0.00           C  
ATOM   2364  O   ARG A 154      20.560 108.017 111.970  1.00  0.00           O  
ATOM   2365  CB  ARG A 154      19.431 107.965 115.140  1.00  0.00           C  
ATOM   2366  CG  ARG A 154      18.031 107.528 114.591  1.00  0.00           C  
ATOM   2367  CD  ARG A 154      16.789 107.882 115.388  1.00  0.00           C  
ATOM   2368  NE  ARG A 154      16.668 107.179 116.618  1.00  0.00           N  
ATOM   2369  CZ  ARG A 154      17.195 107.462 117.791  1.00  0.00           C  
ATOM   2370  NH1 ARG A 154      16.935 106.668 118.815  1.00  0.00           N1+
ATOM   2371  NH2 ARG A 154      17.872 108.546 118.013  1.00  0.00           N  
ATOM   2372  H   ARG A 154      21.471 106.964 116.190  1.00  0.00           H  
ATOM   2373  HA  ARG A 154      20.058 106.334 113.899  1.00  0.00           H  
ATOM   2374  HB2 ARG A 154      19.538 107.481 116.111  1.00  0.00           H  
ATOM   2375  HB3 ARG A 154      19.524 109.050 115.098  1.00  0.00           H  
ATOM   2376  HG2 ARG A 154      17.884 107.887 113.572  1.00  0.00           H  
ATOM   2377  HG3 ARG A 154      18.101 106.447 114.475  1.00  0.00           H  
ATOM   2378  HD2 ARG A 154      16.780 108.961 115.546  1.00  0.00           H  
ATOM   2379  HD3 ARG A 154      15.984 107.665 114.685  1.00  0.00           H  
ATOM   2380  HE  ARG A 154      16.065 106.374 116.700  1.00  0.00           H  
ATOM   2381 HH11 ARG A 154      16.213 105.961 118.828  1.00  0.00           H  
ATOM   2382 HH12 ARG A 154      17.204 107.034 119.717  1.00  0.00           H  
ATOM   2383 HH21 ARG A 154      17.731 109.286 117.339  1.00  0.00           H  
ATOM   2384 HH22 ARG A 154      17.851 108.853 118.974  1.00  0.00           H  
ATOM   2385  N   LEU A 155      21.821 109.121 113.358  1.00  0.00           N  
ATOM   2386  CA  LEU A 155      22.411 109.992 112.312  1.00  0.00           C  
ATOM   2387  C   LEU A 155      23.398 109.289 111.296  1.00  0.00           C  
ATOM   2388  O   LEU A 155      23.184 109.362 110.082  1.00  0.00           O  
ATOM   2389  CB  LEU A 155      23.307 111.037 113.034  1.00  0.00           C  
ATOM   2390  CG  LEU A 155      24.133 112.013 112.161  1.00  0.00           C  
ATOM   2391  CD1 LEU A 155      23.249 112.595 111.046  1.00  0.00           C  
ATOM   2392  CD2 LEU A 155      24.657 113.129 113.090  1.00  0.00           C  
ATOM   2393  H   LEU A 155      22.122 109.331 114.299  1.00  0.00           H  
ATOM   2394  HA  LEU A 155      21.758 110.582 111.670  1.00  0.00           H  
ATOM   2395  HB2 LEU A 155      22.623 111.593 113.674  1.00  0.00           H  
ATOM   2396  HB3 LEU A 155      23.973 110.453 113.670  1.00  0.00           H  
ATOM   2397  HG  LEU A 155      25.018 111.508 111.773  1.00  0.00           H  
ATOM   2398 HD11 LEU A 155      22.320 113.043 111.402  1.00  0.00           H  
ATOM   2399 HD12 LEU A 155      23.900 113.374 110.651  1.00  0.00           H  
ATOM   2400 HD13 LEU A 155      23.049 111.757 110.378  1.00  0.00           H  
ATOM   2401 HD21 LEU A 155      23.764 113.607 113.491  1.00  0.00           H  
ATOM   2402 HD22 LEU A 155      25.245 112.828 113.957  1.00  0.00           H  
ATOM   2403 HD23 LEU A 155      25.164 113.933 112.557  1.00  0.00           H  
ATOM   2404  N   ALA A 156      24.343 108.562 111.849  1.00  0.00           N  
ATOM   2405  CA  ALA A 156      25.244 107.735 110.982  1.00  0.00           C  
ATOM   2406  C   ALA A 156      24.412 106.698 110.227  1.00  0.00           C  
ATOM   2407  O   ALA A 156      24.679 106.442 109.000  1.00  0.00           O  
ATOM   2408  CB  ALA A 156      26.279 107.009 111.882  1.00  0.00           C  
ATOM   2409  H   ALA A 156      24.439 108.469 112.850  1.00  0.00           H  
ATOM   2410  HA  ALA A 156      25.725 108.426 110.291  1.00  0.00           H  
ATOM   2411  HB1 ALA A 156      25.685 106.447 112.602  1.00  0.00           H  
ATOM   2412  HB2 ALA A 156      26.845 106.181 111.455  1.00  0.00           H  
ATOM   2413  HB3 ALA A 156      26.877 107.787 112.357  1.00  0.00           H  
ATOM   2414  N   LEU A 157      23.388 106.135 110.829  1.00  0.00           N  
ATOM   2415  CA  LEU A 157      22.556 105.151 110.092  1.00  0.00           C  
ATOM   2416  C   LEU A 157      21.647 105.831 109.021  1.00  0.00           C  
ATOM   2417  O   LEU A 157      21.450 105.196 107.988  1.00  0.00           O  
ATOM   2418  CB  LEU A 157      21.631 104.337 111.018  1.00  0.00           C  
ATOM   2419  CG  LEU A 157      22.288 103.289 111.860  1.00  0.00           C  
ATOM   2420  CD1 LEU A 157      21.387 102.745 112.981  1.00  0.00           C  
ATOM   2421  CD2 LEU A 157      22.752 102.107 110.966  1.00  0.00           C  
ATOM   2422  H   LEU A 157      23.122 106.409 111.764  1.00  0.00           H  
ATOM   2423  HA  LEU A 157      23.294 104.532 109.583  1.00  0.00           H  
ATOM   2424  HB2 LEU A 157      21.276 105.074 111.737  1.00  0.00           H  
ATOM   2425  HB3 LEU A 157      20.767 103.974 110.462  1.00  0.00           H  
ATOM   2426  HG  LEU A 157      23.156 103.623 112.430  1.00  0.00           H  
ATOM   2427 HD11 LEU A 157      20.588 102.105 112.606  1.00  0.00           H  
ATOM   2428 HD12 LEU A 157      22.014 102.212 113.696  1.00  0.00           H  
ATOM   2429 HD13 LEU A 157      21.094 103.661 113.494  1.00  0.00           H  
ATOM   2430 HD21 LEU A 157      22.947 101.209 111.552  1.00  0.00           H  
ATOM   2431 HD22 LEU A 157      21.967 101.758 110.295  1.00  0.00           H  
ATOM   2432 HD23 LEU A 157      23.702 102.309 110.471  1.00  0.00           H  
ATOM   2433  N   LYS A 158      21.291 107.117 109.147  1.00  0.00           N  
ATOM   2434  CA  LYS A 158      20.740 107.955 108.073  1.00  0.00           C  
ATOM   2435  C   LYS A 158      21.789 108.377 106.993  1.00  0.00           C  
ATOM   2436  O   LYS A 158      21.441 108.276 105.838  1.00  0.00           O  
ATOM   2437  CB  LYS A 158      19.957 109.080 108.758  1.00  0.00           C  
ATOM   2438  CG  LYS A 158      19.497 110.184 107.765  1.00  0.00           C  
ATOM   2439  CD  LYS A 158      18.386 111.111 108.236  1.00  0.00           C  
ATOM   2440  CE  LYS A 158      17.077 110.358 108.482  1.00  0.00           C  
ATOM   2441  NZ  LYS A 158      16.596 109.512 107.364  1.00  0.00           N1+
ATOM   2442  H   LYS A 158      21.341 107.429 110.106  1.00  0.00           H  
ATOM   2443  HA  LYS A 158      19.981 107.406 107.515  1.00  0.00           H  
ATOM   2444  HB2 LYS A 158      19.075 108.656 109.240  1.00  0.00           H  
ATOM   2445  HB3 LYS A 158      20.597 109.486 109.541  1.00  0.00           H  
ATOM   2446  HG2 LYS A 158      20.398 110.795 107.714  1.00  0.00           H  
ATOM   2447  HG3 LYS A 158      19.215 109.808 106.781  1.00  0.00           H  
ATOM   2448  HD2 LYS A 158      18.685 111.487 109.214  1.00  0.00           H  
ATOM   2449  HD3 LYS A 158      18.202 111.953 107.567  1.00  0.00           H  
ATOM   2450  HE2 LYS A 158      17.302 109.658 109.288  1.00  0.00           H  
ATOM   2451  HE3 LYS A 158      16.287 111.059 108.752  1.00  0.00           H  
ATOM   2452  HZ1 LYS A 158      17.310 108.898 106.998  1.00  0.00           H  
ATOM   2453  HZ2 LYS A 158      15.818 108.906 107.581  1.00  0.00           H  
ATOM   2454  HZ3 LYS A 158      16.370 110.052 106.541  1.00  0.00           H  
ATOM   2455  N   ASN A 159      22.994 108.789 107.380  1.00  0.00           N  
ATOM   2456  CA  ASN A 159      24.087 109.029 106.440  1.00  0.00           C  
ATOM   2457  C   ASN A 159      24.384 107.808 105.603  1.00  0.00           C  
ATOM   2458  O   ASN A 159      24.488 107.887 104.386  1.00  0.00           O  
ATOM   2459  CB  ASN A 159      25.267 109.486 107.208  1.00  0.00           C  
ATOM   2460  CG  ASN A 159      25.096 110.776 107.979  1.00  0.00           C  
ATOM   2461  ND2 ASN A 159      26.075 110.982 108.866  1.00  0.00           N  
ATOM   2462  OD1 ASN A 159      24.331 111.671 107.803  1.00  0.00           O  
ATOM   2463  H   ASN A 159      23.017 109.164 108.317  1.00  0.00           H  
ATOM   2464  HA  ASN A 159      23.627 109.814 105.839  1.00  0.00           H  
ATOM   2465  HB2 ASN A 159      25.517 108.703 107.924  1.00  0.00           H  
ATOM   2466  HB3 ASN A 159      26.088 109.685 106.521  1.00  0.00           H  
ATOM   2467 HD21 ASN A 159      26.056 111.844 109.393  1.00  0.00           H  
ATOM   2468 HD22 ASN A 159      26.728 110.291 109.205  1.00  0.00           H  
ATOM   2469  N   ILE A 160      24.459 106.608 106.144  1.00  0.00           N  
ATOM   2470  CA  ILE A 160      24.584 105.336 105.363  1.00  0.00           C  
ATOM   2471  C   ILE A 160      23.418 105.179 104.379  1.00  0.00           C  
ATOM   2472  O   ILE A 160      23.658 104.789 103.256  1.00  0.00           O  
ATOM   2473  CB  ILE A 160      24.649 104.198 106.474  1.00  0.00           C  
ATOM   2474  CG1 ILE A 160      26.084 104.245 107.095  1.00  0.00           C  
ATOM   2475  CG2 ILE A 160      24.152 102.781 106.010  1.00  0.00           C  
ATOM   2476  CD1 ILE A 160      26.430 103.233 108.147  1.00  0.00           C  
ATOM   2477  H   ILE A 160      24.421 106.447 107.140  1.00  0.00           H  
ATOM   2478  HA  ILE A 160      25.517 105.402 104.805  1.00  0.00           H  
ATOM   2479  HB  ILE A 160      23.898 104.494 107.207  1.00  0.00           H  
ATOM   2480 HG12 ILE A 160      26.702 103.934 106.252  1.00  0.00           H  
ATOM   2481 HG13 ILE A 160      26.388 105.250 107.385  1.00  0.00           H  
ATOM   2482 HG21 ILE A 160      24.236 102.076 106.837  1.00  0.00           H  
ATOM   2483 HG22 ILE A 160      23.084 102.909 105.828  1.00  0.00           H  
ATOM   2484 HG23 ILE A 160      24.700 102.459 105.125  1.00  0.00           H  
ATOM   2485 HD11 ILE A 160      26.209 102.220 107.811  1.00  0.00           H  
ATOM   2486 HD12 ILE A 160      27.508 103.204 108.305  1.00  0.00           H  
ATOM   2487 HD13 ILE A 160      25.833 103.424 109.039  1.00  0.00           H  
ATOM   2488  N   ALA A 161      22.185 105.410 104.769  1.00  0.00           N  
ATOM   2489  CA  ALA A 161      21.049 105.382 103.863  1.00  0.00           C  
ATOM   2490  C   ALA A 161      21.198 106.360 102.728  1.00  0.00           C  
ATOM   2491  O   ALA A 161      20.892 106.088 101.597  1.00  0.00           O  
ATOM   2492  CB  ALA A 161      19.721 105.695 104.503  1.00  0.00           C  
ATOM   2493  H   ALA A 161      22.071 105.708 105.729  1.00  0.00           H  
ATOM   2494  HA  ALA A 161      21.032 104.381 103.430  1.00  0.00           H  
ATOM   2495  HB1 ALA A 161      19.673 106.745 104.793  1.00  0.00           H  
ATOM   2496  HB2 ALA A 161      18.942 105.554 103.753  1.00  0.00           H  
ATOM   2497  HB3 ALA A 161      19.550 105.028 105.348  1.00  0.00           H  
ATOM   2498  N   SER A 162      21.834 107.477 103.048  1.00  0.00           N  
ATOM   2499  CA  SER A 162      21.993 108.454 101.964  1.00  0.00           C  
ATOM   2500  C   SER A 162      23.026 108.001 100.883  1.00  0.00           C  
ATOM   2501  O   SER A 162      22.952 108.354  99.706  1.00  0.00           O  
ATOM   2502  CB  SER A 162      22.489 109.781 102.567  1.00  0.00           C  
ATOM   2503  OG  SER A 162      22.650 110.705 101.540  1.00  0.00           O  
ATOM   2504  H   SER A 162      21.942 107.696 104.029  1.00  0.00           H  
ATOM   2505  HA  SER A 162      21.019 108.534 101.482  1.00  0.00           H  
ATOM   2506  HB2 SER A 162      21.774 110.147 103.304  1.00  0.00           H  
ATOM   2507  HB3 SER A 162      23.395 109.554 103.129  1.00  0.00           H  
ATOM   2508  HG  SER A 162      23.228 111.384 101.895  1.00  0.00           H  
ATOM   2509  N   MET A 163      24.072 107.321 101.280  1.00  0.00           N  
ATOM   2510  CA  MET A 163      25.098 106.650 100.401  1.00  0.00           C  
ATOM   2511  C   MET A 163      24.590 105.468  99.605  1.00  0.00           C  
ATOM   2512  O   MET A 163      25.242 105.199  98.596  1.00  0.00           O  
ATOM   2513  CB  MET A 163      26.228 106.151 101.266  1.00  0.00           C  
ATOM   2514  CG  MET A 163      26.876 107.283 102.061  1.00  0.00           C  
ATOM   2515  SD  MET A 163      27.509 108.692 101.079  1.00  0.00           S  
ATOM   2516  CE  MET A 163      28.698 107.888  99.934  1.00  0.00           C  
ATOM   2517  H   MET A 163      24.083 107.099 102.266  1.00  0.00           H  
ATOM   2518  HA  MET A 163      25.522 107.349  99.681  1.00  0.00           H  
ATOM   2519  HB2 MET A 163      25.993 105.304 101.911  1.00  0.00           H  
ATOM   2520  HB3 MET A 163      27.001 105.747 100.611  1.00  0.00           H  
ATOM   2521  HG2 MET A 163      26.175 107.545 102.853  1.00  0.00           H  
ATOM   2522  HG3 MET A 163      27.710 106.874 102.630  1.00  0.00           H  
ATOM   2523  HE1 MET A 163      28.245 107.059  99.390  1.00  0.00           H  
ATOM   2524  HE2 MET A 163      29.114 108.560  99.183  1.00  0.00           H  
ATOM   2525  HE3 MET A 163      29.528 107.524 100.539  1.00  0.00           H  
ATOM   2526  N   VAL A 164      23.399 104.900  99.911  1.00  0.00           N  
ATOM   2527  CA  VAL A 164      22.909 103.618  99.340  1.00  0.00           C  
ATOM   2528  C   VAL A 164      21.766 103.747  98.340  1.00  0.00           C  
ATOM   2529  O   VAL A 164      20.868 104.564  98.449  1.00  0.00           O  
ATOM   2530  CB  VAL A 164      22.517 102.563 100.450  1.00  0.00           C  
ATOM   2531  CG1 VAL A 164      21.902 101.275  99.915  1.00  0.00           C  
ATOM   2532  CG2 VAL A 164      23.722 102.164 101.294  1.00  0.00           C  
ATOM   2533  H   VAL A 164      22.980 105.172 100.790  1.00  0.00           H  
ATOM   2534  HA  VAL A 164      23.725 103.225  98.734  1.00  0.00           H  
ATOM   2535  HB  VAL A 164      21.716 103.069 100.989  1.00  0.00           H  
ATOM   2536 HG11 VAL A 164      20.837 101.359  99.704  1.00  0.00           H  
ATOM   2537 HG12 VAL A 164      22.420 100.914  99.026  1.00  0.00           H  
ATOM   2538 HG13 VAL A 164      22.067 100.528 100.691  1.00  0.00           H  
ATOM   2539 HG21 VAL A 164      24.437 102.982 101.387  1.00  0.00           H  
ATOM   2540 HG22 VAL A 164      23.317 101.755 102.219  1.00  0.00           H  
ATOM   2541 HG23 VAL A 164      24.153 101.295 100.796  1.00  0.00           H  
ATOM   2542  N   ARG A 165      21.752 102.927  97.317  1.00  0.00           N  
ATOM   2543  CA  ARG A 165      20.916 102.910  96.131  1.00  0.00           C  
ATOM   2544  C   ARG A 165      19.535 102.379  96.436  1.00  0.00           C  
ATOM   2545  O   ARG A 165      19.530 101.604  97.357  1.00  0.00           O  
ATOM   2546  CB  ARG A 165      21.642 102.085  95.080  1.00  0.00           C  
ATOM   2547  CG  ARG A 165      22.662 102.973  94.316  1.00  0.00           C  
ATOM   2548  CD  ARG A 165      23.278 102.185  93.178  1.00  0.00           C  
ATOM   2549  NE  ARG A 165      24.292 103.016  92.480  1.00  0.00           N  
ATOM   2550  CZ  ARG A 165      25.341 102.638  91.759  1.00  0.00           C  
ATOM   2551  NH1 ARG A 165      26.172 103.368  91.154  1.00  0.00           N1+
ATOM   2552  NH2 ARG A 165      25.620 101.390  91.516  1.00  0.00           N  
ATOM   2553  H   ARG A 165      22.414 102.171  97.218  1.00  0.00           H  
ATOM   2554  HA  ARG A 165      20.802 103.905  95.699  1.00  0.00           H  
ATOM   2555  HB2 ARG A 165      22.089 101.234  95.594  1.00  0.00           H  
ATOM   2556  HB3 ARG A 165      20.866 101.675  94.434  1.00  0.00           H  
ATOM   2557  HG2 ARG A 165      22.032 103.785  93.954  1.00  0.00           H  
ATOM   2558  HG3 ARG A 165      23.347 103.395  95.052  1.00  0.00           H  
ATOM   2559  HD2 ARG A 165      23.873 101.354  93.557  1.00  0.00           H  
ATOM   2560  HD3 ARG A 165      22.500 101.892  92.474  1.00  0.00           H  
ATOM   2561  HE  ARG A 165      24.139 104.013  92.535  1.00  0.00           H  
ATOM   2562 HH11 ARG A 165      26.322 104.357  91.284  1.00  0.00           H  
ATOM   2563 HH12 ARG A 165      26.695 102.865  90.450  1.00  0.00           H  
ATOM   2564 HH21 ARG A 165      25.008 100.784  92.043  1.00  0.00           H  
ATOM   2565 HH22 ARG A 165      26.192 101.123  90.728  1.00  0.00           H  
ATOM   2566  N   PRO A 166      18.479 102.636  95.670  1.00  0.00           N  
ATOM   2567  CA  PRO A 166      17.285 101.891  95.863  1.00  0.00           C  
ATOM   2568  C   PRO A 166      17.477 100.341  95.778  1.00  0.00           C  
ATOM   2569  O   PRO A 166      18.329  99.921  95.005  1.00  0.00           O  
ATOM   2570  CB  PRO A 166      16.289 102.368  94.782  1.00  0.00           C  
ATOM   2571  CG  PRO A 166      17.300 102.780  93.656  1.00  0.00           C  
ATOM   2572  CD  PRO A 166      18.454 103.377  94.407  1.00  0.00           C  
ATOM   2573  HA  PRO A 166      16.800 102.235  96.776  1.00  0.00           H  
ATOM   2574  HB2 PRO A 166      15.562 101.624  94.459  1.00  0.00           H  
ATOM   2575  HB3 PRO A 166      15.850 103.296  95.149  1.00  0.00           H  
ATOM   2576  HG2 PRO A 166      17.568 101.927  93.033  1.00  0.00           H  
ATOM   2577  HG3 PRO A 166      16.936 103.485  92.908  1.00  0.00           H  
ATOM   2578  HD2 PRO A 166      19.369 103.356  93.814  1.00  0.00           H  
ATOM   2579  HD3 PRO A 166      18.202 104.393  94.714  1.00  0.00           H  
ATOM   2580  N   GLY A 167      16.752  99.603  96.585  1.00  0.00           N  
ATOM   2581  CA  GLY A 167      17.122  98.214  96.922  1.00  0.00           C  
ATOM   2582  C   GLY A 167      18.466  97.883  97.495  1.00  0.00           C  
ATOM   2583  O   GLY A 167      18.650  96.665  97.740  1.00  0.00           O  
ATOM   2584  H   GLY A 167      16.026 100.008  97.156  1.00  0.00           H  
ATOM   2585  HA2 GLY A 167      16.345  97.721  97.507  1.00  0.00           H  
ATOM   2586  HA3 GLY A 167      17.155  97.743  95.940  1.00  0.00           H  
ATOM   2587  N   GLY A 168      19.481  98.759  97.468  1.00  0.00           N  
ATOM   2588  CA  GLY A 168      20.871  98.453  98.047  1.00  0.00           C  
ATOM   2589  C   GLY A 168      20.866  98.059  99.501  1.00  0.00           C  
ATOM   2590  O   GLY A 168      19.825  97.988 100.187  1.00  0.00           O  
ATOM   2591  H   GLY A 168      19.372  99.738  97.243  1.00  0.00           H  
ATOM   2592  HA2 GLY A 168      21.278  97.625  97.467  1.00  0.00           H  
ATOM   2593  HA3 GLY A 168      21.525  99.291  97.803  1.00  0.00           H  
ATOM   2594  N   LEU A 169      22.005  97.561  99.977  1.00  0.00           N  
ATOM   2595  CA  LEU A 169      22.199  96.712 101.179  1.00  0.00           C  
ATOM   2596  C   LEU A 169      22.940  97.359 102.262  1.00  0.00           C  
ATOM   2597  O   LEU A 169      23.998  97.934 101.996  1.00  0.00           O  
ATOM   2598  CB  LEU A 169      23.038  95.450 100.717  1.00  0.00           C  
ATOM   2599  CG  LEU A 169      22.346  94.545  99.709  1.00  0.00           C  
ATOM   2600  CD1 LEU A 169      23.219  93.320  99.702  1.00  0.00           C  
ATOM   2601  CD2 LEU A 169      20.886  94.122 100.002  1.00  0.00           C  
ATOM   2602  H   LEU A 169      22.792  97.564  99.344  1.00  0.00           H  
ATOM   2603  HA  LEU A 169      21.257  96.321 101.562  1.00  0.00           H  
ATOM   2604  HB2 LEU A 169      23.984  95.811 100.312  1.00  0.00           H  
ATOM   2605  HB3 LEU A 169      23.230  94.867 101.617  1.00  0.00           H  
ATOM   2606  HG  LEU A 169      22.386  95.159  98.809  1.00  0.00           H  
ATOM   2607 HD11 LEU A 169      22.710  92.523  99.162  1.00  0.00           H  
ATOM   2608 HD12 LEU A 169      24.198  93.464  99.245  1.00  0.00           H  
ATOM   2609 HD13 LEU A 169      23.375  93.038 100.743  1.00  0.00           H  
ATOM   2610 HD21 LEU A 169      20.568  93.311  99.348  1.00  0.00           H  
ATOM   2611 HD22 LEU A 169      20.822  93.687 100.998  1.00  0.00           H  
ATOM   2612 HD23 LEU A 169      20.136  94.907  99.898  1.00  0.00           H  
ATOM   2613  N   LEU A 170      22.505  97.299 103.505  1.00  0.00           N  
ATOM   2614  CA  LEU A 170      23.391  97.614 104.638  1.00  0.00           C  
ATOM   2615  C   LEU A 170      23.738  96.305 105.392  1.00  0.00           C  
ATOM   2616  O   LEU A 170      22.770  95.569 105.742  1.00  0.00           O  
ATOM   2617  CB  LEU A 170      22.577  98.574 105.588  1.00  0.00           C  
ATOM   2618  CG  LEU A 170      23.247  98.764 106.974  1.00  0.00           C  
ATOM   2619  CD1 LEU A 170      24.755  99.231 106.948  1.00  0.00           C  
ATOM   2620  CD2 LEU A 170      22.479  99.893 107.717  1.00  0.00           C  
ATOM   2621  H   LEU A 170      21.638  96.820 103.704  1.00  0.00           H  
ATOM   2622  HA  LEU A 170      24.320  98.079 104.314  1.00  0.00           H  
ATOM   2623  HB2 LEU A 170      22.501  99.539 105.088  1.00  0.00           H  
ATOM   2624  HB3 LEU A 170      21.563  98.230 105.791  1.00  0.00           H  
ATOM   2625  HG  LEU A 170      23.164  97.869 107.591  1.00  0.00           H  
ATOM   2626 HD11 LEU A 170      24.773 100.102 106.293  1.00  0.00           H  
ATOM   2627 HD12 LEU A 170      25.023  99.462 107.980  1.00  0.00           H  
ATOM   2628 HD13 LEU A 170      25.371  98.460 106.487  1.00  0.00           H  
ATOM   2629 HD21 LEU A 170      22.525 100.855 107.207  1.00  0.00           H  
ATOM   2630 HD22 LEU A 170      21.501  99.515 108.018  1.00  0.00           H  
ATOM   2631 HD23 LEU A 170      22.945 100.119 108.676  1.00  0.00           H  
ATOM   2632  N   VAL A 171      25.014  95.936 105.550  1.00  0.00           N  
ATOM   2633  CA  VAL A 171      25.512  94.770 106.236  1.00  0.00           C  
ATOM   2634  C   VAL A 171      26.342  95.161 107.462  1.00  0.00           C  
ATOM   2635  O   VAL A 171      27.253  95.919 107.330  1.00  0.00           O  
ATOM   2636  CB  VAL A 171      26.355  93.838 105.345  1.00  0.00           C  
ATOM   2637  CG1 VAL A 171      26.211  92.372 105.894  1.00  0.00           C  
ATOM   2638  CG2 VAL A 171      25.971  93.762 103.854  1.00  0.00           C  
ATOM   2639  H   VAL A 171      25.790  96.369 105.071  1.00  0.00           H  
ATOM   2640  HA  VAL A 171      24.650  94.181 106.551  1.00  0.00           H  
ATOM   2641  HB  VAL A 171      27.416  94.074 105.429  1.00  0.00           H  
ATOM   2642 HG11 VAL A 171      26.469  92.356 106.953  1.00  0.00           H  
ATOM   2643 HG12 VAL A 171      25.223  91.933 106.030  1.00  0.00           H  
ATOM   2644 HG13 VAL A 171      26.937  91.776 105.341  1.00  0.00           H  
ATOM   2645 HG21 VAL A 171      24.917  93.500 103.948  1.00  0.00           H  
ATOM   2646 HG22 VAL A 171      26.099  94.656 103.243  1.00  0.00           H  
ATOM   2647 HG23 VAL A 171      26.555  92.912 103.503  1.00  0.00           H  
ATOM   2648  N   ILE A 172      25.960  94.771 108.675  1.00  0.00           N  
ATOM   2649  CA  ILE A 172      26.558  95.378 109.900  1.00  0.00           C  
ATOM   2650  C   ILE A 172      26.449  94.323 111.044  1.00  0.00           C  
ATOM   2651  O   ILE A 172      25.484  93.598 111.209  1.00  0.00           O  
ATOM   2652  CB  ILE A 172      25.791  96.707 110.250  1.00  0.00           C  
ATOM   2653  CG1 ILE A 172      26.744  97.521 111.151  1.00  0.00           C  
ATOM   2654  CG2 ILE A 172      24.485  96.580 110.984  1.00  0.00           C  
ATOM   2655  CD1 ILE A 172      26.389  99.013 110.963  1.00  0.00           C  
ATOM   2656  H   ILE A 172      25.265  94.059 108.851  1.00  0.00           H  
ATOM   2657  HA  ILE A 172      27.608  95.663 109.840  1.00  0.00           H  
ATOM   2658  HB  ILE A 172      25.518  97.209 109.322  1.00  0.00           H  
ATOM   2659 HG12 ILE A 172      26.695  97.197 112.190  1.00  0.00           H  
ATOM   2660 HG13 ILE A 172      27.786  97.541 110.831  1.00  0.00           H  
ATOM   2661 HG21 ILE A 172      24.755  96.102 111.926  1.00  0.00           H  
ATOM   2662 HG22 ILE A 172      23.961  97.510 111.207  1.00  0.00           H  
ATOM   2663 HG23 ILE A 172      23.860  95.907 110.398  1.00  0.00           H  
ATOM   2664 HD11 ILE A 172      25.563  99.339 111.595  1.00  0.00           H  
ATOM   2665 HD12 ILE A 172      27.322  99.569 111.060  1.00  0.00           H  
ATOM   2666 HD13 ILE A 172      26.159  99.356 109.954  1.00  0.00           H  
ATOM   2667  N   ASP A 173      27.415  94.392 111.981  1.00  0.00           N  
ATOM   2668  CA  ASP A 173      27.478  93.487 113.197  1.00  0.00           C  
ATOM   2669  C   ASP A 173      27.611  94.286 114.507  1.00  0.00           C  
ATOM   2670  O   ASP A 173      27.915  95.522 114.629  1.00  0.00           O  
ATOM   2671  CB  ASP A 173      28.645  92.487 113.085  1.00  0.00           C  
ATOM   2672  CG  ASP A 173      30.021  93.081 112.863  1.00  0.00           C  
ATOM   2673  OD1 ASP A 173      31.002  92.307 112.607  1.00  0.00           O  
ATOM   2674  OD2 ASP A 173      30.161  94.319 112.833  1.00  0.00           O1-
ATOM   2675  H   ASP A 173      28.033  95.188 112.053  1.00  0.00           H  
ATOM   2676  HA  ASP A 173      26.549  92.918 113.212  1.00  0.00           H  
ATOM   2677  HB2 ASP A 173      28.735  91.825 113.945  1.00  0.00           H  
ATOM   2678  HB3 ASP A 173      28.526  91.938 112.151  1.00  0.00           H  
ATOM   2679  N   HIE A 174      27.452  93.494 115.643  1.00  0.00           N  
ATOM   2680  CA  HIE A 174      27.842  93.866 116.972  1.00  0.00           C  
ATOM   2681  C   HIE A 174      28.133  92.620 117.815  1.00  0.00           C  
ATOM   2682  O   HIE A 174      27.748  91.504 117.460  1.00  0.00           O  
ATOM   2683  CB  HIE A 174      26.723  94.781 117.518  1.00  0.00           C  
ATOM   2684  CG  HIE A 174      25.342  94.181 117.631  1.00  0.00           C  
ATOM   2685  CD2 HIE A 174      24.497  94.174 116.568  1.00  0.00           C  
ATOM   2686  ND1 HIE A 174      24.770  93.513 118.711  1.00  0.00           N  
ATOM   2687  CE1 HIE A 174      23.515  93.326 118.282  1.00  0.00           C  
ATOM   2688  NE2 HIE A 174      23.354  93.646 117.004  1.00  0.00           N  
ATOM   2689  H   HIE A 174      27.153  92.534 115.549  1.00  0.00           H  
ATOM   2690  HA  HIE A 174      28.753  94.434 116.780  1.00  0.00           H  
ATOM   2691  HB2 HIE A 174      27.058  95.162 118.482  1.00  0.00           H  
ATOM   2692  HB3 HIE A 174      26.649  95.625 116.832  1.00  0.00           H  
ATOM   2693  HD2 HIE A 174      24.762  94.485 115.569  1.00  0.00           H  
ATOM   2694  HE1 HIE A 174      22.767  92.935 118.955  1.00  0.00           H  
ATOM   2695  HE2 HIE A 174      22.447  93.691 116.562  1.00  0.00           H  
ATOM   2696  N   ARG A 175      28.961  92.687 118.914  1.00  0.00           N  
ATOM   2697  CA  ARG A 175      29.117  91.523 119.867  1.00  0.00           C  
ATOM   2698  C   ARG A 175      27.785  91.290 120.631  1.00  0.00           C  
ATOM   2699  O   ARG A 175      26.963  92.206 120.813  1.00  0.00           O  
ATOM   2700  CB  ARG A 175      30.262  91.779 120.831  1.00  0.00           C  
ATOM   2701  CG  ARG A 175      31.641  91.552 120.176  1.00  0.00           C  
ATOM   2702  CD  ARG A 175      32.827  91.918 121.131  1.00  0.00           C  
ATOM   2703  NE  ARG A 175      34.070  91.892 120.357  1.00  0.00           N  
ATOM   2704  CZ  ARG A 175      34.855  90.828 120.130  1.00  0.00           C  
ATOM   2705  NH1 ARG A 175      34.478  89.642 120.554  1.00  0.00           N1+
ATOM   2706  NH2 ARG A 175      35.938  90.892 119.537  1.00  0.00           N  
ATOM   2707  H   ARG A 175      29.114  93.602 119.314  1.00  0.00           H  
ATOM   2708  HA  ARG A 175      29.273  90.577 119.350  1.00  0.00           H  
ATOM   2709  HB2 ARG A 175      30.179  92.819 121.144  1.00  0.00           H  
ATOM   2710  HB3 ARG A 175      30.184  91.058 121.645  1.00  0.00           H  
ATOM   2711  HG2 ARG A 175      31.767  90.519 119.849  1.00  0.00           H  
ATOM   2712  HG3 ARG A 175      31.622  92.099 119.233  1.00  0.00           H  
ATOM   2713  HD2 ARG A 175      32.649  92.894 121.583  1.00  0.00           H  
ATOM   2714  HD3 ARG A 175      32.840  91.279 122.014  1.00  0.00           H  
ATOM   2715  HE  ARG A 175      34.446  92.714 119.908  1.00  0.00           H  
ATOM   2716 HH11 ARG A 175      33.591  89.597 121.035  1.00  0.00           H  
ATOM   2717 HH12 ARG A 175      35.036  88.803 120.492  1.00  0.00           H  
ATOM   2718 HH21 ARG A 175      36.328  91.782 119.259  1.00  0.00           H  
ATOM   2719 HH22 ARG A 175      36.454  90.028 119.457  1.00  0.00           H  
ATOM   2720  N   ASN A 176      27.538  90.088 121.095  1.00  0.00           N  
ATOM   2721  CA  ASN A 176      26.384  89.675 121.909  1.00  0.00           C  
ATOM   2722  C   ASN A 176      26.526  90.259 123.391  1.00  0.00           C  
ATOM   2723  O   ASN A 176      26.868  89.487 124.344  1.00  0.00           O  
ATOM   2724  CB  ASN A 176      26.316  88.153 121.829  1.00  0.00           C  
ATOM   2725  CG  ASN A 176      25.010  87.715 122.572  1.00  0.00           C  
ATOM   2726  ND2 ASN A 176      24.894  86.419 122.760  1.00  0.00           N  
ATOM   2727  OD1 ASN A 176      24.188  88.498 123.007  1.00  0.00           O  
ATOM   2728  H   ASN A 176      28.119  89.336 120.753  1.00  0.00           H  
ATOM   2729  HA  ASN A 176      25.440  89.997 121.472  1.00  0.00           H  
ATOM   2730  HB2 ASN A 176      26.284  87.711 120.833  1.00  0.00           H  
ATOM   2731  HB3 ASN A 176      27.177  87.678 122.300  1.00  0.00           H  
ATOM   2732 HD21 ASN A 176      23.992  86.082 123.065  1.00  0.00           H  
ATOM   2733 HD22 ASN A 176      25.662  85.857 122.419  1.00  0.00           H  
ATOM   2734  N   TYR A 177      26.258  91.547 123.580  1.00  0.00           N  
ATOM   2735  CA  TYR A 177      26.515  92.262 124.816  1.00  0.00           C  
ATOM   2736  C   TYR A 177      25.467  91.863 125.948  1.00  0.00           C  
ATOM   2737  O   TYR A 177      25.851  91.996 127.059  1.00  0.00           O  
ATOM   2738  CB  TYR A 177      26.435  93.774 124.598  1.00  0.00           C  
ATOM   2739  CG  TYR A 177      27.718  94.331 123.788  1.00  0.00           C  
ATOM   2740  CD1 TYR A 177      28.929  94.561 124.456  1.00  0.00           C  
ATOM   2741  CD2 TYR A 177      27.637  94.568 122.447  1.00  0.00           C  
ATOM   2742  CE1 TYR A 177      30.001  95.096 123.789  1.00  0.00           C  
ATOM   2743  CE2 TYR A 177      28.704  95.135 121.712  1.00  0.00           C  
ATOM   2744  CZ  TYR A 177      29.879  95.312 122.380  1.00  0.00           C  
ATOM   2745  OH  TYR A 177      30.922  95.824 121.718  1.00  0.00           O  
ATOM   2746  H   TYR A 177      25.835  92.046 122.811  1.00  0.00           H  
ATOM   2747  HA  TYR A 177      27.487  91.969 125.212  1.00  0.00           H  
ATOM   2748  HB2 TYR A 177      25.490  94.015 124.112  1.00  0.00           H  
ATOM   2749  HB3 TYR A 177      26.488  94.251 125.577  1.00  0.00           H  
ATOM   2750  HD1 TYR A 177      29.082  94.313 125.496  1.00  0.00           H  
ATOM   2751  HD2 TYR A 177      26.647  94.457 122.030  1.00  0.00           H  
ATOM   2752  HE1 TYR A 177      30.957  95.212 124.279  1.00  0.00           H  
ATOM   2753  HE2 TYR A 177      28.636  95.172 120.634  1.00  0.00           H  
ATOM   2754  HH  TYR A 177      31.738  95.590 122.165  1.00  0.00           H  
ATOM   2755  N   ASP A 178      24.260  91.422 125.721  1.00  0.00           N  
ATOM   2756  CA  ASP A 178      23.266  91.063 126.764  1.00  0.00           C  
ATOM   2757  C   ASP A 178      23.619  89.759 127.454  1.00  0.00           C  
ATOM   2758  O   ASP A 178      23.273  89.636 128.620  1.00  0.00           O  
ATOM   2759  CB  ASP A 178      21.824  91.295 126.197  1.00  0.00           C  
ATOM   2760  CG  ASP A 178      20.670  91.191 127.217  1.00  0.00           C  
ATOM   2761  OD1 ASP A 178      19.509  90.811 126.890  1.00  0.00           O  
ATOM   2762  OD2 ASP A 178      20.889  91.748 128.349  1.00  0.00           O1-
ATOM   2763  H   ASP A 178      24.064  91.245 124.746  1.00  0.00           H  
ATOM   2764  HA  ASP A 178      23.312  91.816 127.551  1.00  0.00           H  
ATOM   2765  HB2 ASP A 178      21.707  92.272 125.728  1.00  0.00           H  
ATOM   2766  HB3 ASP A 178      21.651  90.610 125.368  1.00  0.00           H  
ATOM   2767  N   TYR A 179      24.283  88.799 126.739  1.00  0.00           N  
ATOM   2768  CA  TYR A 179      24.962  87.603 127.293  1.00  0.00           C  
ATOM   2769  C   TYR A 179      26.076  88.000 128.290  1.00  0.00           C  
ATOM   2770  O   TYR A 179      26.107  87.474 129.369  1.00  0.00           O  
ATOM   2771  CB  TYR A 179      25.557  86.647 126.245  1.00  0.00           C  
ATOM   2772  CG  TYR A 179      26.212  85.322 126.809  1.00  0.00           C  
ATOM   2773  CD1 TYR A 179      27.513  85.320 127.354  1.00  0.00           C  
ATOM   2774  CD2 TYR A 179      25.486  84.079 126.779  1.00  0.00           C  
ATOM   2775  CE1 TYR A 179      27.997  84.103 127.966  1.00  0.00           C  
ATOM   2776  CE2 TYR A 179      25.983  82.881 127.449  1.00  0.00           C  
ATOM   2777  CZ  TYR A 179      27.213  82.923 127.964  1.00  0.00           C  
ATOM   2778  OH  TYR A 179      27.626  81.821 128.592  1.00  0.00           O  
ATOM   2779  H   TYR A 179      24.383  88.995 125.754  1.00  0.00           H  
ATOM   2780  HA  TYR A 179      24.274  86.956 127.838  1.00  0.00           H  
ATOM   2781  HB2 TYR A 179      24.767  86.443 125.523  1.00  0.00           H  
ATOM   2782  HB3 TYR A 179      26.297  87.103 125.587  1.00  0.00           H  
ATOM   2783  HD1 TYR A 179      28.071  86.245 127.376  1.00  0.00           H  
ATOM   2784  HD2 TYR A 179      24.628  83.979 126.131  1.00  0.00           H  
ATOM   2785  HE1 TYR A 179      28.900  83.978 128.546  1.00  0.00           H  
ATOM   2786  HE2 TYR A 179      25.348  82.007 127.451  1.00  0.00           H  
ATOM   2787  HH  TYR A 179      26.964  81.453 129.182  1.00  0.00           H  
ATOM   2788  N   ILE A 180      26.848  89.021 127.921  1.00  0.00           N  
ATOM   2789  CA  ILE A 180      27.826  89.675 128.791  1.00  0.00           C  
ATOM   2790  C   ILE A 180      27.172  90.279 130.018  1.00  0.00           C  
ATOM   2791  O   ILE A 180      27.551  90.129 131.214  1.00  0.00           O  
ATOM   2792  CB  ILE A 180      28.787  90.519 127.901  1.00  0.00           C  
ATOM   2793  CG1 ILE A 180      29.593  89.653 126.945  1.00  0.00           C  
ATOM   2794  CG2 ILE A 180      29.696  91.337 128.771  1.00  0.00           C  
ATOM   2795  CD1 ILE A 180      30.232  90.369 125.755  1.00  0.00           C  
ATOM   2796  H   ILE A 180      26.785  89.445 127.007  1.00  0.00           H  
ATOM   2797  HA  ILE A 180      28.482  88.933 129.247  1.00  0.00           H  
ATOM   2798  HB  ILE A 180      28.148  91.206 127.345  1.00  0.00           H  
ATOM   2799 HG12 ILE A 180      30.315  89.123 127.566  1.00  0.00           H  
ATOM   2800 HG13 ILE A 180      28.909  89.005 126.397  1.00  0.00           H  
ATOM   2801 HG21 ILE A 180      30.065  90.801 129.646  1.00  0.00           H  
ATOM   2802 HG22 ILE A 180      30.597  91.746 128.314  1.00  0.00           H  
ATOM   2803 HG23 ILE A 180      29.185  92.173 129.248  1.00  0.00           H  
ATOM   2804 HD11 ILE A 180      29.454  90.915 125.220  1.00  0.00           H  
ATOM   2805 HD12 ILE A 180      31.005  91.033 126.141  1.00  0.00           H  
ATOM   2806 HD13 ILE A 180      30.722  89.606 125.150  1.00  0.00           H  
ATOM   2807  N   LEU A 181      26.123  91.067 129.782  1.00  0.00           N  
ATOM   2808  CA  LEU A 181      25.313  91.813 130.796  1.00  0.00           C  
ATOM   2809  C   LEU A 181      24.281  90.918 131.538  1.00  0.00           C  
ATOM   2810  O   LEU A 181      23.264  91.382 132.086  1.00  0.00           O  
ATOM   2811  CB  LEU A 181      24.722  93.038 130.109  1.00  0.00           C  
ATOM   2812  CG  LEU A 181      25.818  94.124 129.571  1.00  0.00           C  
ATOM   2813  CD1 LEU A 181      25.272  95.061 128.475  1.00  0.00           C  
ATOM   2814  CD2 LEU A 181      26.346  94.914 130.806  1.00  0.00           C  
ATOM   2815  H   LEU A 181      25.823  91.163 128.822  1.00  0.00           H  
ATOM   2816  HA  LEU A 181      26.051  92.112 131.540  1.00  0.00           H  
ATOM   2817  HB2 LEU A 181      24.167  92.751 129.216  1.00  0.00           H  
ATOM   2818  HB3 LEU A 181      24.119  93.526 130.875  1.00  0.00           H  
ATOM   2819  HG  LEU A 181      26.677  93.667 129.078  1.00  0.00           H  
ATOM   2820 HD11 LEU A 181      25.148  94.510 127.542  1.00  0.00           H  
ATOM   2821 HD12 LEU A 181      24.258  95.355 128.741  1.00  0.00           H  
ATOM   2822 HD13 LEU A 181      25.932  95.917 128.333  1.00  0.00           H  
ATOM   2823 HD21 LEU A 181      26.866  95.869 130.727  1.00  0.00           H  
ATOM   2824 HD22 LEU A 181      25.484  95.204 131.406  1.00  0.00           H  
ATOM   2825 HD23 LEU A 181      26.931  94.137 131.298  1.00  0.00           H  
ATOM   2826  N   SER A 182      24.418  89.572 131.431  1.00  0.00           N  
ATOM   2827  CA  SER A 182      23.599  88.540 132.071  1.00  0.00           C  
ATOM   2828  C   SER A 182      24.325  87.414 132.854  1.00  0.00           C  
ATOM   2829  O   SER A 182      23.853  87.033 133.920  1.00  0.00           O  
ATOM   2830  CB  SER A 182      22.503  87.919 131.107  1.00  0.00           C  
ATOM   2831  OG  SER A 182      23.178  87.289 130.007  1.00  0.00           O  
ATOM   2832  H   SER A 182      25.179  89.215 130.871  1.00  0.00           H  
ATOM   2833  HA  SER A 182      23.095  89.082 132.871  1.00  0.00           H  
ATOM   2834  HB2 SER A 182      21.946  87.088 131.542  1.00  0.00           H  
ATOM   2835  HB3 SER A 182      21.791  88.654 130.730  1.00  0.00           H  
ATOM   2836  HG  SER A 182      23.480  88.081 129.556  1.00  0.00           H  
ATOM   2837  N   THR A 183      25.480  86.965 132.285  1.00  0.00           N  
ATOM   2838  CA  THR A 183      26.503  86.022 132.895  1.00  0.00           C  
ATOM   2839  C   THR A 183      27.703  86.649 133.461  1.00  0.00           C  
ATOM   2840  O   THR A 183      28.419  86.020 134.250  1.00  0.00           O  
ATOM   2841  CB  THR A 183      27.007  84.980 131.906  1.00  0.00           C  
ATOM   2842  CG2 THR A 183      25.853  84.116 131.354  1.00  0.00           C  
ATOM   2843  OG1 THR A 183      27.601  85.599 130.802  1.00  0.00           O  
ATOM   2844  H   THR A 183      25.758  87.297 131.373  1.00  0.00           H  
ATOM   2845  HA  THR A 183      26.035  85.465 133.708  1.00  0.00           H  
ATOM   2846  HB  THR A 183      27.710  84.294 132.379  1.00  0.00           H  
ATOM   2847  HG1 THR A 183      26.922  85.910 130.200  1.00  0.00           H  
ATOM   2848 HG21 THR A 183      25.532  83.407 132.118  1.00  0.00           H  
ATOM   2849 HG22 THR A 183      25.002  84.718 131.034  1.00  0.00           H  
ATOM   2850 HG23 THR A 183      26.250  83.613 130.473  1.00  0.00           H  
ATOM   2851  N   GLY A 184      28.082  87.827 132.994  1.00  0.00           N  
ATOM   2852  CA  GLY A 184      29.334  88.492 133.337  1.00  0.00           C  
ATOM   2853  C   GLY A 184      30.546  87.766 132.770  1.00  0.00           C  
ATOM   2854  O   GLY A 184      31.660  87.886 133.304  1.00  0.00           O  
ATOM   2855  H   GLY A 184      27.618  88.278 132.219  1.00  0.00           H  
ATOM   2856  HA2 GLY A 184      29.322  89.548 133.066  1.00  0.00           H  
ATOM   2857  HA3 GLY A 184      29.361  88.604 134.421  1.00  0.00           H  
ATOM   2858  N   CYS A 185      30.300  86.967 131.748  1.00  0.00           N  
ATOM   2859  CA  CYS A 185      31.342  86.233 131.000  1.00  0.00           C  
ATOM   2860  C   CYS A 185      31.200  86.450 129.472  1.00  0.00           C  
ATOM   2861  O   CYS A 185      30.158  86.888 129.050  1.00  0.00           O  
ATOM   2862  CB  CYS A 185      31.190  84.760 131.423  1.00  0.00           C  
ATOM   2863  SG  CYS A 185      32.207  83.619 130.361  1.00  0.00           S  
ATOM   2864  H   CYS A 185      29.377  86.936 131.339  1.00  0.00           H  
ATOM   2865  HA  CYS A 185      32.368  86.475 131.278  1.00  0.00           H  
ATOM   2866  HB2 CYS A 185      31.551  84.624 132.443  1.00  0.00           H  
ATOM   2867  HB3 CYS A 185      30.201  84.302 131.424  1.00  0.00           H  
ATOM   2868  HG  CYS A 185      31.860  83.994 129.127  1.00  0.00           H  
ATOM   2869  N   ALA A 186      32.239  86.246 128.676  1.00  0.00           N  
ATOM   2870  CA  ALA A 186      32.164  86.193 127.233  1.00  0.00           C  
ATOM   2871  C   ALA A 186      31.342  85.068 126.674  1.00  0.00           C  
ATOM   2872  O   ALA A 186      31.375  83.994 127.293  1.00  0.00           O  
ATOM   2873  CB  ALA A 186      33.572  86.225 126.705  1.00  0.00           C  
ATOM   2874  H   ALA A 186      33.080  85.872 129.091  1.00  0.00           H  
ATOM   2875  HA  ALA A 186      31.763  87.147 126.892  1.00  0.00           H  
ATOM   2876  HB1 ALA A 186      34.090  85.285 126.897  1.00  0.00           H  
ATOM   2877  HB2 ALA A 186      33.516  86.524 125.658  1.00  0.00           H  
ATOM   2878  HB3 ALA A 186      34.146  86.998 127.217  1.00  0.00           H  
ATOM   2879  N   PRO A 187      30.631  85.250 125.561  1.00  0.00           N  
ATOM   2880  CA  PRO A 187      29.845  84.244 124.814  1.00  0.00           C  
ATOM   2881  C   PRO A 187      30.564  82.968 124.335  1.00  0.00           C  
ATOM   2882  O   PRO A 187      31.694  83.129 123.949  1.00  0.00           O  
ATOM   2883  CB  PRO A 187      29.121  85.023 123.716  1.00  0.00           C  
ATOM   2884  CG  PRO A 187      29.262  86.490 124.078  1.00  0.00           C  
ATOM   2885  CD  PRO A 187      30.699  86.473 124.699  1.00  0.00           C  
ATOM   2886  HA  PRO A 187      29.119  83.891 125.546  1.00  0.00           H  
ATOM   2887  HB2 PRO A 187      29.683  85.002 122.781  1.00  0.00           H  
ATOM   2888  HB3 PRO A 187      28.101  84.643 123.666  1.00  0.00           H  
ATOM   2889  HG2 PRO A 187      29.154  87.280 123.335  1.00  0.00           H  
ATOM   2890  HG3 PRO A 187      28.500  86.789 124.798  1.00  0.00           H  
ATOM   2891  HD2 PRO A 187      31.516  86.263 124.008  1.00  0.00           H  
ATOM   2892  HD3 PRO A 187      30.862  87.415 125.223  1.00  0.00           H  
ATOM   2893  N   PRO A 188      29.987  81.737 124.246  1.00  0.00           N  
ATOM   2894  CA  PRO A 188      30.542  80.431 123.845  1.00  0.00           C  
ATOM   2895  C   PRO A 188      31.100  80.468 122.428  1.00  0.00           C  
ATOM   2896  O   PRO A 188      31.892  79.603 122.087  1.00  0.00           O  
ATOM   2897  CB  PRO A 188      29.498  79.366 124.064  1.00  0.00           C  
ATOM   2898  CG  PRO A 188      28.260  80.161 123.962  1.00  0.00           C  
ATOM   2899  CD  PRO A 188      28.611  81.542 124.549  1.00  0.00           C  
ATOM   2900  HA  PRO A 188      31.395  80.241 124.495  1.00  0.00           H  
ATOM   2901  HB2 PRO A 188      29.433  78.720 123.188  1.00  0.00           H  
ATOM   2902  HB3 PRO A 188      29.517  78.934 125.063  1.00  0.00           H  
ATOM   2903  HG2 PRO A 188      28.067  80.393 122.915  1.00  0.00           H  
ATOM   2904  HG3 PRO A 188      27.411  79.750 124.510  1.00  0.00           H  
ATOM   2905  HD2 PRO A 188      28.037  82.373 124.141  1.00  0.00           H  
ATOM   2906  HD3 PRO A 188      28.553  81.474 125.635  1.00  0.00           H  
ATOM   2907  N   GLY A 189      30.748  81.452 121.587  1.00  0.00           N  
ATOM   2908  CA  GLY A 189      30.762  81.455 120.151  1.00  0.00           C  
ATOM   2909  C   GLY A 189      31.994  81.723 119.379  1.00  0.00           C  
ATOM   2910  O   GLY A 189      33.043  81.709 120.069  1.00  0.00           O  
ATOM   2911  H   GLY A 189      30.305  82.208 122.089  1.00  0.00           H  
ATOM   2912  HA2 GLY A 189      30.423  80.467 119.840  1.00  0.00           H  
ATOM   2913  HA3 GLY A 189      30.031  82.213 119.870  1.00  0.00           H  
ATOM   2914  N   LYS A 190      31.883  82.062 118.099  1.00  0.00           N  
ATOM   2915  CA  LYS A 190      33.023  82.222 117.250  1.00  0.00           C  
ATOM   2916  C   LYS A 190      33.678  83.571 117.580  1.00  0.00           C  
ATOM   2917  O   LYS A 190      33.004  84.584 117.860  1.00  0.00           O  
ATOM   2918  CB  LYS A 190      32.525  82.293 115.847  1.00  0.00           C  
ATOM   2919  CG  LYS A 190      32.432  80.926 115.181  1.00  0.00           C  
ATOM   2920  CD  LYS A 190      32.263  80.937 113.655  1.00  0.00           C  
ATOM   2921  CE  LYS A 190      31.972  79.572 113.017  1.00  0.00           C  
ATOM   2922  NZ  LYS A 190      31.790  79.660 111.578  1.00  0.00           N1+
ATOM   2923  H   LYS A 190      30.986  82.379 117.759  1.00  0.00           H  
ATOM   2924  HA  LYS A 190      33.785  81.450 117.355  1.00  0.00           H  
ATOM   2925  HB2 LYS A 190      31.510  82.690 115.869  1.00  0.00           H  
ATOM   2926  HB3 LYS A 190      33.176  82.890 115.206  1.00  0.00           H  
ATOM   2927  HG2 LYS A 190      33.366  80.423 115.436  1.00  0.00           H  
ATOM   2928  HG3 LYS A 190      31.631  80.354 115.646  1.00  0.00           H  
ATOM   2929  HD2 LYS A 190      31.480  81.653 113.403  1.00  0.00           H  
ATOM   2930  HD3 LYS A 190      33.162  81.434 113.290  1.00  0.00           H  
ATOM   2931  HE2 LYS A 190      32.834  78.923 113.178  1.00  0.00           H  
ATOM   2932  HE3 LYS A 190      31.131  79.133 113.553  1.00  0.00           H  
ATOM   2933  HZ1 LYS A 190      32.645  80.004 111.166  1.00  0.00           H  
ATOM   2934  HZ2 LYS A 190      31.594  78.732 111.229  1.00  0.00           H  
ATOM   2935  HZ3 LYS A 190      30.969  80.186 111.315  1.00  0.00           H  
ATOM   2936  N   ASN A 191      35.002  83.644 117.557  1.00  0.00           N  
ATOM   2937  CA  ASN A 191      35.851  84.903 117.591  1.00  0.00           C  
ATOM   2938  C   ASN A 191      35.642  85.714 116.270  1.00  0.00           C  
ATOM   2939  O   ASN A 191      35.497  86.901 116.228  1.00  0.00           O  
ATOM   2940  CB  ASN A 191      37.319  84.549 117.649  1.00  0.00           C  
ATOM   2941  CG  ASN A 191      38.326  85.726 117.617  1.00  0.00           C  
ATOM   2942  ND2 ASN A 191      39.441  85.702 118.300  1.00  0.00           N  
ATOM   2943  OD1 ASN A 191      38.193  86.685 116.850  1.00  0.00           O  
ATOM   2944  H   ASN A 191      35.430  82.734 117.450  1.00  0.00           H  
ATOM   2945  HA  ASN A 191      35.587  85.548 118.429  1.00  0.00           H  
ATOM   2946  HB2 ASN A 191      37.520  83.909 118.509  1.00  0.00           H  
ATOM   2947  HB3 ASN A 191      37.449  83.988 116.724  1.00  0.00           H  
ATOM   2948 HD21 ASN A 191      40.069  86.466 118.093  1.00  0.00           H  
ATOM   2949 HD22 ASN A 191      39.654  85.014 119.007  1.00  0.00           H  
ATOM   2950  N   ILE A 192      35.391  84.940 115.118  1.00  0.00           N  
ATOM   2951  CA  ILE A 192      35.352  85.476 113.737  1.00  0.00           C  
ATOM   2952  C   ILE A 192      36.580  86.264 113.282  1.00  0.00           C  
ATOM   2953  O   ILE A 192      37.338  85.631 112.529  1.00  0.00           O  
ATOM   2954  CB  ILE A 192      34.002  86.162 113.461  1.00  0.00           C  
ATOM   2955  CG1 ILE A 192      32.715  85.674 114.096  1.00  0.00           C  
ATOM   2956  CG2 ILE A 192      33.909  86.371 111.993  1.00  0.00           C  
ATOM   2957  CD1 ILE A 192      31.537  86.576 113.873  1.00  0.00           C  
ATOM   2958  H   ILE A 192      35.327  83.938 115.225  1.00  0.00           H  
ATOM   2959  HA  ILE A 192      35.371  84.582 113.111  1.00  0.00           H  
ATOM   2960  HB  ILE A 192      34.124  87.102 114.000  1.00  0.00           H  
ATOM   2961 HG12 ILE A 192      32.486  84.647 113.811  1.00  0.00           H  
ATOM   2962 HG13 ILE A 192      32.885  85.628 115.172  1.00  0.00           H  
ATOM   2963 HG21 ILE A 192      33.100  87.024 111.665  1.00  0.00           H  
ATOM   2964 HG22 ILE A 192      34.738  86.824 111.451  1.00  0.00           H  
ATOM   2965 HG23 ILE A 192      33.600  85.438 111.521  1.00  0.00           H  
ATOM   2966 HD11 ILE A 192      31.818  87.595 114.140  1.00  0.00           H  
ATOM   2967 HD12 ILE A 192      31.240  86.644 112.827  1.00  0.00           H  
ATOM   2968 HD13 ILE A 192      30.647  86.378 114.470  1.00  0.00           H  
ATOM   2969  N   TYR A 193      36.768  87.486 113.744  1.00  0.00           N  
ATOM   2970  CA  TYR A 193      37.673  88.463 113.024  1.00  0.00           C  
ATOM   2971  C   TYR A 193      39.088  88.656 113.619  1.00  0.00           C  
ATOM   2972  O   TYR A 193      39.921  89.250 112.910  1.00  0.00           O  
ATOM   2973  CB  TYR A 193      36.949  89.863 112.992  1.00  0.00           C  
ATOM   2974  CG  TYR A 193      35.542  89.882 112.535  1.00  0.00           C  
ATOM   2975  CD1 TYR A 193      34.491  89.993 113.466  1.00  0.00           C  
ATOM   2976  CD2 TYR A 193      35.271  89.796 111.174  1.00  0.00           C  
ATOM   2977  CE1 TYR A 193      33.170  90.097 112.980  1.00  0.00           C  
ATOM   2978  CE2 TYR A 193      33.921  89.985 110.672  1.00  0.00           C  
ATOM   2979  CZ  TYR A 193      32.881  90.002 111.600  1.00  0.00           C  
ATOM   2980  OH  TYR A 193      31.628  90.241 111.195  1.00  0.00           O  
ATOM   2981  H   TYR A 193      36.168  87.732 114.518  1.00  0.00           H  
ATOM   2982  HA  TYR A 193      37.893  88.151 112.004  1.00  0.00           H  
ATOM   2983  HB2 TYR A 193      36.966  90.182 114.033  1.00  0.00           H  
ATOM   2984  HB3 TYR A 193      37.531  90.611 112.453  1.00  0.00           H  
ATOM   2985  HD1 TYR A 193      34.750  90.127 114.506  1.00  0.00           H  
ATOM   2986  HD2 TYR A 193      36.105  89.765 110.488  1.00  0.00           H  
ATOM   2987  HE1 TYR A 193      32.374  90.226 113.698  1.00  0.00           H  
ATOM   2988  HE2 TYR A 193      33.799  89.897 109.602  1.00  0.00           H  
ATOM   2989  HH  TYR A 193      31.342  90.964 111.757  1.00  0.00           H  
ATOM   2990  N   TYR A 194      39.410  88.264 114.827  1.00  0.00           N  
ATOM   2991  CA  TYR A 194      40.500  88.692 115.622  1.00  0.00           C  
ATOM   2992  C   TYR A 194      41.215  87.408 116.236  1.00  0.00           C  
ATOM   2993  O   TYR A 194      41.485  87.389 117.460  1.00  0.00           O  
ATOM   2994  CB  TYR A 194      40.046  89.693 116.658  1.00  0.00           C  
ATOM   2995  CG  TYR A 194      39.484  90.993 116.154  1.00  0.00           C  
ATOM   2996  CD1 TYR A 194      38.129  91.335 116.393  1.00  0.00           C  
ATOM   2997  CD2 TYR A 194      40.226  91.714 115.276  1.00  0.00           C  
ATOM   2998  CE1 TYR A 194      37.521  92.481 115.741  1.00  0.00           C  
ATOM   2999  CE2 TYR A 194      39.675  92.772 114.560  1.00  0.00           C  
ATOM   3000  CZ  TYR A 194      38.373  93.202 114.809  1.00  0.00           C  
ATOM   3001  OH  TYR A 194      37.914  94.342 114.283  1.00  0.00           O  
ATOM   3002  H   TYR A 194      38.700  87.722 115.297  1.00  0.00           H  
ATOM   3003  HA  TYR A 194      41.236  89.124 114.942  1.00  0.00           H  
ATOM   3004  HB2 TYR A 194      39.355  89.244 117.370  1.00  0.00           H  
ATOM   3005  HB3 TYR A 194      40.944  89.784 117.269  1.00  0.00           H  
ATOM   3006  HD1 TYR A 194      37.579  90.743 117.110  1.00  0.00           H  
ATOM   3007  HD2 TYR A 194      41.258  91.464 115.080  1.00  0.00           H  
ATOM   3008  HE1 TYR A 194      36.502  92.766 115.959  1.00  0.00           H  
ATOM   3009  HE2 TYR A 194      40.179  93.358 113.806  1.00  0.00           H  
ATOM   3010  HH  TYR A 194      36.979  94.518 114.416  1.00  0.00           H  
ATOM   3011  N   LYS A 195      41.582  86.383 115.372  1.00  0.00           N  
ATOM   3012  CA  LYS A 195      42.290  85.138 115.729  1.00  0.00           C  
ATOM   3013  C   LYS A 195      43.776  85.105 116.036  1.00  0.00           C  
ATOM   3014  O   LYS A 195      44.500  84.128 115.895  1.00  0.00           O  
ATOM   3015  CB  LYS A 195      41.901  84.015 114.776  1.00  0.00           C  
ATOM   3016  CG  LYS A 195      40.402  83.971 114.359  1.00  0.00           C  
ATOM   3017  CD  LYS A 195      40.130  82.582 113.720  1.00  0.00           C  
ATOM   3018  CE  LYS A 195      38.714  82.459 113.161  1.00  0.00           C  
ATOM   3019  NZ  LYS A 195      38.445  81.061 112.867  1.00  0.00           N1+
ATOM   3020  H   LYS A 195      41.285  86.568 114.424  1.00  0.00           H  
ATOM   3021  HA  LYS A 195      41.863  84.833 116.686  1.00  0.00           H  
ATOM   3022  HB2 LYS A 195      42.498  83.994 113.865  1.00  0.00           H  
ATOM   3023  HB3 LYS A 195      42.137  83.072 115.271  1.00  0.00           H  
ATOM   3024  HG2 LYS A 195      39.785  84.084 115.250  1.00  0.00           H  
ATOM   3025  HG3 LYS A 195      40.219  84.702 113.572  1.00  0.00           H  
ATOM   3026  HD2 LYS A 195      40.911  82.386 112.986  1.00  0.00           H  
ATOM   3027  HD3 LYS A 195      40.312  81.874 114.530  1.00  0.00           H  
ATOM   3028  HE2 LYS A 195      38.016  82.717 113.957  1.00  0.00           H  
ATOM   3029  HE3 LYS A 195      38.567  83.168 112.346  1.00  0.00           H  
ATOM   3030  HZ1 LYS A 195      38.735  80.485 113.644  1.00  0.00           H  
ATOM   3031  HZ2 LYS A 195      37.459  80.940 112.686  1.00  0.00           H  
ATOM   3032  HZ3 LYS A 195      38.930  80.877 112.000  1.00  0.00           H  
ATOM   3033  N   SER A 196      44.278  86.298 116.454  1.00  0.00           N  
ATOM   3034  CA  SER A 196      45.723  86.356 116.773  1.00  0.00           C  
ATOM   3035  C   SER A 196      46.273  85.534 117.949  1.00  0.00           C  
ATOM   3036  O   SER A 196      45.644  85.502 119.025  1.00  0.00           O  
ATOM   3037  CB  SER A 196      46.090  87.851 117.170  1.00  0.00           C  
ATOM   3038  OG  SER A 196      47.386  88.014 117.401  1.00  0.00           O  
ATOM   3039  H   SER A 196      43.723  87.114 116.667  1.00  0.00           H  
ATOM   3040  HA  SER A 196      46.310  86.192 115.869  1.00  0.00           H  
ATOM   3041  HB2 SER A 196      45.750  88.611 116.467  1.00  0.00           H  
ATOM   3042  HB3 SER A 196      45.641  87.868 118.163  1.00  0.00           H  
ATOM   3043  HG  SER A 196      47.718  88.891 117.197  1.00  0.00           H  
ATOM   3044  N   ASP A 197      47.409  84.944 117.773  1.00  0.00           N  
ATOM   3045  CA  ASP A 197      48.182  84.390 118.884  1.00  0.00           C  
ATOM   3046  C   ASP A 197      49.047  85.359 119.772  1.00  0.00           C  
ATOM   3047  O   ASP A 197      49.660  85.001 120.812  1.00  0.00           O  
ATOM   3048  CB  ASP A 197      49.072  83.162 118.375  1.00  0.00           C  
ATOM   3049  CG  ASP A 197      48.312  81.896 118.042  1.00  0.00           C  
ATOM   3050  OD1 ASP A 197      47.071  81.790 117.799  1.00  0.00           O  
ATOM   3051  OD2 ASP A 197      49.025  80.863 117.953  1.00  0.00           O1-
ATOM   3052  H   ASP A 197      47.807  84.822 116.853  1.00  0.00           H  
ATOM   3053  HA  ASP A 197      47.468  83.979 119.597  1.00  0.00           H  
ATOM   3054  HB2 ASP A 197      49.504  83.522 117.441  1.00  0.00           H  
ATOM   3055  HB3 ASP A 197      49.930  83.022 119.032  1.00  0.00           H  
ATOM   3056  N   LEU A 198      49.269  86.560 119.185  1.00  0.00           N  
ATOM   3057  CA  LEU A 198      50.133  87.626 119.603  1.00  0.00           C  
ATOM   3058  C   LEU A 198      49.334  88.333 120.731  1.00  0.00           C  
ATOM   3059  O   LEU A 198      49.981  88.913 121.623  1.00  0.00           O  
ATOM   3060  CB  LEU A 198      50.487  88.581 118.426  1.00  0.00           C  
ATOM   3061  CG  LEU A 198      51.139  87.911 117.246  1.00  0.00           C  
ATOM   3062  CD1 LEU A 198      51.059  88.887 116.088  1.00  0.00           C  
ATOM   3063  CD2 LEU A 198      52.618  87.434 117.490  1.00  0.00           C  
ATOM   3064  H   LEU A 198      48.859  86.683 118.271  1.00  0.00           H  
ATOM   3065  HA  LEU A 198      51.105  87.265 119.938  1.00  0.00           H  
ATOM   3066  HB2 LEU A 198      49.525  89.024 118.170  1.00  0.00           H  
ATOM   3067  HB3 LEU A 198      51.192  89.321 118.804  1.00  0.00           H  
ATOM   3068  HG  LEU A 198      50.651  86.951 117.076  1.00  0.00           H  
ATOM   3069 HD11 LEU A 198      50.040  89.269 116.018  1.00  0.00           H  
ATOM   3070 HD12 LEU A 198      51.655  89.794 116.203  1.00  0.00           H  
ATOM   3071 HD13 LEU A 198      51.412  88.534 115.120  1.00  0.00           H  
ATOM   3072 HD21 LEU A 198      53.152  88.116 118.152  1.00  0.00           H  
ATOM   3073 HD22 LEU A 198      52.587  86.402 117.841  1.00  0.00           H  
ATOM   3074 HD23 LEU A 198      53.309  87.388 116.648  1.00  0.00           H  
ATOM   3075  N   THR A 199      48.034  88.386 120.729  1.00  0.00           N  
ATOM   3076  CA  THR A 199      47.181  88.978 121.756  1.00  0.00           C  
ATOM   3077  C   THR A 199      47.256  88.224 123.066  1.00  0.00           C  
ATOM   3078  O   THR A 199      47.126  87.000 123.040  1.00  0.00           O  
ATOM   3079  CB  THR A 199      45.760  89.130 121.236  1.00  0.00           C  
ATOM   3080  CG2 THR A 199      44.780  89.791 122.237  1.00  0.00           C  
ATOM   3081  OG1 THR A 199      45.797  89.961 120.094  1.00  0.00           O  
ATOM   3082  H   THR A 199      47.577  88.099 119.876  1.00  0.00           H  
ATOM   3083  HA  THR A 199      47.555  89.984 121.944  1.00  0.00           H  
ATOM   3084  HB  THR A 199      45.370  88.156 120.936  1.00  0.00           H  
ATOM   3085  HG1 THR A 199      44.940  89.893 119.665  1.00  0.00           H  
ATOM   3086 HG21 THR A 199      44.003  90.182 121.581  1.00  0.00           H  
ATOM   3087 HG22 THR A 199      44.431  89.007 122.909  1.00  0.00           H  
ATOM   3088 HG23 THR A 199      45.301  90.596 122.755  1.00  0.00           H  
ATOM   3089  N   LYS A 200      47.188  88.930 124.202  1.00  0.00           N  
ATOM   3090  CA  LYS A 200      46.939  88.384 125.538  1.00  0.00           C  
ATOM   3091  C   LYS A 200      46.210  89.383 126.493  1.00  0.00           C  
ATOM   3092  O   LYS A 200      46.239  90.564 126.153  1.00  0.00           O  
ATOM   3093  CB  LYS A 200      48.293  87.835 126.130  1.00  0.00           C  
ATOM   3094  CG  LYS A 200      49.376  88.908 126.450  1.00  0.00           C  
ATOM   3095  CD  LYS A 200      50.746  88.329 126.840  1.00  0.00           C  
ATOM   3096  CE  LYS A 200      50.654  87.479 128.056  1.00  0.00           C  
ATOM   3097  NZ  LYS A 200      52.034  87.135 128.346  1.00  0.00           N1+
ATOM   3098  H   LYS A 200      47.348  89.925 124.138  1.00  0.00           H  
ATOM   3099  HA  LYS A 200      46.150  87.643 125.405  1.00  0.00           H  
ATOM   3100  HB2 LYS A 200      48.093  87.293 127.054  1.00  0.00           H  
ATOM   3101  HB3 LYS A 200      48.810  87.154 125.455  1.00  0.00           H  
ATOM   3102  HG2 LYS A 200      49.639  89.467 125.551  1.00  0.00           H  
ATOM   3103  HG3 LYS A 200      49.085  89.573 127.263  1.00  0.00           H  
ATOM   3104  HD2 LYS A 200      51.112  87.665 126.056  1.00  0.00           H  
ATOM   3105  HD3 LYS A 200      51.515  89.056 127.101  1.00  0.00           H  
ATOM   3106  HE2 LYS A 200      50.205  88.075 128.851  1.00  0.00           H  
ATOM   3107  HE3 LYS A 200      50.047  86.608 127.806  1.00  0.00           H  
ATOM   3108  HZ1 LYS A 200      52.026  86.833 129.310  1.00  0.00           H  
ATOM   3109  HZ2 LYS A 200      52.459  86.469 127.716  1.00  0.00           H  
ATOM   3110  HZ3 LYS A 200      52.612  87.953 128.220  1.00  0.00           H  
ATOM   3111  N   ASP A 201      45.775  88.900 127.568  1.00  0.00           N  
ATOM   3112  CA  ASP A 201      45.315  89.744 128.729  1.00  0.00           C  
ATOM   3113  C   ASP A 201      44.256  90.794 128.496  1.00  0.00           C  
ATOM   3114  O   ASP A 201      44.186  91.751 129.244  1.00  0.00           O  
ATOM   3115  CB  ASP A 201      46.516  90.205 129.509  1.00  0.00           C  
ATOM   3116  CG  ASP A 201      47.663  89.254 129.824  1.00  0.00           C  
ATOM   3117  OD1 ASP A 201      48.708  89.804 130.135  1.00  0.00           O  
ATOM   3118  OD2 ASP A 201      47.461  88.094 130.056  1.00  0.00           O1-
ATOM   3119  H   ASP A 201      45.678  87.895 127.545  1.00  0.00           H  
ATOM   3120  HA  ASP A 201      44.817  89.012 129.365  1.00  0.00           H  
ATOM   3121  HB2 ASP A 201      46.861  91.170 129.138  1.00  0.00           H  
ATOM   3122  HB3 ASP A 201      46.245  90.445 130.538  1.00  0.00           H  
ATOM   3123  N   ILE A 202      43.413  90.637 127.438  1.00  0.00           N  
ATOM   3124  CA  ILE A 202      42.085  91.241 127.301  1.00  0.00           C  
ATOM   3125  C   ILE A 202      41.421  91.196 128.683  1.00  0.00           C  
ATOM   3126  O   ILE A 202      41.317  90.064 129.277  1.00  0.00           O  
ATOM   3127  CB  ILE A 202      41.098  90.574 126.240  1.00  0.00           C  
ATOM   3128  CG1 ILE A 202      41.597  90.648 124.791  1.00  0.00           C  
ATOM   3129  CG2 ILE A 202      39.756  91.408 126.355  1.00  0.00           C  
ATOM   3130  CD1 ILE A 202      40.578  90.399 123.713  1.00  0.00           C  
ATOM   3131  H   ILE A 202      43.585  89.771 126.948  1.00  0.00           H  
ATOM   3132  HA  ILE A 202      42.255  92.286 127.040  1.00  0.00           H  
ATOM   3133  HB  ILE A 202      40.871  89.540 126.498  1.00  0.00           H  
ATOM   3134 HG12 ILE A 202      41.993  91.662 124.743  1.00  0.00           H  
ATOM   3135 HG13 ILE A 202      42.435  89.972 124.616  1.00  0.00           H  
ATOM   3136 HG21 ILE A 202      39.208  91.318 127.293  1.00  0.00           H  
ATOM   3137 HG22 ILE A 202      39.984  92.445 126.110  1.00  0.00           H  
ATOM   3138 HG23 ILE A 202      39.030  91.086 125.607  1.00  0.00           H  
ATOM   3139 HD11 ILE A 202      40.142  89.409 123.845  1.00  0.00           H  
ATOM   3140 HD12 ILE A 202      39.896  91.242 123.604  1.00  0.00           H  
ATOM   3141 HD13 ILE A 202      41.111  90.357 122.763  1.00  0.00           H  
ATOM   3142  N   THR A 203      41.092  92.384 129.263  1.00  0.00           N  
ATOM   3143  CA  THR A 203      40.648  92.562 130.678  1.00  0.00           C  
ATOM   3144  C   THR A 203      39.437  93.590 130.583  1.00  0.00           C  
ATOM   3145  O   THR A 203      39.721  94.773 130.244  1.00  0.00           O  
ATOM   3146  CB  THR A 203      41.758  93.097 131.581  1.00  0.00           C  
ATOM   3147  CG2 THR A 203      41.464  93.211 133.059  1.00  0.00           C  
ATOM   3148  OG1 THR A 203      42.882  92.234 131.555  1.00  0.00           O  
ATOM   3149  H   THR A 203      41.258  93.212 128.709  1.00  0.00           H  
ATOM   3150  HA  THR A 203      40.214  91.679 131.146  1.00  0.00           H  
ATOM   3151  HB  THR A 203      42.142  94.055 131.230  1.00  0.00           H  
ATOM   3152  HG1 THR A 203      43.347  92.138 130.721  1.00  0.00           H  
ATOM   3153 HG21 THR A 203      42.340  93.372 133.687  1.00  0.00           H  
ATOM   3154 HG22 THR A 203      40.854  94.097 133.240  1.00  0.00           H  
ATOM   3155 HG23 THR A 203      40.825  92.348 133.247  1.00  0.00           H  
ATOM   3156  N   THR A 204      38.176  93.208 130.875  1.00  0.00           N  
ATOM   3157  CA  THR A 204      37.114  94.236 131.031  1.00  0.00           C  
ATOM   3158  C   THR A 204      37.514  95.241 132.102  1.00  0.00           C  
ATOM   3159  O   THR A 204      37.788  94.876 133.265  1.00  0.00           O  
ATOM   3160  CB  THR A 204      35.748  93.524 131.231  1.00  0.00           C  
ATOM   3161  CG2 THR A 204      34.600  94.563 131.377  1.00  0.00           C  
ATOM   3162  OG1 THR A 204      35.422  92.860 130.006  1.00  0.00           O  
ATOM   3163  H   THR A 204      38.069  92.278 131.252  1.00  0.00           H  
ATOM   3164  HA  THR A 204      37.092  94.863 130.138  1.00  0.00           H  
ATOM   3165  HB  THR A 204      35.794  92.938 132.148  1.00  0.00           H  
ATOM   3166  HG1 THR A 204      34.624  92.446 130.342  1.00  0.00           H  
ATOM   3167 HG21 THR A 204      34.900  95.232 132.183  1.00  0.00           H  
ATOM   3168 HG22 THR A 204      34.422  95.203 130.514  1.00  0.00           H  
ATOM   3169 HG23 THR A 204      33.685  94.066 131.700  1.00  0.00           H  
ATOM   3170  N   SER A 205      37.577  96.552 131.743  1.00  0.00           N  
ATOM   3171  CA  SER A 205      38.107  97.738 132.478  1.00  0.00           C  
ATOM   3172  C   SER A 205      37.027  98.403 133.423  1.00  0.00           C  
ATOM   3173  O   SER A 205      35.857  98.231 133.111  1.00  0.00           O  
ATOM   3174  CB  SER A 205      38.681  98.809 131.458  1.00  0.00           C  
ATOM   3175  OG  SER A 205      39.012  99.976 132.221  1.00  0.00           O  
ATOM   3176  H   SER A 205      37.206  96.738 130.823  1.00  0.00           H  
ATOM   3177  HA  SER A 205      38.997  97.422 133.020  1.00  0.00           H  
ATOM   3178  HB2 SER A 205      39.499  98.345 130.907  1.00  0.00           H  
ATOM   3179  HB3 SER A 205      37.796  99.096 130.891  1.00  0.00           H  
ATOM   3180  HG  SER A 205      39.800  99.705 132.698  1.00  0.00           H  
ATOM   3181  N   VAL A 206      37.460  99.129 134.464  1.00  0.00           N  
ATOM   3182  CA  VAL A 206      36.594  99.897 135.430  1.00  0.00           C  
ATOM   3183  C   VAL A 206      35.638 100.935 134.889  1.00  0.00           C  
ATOM   3184  O   VAL A 206      34.658 101.325 135.574  1.00  0.00           O  
ATOM   3185  CB  VAL A 206      37.577 100.497 136.567  1.00  0.00           C  
ATOM   3186  CG1 VAL A 206      38.496 101.579 135.899  1.00  0.00           C  
ATOM   3187  CG2 VAL A 206      36.753 101.148 137.716  1.00  0.00           C  
ATOM   3188  H   VAL A 206      38.454  99.264 134.579  1.00  0.00           H  
ATOM   3189  HA  VAL A 206      35.949  99.227 135.998  1.00  0.00           H  
ATOM   3190  HB  VAL A 206      38.141  99.679 137.013  1.00  0.00           H  
ATOM   3191 HG11 VAL A 206      39.017 102.244 136.589  1.00  0.00           H  
ATOM   3192 HG12 VAL A 206      39.115 101.034 135.186  1.00  0.00           H  
ATOM   3193 HG13 VAL A 206      37.969 102.274 135.245  1.00  0.00           H  
ATOM   3194 HG21 VAL A 206      35.913 100.465 137.835  1.00  0.00           H  
ATOM   3195 HG22 VAL A 206      37.368 101.254 138.610  1.00  0.00           H  
ATOM   3196 HG23 VAL A 206      36.357 102.133 137.466  1.00  0.00           H  
ATOM   3197  N   LEU A 207      35.914 101.359 133.646  1.00  0.00           N  
ATOM   3198  CA  LEU A 207      34.988 102.237 132.870  1.00  0.00           C  
ATOM   3199  C   LEU A 207      33.937 101.417 131.996  1.00  0.00           C  
ATOM   3200  O   LEU A 207      33.619 101.775 130.899  1.00  0.00           O  
ATOM   3201  CB  LEU A 207      35.823 103.282 132.069  1.00  0.00           C  
ATOM   3202  CG  LEU A 207      36.543 104.306 132.803  1.00  0.00           C  
ATOM   3203  CD1 LEU A 207      37.170 105.297 131.838  1.00  0.00           C  
ATOM   3204  CD2 LEU A 207      35.708 105.169 133.759  1.00  0.00           C  
ATOM   3205  H   LEU A 207      36.697 100.993 133.124  1.00  0.00           H  
ATOM   3206  HA  LEU A 207      34.350 102.780 133.567  1.00  0.00           H  
ATOM   3207  HB2 LEU A 207      36.511 102.673 131.484  1.00  0.00           H  
ATOM   3208  HB3 LEU A 207      35.145 103.806 131.396  1.00  0.00           H  
ATOM   3209  HG  LEU A 207      37.343 103.855 133.390  1.00  0.00           H  
ATOM   3210 HD11 LEU A 207      36.501 105.917 131.244  1.00  0.00           H  
ATOM   3211 HD12 LEU A 207      37.736 106.072 132.356  1.00  0.00           H  
ATOM   3212 HD13 LEU A 207      37.836 104.779 131.148  1.00  0.00           H  
ATOM   3213 HD21 LEU A 207      35.233 104.599 134.559  1.00  0.00           H  
ATOM   3214 HD22 LEU A 207      36.451 105.825 134.212  1.00  0.00           H  
ATOM   3215 HD23 LEU A 207      34.974 105.751 133.202  1.00  0.00           H  
ATOM   3216  N   THR A 208      33.470 100.330 132.624  1.00  0.00           N  
ATOM   3217  CA  THR A 208      32.232  99.573 132.214  1.00  0.00           C  
ATOM   3218  C   THR A 208      31.085  99.925 133.086  1.00  0.00           C  
ATOM   3219  O   THR A 208      31.233 100.121 134.287  1.00  0.00           O  
ATOM   3220  CB  THR A 208      32.628  98.068 132.228  1.00  0.00           C  
ATOM   3221  CG2 THR A 208      31.470  97.124 132.022  1.00  0.00           C  
ATOM   3222  OG1 THR A 208      33.609  97.767 131.246  1.00  0.00           O  
ATOM   3223  H   THR A 208      33.811 100.150 133.557  1.00  0.00           H  
ATOM   3224  HA  THR A 208      32.018  99.808 131.172  1.00  0.00           H  
ATOM   3225  HB  THR A 208      33.187  97.839 133.135  1.00  0.00           H  
ATOM   3226  HG1 THR A 208      34.439  97.597 131.697  1.00  0.00           H  
ATOM   3227 HG21 THR A 208      30.776  97.598 131.327  1.00  0.00           H  
ATOM   3228 HG22 THR A 208      31.884  96.206 131.605  1.00  0.00           H  
ATOM   3229 HG23 THR A 208      30.921  96.916 132.942  1.00  0.00           H  
ATOM   3230  N   VAL A 209      29.865 100.008 132.536  1.00  0.00           N  
ATOM   3231  CA  VAL A 209      28.662 100.161 133.285  1.00  0.00           C  
ATOM   3232  C   VAL A 209      27.848  98.827 133.402  1.00  0.00           C  
ATOM   3233  O   VAL A 209      27.577  98.228 132.356  1.00  0.00           O  
ATOM   3234  CB  VAL A 209      27.681 101.209 132.690  1.00  0.00           C  
ATOM   3235  CG1 VAL A 209      26.503 101.386 133.580  1.00  0.00           C  
ATOM   3236  CG2 VAL A 209      28.413 102.593 132.501  1.00  0.00           C  
ATOM   3237  H   VAL A 209      29.711  99.918 131.541  1.00  0.00           H  
ATOM   3238  HA  VAL A 209      28.830 100.547 134.291  1.00  0.00           H  
ATOM   3239  HB  VAL A 209      27.443 100.923 131.664  1.00  0.00           H  
ATOM   3240 HG11 VAL A 209      25.966 102.304 133.339  1.00  0.00           H  
ATOM   3241 HG12 VAL A 209      25.828 100.534 133.503  1.00  0.00           H  
ATOM   3242 HG13 VAL A 209      26.776 101.532 134.625  1.00  0.00           H  
ATOM   3243 HG21 VAL A 209      29.342 102.515 131.938  1.00  0.00           H  
ATOM   3244 HG22 VAL A 209      27.672 103.222 132.007  1.00  0.00           H  
ATOM   3245 HG23 VAL A 209      28.529 103.052 133.483  1.00  0.00           H  
ATOM   3246  N   ASN A 210      27.283  98.500 134.592  1.00  0.00           N  
ATOM   3247  CA  ASN A 210      26.403  97.347 134.868  1.00  0.00           C  
ATOM   3248  C   ASN A 210      24.888  97.642 134.845  1.00  0.00           C  
ATOM   3249  O   ASN A 210      24.473  98.770 134.936  1.00  0.00           O  
ATOM   3250  CB  ASN A 210      26.728  96.600 136.201  1.00  0.00           C  
ATOM   3251  CG  ASN A 210      27.991  95.686 136.306  1.00  0.00           C  
ATOM   3252  ND2 ASN A 210      27.931  94.652 137.141  1.00  0.00           N  
ATOM   3253  OD1 ASN A 210      28.936  95.895 135.535  1.00  0.00           O  
ATOM   3254  H   ASN A 210      27.419  99.139 135.362  1.00  0.00           H  
ATOM   3255  HA  ASN A 210      26.649  96.589 134.124  1.00  0.00           H  
ATOM   3256  HB2 ASN A 210      26.583  97.282 137.039  1.00  0.00           H  
ATOM   3257  HB3 ASN A 210      25.853  96.000 136.454  1.00  0.00           H  
ATOM   3258 HD21 ASN A 210      28.801  94.157 137.273  1.00  0.00           H  
ATOM   3259 HD22 ASN A 210      27.023  94.519 137.564  1.00  0.00           H  
ATOM   3260  N   ASN A 211      24.092  96.588 134.570  1.00  0.00           N  
ATOM   3261  CA  ASN A 211      22.614  96.539 134.306  1.00  0.00           C  
ATOM   3262  C   ASN A 211      22.195  97.231 133.004  1.00  0.00           C  
ATOM   3263  O   ASN A 211      21.821  96.647 132.049  1.00  0.00           O  
ATOM   3264  CB  ASN A 211      21.800  96.865 135.619  1.00  0.00           C  
ATOM   3265  CG  ASN A 211      22.331  96.100 136.821  1.00  0.00           C  
ATOM   3266  ND2 ASN A 211      22.126  94.834 136.941  1.00  0.00           N  
ATOM   3267  OD1 ASN A 211      22.886  96.659 137.755  1.00  0.00           O  
ATOM   3268  H   ASN A 211      24.579  95.706 134.494  1.00  0.00           H  
ATOM   3269  HA  ASN A 211      22.322  95.501 134.149  1.00  0.00           H  
ATOM   3270  HB2 ASN A 211      21.874  97.929 135.839  1.00  0.00           H  
ATOM   3271  HB3 ASN A 211      20.742  96.689 135.428  1.00  0.00           H  
ATOM   3272 HD21 ASN A 211      22.497  94.399 137.774  1.00  0.00           H  
ATOM   3273 HD22 ASN A 211      21.554  94.313 136.292  1.00  0.00           H  
ATOM   3274  N   LYS A 212      22.254  98.572 132.986  1.00  0.00           N  
ATOM   3275  CA  LYS A 212      21.692  99.498 131.947  1.00  0.00           C  
ATOM   3276  C   LYS A 212      22.705  99.909 130.872  1.00  0.00           C  
ATOM   3277  O   LYS A 212      23.851 100.266 131.204  1.00  0.00           O  
ATOM   3278  CB  LYS A 212      21.037 100.773 132.525  1.00  0.00           C  
ATOM   3279  CG  LYS A 212      19.529 100.598 132.896  1.00  0.00           C  
ATOM   3280  CD  LYS A 212      18.949 101.871 133.517  1.00  0.00           C  
ATOM   3281  CE  LYS A 212      19.091 102.983 132.431  1.00  0.00           C  
ATOM   3282  NZ  LYS A 212      18.692 104.337 132.964  1.00  0.00           N1+
ATOM   3283  H   LYS A 212      22.628  98.974 133.833  1.00  0.00           H  
ATOM   3284  HA  LYS A 212      20.902  98.992 131.392  1.00  0.00           H  
ATOM   3285  HB2 LYS A 212      21.599 101.125 133.390  1.00  0.00           H  
ATOM   3286  HB3 LYS A 212      21.100 101.504 131.719  1.00  0.00           H  
ATOM   3287  HG2 LYS A 212      18.946 100.243 132.045  1.00  0.00           H  
ATOM   3288  HG3 LYS A 212      19.514  99.835 133.674  1.00  0.00           H  
ATOM   3289  HD2 LYS A 212      17.879 101.749 133.692  1.00  0.00           H  
ATOM   3290  HD3 LYS A 212      19.570 102.135 134.372  1.00  0.00           H  
ATOM   3291  HE2 LYS A 212      20.025 102.934 131.872  1.00  0.00           H  
ATOM   3292  HE3 LYS A 212      18.314 102.750 131.703  1.00  0.00           H  
ATOM   3293  HZ1 LYS A 212      18.703 105.042 132.241  1.00  0.00           H  
ATOM   3294  HZ2 LYS A 212      17.705 104.337 133.173  1.00  0.00           H  
ATOM   3295  HZ3 LYS A 212      19.218 104.576 133.793  1.00  0.00           H  
ATOM   3296  N   ALA A 213      22.275  99.912 129.649  1.00  0.00           N  
ATOM   3297  CA  ALA A 213      23.089 100.099 128.419  1.00  0.00           C  
ATOM   3298  C   ALA A 213      23.716 101.489 128.403  1.00  0.00           C  
ATOM   3299  O   ALA A 213      23.010 102.518 128.217  1.00  0.00           O  
ATOM   3300  CB  ALA A 213      22.277  99.953 127.136  1.00  0.00           C  
ATOM   3301  H   ALA A 213      21.311  99.668 129.476  1.00  0.00           H  
ATOM   3302  HA  ALA A 213      23.937  99.414 128.420  1.00  0.00           H  
ATOM   3303  HB1 ALA A 213      21.535 100.738 126.995  1.00  0.00           H  
ATOM   3304  HB2 ALA A 213      22.956 100.066 126.291  1.00  0.00           H  
ATOM   3305  HB3 ALA A 213      21.972  98.907 127.162  1.00  0.00           H  
ATOM   3306  N   HIE A 214      25.036 101.584 128.604  1.00  0.00           N  
ATOM   3307  CA  HIE A 214      25.820 102.733 128.282  1.00  0.00           C  
ATOM   3308  C   HIE A 214      27.227 102.505 127.764  1.00  0.00           C  
ATOM   3309  O   HIE A 214      27.565 103.059 126.690  1.00  0.00           O  
ATOM   3310  CB  HIE A 214      25.820 103.699 129.476  1.00  0.00           C  
ATOM   3311  CG  HIE A 214      26.717 104.851 129.357  1.00  0.00           C  
ATOM   3312  CD2 HIE A 214      26.528 105.920 128.510  1.00  0.00           C  
ATOM   3313  ND1 HIE A 214      28.014 104.997 129.981  1.00  0.00           N  
ATOM   3314  CE1 HIE A 214      28.492 106.089 129.493  1.00  0.00           C  
ATOM   3315  NE2 HIE A 214      27.752 106.609 128.554  1.00  0.00           N  
ATOM   3316  H   HIE A 214      25.470 100.676 128.683  1.00  0.00           H  
ATOM   3317  HA  HIE A 214      25.320 103.189 127.427  1.00  0.00           H  
ATOM   3318  HB2 HIE A 214      24.805 104.059 129.648  1.00  0.00           H  
ATOM   3319  HB3 HIE A 214      26.130 103.109 130.338  1.00  0.00           H  
ATOM   3320  HD2 HIE A 214      25.679 106.078 127.863  1.00  0.00           H  
ATOM   3321  HE1 HIE A 214      29.505 106.434 129.636  1.00  0.00           H  
ATOM   3322  HE2 HIE A 214      27.994 107.362 127.927  1.00  0.00           H  
ATOM   3323  N   MET A 215      28.090 101.775 128.414  1.00  0.00           N  
ATOM   3324  CA  MET A 215      29.496 101.733 128.002  1.00  0.00           C  
ATOM   3325  C   MET A 215      30.068 100.361 128.419  1.00  0.00           C  
ATOM   3326  O   MET A 215      29.976 100.085 129.598  1.00  0.00           O  
ATOM   3327  CB  MET A 215      30.217 102.870 128.671  1.00  0.00           C  
ATOM   3328  CG  MET A 215      31.758 102.856 128.406  1.00  0.00           C  
ATOM   3329  SD  MET A 215      32.587 104.379 128.651  1.00  0.00           S  
ATOM   3330  CE  MET A 215      32.185 104.721 130.398  1.00  0.00           C  
ATOM   3331  H   MET A 215      27.793 101.288 129.248  1.00  0.00           H  
ATOM   3332  HA  MET A 215      29.657 101.759 126.924  1.00  0.00           H  
ATOM   3333  HB2 MET A 215      29.936 103.800 128.175  1.00  0.00           H  
ATOM   3334  HB3 MET A 215      30.044 102.882 129.748  1.00  0.00           H  
ATOM   3335  HG2 MET A 215      32.155 102.056 129.031  1.00  0.00           H  
ATOM   3336  HG3 MET A 215      32.010 102.548 127.392  1.00  0.00           H  
ATOM   3337  HE1 MET A 215      31.110 104.815 130.548  1.00  0.00           H  
ATOM   3338  HE2 MET A 215      32.517 103.940 131.082  1.00  0.00           H  
ATOM   3339  HE3 MET A 215      32.688 105.679 130.532  1.00  0.00           H  
ATOM   3340  N   VAL A 216      30.822  99.709 127.536  1.00  0.00           N  
ATOM   3341  CA  VAL A 216      31.660  98.561 128.017  1.00  0.00           C  
ATOM   3342  C   VAL A 216      33.142  98.886 127.646  1.00  0.00           C  
ATOM   3343  O   VAL A 216      33.357  99.297 126.508  1.00  0.00           O  
ATOM   3344  CB  VAL A 216      31.289  97.161 127.414  1.00  0.00           C  
ATOM   3345  CG1 VAL A 216      32.206  96.169 128.036  1.00  0.00           C  
ATOM   3346  CG2 VAL A 216      29.823  96.905 127.786  1.00  0.00           C  
ATOM   3347  H   VAL A 216      30.842  99.985 126.565  1.00  0.00           H  
ATOM   3348  HA  VAL A 216      31.614  98.440 129.100  1.00  0.00           H  
ATOM   3349  HB  VAL A 216      31.404  97.163 126.330  1.00  0.00           H  
ATOM   3350 HG11 VAL A 216      33.173  96.140 127.533  1.00  0.00           H  
ATOM   3351 HG12 VAL A 216      32.309  96.382 129.100  1.00  0.00           H  
ATOM   3352 HG13 VAL A 216      31.718  95.200 127.930  1.00  0.00           H  
ATOM   3353 HG21 VAL A 216      29.607  97.234 128.801  1.00  0.00           H  
ATOM   3354 HG22 VAL A 216      29.235  97.550 127.133  1.00  0.00           H  
ATOM   3355 HG23 VAL A 216      29.636  95.832 127.734  1.00  0.00           H  
ATOM   3356  N   THR A 217      34.205  98.849 128.486  1.00  0.00           N  
ATOM   3357  CA  THR A 217      35.584  99.382 128.161  1.00  0.00           C  
ATOM   3358  C   THR A 217      36.615  98.326 128.567  1.00  0.00           C  
ATOM   3359  O   THR A 217      36.314  97.582 129.516  1.00  0.00           O  
ATOM   3360  CB  THR A 217      35.804 100.718 128.854  1.00  0.00           C  
ATOM   3361  CG2 THR A 217      37.182 101.350 128.411  1.00  0.00           C  
ATOM   3362  OG1 THR A 217      34.759 101.590 128.465  1.00  0.00           O  
ATOM   3363  H   THR A 217      34.086  98.267 129.303  1.00  0.00           H  
ATOM   3364  HA  THR A 217      35.587  99.419 127.072  1.00  0.00           H  
ATOM   3365  HB  THR A 217      35.844 100.542 129.930  1.00  0.00           H  
ATOM   3366  HG1 THR A 217      34.297 101.882 129.255  1.00  0.00           H  
ATOM   3367 HG21 THR A 217      37.275 102.348 128.838  1.00  0.00           H  
ATOM   3368 HG22 THR A 217      38.028 100.768 128.776  1.00  0.00           H  
ATOM   3369 HG23 THR A 217      37.174 101.298 127.321  1.00  0.00           H  
ATOM   3370  N   LEU A 218      37.629  98.213 127.721  1.00  0.00           N  
ATOM   3371  CA  LEU A 218      38.529  97.089 127.624  1.00  0.00           C  
ATOM   3372  C   LEU A 218      40.053  97.452 127.580  1.00  0.00           C  
ATOM   3373  O   LEU A 218      40.452  98.317 126.850  1.00  0.00           O  
ATOM   3374  CB  LEU A 218      38.167  96.215 126.380  1.00  0.00           C  
ATOM   3375  CG  LEU A 218      36.900  95.318 126.527  1.00  0.00           C  
ATOM   3376  CD1 LEU A 218      35.809  95.629 125.567  1.00  0.00           C  
ATOM   3377  CD2 LEU A 218      37.299  93.785 126.534  1.00  0.00           C  
ATOM   3378  H   LEU A 218      37.777  98.879 126.976  1.00  0.00           H  
ATOM   3379  HA  LEU A 218      38.261  96.491 128.495  1.00  0.00           H  
ATOM   3380  HB2 LEU A 218      38.099  96.908 125.542  1.00  0.00           H  
ATOM   3381  HB3 LEU A 218      38.978  95.542 126.101  1.00  0.00           H  
ATOM   3382  HG  LEU A 218      36.508  95.545 127.517  1.00  0.00           H  
ATOM   3383 HD11 LEU A 218      34.835  95.286 125.915  1.00  0.00           H  
ATOM   3384 HD12 LEU A 218      35.771  96.682 125.290  1.00  0.00           H  
ATOM   3385 HD13 LEU A 218      35.993  95.005 124.691  1.00  0.00           H  
ATOM   3386 HD21 LEU A 218      37.501  93.317 125.572  1.00  0.00           H  
ATOM   3387 HD22 LEU A 218      38.184  93.554 127.128  1.00  0.00           H  
ATOM   3388 HD23 LEU A 218      36.519  93.219 127.044  1.00  0.00           H  
ATOM   3389  N   ASP A 219      40.915  96.807 128.316  1.00  0.00           N  
ATOM   3390  CA  ASP A 219      42.352  96.909 128.273  1.00  0.00           C  
ATOM   3391  C   ASP A 219      42.898  95.582 127.595  1.00  0.00           C  
ATOM   3392  O   ASP A 219      42.523  94.474 127.855  1.00  0.00           O  
ATOM   3393  CB  ASP A 219      42.732  96.886 129.789  1.00  0.00           C  
ATOM   3394  CG  ASP A 219      42.527  98.186 130.542  1.00  0.00           C  
ATOM   3395  OD1 ASP A 219      42.551  98.052 131.837  1.00  0.00           O  
ATOM   3396  OD2 ASP A 219      42.499  99.319 130.001  1.00  0.00           O1-
ATOM   3397  H   ASP A 219      40.525  96.011 128.799  1.00  0.00           H  
ATOM   3398  HA  ASP A 219      42.658  97.873 127.869  1.00  0.00           H  
ATOM   3399  HB2 ASP A 219      42.204  96.074 130.291  1.00  0.00           H  
ATOM   3400  HB3 ASP A 219      43.795  96.692 129.934  1.00  0.00           H  
ATOM   3401  N   TYR A 220      43.961  95.754 126.813  1.00  0.00           N  
ATOM   3402  CA  TYR A 220      44.543  94.671 125.970  1.00  0.00           C  
ATOM   3403  C   TYR A 220      46.057  94.563 126.147  1.00  0.00           C  
ATOM   3404  O   TYR A 220      46.704  95.590 126.392  1.00  0.00           O  
ATOM   3405  CB  TYR A 220      44.211  94.880 124.522  1.00  0.00           C  
ATOM   3406  CG  TYR A 220      42.745  95.171 124.130  1.00  0.00           C  
ATOM   3407  CD1 TYR A 220      42.120  96.378 124.393  1.00  0.00           C  
ATOM   3408  CD2 TYR A 220      41.992  94.117 123.493  1.00  0.00           C  
ATOM   3409  CE1 TYR A 220      40.809  96.588 124.014  1.00  0.00           C  
ATOM   3410  CE2 TYR A 220      40.674  94.258 123.141  1.00  0.00           C  
ATOM   3411  CZ  TYR A 220      40.093  95.510 123.446  1.00  0.00           C  
ATOM   3412  OH  TYR A 220      38.796  95.625 123.233  1.00  0.00           O  
ATOM   3413  H   TYR A 220      44.254  96.713 126.691  1.00  0.00           H  
ATOM   3414  HA  TYR A 220      44.162  93.712 126.323  1.00  0.00           H  
ATOM   3415  HB2 TYR A 220      44.784  95.776 124.280  1.00  0.00           H  
ATOM   3416  HB3 TYR A 220      44.546  94.072 123.871  1.00  0.00           H  
ATOM   3417  HD1 TYR A 220      42.592  97.216 124.884  1.00  0.00           H  
ATOM   3418  HD2 TYR A 220      42.488  93.160 123.429  1.00  0.00           H  
ATOM   3419  HE1 TYR A 220      40.328  97.549 124.116  1.00  0.00           H  
ATOM   3420  HE2 TYR A 220      40.094  93.455 122.710  1.00  0.00           H  
ATOM   3421  HH  TYR A 220      38.533  94.765 122.896  1.00  0.00           H  
ATOM   3422  N   THR A 221      46.653  93.407 125.805  1.00  0.00           N  
ATOM   3423  CA  THR A 221      48.074  93.406 125.403  1.00  0.00           C  
ATOM   3424  C   THR A 221      48.279  92.715 124.067  1.00  0.00           C  
ATOM   3425  O   THR A 221      47.587  91.704 123.738  1.00  0.00           O  
ATOM   3426  CB  THR A 221      48.946  92.801 126.480  1.00  0.00           C  
ATOM   3427  CG2 THR A 221      50.522  92.890 126.306  1.00  0.00           C  
ATOM   3428  OG1 THR A 221      48.648  93.494 127.651  1.00  0.00           O  
ATOM   3429  H   THR A 221      46.064  92.587 125.780  1.00  0.00           H  
ATOM   3430  HA  THR A 221      48.423  94.397 125.113  1.00  0.00           H  
ATOM   3431  HB  THR A 221      48.616  91.773 126.625  1.00  0.00           H  
ATOM   3432  HG1 THR A 221      47.726  93.750 127.579  1.00  0.00           H  
ATOM   3433 HG21 THR A 221      50.998  92.441 127.177  1.00  0.00           H  
ATOM   3434 HG22 THR A 221      50.913  92.246 125.519  1.00  0.00           H  
ATOM   3435 HG23 THR A 221      50.792  93.942 126.210  1.00  0.00           H  
ATOM   3436  N   VAL A 222      49.373  92.984 123.281  1.00  0.00           N  
ATOM   3437  CA  VAL A 222      49.850  92.285 122.027  1.00  0.00           C  
ATOM   3438  C   VAL A 222      51.379  92.266 121.915  1.00  0.00           C  
ATOM   3439  O   VAL A 222      52.063  93.240 122.252  1.00  0.00           O  
ATOM   3440  CB  VAL A 222      49.056  92.784 120.843  1.00  0.00           C  
ATOM   3441  CG1 VAL A 222      49.572  94.067 120.239  1.00  0.00           C  
ATOM   3442  CG2 VAL A 222      48.861  91.691 119.731  1.00  0.00           C  
ATOM   3443  H   VAL A 222      50.005  93.727 123.543  1.00  0.00           H  
ATOM   3444  HA  VAL A 222      49.484  91.271 122.181  1.00  0.00           H  
ATOM   3445  HB  VAL A 222      48.037  92.941 121.197  1.00  0.00           H  
ATOM   3446 HG11 VAL A 222      49.732  94.877 120.950  1.00  0.00           H  
ATOM   3447 HG12 VAL A 222      50.529  93.778 119.804  1.00  0.00           H  
ATOM   3448 HG13 VAL A 222      48.793  94.355 119.533  1.00  0.00           H  
ATOM   3449 HG21 VAL A 222      48.351  90.815 120.132  1.00  0.00           H  
ATOM   3450 HG22 VAL A 222      48.173  92.042 118.963  1.00  0.00           H  
ATOM   3451 HG23 VAL A 222      49.798  91.350 119.290  1.00  0.00           H  
ATOM   3452  N   GLN A 223      51.963  91.136 121.578  1.00  0.00           N  
ATOM   3453  CA  GLN A 223      53.330  91.033 121.187  1.00  0.00           C  
ATOM   3454  C   GLN A 223      53.613  91.840 119.965  1.00  0.00           C  
ATOM   3455  O   GLN A 223      52.665  92.001 119.130  1.00  0.00           O  
ATOM   3456  CB  GLN A 223      53.620  89.474 121.059  1.00  0.00           C  
ATOM   3457  CG  GLN A 223      55.165  89.268 121.070  1.00  0.00           C  
ATOM   3458  CD  GLN A 223      55.692  87.907 121.355  1.00  0.00           C  
ATOM   3459  NE2 GLN A 223      56.393  87.282 120.398  1.00  0.00           N  
ATOM   3460  OE1 GLN A 223      55.451  87.276 122.388  1.00  0.00           O  
ATOM   3461  H   GLN A 223      51.437  90.286 121.725  1.00  0.00           H  
ATOM   3462  HA  GLN A 223      53.860  91.494 122.021  1.00  0.00           H  
ATOM   3463  HB2 GLN A 223      53.218  88.754 121.772  1.00  0.00           H  
ATOM   3464  HB3 GLN A 223      53.230  88.963 120.179  1.00  0.00           H  
ATOM   3465  HG2 GLN A 223      55.579  89.611 120.122  1.00  0.00           H  
ATOM   3466  HG3 GLN A 223      55.599  89.896 121.848  1.00  0.00           H  
ATOM   3467 HE21 GLN A 223      56.677  86.336 120.609  1.00  0.00           H  
ATOM   3468 HE22 GLN A 223      56.462  87.660 119.464  1.00  0.00           H  
ATOM   3469  N   VAL A 224      54.827  92.223 119.706  1.00  0.00           N  
ATOM   3470  CA  VAL A 224      55.250  93.115 118.624  1.00  0.00           C  
ATOM   3471  C   VAL A 224      56.705  92.752 118.118  1.00  0.00           C  
ATOM   3472  O   VAL A 224      57.580  92.533 118.977  1.00  0.00           O  
ATOM   3473  CB  VAL A 224      55.286  94.626 119.100  1.00  0.00           C  
ATOM   3474  CG1 VAL A 224      55.606  95.588 117.934  1.00  0.00           C  
ATOM   3475  CG2 VAL A 224      54.090  95.203 119.802  1.00  0.00           C  
ATOM   3476  H   VAL A 224      55.582  91.987 120.333  1.00  0.00           H  
ATOM   3477  HA  VAL A 224      54.576  93.058 117.771  1.00  0.00           H  
ATOM   3478  HB  VAL A 224      56.103  94.766 119.807  1.00  0.00           H  
ATOM   3479 HG11 VAL A 224      56.626  95.382 117.609  1.00  0.00           H  
ATOM   3480 HG12 VAL A 224      55.096  95.304 117.014  1.00  0.00           H  
ATOM   3481 HG13 VAL A 224      55.530  96.631 118.241  1.00  0.00           H  
ATOM   3482 HG21 VAL A 224      53.301  95.196 119.050  1.00  0.00           H  
ATOM   3483 HG22 VAL A 224      53.789  94.651 120.693  1.00  0.00           H  
ATOM   3484 HG23 VAL A 224      54.373  96.210 120.110  1.00  0.00           H  
ATOM   3485  N   PRO A 225      56.930  92.640 116.829  1.00  0.00           N  
ATOM   3486  CA  PRO A 225      58.327  92.216 116.420  1.00  0.00           C  
ATOM   3487  C   PRO A 225      59.439  93.218 116.776  1.00  0.00           C  
ATOM   3488  O   PRO A 225      59.176  94.412 116.820  1.00  0.00           O  
ATOM   3489  CB  PRO A 225      58.303  91.968 114.917  1.00  0.00           C  
ATOM   3490  CG  PRO A 225      57.154  92.980 114.563  1.00  0.00           C  
ATOM   3491  CD  PRO A 225      56.087  92.867 115.644  1.00  0.00           C  
ATOM   3492  HA  PRO A 225      58.527  91.237 116.857  1.00  0.00           H  
ATOM   3493  HB2 PRO A 225      59.197  92.260 114.367  1.00  0.00           H  
ATOM   3494  HB3 PRO A 225      57.939  90.953 114.756  1.00  0.00           H  
ATOM   3495  HG2 PRO A 225      57.545  93.997 114.556  1.00  0.00           H  
ATOM   3496  HG3 PRO A 225      56.750  92.758 113.575  1.00  0.00           H  
ATOM   3497  HD2 PRO A 225      55.493  93.781 115.647  1.00  0.00           H  
ATOM   3498  HD3 PRO A 225      55.334  92.089 115.511  1.00  0.00           H  
ATOM   3499  N   GLY A 226      60.726  92.795 116.730  1.00  0.00           N  
ATOM   3500  CA  GLY A 226      61.914  93.660 116.687  1.00  0.00           C  
ATOM   3501  C   GLY A 226      62.249  94.511 117.938  1.00  0.00           C  
ATOM   3502  O   GLY A 226      63.124  95.354 117.952  1.00  0.00           O  
ATOM   3503  H   GLY A 226      60.861  91.794 116.723  1.00  0.00           H  
ATOM   3504  HA2 GLY A 226      62.718  93.024 116.316  1.00  0.00           H  
ATOM   3505  HA3 GLY A 226      61.611  94.388 115.935  1.00  0.00           H  
ATOM   3506  N   ALA A 227      61.437  94.424 118.976  1.00  0.00           N  
ATOM   3507  CA  ALA A 227      61.541  95.220 120.209  1.00  0.00           C  
ATOM   3508  C   ALA A 227      62.548  94.717 121.228  1.00  0.00           C  
ATOM   3509  O   ALA A 227      62.207  94.258 122.368  1.00  0.00           O  
ATOM   3510  CB  ALA A 227      60.164  95.424 120.700  1.00  0.00           C  
ATOM   3511  H   ALA A 227      60.645  93.807 118.868  1.00  0.00           H  
ATOM   3512  HA  ALA A 227      61.994  96.158 119.886  1.00  0.00           H  
ATOM   3513  HB1 ALA A 227      60.251  96.133 121.524  1.00  0.00           H  
ATOM   3514  HB2 ALA A 227      59.632  95.955 119.911  1.00  0.00           H  
ATOM   3515  HB3 ALA A 227      59.664  94.488 120.949  1.00  0.00           H  
ATOM   3516  N   GLY A 228      63.870  94.545 120.860  1.00  0.00           N  
ATOM   3517  CA  GLY A 228      64.859  93.697 121.540  1.00  0.00           C  
ATOM   3518  C   GLY A 228      66.234  93.821 120.907  1.00  0.00           C  
ATOM   3519  O   GLY A 228      66.325  94.079 119.721  1.00  0.00           O  
ATOM   3520  H   GLY A 228      64.066  94.893 119.932  1.00  0.00           H  
ATOM   3521  HA2 GLY A 228      64.948  94.099 122.549  1.00  0.00           H  
ATOM   3522  HA3 GLY A 228      64.585  92.644 121.615  1.00  0.00           H  
ATOM   3523  N   ARG A 229      67.280  93.884 121.795  1.00  0.00           N  
ATOM   3524  CA  ARG A 229      68.679  94.084 121.399  1.00  0.00           C  
ATOM   3525  C   ARG A 229      69.088  93.170 120.198  1.00  0.00           C  
ATOM   3526  O   ARG A 229      69.486  93.650 119.171  1.00  0.00           O  
ATOM   3527  CB  ARG A 229      69.637  93.645 122.539  1.00  0.00           C  
ATOM   3528  CG  ARG A 229      71.036  94.058 122.180  1.00  0.00           C  
ATOM   3529  CD  ARG A 229      72.038  93.512 123.119  1.00  0.00           C  
ATOM   3530  NE  ARG A 229      72.252  91.992 123.107  1.00  0.00           N  
ATOM   3531  CZ  ARG A 229      72.855  91.250 123.928  1.00  0.00           C  
ATOM   3532  NH1 ARG A 229      73.598  91.724 124.941  1.00  0.00           N1+
ATOM   3533  NH2 ARG A 229      72.574  89.979 123.877  1.00  0.00           N  
ATOM   3534  H   ARG A 229      67.057  93.733 122.768  1.00  0.00           H  
ATOM   3535  HA  ARG A 229      68.878  95.117 121.118  1.00  0.00           H  
ATOM   3536  HB2 ARG A 229      69.285  94.300 123.337  1.00  0.00           H  
ATOM   3537  HB3 ARG A 229      69.504  92.594 122.794  1.00  0.00           H  
ATOM   3538  HG2 ARG A 229      71.327  93.660 121.208  1.00  0.00           H  
ATOM   3539  HG3 ARG A 229      71.136  95.143 122.161  1.00  0.00           H  
ATOM   3540  HD2 ARG A 229      73.023  93.951 122.963  1.00  0.00           H  
ATOM   3541  HD3 ARG A 229      71.737  93.772 124.134  1.00  0.00           H  
ATOM   3542  HE  ARG A 229      71.794  91.476 122.371  1.00  0.00           H  
ATOM   3543 HH11 ARG A 229      73.713  92.722 125.048  1.00  0.00           H  
ATOM   3544 HH12 ARG A 229      74.095  91.176 125.629  1.00  0.00           H  
ATOM   3545 HH21 ARG A 229      71.808  89.644 123.311  1.00  0.00           H  
ATOM   3546 HH22 ARG A 229      72.855  89.350 124.615  1.00  0.00           H  
ATOM   3547  N   ASP A 230      69.069  91.878 120.412  1.00  0.00           N  
ATOM   3548  CA  ASP A 230      69.250  90.881 119.313  1.00  0.00           C  
ATOM   3549  C   ASP A 230      68.061  90.763 118.357  1.00  0.00           C  
ATOM   3550  O   ASP A 230      67.825  89.724 117.672  1.00  0.00           O  
ATOM   3551  CB  ASP A 230      69.857  89.540 119.857  1.00  0.00           C  
ATOM   3552  CG  ASP A 230      70.878  89.715 120.901  1.00  0.00           C  
ATOM   3553  OD1 ASP A 230      71.783  90.590 120.787  1.00  0.00           O  
ATOM   3554  OD2 ASP A 230      70.702  89.009 121.929  1.00  0.00           O1-
ATOM   3555  H   ASP A 230      68.768  91.471 121.286  1.00  0.00           H  
ATOM   3556  HA  ASP A 230      70.076  91.260 118.711  1.00  0.00           H  
ATOM   3557  HB2 ASP A 230      68.982  88.939 120.104  1.00  0.00           H  
ATOM   3558  HB3 ASP A 230      70.202  88.933 119.020  1.00  0.00           H  
ATOM   3559  N   GLY A 231      67.131  91.695 118.360  1.00  0.00           N  
ATOM   3560  CA  GLY A 231      65.940  91.795 117.444  1.00  0.00           C  
ATOM   3561  C   GLY A 231      64.797  90.884 117.693  1.00  0.00           C  
ATOM   3562  O   GLY A 231      63.940  90.730 116.799  1.00  0.00           O  
ATOM   3563  H   GLY A 231      67.158  92.410 119.074  1.00  0.00           H  
ATOM   3564  HA2 GLY A 231      65.496  92.774 117.626  1.00  0.00           H  
ATOM   3565  HA3 GLY A 231      66.195  91.718 116.387  1.00  0.00           H  
ATOM   3566  N   ALA A 232      64.803  90.226 118.861  1.00  0.00           N  
ATOM   3567  CA  ALA A 232      63.615  89.469 119.359  1.00  0.00           C  
ATOM   3568  C   ALA A 232      62.479  90.463 119.738  1.00  0.00           C  
ATOM   3569  O   ALA A 232      62.801  91.647 119.909  1.00  0.00           O  
ATOM   3570  CB  ALA A 232      64.083  88.653 120.537  1.00  0.00           C  
ATOM   3571  H   ALA A 232      65.615  90.258 119.460  1.00  0.00           H  
ATOM   3572  HA  ALA A 232      63.317  88.830 118.528  1.00  0.00           H  
ATOM   3573  HB1 ALA A 232      63.267  88.073 120.969  1.00  0.00           H  
ATOM   3574  HB2 ALA A 232      64.983  88.060 120.378  1.00  0.00           H  
ATOM   3575  HB3 ALA A 232      64.298  89.411 121.289  1.00  0.00           H  
ATOM   3576  N   PRO A 233      61.178  90.015 119.758  1.00  0.00           N  
ATOM   3577  CA  PRO A 233      59.966  90.821 120.018  1.00  0.00           C  
ATOM   3578  C   PRO A 233      59.896  91.283 121.529  1.00  0.00           C  
ATOM   3579  O   PRO A 233      60.658  90.738 122.370  1.00  0.00           O  
ATOM   3580  CB  PRO A 233      58.810  89.847 119.779  1.00  0.00           C  
ATOM   3581  CG  PRO A 233      59.404  88.424 119.755  1.00  0.00           C  
ATOM   3582  CD  PRO A 233      60.832  88.637 119.378  1.00  0.00           C  
ATOM   3583  HA  PRO A 233      59.935  91.776 119.493  1.00  0.00           H  
ATOM   3584  HB2 PRO A 233      57.990  89.945 120.491  1.00  0.00           H  
ATOM   3585  HB3 PRO A 233      58.402  90.015 118.782  1.00  0.00           H  
ATOM   3586  HG2 PRO A 233      59.457  88.054 120.780  1.00  0.00           H  
ATOM   3587  HG3 PRO A 233      58.961  87.792 118.986  1.00  0.00           H  
ATOM   3588  HD2 PRO A 233      61.512  87.858 119.722  1.00  0.00           H  
ATOM   3589  HD3 PRO A 233      60.832  88.565 118.290  1.00  0.00           H  
ATOM   3590  N   GLY A 234      58.875  92.106 121.777  1.00  0.00           N  
ATOM   3591  CA  GLY A 234      58.443  92.586 123.123  1.00  0.00           C  
ATOM   3592  C   GLY A 234      56.922  92.803 122.983  1.00  0.00           C  
ATOM   3593  O   GLY A 234      56.269  92.538 121.945  1.00  0.00           O  
ATOM   3594  H   GLY A 234      58.273  92.357 121.007  1.00  0.00           H  
ATOM   3595  HA2 GLY A 234      58.625  91.867 123.922  1.00  0.00           H  
ATOM   3596  HA3 GLY A 234      58.862  93.571 123.325  1.00  0.00           H  
ATOM   3597  N   PHE A 235      56.287  93.468 123.940  1.00  0.00           N  
ATOM   3598  CA  PHE A 235      54.866  93.687 123.977  1.00  0.00           C  
ATOM   3599  C   PHE A 235      54.372  95.153 124.037  1.00  0.00           C  
ATOM   3600  O   PHE A 235      55.075  96.091 124.432  1.00  0.00           O  
ATOM   3601  CB  PHE A 235      54.292  92.852 125.141  1.00  0.00           C  
ATOM   3602  CG  PHE A 235      54.800  91.395 125.342  1.00  0.00           C  
ATOM   3603  CD1 PHE A 235      54.004  90.332 124.882  1.00  0.00           C  
ATOM   3604  CD2 PHE A 235      56.003  91.082 125.989  1.00  0.00           C  
ATOM   3605  CE1 PHE A 235      54.419  89.012 125.090  1.00  0.00           C  
ATOM   3606  CE2 PHE A 235      56.524  89.747 126.085  1.00  0.00           C  
ATOM   3607  CZ  PHE A 235      55.657  88.708 125.711  1.00  0.00           C  
ATOM   3608  H   PHE A 235      56.783  93.703 124.788  1.00  0.00           H  
ATOM   3609  HA  PHE A 235      54.454  93.263 123.062  1.00  0.00           H  
ATOM   3610  HB2 PHE A 235      54.622  93.295 126.081  1.00  0.00           H  
ATOM   3611  HB3 PHE A 235      53.210  92.875 125.020  1.00  0.00           H  
ATOM   3612  HD1 PHE A 235      53.053  90.541 124.413  1.00  0.00           H  
ATOM   3613  HD2 PHE A 235      56.672  91.784 126.463  1.00  0.00           H  
ATOM   3614  HE1 PHE A 235      53.747  88.239 124.746  1.00  0.00           H  
ATOM   3615  HE2 PHE A 235      57.512  89.582 126.488  1.00  0.00           H  
ATOM   3616  HZ  PHE A 235      55.999  87.688 125.808  1.00  0.00           H  
ATOM   3617  N   SER A 236      53.073  95.371 123.791  1.00  0.00           N  
ATOM   3618  CA  SER A 236      52.308  96.667 123.781  1.00  0.00           C  
ATOM   3619  C   SER A 236      50.971  96.559 124.390  1.00  0.00           C  
ATOM   3620  O   SER A 236      50.188  95.845 123.792  1.00  0.00           O  
ATOM   3621  CB  SER A 236      52.244  97.180 122.327  1.00  0.00           C  
ATOM   3622  OG  SER A 236      51.730  98.477 122.311  1.00  0.00           O  
ATOM   3623  H   SER A 236      52.620  94.553 123.408  1.00  0.00           H  
ATOM   3624  HA  SER A 236      52.852  97.361 124.421  1.00  0.00           H  
ATOM   3625  HB2 SER A 236      53.171  97.016 121.778  1.00  0.00           H  
ATOM   3626  HB3 SER A 236      51.519  96.600 121.756  1.00  0.00           H  
ATOM   3627  HG  SER A 236      52.076  98.874 121.509  1.00  0.00           H  
ATOM   3628  N   LYS A 237      50.733  97.233 125.587  1.00  0.00           N  
ATOM   3629  CA  LYS A 237      49.385  97.406 126.117  1.00  0.00           C  
ATOM   3630  C   LYS A 237      48.511  98.561 125.529  1.00  0.00           C  
ATOM   3631  O   LYS A 237      48.988  99.694 125.412  1.00  0.00           O  
ATOM   3632  CB  LYS A 237      49.446  97.199 127.673  1.00  0.00           C  
ATOM   3633  CG  LYS A 237      49.564  98.461 128.488  1.00  0.00           C  
ATOM   3634  CD  LYS A 237      49.683  98.150 129.942  1.00  0.00           C  
ATOM   3635  CE  LYS A 237      49.446  99.372 130.846  1.00  0.00           C  
ATOM   3636  NZ  LYS A 237      48.052  99.700 131.167  1.00  0.00           N1+
ATOM   3637  H   LYS A 237      51.498  97.706 126.045  1.00  0.00           H  
ATOM   3638  HA  LYS A 237      48.835  96.533 125.767  1.00  0.00           H  
ATOM   3639  HB2 LYS A 237      48.514  96.737 127.997  1.00  0.00           H  
ATOM   3640  HB3 LYS A 237      50.265  96.526 127.928  1.00  0.00           H  
ATOM   3641  HG2 LYS A 237      50.388  99.044 128.076  1.00  0.00           H  
ATOM   3642  HG3 LYS A 237      48.712  99.136 128.400  1.00  0.00           H  
ATOM   3643  HD2 LYS A 237      49.067  97.286 130.192  1.00  0.00           H  
ATOM   3644  HD3 LYS A 237      50.671  97.759 130.186  1.00  0.00           H  
ATOM   3645  HE2 LYS A 237      49.948  99.303 131.812  1.00  0.00           H  
ATOM   3646  HE3 LYS A 237      49.903 100.282 130.459  1.00  0.00           H  
ATOM   3647  HZ1 LYS A 237      48.142 100.529 131.738  1.00  0.00           H  
ATOM   3648  HZ2 LYS A 237      47.537  99.985 130.347  1.00  0.00           H  
ATOM   3649  HZ3 LYS A 237      47.520  98.976 131.627  1.00  0.00           H  
ATOM   3650  N   PHE A 238      47.213  98.304 125.399  1.00  0.00           N  
ATOM   3651  CA  PHE A 238      46.320  99.423 124.970  1.00  0.00           C  
ATOM   3652  C   PHE A 238      44.915  99.303 125.487  1.00  0.00           C  
ATOM   3653  O   PHE A 238      44.583  98.404 126.228  1.00  0.00           O  
ATOM   3654  CB  PHE A 238      46.364  99.485 123.398  1.00  0.00           C  
ATOM   3655  CG  PHE A 238      45.811  98.200 122.641  1.00  0.00           C  
ATOM   3656  CD1 PHE A 238      46.625  97.202 122.068  1.00  0.00           C  
ATOM   3657  CD2 PHE A 238      44.472  98.248 122.406  1.00  0.00           C  
ATOM   3658  CE1 PHE A 238      46.046  96.262 121.176  1.00  0.00           C  
ATOM   3659  CE2 PHE A 238      43.868  97.307 121.521  1.00  0.00           C  
ATOM   3660  CZ  PHE A 238      44.679  96.360 120.875  1.00  0.00           C  
ATOM   3661  H   PHE A 238      46.876  97.415 125.741  1.00  0.00           H  
ATOM   3662  HA  PHE A 238      46.647 100.367 125.408  1.00  0.00           H  
ATOM   3663  HB2 PHE A 238      45.834 100.369 123.044  1.00  0.00           H  
ATOM   3664  HB3 PHE A 238      47.427  99.562 123.167  1.00  0.00           H  
ATOM   3665  HD1 PHE A 238      47.689  97.259 122.244  1.00  0.00           H  
ATOM   3666  HD2 PHE A 238      43.810  99.026 122.756  1.00  0.00           H  
ATOM   3667  HE1 PHE A 238      46.595  95.445 120.732  1.00  0.00           H  
ATOM   3668  HE2 PHE A 238      42.802  97.357 121.355  1.00  0.00           H  
ATOM   3669  HZ  PHE A 238      44.243  95.659 120.178  1.00  0.00           H  
ATOM   3670  N   ARG A 239      44.069 100.286 125.076  1.00  0.00           N  
ATOM   3671  CA  ARG A 239      42.646 100.403 125.528  1.00  0.00           C  
ATOM   3672  C   ARG A 239      41.706 100.662 124.366  1.00  0.00           C  
ATOM   3673  O   ARG A 239      42.105 101.371 123.477  1.00  0.00           O  
ATOM   3674  CB  ARG A 239      42.612 101.374 126.716  1.00  0.00           C  
ATOM   3675  CG  ARG A 239      41.180 101.769 127.129  1.00  0.00           C  
ATOM   3676  CD  ARG A 239      40.939 102.721 128.348  1.00  0.00           C  
ATOM   3677  NE  ARG A 239      41.420 101.938 129.503  1.00  0.00           N  
ATOM   3678  CZ  ARG A 239      41.448 102.283 130.722  1.00  0.00           C  
ATOM   3679  NH1 ARG A 239      40.973 103.348 131.312  1.00  0.00           N1+
ATOM   3680  NH2 ARG A 239      41.977 101.405 131.506  1.00  0.00           N  
ATOM   3681  H   ARG A 239      44.442 101.067 124.556  1.00  0.00           H  
ATOM   3682  HA  ARG A 239      42.415  99.469 126.042  1.00  0.00           H  
ATOM   3683  HB2 ARG A 239      43.100 100.925 127.583  1.00  0.00           H  
ATOM   3684  HB3 ARG A 239      43.148 102.320 126.641  1.00  0.00           H  
ATOM   3685  HG2 ARG A 239      40.741 102.227 126.242  1.00  0.00           H  
ATOM   3686  HG3 ARG A 239      40.625 100.831 127.162  1.00  0.00           H  
ATOM   3687  HD2 ARG A 239      41.564 103.611 128.275  1.00  0.00           H  
ATOM   3688  HD3 ARG A 239      39.914 103.080 128.430  1.00  0.00           H  
ATOM   3689  HE  ARG A 239      41.833 101.029 129.351  1.00  0.00           H  
ATOM   3690 HH11 ARG A 239      40.562 104.126 130.818  1.00  0.00           H  
ATOM   3691 HH12 ARG A 239      40.949 103.463 132.316  1.00  0.00           H  
ATOM   3692 HH21 ARG A 239      42.101 100.457 131.178  1.00  0.00           H  
ATOM   3693 HH22 ARG A 239      42.163 101.562 132.486  1.00  0.00           H  
ATOM   3694  N   LEU A 240      40.407 100.158 124.397  1.00  0.00           N  
ATOM   3695  CA  LEU A 240      39.226 100.624 123.643  1.00  0.00           C  
ATOM   3696  C   LEU A 240      37.859 100.595 124.364  1.00  0.00           C  
ATOM   3697  O   LEU A 240      37.707  99.797 125.314  1.00  0.00           O  
ATOM   3698  CB  LEU A 240      39.051  99.802 122.371  1.00  0.00           C  
ATOM   3699  CG  LEU A 240      40.324  99.662 121.463  1.00  0.00           C  
ATOM   3700  CD1 LEU A 240      40.025  98.551 120.447  1.00  0.00           C  
ATOM   3701  CD2 LEU A 240      40.562 100.995 120.788  1.00  0.00           C  
ATOM   3702  H   LEU A 240      40.200  99.441 125.077  1.00  0.00           H  
ATOM   3703  HA  LEU A 240      39.259 101.678 123.363  1.00  0.00           H  
ATOM   3704  HB2 LEU A 240      38.649  98.816 122.606  1.00  0.00           H  
ATOM   3705  HB3 LEU A 240      38.319 100.326 121.756  1.00  0.00           H  
ATOM   3706  HG  LEU A 240      41.242  99.343 121.955  1.00  0.00           H  
ATOM   3707 HD11 LEU A 240      40.338  97.571 120.808  1.00  0.00           H  
ATOM   3708 HD12 LEU A 240      38.958  98.562 120.230  1.00  0.00           H  
ATOM   3709 HD13 LEU A 240      40.524  98.771 119.503  1.00  0.00           H  
ATOM   3710 HD21 LEU A 240      41.556 100.955 120.343  1.00  0.00           H  
ATOM   3711 HD22 LEU A 240      39.946 101.114 119.897  1.00  0.00           H  
ATOM   3712 HD23 LEU A 240      40.598 101.779 121.546  1.00  0.00           H  
ATOM   3713  N   SER A 241      36.859 101.386 123.916  1.00  0.00           N  
ATOM   3714  CA  SER A 241      35.619 101.710 124.571  1.00  0.00           C  
ATOM   3715  C   SER A 241      34.453 101.572 123.562  1.00  0.00           C  
ATOM   3716  O   SER A 241      34.618 101.835 122.385  1.00  0.00           O  
ATOM   3717  CB  SER A 241      35.724 103.174 125.091  1.00  0.00           C  
ATOM   3718  OG  SER A 241      34.586 103.417 125.886  1.00  0.00           O  
ATOM   3719  H   SER A 241      37.105 101.967 123.127  1.00  0.00           H  
ATOM   3720  HA  SER A 241      35.360 101.015 125.368  1.00  0.00           H  
ATOM   3721  HB2 SER A 241      36.690 103.272 125.587  1.00  0.00           H  
ATOM   3722  HB3 SER A 241      35.889 103.880 124.278  1.00  0.00           H  
ATOM   3723  HG  SER A 241      34.647 102.868 126.670  1.00  0.00           H  
ATOM   3724  N   TYR A 242      33.369 101.057 124.116  1.00  0.00           N  
ATOM   3725  CA  TYR A 242      32.251 100.486 123.297  1.00  0.00           C  
ATOM   3726  C   TYR A 242      30.832 100.747 123.780  1.00  0.00           C  
ATOM   3727  O   TYR A 242      30.514 100.717 124.949  1.00  0.00           O  
ATOM   3728  CB  TYR A 242      32.387  99.018 123.307  1.00  0.00           C  
ATOM   3729  CG  TYR A 242      33.645  98.482 122.698  1.00  0.00           C  
ATOM   3730  CD1 TYR A 242      33.648  98.219 121.285  1.00  0.00           C  
ATOM   3731  CD2 TYR A 242      34.814  98.397 123.438  1.00  0.00           C  
ATOM   3732  CE1 TYR A 242      34.767  97.669 120.705  1.00  0.00           C  
ATOM   3733  CE2 TYR A 242      35.897  97.833 122.836  1.00  0.00           C  
ATOM   3734  CZ  TYR A 242      35.842  97.323 121.463  1.00  0.00           C  
ATOM   3735  OH  TYR A 242      36.873  96.757 120.826  1.00  0.00           O  
ATOM   3736  H   TYR A 242      33.166 101.002 125.104  1.00  0.00           H  
ATOM   3737  HA  TYR A 242      32.213 100.786 122.250  1.00  0.00           H  
ATOM   3738  HB2 TYR A 242      32.468  98.693 124.344  1.00  0.00           H  
ATOM   3739  HB3 TYR A 242      31.462  98.565 122.952  1.00  0.00           H  
ATOM   3740  HD1 TYR A 242      32.765  98.473 120.717  1.00  0.00           H  
ATOM   3741  HD2 TYR A 242      34.869  98.768 124.451  1.00  0.00           H  
ATOM   3742  HE1 TYR A 242      34.740  97.277 119.700  1.00  0.00           H  
ATOM   3743  HE2 TYR A 242      36.811  97.811 123.410  1.00  0.00           H  
ATOM   3744  HH  TYR A 242      37.390  96.203 121.416  1.00  0.00           H  
ATOM   3745  N   TYR A 243      29.934 101.011 122.787  1.00  0.00           N  
ATOM   3746  CA  TYR A 243      28.505 101.117 123.014  1.00  0.00           C  
ATOM   3747  C   TYR A 243      27.869  99.729 122.947  1.00  0.00           C  
ATOM   3748  O   TYR A 243      28.104  99.006 121.947  1.00  0.00           O  
ATOM   3749  CB  TYR A 243      27.787 102.141 122.087  1.00  0.00           C  
ATOM   3750  CG  TYR A 243      26.314 102.102 122.465  1.00  0.00           C  
ATOM   3751  CD1 TYR A 243      25.433 101.316 121.762  1.00  0.00           C  
ATOM   3752  CD2 TYR A 243      25.850 102.845 123.576  1.00  0.00           C  
ATOM   3753  CE1 TYR A 243      24.096 101.127 122.239  1.00  0.00           C  
ATOM   3754  CE2 TYR A 243      24.482 102.727 123.979  1.00  0.00           C  
ATOM   3755  CZ  TYR A 243      23.611 101.869 123.354  1.00  0.00           C  
ATOM   3756  OH  TYR A 243      22.327 101.647 123.823  1.00  0.00           O  
ATOM   3757  H   TYR A 243      30.176 100.879 121.815  1.00  0.00           H  
ATOM   3758  HA  TYR A 243      28.412 101.539 124.015  1.00  0.00           H  
ATOM   3759  HB2 TYR A 243      28.231 103.116 122.289  1.00  0.00           H  
ATOM   3760  HB3 TYR A 243      27.813 101.841 121.039  1.00  0.00           H  
ATOM   3761  HD1 TYR A 243      25.784 100.750 120.912  1.00  0.00           H  
ATOM   3762  HD2 TYR A 243      26.568 103.461 124.096  1.00  0.00           H  
ATOM   3763  HE1 TYR A 243      23.415 100.488 121.698  1.00  0.00           H  
ATOM   3764  HE2 TYR A 243      24.020 103.261 124.797  1.00  0.00           H  
ATOM   3765  HH  TYR A 243      22.176 102.362 124.446  1.00  0.00           H  
ATOM   3766  N   PRO A 244      27.131  99.329 124.002  1.00  0.00           N  
ATOM   3767  CA  PRO A 244      26.529  97.966 124.103  1.00  0.00           C  
ATOM   3768  C   PRO A 244      25.177  97.988 123.368  1.00  0.00           C  
ATOM   3769  O   PRO A 244      24.140  97.976 124.036  1.00  0.00           O  
ATOM   3770  CB  PRO A 244      26.444  97.756 125.588  1.00  0.00           C  
ATOM   3771  CG  PRO A 244      26.101  99.099 126.234  1.00  0.00           C  
ATOM   3772  CD  PRO A 244      26.902  99.995 125.261  1.00  0.00           C  
ATOM   3773  HA  PRO A 244      27.149  97.139 123.756  1.00  0.00           H  
ATOM   3774  HB2 PRO A 244      25.835  96.894 125.860  1.00  0.00           H  
ATOM   3775  HB3 PRO A 244      27.449  97.525 125.940  1.00  0.00           H  
ATOM   3776  HG2 PRO A 244      25.039  99.345 126.214  1.00  0.00           H  
ATOM   3777  HG3 PRO A 244      26.570  99.128 127.217  1.00  0.00           H  
ATOM   3778  HD2 PRO A 244      26.367 100.931 125.102  1.00  0.00           H  
ATOM   3779  HD3 PRO A 244      27.842 100.190 125.775  1.00  0.00           H  
ATOM   3780  N   HIE A 245      25.144  97.851 122.053  1.00  0.00           N  
ATOM   3781  CA  HIE A 245      23.983  97.545 121.276  1.00  0.00           C  
ATOM   3782  C   HIE A 245      23.389  96.260 121.769  1.00  0.00           C  
ATOM   3783  O   HIE A 245      24.127  95.385 122.176  1.00  0.00           O  
ATOM   3784  CB  HIE A 245      24.243  97.343 119.734  1.00  0.00           C  
ATOM   3785  CG  HIE A 245      24.891  98.514 119.017  1.00  0.00           C  
ATOM   3786  CD2 HIE A 245      25.922  98.489 118.073  1.00  0.00           C  
ATOM   3787  ND1 HIE A 245      24.444  99.818 119.031  1.00  0.00           N  
ATOM   3788  CE1 HIE A 245      25.245 100.514 118.224  1.00  0.00           C  
ATOM   3789  NE2 HIE A 245      26.236  99.790 117.779  1.00  0.00           N  
ATOM   3790  H   HIE A 245      25.984  98.101 121.552  1.00  0.00           H  
ATOM   3791  HA  HIE A 245      23.274  98.371 121.294  1.00  0.00           H  
ATOM   3792  HB2 HIE A 245      24.952  96.524 119.608  1.00  0.00           H  
ATOM   3793  HB3 HIE A 245      23.299  97.169 119.217  1.00  0.00           H  
ATOM   3794  HD2 HIE A 245      26.579  97.662 117.843  1.00  0.00           H  
ATOM   3795  HE1 HIE A 245      25.260 101.588 118.117  1.00  0.00           H  
ATOM   3796  HE2 HIE A 245      27.002 100.104 117.200  1.00  0.00           H  
ATOM   3797  N   CYS A 246      22.081  96.031 121.618  1.00  0.00           N  
ATOM   3798  CA  CYS A 246      21.316  94.901 122.092  1.00  0.00           C  
ATOM   3799  C   CYS A 246      20.112  94.730 121.101  1.00  0.00           C  
ATOM   3800  O   CYS A 246      19.781  95.678 120.353  1.00  0.00           O  
ATOM   3801  CB  CYS A 246      20.906  95.225 123.623  1.00  0.00           C  
ATOM   3802  SG  CYS A 246      22.327  94.854 124.750  1.00  0.00           S  
ATOM   3803  H   CYS A 246      21.532  96.809 121.283  1.00  0.00           H  
ATOM   3804  HA  CYS A 246      21.904  93.985 122.157  1.00  0.00           H  
ATOM   3805  HB2 CYS A 246      20.472  96.212 123.790  1.00  0.00           H  
ATOM   3806  HB3 CYS A 246      20.082  94.563 123.890  1.00  0.00           H  
ATOM   3807  HG  CYS A 246      23.147  95.684 124.099  1.00  0.00           H  
ATOM   3808  N   LEU A 247      19.612  93.499 120.952  1.00  0.00           N  
ATOM   3809  CA  LEU A 247      19.150  93.038 119.637  1.00  0.00           C  
ATOM   3810  C   LEU A 247      17.784  93.654 119.271  1.00  0.00           C  
ATOM   3811  O   LEU A 247      17.604  94.174 118.138  1.00  0.00           O  
ATOM   3812  CB  LEU A 247      19.038  91.495 119.672  1.00  0.00           C  
ATOM   3813  CG  LEU A 247      18.251  90.862 118.450  1.00  0.00           C  
ATOM   3814  CD1 LEU A 247      18.954  91.063 117.090  1.00  0.00           C  
ATOM   3815  CD2 LEU A 247      18.107  89.281 118.603  1.00  0.00           C  
ATOM   3816  H   LEU A 247      19.873  92.758 121.588  1.00  0.00           H  
ATOM   3817  HA  LEU A 247      19.850  93.313 118.847  1.00  0.00           H  
ATOM   3818  HB2 LEU A 247      19.977  90.943 119.715  1.00  0.00           H  
ATOM   3819  HB3 LEU A 247      18.568  91.139 120.588  1.00  0.00           H  
ATOM   3820  HG  LEU A 247      17.231  91.234 118.544  1.00  0.00           H  
ATOM   3821 HD11 LEU A 247      18.166  91.118 116.339  1.00  0.00           H  
ATOM   3822 HD12 LEU A 247      19.557  91.970 117.059  1.00  0.00           H  
ATOM   3823 HD13 LEU A 247      19.554  90.162 116.960  1.00  0.00           H  
ATOM   3824 HD21 LEU A 247      19.028  88.768 118.878  1.00  0.00           H  
ATOM   3825 HD22 LEU A 247      17.450  89.105 119.455  1.00  0.00           H  
ATOM   3826 HD23 LEU A 247      17.659  88.877 117.695  1.00  0.00           H  
ATOM   3827  N   ALA A 248      16.749  93.635 120.140  1.00  0.00           N  
ATOM   3828  CA  ALA A 248      15.473  94.274 119.880  1.00  0.00           C  
ATOM   3829  C   ALA A 248      15.517  95.823 119.827  1.00  0.00           C  
ATOM   3830  O   ALA A 248      14.853  96.438 118.993  1.00  0.00           O  
ATOM   3831  CB  ALA A 248      14.521  93.818 121.024  1.00  0.00           C  
ATOM   3832  H   ALA A 248      16.821  93.193 121.047  1.00  0.00           H  
ATOM   3833  HA  ALA A 248      14.928  93.983 118.981  1.00  0.00           H  
ATOM   3834  HB1 ALA A 248      14.268  92.765 120.906  1.00  0.00           H  
ATOM   3835  HB2 ALA A 248      15.019  94.079 121.958  1.00  0.00           H  
ATOM   3836  HB3 ALA A 248      13.615  94.420 120.958  1.00  0.00           H  
ATOM   3837  N   SER A 249      16.439  96.583 120.532  1.00  0.00           N  
ATOM   3838  CA  SER A 249      16.470  98.051 120.539  1.00  0.00           C  
ATOM   3839  C   SER A 249      17.298  98.563 119.381  1.00  0.00           C  
ATOM   3840  O   SER A 249      16.875  99.517 118.693  1.00  0.00           O  
ATOM   3841  CB  SER A 249      16.967  98.604 121.909  1.00  0.00           C  
ATOM   3842  OG  SER A 249      18.319  98.189 122.237  1.00  0.00           O  
ATOM   3843  H   SER A 249      17.016  96.049 121.166  1.00  0.00           H  
ATOM   3844  HA  SER A 249      15.433  98.387 120.504  1.00  0.00           H  
ATOM   3845  HB2 SER A 249      16.993  99.694 121.890  1.00  0.00           H  
ATOM   3846  HB3 SER A 249      16.328  98.285 122.731  1.00  0.00           H  
ATOM   3847  HG  SER A 249      18.243  97.296 122.578  1.00  0.00           H  
ATOM   3848  N   PHE A 250      18.372  97.818 118.966  1.00  0.00           N  
ATOM   3849  CA  PHE A 250      19.113  98.141 117.728  1.00  0.00           C  
ATOM   3850  C   PHE A 250      18.334  97.749 116.409  1.00  0.00           C  
ATOM   3851  O   PHE A 250      18.344  98.537 115.479  1.00  0.00           O  
ATOM   3852  CB  PHE A 250      20.422  97.320 117.902  1.00  0.00           C  
ATOM   3853  CG  PHE A 250      21.327  97.557 116.756  1.00  0.00           C  
ATOM   3854  CD1 PHE A 250      22.021  98.789 116.679  1.00  0.00           C  
ATOM   3855  CD2 PHE A 250      21.493  96.537 115.776  1.00  0.00           C  
ATOM   3856  CE1 PHE A 250      23.019  98.936 115.672  1.00  0.00           C  
ATOM   3857  CE2 PHE A 250      22.401  96.838 114.728  1.00  0.00           C  
ATOM   3858  CZ  PHE A 250      23.212  97.973 114.731  1.00  0.00           C  
ATOM   3859  H   PHE A 250      18.841  97.206 119.620  1.00  0.00           H  
ATOM   3860  HA  PHE A 250      19.288  99.217 117.717  1.00  0.00           H  
ATOM   3861  HB2 PHE A 250      20.797  97.648 118.872  1.00  0.00           H  
ATOM   3862  HB3 PHE A 250      20.171  96.286 118.133  1.00  0.00           H  
ATOM   3863  HD1 PHE A 250      21.776  99.555 117.398  1.00  0.00           H  
ATOM   3864  HD2 PHE A 250      20.966  95.600 115.882  1.00  0.00           H  
ATOM   3865  HE1 PHE A 250      23.531  99.881 115.574  1.00  0.00           H  
ATOM   3866  HE2 PHE A 250      22.443  96.116 113.927  1.00  0.00           H  
ATOM   3867  HZ  PHE A 250      23.858  98.148 113.883  1.00  0.00           H  
ATOM   3868  N   THR A 251      17.572  96.653 116.415  1.00  0.00           N  
ATOM   3869  CA  THR A 251      16.624  96.228 115.313  1.00  0.00           C  
ATOM   3870  C   THR A 251      15.543  97.231 115.078  1.00  0.00           C  
ATOM   3871  O   THR A 251      15.189  97.620 113.956  1.00  0.00           O  
ATOM   3872  CB  THR A 251      15.900  94.890 115.691  1.00  0.00           C  
ATOM   3873  CG2 THR A 251      14.909  94.443 114.635  1.00  0.00           C  
ATOM   3874  OG1 THR A 251      16.810  93.896 115.757  1.00  0.00           O  
ATOM   3875  H   THR A 251      17.741  95.906 117.074  1.00  0.00           H  
ATOM   3876  HA  THR A 251      17.235  96.064 114.424  1.00  0.00           H  
ATOM   3877  HB  THR A 251      15.377  95.067 116.630  1.00  0.00           H  
ATOM   3878  HG1 THR A 251      17.105  93.798 116.665  1.00  0.00           H  
ATOM   3879 HG21 THR A 251      15.390  94.422 113.657  1.00  0.00           H  
ATOM   3880 HG22 THR A 251      14.526  93.482 114.975  1.00  0.00           H  
ATOM   3881 HG23 THR A 251      14.120  95.194 114.585  1.00  0.00           H  
ATOM   3882  N   GLU A 252      15.072  97.890 116.138  1.00  0.00           N  
ATOM   3883  CA  GLU A 252      14.089  98.876 116.117  1.00  0.00           C  
ATOM   3884  C   GLU A 252      14.699 100.211 115.696  1.00  0.00           C  
ATOM   3885  O   GLU A 252      14.129 100.868 114.840  1.00  0.00           O  
ATOM   3886  CB  GLU A 252      13.520  99.041 117.509  1.00  0.00           C  
ATOM   3887  CG  GLU A 252      12.370 100.024 117.536  1.00  0.00           C  
ATOM   3888  CD  GLU A 252      12.074 100.475 118.986  1.00  0.00           C  
ATOM   3889  OE1 GLU A 252      11.085 100.069 119.606  1.00  0.00           O  
ATOM   3890  OE2 GLU A 252      12.776 101.330 119.602  1.00  0.00           O1-
ATOM   3891  H   GLU A 252      15.367  97.448 116.997  1.00  0.00           H  
ATOM   3892  HA  GLU A 252      13.359  98.500 115.401  1.00  0.00           H  
ATOM   3893  HB2 GLU A 252      13.176  98.093 117.922  1.00  0.00           H  
ATOM   3894  HB3 GLU A 252      14.310  99.439 118.146  1.00  0.00           H  
ATOM   3895  HG2 GLU A 252      12.581 100.911 116.939  1.00  0.00           H  
ATOM   3896  HG3 GLU A 252      11.544  99.449 117.116  1.00  0.00           H  
ATOM   3897  N   LEU A 253      15.982 100.514 116.031  1.00  0.00           N  
ATOM   3898  CA  LEU A 253      16.744 101.711 115.493  1.00  0.00           C  
ATOM   3899  C   LEU A 253      16.998 101.652 114.033  1.00  0.00           C  
ATOM   3900  O   LEU A 253      16.624 102.514 113.284  1.00  0.00           O  
ATOM   3901  CB  LEU A 253      18.117 101.737 116.225  1.00  0.00           C  
ATOM   3902  CG  LEU A 253      18.954 102.957 115.834  1.00  0.00           C  
ATOM   3903  CD1 LEU A 253      18.328 104.292 116.119  1.00  0.00           C  
ATOM   3904  CD2 LEU A 253      20.307 102.876 116.567  1.00  0.00           C  
ATOM   3905  H   LEU A 253      16.369  99.938 116.765  1.00  0.00           H  
ATOM   3906  HA  LEU A 253      16.162 102.603 115.730  1.00  0.00           H  
ATOM   3907  HB2 LEU A 253      17.836 101.887 117.267  1.00  0.00           H  
ATOM   3908  HB3 LEU A 253      18.647 100.785 116.251  1.00  0.00           H  
ATOM   3909  HG  LEU A 253      19.253 102.888 114.788  1.00  0.00           H  
ATOM   3910 HD11 LEU A 253      19.023 105.092 115.861  1.00  0.00           H  
ATOM   3911 HD12 LEU A 253      17.584 104.552 115.367  1.00  0.00           H  
ATOM   3912 HD13 LEU A 253      17.942 104.353 117.135  1.00  0.00           H  
ATOM   3913 HD21 LEU A 253      20.772 103.828 116.305  1.00  0.00           H  
ATOM   3914 HD22 LEU A 253      20.024 102.726 117.608  1.00  0.00           H  
ATOM   3915 HD23 LEU A 253      20.779 101.987 116.150  1.00  0.00           H  
ATOM   3916  N   VAL A 254      17.474 100.512 113.514  1.00  0.00           N  
ATOM   3917  CA  VAL A 254      17.869 100.400 112.050  1.00  0.00           C  
ATOM   3918  C   VAL A 254      16.657 100.459 111.124  1.00  0.00           C  
ATOM   3919  O   VAL A 254      16.546 101.165 110.127  1.00  0.00           O  
ATOM   3920  CB  VAL A 254      18.728  99.127 111.756  1.00  0.00           C  
ATOM   3921  CG1 VAL A 254      20.123  99.400 112.435  1.00  0.00           C  
ATOM   3922  CG2 VAL A 254      18.065  97.799 112.165  1.00  0.00           C  
ATOM   3923  H   VAL A 254      17.703  99.807 114.200  1.00  0.00           H  
ATOM   3924  HA  VAL A 254      18.436 101.294 111.789  1.00  0.00           H  
ATOM   3925  HB  VAL A 254      19.003  99.048 110.704  1.00  0.00           H  
ATOM   3926 HG11 VAL A 254      20.603 100.215 111.893  1.00  0.00           H  
ATOM   3927 HG12 VAL A 254      20.004  99.708 113.474  1.00  0.00           H  
ATOM   3928 HG13 VAL A 254      20.800  98.545 112.444  1.00  0.00           H  
ATOM   3929 HG21 VAL A 254      18.499  97.028 111.527  1.00  0.00           H  
ATOM   3930 HG22 VAL A 254      18.224  97.534 113.210  1.00  0.00           H  
ATOM   3931 HG23 VAL A 254      16.999  97.676 111.973  1.00  0.00           H  
ATOM   3932  N   GLN A 255      15.566  99.862 111.534  1.00  0.00           N  
ATOM   3933  CA  GLN A 255      14.260  99.859 110.838  1.00  0.00           C  
ATOM   3934  C   GLN A 255      13.670 101.243 110.746  1.00  0.00           C  
ATOM   3935  O   GLN A 255      12.857 101.513 109.841  1.00  0.00           O  
ATOM   3936  CB  GLN A 255      13.359  98.750 111.448  1.00  0.00           C  
ATOM   3937  CG  GLN A 255      13.788  97.235 111.266  1.00  0.00           C  
ATOM   3938  CD  GLN A 255      12.815  96.278 111.910  1.00  0.00           C  
ATOM   3939  NE2 GLN A 255      13.078  94.985 111.744  1.00  0.00           N  
ATOM   3940  OE1 GLN A 255      11.834  96.650 112.516  1.00  0.00           O  
ATOM   3941  H   GLN A 255      15.545  99.451 112.457  1.00  0.00           H  
ATOM   3942  HA  GLN A 255      14.385  99.541 109.802  1.00  0.00           H  
ATOM   3943  HB2 GLN A 255      13.026  98.952 112.467  1.00  0.00           H  
ATOM   3944  HB3 GLN A 255      12.353  98.871 111.046  1.00  0.00           H  
ATOM   3945  HG2 GLN A 255      13.979  97.019 110.215  1.00  0.00           H  
ATOM   3946  HG3 GLN A 255      14.794  97.080 111.656  1.00  0.00           H  
ATOM   3947 HE21 GLN A 255      12.556  94.272 112.233  1.00  0.00           H  
ATOM   3948 HE22 GLN A 255      13.969  94.745 111.332  1.00  0.00           H  
ATOM   3949  N   GLU A 256      13.891 102.061 111.718  1.00  0.00           N  
ATOM   3950  CA  GLU A 256      13.564 103.465 111.723  1.00  0.00           C  
ATOM   3951  C   GLU A 256      14.632 104.287 111.018  1.00  0.00           C  
ATOM   3952  O   GLU A 256      14.234 105.174 110.194  1.00  0.00           O  
ATOM   3953  CB  GLU A 256      13.352 103.779 113.205  1.00  0.00           C  
ATOM   3954  CG  GLU A 256      12.759 105.212 113.257  1.00  0.00           C  
ATOM   3955  CD  GLU A 256      11.228 105.343 112.931  1.00  0.00           C  
ATOM   3956  OE1 GLU A 256      10.539 104.352 112.722  1.00  0.00           O  
ATOM   3957  OE2 GLU A 256      10.670 106.475 112.713  1.00  0.00           O1-
ATOM   3958  H   GLU A 256      14.372 101.654 112.508  1.00  0.00           H  
ATOM   3959  HA  GLU A 256      12.633 103.596 111.172  1.00  0.00           H  
ATOM   3960  HB2 GLU A 256      12.616 103.130 113.679  1.00  0.00           H  
ATOM   3961  HB3 GLU A 256      14.250 103.704 113.818  1.00  0.00           H  
ATOM   3962  HG2 GLU A 256      13.022 105.444 114.290  1.00  0.00           H  
ATOM   3963  HG3 GLU A 256      13.407 105.886 112.697  1.00  0.00           H  
ATOM   3964  N   ALA A 257      15.922 104.152 111.283  1.00  0.00           N  
ATOM   3965  CA  ALA A 257      17.086 104.938 110.850  1.00  0.00           C  
ATOM   3966  C   ALA A 257      17.466 104.696 109.351  1.00  0.00           C  
ATOM   3967  O   ALA A 257      17.795 105.637 108.655  1.00  0.00           O  
ATOM   3968  CB  ALA A 257      18.290 104.704 111.723  1.00  0.00           C  
ATOM   3969  H   ALA A 257      16.067 103.424 111.968  1.00  0.00           H  
ATOM   3970  HA  ALA A 257      16.874 106.001 110.964  1.00  0.00           H  
ATOM   3971  HB1 ALA A 257      18.111 104.723 112.797  1.00  0.00           H  
ATOM   3972  HB2 ALA A 257      18.736 103.781 111.351  1.00  0.00           H  
ATOM   3973  HB3 ALA A 257      19.035 105.483 111.561  1.00  0.00           H  
ATOM   3974  N   PHE A 258      17.452 103.446 108.853  1.00  0.00           N  
ATOM   3975  CA  PHE A 258      17.595 103.096 107.431  1.00  0.00           C  
ATOM   3976  C   PHE A 258      16.209 103.268 106.652  1.00  0.00           C  
ATOM   3977  O   PHE A 258      16.149 103.186 105.457  1.00  0.00           O  
ATOM   3978  CB  PHE A 258      18.136 101.680 107.328  1.00  0.00           C  
ATOM   3979  CG  PHE A 258      18.873 101.382 105.946  1.00  0.00           C  
ATOM   3980  CD1 PHE A 258      20.024 102.117 105.567  1.00  0.00           C  
ATOM   3981  CD2 PHE A 258      18.410 100.270 105.197  1.00  0.00           C  
ATOM   3982  CE1 PHE A 258      20.574 101.834 104.324  1.00  0.00           C  
ATOM   3983  CE2 PHE A 258      19.052 100.002 103.976  1.00  0.00           C  
ATOM   3984  CZ  PHE A 258      20.112 100.783 103.511  1.00  0.00           C  
ATOM   3985  H   PHE A 258      17.116 102.720 109.469  1.00  0.00           H  
ATOM   3986  HA  PHE A 258      18.373 103.737 107.017  1.00  0.00           H  
ATOM   3987  HB2 PHE A 258      18.879 101.442 108.089  1.00  0.00           H  
ATOM   3988  HB3 PHE A 258      17.276 101.023 107.464  1.00  0.00           H  
ATOM   3989  HD1 PHE A 258      20.232 103.061 106.050  1.00  0.00           H  
ATOM   3990  HD2 PHE A 258      17.707  99.539 105.567  1.00  0.00           H  
ATOM   3991  HE1 PHE A 258      21.397 102.431 103.963  1.00  0.00           H  
ATOM   3992  HE2 PHE A 258      18.805  99.092 103.451  1.00  0.00           H  
ATOM   3993  HZ  PHE A 258      20.620 100.635 102.570  1.00  0.00           H  
ATOM   3994  N   GLY A 259      15.085 103.589 107.421  1.00  0.00           N  
ATOM   3995  CA  GLY A 259      13.871 104.240 106.898  1.00  0.00           C  
ATOM   3996  C   GLY A 259      12.882 103.370 106.088  1.00  0.00           C  
ATOM   3997  O   GLY A 259      13.023 102.166 105.978  1.00  0.00           O  
ATOM   3998  H   GLY A 259      15.230 103.370 108.397  1.00  0.00           H  
ATOM   3999  HA2 GLY A 259      13.290 104.674 107.711  1.00  0.00           H  
ATOM   4000  HA3 GLY A 259      14.210 105.028 106.227  1.00  0.00           H  
ATOM   4001  N   GLY A 260      11.754 104.037 105.765  1.00  0.00           N  
ATOM   4002  CA  GLY A 260      10.793 103.686 104.763  1.00  0.00           C  
ATOM   4003  C   GLY A 260       9.967 102.475 105.246  1.00  0.00           C  
ATOM   4004  O   GLY A 260       9.436 102.417 106.358  1.00  0.00           O  
ATOM   4005  H   GLY A 260      11.652 104.969 106.141  1.00  0.00           H  
ATOM   4006  HA2 GLY A 260      10.058 104.490 104.784  1.00  0.00           H  
ATOM   4007  HA3 GLY A 260      11.116 103.529 103.733  1.00  0.00           H  
ATOM   4008  N   ARG A 261       9.950 101.435 104.412  1.00  0.00           N  
ATOM   4009  CA  ARG A 261       9.447 100.070 104.603  1.00  0.00           C  
ATOM   4010  C   ARG A 261      10.537  99.001 104.312  1.00  0.00           C  
ATOM   4011  O   ARG A 261      10.339  98.048 103.611  1.00  0.00           O  
ATOM   4012  CB  ARG A 261       8.133  99.939 103.802  1.00  0.00           C  
ATOM   4013  CG  ARG A 261       7.083 100.962 104.120  1.00  0.00           C  
ATOM   4014  CD  ARG A 261       5.646 100.724 103.877  1.00  0.00           C  
ATOM   4015  NE  ARG A 261       4.851 101.730 104.606  1.00  0.00           N  
ATOM   4016  CZ  ARG A 261       3.576 101.549 104.800  1.00  0.00           C  
ATOM   4017  NH1 ARG A 261       3.005 102.172 105.739  1.00  0.00           N1+
ATOM   4018  NH2 ARG A 261       2.846 100.848 103.964  1.00  0.00           N  
ATOM   4019  H   ARG A 261      10.483 101.671 103.588  1.00  0.00           H  
ATOM   4020  HA  ARG A 261       9.228  99.957 105.665  1.00  0.00           H  
ATOM   4021  HB2 ARG A 261       8.281 100.154 102.744  1.00  0.00           H  
ATOM   4022  HB3 ARG A 261       7.801  98.931 104.051  1.00  0.00           H  
ATOM   4023  HG2 ARG A 261       7.291 101.153 105.173  1.00  0.00           H  
ATOM   4024  HG3 ARG A 261       7.377 101.893 103.636  1.00  0.00           H  
ATOM   4025  HD2 ARG A 261       5.478 100.784 102.802  1.00  0.00           H  
ATOM   4026  HD3 ARG A 261       5.413  99.734 104.267  1.00  0.00           H  
ATOM   4027  HE  ARG A 261       5.324 102.198 105.365  1.00  0.00           H  
ATOM   4028 HH11 ARG A 261       3.629 102.808 106.212  1.00  0.00           H  
ATOM   4029 HH12 ARG A 261       2.057 102.134 106.087  1.00  0.00           H  
ATOM   4030 HH21 ARG A 261       3.248 100.483 103.113  1.00  0.00           H  
ATOM   4031 HH22 ARG A 261       1.869 100.668 104.144  1.00  0.00           H  
ATOM   4032  N   CYS A 262      11.811  99.337 104.654  1.00  0.00           N  
ATOM   4033  CA  CYS A 262      12.978  98.450 104.574  1.00  0.00           C  
ATOM   4034  C   CYS A 262      12.868  96.943 105.097  1.00  0.00           C  
ATOM   4035  O   CYS A 262      12.885  96.759 106.348  1.00  0.00           O  
ATOM   4036  CB  CYS A 262      14.301  99.124 105.085  1.00  0.00           C  
ATOM   4037  SG  CYS A 262      14.396  99.515 106.881  1.00  0.00           S  
ATOM   4038  H   CYS A 262      11.885 100.197 105.178  1.00  0.00           H  
ATOM   4039  HA  CYS A 262      13.119  98.283 103.506  1.00  0.00           H  
ATOM   4040  HB2 CYS A 262      15.071  98.413 104.789  1.00  0.00           H  
ATOM   4041  HB3 CYS A 262      14.448  99.984 104.432  1.00  0.00           H  
ATOM   4042  HG  CYS A 262      14.052 100.776 106.604  1.00  0.00           H  
ATOM   4043  N   GLN A 263      12.956  95.955 104.180  1.00  0.00           N  
ATOM   4044  CA  GLN A 263      12.928  94.542 104.615  1.00  0.00           C  
ATOM   4045  C   GLN A 263      14.260  94.253 105.289  1.00  0.00           C  
ATOM   4046  O   GLN A 263      15.348  94.777 104.955  1.00  0.00           O  
ATOM   4047  CB  GLN A 263      12.642  93.618 103.431  1.00  0.00           C  
ATOM   4048  CG  GLN A 263      11.233  93.908 102.870  1.00  0.00           C  
ATOM   4049  CD  GLN A 263      10.720  92.985 101.707  1.00  0.00           C  
ATOM   4050  NE2 GLN A 263       9.548  93.256 101.137  1.00  0.00           N  
ATOM   4051  OE1 GLN A 263      11.404  92.014 101.376  1.00  0.00           O  
ATOM   4052  H   GLN A 263      12.963  96.210 103.203  1.00  0.00           H  
ATOM   4053  HA  GLN A 263      12.117  94.350 105.318  1.00  0.00           H  
ATOM   4054  HB2 GLN A 263      13.287  93.842 102.583  1.00  0.00           H  
ATOM   4055  HB3 GLN A 263      12.697  92.576 103.748  1.00  0.00           H  
ATOM   4056  HG2 GLN A 263      10.559  93.738 103.710  1.00  0.00           H  
ATOM   4057  HG3 GLN A 263      11.129  94.959 102.600  1.00  0.00           H  
ATOM   4058 HE21 GLN A 263       9.245  92.527 100.507  1.00  0.00           H  
ATOM   4059 HE22 GLN A 263       9.129  94.168 101.248  1.00  0.00           H  
ATOM   4060  N   HID A 264      14.249  93.509 106.395  1.00  0.00           N  
ATOM   4061  CA  HID A 264      15.364  93.281 107.268  1.00  0.00           C  
ATOM   4062  C   HID A 264      15.356  91.806 107.743  1.00  0.00           C  
ATOM   4063  O   HID A 264      14.332  91.230 108.071  1.00  0.00           O  
ATOM   4064  CB  HID A 264      15.181  94.256 108.452  1.00  0.00           C  
ATOM   4065  CG  HID A 264      15.736  93.734 109.743  1.00  0.00           C  
ATOM   4066  CD2 HID A 264      16.904  94.154 110.274  1.00  0.00           C  
ATOM   4067  ND1 HID A 264      15.168  92.862 110.685  1.00  0.00           N  
ATOM   4068  CE1 HID A 264      16.021  92.878 111.753  1.00  0.00           C  
ATOM   4069  NE2 HID A 264      17.093  93.641 111.555  1.00  0.00           N  
ATOM   4070  H   HID A 264      13.340  93.107 106.573  1.00  0.00           H  
ATOM   4071  HA  HID A 264      16.349  93.490 106.850  1.00  0.00           H  
ATOM   4072  HB2 HID A 264      15.669  95.200 108.211  1.00  0.00           H  
ATOM   4073  HB3 HID A 264      14.184  94.546 108.785  1.00  0.00           H  
ATOM   4074  HD1 HID A 264      14.267  92.406 110.650  1.00  0.00           H  
ATOM   4075  HD2 HID A 264      17.559  94.917 109.879  1.00  0.00           H  
ATOM   4076  HE1 HID A 264      15.897  92.236 112.612  1.00  0.00           H  
ATOM   4077  N   SER A 265      16.628  91.214 107.815  1.00  0.00           N  
ATOM   4078  CA  SER A 265      17.022  89.879 108.204  1.00  0.00           C  
ATOM   4079  C   SER A 265      18.164  89.939 109.288  1.00  0.00           C  
ATOM   4080  O   SER A 265      19.096  90.739 109.174  1.00  0.00           O  
ATOM   4081  CB  SER A 265      17.549  89.116 106.943  1.00  0.00           C  
ATOM   4082  OG  SER A 265      18.291  87.928 107.234  1.00  0.00           O  
ATOM   4083  H   SER A 265      17.380  91.796 107.478  1.00  0.00           H  
ATOM   4084  HA  SER A 265      16.126  89.391 108.588  1.00  0.00           H  
ATOM   4085  HB2 SER A 265      16.740  88.948 106.232  1.00  0.00           H  
ATOM   4086  HB3 SER A 265      18.259  89.789 106.463  1.00  0.00           H  
ATOM   4087  HG  SER A 265      17.622  87.251 107.356  1.00  0.00           H  
ATOM   4088  N   VAL A 266      18.068  89.025 110.258  1.00  0.00           N  
ATOM   4089  CA  VAL A 266      19.053  88.814 111.318  1.00  0.00           C  
ATOM   4090  C   VAL A 266      19.730  87.426 111.169  1.00  0.00           C  
ATOM   4091  O   VAL A 266      19.080  86.391 110.835  1.00  0.00           O  
ATOM   4092  CB  VAL A 266      18.580  89.291 112.717  1.00  0.00           C  
ATOM   4093  CG1 VAL A 266      17.428  88.457 113.322  1.00  0.00           C  
ATOM   4094  CG2 VAL A 266      19.641  89.472 113.755  1.00  0.00           C  
ATOM   4095  H   VAL A 266      17.237  88.463 110.375  1.00  0.00           H  
ATOM   4096  HA  VAL A 266      19.933  89.439 111.168  1.00  0.00           H  
ATOM   4097  HB  VAL A 266      18.248  90.325 112.627  1.00  0.00           H  
ATOM   4098 HG11 VAL A 266      17.781  87.428 113.401  1.00  0.00           H  
ATOM   4099 HG12 VAL A 266      17.121  88.862 114.286  1.00  0.00           H  
ATOM   4100 HG13 VAL A 266      16.622  88.440 112.589  1.00  0.00           H  
ATOM   4101 HG21 VAL A 266      19.269  90.001 114.632  1.00  0.00           H  
ATOM   4102 HG22 VAL A 266      19.974  88.488 114.087  1.00  0.00           H  
ATOM   4103 HG23 VAL A 266      20.431  90.095 113.335  1.00  0.00           H  
ATOM   4104  N   LEU A 267      21.060  87.368 111.528  1.00  0.00           N  
ATOM   4105  CA  LEU A 267      21.978  86.186 111.503  1.00  0.00           C  
ATOM   4106  C   LEU A 267      22.876  86.286 112.758  1.00  0.00           C  
ATOM   4107  O   LEU A 267      23.024  87.262 113.382  1.00  0.00           O  
ATOM   4108  CB  LEU A 267      22.846  86.246 110.242  1.00  0.00           C  
ATOM   4109  CG  LEU A 267      21.975  86.253 108.964  1.00  0.00           C  
ATOM   4110  CD1 LEU A 267      21.523  87.615 108.333  1.00  0.00           C  
ATOM   4111  CD2 LEU A 267      22.769  85.584 107.802  1.00  0.00           C  
ATOM   4112  H   LEU A 267      21.408  88.287 111.763  1.00  0.00           H  
ATOM   4113  HA  LEU A 267      21.438  85.242 111.458  1.00  0.00           H  
ATOM   4114  HB2 LEU A 267      23.467  87.140 110.278  1.00  0.00           H  
ATOM   4115  HB3 LEU A 267      23.495  85.370 110.263  1.00  0.00           H  
ATOM   4116  HG  LEU A 267      21.072  85.651 109.064  1.00  0.00           H  
ATOM   4117 HD11 LEU A 267      22.372  87.985 107.756  1.00  0.00           H  
ATOM   4118 HD12 LEU A 267      20.727  87.497 107.599  1.00  0.00           H  
ATOM   4119 HD13 LEU A 267      21.179  88.407 108.997  1.00  0.00           H  
ATOM   4120 HD21 LEU A 267      23.771  85.976 107.625  1.00  0.00           H  
ATOM   4121 HD22 LEU A 267      22.976  84.523 107.943  1.00  0.00           H  
ATOM   4122 HD23 LEU A 267      22.044  85.649 106.991  1.00  0.00           H  
ATOM   4123  N   GLY A 268      23.478  85.167 113.208  1.00  0.00           N  
ATOM   4124  CA  GLY A 268      24.267  85.054 114.444  1.00  0.00           C  
ATOM   4125  C   GLY A 268      25.408  84.084 114.171  1.00  0.00           C  
ATOM   4126  O   GLY A 268      25.247  82.904 113.801  1.00  0.00           O  
ATOM   4127  H   GLY A 268      23.179  84.386 112.641  1.00  0.00           H  
ATOM   4128  HA2 GLY A 268      24.762  85.979 114.741  1.00  0.00           H  
ATOM   4129  HA3 GLY A 268      23.675  84.692 115.285  1.00  0.00           H  
ATOM   4130  N   ASP A 269      26.626  84.537 114.348  1.00  0.00           N  
ATOM   4131  CA  ASP A 269      27.886  83.873 113.874  1.00  0.00           C  
ATOM   4132  C   ASP A 269      27.932  83.460 112.332  1.00  0.00           C  
ATOM   4133  O   ASP A 269      28.242  82.320 111.905  1.00  0.00           O  
ATOM   4134  CB  ASP A 269      28.393  82.847 114.873  1.00  0.00           C  
ATOM   4135  CG  ASP A 269      28.535  83.344 116.355  1.00  0.00           C  
ATOM   4136  OD1 ASP A 269      28.198  84.551 116.657  1.00  0.00           O  
ATOM   4137  OD2 ASP A 269      28.895  82.568 117.223  1.00  0.00           O1-
ATOM   4138  H   ASP A 269      26.654  85.349 114.948  1.00  0.00           H  
ATOM   4139  HA  ASP A 269      28.626  84.672 113.930  1.00  0.00           H  
ATOM   4140  HB2 ASP A 269      27.748  81.976 114.984  1.00  0.00           H  
ATOM   4141  HB3 ASP A 269      29.377  82.560 114.501  1.00  0.00           H  
ATOM   4142  N   PHE A 270      27.224  84.353 111.552  1.00  0.00           N  
ATOM   4143  CA  PHE A 270      26.609  84.149 110.201  1.00  0.00           C  
ATOM   4144  C   PHE A 270      25.673  82.936 110.057  1.00  0.00           C  
ATOM   4145  O   PHE A 270      25.254  82.660 108.914  1.00  0.00           O  
ATOM   4146  CB  PHE A 270      27.682  84.237 109.104  1.00  0.00           C  
ATOM   4147  CG  PHE A 270      28.510  85.455 109.238  1.00  0.00           C  
ATOM   4148  CD1 PHE A 270      29.750  85.413 109.902  1.00  0.00           C  
ATOM   4149  CD2 PHE A 270      28.029  86.672 108.704  1.00  0.00           C  
ATOM   4150  CE1 PHE A 270      30.573  86.594 109.886  1.00  0.00           C  
ATOM   4151  CE2 PHE A 270      28.770  87.866 108.692  1.00  0.00           C  
ATOM   4152  CZ  PHE A 270      30.065  87.788 109.295  1.00  0.00           C  
ATOM   4153  H   PHE A 270      27.078  85.265 111.960  1.00  0.00           H  
ATOM   4154  HA  PHE A 270      25.902  84.968 110.072  1.00  0.00           H  
ATOM   4155  HB2 PHE A 270      28.291  83.336 109.183  1.00  0.00           H  
ATOM   4156  HB3 PHE A 270      27.336  84.228 108.070  1.00  0.00           H  
ATOM   4157  HD1 PHE A 270      30.151  84.452 110.190  1.00  0.00           H  
ATOM   4158  HD2 PHE A 270      27.057  86.673 108.233  1.00  0.00           H  
ATOM   4159  HE1 PHE A 270      31.574  86.494 110.279  1.00  0.00           H  
ATOM   4160  HE2 PHE A 270      28.376  88.768 108.247  1.00  0.00           H  
ATOM   4161  HZ  PHE A 270      30.748  88.624 109.278  1.00  0.00           H  
ATOM   4162  N   LYS A 271      25.349  82.177 111.090  1.00  0.00           N  
ATOM   4163  CA  LYS A 271      24.254  81.186 110.954  1.00  0.00           C  
ATOM   4164  C   LYS A 271      22.904  81.955 110.781  1.00  0.00           C  
ATOM   4165  O   LYS A 271      22.768  82.958 111.451  1.00  0.00           O  
ATOM   4166  CB  LYS A 271      24.209  80.202 112.103  1.00  0.00           C  
ATOM   4167  CG  LYS A 271      25.566  79.632 112.423  1.00  0.00           C  
ATOM   4168  CD  LYS A 271      25.453  78.936 113.818  1.00  0.00           C  
ATOM   4169  CE  LYS A 271      26.850  78.583 114.511  1.00  0.00           C  
ATOM   4170  NZ  LYS A 271      27.594  77.667 113.591  1.00  0.00           N1+
ATOM   4171  H   LYS A 271      25.633  82.430 112.026  1.00  0.00           H  
ATOM   4172  HA  LYS A 271      24.495  80.521 110.127  1.00  0.00           H  
ATOM   4173  HB2 LYS A 271      23.899  80.777 112.976  1.00  0.00           H  
ATOM   4174  HB3 LYS A 271      23.534  79.407 111.789  1.00  0.00           H  
ATOM   4175  HG2 LYS A 271      25.801  78.901 111.650  1.00  0.00           H  
ATOM   4176  HG3 LYS A 271      26.280  80.411 112.693  1.00  0.00           H  
ATOM   4177  HD2 LYS A 271      24.955  79.674 114.447  1.00  0.00           H  
ATOM   4178  HD3 LYS A 271      24.848  78.032 113.758  1.00  0.00           H  
ATOM   4179  HE2 LYS A 271      27.349  79.533 114.704  1.00  0.00           H  
ATOM   4180  HE3 LYS A 271      26.598  78.145 115.476  1.00  0.00           H  
ATOM   4181  HZ1 LYS A 271      28.459  77.435 114.060  1.00  0.00           H  
ATOM   4182  HZ2 LYS A 271      27.224  76.734 113.471  1.00  0.00           H  
ATOM   4183  HZ3 LYS A 271      27.804  78.149 112.730  1.00  0.00           H  
ATOM   4184  N   PRO A 272      21.948  81.526 109.950  1.00  0.00           N  
ATOM   4185  CA  PRO A 272      20.602  82.030 109.859  1.00  0.00           C  
ATOM   4186  C   PRO A 272      19.863  81.834 111.155  1.00  0.00           C  
ATOM   4187  O   PRO A 272      19.396  80.840 111.617  1.00  0.00           O  
ATOM   4188  CB  PRO A 272      19.958  81.260 108.703  1.00  0.00           C  
ATOM   4189  CG  PRO A 272      20.701  79.869 108.625  1.00  0.00           C  
ATOM   4190  CD  PRO A 272      22.050  80.266 109.199  1.00  0.00           C  
ATOM   4191  HA  PRO A 272      20.668  83.068 109.536  1.00  0.00           H  
ATOM   4192  HB2 PRO A 272      18.896  81.141 108.914  1.00  0.00           H  
ATOM   4193  HB3 PRO A 272      19.845  81.798 107.761  1.00  0.00           H  
ATOM   4194  HG2 PRO A 272      20.219  79.128 109.262  1.00  0.00           H  
ATOM   4195  HG3 PRO A 272      20.800  79.467 107.616  1.00  0.00           H  
ATOM   4196  HD2 PRO A 272      22.519  79.471 109.780  1.00  0.00           H  
ATOM   4197  HD3 PRO A 272      22.667  80.418 108.313  1.00  0.00           H  
ATOM   4198  N   TYR A 273      19.831  82.941 111.887  1.00  0.00           N  
ATOM   4199  CA  TYR A 273      19.322  82.999 113.231  1.00  0.00           C  
ATOM   4200  C   TYR A 273      17.818  82.702 113.266  1.00  0.00           C  
ATOM   4201  O   TYR A 273      17.207  83.299 112.401  1.00  0.00           O  
ATOM   4202  CB  TYR A 273      19.538  84.442 113.770  1.00  0.00           C  
ATOM   4203  CG  TYR A 273      18.881  84.638 115.148  1.00  0.00           C  
ATOM   4204  CD1 TYR A 273      19.527  84.036 116.228  1.00  0.00           C  
ATOM   4205  CD2 TYR A 273      17.612  85.258 115.349  1.00  0.00           C  
ATOM   4206  CE1 TYR A 273      18.916  84.045 117.516  1.00  0.00           C  
ATOM   4207  CE2 TYR A 273      17.032  85.359 116.678  1.00  0.00           C  
ATOM   4208  CZ  TYR A 273      17.779  84.817 117.747  1.00  0.00           C  
ATOM   4209  OH  TYR A 273      17.153  84.748 118.955  1.00  0.00           O  
ATOM   4210  H   TYR A 273      20.146  83.826 111.514  1.00  0.00           H  
ATOM   4211  HA  TYR A 273      19.807  82.321 113.932  1.00  0.00           H  
ATOM   4212  HB2 TYR A 273      20.607  84.647 113.805  1.00  0.00           H  
ATOM   4213  HB3 TYR A 273      19.051  85.185 113.137  1.00  0.00           H  
ATOM   4214  HD1 TYR A 273      20.344  83.371 115.993  1.00  0.00           H  
ATOM   4215  HD2 TYR A 273      17.045  85.568 114.484  1.00  0.00           H  
ATOM   4216  HE1 TYR A 273      19.433  83.478 118.276  1.00  0.00           H  
ATOM   4217  HE2 TYR A 273      16.044  85.759 116.856  1.00  0.00           H  
ATOM   4218  HH  TYR A 273      16.516  85.465 118.913  1.00  0.00           H  
ATOM   4219  N   ARG A 274      17.326  81.898 114.144  1.00  0.00           N  
ATOM   4220  CA  ARG A 274      15.896  81.529 114.262  1.00  0.00           C  
ATOM   4221  C   ARG A 274      15.393  81.645 115.732  1.00  0.00           C  
ATOM   4222  O   ARG A 274      16.160  81.385 116.690  1.00  0.00           O  
ATOM   4223  CB  ARG A 274      15.575  80.145 113.660  1.00  0.00           C  
ATOM   4224  CG  ARG A 274      15.997  79.963 112.224  1.00  0.00           C  
ATOM   4225  CD  ARG A 274      15.660  78.573 111.624  1.00  0.00           C  
ATOM   4226  NE  ARG A 274      16.471  78.182 110.415  1.00  0.00           N  
ATOM   4227  CZ  ARG A 274      17.604  77.516 110.492  1.00  0.00           C  
ATOM   4228  NH1 ARG A 274      17.958  76.834 111.529  1.00  0.00           N1+
ATOM   4229  NH2 ARG A 274      18.368  77.494 109.429  1.00  0.00           N  
ATOM   4230  H   ARG A 274      18.020  81.502 114.762  1.00  0.00           H  
ATOM   4231  HA  ARG A 274      15.291  82.213 113.666  1.00  0.00           H  
ATOM   4232  HB2 ARG A 274      15.947  79.366 114.324  1.00  0.00           H  
ATOM   4233  HB3 ARG A 274      14.496  80.000 113.722  1.00  0.00           H  
ATOM   4234  HG2 ARG A 274      15.714  80.782 111.563  1.00  0.00           H  
ATOM   4235  HG3 ARG A 274      17.087  79.961 112.248  1.00  0.00           H  
ATOM   4236  HD2 ARG A 274      15.671  77.812 112.404  1.00  0.00           H  
ATOM   4237  HD3 ARG A 274      14.605  78.562 111.352  1.00  0.00           H  
ATOM   4238  HE  ARG A 274      16.296  78.546 109.490  1.00  0.00           H  
ATOM   4239 HH11 ARG A 274      17.684  77.072 112.473  1.00  0.00           H  
ATOM   4240 HH12 ARG A 274      18.747  76.212 111.635  1.00  0.00           H  
ATOM   4241 HH21 ARG A 274      18.165  78.219 108.754  1.00  0.00           H  
ATOM   4242 HH22 ARG A 274      19.279  77.063 109.494  1.00  0.00           H  
ATOM   4243  N   PRO A 275      14.101  81.873 115.952  1.00  0.00           N  
ATOM   4244  CA  PRO A 275      13.525  82.015 117.258  1.00  0.00           C  
ATOM   4245  C   PRO A 275      13.665  80.692 118.017  1.00  0.00           C  
ATOM   4246  O   PRO A 275      13.467  79.650 117.395  1.00  0.00           O  
ATOM   4247  CB  PRO A 275      12.044  82.427 117.055  1.00  0.00           C  
ATOM   4248  CG  PRO A 275      12.139  83.056 115.714  1.00  0.00           C  
ATOM   4249  CD  PRO A 275      13.148  82.252 114.962  1.00  0.00           C  
ATOM   4250  HA  PRO A 275      14.052  82.805 117.794  1.00  0.00           H  
ATOM   4251  HB2 PRO A 275      11.341  81.598 116.975  1.00  0.00           H  
ATOM   4252  HB3 PRO A 275      11.808  83.123 117.860  1.00  0.00           H  
ATOM   4253  HG2 PRO A 275      11.189  83.047 115.182  1.00  0.00           H  
ATOM   4254  HG3 PRO A 275      12.361  84.123 115.754  1.00  0.00           H  
ATOM   4255  HD2 PRO A 275      12.664  81.354 114.580  1.00  0.00           H  
ATOM   4256  HD3 PRO A 275      13.485  82.982 114.227  1.00  0.00           H  
ATOM   4257  N   GLY A 276      14.103  80.601 119.251  1.00  0.00           N  
ATOM   4258  CA  GLY A 276      14.191  79.430 120.033  1.00  0.00           C  
ATOM   4259  C   GLY A 276      15.281  78.432 119.661  1.00  0.00           C  
ATOM   4260  O   GLY A 276      15.082  77.204 119.895  1.00  0.00           O  
ATOM   4261  H   GLY A 276      14.265  81.520 119.640  1.00  0.00           H  
ATOM   4262  HA2 GLY A 276      14.329  79.755 121.064  1.00  0.00           H  
ATOM   4263  HA3 GLY A 276      13.196  78.985 120.049  1.00  0.00           H  
ATOM   4264  N   GLN A 277      16.363  78.795 118.940  1.00  0.00           N  
ATOM   4265  CA  GLN A 277      17.378  77.906 118.468  1.00  0.00           C  
ATOM   4266  C   GLN A 277      18.283  77.483 119.646  1.00  0.00           C  
ATOM   4267  O   GLN A 277      18.521  78.307 120.570  1.00  0.00           O  
ATOM   4268  CB  GLN A 277      18.202  78.504 117.344  1.00  0.00           C  
ATOM   4269  CG  GLN A 277      18.921  79.745 117.901  1.00  0.00           C  
ATOM   4270  CD  GLN A 277      19.817  80.291 116.791  1.00  0.00           C  
ATOM   4271  NE2 GLN A 277      20.712  81.196 117.169  1.00  0.00           N  
ATOM   4272  OE1 GLN A 277      19.702  80.109 115.611  1.00  0.00           O  
ATOM   4273  H   GLN A 277      16.622  79.772 118.961  1.00  0.00           H  
ATOM   4274  HA  GLN A 277      16.913  76.967 118.165  1.00  0.00           H  
ATOM   4275  HB2 GLN A 277      18.956  77.825 116.946  1.00  0.00           H  
ATOM   4276  HB3 GLN A 277      17.635  78.891 116.498  1.00  0.00           H  
ATOM   4277  HG2 GLN A 277      18.157  80.467 118.191  1.00  0.00           H  
ATOM   4278  HG3 GLN A 277      19.583  79.593 118.755  1.00  0.00           H  
ATOM   4279 HE21 GLN A 277      21.401  81.552 116.521  1.00  0.00           H  
ATOM   4280 HE22 GLN A 277      20.864  81.388 118.149  1.00  0.00           H  
ATOM   4281  N   ALA A 278      18.877  76.269 119.515  1.00  0.00           N  
ATOM   4282  CA  ALA A 278      19.800  75.798 120.544  1.00  0.00           C  
ATOM   4283  C   ALA A 278      21.003  76.748 120.726  1.00  0.00           C  
ATOM   4284  O   ALA A 278      21.323  77.166 121.866  1.00  0.00           O  
ATOM   4285  CB  ALA A 278      20.290  74.439 120.226  1.00  0.00           C  
ATOM   4286  H   ALA A 278      18.534  75.596 118.843  1.00  0.00           H  
ATOM   4287  HA  ALA A 278      19.306  75.731 121.512  1.00  0.00           H  
ATOM   4288  HB1 ALA A 278      19.418  73.827 119.994  1.00  0.00           H  
ATOM   4289  HB2 ALA A 278      21.036  74.410 119.432  1.00  0.00           H  
ATOM   4290  HB3 ALA A 278      20.725  73.974 121.111  1.00  0.00           H  
ATOM   4291  N   TYR A 279      21.634  77.160 119.619  1.00  0.00           N  
ATOM   4292  CA  TYR A 279      22.943  77.844 119.660  1.00  0.00           C  
ATOM   4293  C   TYR A 279      22.962  79.162 120.563  1.00  0.00           C  
ATOM   4294  O   TYR A 279      21.937  79.838 120.679  1.00  0.00           O  
ATOM   4295  CB  TYR A 279      23.288  78.200 118.203  1.00  0.00           C  
ATOM   4296  CG  TYR A 279      24.747  78.616 118.088  1.00  0.00           C  
ATOM   4297  CD1 TYR A 279      24.967  79.890 117.582  1.00  0.00           C  
ATOM   4298  CD2 TYR A 279      25.813  77.747 118.349  1.00  0.00           C  
ATOM   4299  CE1 TYR A 279      26.275  80.353 117.308  1.00  0.00           C  
ATOM   4300  CE2 TYR A 279      27.187  78.257 118.208  1.00  0.00           C  
ATOM   4301  CZ  TYR A 279      27.370  79.568 117.736  1.00  0.00           C  
ATOM   4302  OH  TYR A 279      28.665  80.004 117.567  1.00  0.00           O  
ATOM   4303  H   TYR A 279      21.269  76.826 118.738  1.00  0.00           H  
ATOM   4304  HA  TYR A 279      23.819  77.291 120.000  1.00  0.00           H  
ATOM   4305  HB2 TYR A 279      23.205  77.347 117.530  1.00  0.00           H  
ATOM   4306  HB3 TYR A 279      22.629  78.997 117.859  1.00  0.00           H  
ATOM   4307  HD1 TYR A 279      24.139  80.551 117.370  1.00  0.00           H  
ATOM   4308  HD2 TYR A 279      25.697  76.711 118.632  1.00  0.00           H  
ATOM   4309  HE1 TYR A 279      26.419  81.346 116.909  1.00  0.00           H  
ATOM   4310  HE2 TYR A 279      28.026  77.620 118.447  1.00  0.00           H  
ATOM   4311  HH  TYR A 279      28.674  80.952 117.417  1.00  0.00           H  
ATOM   4312  N   VAL A 280      24.126  79.529 121.154  1.00  0.00           N  
ATOM   4313  CA  VAL A 280      24.343  80.915 121.645  1.00  0.00           C  
ATOM   4314  C   VAL A 280      25.455  81.590 120.816  1.00  0.00           C  
ATOM   4315  O   VAL A 280      26.605  81.297 120.884  1.00  0.00           O  
ATOM   4316  CB  VAL A 280      24.681  80.908 123.158  1.00  0.00           C  
ATOM   4317  CG1 VAL A 280      24.833  82.311 123.741  1.00  0.00           C  
ATOM   4318  CG2 VAL A 280      23.544  80.333 123.990  1.00  0.00           C  
ATOM   4319  H   VAL A 280      24.924  78.926 121.015  1.00  0.00           H  
ATOM   4320  HA  VAL A 280      23.430  81.489 121.483  1.00  0.00           H  
ATOM   4321  HB  VAL A 280      25.568  80.336 123.432  1.00  0.00           H  
ATOM   4322 HG11 VAL A 280      25.810  82.682 123.427  1.00  0.00           H  
ATOM   4323 HG12 VAL A 280      24.066  83.017 123.423  1.00  0.00           H  
ATOM   4324 HG13 VAL A 280      24.790  82.288 124.830  1.00  0.00           H  
ATOM   4325 HG21 VAL A 280      22.572  80.796 123.825  1.00  0.00           H  
ATOM   4326 HG22 VAL A 280      23.478  79.261 123.807  1.00  0.00           H  
ATOM   4327 HG23 VAL A 280      23.799  80.359 125.050  1.00  0.00           H  
ATOM   4328  N   PRO A 281      25.209  82.620 119.990  1.00  0.00           N  
ATOM   4329  CA  PRO A 281      26.178  83.372 119.220  1.00  0.00           C  
ATOM   4330  C   PRO A 281      27.021  84.361 120.075  1.00  0.00           C  
ATOM   4331  O   PRO A 281      26.576  85.024 121.102  1.00  0.00           O  
ATOM   4332  CB  PRO A 281      25.318  84.295 118.259  1.00  0.00           C  
ATOM   4333  CG  PRO A 281      23.998  84.392 118.976  1.00  0.00           C  
ATOM   4334  CD  PRO A 281      23.812  83.052 119.676  1.00  0.00           C  
ATOM   4335  HA  PRO A 281      26.906  82.797 118.647  1.00  0.00           H  
ATOM   4336  HB2 PRO A 281      25.732  85.262 117.973  1.00  0.00           H  
ATOM   4337  HB3 PRO A 281      25.256  83.684 117.358  1.00  0.00           H  
ATOM   4338  HG2 PRO A 281      24.102  85.113 119.787  1.00  0.00           H  
ATOM   4339  HG3 PRO A 281      23.194  84.646 118.284  1.00  0.00           H  
ATOM   4340  HD2 PRO A 281      23.237  83.252 120.581  1.00  0.00           H  
ATOM   4341  HD3 PRO A 281      23.321  82.323 119.031  1.00  0.00           H  
ATOM   4342  N   CYS A 282      28.161  84.715 119.495  1.00  0.00           N  
ATOM   4343  CA  CYS A 282      29.014  85.795 119.885  1.00  0.00           C  
ATOM   4344  C   CYS A 282      28.790  87.164 119.204  1.00  0.00           C  
ATOM   4345  O   CYS A 282      29.135  88.153 119.873  1.00  0.00           O  
ATOM   4346  CB  CYS A 282      30.403  85.207 119.610  1.00  0.00           C  
ATOM   4347  SG  CYS A 282      31.753  86.203 120.042  1.00  0.00           S  
ATOM   4348  H   CYS A 282      28.444  84.277 118.629  1.00  0.00           H  
ATOM   4349  HA  CYS A 282      28.876  85.936 120.958  1.00  0.00           H  
ATOM   4350  HB2 CYS A 282      30.486  84.276 120.172  1.00  0.00           H  
ATOM   4351  HB3 CYS A 282      30.367  84.930 118.556  1.00  0.00           H  
ATOM   4352  HG  CYS A 282      32.631  85.438 119.386  1.00  0.00           H  
ATOM   4353  N   TYR A 283      28.244  87.177 118.039  1.00  0.00           N  
ATOM   4354  CA  TYR A 283      27.824  88.471 117.367  1.00  0.00           C  
ATOM   4355  C   TYR A 283      26.452  88.220 116.814  1.00  0.00           C  
ATOM   4356  O   TYR A 283      26.156  87.128 116.277  1.00  0.00           O  
ATOM   4357  CB  TYR A 283      28.836  88.917 116.296  1.00  0.00           C  
ATOM   4358  CG  TYR A 283      30.335  89.049 116.715  1.00  0.00           C  
ATOM   4359  CD1 TYR A 283      31.082  87.881 116.987  1.00  0.00           C  
ATOM   4360  CD2 TYR A 283      31.010  90.302 116.632  1.00  0.00           C  
ATOM   4361  CE1 TYR A 283      32.444  87.988 117.027  1.00  0.00           C  
ATOM   4362  CE2 TYR A 283      32.391  90.411 116.868  1.00  0.00           C  
ATOM   4363  CZ  TYR A 283      33.155  89.203 116.957  1.00  0.00           C  
ATOM   4364  OH  TYR A 283      34.511  89.198 116.997  1.00  0.00           O  
ATOM   4365  H   TYR A 283      28.106  86.329 117.510  1.00  0.00           H  
ATOM   4366  HA  TYR A 283      27.715  89.343 118.010  1.00  0.00           H  
ATOM   4367  HB2 TYR A 283      28.869  88.063 115.618  1.00  0.00           H  
ATOM   4368  HB3 TYR A 283      28.403  89.770 115.773  1.00  0.00           H  
ATOM   4369  HD1 TYR A 283      30.649  86.898 117.109  1.00  0.00           H  
ATOM   4370  HD2 TYR A 283      30.528  91.220 116.330  1.00  0.00           H  
ATOM   4371  HE1 TYR A 283      33.077  87.135 117.225  1.00  0.00           H  
ATOM   4372  HE2 TYR A 283      32.947  91.336 116.818  1.00  0.00           H  
ATOM   4373  HH  TYR A 283      34.946  88.352 117.123  1.00  0.00           H  
ATOM   4374  N   PHE A 284      25.685  89.291 116.667  1.00  0.00           N  
ATOM   4375  CA  PHE A 284      24.532  89.448 115.701  1.00  0.00           C  
ATOM   4376  C   PHE A 284      24.951  90.316 114.481  1.00  0.00           C  
ATOM   4377  O   PHE A 284      25.367  91.459 114.590  1.00  0.00           O  
ATOM   4378  CB  PHE A 284      23.260  90.073 116.355  1.00  0.00           C  
ATOM   4379  CG  PHE A 284      22.502  89.169 117.358  1.00  0.00           C  
ATOM   4380  CD1 PHE A 284      22.473  89.604 118.691  1.00  0.00           C  
ATOM   4381  CD2 PHE A 284      21.915  87.914 116.909  1.00  0.00           C  
ATOM   4382  CE1 PHE A 284      21.966  88.714 119.675  1.00  0.00           C  
ATOM   4383  CE2 PHE A 284      21.318  87.111 117.829  1.00  0.00           C  
ATOM   4384  CZ  PHE A 284      21.437  87.497 119.246  1.00  0.00           C  
ATOM   4385  H   PHE A 284      26.034  90.149 117.070  1.00  0.00           H  
ATOM   4386  HA  PHE A 284      24.306  88.448 115.330  1.00  0.00           H  
ATOM   4387  HB2 PHE A 284      23.741  90.847 116.953  1.00  0.00           H  
ATOM   4388  HB3 PHE A 284      22.489  90.324 115.627  1.00  0.00           H  
ATOM   4389  HD1 PHE A 284      23.099  90.417 119.029  1.00  0.00           H  
ATOM   4390  HD2 PHE A 284      22.041  87.615 115.879  1.00  0.00           H  
ATOM   4391  HE1 PHE A 284      22.015  88.894 120.738  1.00  0.00           H  
ATOM   4392  HE2 PHE A 284      20.974  86.136 117.512  1.00  0.00           H  
ATOM   4393  HZ  PHE A 284      20.995  86.820 119.962  1.00  0.00           H  
ATOM   4394  N   ILE A 285      24.649  89.845 113.230  1.00  0.00           N  
ATOM   4395  CA  ILE A 285      24.755  90.526 111.987  1.00  0.00           C  
ATOM   4396  C   ILE A 285      23.309  90.714 111.491  1.00  0.00           C  
ATOM   4397  O   ILE A 285      22.507  89.821 111.465  1.00  0.00           O  
ATOM   4398  CB  ILE A 285      25.575  89.645 111.111  1.00  0.00           C  
ATOM   4399  CG1 ILE A 285      26.992  89.385 111.592  1.00  0.00           C  
ATOM   4400  CG2 ILE A 285      25.687  90.368 109.771  1.00  0.00           C  
ATOM   4401  CD1 ILE A 285      27.114  88.032 112.342  1.00  0.00           C  
ATOM   4402  H   ILE A 285      24.365  88.876 113.251  1.00  0.00           H  
ATOM   4403  HA  ILE A 285      25.215  91.508 112.091  1.00  0.00           H  
ATOM   4404  HB  ILE A 285      25.059  88.686 111.055  1.00  0.00           H  
ATOM   4405 HG12 ILE A 285      27.701  89.353 110.765  1.00  0.00           H  
ATOM   4406 HG13 ILE A 285      27.353  90.173 112.253  1.00  0.00           H  
ATOM   4407 HG21 ILE A 285      24.733  90.671 109.337  1.00  0.00           H  
ATOM   4408 HG22 ILE A 285      26.203  91.317 109.920  1.00  0.00           H  
ATOM   4409 HG23 ILE A 285      26.151  89.747 109.006  1.00  0.00           H  
ATOM   4410 HD11 ILE A 285      28.093  87.556 112.391  1.00  0.00           H  
ATOM   4411 HD12 ILE A 285      26.819  88.237 113.371  1.00  0.00           H  
ATOM   4412 HD13 ILE A 285      26.382  87.316 111.970  1.00  0.00           H  
ATOM   4413  N   HID A 286      23.116  91.956 111.032  1.00  0.00           N  
ATOM   4414  CA  HID A 286      21.952  92.377 110.296  1.00  0.00           C  
ATOM   4415  C   HID A 286      22.238  92.649 108.828  1.00  0.00           C  
ATOM   4416  O   HID A 286      23.319  93.217 108.443  1.00  0.00           O  
ATOM   4417  CB  HID A 286      21.240  93.598 110.947  1.00  0.00           C  
ATOM   4418  CG  HID A 286      20.917  93.407 112.395  1.00  0.00           C  
ATOM   4419  CD2 HID A 286      21.843  93.209 113.419  1.00  0.00           C  
ATOM   4420  ND1 HID A 286      19.731  93.473 113.047  1.00  0.00           N  
ATOM   4421  CE1 HID A 286      19.876  93.236 114.404  1.00  0.00           C  
ATOM   4422  NE2 HID A 286      21.196  93.100 114.666  1.00  0.00           N  
ATOM   4423  H   HID A 286      23.902  92.588 111.024  1.00  0.00           H  
ATOM   4424  HA  HID A 286      21.216  91.572 110.316  1.00  0.00           H  
ATOM   4425  HB2 HID A 286      22.010  94.368 110.932  1.00  0.00           H  
ATOM   4426  HB3 HID A 286      20.329  93.816 110.390  1.00  0.00           H  
ATOM   4427  HD1 HID A 286      18.853  93.617 112.570  1.00  0.00           H  
ATOM   4428  HD2 HID A 286      22.919  93.209 113.320  1.00  0.00           H  
ATOM   4429  HE1 HID A 286      19.050  93.153 115.095  1.00  0.00           H  
ATOM   4430  N   VAL A 287      21.327  92.211 107.964  1.00  0.00           N  
ATOM   4431  CA  VAL A 287      21.232  92.801 106.664  1.00  0.00           C  
ATOM   4432  C   VAL A 287      19.838  93.411 106.473  1.00  0.00           C  
ATOM   4433  O   VAL A 287      18.823  92.923 106.952  1.00  0.00           O  
ATOM   4434  CB  VAL A 287      21.656  91.859 105.579  1.00  0.00           C  
ATOM   4435  CG1 VAL A 287      20.893  90.482 105.659  1.00  0.00           C  
ATOM   4436  CG2 VAL A 287      21.534  92.454 104.139  1.00  0.00           C  
ATOM   4437  H   VAL A 287      20.517  91.737 108.335  1.00  0.00           H  
ATOM   4438  HA  VAL A 287      21.891  93.659 106.529  1.00  0.00           H  
ATOM   4439  HB  VAL A 287      22.699  91.606 105.769  1.00  0.00           H  
ATOM   4440 HG11 VAL A 287      19.869  90.704 105.358  1.00  0.00           H  
ATOM   4441 HG12 VAL A 287      21.381  89.718 105.054  1.00  0.00           H  
ATOM   4442 HG13 VAL A 287      20.840  90.056 106.661  1.00  0.00           H  
ATOM   4443 HG21 VAL A 287      22.054  91.795 103.444  1.00  0.00           H  
ATOM   4444 HG22 VAL A 287      20.510  92.470 103.770  1.00  0.00           H  
ATOM   4445 HG23 VAL A 287      22.041  93.413 104.024  1.00  0.00           H  
ATOM   4446  N   LEU A 288      19.830  94.610 105.890  1.00  0.00           N  
ATOM   4447  CA  LEU A 288      18.689  95.338 105.434  1.00  0.00           C  
ATOM   4448  C   LEU A 288      18.813  95.583 103.948  1.00  0.00           C  
ATOM   4449  O   LEU A 288      19.884  95.953 103.429  1.00  0.00           O  
ATOM   4450  CB  LEU A 288      18.709  96.712 106.155  1.00  0.00           C  
ATOM   4451  CG  LEU A 288      18.487  96.577 107.654  1.00  0.00           C  
ATOM   4452  CD1 LEU A 288      19.667  96.449 108.606  1.00  0.00           C  
ATOM   4453  CD2 LEU A 288      17.817  97.856 108.150  1.00  0.00           C  
ATOM   4454  H   LEU A 288      20.716  95.082 105.781  1.00  0.00           H  
ATOM   4455  HA  LEU A 288      17.758  94.798 105.607  1.00  0.00           H  
ATOM   4456  HB2 LEU A 288      19.610  97.272 105.906  1.00  0.00           H  
ATOM   4457  HB3 LEU A 288      17.853  97.274 105.778  1.00  0.00           H  
ATOM   4458  HG  LEU A 288      17.789  95.760 107.833  1.00  0.00           H  
ATOM   4459 HD11 LEU A 288      20.195  97.395 108.731  1.00  0.00           H  
ATOM   4460 HD12 LEU A 288      19.359  96.195 109.620  1.00  0.00           H  
ATOM   4461 HD13 LEU A 288      20.394  95.698 108.297  1.00  0.00           H  
ATOM   4462 HD21 LEU A 288      16.779  97.877 107.820  1.00  0.00           H  
ATOM   4463 HD22 LEU A 288      17.703  97.852 109.233  1.00  0.00           H  
ATOM   4464 HD23 LEU A 288      18.400  98.748 107.925  1.00  0.00           H  
ATOM   4465  N   LYS A 289      17.699  95.559 103.289  1.00  0.00           N  
ATOM   4466  CA  LYS A 289      17.607  95.962 101.848  1.00  0.00           C  
ATOM   4467  C   LYS A 289      16.653  97.138 101.605  1.00  0.00           C  
ATOM   4468  O   LYS A 289      15.514  97.118 102.108  1.00  0.00           O  
ATOM   4469  CB  LYS A 289      17.228  94.773 101.003  1.00  0.00           C  
ATOM   4470  CG  LYS A 289      15.919  94.140 101.352  1.00  0.00           C  
ATOM   4471  CD  LYS A 289      15.632  93.084 100.264  1.00  0.00           C  
ATOM   4472  CE  LYS A 289      14.212  92.561 100.519  1.00  0.00           C  
ATOM   4473  NZ  LYS A 289      13.903  91.400  99.563  1.00  0.00           N1+
ATOM   4474  H   LYS A 289      16.839  95.571 103.820  1.00  0.00           H  
ATOM   4475  HA  LYS A 289      18.562  96.326 101.469  1.00  0.00           H  
ATOM   4476  HB2 LYS A 289      17.118  95.211 100.012  1.00  0.00           H  
ATOM   4477  HB3 LYS A 289      18.005  94.007 101.002  1.00  0.00           H  
ATOM   4478  HG2 LYS A 289      15.741  93.827 102.381  1.00  0.00           H  
ATOM   4479  HG3 LYS A 289      15.186  94.923 101.160  1.00  0.00           H  
ATOM   4480  HD2 LYS A 289      15.682  93.503  99.259  1.00  0.00           H  
ATOM   4481  HD3 LYS A 289      16.438  92.364 100.402  1.00  0.00           H  
ATOM   4482  HE2 LYS A 289      14.015  92.125 101.498  1.00  0.00           H  
ATOM   4483  HE3 LYS A 289      13.446  93.326 100.393  1.00  0.00           H  
ATOM   4484  HZ1 LYS A 289      12.952  91.164  99.809  1.00  0.00           H  
ATOM   4485  HZ2 LYS A 289      13.966  91.734  98.612  1.00  0.00           H  
ATOM   4486  HZ3 LYS A 289      14.597  90.732  99.870  1.00  0.00           H  
ATOM   4487  N   LYS A 290      17.127  98.237 101.058  1.00  0.00           N  
ATOM   4488  CA  LYS A 290      16.559  99.576 101.036  1.00  0.00           C  
ATOM   4489  C   LYS A 290      15.116  99.570 100.459  1.00  0.00           C  
ATOM   4490  O   LYS A 290      14.877  98.912  99.421  1.00  0.00           O  
ATOM   4491  CB  LYS A 290      17.547 100.564 100.279  1.00  0.00           C  
ATOM   4492  CG  LYS A 290      17.297 102.100 100.593  1.00  0.00           C  
ATOM   4493  CD  LYS A 290      18.285 103.234 100.235  1.00  0.00           C  
ATOM   4494  CE  LYS A 290      17.829 104.595 100.664  1.00  0.00           C  
ATOM   4495  NZ  LYS A 290      18.400 105.608  99.742  1.00  0.00           N1+
ATOM   4496  H   LYS A 290      18.057  98.180 100.666  1.00  0.00           H  
ATOM   4497  HA  LYS A 290      16.440  99.828 102.089  1.00  0.00           H  
ATOM   4498  HB2 LYS A 290      18.559 100.298 100.580  1.00  0.00           H  
ATOM   4499  HB3 LYS A 290      17.491 100.462  99.195  1.00  0.00           H  
ATOM   4500  HG2 LYS A 290      16.397 102.457 100.091  1.00  0.00           H  
ATOM   4501  HG3 LYS A 290      17.115 102.067 101.668  1.00  0.00           H  
ATOM   4502  HD2 LYS A 290      19.253 103.040 100.697  1.00  0.00           H  
ATOM   4503  HD3 LYS A 290      18.338 103.127  99.151  1.00  0.00           H  
ATOM   4504  HE2 LYS A 290      16.741 104.563 100.729  1.00  0.00           H  
ATOM   4505  HE3 LYS A 290      18.156 104.764 101.689  1.00  0.00           H  
ATOM   4506  HZ1 LYS A 290      17.894 105.620  98.869  1.00  0.00           H  
ATOM   4507  HZ2 LYS A 290      18.226 106.556 100.043  1.00  0.00           H  
ATOM   4508  HZ3 LYS A 290      19.372 105.400  99.561  1.00  0.00           H  
ATOM   4509  N   THR A 291      14.212 100.429 100.976  1.00  0.00           N  
ATOM   4510  CA  THR A 291      12.967 100.837 100.262  1.00  0.00           C  
ATOM   4511  C   THR A 291      13.209 101.438  98.902  1.00  0.00           C  
ATOM   4512  O   THR A 291      14.298 101.966  98.634  1.00  0.00           O  
ATOM   4513  CB  THR A 291      12.076 101.641 101.187  1.00  0.00           C  
ATOM   4514  CG2 THR A 291      10.589 101.313 101.128  1.00  0.00           C  
ATOM   4515  OG1 THR A 291      12.419 101.492 102.566  1.00  0.00           O  
ATOM   4516  H   THR A 291      14.428 100.969 101.801  1.00  0.00           H  
ATOM   4517  HA  THR A 291      12.553  99.838 100.127  1.00  0.00           H  
ATOM   4518  HB  THR A 291      12.212 102.690 100.921  1.00  0.00           H  
ATOM   4519  HG1 THR A 291      13.281 101.908 102.638  1.00  0.00           H  
ATOM   4520 HG21 THR A 291      10.392 100.315 101.517  1.00  0.00           H  
ATOM   4521 HG22 THR A 291      10.130 102.110 101.712  1.00  0.00           H  
ATOM   4522 HG23 THR A 291      10.245 101.318 100.093  1.00  0.00           H  
ATOM   4523  N   GLY A 292      12.273 101.228  97.975  1.00  0.00           N  
ATOM   4524  CA  GLY A 292      12.354 101.567  96.603  1.00  0.00           C  
ATOM   4525  C   GLY A 292      12.571 103.043  96.357  1.00  0.00           C  
ATOM   4526  O   GLY A 292      12.896 103.259  95.178  1.00  0.00           O  
ATOM   4527  OXT GLY A 292      12.158 103.984  96.998  1.00  0.00           O1-
ATOM   4528  H   GLY A 292      11.423 100.785  98.295  1.00  0.00           H  
ATOM   4529  HA2 GLY A 292      13.245 101.131  96.151  1.00  0.00           H  
ATOM   4530  HA3 GLY A 292      11.477 101.232  96.050  1.00  0.00           H  
ATOM   4531  CA' SAM A 293      37.547  95.786 110.147  1.00  0.00           C  
ATOM   4532  CB  SAM A 293      37.610  96.481 111.502  1.00  0.00           C  
ATOM   4533  CG  SAM A 293      37.677  97.970 111.406  1.00  0.00           C  
ATOM   4534  SD  SAM A 293      38.501  98.628 112.914  1.00  0.00           S  
ATOM   4535  C5' SAM A 293      37.461 100.176 113.132  1.00  0.00           C  
ATOM   4536  C4' SAM A 293      37.907 101.387 112.348  1.00  0.00           C  
ATOM   4537  O4' SAM A 293      36.795 102.344 112.460  1.00  0.00           O  
ATOM   4538  C3' SAM A 293      39.146 102.117 112.926  1.00  0.00           C  
ATOM   4539  O3' SAM A 293      40.183 102.224 111.964  1.00  0.00           O  
ATOM   4540  C2' SAM A 293      38.638 103.498 113.281  1.00  0.00           C  
ATOM   4541  O2' SAM A 293      39.522 104.572 113.037  1.00  0.00           O  
ATOM   4542  C1' SAM A 293      37.385 103.636 112.407  1.00  0.00           C  
ATOM   4543  OXT SAM A 293      38.839  93.887 110.670  1.00  0.00           O  
ATOM   4544  N1  SAM A 293      34.645 107.923 111.348  1.00  0.00           N  
ATOM   4545  C2  SAM A 293      35.185 106.955 110.561  1.00  0.00           C  
ATOM   4546  N3  SAM A 293      35.746 105.843 110.924  1.00  0.00           N  
ATOM   4547  C4  SAM A 293      35.836 105.593 112.210  1.00  0.00           C  
ATOM   4548  C5  SAM A 293      35.250 106.473 113.178  1.00  0.00           C  
ATOM   4549  C6  SAM A 293      34.661 107.647 112.640  1.00  0.00           C  
ATOM   4550  N6  SAM A 293      34.026 108.619 113.387  1.00  0.00           N  
ATOM   4551  N7  SAM A 293      35.410 106.034 114.465  1.00  0.00           N  
ATOM   4552  C8  SAM A 293      36.165 104.924 114.351  1.00  0.00           C  
ATOM   4553  N9  SAM A 293      36.441 104.603 112.957  1.00  0.00           N  
ATOM   4554  C'  SAM A 293      37.756  94.258 110.268  1.00  0.00           C  
ATOM   4555  N'  SAM A 293      36.296  96.146 109.267  1.00  0.00           N  
ATOM   4556  O'  SAM A 293      36.839  93.505 109.971  1.00  0.00           O  
ATOM   4557 HN61 SAM A 293      34.558 108.826 114.224  1.00  0.00           H  
ATOM   4558 HN62 SAM A 293      33.720 109.353 112.760  1.00  0.00           H  
ATOM   4559  HA  SAM A 293      38.362  96.110 109.498  1.00  0.00           H  
ATOM   4560  HB1 SAM A 293      38.505  96.181 112.060  1.00  0.00           H  
ATOM   4561  HB2 SAM A 293      36.717  96.255 112.096  1.00  0.00           H  
ATOM   4562  HG1 SAM A 293      36.657  98.339 111.245  1.00  0.00           H  
ATOM   4563  HG2 SAM A 293      38.255  98.221 110.508  1.00  0.00           H  
ATOM   4564 HO2' SAM A 293      39.678 104.636 112.079  1.00  0.00           H  
ATOM   4565 HO3' SAM A 293      39.788 102.572 111.146  1.00  0.00           H  
ATOM   4566  H01 SAM A 293      36.617 104.339 115.140  1.00  0.00           H  
ATOM   4567  H02 SAM A 293      38.109 101.233 111.281  1.00  0.00           H  
ATOM   4568  H03 SAM A 293      39.532 101.578 113.801  1.00  0.00           H  
ATOM   4569  H04 SAM A 293      38.436 103.552 114.358  1.00  0.00           H  
ATOM   4570  H05 SAM A 293      37.676 103.917 111.387  1.00  0.00           H  
ATOM   4571  H06 SAM A 293      35.070 107.037 109.481  1.00  0.00           H  
ATOM   4572  H07 SAM A 293      35.526  95.894 109.903  1.00  0.00           H  
ATOM   4573  H08 SAM A 293      36.308  95.503 108.461  1.00  0.00           H  
ATOM   4574  H09 SAM A 293      36.167  97.136 109.014  1.00  0.00           H  
ATOM   4575 H5'1 SAM A 293      37.631 100.417 114.188  1.00  0.00           H  
ATOM   4576 H5'2 SAM A 293      36.396  99.928 113.050  1.00  0.00           H  
ATOM   4577  N   ACT A 294      35.774  96.121 116.713  1.00  0.00           N  
ATOM   4578  CA  ACT A 294      36.784  95.493 117.682  1.00  0.00           C  
ATOM   4579  C   ACT A 294      36.292  94.296 118.570  1.00  0.00           C  
ATOM   4580  O   ACT A 294      35.076  94.121 118.775  1.00  0.00           O  
ATOM   4581  CE  ACT A 294      36.481  97.091 115.820  1.00  0.00           C  
ATOM   4582  OXT ACT A 294      37.092  93.534 119.063  1.00  0.00           O1-
ATOM   4583  HE1 ACT A 294      36.963  97.790 116.506  1.00  0.00           H  
ATOM   4584  HE2 ACT A 294      37.119  96.584 115.094  1.00  0.00           H  
ATOM   4585  HE3 ACT A 294      35.721  97.673 115.296  1.00  0.00           H  
ATOM   4586  H1  ACT A 294      37.286  96.258 118.276  1.00  0.00           H  
ATOM   4587  H3  ACT A 294      37.484  95.004 117.004  1.00  0.00           H  
ATOM   4588  H01 ACT A 294      35.056  96.616 117.261  1.00  0.00           H  
ATOM   4589  H02 ACT A 294      35.219  95.425 116.194  1.00  0.00           H  
END
