# Supplementary material for: Computational Investigation of GNMT-Catalyzed Methyl Transfer Reaction: Integrating MD, QM, and ML Approaches
Source: J Comput Chem. Author manuscript; Available in PMC 2026 Jun 29. (PMC13312424; doi:10.1002/jcc.70434)
Supplement: SI-3 [file NIHMS2188582-supplement-SI-3.zip › MD-frame-pdbs/clustering-R1-3694.pdb]

ATOM      1  N   VAL A   1      47.216  74.570  54.003  1.00  0.00           N0.      0
ATOM      2  H1  VAL A   1      47.071  73.867  54.713  1.00  0.00           H0.      0
ATOM      3  H2  VAL A   1      47.521  75.413  54.468  1.00  0.00           H0.      0
ATOM      4  H3  VAL A   1      47.891  74.405  53.270  1.00  0.00           H0.      0
ATOM      5  CA  VAL A   1      45.876  74.916  53.451  1.00  0.00           C0.      0
ATOM      6  HA  VAL A   1      45.694  75.978  53.288  1.00  0.00           H0.      0
ATOM      7  CB  VAL A   1      45.738  74.135  52.156  1.00  0.00           C0.      0
ATOM      8  HB  VAL A   1      46.046  73.093  52.248  1.00  0.00           H0.      0
ATOM      9  CG1 VAL A   1      44.298  74.270  51.684  1.00  0.00           C0.      0
ATOM     10 HG11 VAL A   1      44.211  74.066  50.617  1.00  0.00           H0.      0
ATOM     11 HG12 VAL A   1      43.697  73.579  52.275  1.00  0.00           H0.      0
ATOM     12 HG13 VAL A   1      43.909  75.264  51.903  1.00  0.00           H0.      0
ATOM     13  CG2 VAL A   1      46.688  74.684  51.136  1.00  0.00           C0.      0
ATOM     14 HG21 VAL A   1      47.721  74.354  51.243  1.00  0.00           H0.      0
ATOM     15 HG22 VAL A   1      46.402  74.245  50.180  1.00  0.00           H0.      0
ATOM     16 HG23 VAL A   1      46.631  75.750  50.913  1.00  0.00           H0.      0
ATOM     17  C   VAL A   1      44.816  74.476  54.538  1.00  0.00           C0.      0
ATOM     18  O   VAL A   1      44.775  73.309  54.897  1.00  0.00           O0.      0
ATOM     19  N   ASP A   2      44.019  75.448  54.999  1.00  0.00           N0.      0
ATOM     20  H   ASP A   2      44.053  76.351  54.548  1.00  0.00           H0.      0
ATOM     21  CA  ASP A   2      42.946  75.217  55.968  1.00  0.00           C0.      0
ATOM     22  HA  ASP A   2      43.381  74.838  56.893  1.00  0.00           H0.      0
ATOM     23  CB  ASP A   2      42.213  76.519  56.264  1.00  0.00           C0.      0
ATOM     24  HB2 ASP A   2      41.529  76.725  55.440  1.00  0.00           H0.      0
ATOM     25  HB3 ASP A   2      41.631  76.329  57.165  1.00  0.00           H0.      0
ATOM     26  CG  ASP A   2      43.022  77.790  56.718  1.00  0.00           C0.      0
ATOM     27  OD1 ASP A   2      42.373  78.755  57.132  1.00  0.00           O0.      0
ATOM     28  OD2 ASP A   2      44.287  77.840  56.749  1.00  0.00           O0.      0
ATOM     29  C   ASP A   2      41.898  74.242  55.380  1.00  0.00           C0.      0
ATOM     30  O   ASP A   2      41.640  74.319  54.183  1.00  0.00           O0.      0
ATOM     31  N   SER A   3      41.447  73.323  56.173  1.00  0.00           N0.      0
ATOM     32  H   SER A   3      41.893  73.171  57.067  1.00  0.00           H0.      0
ATOM     33  CA  SER A   3      40.674  72.088  55.795  1.00  0.00           C0.      0
ATOM     34  HA  SER A   3      41.423  71.458  55.316  1.00  0.00           H0.      0
ATOM     35  CB  SER A   3      40.187  71.287  57.027  1.00  0.00           C0.      0
ATOM     36  HB2 SER A   3      39.362  71.837  57.481  1.00  0.00           H0.      0
ATOM     37  HB3 SER A   3      39.844  70.284  56.771  1.00  0.00           H0.      0
ATOM     38  OG  SER A   3      41.238  71.127  57.983  1.00  0.00           O0.      0
ATOM     39  HG  SER A   3      42.064  71.014  57.507  1.00  0.00           H0.      0
ATOM     40  C   SER A   3      39.426  72.358  54.920  1.00  0.00           C0.      0
ATOM     41  O   SER A   3      39.069  71.510  54.055  1.00  0.00           O0.      0
ATOM     42  N   VAL A   4      38.816  73.537  55.014  1.00  0.00           N0.      0
ATOM     43  H   VAL A   4      39.200  74.176  55.695  1.00  0.00           H0.      0
ATOM     44  CA  VAL A   4      37.713  73.931  54.082  1.00  0.00           C0.      0
ATOM     45  HA  VAL A   4      36.899  73.210  54.020  1.00  0.00           H0.      0
ATOM     46  CB  VAL A   4      37.003  75.244  54.535  1.00  0.00           C0.      0
ATOM     47  HB  VAL A   4      36.674  75.144  55.569  1.00  0.00           H0.      0
ATOM     48  CG1 VAL A   4      37.872  76.465  54.361  1.00  0.00           C0.      0
ATOM     49 HG11 VAL A   4      37.972  76.789  53.325  1.00  0.00           H0.      0
ATOM     50 HG12 VAL A   4      37.402  77.202  55.011  1.00  0.00           H0.      0
ATOM     51 HG13 VAL A   4      38.861  76.385  54.813  1.00  0.00           H0.      0
ATOM     52  CG2 VAL A   4      35.777  75.596  53.681  1.00  0.00           C0.      0
ATOM     53 HG21 VAL A   4      35.923  75.647  52.602  1.00  0.00           H0.      0
ATOM     54 HG22 VAL A   4      35.137  74.719  53.780  1.00  0.00           H0.      0
ATOM     55 HG23 VAL A   4      35.267  76.496  54.023  1.00  0.00           H0.      0
ATOM     56  C   VAL A   4      38.215  74.084  52.643  1.00  0.00           C0.      0
ATOM     57  O   VAL A   4      37.424  73.834  51.739  1.00  0.00           O0.      0
ATOM     58  N   TYR A   5      39.502  74.435  52.464  1.00  0.00           N0.      0
ATOM     59  H   TYR A   5      40.067  74.585  53.288  1.00  0.00           H0.      0
ATOM     60  CA  TYR A   5      40.178  74.506  51.179  1.00  0.00           C0.      0
ATOM     61  HA  TYR A   5      39.496  74.622  50.336  1.00  0.00           H0.      0
ATOM     62  CB  TYR A   5      41.179  75.757  51.161  1.00  0.00           C0.      0
ATOM     63  HB2 TYR A   5      41.961  75.580  51.900  1.00  0.00           H0.      0
ATOM     64  HB3 TYR A   5      41.542  75.867  50.139  1.00  0.00           H0.      0
ATOM     65  CG  TYR A   5      40.553  77.008  51.621  1.00  0.00           C0.      0
ATOM     66  CD1 TYR A   5      40.966  77.643  52.865  1.00  0.00           C0.      0
ATOM     67  HD1 TYR A   5      41.726  77.264  53.532  1.00  0.00           H0.      0
ATOM     68  CE1 TYR A   5      40.383  78.837  53.274  1.00  0.00           C0.      0
ATOM     69  HE1 TYR A   5      40.557  79.319  54.224  1.00  0.00           H0.      0
ATOM     70  CZ  TYR A   5      39.378  79.424  52.436  1.00  0.00           C0.      0
ATOM     71  OH  TYR A   5      38.726  80.541  52.833  1.00  0.00           O0.      0
ATOM     72  HH  TYR A   5      38.094  80.898  52.204  1.00  0.00           H0.      0
ATOM     73  CE2 TYR A   5      38.973  78.822  51.213  1.00  0.00           C0.      0
ATOM     74  HE2 TYR A   5      38.195  79.276  50.617  1.00  0.00           H0.      0
ATOM     75  CD2 TYR A   5      39.581  77.588  50.818  1.00  0.00           C0.      0
ATOM     76  HD2 TYR A   5      39.289  77.132  49.884  1.00  0.00           H0.      0
ATOM     77  C   TYR A   5      40.929  73.253  50.801  1.00  0.00           C0.      0
ATOM     78  O   TYR A   5      41.116  73.031  49.609  1.00  0.00           O0.      0
ATOM     79  N   ARG A   6      41.195  72.414  51.814  1.00  0.00           N0.      0
ATOM     80  H   ARG A   6      40.983  72.676  52.766  1.00  0.00           H0.      0
ATOM     81  CA  ARG A   6      41.865  71.084  51.621  1.00  0.00           C0.      0
ATOM     82  HA  ARG A   6      42.716  71.186  50.948  1.00  0.00           H0.      0
ATOM     83  CB  ARG A   6      42.360  70.501  52.957  1.00  0.00           C0.      0
ATOM     84  HB2 ARG A   6      42.914  71.294  53.459  1.00  0.00           H0.      0
ATOM     85  HB3 ARG A   6      41.510  70.322  53.616  1.00  0.00           H0.      0
ATOM     86  CG  ARG A   6      43.062  69.121  52.829  1.00  0.00           C0.      0
ATOM     87  HG2 ARG A   6      42.297  68.544  52.309  1.00  0.00           H0.      0
ATOM     88  HG3 ARG A   6      44.034  69.260  52.355  1.00  0.00           H0.      0
ATOM     89  CD  ARG A   6      43.319  68.407  54.151  1.00  0.00           C0.      0
ATOM     90  HD2 ARG A   6      43.837  69.072  54.843  1.00  0.00           H0.      0
ATOM     91  HD3 ARG A   6      42.387  68.174  54.665  1.00  0.00           H0.      0
ATOM     92  NE  ARG A   6      44.054  67.111  54.017  1.00  0.00           N0.      0
ATOM     93  HE  ARG A   6      43.482  66.279  54.037  1.00  0.00           H0.      0
ATOM     94  CZ  ARG A   6      45.330  66.901  53.881  1.00  0.00           C0.      0
ATOM     95  NH1 ARG A   6      45.832  65.708  53.959  1.00  0.00           N0.      0
ATOM     96 HH11 ARG A   6      45.410  64.893  54.380  1.00  0.00           H0.      0
ATOM     97 HH12 ARG A   6      46.807  65.555  53.744  1.00  0.00           H0.      0
ATOM     98  NH2 ARG A   6      46.232  67.789  53.454  1.00  0.00           N0.      0
ATOM     99 HH21 ARG A   6      46.029  68.776  53.390  1.00  0.00           H0.      0
ATOM    100 HH22 ARG A   6      47.225  67.606  53.445  1.00  0.00           H0.      0
ATOM    101  C   ARG A   6      41.005  70.053  50.846  1.00  0.00           C0.      0
ATOM    102  O   ARG A   6      39.978  69.676  51.413  1.00  0.00           O0.      0
ATOM    103  N   THR A   7      41.341  69.830  49.609  1.00  0.00           N0.      0
ATOM    104  H   THR A   7      42.247  70.154  49.304  1.00  0.00           H0.      0
ATOM    105  CA  THR A   7      40.440  68.945  48.740  1.00  0.00           C0.      0
ATOM    106  HA  THR A   7      39.365  69.106  48.827  1.00  0.00           H0.      0
ATOM    107  CB  THR A   7      40.763  69.076  47.263  1.00  0.00           C0.      0
ATOM    108  HB  THR A   7      41.803  68.783  47.118  1.00  0.00           H0.      0
ATOM    109  CG2 THR A   7      39.756  68.365  46.375  1.00  0.00           C0.      0
ATOM    110 HG21 THR A   7      39.920  68.864  45.420  1.00  0.00           H0.      0
ATOM    111 HG22 THR A   7      39.934  67.304  46.200  1.00  0.00           H0.      0
ATOM    112 HG23 THR A   7      38.727  68.582  46.661  1.00  0.00           H0.      0
ATOM    113  OG1 THR A   7      40.603  70.466  47.087  1.00  0.00           O0.      0
ATOM    114  HG1 THR A   7      41.368  70.894  47.477  1.00  0.00           H0.      0
ATOM    115  C   THR A   7      40.608  67.425  49.059  1.00  0.00           C0.      0
ATOM    116  O   THR A   7      39.620  66.706  48.980  1.00  0.00           O0.      0
ATOM    117  N   ARG A   8      41.807  66.880  49.327  1.00  0.00           N0.      0
ATOM    118  H   ARG A   8      42.570  67.522  49.490  1.00  0.00           H0.      0
ATOM    119  CA  ARG A   8      42.065  65.533  49.887  1.00  0.00           C0.      0
ATOM    120  HA  ARG A   8      41.806  64.823  49.102  1.00  0.00           H0.      0
ATOM    121  CB  ARG A   8      43.589  65.347  50.018  1.00  0.00           C0.      0
ATOM    122  HB2 ARG A   8      44.033  66.209  50.516  1.00  0.00           H0.      0
ATOM    123  HB3 ARG A   8      43.811  64.519  50.692  1.00  0.00           H0.      0
ATOM    124  CG  ARG A   8      44.286  65.130  48.630  1.00  0.00           C0.      0
ATOM    125  HG2 ARG A   8      43.801  64.275  48.160  1.00  0.00           H0.      0
ATOM    126  HG3 ARG A   8      43.994  66.043  48.110  1.00  0.00           H0.      0
ATOM    127  CD  ARG A   8      45.795  64.977  48.747  1.00  0.00           C0.      0
ATOM    128  HD2 ARG A   8      46.252  65.886  49.137  1.00  0.00           H0.      0
ATOM    129  HD3 ARG A   8      45.940  64.089  49.362  1.00  0.00           H0.      0
ATOM    130  NE  ARG A   8      46.403  64.792  47.461  1.00  0.00           N0.      0
ATOM    131  HE  ARG A   8      45.834  65.108  46.689  1.00  0.00           H0.      0
ATOM    132  CZ  ARG A   8      47.541  64.159  47.243  1.00  0.00           C0.      0
ATOM    133  NH1 ARG A   8      48.048  64.123  46.043  1.00  0.00           N0.      0
ATOM    134 HH11 ARG A   8      47.622  64.522  45.219  1.00  0.00           H0.      0
ATOM    135 HH12 ARG A   8      48.936  63.644  46.013  1.00  0.00           H0.      0
ATOM    136  NH2 ARG A   8      48.243  63.648  48.137  1.00  0.00           N0.      0
ATOM    137 HH21 ARG A   8      48.128  63.986  49.082  1.00  0.00           H0.      0
ATOM    138 HH22 ARG A   8      49.113  63.236  47.831  1.00  0.00           H0.      0
ATOM    139  C   ARG A   8      41.263  65.313  51.105  1.00  0.00           C0.      0
ATOM    140  O   ARG A   8      40.761  66.191  51.782  1.00  0.00           O0.      0
ATOM    141  N   SER A   9      41.168  64.090  51.604  1.00  0.00           N0.      0
ATOM    142  H   SER A   9      41.223  63.339  50.931  1.00  0.00           H0.      0
ATOM    143  CA  SER A   9      40.845  63.695  52.952  1.00  0.00           C0.      0
ATOM    144  HA  SER A   9      39.824  64.057  53.067  1.00  0.00           H0.      0
ATOM    145  CB  SER A   9      40.907  62.161  53.097  1.00  0.00           C0.      0
ATOM    146  HB2 SER A   9      40.219  61.699  52.389  1.00  0.00           H0.      0
ATOM    147  HB3 SER A   9      41.936  61.833  52.947  1.00  0.00           H0.      0
ATOM    148  OG  SER A   9      40.376  61.672  54.282  1.00  0.00           O0.      0
ATOM    149  HG  SER A   9      40.210  60.749  54.079  1.00  0.00           H0.      0
ATOM    150  C   SER A   9      41.719  64.274  54.055  1.00  0.00           C0.      0
ATOM    151  O   SER A   9      42.894  64.575  53.770  1.00  0.00           O0.      0
ATOM    152  N   LEU A  10      41.180  64.320  55.317  1.00  0.00           N0.      0
ATOM    153  H   LEU A  10      40.202  64.081  55.400  1.00  0.00           H0.      0
ATOM    154  CA  LEU A  10      42.005  64.411  56.531  1.00  0.00           C0.      0
ATOM    155  HA  LEU A  10      42.671  65.274  56.516  1.00  0.00           H0.      0
ATOM    156  CB  LEU A  10      40.938  64.729  57.684  1.00  0.00           C0.      0
ATOM    157  HB2 LEU A  10      40.240  63.897  57.593  1.00  0.00           H0.      0
ATOM    158  HB3 LEU A  10      41.473  64.644  58.630  1.00  0.00           H0.      0
ATOM    159  CG  LEU A  10      40.164  66.061  57.601  1.00  0.00           C0.      0
ATOM    160  HG  LEU A  10      39.888  66.268  56.567  1.00  0.00           H0.      0
ATOM    161  CD1 LEU A  10      38.848  65.949  58.186  1.00  0.00           C0.      0
ATOM    162 HD11 LEU A  10      38.318  65.142  57.680  1.00  0.00           H0.      0
ATOM    163 HD12 LEU A  10      38.817  65.967  59.276  1.00  0.00           H0.      0
ATOM    164 HD13 LEU A  10      38.310  66.880  58.004  1.00  0.00           H0.      0
ATOM    165  CD2 LEU A  10      40.915  67.292  58.126  1.00  0.00           C0.      0
ATOM    166 HD21 LEU A  10      41.061  67.098  59.189  1.00  0.00           H0.      0
ATOM    167 HD22 LEU A  10      41.807  67.569  57.563  1.00  0.00           H0.      0
ATOM    168 HD23 LEU A  10      40.317  68.180  57.920  1.00  0.00           H0.      0
ATOM    169  C   LEU A  10      42.729  63.213  56.952  1.00  0.00           C0.      0
ATOM    170  O   LEU A  10      43.589  63.247  57.796  1.00  0.00           O0.      0
ATOM    171  N   GLY A  11      42.283  62.015  56.455  1.00  0.00           N0.      0
ATOM    172  H   GLY A  11      41.481  62.048  55.841  1.00  0.00           H0.      0
ATOM    173  CA  GLY A  11      42.884  60.688  56.646  1.00  0.00           C0.      0
ATOM    174  HA2 GLY A  11      42.436  60.003  55.925  1.00  0.00           H0.      0
ATOM    175  HA3 GLY A  11      43.965  60.689  56.508  1.00  0.00           H0.      0
ATOM    176  C   GLY A  11      42.593  60.121  58.017  1.00  0.00           C0.      0
ATOM    177  O   GLY A  11      41.486  60.401  58.521  1.00  0.00           O0.      0
ATOM    178  N   VAL A  12      43.487  59.305  58.690  1.00  0.00           N0.      0
ATOM    179  H   VAL A  12      44.410  59.165  58.306  1.00  0.00           H0.      0
ATOM    180  CA  VAL A  12      43.101  58.455  59.868  1.00  0.00           C0.      0
ATOM    181  HA  VAL A  12      42.436  57.660  59.529  1.00  0.00           H0.      0
ATOM    182  CB  VAL A  12      44.313  57.737  60.468  1.00  0.00           C0.      0
ATOM    183  HB  VAL A  12      44.757  57.172  59.649  1.00  0.00           H0.      0
ATOM    184  CG1 VAL A  12      45.405  58.703  61.120  1.00  0.00           C0.      0
ATOM    185 HG11 VAL A  12      45.789  59.284  60.282  1.00  0.00           H0.      0
ATOM    186 HG12 VAL A  12      45.022  59.443  61.822  1.00  0.00           H0.      0
ATOM    187 HG13 VAL A  12      46.228  58.168  61.595  1.00  0.00           H0.      0
ATOM    188  CG2 VAL A  12      43.822  56.700  61.572  1.00  0.00           C0.      0
ATOM    189 HG21 VAL A  12      43.128  57.125  62.298  1.00  0.00           H0.      0
ATOM    190 HG22 VAL A  12      43.292  55.912  61.036  1.00  0.00           H0.      0
ATOM    191 HG23 VAL A  12      44.703  56.331  62.097  1.00  0.00           H0.      0
ATOM    192  C   VAL A  12      42.323  59.115  61.032  1.00  0.00           C0.      0
ATOM    193  O   VAL A  12      41.355  58.573  61.562  1.00  0.00           O0.      0
ATOM    194  N   ALA A  13      42.632  60.377  61.321  1.00  0.00           N0.      0
ATOM    195  H   ALA A  13      43.483  60.804  60.985  1.00  0.00           H0.      0
ATOM    196  CA  ALA A  13      41.923  61.135  62.353  1.00  0.00           C0.      0
ATOM    197  HA  ALA A  13      42.169  60.671  63.309  1.00  0.00           H0.      0
ATOM    198  CB  ALA A  13      42.513  62.526  62.447  1.00  0.00           C0.      0
ATOM    199  HB1 ALA A  13      42.035  63.111  61.661  1.00  0.00           H0.      0
ATOM    200  HB2 ALA A  13      42.336  62.903  63.454  1.00  0.00           H0.      0
ATOM    201  HB3 ALA A  13      43.596  62.459  62.350  1.00  0.00           H0.      0
ATOM    202  C   ALA A  13      40.471  61.275  61.996  1.00  0.00           C0.      0
ATOM    203  O   ALA A  13      39.633  61.442  62.893  1.00  0.00           O0.      0
ATOM    204  N   ALA A  14      40.084  61.273  60.716  1.00  0.00           N0.      0
ATOM    205  H   ALA A  14      40.763  61.242  59.969  1.00  0.00           H0.      0
ATOM    206  CA  ALA A  14      38.668  61.336  60.264  1.00  0.00           C0.      0
ATOM    207  HA  ALA A  14      37.964  61.683  61.020  1.00  0.00           H0.      0
ATOM    208  CB  ALA A  14      38.493  62.346  59.090  1.00  0.00           C0.      0
ATOM    209  HB1 ALA A  14      39.085  62.182  58.189  1.00  0.00           H0.      0
ATOM    210  HB2 ALA A  14      37.456  62.353  58.753  1.00  0.00           H0.      0
ATOM    211  HB3 ALA A  14      38.730  63.357  59.422  1.00  0.00           H0.      0
ATOM    212  C   ALA A  14      38.137  59.972  59.790  1.00  0.00           C0.      0
ATOM    213  O   ALA A  14      37.068  59.581  60.257  1.00  0.00           O0.      0
ATOM    214  N   GLU A  15      38.842  59.175  58.993  1.00  0.00           N0.      0
ATOM    215  H   GLU A  15      39.720  59.544  58.658  1.00  0.00           H0.      0
ATOM    216  CA  GLU A  15      38.407  57.885  58.518  1.00  0.00           C0.      0
ATOM    217  HA  GLU A  15      37.357  58.025  58.257  1.00  0.00           H0.      0
ATOM    218  CB  GLU A  15      39.372  57.314  57.429  1.00  0.00           C0.      0
ATOM    219  HB2 GLU A  15      40.299  57.000  57.908  1.00  0.00           H0.      0
ATOM    220  HB3 GLU A  15      38.898  56.430  57.003  1.00  0.00           H0.      0
ATOM    221  CG  GLU A  15      39.775  58.281  56.305  1.00  0.00           C0.      0
ATOM    222  HG2 GLU A  15      40.410  59.107  56.624  1.00  0.00           H0.      0
ATOM    223  HG3 GLU A  15      40.329  57.659  55.603  1.00  0.00           H0.      0
ATOM    224  CD  GLU A  15      38.722  58.896  55.419  1.00  0.00           C0.      0
ATOM    225  OE1 GLU A  15      37.542  58.935  55.744  1.00  0.00           O0.      0
ATOM    226  OE2 GLU A  15      39.213  59.395  54.381  1.00  0.00           O0.      0
ATOM    227  C   GLU A  15      38.359  56.757  59.576  1.00  0.00           C0.      0
ATOM    228  O   GLU A  15      37.642  55.773  59.422  1.00  0.00           O0.      0
ATOM    229  N   GLY A  16      39.050  56.924  60.701  1.00  0.00           N0.      0
ATOM    230  H   GLY A  16      39.662  57.703  60.899  1.00  0.00           H0.      0
ATOM    231  CA  GLY A  16      39.043  56.020  61.840  1.00  0.00           C0.      0
ATOM    232  HA2 GLY A  16      39.354  56.499  62.768  1.00  0.00           H0.      0
ATOM    233  HA3 GLY A  16      38.028  55.634  61.931  1.00  0.00           H0.      0
ATOM    234  C   GLY A  16      39.786  54.709  61.586  1.00  0.00           C0.      0
ATOM    235  O   GLY A  16      40.008  53.946  62.521  1.00  0.00           O0.      0
ATOM    236  N   ILE A  17      40.296  54.505  60.362  1.00  0.00           N0.      0
ATOM    237  H   ILE A  17      40.057  55.273  59.751  1.00  0.00           H0.      0
ATOM    238  CA  ILE A  17      40.958  53.302  59.814  1.00  0.00           C0.      0
ATOM    239  HA  ILE A  17      40.913  52.509  60.562  1.00  0.00           H0.      0
ATOM    240  CB  ILE A  17      40.190  52.816  58.603  1.00  0.00           C0.      0
ATOM    241  HB  ILE A  17      39.961  53.704  58.013  1.00  0.00           H0.      0
ATOM    242  CG2 ILE A  17      41.044  51.911  57.689  1.00  0.00           C0.      0
ATOM    243 HG21 ILE A  17      40.445  51.503  56.874  1.00  0.00           H0.      0
ATOM    244 HG22 ILE A  17      41.858  52.462  57.218  1.00  0.00           H0.      0
ATOM    245 HG23 ILE A  17      41.467  51.141  58.334  1.00  0.00           H0.      0
ATOM    246  CG1 ILE A  17      38.781  52.156  58.890  1.00  0.00           C0.      0
ATOM    247 HG12 ILE A  17      38.098  52.939  59.219  1.00  0.00           H0.      0
ATOM    248 HG13 ILE A  17      38.359  51.875  57.925  1.00  0.00           H0.      0
ATOM    249  CD1 ILE A  17      38.794  51.005  59.874  1.00  0.00           C0.      0
ATOM    250 HD11 ILE A  17      39.652  50.363  59.674  1.00  0.00           H0.      0
ATOM    251 HD12 ILE A  17      38.865  51.338  60.909  1.00  0.00           H0.      0
ATOM    252 HD13 ILE A  17      37.924  50.374  59.689  1.00  0.00           H0.      0
ATOM    253  C   ILE A  17      42.365  53.829  59.456  1.00  0.00           C0.      0
ATOM    254  O   ILE A  17      42.502  54.851  58.838  1.00  0.00           O0.      0
ATOM    255  N   PRO A  18      43.490  53.124  59.832  1.00  0.00           N0.      0
ATOM    256  CD  PRO A  18      43.581  51.927  60.647  1.00  0.00           C0.      0
ATOM    257  HD2 PRO A  18      43.475  51.069  59.983  1.00  0.00           H0.      0
ATOM    258  HD3 PRO A  18      42.836  51.809  61.434  1.00  0.00           H0.      0
ATOM    259  CG  PRO A  18      44.935  52.030  61.332  1.00  0.00           C0.      0
ATOM    260  HG2 PRO A  18      45.244  51.040  61.668  1.00  0.00           H0.      0
ATOM    261  HG3 PRO A  18      44.873  52.749  62.149  1.00  0.00           H0.      0
ATOM    262  CB  PRO A  18      45.820  52.540  60.178  1.00  0.00           C0.      0
ATOM    263  HB2 PRO A  18      45.969  51.739  59.454  1.00  0.00           H0.      0
ATOM    264  HB3 PRO A  18      46.785  52.882  60.555  1.00  0.00           H0.      0
ATOM    265  CA  PRO A  18      44.804  53.567  59.538  1.00  0.00           C0.      0
ATOM    266  HA  PRO A  18      44.887  54.485  60.119  1.00  0.00           H0.      0
ATOM    267  C   PRO A  18      45.078  53.895  58.057  1.00  0.00           C0.      0
ATOM    268  O   PRO A  18      44.626  53.182  57.077  1.00  0.00           O0.      0
ATOM    269  N   ASP A  19      45.894  54.881  57.811  1.00  0.00           N0.      0
ATOM    270  H   ASP A  19      46.301  55.395  58.580  1.00  0.00           H0.      0
ATOM    271  CA  ASP A  19      46.442  55.237  56.407  1.00  0.00           C0.      0
ATOM    272  HA  ASP A  19      45.602  55.206  55.713  1.00  0.00           H0.      0
ATOM    273  CB  ASP A  19      46.903  56.712  56.330  1.00  0.00           C0.      0
ATOM    274  HB2 ASP A  19      47.903  56.737  56.763  1.00  0.00           H0.      0
ATOM    275  HB3 ASP A  19      46.935  56.960  55.269  1.00  0.00           H0.      0
ATOM    276  CG  ASP A  19      45.979  57.777  56.870  1.00  0.00           C0.      0
ATOM    277  OD1 ASP A  19      46.483  58.666  57.577  1.00  0.00           O0.      0
ATOM    278  OD2 ASP A  19      44.735  57.784  56.640  1.00  0.00           O0.      0
ATOM    279  C   ASP A  19      47.487  54.239  55.885  1.00  0.00           C0.      0
ATOM    280  O   ASP A  19      48.682  54.425  56.035  1.00  0.00           O0.      0
ATOM    281  N   GLN A  20      46.959  53.049  55.407  1.00  0.00           N0.      0
ATOM    282  H   GLN A  20      45.966  52.975  55.234  1.00  0.00           H0.      0
ATOM    283  CA  GLN A  20      47.670  51.783  55.387  1.00  0.00           C0.      0
ATOM    284  HA  GLN A  20      47.946  51.540  56.413  1.00  0.00           H0.      0
ATOM    285  CB  GLN A  20      46.681  50.730  54.895  1.00  0.00           C0.      0
ATOM    286  HB2 GLN A  20      46.898  49.734  55.281  1.00  0.00           H0.      0
ATOM    287  HB3 GLN A  20      45.706  50.982  55.312  1.00  0.00           H0.      0
ATOM    288  CG  GLN A  20      46.370  50.640  53.372  1.00  0.00           C0.      0
ATOM    289  HG2 GLN A  20      46.252  51.616  52.901  1.00  0.00           H0.      0
ATOM    290  HG3 GLN A  20      47.211  50.155  52.876  1.00  0.00           H0.      0
ATOM    291  CD  GLN A  20      45.103  49.841  53.030  1.00  0.00           C0.      0
ATOM    292  OE1 GLN A  20      45.093  48.672  52.686  1.00  0.00           O0.      0
ATOM    293  NE2 GLN A  20      44.038  50.549  53.135  1.00  0.00           N0.      0
ATOM    294 HE21 GLN A  20      43.142  50.117  52.958  1.00  0.00           H0.      0
ATOM    295 HE22 GLN A  20      44.075  51.468  53.552  1.00  0.00           H0.      0
ATOM    296  C   GLN A  20      48.976  51.720  54.628  1.00  0.00           C0.      0
ATOM    297  O   GLN A  20      49.737  50.750  54.838  1.00  0.00           O0.      0
ATOM    298  N   TYR A  21      49.370  52.702  53.783  1.00  0.00           N0.      0
ATOM    299  H   TYR A  21      48.753  53.493  53.665  1.00  0.00           H0.      0
ATOM    300  CA  TYR A  21      50.642  52.677  52.995  1.00  0.00           C0.      0
ATOM    301  HA  TYR A  21      51.073  51.692  53.175  1.00  0.00           H0.      0
ATOM    302  CB  TYR A  21      50.354  52.640  51.557  1.00  0.00           C0.      0
ATOM    303  HB2 TYR A  21      49.853  53.554  51.240  1.00  0.00           H0.      0
ATOM    304  HB3 TYR A  21      51.310  52.515  51.049  1.00  0.00           H0.      0
ATOM    305  CG  TYR A  21      49.505  51.482  51.067  1.00  0.00           C0.      0
ATOM    306  CD1 TYR A  21      48.181  51.684  50.747  1.00  0.00           C0.      0
ATOM    307  HD1 TYR A  21      47.749  52.672  50.808  1.00  0.00           H0.      0
ATOM    308  CE1 TYR A  21      47.378  50.719  50.113  1.00  0.00           C0.      0
ATOM    309  HE1 TYR A  21      46.317  50.815  49.933  1.00  0.00           H0.      0
ATOM    310  CZ  TYR A  21      47.924  49.510  49.685  1.00  0.00           C0.      0
ATOM    311  OH  TYR A  21      47.282  48.557  48.985  1.00  0.00           O0.      0
ATOM    312  HH  TYR A  21      46.324  48.535  49.052  1.00  0.00           H0.      0
ATOM    313  CE2 TYR A  21      49.207  49.198  50.144  1.00  0.00           C0.      0
ATOM    314  HE2 TYR A  21      49.552  48.181  50.023  1.00  0.00           H0.      0
ATOM    315  CD2 TYR A  21      49.975  50.186  50.790  1.00  0.00           C0.      0
ATOM    316  HD2 TYR A  21      51.002  49.883  50.926  1.00  0.00           H0.      0
ATOM    317  C   TYR A  21      51.637  53.744  53.353  1.00  0.00           C0.      0
ATOM    318  O   TYR A  21      52.775  53.807  52.755  1.00  0.00           O0.      0
ATOM    319  N   ALA A  22      51.332  54.623  54.308  1.00  0.00           N0.      0
ATOM    320  H   ALA A  22      50.482  54.493  54.838  1.00  0.00           H0.      0
ATOM    321  CA  ALA A  22      52.153  55.770  54.628  1.00  0.00           C0.      0
ATOM    322  HA  ALA A  22      52.596  56.087  53.684  1.00  0.00           H0.      0
ATOM    323  CB  ALA A  22      51.366  56.984  55.096  1.00  0.00           C0.      0
ATOM    324  HB1 ALA A  22      50.622  57.136  54.314  1.00  0.00           H0.      0
ATOM    325  HB2 ALA A  22      50.897  56.753  56.052  1.00  0.00           H0.      0
ATOM    326  HB3 ALA A  22      52.036  57.841  55.158  1.00  0.00           H0.      0
ATOM    327  C   ALA A  22      53.259  55.541  55.641  1.00  0.00           C0.      0
ATOM    328  O   ALA A  22      54.260  56.271  55.633  1.00  0.00           O0.      0
ATOM    329  N   ASP A  23      53.100  54.584  56.514  1.00  0.00           N0.      0
ATOM    330  H   ASP A  23      52.275  54.007  56.435  1.00  0.00           H0.      0
ATOM    331  CA  ASP A  23      54.194  54.074  57.419  1.00  0.00           C0.      0
ATOM    332  HA  ASP A  23      54.555  54.910  58.019  1.00  0.00           H0.      0
ATOM    333  CB  ASP A  23      53.614  53.146  58.498  1.00  0.00           C0.      0
ATOM    334  HB2 ASP A  23      54.351  53.153  59.300  1.00  0.00           H0.      0
ATOM    335  HB3 ASP A  23      52.632  53.575  58.696  1.00  0.00           H0.      0
ATOM    336  CG  ASP A  23      53.189  51.705  58.133  1.00  0.00           C0.      0
ATOM    337  OD1 ASP A  23      53.569  51.091  57.055  1.00  0.00           O0.      0
ATOM    338  OD2 ASP A  23      52.450  51.131  58.959  1.00  0.00           O0.      0
ATOM    339  C   ASP A  23      55.445  53.515  56.659  1.00  0.00           C0.      0
ATOM    340  O   ASP A  23      56.518  53.627  57.162  1.00  0.00           O0.      0
ATOM    341  N   GLY A  24      55.289  52.880  55.443  1.00  0.00           N0.      0
ATOM    342  H   GLY A  24      54.390  52.775  54.996  1.00  0.00           H0.      0
ATOM    343  CA  GLY A  24      56.412  52.308  54.695  1.00  0.00           C0.      0
ATOM    344  HA2 GLY A  24      56.411  52.551  53.633  1.00  0.00           H0.      0
ATOM    345  HA3 GLY A  24      57.336  52.734  55.085  1.00  0.00           H0.      0
ATOM    346  C   GLY A  24      56.524  50.787  54.703  1.00  0.00           C0.      0
ATOM    347  O   GLY A  24      57.181  50.280  53.799  1.00  0.00           O0.      0
ATOM    348  N   GLU A  25      55.817  50.068  55.622  1.00  0.00           N0.      0
ATOM    349  H   GLU A  25      55.130  50.581  56.157  1.00  0.00           H0.      0
ATOM    350  CA  GLU A  25      56.053  48.649  55.839  1.00  0.00           C0.      0
ATOM    351  HA  GLU A  25      57.117  48.441  55.944  1.00  0.00           H0.      0
ATOM    352  CB  GLU A  25      55.373  48.253  57.168  1.00  0.00           C0.      0
ATOM    353  HB2 GLU A  25      55.811  48.904  57.925  1.00  0.00           H0.      0
ATOM    354  HB3 GLU A  25      54.339  48.563  57.020  1.00  0.00           H0.      0
ATOM    355  CG  GLU A  25      55.468  46.789  57.618  1.00  0.00           C0.      0
ATOM    356  HG2 GLU A  25      54.764  46.582  58.424  1.00  0.00           H0.      0
ATOM    357  HG3 GLU A  25      55.188  46.147  56.782  1.00  0.00           H0.      0
ATOM    358  CD  GLU A  25      56.812  46.396  58.086  1.00  0.00           C0.      0
ATOM    359  OE1 GLU A  25      57.084  45.210  58.344  1.00  0.00           O0.      0
ATOM    360  OE2 GLU A  25      57.594  47.286  58.470  1.00  0.00           O0.      0
ATOM    361  C   GLU A  25      55.608  47.753  54.678  1.00  0.00           C0.      0
ATOM    362  O   GLU A  25      56.462  46.919  54.338  1.00  0.00           O0.      0
ATOM    363  N   ALA A  26      54.478  47.926  54.046  1.00  0.00           N0.      0
ATOM    364  H   ALA A  26      53.869  48.647  54.407  1.00  0.00           H0.      0
ATOM    365  CA  ALA A  26      54.215  47.312  52.763  1.00  0.00           C0.      0
ATOM    366  HA  ALA A  26      54.121  46.258  53.025  1.00  0.00           H0.      0
ATOM    367  CB  ALA A  26      52.930  47.918  52.202  1.00  0.00           C0.      0
ATOM    368  HB1 ALA A  26      52.604  47.356  51.327  1.00  0.00           H0.      0
ATOM    369  HB2 ALA A  26      52.168  47.815  52.974  1.00  0.00           H0.      0
ATOM    370  HB3 ALA A  26      52.962  48.949  51.849  1.00  0.00           H0.      0
ATOM    371  C   ALA A  26      55.343  47.498  51.752  1.00  0.00           C0.      0
ATOM    372  O   ALA A  26      55.812  46.472  51.211  1.00  0.00           O0.      0
ATOM    373  N   ALA A  27      55.783  48.729  51.500  1.00  0.00           N0.      0
ATOM    374  H   ALA A  27      55.358  49.574  51.855  1.00  0.00           H0.      0
ATOM    375  CA  ALA A  27      56.842  48.996  50.451  1.00  0.00           C0.      0
ATOM    376  HA  ALA A  27      56.437  48.712  49.480  1.00  0.00           H0.      0
ATOM    377  CB  ALA A  27      57.103  50.464  50.306  1.00  0.00           C0.      0
ATOM    378  HB1 ALA A  27      56.133  50.957  50.244  1.00  0.00           H0.      0
ATOM    379  HB2 ALA A  27      57.628  50.861  51.174  1.00  0.00           H0.      0
ATOM    380  HB3 ALA A  27      57.697  50.693  49.421  1.00  0.00           H0.      0
ATOM    381  C   ALA A  27      58.295  48.283  50.701  1.00  0.00           C0.      0
ATOM    382  O   ALA A  27      59.034  47.798  49.818  1.00  0.00           O0.      0
ATOM    383  N   ARG A  28      58.558  48.085  51.996  1.00  0.00           N0.      0
ATOM    384  H   ARG A  28      57.914  48.519  52.641  1.00  0.00           H0.      0
ATOM    385  CA  ARG A  28      59.741  47.428  52.611  1.00  0.00           C0.      0
ATOM    386  HA  ARG A  28      60.661  47.778  52.143  1.00  0.00           H0.      0
ATOM    387  CB  ARG A  28      59.774  47.667  54.135  1.00  0.00           C0.      0
ATOM    388  HB2 ARG A  28      59.820  48.737  54.339  1.00  0.00           H0.      0
ATOM    389  HB3 ARG A  28      58.889  47.344  54.684  1.00  0.00           H0.      0
ATOM    390  CG  ARG A  28      60.983  47.034  54.908  1.00  0.00           C0.      0
ATOM    391  HG2 ARG A  28      60.945  45.958  54.736  1.00  0.00           H0.      0
ATOM    392  HG3 ARG A  28      61.862  47.538  54.506  1.00  0.00           H0.      0
ATOM    393  CD  ARG A  28      60.854  47.393  56.462  1.00  0.00           C0.      0
ATOM    394  HD2 ARG A  28      61.885  47.442  56.813  1.00  0.00           H0.      0
ATOM    395  HD3 ARG A  28      60.201  48.267  56.459  1.00  0.00           H0.      0
ATOM    396  NE  ARG A  28      60.058  46.334  57.149  1.00  0.00           N0.      0
ATOM    397  HE  ARG A  28      59.154  46.579  57.526  1.00  0.00           H0.      0
ATOM    398  CZ  ARG A  28      60.592  45.276  57.641  1.00  0.00           C0.      0
ATOM    399  NH1 ARG A  28      61.803  44.929  57.503  1.00  0.00           N0.      0
ATOM    400 HH11 ARG A  28      62.306  45.536  56.871  1.00  0.00           H0.      0
ATOM    401 HH12 ARG A  28      62.049  43.980  57.745  1.00  0.00           H0.      0
ATOM    402  NH2 ARG A  28      59.911  44.448  58.420  1.00  0.00           N0.      0
ATOM    403 HH21 ARG A  28      58.959  44.601  58.721  1.00  0.00           H0.      0
ATOM    404 HH22 ARG A  28      60.422  43.817  59.020  1.00  0.00           H0.      0
ATOM    405  C   ARG A  28      59.785  45.933  52.183  1.00  0.00           C0.      0
ATOM    406  O   ARG A  28      60.908  45.435  52.185  1.00  0.00           O0.      0
ATOM    407  N   VAL A  29      58.687  45.235  52.018  1.00  0.00           N0.      0
ATOM    408  H   VAL A  29      57.838  45.757  52.184  1.00  0.00           H0.      0
ATOM    409  CA  VAL A  29      58.581  43.825  51.713  1.00  0.00           C0.      0
ATOM    410  HA  VAL A  29      59.569  43.439  51.460  1.00  0.00           H0.      0
ATOM    411  CB  VAL A  29      58.157  42.956  52.945  1.00  0.00           C0.      0
ATOM    412  HB  VAL A  29      58.031  41.929  52.600  1.00  0.00           H0.      0
ATOM    413  CG1 VAL A  29      59.302  42.945  53.976  1.00  0.00           C0.      0
ATOM    414 HG11 VAL A  29      59.541  43.951  54.322  1.00  0.00           H0.      0
ATOM    415 HG12 VAL A  29      59.002  42.317  54.814  1.00  0.00           H0.      0
ATOM    416 HG13 VAL A  29      60.155  42.513  53.453  1.00  0.00           H0.      0
ATOM    417  CG2 VAL A  29      57.077  43.451  53.878  1.00  0.00           C0.      0
ATOM    418 HG21 VAL A  29      56.277  43.868  53.265  1.00  0.00           H0.      0
ATOM    419 HG22 VAL A  29      56.610  42.641  54.437  1.00  0.00           H0.      0
ATOM    420 HG23 VAL A  29      57.320  44.332  54.472  1.00  0.00           H0.      0
ATOM    421  C   VAL A  29      57.822  43.472  50.465  1.00  0.00           C0.      0
ATOM    422  O   VAL A  29      57.732  42.341  50.094  1.00  0.00           O0.      0
ATOM    423  N   TRP A  30      57.253  44.575  49.856  1.00  0.00           N0.      0
ATOM    424  H   TRP A  30      56.911  45.301  50.470  1.00  0.00           H0.      0
ATOM    425  CA  TRP A  30      56.506  44.480  48.626  1.00  0.00           C0.      0
ATOM    426  HA  TRP A  30      55.514  44.079  48.831  1.00  0.00           H0.      0
ATOM    427  CB  TRP A  30      56.419  45.917  47.944  1.00  0.00           C0.      0
ATOM    428  HB2 TRP A  30      56.369  46.625  48.771  1.00  0.00           H0.      0
ATOM    429  HB3 TRP A  30      57.374  46.153  47.476  1.00  0.00           H0.      0
ATOM    430  CG  TRP A  30      55.224  46.060  47.125  1.00  0.00           C0.      0
ATOM    431  CD1 TRP A  30      55.194  46.159  45.836  1.00  0.00           C0.      0
ATOM    432  HD1 TRP A  30      56.069  46.222  45.206  1.00  0.00           H0.      0
ATOM    433  NE1 TRP A  30      53.897  46.381  45.431  1.00  0.00           N0.      0
ATOM    434  HE1 TRP A  30      53.631  46.518  44.467  1.00  0.00           H0.      0
ATOM    435  CE2 TRP A  30      52.963  46.165  46.420  1.00  0.00           C0.      0
ATOM    436  CZ2 TRP A  30      51.587  46.339  46.515  1.00  0.00           C0.      0
ATOM    437  HZ2 TRP A  30      50.937  46.414  45.656  1.00  0.00           H0.      0
ATOM    438  CH2 TRP A  30      51.049  46.098  47.779  1.00  0.00           C0.      0
ATOM    439  HH2 TRP A  30      49.972  46.018  47.755  1.00  0.00           H0.      0
ATOM    440  CZ3 TRP A  30      51.778  45.894  48.942  1.00  0.00           C0.      0
ATOM    441  HZ3 TRP A  30      51.418  45.766  49.953  1.00  0.00           H0.      0
ATOM    442  CE3 TRP A  30      53.168  45.785  48.757  1.00  0.00           C0.      0
ATOM    443  HE3 TRP A  30      53.758  45.616  49.646  1.00  0.00           H0.      0
ATOM    444  CD2 TRP A  30      53.831  45.956  47.520  1.00  0.00           C0.      0
ATOM    445  C   TRP A  30      57.057  43.423  47.641  1.00  0.00           C0.      0
ATOM    446  O   TRP A  30      56.273  42.559  47.119  1.00  0.00           O0.      0
ATOM    447  N   GLN A  31      58.351  43.431  47.318  1.00  0.00           N0.      0
ATOM    448  H   GLN A  31      59.016  44.085  47.707  1.00  0.00           H0.      0
ATOM    449  CA  GLN A  31      58.887  42.464  46.321  1.00  0.00           C0.      0
ATOM    450  HA  GLN A  31      58.252  42.591  45.444  1.00  0.00           H0.      0
ATOM    451  CB  GLN A  31      60.342  42.944  45.882  1.00  0.00           C0.      0
ATOM    452  HB2 GLN A  31      60.953  43.435  46.639  1.00  0.00           H0.      0
ATOM    453  HB3 GLN A  31      61.057  42.167  45.613  1.00  0.00           H0.      0
ATOM    454  CG  GLN A  31      60.202  43.771  44.572  1.00  0.00           C0.      0
ATOM    455  HG2 GLN A  31      61.164  43.964  44.096  1.00  0.00           H0.      0
ATOM    456  HG3 GLN A  31      59.772  43.027  43.901  1.00  0.00           H0.      0
ATOM    457  CD  GLN A  31      59.221  44.991  44.604  1.00  0.00           C0.      0
ATOM    458  OE1 GLN A  31      59.052  45.627  45.645  1.00  0.00           O0.      0
ATOM    459  NE2 GLN A  31      58.562  45.356  43.598  1.00  0.00           N0.      0
ATOM    460 HE21 GLN A  31      58.008  46.184  43.762  1.00  0.00           H0.      0
ATOM    461 HE22 GLN A  31      58.605  44.897  42.699  1.00  0.00           H0.      0
ATOM    462  C   GLN A  31      58.845  41.016  46.848  1.00  0.00           C0.      0
ATOM    463  O   GLN A  31      58.640  40.062  46.021  1.00  0.00           O0.      0
ATOM    464  N   LEU A  32      59.027  40.745  48.122  1.00  0.00           N0.      0
ATOM    465  H   LEU A  32      59.132  41.571  48.693  1.00  0.00           H0.      0
ATOM    466  CA  LEU A  32      58.912  39.461  48.776  1.00  0.00           C0.      0
ATOM    467  HA  LEU A  32      59.564  38.795  48.211  1.00  0.00           H0.      0
ATOM    468  CB  LEU A  32      59.417  39.548  50.232  1.00  0.00           C0.      0
ATOM    469  HB2 LEU A  32      58.671  39.992  50.890  1.00  0.00           H0.      0
ATOM    470  HB3 LEU A  32      59.550  38.513  50.548  1.00  0.00           H0.      0
ATOM    471  CG  LEU A  32      60.712  40.349  50.411  1.00  0.00           C0.      0
ATOM    472  HG  LEU A  32      60.571  41.383  50.095  1.00  0.00           H0.      0
ATOM    473  CD1 LEU A  32      60.976  40.136  51.956  1.00  0.00           C0.      0
ATOM    474 HD11 LEU A  32      61.623  39.281  52.151  1.00  0.00           H0.      0
ATOM    475 HD12 LEU A  32      61.476  41.016  52.362  1.00  0.00           H0.      0
ATOM    476 HD13 LEU A  32      60.069  40.052  52.554  1.00  0.00           H0.      0
ATOM    477  CD2 LEU A  32      61.881  39.770  49.630  1.00  0.00           C0.      0
ATOM    478 HD21 LEU A  32      61.695  39.880  48.562  1.00  0.00           H0.      0
ATOM    479 HD22 LEU A  32      62.781  40.266  49.995  1.00  0.00           H0.      0
ATOM    480 HD23 LEU A  32      61.927  38.692  49.789  1.00  0.00           H0.      0
ATOM    481  C   LEU A  32      57.427  38.999  48.830  1.00  0.00           C0.      0
ATOM    482  O   LEU A  32      57.120  37.799  48.679  1.00  0.00           O0.      0
ATOM    483  N   TYR A  33      56.516  40.003  48.965  1.00  0.00           N0.      0
ATOM    484  H   TYR A  33      56.905  40.921  49.129  1.00  0.00           H0.      0
ATOM    485  CA  TYR A  33      55.040  39.866  49.206  1.00  0.00           C0.      0
ATOM    486  HA  TYR A  33      54.831  39.166  50.016  1.00  0.00           H0.      0
ATOM    487  CB  TYR A  33      54.521  41.219  49.773  1.00  0.00           C0.      0
ATOM    488  HB2 TYR A  33      54.997  41.504  50.711  1.00  0.00           H0.      0
ATOM    489  HB3 TYR A  33      54.815  42.082  49.176  1.00  0.00           H0.      0
ATOM    490  CG  TYR A  33      52.972  41.328  49.918  1.00  0.00           C0.      0
ATOM    491  CD1 TYR A  33      52.332  42.173  49.032  1.00  0.00           C0.      0
ATOM    492  HD1 TYR A  33      52.875  42.785  48.327  1.00  0.00           H0.      0
ATOM    493  CE1 TYR A  33      50.959  42.374  49.219  1.00  0.00           C0.      0
ATOM    494  HE1 TYR A  33      50.447  43.130  48.640  1.00  0.00           H0.      0
ATOM    495  CZ  TYR A  33      50.219  41.596  50.165  1.00  0.00           C0.      0
ATOM    496  OH  TYR A  33      48.879  41.810  50.432  1.00  0.00           O0.      0
ATOM    497  HH  TYR A  33      48.540  41.327  51.189  1.00  0.00           H0.      0
ATOM    498  CE2 TYR A  33      50.910  40.615  50.913  1.00  0.00           C0.      0
ATOM    499  HE2 TYR A  33      50.379  39.934  51.561  1.00  0.00           H0.      0
ATOM    500  CD2 TYR A  33      52.308  40.445  50.793  1.00  0.00           C0.      0
ATOM    501  HD2 TYR A  33      52.850  39.751  51.418  1.00  0.00           H0.      0
ATOM    502  C   TYR A  33      54.302  39.349  47.953  1.00  0.00           C0.      0
ATOM    503  O   TYR A  33      53.296  38.631  48.021  1.00  0.00           O0.      0
ATOM    504  N   ILE A  34      54.825  39.816  46.869  1.00  0.00           N0.      0
ATOM    505  H   ILE A  34      55.606  40.458  46.889  1.00  0.00           H0.      0
ATOM    506  CA  ILE A  34      54.561  39.310  45.500  1.00  0.00           C0.      0
ATOM    507  HA  ILE A  34      53.507  39.196  45.246  1.00  0.00           H0.      0
ATOM    508  CB  ILE A  34      54.952  40.498  44.566  1.00  0.00           C0.      0
ATOM    509  HB  ILE A  34      55.859  40.889  45.027  1.00  0.00           H0.      0
ATOM    510  CG2 ILE A  34      55.528  40.131  43.222  1.00  0.00           C0.      0
ATOM    511 HG21 ILE A  34      55.957  41.033  42.786  1.00  0.00           H0.      0
ATOM    512 HG22 ILE A  34      56.266  39.331  43.163  1.00  0.00           H0.      0
ATOM    513 HG23 ILE A  34      54.723  39.816  42.557  1.00  0.00           H0.      0
ATOM    514  CG1 ILE A  34      53.769  41.539  44.482  1.00  0.00           C0.      0
ATOM    515 HG12 ILE A  34      53.061  41.132  43.760  1.00  0.00           H0.      0
ATOM    516 HG13 ILE A  34      53.317  41.565  45.474  1.00  0.00           H0.      0
ATOM    517  CD1 ILE A  34      54.326  42.954  44.066  1.00  0.00           C0.      0
ATOM    518 HD11 ILE A  34      54.573  43.010  43.006  1.00  0.00           H0.      0
ATOM    519 HD12 ILE A  34      53.587  43.755  44.092  1.00  0.00           H0.      0
ATOM    520 HD13 ILE A  34      55.162  43.322  44.661  1.00  0.00           H0.      0
ATOM    521  C   ILE A  34      55.208  37.953  45.144  1.00  0.00           C0.      0
ATOM    522  O   ILE A  34      54.746  37.280  44.281  1.00  0.00           O0.      0
ATOM    523  N   GLY A  35      56.296  37.631  45.816  1.00  0.00           N0.      0
ATOM    524  H   GLY A  35      56.701  38.261  46.494  1.00  0.00           H0.      0
ATOM    525  CA  GLY A  35      57.015  36.379  45.577  1.00  0.00           C0.      0
ATOM    526  HA2 GLY A  35      57.318  35.922  46.519  1.00  0.00           H0.      0
ATOM    527  HA3 GLY A  35      56.414  35.606  45.096  1.00  0.00           H0.      0
ATOM    528  C   GLY A  35      58.190  36.500  44.598  1.00  0.00           C0.      0
ATOM    529  O   GLY A  35      59.393  36.536  44.925  1.00  0.00           O0.      0
ATOM    530  N   ASP A  36      57.778  36.631  43.296  1.00  0.00           N0.      0
ATOM    531  H   ASP A  36      56.786  36.740  43.138  1.00  0.00           H0.      0
ATOM    532  CA  ASP A  36      58.689  36.941  42.186  1.00  0.00           C0.      0
ATOM    533  HA  ASP A  36      59.458  37.555  42.655  1.00  0.00           H0.      0
ATOM    534  CB  ASP A  36      59.381  35.725  41.650  1.00  0.00           C0.      0
ATOM    535  HB2 ASP A  36      60.164  35.424  42.347  1.00  0.00           H0.      0
ATOM    536  HB3 ASP A  36      58.572  34.994  41.658  1.00  0.00           H0.      0
ATOM    537  CG  ASP A  36      60.042  35.996  40.335  1.00  0.00           C0.      0
ATOM    538  OD1 ASP A  36      59.848  35.087  39.500  1.00  0.00           O0.      0
ATOM    539  OD2 ASP A  36      60.642  37.064  40.133  1.00  0.00           O0.      0
ATOM    540  C   ASP A  36      58.056  37.748  41.131  1.00  0.00           C0.      0
ATOM    541  O   ASP A  36      57.114  37.385  40.488  1.00  0.00           O0.      0
ATOM    542  N   THR A  37      58.553  39.009  40.945  1.00  0.00           N0.      0
ATOM    543  H   THR A  37      59.427  39.138  41.435  1.00  0.00           H0.      0
ATOM    544  CA  THR A  37      58.090  39.967  39.962  1.00  0.00           C0.      0
ATOM    545  HA  THR A  37      57.045  40.129  40.230  1.00  0.00           H0.      0
ATOM    546  CB  THR A  37      58.949  41.166  40.194  1.00  0.00           C0.      0
ATOM    547  HB  THR A  37      60.017  41.031  40.022  1.00  0.00           H0.      0
ATOM    548  CG2 THR A  37      58.503  42.321  39.280  1.00  0.00           C0.      0
ATOM    549 HG21 THR A  37      57.435  42.507  39.389  1.00  0.00           H0.      0
ATOM    550 HG22 THR A  37      59.004  43.263  39.505  1.00  0.00           H0.      0
ATOM    551 HG23 THR A  37      58.652  42.156  38.213  1.00  0.00           H0.      0
ATOM    552  OG1 THR A  37      58.695  41.591  41.527  1.00  0.00           O0.      0
ATOM    553  HG1 THR A  37      59.286  41.083  42.087  1.00  0.00           H0.      0
ATOM    554  C   THR A  37      58.159  39.506  38.531  1.00  0.00           C0.      0
ATOM    555  O   THR A  37      57.211  39.810  37.805  1.00  0.00           O0.      0
ATOM    556  N   ARG A  38      59.224  38.832  38.197  1.00  0.00           N0.      0
ATOM    557  H   ARG A  38      59.938  38.631  38.882  1.00  0.00           H0.      0
ATOM    558  CA  ARG A  38      59.225  38.135  36.843  1.00  0.00           C0.      0
ATOM    559  HA  ARG A  38      58.962  38.887  36.099  1.00  0.00           H0.      0
ATOM    560  CB  ARG A  38      60.584  37.526  36.464  1.00  0.00           C0.      0
ATOM    561  HB2 ARG A  38      61.308  38.254  36.830  1.00  0.00           H0.      0
ATOM    562  HB3 ARG A  38      60.703  36.559  36.951  1.00  0.00           H0.      0
ATOM    563  CG  ARG A  38      60.676  37.314  34.924  1.00  0.00           C0.      0
ATOM    564  HG2 ARG A  38      61.741  37.286  34.697  1.00  0.00           H0.      0
ATOM    565  HG3 ARG A  38      60.199  36.347  34.763  1.00  0.00           H0.      0
ATOM    566  CD  ARG A  38      60.051  38.323  33.888  1.00  0.00           C0.      0
ATOM    567  HD2 ARG A  38      60.431  37.997  32.920  1.00  0.00           H0.      0
ATOM    568  HD3 ARG A  38      58.977  38.343  34.075  1.00  0.00           H0.      0
ATOM    569  NE  ARG A  38      60.593  39.654  34.235  1.00  0.00           N0.      0
ATOM    570  HE  ARG A  38      60.817  39.874  35.195  1.00  0.00           H0.      0
ATOM    571  CZ  ARG A  38      60.818  40.688  33.437  1.00  0.00           C0.      0
ATOM    572  NH1 ARG A  38      60.555  40.633  32.146  1.00  0.00           N0.      0
ATOM    573 HH11 ARG A  38      60.092  39.819  31.767  1.00  0.00           H0.      0
ATOM    574 HH12 ARG A  38      60.846  41.311  31.456  1.00  0.00           H0.      0
ATOM    575  NH2 ARG A  38      61.246  41.748  33.920  1.00  0.00           N0.      0
ATOM    576 HH21 ARG A  38      61.261  41.858  34.924  1.00  0.00           H0.      0
ATOM    577 HH22 ARG A  38      61.386  42.492  33.252  1.00  0.00           H0.      0
ATOM    578  C   ARG A  38      58.062  37.195  36.723  1.00  0.00           C0.      0
ATOM    579  O   ARG A  38      57.212  37.281  35.819  1.00  0.00           O0.      0
ATOM    580  N   SER A  39      57.959  36.182  37.594  1.00  0.00           N0.      0
ATOM    581  H   SER A  39      58.822  35.918  38.047  1.00  0.00           H0.      0
ATOM    582  CA  SER A  39      56.702  35.394  37.656  1.00  0.00           C0.      0
ATOM    583  HA  SER A  39      56.697  34.706  36.810  1.00  0.00           H0.      0
ATOM    584  CB  SER A  39      56.754  34.498  38.860  1.00  0.00           C0.      0
ATOM    585  HB2 SER A  39      56.585  35.027  39.798  1.00  0.00           H0.      0
ATOM    586  HB3 SER A  39      55.850  33.898  38.749  1.00  0.00           H0.      0
ATOM    587  OG  SER A  39      57.856  33.649  38.743  1.00  0.00           O0.      0
ATOM    588  HG  SER A  39      58.599  34.203  38.997  1.00  0.00           H0.      0
ATOM    589  C   SER A  39      55.401  36.147  37.661  1.00  0.00           C0.      0
ATOM    590  O   SER A  39      54.565  35.688  36.887  1.00  0.00           O0.      0
ATOM    591  N   ARG A  40      55.245  37.338  38.326  1.00  0.00           N0.      0
ATOM    592  H   ARG A  40      56.035  37.684  38.851  1.00  0.00           H0.      0
ATOM    593  CA  ARG A  40      53.992  38.039  38.261  1.00  0.00           C0.      0
ATOM    594  HA  ARG A  40      53.100  37.452  38.482  1.00  0.00           H0.      0
ATOM    595  CB  ARG A  40      53.966  39.137  39.353  1.00  0.00           C0.      0
ATOM    596  HB2 ARG A  40      54.113  38.556  40.263  1.00  0.00           H0.      0
ATOM    597  HB3 ARG A  40      54.748  39.866  39.141  1.00  0.00           H0.      0
ATOM    598  CG  ARG A  40      52.720  39.996  39.406  1.00  0.00           C0.      0
ATOM    599  HG2 ARG A  40      52.540  40.446  38.430  1.00  0.00           H0.      0
ATOM    600  HG3 ARG A  40      51.860  39.338  39.529  1.00  0.00           H0.      0
ATOM    601  CD  ARG A  40      52.756  41.183  40.409  1.00  0.00           C0.      0
ATOM    602  HD2 ARG A  40      52.791  40.760  41.413  1.00  0.00           H0.      0
ATOM    603  HD3 ARG A  40      53.688  41.747  40.374  1.00  0.00           H0.      0
ATOM    604  NE  ARG A  40      51.563  41.977  40.146  1.00  0.00           N0.      0
ATOM    605  HE  ARG A  40      51.228  41.944  39.193  1.00  0.00           H0.      0
ATOM    606  CZ  ARG A  40      51.184  42.985  40.860  1.00  0.00           C0.      0
ATOM    607  NH1 ARG A  40      51.428  43.008  42.169  1.00  0.00           N0.      0
ATOM    608 HH11 ARG A  40      51.720  42.172  42.654  1.00  0.00           H0.      0
ATOM    609 HH12 ARG A  40      51.188  43.864  42.647  1.00  0.00           H0.      0
ATOM    610  NH2 ARG A  40      50.580  44.034  40.348  1.00  0.00           N0.      0
ATOM    611 HH21 ARG A  40      50.380  44.154  39.365  1.00  0.00           H0.      0
ATOM    612 HH22 ARG A  40      50.342  44.779  40.987  1.00  0.00           H0.      0
ATOM    613  C   ARG A  40      53.786  38.562  36.833  1.00  0.00           C0.      0
ATOM    614  O   ARG A  40      52.730  38.457  36.252  1.00  0.00           O0.      0
ATOM    615  N   THR A  41      54.767  39.296  36.329  1.00  0.00           N0.      0
ATOM    616  H   THR A  41      55.537  39.402  36.974  1.00  0.00           H0.      0
ATOM    617  CA  THR A  41      54.848  39.820  34.974  1.00  0.00           C0.      0
ATOM    618  HA  THR A  41      54.063  40.576  34.980  1.00  0.00           H0.      0
ATOM    619  CB  THR A  41      56.343  40.310  34.784  1.00  0.00           C0.      0
ATOM    620  HB  THR A  41      57.074  39.517  34.941  1.00  0.00           H0.      0
ATOM    621  CG2 THR A  41      56.636  40.842  33.397  1.00  0.00           C0.      0
ATOM    622 HG21 THR A  41      56.100  41.788  33.328  1.00  0.00           H0.      0
ATOM    623 HG22 THR A  41      57.685  41.121  33.299  1.00  0.00           H0.      0
ATOM    624 HG23 THR A  41      56.390  40.085  32.652  1.00  0.00           H0.      0
ATOM    625  OG1 THR A  41      56.612  41.351  35.671  1.00  0.00           O0.      0
ATOM    626  HG1 THR A  41      56.554  41.012  36.567  1.00  0.00           H0.      0
ATOM    627  C   THR A  41      54.513  38.769  33.940  1.00  0.00           C0.      0
ATOM    628  O   THR A  41      53.844  39.036  32.929  1.00  0.00           O0.      0
ATOM    629  N   ALA A  42      54.954  37.540  34.211  1.00  0.00           N0.      0
ATOM    630  H   ALA A  42      55.539  37.400  35.022  1.00  0.00           H0.      0
ATOM    631  CA  ALA A  42      54.689  36.383  33.361  1.00  0.00           C0.      0
ATOM    632  HA  ALA A  42      54.771  36.748  32.338  1.00  0.00           H0.      0
ATOM    633  CB  ALA A  42      55.660  35.232  33.618  1.00  0.00           C0.      0
ATOM    634  HB1 ALA A  42      55.377  34.678  34.513  1.00  0.00           H0.      0
ATOM    635  HB2 ALA A  42      55.726  34.650  32.699  1.00  0.00           H0.      0
ATOM    636  HB3 ALA A  42      56.652  35.615  33.857  1.00  0.00           H0.      0
ATOM    637  C   ALA A  42      53.215  35.847  33.423  1.00  0.00           C0.      0
ATOM    638  O   ALA A  42      52.871  34.881  32.695  1.00  0.00           O0.      0
ATOM    639  N   GLU A  43      52.314  36.451  34.204  1.00  0.00           N0.      0
ATOM    640  H   GLU A  43      52.603  37.224  34.786  1.00  0.00           H0.      0
ATOM    641  CA  GLU A  43      50.883  36.106  34.340  1.00  0.00           C0.      0
ATOM    642  HA  GLU A  43      50.751  35.032  34.210  1.00  0.00           H0.      0
ATOM    643  CB  GLU A  43      50.501  36.161  35.800  1.00  0.00           C0.      0
ATOM    644  HB2 GLU A  43      51.183  35.447  36.262  1.00  0.00           H0.      0
ATOM    645  HB3 GLU A  43      50.647  37.208  36.067  1.00  0.00           H0.      0
ATOM    646  CG  GLU A  43      49.054  35.729  36.183  1.00  0.00           C0.      0
ATOM    647  HG2 GLU A  43      48.927  36.020  37.225  1.00  0.00           H0.      0
ATOM    648  HG3 GLU A  43      48.302  36.324  35.666  1.00  0.00           H0.      0
ATOM    649  CD  GLU A  43      48.770  34.236  35.882  1.00  0.00           C0.      0
ATOM    650  OE1 GLU A  43      48.886  33.398  36.787  1.00  0.00           O0.      0
ATOM    651  OE2 GLU A  43      48.440  33.860  34.745  1.00  0.00           O0.      0
ATOM    652  C   GLU A  43      50.051  36.946  33.338  1.00  0.00           C0.      0
ATOM    653  O   GLU A  43      49.067  36.389  32.751  1.00  0.00           O0.      0
ATOM    654  N   TYR A  44      50.414  38.192  33.045  1.00  0.00           N0.      0
ATOM    655  H   TYR A  44      51.201  38.556  33.563  1.00  0.00           H0.      0
ATOM    656  CA  TYR A  44      49.637  39.150  32.269  1.00  0.00           C0.      0
ATOM    657  HA  TYR A  44      49.088  38.614  31.495  1.00  0.00           H0.      0
ATOM    658  CB  TYR A  44      48.544  39.802  33.186  1.00  0.00           C0.      0
ATOM    659  HB2 TYR A  44      47.891  40.362  32.517  1.00  0.00           H0.      0
ATOM    660  HB3 TYR A  44      48.004  38.916  33.520  1.00  0.00           H0.      0
ATOM    661  CG  TYR A  44      49.047  40.557  34.392  1.00  0.00           C0.      0
ATOM    662  CD1 TYR A  44      49.511  41.869  34.198  1.00  0.00           C0.      0
ATOM    663  HD1 TYR A  44      49.567  42.269  33.196  1.00  0.00           H0.      0
ATOM    664  CE1 TYR A  44      49.877  42.617  35.371  1.00  0.00           C0.      0
ATOM    665  HE1 TYR A  44      50.041  43.684  35.335  1.00  0.00           H0.      0
ATOM    666  CZ  TYR A  44      49.911  41.992  36.617  1.00  0.00           C0.      0
ATOM    667  OH  TYR A  44      50.092  42.658  37.779  1.00  0.00           O0.      0
ATOM    668  HH  TYR A  44      50.106  43.593  37.561  1.00  0.00           H0.      0
ATOM    669  CE2 TYR A  44      49.526  40.591  36.752  1.00  0.00           C0.      0
ATOM    670  HE2 TYR A  44      49.475  40.132  37.729  1.00  0.00           H0.      0
ATOM    671  CD2 TYR A  44      49.099  39.901  35.631  1.00  0.00           C0.      0
ATOM    672  HD2 TYR A  44      48.673  38.910  35.684  1.00  0.00           H0.      0
ATOM    673  C   TYR A  44      50.355  40.235  31.406  1.00  0.00           C0.      0
ATOM    674  O   TYR A  44      49.637  41.093  30.866  1.00  0.00           O0.      0
ATOM    675  N   LYS A  45      51.697  40.262  31.206  1.00  0.00           N0.      0
ATOM    676  H   LYS A  45      52.227  39.425  31.402  1.00  0.00           H0.      0
ATOM    677  CA  LYS A  45      52.277  41.331  30.343  1.00  0.00           C0.      0
ATOM    678  HA  LYS A  45      52.050  42.281  30.827  1.00  0.00           H0.      0
ATOM    679  CB  LYS A  45      53.812  41.115  30.373  1.00  0.00           C0.      0
ATOM    680  HB2 LYS A  45      54.122  40.982  31.410  1.00  0.00           H0.      0
ATOM    681  HB3 LYS A  45      54.074  40.269  29.738  1.00  0.00           H0.      0
ATOM    682  CG  LYS A  45      54.569  42.300  29.806  1.00  0.00           C0.      0
ATOM    683  HG2 LYS A  45      54.239  42.403  28.773  1.00  0.00           H0.      0
ATOM    684  HG3 LYS A  45      54.243  43.203  30.323  1.00  0.00           H0.      0
ATOM    685  CD  LYS A  45      56.110  42.215  29.893  1.00  0.00           C0.      0
ATOM    686  HD2 LYS A  45      56.324  42.355  30.953  1.00  0.00           H0.      0
ATOM    687  HD3 LYS A  45      56.355  41.198  29.586  1.00  0.00           H0.      0
ATOM    688  CE  LYS A  45      56.682  43.305  28.991  1.00  0.00           C0.      0
ATOM    689  HE2 LYS A  45      56.426  43.162  27.941  1.00  0.00           H0.      0
ATOM    690  HE3 LYS A  45      56.392  44.290  29.357  1.00  0.00           H0.      0
ATOM    691  NZ  LYS A  45      58.175  43.298  28.985  1.00  0.00           N0.      0
ATOM    692  HZ1 LYS A  45      58.523  43.473  29.917  1.00  0.00           H0.      0
ATOM    693  HZ2 LYS A  45      58.419  42.393  28.609  1.00  0.00           H0.      0
ATOM    694  HZ3 LYS A  45      58.621  43.934  28.339  1.00  0.00           H0.      0
ATOM    695  C   LYS A  45      51.804  41.332  28.879  1.00  0.00           C0.      0
ATOM    696  O   LYS A  45      51.386  42.344  28.340  1.00  0.00           O0.      0
ATOM    697  N   ALA A  46      51.693  40.104  28.320  1.00  0.00           N0.      0
ATOM    698  H   ALA A  46      52.178  39.381  28.833  1.00  0.00           H0.      0
ATOM    699  CA  ALA A  46      51.323  39.955  26.923  1.00  0.00           C0.      0
ATOM    700  HA  ALA A  46      51.994  40.629  26.391  1.00  0.00           H0.      0
ATOM    701  CB  ALA A  46      51.606  38.556  26.508  1.00  0.00           C0.      0
ATOM    702  HB1 ALA A  46      50.957  37.886  27.072  1.00  0.00           H0.      0
ATOM    703  HB2 ALA A  46      51.536  38.468  25.424  1.00  0.00           H0.      0
ATOM    704  HB3 ALA A  46      52.649  38.327  26.728  1.00  0.00           H0.      0
ATOM    705  C   ALA A  46      49.861  40.356  26.680  1.00  0.00           C0.      0
ATOM    706  O   ALA A  46      49.627  40.886  25.576  1.00  0.00           O0.      0
ATOM    707  N   TRP A  47      49.014  40.140  27.655  1.00  0.00           N0.      0
ATOM    708  H   TRP A  47      49.297  39.641  28.486  1.00  0.00           H0.      0
ATOM    709  CA  TRP A  47      47.548  40.470  27.658  1.00  0.00           C0.      0
ATOM    710  HA  TRP A  47      47.086  40.001  26.789  1.00  0.00           H0.      0
ATOM    711  CB  TRP A  47      46.886  39.878  28.896  1.00  0.00           C0.      0
ATOM    712  HB2 TRP A  47      47.009  38.802  28.768  1.00  0.00           H0.      0
ATOM    713  HB3 TRP A  47      47.446  40.175  29.783  1.00  0.00           H0.      0
ATOM    714  CG  TRP A  47      45.385  40.161  28.944  1.00  0.00           C0.      0
ATOM    715  CD1 TRP A  47      44.435  39.377  28.442  1.00  0.00           C0.      0
ATOM    716  HD1 TRP A  47      44.627  38.439  27.942  1.00  0.00           H0.      0
ATOM    717  NE1 TRP A  47      43.192  40.053  28.474  1.00  0.00           N0.      0
ATOM    718  HE1 TRP A  47      42.349  39.632  28.112  1.00  0.00           H0.      0
ATOM    719  CE2 TRP A  47      43.319  41.380  29.048  1.00  0.00           C0.      0
ATOM    720  CZ2 TRP A  47      42.423  42.411  29.359  1.00  0.00           C0.      0
ATOM    721  HZ2 TRP A  47      41.375  42.434  29.098  1.00  0.00           H0.      0
ATOM    722  CH2 TRP A  47      42.925  43.468  30.127  1.00  0.00           C0.      0
ATOM    723  HH2 TRP A  47      42.308  44.307  30.413  1.00  0.00           H0.      0
ATOM    724  CZ3 TRP A  47      44.265  43.506  30.519  1.00  0.00           C0.      0
ATOM    725  HZ3 TRP A  47      44.679  44.375  31.009  1.00  0.00           H0.      0
ATOM    726  CE3 TRP A  47      45.181  42.489  30.132  1.00  0.00           C0.      0
ATOM    727  HE3 TRP A  47      46.194  42.459  30.506  1.00  0.00           H0.      0
ATOM    728  CD2 TRP A  47      44.698  41.358  29.460  1.00  0.00           C0.      0
ATOM    729  C   TRP A  47      47.337  41.948  27.666  1.00  0.00           C0.      0
ATOM    730  O   TRP A  47      46.579  42.498  26.883  1.00  0.00           O0.      0
ATOM    731  N   LEU A  48      48.105  42.667  28.504  1.00  0.00           N0.      0
ATOM    732  H   LEU A  48      48.817  42.191  29.039  1.00  0.00           H0.      0
ATOM    733  CA  LEU A  48      47.956  44.143  28.643  1.00  0.00           C0.      0
ATOM    734  HA  LEU A  48      46.876  44.287  28.615  1.00  0.00           H0.      0
ATOM    735  CB  LEU A  48      48.472  44.753  29.936  1.00  0.00           C0.      0
ATOM    736  HB2 LEU A  48      48.015  44.256  30.791  1.00  0.00           H0.      0
ATOM    737  HB3 LEU A  48      49.499  44.422  30.094  1.00  0.00           H0.      0
ATOM    738  CG  LEU A  48      48.410  46.295  30.045  1.00  0.00           C0.      0
ATOM    739  HG  LEU A  48      48.990  46.756  29.245  1.00  0.00           H0.      0
ATOM    740  CD1 LEU A  48      46.988  46.787  30.086  1.00  0.00           C0.      0
ATOM    741 HD11 LEU A  48      46.972  47.868  30.221  1.00  0.00           H0.      0
ATOM    742 HD12 LEU A  48      46.511  46.491  29.152  1.00  0.00           H0.      0
ATOM    743 HD13 LEU A  48      46.528  46.276  30.932  1.00  0.00           H0.      0
ATOM    744  CD2 LEU A  48      49.127  46.558  31.420  1.00  0.00           C0.      0
ATOM    745 HD21 LEU A  48      49.216  47.639  31.525  1.00  0.00           H0.      0
ATOM    746 HD22 LEU A  48      48.471  46.339  32.263  1.00  0.00           H0.      0
ATOM    747 HD23 LEU A  48      50.177  46.276  31.508  1.00  0.00           H0.      0
ATOM    748  C   LEU A  48      48.404  44.784  27.361  1.00  0.00           C0.      0
ATOM    749  O   LEU A  48      47.700  45.568  26.775  1.00  0.00           O0.      0
ATOM    750  N   LEU A  49      49.637  44.436  26.970  1.00  0.00           N0.      0
ATOM    751  H   LEU A  49      50.159  43.742  27.487  1.00  0.00           H0.      0
ATOM    752  CA  LEU A  49      50.177  44.854  25.721  1.00  0.00           C0.      0
ATOM    753  HA  LEU A  49      50.240  45.942  25.736  1.00  0.00           H0.      0
ATOM    754  CB  LEU A  49      51.573  44.262  25.448  1.00  0.00           C0.      0
ATOM    755  HB2 LEU A  49      51.524  43.186  25.616  1.00  0.00           H0.      0
ATOM    756  HB3 LEU A  49      51.984  44.475  24.461  1.00  0.00           H0.      0
ATOM    757  CG  LEU A  49      52.628  44.919  26.367  1.00  0.00           C0.      0
ATOM    758  HG  LEU A  49      52.280  44.979  27.398  1.00  0.00           H0.      0
ATOM    759  CD1 LEU A  49      53.902  43.989  26.245  1.00  0.00           C0.      0
ATOM    760 HD11 LEU A  49      54.647  44.338  26.960  1.00  0.00           H0.      0
ATOM    761 HD12 LEU A  49      53.789  42.932  26.486  1.00  0.00           H0.      0
ATOM    762 HD13 LEU A  49      54.353  44.001  25.253  1.00  0.00           H0.      0
ATOM    763  CD2 LEU A  49      52.974  46.328  25.834  1.00  0.00           C0.      0
ATOM    764 HD21 LEU A  49      52.138  46.992  25.616  1.00  0.00           H0.      0
ATOM    765 HD22 LEU A  49      53.716  46.781  26.492  1.00  0.00           H0.      0
ATOM    766 HD23 LEU A  49      53.451  46.288  24.855  1.00  0.00           H0.      0
ATOM    767  C   LEU A  49      49.303  44.664  24.562  1.00  0.00           C0.      0
ATOM    768  O   LEU A  49      49.120  45.574  23.717  1.00  0.00           O0.      0
ATOM    769  N   GLY A  50      48.769  43.469  24.407  1.00  0.00           N0.      0
ATOM    770  H   GLY A  50      48.932  42.740  25.086  1.00  0.00           H0.      0
ATOM    771  CA  GLY A  50      47.716  42.970  23.497  1.00  0.00           C0.      0
ATOM    772  HA2 GLY A  50      48.148  42.783  22.514  1.00  0.00           H0.      0
ATOM    773  HA3 GLY A  50      47.313  42.032  23.878  1.00  0.00           H0.      0
ATOM    774  C   GLY A  50      46.536  43.969  23.418  1.00  0.00           C0.      0
ATOM    775  O   GLY A  50      46.324  44.425  22.298  1.00  0.00           O0.      0
ATOM    776  N   LEU A  51      45.943  44.314  24.500  1.00  0.00           N0.      0
ATOM    777  H   LEU A  51      46.317  43.989  25.380  1.00  0.00           H0.      0
ATOM    778  CA  LEU A  51      44.785  45.232  24.616  1.00  0.00           C0.      0
ATOM    779  HA  LEU A  51      43.976  44.838  24.001  1.00  0.00           H0.      0
ATOM    780  CB  LEU A  51      44.255  45.219  26.027  1.00  0.00           C0.      0
ATOM    781  HB2 LEU A  51      43.835  44.224  26.179  1.00  0.00           H0.      0
ATOM    782  HB3 LEU A  51      45.039  45.383  26.767  1.00  0.00           H0.      0
ATOM    783  CG  LEU A  51      43.073  46.189  26.301  1.00  0.00           C0.      0
ATOM    784  HG  LEU A  51      43.240  47.150  25.816  1.00  0.00           H0.      0
ATOM    785  CD1 LEU A  51      41.729  45.761  25.591  1.00  0.00           C0.      0
ATOM    786 HD11 LEU A  51      40.864  46.362  25.872  1.00  0.00           H0.      0
ATOM    787 HD12 LEU A  51      41.822  45.738  24.505  1.00  0.00           H0.      0
ATOM    788 HD13 LEU A  51      41.454  44.772  25.958  1.00  0.00           H0.      0
ATOM    789  CD2 LEU A  51      42.860  46.445  27.765  1.00  0.00           C0.      0
ATOM    790 HD21 LEU A  51      42.048  47.127  28.016  1.00  0.00           H0.      0
ATOM    791 HD22 LEU A  51      42.674  45.524  28.318  1.00  0.00           H0.      0
ATOM    792 HD23 LEU A  51      43.630  47.139  28.102  1.00  0.00           H0.      0
ATOM    793  C   LEU A  51      45.209  46.620  24.117  1.00  0.00           C0.      0
ATOM    794  O   LEU A  51      44.480  47.293  23.379  1.00  0.00           O0.      0
ATOM    795  N   LEU A  52      46.372  47.160  24.461  1.00  0.00           N0.      0
ATOM    796  H   LEU A  52      46.966  46.603  25.059  1.00  0.00           H0.      0
ATOM    797  CA  LEU A  52      46.853  48.400  23.891  1.00  0.00           C0.      0
ATOM    798  HA  LEU A  52      46.108  49.177  24.063  1.00  0.00           H0.      0
ATOM    799  CB  LEU A  52      48.030  48.759  24.787  1.00  0.00           C0.      0
ATOM    800  HB2 LEU A  52      48.780  47.972  24.700  1.00  0.00           H0.      0
ATOM    801  HB3 LEU A  52      48.389  49.690  24.347  1.00  0.00           H0.      0
ATOM    802  CG  LEU A  52      47.703  49.001  26.238  1.00  0.00           C0.      0
ATOM    803  HG  LEU A  52      47.156  48.159  26.661  1.00  0.00           H0.      0
ATOM    804  CD1 LEU A  52      48.935  48.934  27.061  1.00  0.00           C0.      0
ATOM    805 HD11 LEU A  52      48.630  49.310  28.037  1.00  0.00           H0.      0
ATOM    806 HD12 LEU A  52      49.297  47.907  27.012  1.00  0.00           H0.      0
ATOM    807 HD13 LEU A  52      49.688  49.609  26.653  1.00  0.00           H0.      0
ATOM    808  CD2 LEU A  52      46.859  50.219  26.560  1.00  0.00           C0.      0
ATOM    809 HD21 LEU A  52      46.612  50.298  27.619  1.00  0.00           H0.      0
ATOM    810 HD22 LEU A  52      47.396  51.145  26.353  1.00  0.00           H0.      0
ATOM    811 HD23 LEU A  52      45.931  50.235  25.989  1.00  0.00           H0.      0
ATOM    812  C   LEU A  52      47.205  48.222  22.409  1.00  0.00           C0.      0
ATOM    813  O   LEU A  52      46.921  49.134  21.611  1.00  0.00           O0.      0
ATOM    814  N   ARG A  53      47.862  47.189  21.906  1.00  0.00           N0.      0
ATOM    815  H   ARG A  53      48.014  46.506  22.634  1.00  0.00           H0.      0
ATOM    816  CA  ARG A  53      48.250  47.016  20.472  1.00  0.00           C0.      0
ATOM    817  HA  ARG A  53      48.843  47.845  20.085  1.00  0.00           H0.      0
ATOM    818  CB  ARG A  53      49.101  45.695  20.452  1.00  0.00           C0.      0
ATOM    819  HB2 ARG A  53      48.613  44.960  21.092  1.00  0.00           H0.      0
ATOM    820  HB3 ARG A  53      49.102  45.333  19.424  1.00  0.00           H0.      0
ATOM    821  CG  ARG A  53      50.540  46.020  20.954  1.00  0.00           C0.      0
ATOM    822  HG2 ARG A  53      51.082  46.485  20.131  1.00  0.00           H0.      0
ATOM    823  HG3 ARG A  53      50.693  46.573  21.880  1.00  0.00           H0.      0
ATOM    824  CD  ARG A  53      51.248  44.716  21.269  1.00  0.00           C0.      0
ATOM    825  HD2 ARG A  53      50.669  44.200  22.035  1.00  0.00           H0.      0
ATOM    826  HD3 ARG A  53      51.194  44.064  20.397  1.00  0.00           H0.      0
ATOM    827  NE  ARG A  53      52.696  44.912  21.632  1.00  0.00           N0.      0
ATOM    828  HE  ARG A  53      53.115  45.784  21.343  1.00  0.00           H0.      0
ATOM    829  CZ  ARG A  53      53.548  43.975  21.988  1.00  0.00           C0.      0
ATOM    830  NH1 ARG A  53      53.164  42.756  22.400  1.00  0.00           N0.      0
ATOM    831 HH11 ARG A  53      52.186  42.514  22.335  1.00  0.00           H0.      0
ATOM    832 HH12 ARG A  53      53.840  42.006  22.434  1.00  0.00           H0.      0
ATOM    833  NH2 ARG A  53      54.833  44.292  22.081  1.00  0.00           N0.      0
ATOM    834 HH21 ARG A  53      55.129  45.245  21.925  1.00  0.00           H0.      0
ATOM    835 HH22 ARG A  53      55.546  43.635  22.366  1.00  0.00           H0.      0
ATOM    836  C   ARG A  53      47.140  46.914  19.542  1.00  0.00           C0.      0
ATOM    837  O   ARG A  53      47.225  47.370  18.425  1.00  0.00           O0.      0
ATOM    838  N   GLN A  54      46.023  46.440  20.010  1.00  0.00           N0.      0
ATOM    839  H   GLN A  54      46.113  45.831  20.810  1.00  0.00           H0.      0
ATOM    840  CA  GLN A  54      44.681  46.375  19.414  1.00  0.00           C0.      0
ATOM    841  HA  GLN A  54      44.740  45.901  18.434  1.00  0.00           H0.      0
ATOM    842  CB  GLN A  54      43.966  45.334  20.308  1.00  0.00           C0.      0
ATOM    843  HB2 GLN A  54      44.448  44.366  20.169  1.00  0.00           H0.      0
ATOM    844  HB3 GLN A  54      44.101  45.658  21.341  1.00  0.00           H0.      0
ATOM    845  CG  GLN A  54      42.496  45.195  20.077  1.00  0.00           C0.      0
ATOM    846  HG2 GLN A  54      42.091  46.204  20.157  1.00  0.00           H0.      0
ATOM    847  HG3 GLN A  54      42.364  44.743  19.095  1.00  0.00           H0.      0
ATOM    848  CD  GLN A  54      41.713  44.254  21.102  1.00  0.00           C0.      0
ATOM    849  OE1 GLN A  54      41.583  44.481  22.273  1.00  0.00           O0.      0
ATOM    850  NE2 GLN A  54      41.068  43.170  20.610  1.00  0.00           N0.      0
ATOM    851 HE21 GLN A  54      40.569  42.632  21.304  1.00  0.00           H0.      0
ATOM    852 HE22 GLN A  54      41.065  42.970  19.620  1.00  0.00           H0.      0
ATOM    853  C   GLN A  54      43.977  47.741  19.137  1.00  0.00           C0.      0
ATOM    854  O   GLN A  54      43.106  47.748  18.309  1.00  0.00           O0.      0
ATOM    855  N   HIP A  55      44.341  48.753  19.891  1.00  0.00           N0.      0
ATOM    856  H   HIP A  55      45.126  48.552  20.493  1.00  0.00           H0.      0
ATOM    857  CA  HIP A  55      43.695  50.094  19.944  1.00  0.00           C0.      0
ATOM    858  HA  HIP A  55      42.964  50.121  19.136  1.00  0.00           H0.      0
ATOM    859  CB  HIP A  55      42.958  50.200  21.325  1.00  0.00           C0.      0
ATOM    860  HB2 HIP A  55      43.639  50.080  22.168  1.00  0.00           H0.      0
ATOM    861  HB3 HIP A  55      42.728  51.262  21.410  1.00  0.00           H0.      0
ATOM    862  CG  HIP A  55      41.838  49.199  21.529  1.00  0.00           C0.      0
ATOM    863  ND1 HIP A  55      40.835  48.857  20.633  1.00  0.00           N0.      0
ATOM    864  HD1 HIP A  55      40.724  49.179  19.682  1.00  0.00           H0.      0
ATOM    865  CE1 HIP A  55      40.027  47.944  21.171  1.00  0.00           C0.      0
ATOM    866  HE1 HIP A  55      39.239  47.417  20.653  1.00  0.00           H0.      0
ATOM    867  NE2 HIP A  55      40.496  47.664  22.385  1.00  0.00           N0.      0
ATOM    868  HE2 HIP A  55      40.147  46.881  22.919  1.00  0.00           H0.      0
ATOM    869  CD2 HIP A  55      41.652  48.376  22.583  1.00  0.00           C0.      0
ATOM    870  HD2 HIP A  55      42.289  48.251  23.446  1.00  0.00           H0.      0
ATOM    871  C   HIP A  55      44.614  51.237  19.608  1.00  0.00           C0.      0
ATOM    872  O   HIP A  55      44.230  52.434  19.711  1.00  0.00           O0.      0
ATOM    873  N   GLY A  56      45.882  50.960  19.229  1.00  0.00           N0.      0
ATOM    874  H   GLY A  56      46.201  50.006  19.134  1.00  0.00           H0.      0
ATOM    875  CA  GLY A  56      46.947  51.907  18.859  1.00  0.00           C0.      0
ATOM    876  HA2 GLY A  56      47.847  51.346  18.608  1.00  0.00           H0.      0
ATOM    877  HA3 GLY A  56      46.607  52.472  17.991  1.00  0.00           H0.      0
ATOM    878  C   GLY A  56      47.340  52.890  20.004  1.00  0.00           C0.      0
ATOM    879  O   GLY A  56      47.410  54.104  19.711  1.00  0.00           O0.      0
ATOM    880  N   CYS A  57      47.530  52.396  21.212  1.00  0.00           N0.      0
ATOM    881  H   CYS A  57      47.396  51.422  21.442  1.00  0.00           H0.      0
ATOM    882  CA  CYS A  57      47.922  53.227  22.349  1.00  0.00           C0.      0
ATOM    883  HA  CYS A  57      47.600  54.267  22.288  1.00  0.00           H0.      0
ATOM    884  CB  CYS A  57      47.392  52.573  23.570  1.00  0.00           C0.      0
ATOM    885  HB2 CYS A  57      47.912  51.651  23.828  1.00  0.00           H0.      0
ATOM    886  HB3 CYS A  57      47.591  53.220  24.424  1.00  0.00           H0.      0
ATOM    887  SG  CYS A  57      45.589  52.250  23.580  1.00  0.00           S0.      0
ATOM    888  HG  CYS A  57      45.320  53.423  23.000  1.00  0.00           H0.      0
ATOM    889  C   CYS A  57      49.459  53.420  22.333  1.00  0.00           C0.      0
ATOM    890  O   CYS A  57      50.153  52.441  21.991  1.00  0.00           O0.      0
ATOM    891  N   HIE A  58      49.918  54.559  22.954  1.00  0.00           N0.      0
ATOM    892  H   HIE A  58      49.269  55.328  23.039  1.00  0.00           H0.      0
ATOM    893  CA  HIE A  58      51.315  54.854  23.352  1.00  0.00           C0.      0
ATOM    894  HA  HIE A  58      51.806  53.888  23.468  1.00  0.00           H0.      0
ATOM    895  CB  HIE A  58      52.037  55.555  22.192  1.00  0.00           C0.      0
ATOM    896  HB2 HIE A  58      51.963  55.034  21.238  1.00  0.00           H0.      0
ATOM    897  HB3 HIE A  58      51.457  56.461  22.016  1.00  0.00           H0.      0
ATOM    898  CG  HIE A  58      53.524  55.773  22.357  1.00  0.00           C0.      0
ATOM    899  ND1 HIE A  58      54.437  54.758  22.416  1.00  0.00           N0.      0
ATOM    900  CE1 HIE A  58      55.609  55.291  22.624  1.00  0.00           C0.      0
ATOM    901  HE1 HIE A  58      56.558  54.779  22.673  1.00  0.00           H0.      0
ATOM    902  NE2 HIE A  58      55.469  56.618  22.711  1.00  0.00           N0.      0
ATOM    903  HE2 HIE A  58      56.193  57.318  22.790  1.00  0.00           H0.      0
ATOM    904  CD2 HIE A  58      54.166  56.896  22.534  1.00  0.00           C0.      0
ATOM    905  HD2 HIE A  58      53.733  57.886  22.524  1.00  0.00           H0.      0
ATOM    906  C   HIE A  58      51.485  55.549  24.627  1.00  0.00           C0.      0
ATOM    907  O   HIE A  58      52.323  55.214  25.470  1.00  0.00           O0.      0
ATOM    908  N   ARG A  59      50.758  56.674  24.648  1.00  0.00           N0.      0
ATOM    909  H   ARG A  59      50.118  56.900  23.899  1.00  0.00           H0.      0
ATOM    910  CA  ARG A  59      50.674  57.607  25.778  1.00  0.00           C0.      0
ATOM    911  HA  ARG A  59      51.679  57.756  26.173  1.00  0.00           H0.      0
ATOM    912  CB  ARG A  59      50.440  59.008  25.284  1.00  0.00           C0.      0
ATOM    913  HB2 ARG A  59      51.221  59.407  24.635  1.00  0.00           H0.      0
ATOM    914  HB3 ARG A  59      49.545  59.004  24.661  1.00  0.00           H0.      0
ATOM    915  CG  ARG A  59      50.238  60.116  26.299  1.00  0.00           C0.      0
ATOM    916  HG2 ARG A  59      49.327  59.853  26.836  1.00  0.00           H0.      0
ATOM    917  HG3 ARG A  59      51.018  60.192  27.057  1.00  0.00           H0.      0
ATOM    918  CD  ARG A  59      50.110  61.526  25.633  1.00  0.00           C0.      0
ATOM    919  HD2 ARG A  59      51.038  62.010  25.329  1.00  0.00           H0.      0
ATOM    920  HD3 ARG A  59      49.443  61.450  24.774  1.00  0.00           H0.      0
ATOM    921  NE  ARG A  59      49.514  62.394  26.672  1.00  0.00           N0.      0
ATOM    922  HE  ARG A  59      48.510  62.438  26.768  1.00  0.00           H0.      0
ATOM    923  CZ  ARG A  59      50.030  63.075  27.634  1.00  0.00           C0.      0
ATOM    924  NH1 ARG A  59      51.322  63.093  27.748  1.00  0.00           N0.      0
ATOM    925 HH11 ARG A  59      51.914  62.581  27.110  1.00  0.00           H0.      0
ATOM    926 HH12 ARG A  59      51.628  63.738  28.463  1.00  0.00           H0.      0
ATOM    927  NH2 ARG A  59      49.383  63.886  28.386  1.00  0.00           N0.      0
ATOM    928 HH21 ARG A  59      48.410  64.037  28.161  1.00  0.00           H0.      0
ATOM    929 HH22 ARG A  59      49.793  64.289  29.217  1.00  0.00           H0.      0
ATOM    930  C   ARG A  59      49.650  57.168  26.812  1.00  0.00           C0.      0
ATOM    931  O   ARG A  59      48.420  57.258  26.669  1.00  0.00           O0.      0
ATOM    932  N   VAL A  60      50.147  56.669  27.863  1.00  0.00           N0.      0
ATOM    933  H   VAL A  60      51.156  56.700  27.896  1.00  0.00           H0.      0
ATOM    934  CA  VAL A  60      49.430  55.873  28.843  1.00  0.00           C0.      0
ATOM    935  HA  VAL A  60      48.373  56.102  28.713  1.00  0.00           H0.      0
ATOM    936  CB  VAL A  60      49.741  54.405  28.619  1.00  0.00           C0.      0
ATOM    937  HB  VAL A  60      49.175  53.950  29.431  1.00  0.00           H0.      0
ATOM    938  CG1 VAL A  60      49.210  53.824  27.320  1.00  0.00           C0.      0
ATOM    939 HG11 VAL A  60      48.196  54.163  27.107  1.00  0.00           H0.      0
ATOM    940 HG12 VAL A  60      49.764  54.164  26.444  1.00  0.00           H0.      0
ATOM    941 HG13 VAL A  60      49.132  52.737  27.306  1.00  0.00           H0.      0
ATOM    942  CG2 VAL A  60      51.204  53.988  28.742  1.00  0.00           C0.      0
ATOM    943 HG21 VAL A  60      51.628  54.306  29.695  1.00  0.00           H0.      0
ATOM    944 HG22 VAL A  60      51.308  52.905  28.682  1.00  0.00           H0.      0
ATOM    945 HG23 VAL A  60      51.760  54.489  27.951  1.00  0.00           H0.      0
ATOM    946  C   VAL A  60      49.745  56.341  30.274  1.00  0.00           C0.      0
ATOM    947  O   VAL A  60      50.765  56.992  30.542  1.00  0.00           O0.      0
ATOM    948  N   LEU A  61      48.899  55.990  31.182  1.00  0.00           N0.      0
ATOM    949  H   LEU A  61      48.101  55.439  30.899  1.00  0.00           H0.      0
ATOM    950  CA  LEU A  61      48.937  56.425  32.563  1.00  0.00           C0.      0
ATOM    951  HA  LEU A  61      49.954  56.744  32.787  1.00  0.00           H0.      0
ATOM    952  CB  LEU A  61      47.956  57.651  32.730  1.00  0.00           C0.      0
ATOM    953  HB2 LEU A  61      48.145  58.294  31.871  1.00  0.00           H0.      0
ATOM    954  HB3 LEU A  61      46.937  57.266  32.690  1.00  0.00           H0.      0
ATOM    955  CG  LEU A  61      48.215  58.375  34.119  1.00  0.00           C0.      0
ATOM    956  HG  LEU A  61      49.261  58.271  34.408  1.00  0.00           H0.      0
ATOM    957  CD1 LEU A  61      47.990  59.902  34.308  1.00  0.00           C0.      0
ATOM    958 HD11 LEU A  61      48.424  60.525  33.525  1.00  0.00           H0.      0
ATOM    959 HD12 LEU A  61      46.905  59.989  34.372  1.00  0.00           H0.      0
ATOM    960 HD13 LEU A  61      48.456  60.141  35.263  1.00  0.00           H0.      0
ATOM    961  CD2 LEU A  61      47.424  57.707  35.284  1.00  0.00           C0.      0
ATOM    962 HD21 LEU A  61      46.379  57.493  35.063  1.00  0.00           H0.      0
ATOM    963 HD22 LEU A  61      47.856  56.799  35.705  1.00  0.00           H0.      0
ATOM    964 HD23 LEU A  61      47.454  58.355  36.160  1.00  0.00           H0.      0
ATOM    965  C   LEU A  61      48.607  55.200  33.454  1.00  0.00           C0.      0
ATOM    966  O   LEU A  61      47.625  54.478  33.261  1.00  0.00           O0.      0
ATOM    967  N   ASH A  62      49.389  55.023  34.524  1.00  0.00           N0.      0
ATOM    968  H   ASH A  62      50.202  55.608  34.662  1.00  0.00           H0.      0
ATOM    969  CA  ASH A  62      49.207  53.934  35.535  1.00  0.00           C0.      0
ATOM    970  HA  ASH A  62      48.454  53.205  35.235  1.00  0.00           H0.      0
ATOM    971  CB  ASH A  62      50.543  53.212  35.668  1.00  0.00           C0.      0
ATOM    972  HB2 ASH A  62      50.800  52.838  34.677  1.00  0.00           H0.      0
ATOM    973  HB3 ASH A  62      51.358  53.805  36.083  1.00  0.00           H0.      0
ATOM    974  CG  ASH A  62      50.312  51.893  36.581  1.00  0.00           C0.      0
ATOM    975  OD1 ASH A  62      51.269  51.201  36.985  1.00  0.00           O0.      0
ATOM    976  OD2 ASH A  62      49.154  51.688  37.228  1.00  0.00           O0.      0
ATOM    977  HD2 ASH A  62      49.081  50.770  37.500  1.00  0.00           H0.      0
ATOM    978  C   ASH A  62      48.860  54.519  36.930  1.00  0.00           C0.      0
ATOM    979  O   ASH A  62      49.725  55.092  37.612  1.00  0.00           O0.      0
ATOM    980  N   VAL A  63      47.558  54.547  37.298  1.00  0.00           N0.      0
ATOM    981  H   VAL A  63      46.905  54.124  36.654  1.00  0.00           H0.      0
ATOM    982  CA  VAL A  63      46.974  55.424  38.335  1.00  0.00           C0.      0
ATOM    983  HA  VAL A  63      47.675  56.256  38.404  1.00  0.00           H0.      0
ATOM    984  CB  VAL A  63      45.576  55.900  37.904  1.00  0.00           C0.      0
ATOM    985  HB  VAL A  63      45.706  56.210  36.867  1.00  0.00           H0.      0
ATOM    986  CG1 VAL A  63      44.413  54.898  38.103  1.00  0.00           C0.      0
ATOM    987 HG11 VAL A  63      44.237  54.721  39.164  1.00  0.00           H0.      0
ATOM    988 HG12 VAL A  63      43.489  55.209  37.616  1.00  0.00           H0.      0
ATOM    989 HG13 VAL A  63      44.804  53.950  37.733  1.00  0.00           H0.      0
ATOM    990  CG2 VAL A  63      45.073  57.242  38.512  1.00  0.00           C0.      0
ATOM    991 HG21 VAL A  63      45.913  57.937  38.504  1.00  0.00           H0.      0
ATOM    992 HG22 VAL A  63      44.213  57.506  37.897  1.00  0.00           H0.      0
ATOM    993 HG23 VAL A  63      44.748  57.130  39.546  1.00  0.00           H0.      0
ATOM    994  C   VAL A  63      47.085  54.858  39.710  1.00  0.00           C0.      0
ATOM    995  O   VAL A  63      46.600  55.483  40.684  1.00  0.00           O0.      0
ATOM    996  N   ALA A  64      47.556  53.616  39.864  1.00  0.00           N0.      0
ATOM    997  H   ALA A  64      47.789  53.151  38.998  1.00  0.00           H0.      0
ATOM    998  CA  ALA A  64      47.701  52.896  41.065  1.00  0.00           C0.      0
ATOM    999  HA  ALA A  64      47.777  53.592  41.900  1.00  0.00           H0.      0
ATOM   1000  CB  ALA A  64      46.586  51.849  41.049  1.00  0.00           C0.      0
ATOM   1001  HB1 ALA A  64      46.794  50.982  40.422  1.00  0.00           H0.      0
ATOM   1002  HB2 ALA A  64      46.490  51.472  42.067  1.00  0.00           H0.      0
ATOM   1003  HB3 ALA A  64      45.598  52.218  40.773  1.00  0.00           H0.      0
ATOM   1004  C   ALA A  64      49.076  52.160  40.981  1.00  0.00           C0.      0
ATOM   1005  O   ALA A  64      49.161  50.942  41.113  1.00  0.00           O0.      0
ATOM   1006  N   CYS A  65      50.153  52.904  40.664  1.00  0.00           N0.      0
ATOM   1007  H   CYS A  65      49.961  53.846  40.353  1.00  0.00           H0.      0
ATOM   1008  CA  CYS A  65      51.501  52.386  40.393  1.00  0.00           C0.      0
ATOM   1009  HA  CYS A  65      51.423  51.807  39.473  1.00  0.00           H0.      0
ATOM   1010  CB  CYS A  65      52.313  53.661  40.157  1.00  0.00           C0.      0
ATOM   1011  HB2 CYS A  65      52.061  54.290  39.304  1.00  0.00           H0.      0
ATOM   1012  HB3 CYS A  65      52.083  54.272  41.030  1.00  0.00           H0.      0
ATOM   1013  SG  CYS A  65      54.139  53.482  40.275  1.00  0.00           S0.      0
ATOM   1014  HG  CYS A  65      54.208  53.375  41.605  1.00  0.00           H0.      0
ATOM   1015  C   CYS A  65      52.131  51.458  41.364  1.00  0.00           C0.      0
ATOM   1016  O   CYS A  65      52.816  50.504  40.969  1.00  0.00           O0.      0
ATOM   1017  N   GLY A  66      52.140  51.683  42.663  1.00  0.00           N0.      0
ATOM   1018  H   GLY A  66      51.452  52.338  43.006  1.00  0.00           H0.      0
ATOM   1019  CA  GLY A  66      52.913  50.894  43.641  1.00  0.00           C0.      0
ATOM   1020  HA2 GLY A  66      52.549  51.154  44.635  1.00  0.00           H0.      0
ATOM   1021  HA3 GLY A  66      52.819  49.808  43.628  1.00  0.00           H0.      0
ATOM   1022  C   GLY A  66      54.378  51.134  43.458  1.00  0.00           C0.      0
ATOM   1023  O   GLY A  66      54.696  52.284  43.172  1.00  0.00           O0.      0
ATOM   1024  N   THR A  67      55.217  50.088  43.649  1.00  0.00           N0.      0
ATOM   1025  H   THR A  67      54.840  49.240  44.047  1.00  0.00           H0.      0
ATOM   1026  CA  THR A  67      56.636  50.204  43.478  1.00  0.00           C0.      0
ATOM   1027  HA  THR A  67      56.912  51.108  44.020  1.00  0.00           H0.      0
ATOM   1028  CB  THR A  67      57.517  49.097  44.081  1.00  0.00           C0.      0
ATOM   1029  HB  THR A  67      58.540  49.361  43.811  1.00  0.00           H0.      0
ATOM   1030  CG2 THR A  67      57.545  49.018  45.651  1.00  0.00           C0.      0
ATOM   1031 HG21 THR A  67      58.281  48.243  45.864  1.00  0.00           H0.      0
ATOM   1032 HG22 THR A  67      57.976  49.988  45.902  1.00  0.00           H0.      0
ATOM   1033 HG23 THR A  67      56.515  48.795  45.928  1.00  0.00           H0.      0
ATOM   1034  OG1 THR A  67      57.204  47.856  43.473  1.00  0.00           O0.      0
ATOM   1035  HG1 THR A  67      57.716  47.809  42.663  1.00  0.00           H0.      0
ATOM   1036  C   THR A  67      57.095  50.370  42.039  1.00  0.00           C0.      0
ATOM   1037  O   THR A  67      58.286  50.625  41.846  1.00  0.00           O0.      0
ATOM   1038  N   GLY A  68      56.163  50.610  41.089  1.00  0.00           N0.      0
ATOM   1039  H   GLY A  68      55.210  50.675  41.418  1.00  0.00           H0.      0
ATOM   1040  CA  GLY A  68      56.309  50.695  39.613  1.00  0.00           C0.      0
ATOM   1041  HA2 GLY A  68      55.735  51.560  39.282  1.00  0.00           H0.      0
ATOM   1042  HA3 GLY A  68      57.380  50.822  39.459  1.00  0.00           H0.      0
ATOM   1043  C   GLY A  68      55.813  49.444  38.833  1.00  0.00           C0.      0
ATOM   1044  O   GLY A  68      55.962  49.347  37.635  1.00  0.00           O0.      0
ATOM   1045  N   VAL A  69      55.247  48.469  39.586  1.00  0.00           N0.      0
ATOM   1046  H   VAL A  69      55.090  48.750  40.543  1.00  0.00           H0.      0
ATOM   1047  CA  VAL A  69      55.009  47.068  39.216  1.00  0.00           C0.      0
ATOM   1048  HA  VAL A  69      55.955  46.546  39.072  1.00  0.00           H0.      0
ATOM   1049  CB  VAL A  69      54.192  46.412  40.343  1.00  0.00           C0.      0
ATOM   1050  HB  VAL A  69      53.270  46.991  40.394  1.00  0.00           H0.      0
ATOM   1051  CG1 VAL A  69      53.733  44.997  40.072  1.00  0.00           C0.      0
ATOM   1052 HG11 VAL A  69      53.421  44.584  41.031  1.00  0.00           H0.      0
ATOM   1053 HG12 VAL A  69      52.847  44.945  39.439  1.00  0.00           H0.      0
ATOM   1054 HG13 VAL A  69      54.526  44.481  39.531  1.00  0.00           H0.      0
ATOM   1055  CG2 VAL A  69      55.071  46.546  41.601  1.00  0.00           C0.      0
ATOM   1056 HG21 VAL A  69      55.028  47.554  42.012  1.00  0.00           H0.      0
ATOM   1057 HG22 VAL A  69      54.670  45.860  42.346  1.00  0.00           H0.      0
ATOM   1058 HG23 VAL A  69      56.124  46.359  41.385  1.00  0.00           H0.      0
ATOM   1059  C   VAL A  69      54.419  46.964  37.753  1.00  0.00           C0.      0
ATOM   1060  O   VAL A  69      55.060  46.428  36.843  1.00  0.00           O0.      0
ATOM   1061  N   ASP A  70      53.286  47.569  37.477  1.00  0.00           N0.      0
ATOM   1062  H   ASP A  70      52.695  47.776  38.269  1.00  0.00           H0.      0
ATOM   1063  CA  ASP A  70      52.506  47.504  36.216  1.00  0.00           C0.      0
ATOM   1064  HA  ASP A  70      52.726  46.535  35.769  1.00  0.00           H0.      0
ATOM   1065  CB  ASP A  70      50.979  47.510  36.681  1.00  0.00           C0.      0
ATOM   1066  HB2 ASP A  70      50.681  48.518  36.970  1.00  0.00           H0.      0
ATOM   1067  HB3 ASP A  70      50.352  47.230  35.835  1.00  0.00           H0.      0
ATOM   1068  CG  ASP A  70      50.731  46.458  37.768  1.00  0.00           C0.      0
ATOM   1069  OD1 ASP A  70      50.874  46.819  38.955  1.00  0.00           O0.      0
ATOM   1070  OD2 ASP A  70      50.397  45.324  37.476  1.00  0.00           O0.      0
ATOM   1071  C   ASP A  70      52.884  48.589  35.202  1.00  0.00           C0.      0
ATOM   1072  O   ASP A  70      52.252  48.607  34.104  1.00  0.00           O0.      0
ATOM   1073  N   SER A  71      53.732  49.525  35.578  1.00  0.00           N0.      0
ATOM   1074  H   SER A  71      54.132  49.459  36.503  1.00  0.00           H0.      0
ATOM   1075  CA  SER A  71      54.276  50.681  34.748  1.00  0.00           C0.      0
ATOM   1076  HA  SER A  71      53.600  50.947  33.936  1.00  0.00           H0.      0
ATOM   1077  CB  SER A  71      54.644  51.875  35.645  1.00  0.00           C0.      0
ATOM   1078  HB2 SER A  71      55.384  51.528  36.366  1.00  0.00           H0.      0
ATOM   1079  HB3 SER A  71      55.128  52.691  35.107  1.00  0.00           H0.      0
ATOM   1080  OG  SER A  71      53.559  52.520  36.364  1.00  0.00           O0.      0
ATOM   1081  HG  SER A  71      53.061  51.881  36.879  1.00  0.00           H0.      0
ATOM   1082  C   SER A  71      55.592  50.218  34.060  1.00  0.00           C0.      0
ATOM   1083  O   SER A  71      55.685  50.407  32.880  1.00  0.00           O0.      0
ATOM   1084  N   ILE A  72      56.590  49.579  34.777  1.00  0.00           N0.      0
ATOM   1085  H   ILE A  72      56.437  49.460  35.768  1.00  0.00           H0.      0
ATOM   1086  CA  ILE A  72      57.864  49.157  34.169  1.00  0.00           C0.      0
ATOM   1087  HA  ILE A  72      58.298  50.065  33.750  1.00  0.00           H0.      0
ATOM   1088  CB  ILE A  72      58.855  48.707  35.319  1.00  0.00           C0.      0
ATOM   1089  HB  ILE A  72      58.386  47.826  35.757  1.00  0.00           H0.      0
ATOM   1090  CG2 ILE A  72      60.209  48.115  34.739  1.00  0.00           C0.      0
ATOM   1091 HG21 ILE A  72      60.916  47.755  35.486  1.00  0.00           H0.      0
ATOM   1092 HG22 ILE A  72      59.964  47.264  34.105  1.00  0.00           H0.      0
ATOM   1093 HG23 ILE A  72      60.887  48.794  34.220  1.00  0.00           H0.      0
ATOM   1094  CG1 ILE A  72      59.340  49.855  36.285  1.00  0.00           C0.      0
ATOM   1095 HG12 ILE A  72      60.283  50.281  35.942  1.00  0.00           H0.      0
ATOM   1096 HG13 ILE A  72      58.547  50.600  36.218  1.00  0.00           H0.      0
ATOM   1097  CD1 ILE A  72      59.409  49.341  37.744  1.00  0.00           C0.      0
ATOM   1098 HD11 ILE A  72      58.458  49.105  38.222  1.00  0.00           H0.      0
ATOM   1099 HD12 ILE A  72      60.026  48.443  37.783  1.00  0.00           H0.      0
ATOM   1100 HD13 ILE A  72      59.942  50.127  38.279  1.00  0.00           H0.      0
ATOM   1101  C   ILE A  72      57.710  48.197  33.055  1.00  0.00           C0.      0
ATOM   1102  O   ILE A  72      58.352  48.409  32.022  1.00  0.00           O0.      0
ATOM   1103  N   MET A  73      56.855  47.179  33.124  1.00  0.00           N0.      0
ATOM   1104  H   MET A  73      56.401  47.034  34.015  1.00  0.00           H0.      0
ATOM   1105  CA  MET A  73      56.691  46.256  31.995  1.00  0.00           C0.      0
ATOM   1106  HA  MET A  73      57.626  45.783  31.695  1.00  0.00           H0.      0
ATOM   1107  CB  MET A  73      55.787  45.093  32.463  1.00  0.00           C0.      0
ATOM   1108  HB2 MET A  73      55.907  44.295  31.731  1.00  0.00           H0.      0
ATOM   1109  HB3 MET A  73      56.239  44.727  33.384  1.00  0.00           H0.      0
ATOM   1110  CG  MET A  73      54.295  45.433  32.678  1.00  0.00           C0.      0
ATOM   1111  HG2 MET A  73      54.142  46.161  33.476  1.00  0.00           H0.      0
ATOM   1112  HG3 MET A  73      53.983  45.941  31.766  1.00  0.00           H0.      0
ATOM   1113  SD  MET A  73      53.249  44.007  32.971  1.00  0.00           S0.      0
ATOM   1114  CE  MET A  73      53.407  43.543  34.677  1.00  0.00           C0.      0
ATOM   1115  HE1 MET A  73      54.415  43.158  34.834  1.00  0.00           H0.      0
ATOM   1116  HE2 MET A  73      53.286  44.426  35.305  1.00  0.00           H0.      0
ATOM   1117  HE3 MET A  73      52.691  42.803  35.037  1.00  0.00           H0.      0
ATOM   1118  C   MET A  73      56.185  47.014  30.730  1.00  0.00           C0.      0
ATOM   1119  O   MET A  73      56.241  46.389  29.617  1.00  0.00           O0.      0
ATOM   1120  N   LEU A  74      55.753  48.269  30.724  1.00  0.00           N0.      0
ATOM   1121  H   LEU A  74      55.809  48.760  31.604  1.00  0.00           H0.      0
ATOM   1122  CA  LEU A  74      55.378  48.999  29.493  1.00  0.00           C0.      0
ATOM   1123  HA  LEU A  74      55.157  48.253  28.729  1.00  0.00           H0.      0
ATOM   1124  CB  LEU A  74      54.051  49.792  29.776  1.00  0.00           C0.      0
ATOM   1125  HB2 LEU A  74      54.363  50.479  30.562  1.00  0.00           H0.      0
ATOM   1126  HB3 LEU A  74      53.725  50.335  28.889  1.00  0.00           H0.      0
ATOM   1127  CG  LEU A  74      52.895  48.907  30.227  1.00  0.00           C0.      0
ATOM   1128  HG  LEU A  74      53.183  48.436  31.167  1.00  0.00           H0.      0
ATOM   1129  CD1 LEU A  74      51.654  49.751  30.223  1.00  0.00           C0.      0
ATOM   1130 HD11 LEU A  74      50.849  49.269  30.777  1.00  0.00           H0.      0
ATOM   1131 HD12 LEU A  74      51.891  50.748  30.594  1.00  0.00           H0.      0
ATOM   1132 HD13 LEU A  74      51.268  49.936  29.220  1.00  0.00           H0.      0
ATOM   1133  CD2 LEU A  74      52.505  47.785  29.235  1.00  0.00           C0.      0
ATOM   1134 HD21 LEU A  74      51.558  47.410  29.624  1.00  0.00           H0.      0
ATOM   1135 HD22 LEU A  74      52.418  48.196  28.229  1.00  0.00           H0.      0
ATOM   1136 HD23 LEU A  74      53.242  46.989  29.343  1.00  0.00           H0.      0
ATOM   1137  C   LEU A  74      56.537  49.836  28.923  1.00  0.00           C0.      0
ATOM   1138  O   LEU A  74      56.869  49.786  27.733  1.00  0.00           O0.      0
ATOM   1139  N   VAL A  75      57.239  50.496  29.876  1.00  0.00           N0.      0
ATOM   1140  H   VAL A  75      56.870  50.673  30.800  1.00  0.00           H0.      0
ATOM   1141  CA  VAL A  75      58.454  51.259  29.492  1.00  0.00           C0.      0
ATOM   1142  HA  VAL A  75      58.138  52.028  28.787  1.00  0.00           H0.      0
ATOM   1143  CB  VAL A  75      59.062  52.023  30.730  1.00  0.00           C0.      0
ATOM   1144  HB  VAL A  75      59.445  51.249  31.396  1.00  0.00           H0.      0
ATOM   1145  CG1 VAL A  75      60.095  53.027  30.124  1.00  0.00           C0.      0
ATOM   1146 HG11 VAL A  75      60.897  52.364  29.799  1.00  0.00           H0.      0
ATOM   1147 HG12 VAL A  75      59.620  53.605  29.331  1.00  0.00           H0.      0
ATOM   1148 HG13 VAL A  75      60.590  53.554  30.939  1.00  0.00           H0.      0
ATOM   1149  CG2 VAL A  75      58.058  52.791  31.482  1.00  0.00           C0.      0
ATOM   1150 HG21 VAL A  75      58.509  53.259  32.357  1.00  0.00           H0.      0
ATOM   1151 HG22 VAL A  75      57.518  53.501  30.857  1.00  0.00           H0.      0
ATOM   1152 HG23 VAL A  75      57.270  52.207  31.957  1.00  0.00           H0.      0
ATOM   1153  C   VAL A  75      59.525  50.403  28.802  1.00  0.00           C0.      0
ATOM   1154  O   VAL A  75      60.112  50.839  27.825  1.00  0.00           O0.      0
ATOM   1155  N   GLU A  76      59.637  49.194  29.287  1.00  0.00           N0.      0
ATOM   1156  H   GLU A  76      59.002  48.887  30.010  1.00  0.00           H0.      0
ATOM   1157  CA  GLU A  76      60.543  48.200  28.669  1.00  0.00           C0.      0
ATOM   1158  HA  GLU A  76      61.504  48.596  28.998  1.00  0.00           H0.      0
ATOM   1159  CB  GLU A  76      60.384  46.725  29.221  1.00  0.00           C0.      0
ATOM   1160  HB2 GLU A  76      59.325  46.473  29.263  1.00  0.00           H0.      0
ATOM   1161  HB3 GLU A  76      61.000  46.104  28.570  1.00  0.00           H0.      0
ATOM   1162  CG  GLU A  76      61.032  46.401  30.599  1.00  0.00           C0.      0
ATOM   1163  HG2 GLU A  76      60.609  47.051  31.365  1.00  0.00           H0.      0
ATOM   1164  HG3 GLU A  76      60.643  45.395  30.758  1.00  0.00           H0.      0
ATOM   1165  CD  GLU A  76      62.565  46.555  30.684  1.00  0.00           C0.      0
ATOM   1166  OE1 GLU A  76      63.225  46.815  29.652  1.00  0.00           O0.      0
ATOM   1167  OE2 GLU A  76      63.070  46.271  31.795  1.00  0.00           O0.      0
ATOM   1168  C   GLU A  76      60.427  48.123  27.117  1.00  0.00           C0.      0
ATOM   1169  O   GLU A  76      61.399  48.023  26.402  1.00  0.00           O0.      0
ATOM   1170  N   GLU A  77      59.197  48.127  26.566  1.00  0.00           N0.      0
ATOM   1171  H   GLU A  77      58.416  48.093  27.205  1.00  0.00           H0.      0
ATOM   1172  CA  GLU A  77      58.790  48.052  25.181  1.00  0.00           C0.      0
ATOM   1173  HA  GLU A  77      59.463  47.357  24.679  1.00  0.00           H0.      0
ATOM   1174  CB  GLU A  77      57.362  47.417  25.015  1.00  0.00           C0.      0
ATOM   1175  HB2 GLU A  77      56.566  48.086  25.343  1.00  0.00           H0.      0
ATOM   1176  HB3 GLU A  77      57.206  47.118  23.979  1.00  0.00           H0.      0
ATOM   1177  CG  GLU A  77      57.148  46.113  25.850  1.00  0.00           C0.      0
ATOM   1178  HG2 GLU A  77      57.135  46.374  26.908  1.00  0.00           H0.      0
ATOM   1179  HG3 GLU A  77      56.263  45.629  25.436  1.00  0.00           H0.      0
ATOM   1180  CD  GLU A  77      58.308  45.096  25.620  1.00  0.00           C0.      0
ATOM   1181  OE1 GLU A  77      58.822  44.372  26.524  1.00  0.00           O0.      0
ATOM   1182  OE2 GLU A  77      58.792  45.061  24.468  1.00  0.00           O0.      0
ATOM   1183  C   GLU A  77      58.815  49.434  24.473  1.00  0.00           C0.      0
ATOM   1184  O   GLU A  77      58.409  49.509  23.304  1.00  0.00           O0.      0
ATOM   1185  N   GLY A  78      59.242  50.488  25.192  1.00  0.00           N0.      0
ATOM   1186  H   GLY A  78      59.491  50.401  26.167  1.00  0.00           H0.      0
ATOM   1187  CA  GLY A  78      59.248  51.837  24.650  1.00  0.00           C0.      0
ATOM   1188  HA2 GLY A  78      60.228  52.272  24.850  1.00  0.00           H0.      0
ATOM   1189  HA3 GLY A  78      59.091  51.894  23.573  1.00  0.00           H0.      0
ATOM   1190  C   GLY A  78      58.168  52.777  25.132  1.00  0.00           C0.      0
ATOM   1191  O   GLY A  78      58.265  53.969  24.943  1.00  0.00           O0.      0
ATOM   1192  N   PHE A  79      57.111  52.259  25.751  1.00  0.00           N0.      0
ATOM   1193  H   PHE A  79      57.091  51.254  25.849  1.00  0.00           H0.      0
ATOM   1194  CA  PHE A  79      55.888  53.035  25.910  1.00  0.00           C0.      0
ATOM   1195  HA  PHE A  79      55.621  53.396  24.917  1.00  0.00           H0.      0
ATOM   1196  CB  PHE A  79      54.757  52.227  26.551  1.00  0.00           C0.      0
ATOM   1197  HB2 PHE A  79      55.168  51.676  27.397  1.00  0.00           H0.      0
ATOM   1198  HB3 PHE A  79      53.970  52.854  26.971  1.00  0.00           H0.      0
ATOM   1199  CG  PHE A  79      53.902  51.280  25.789  1.00  0.00           C0.      0
ATOM   1200  CD1 PHE A  79      54.449  50.193  25.059  1.00  0.00           C0.      0
ATOM   1201  HD1 PHE A  79      55.506  50.022  25.201  1.00  0.00           H0.      0
ATOM   1202  CE1 PHE A  79      53.622  49.441  24.153  1.00  0.00           C0.      0
ATOM   1203  HE1 PHE A  79      54.038  48.621  23.587  1.00  0.00           H0.      0
ATOM   1204  CZ  PHE A  79      52.194  49.743  24.011  1.00  0.00           C0.      0
ATOM   1205  HZ  PHE A  79      51.587  49.147  23.346  1.00  0.00           H0.      0
ATOM   1206  CE2 PHE A  79      51.707  50.811  24.765  1.00  0.00           C0.      0
ATOM   1207  HE2 PHE A  79      50.667  51.094  24.692  1.00  0.00           H0.      0
ATOM   1208  CD2 PHE A  79      52.505  51.477  25.713  1.00  0.00           C0.      0
ATOM   1209  HD2 PHE A  79      52.086  52.287  26.290  1.00  0.00           H0.      0
ATOM   1210  C   PHE A  79      56.105  54.313  26.796  1.00  0.00           C0.      0
ATOM   1211  O   PHE A  79      57.045  54.507  27.576  1.00  0.00           O0.      0
ATOM   1212  N   SER A  80      55.144  55.242  26.692  1.00  0.00           N0.      0
ATOM   1213  H   SER A  80      54.372  55.015  26.081  1.00  0.00           H0.      0
ATOM   1214  CA  SER A  80      55.129  56.583  27.413  1.00  0.00           C0.      0
ATOM   1215  HA  SER A  80      56.105  56.883  27.792  1.00  0.00           H0.      0
ATOM   1216  CB  SER A  80      54.778  57.690  26.456  1.00  0.00           C0.      0
ATOM   1217  HB2 SER A  80      55.505  57.512  25.664  1.00  0.00           H0.      0
ATOM   1218  HB3 SER A  80      53.779  57.371  26.157  1.00  0.00           H0.      0
ATOM   1219  OG  SER A  80      54.676  58.960  26.924  1.00  0.00           O0.      0
ATOM   1220  HG  SER A  80      55.409  59.051  27.537  1.00  0.00           H0.      0
ATOM   1221  C   SER A  80      54.141  56.489  28.572  1.00  0.00           C0.      0
ATOM   1222  O   SER A  80      52.965  56.702  28.364  1.00  0.00           O0.      0
ATOM   1223  N   VAL A  81      54.690  56.382  29.771  1.00  0.00           N0.      0
ATOM   1224  H   VAL A  81      55.681  56.502  29.925  1.00  0.00           H0.      0
ATOM   1225  CA  VAL A  81      53.977  56.023  31.011  1.00  0.00           C0.      0
ATOM   1226  HA  VAL A  81      52.912  55.893  30.819  1.00  0.00           H0.      0
ATOM   1227  CB  VAL A  81      54.409  54.729  31.604  1.00  0.00           C0.      0
ATOM   1228  HB  VAL A  81      55.454  54.876  31.877  1.00  0.00           H0.      0
ATOM   1229  CG1 VAL A  81      53.512  54.302  32.863  1.00  0.00           C0.      0
ATOM   1230 HG11 VAL A  81      52.574  54.021  32.384  1.00  0.00           H0.      0
ATOM   1231 HG12 VAL A  81      53.948  53.403  33.299  1.00  0.00           H0.      0
ATOM   1232 HG13 VAL A  81      53.457  55.069  33.635  1.00  0.00           H0.      0
ATOM   1233  CG2 VAL A  81      54.429  53.469  30.750  1.00  0.00           C0.      0
ATOM   1234 HG21 VAL A  81      53.433  53.025  30.753  1.00  0.00           H0.      0
ATOM   1235 HG22 VAL A  81      54.568  53.741  29.704  1.00  0.00           H0.      0
ATOM   1236 HG23 VAL A  81      55.203  52.733  30.968  1.00  0.00           H0.      0
ATOM   1237  C   VAL A  81      54.088  57.134  31.997  1.00  0.00           C0.      0
ATOM   1238  O   VAL A  81      55.172  57.493  32.370  1.00  0.00           O0.      0
ATOM   1239  N   THR A  82      53.013  57.727  32.394  1.00  0.00           N0.      0
ATOM   1240  H   THR A  82      52.091  57.520  32.037  1.00  0.00           H0.      0
ATOM   1241  CA  THR A  82      52.938  58.525  33.650  1.00  0.00           C0.      0
ATOM   1242  HA  THR A  82      53.914  58.954  33.875  1.00  0.00           H0.      0
ATOM   1243  CB  THR A  82      52.019  59.688  33.385  1.00  0.00           C0.      0
ATOM   1244  HB  THR A  82      51.148  59.206  32.942  1.00  0.00           H0.      0
ATOM   1245  CG2 THR A  82      51.728  60.649  34.498  1.00  0.00           C0.      0
ATOM   1246 HG21 THR A  82      52.510  61.390  34.664  1.00  0.00           H0.      0
ATOM   1247 HG22 THR A  82      50.820  61.245  34.410  1.00  0.00           H0.      0
ATOM   1248 HG23 THR A  82      51.427  60.142  35.415  1.00  0.00           H0.      0
ATOM   1249  OG1 THR A  82      52.566  60.507  32.387  1.00  0.00           O0.      0
ATOM   1250  HG1 THR A  82      52.500  59.895  31.651  1.00  0.00           H0.      0
ATOM   1251  C   THR A  82      52.493  57.634  34.797  1.00  0.00           C0.      0
ATOM   1252  O   THR A  82      51.364  57.110  34.836  1.00  0.00           O0.      0
ATOM   1253  N   SER A  83      53.368  57.486  35.767  1.00  0.00           N0.      0
ATOM   1254  H   SER A  83      54.195  58.066  35.757  1.00  0.00           H0.      0
ATOM   1255  CA  SER A  83      53.147  56.626  36.936  1.00  0.00           C0.      0
ATOM   1256  HA  SER A  83      52.412  55.883  36.627  1.00  0.00           H0.      0
ATOM   1257  CB  SER A  83      54.493  55.957  37.371  1.00  0.00           C0.      0
ATOM   1258  HB2 SER A  83      55.235  56.715  37.623  1.00  0.00           H0.      0
ATOM   1259  HB3 SER A  83      54.384  55.600  38.395  1.00  0.00           H0.      0
ATOM   1260  OG  SER A  83      54.957  54.989  36.523  1.00  0.00           O0.      0
ATOM   1261  HG  SER A  83      54.467  54.163  36.545  1.00  0.00           H0.      0
ATOM   1262  C   SER A  83      52.641  57.487  38.066  1.00  0.00           C0.      0
ATOM   1263  O   SER A  83      53.281  58.477  38.412  1.00  0.00           O0.      0
ATOM   1264  N   VAL A  84      51.485  57.177  38.618  1.00  0.00           N0.      0
ATOM   1265  H   VAL A  84      50.919  56.423  38.255  1.00  0.00           H0.      0
ATOM   1266  CA  VAL A  84      51.038  57.868  39.839  1.00  0.00           C0.      0
ATOM   1267  HA  VAL A  84      51.892  58.230  40.412  1.00  0.00           H0.      0
ATOM   1268  CB  VAL A  84      50.084  59.106  39.488  1.00  0.00           C0.      0
ATOM   1269  HB  VAL A  84      49.726  59.578  40.403  1.00  0.00           H0.      0
ATOM   1270  CG1 VAL A  84      50.686  60.195  38.536  1.00  0.00           C0.      0
ATOM   1271 HG11 VAL A  84      50.868  59.677  37.595  1.00  0.00           H0.      0
ATOM   1272 HG12 VAL A  84      49.970  60.999  38.367  1.00  0.00           H0.      0
ATOM   1273 HG13 VAL A  84      51.576  60.610  39.010  1.00  0.00           H0.      0
ATOM   1274  CG2 VAL A  84      48.793  58.631  38.827  1.00  0.00           C0.      0
ATOM   1275 HG21 VAL A  84      48.172  59.499  38.602  1.00  0.00           H0.      0
ATOM   1276 HG22 VAL A  84      49.100  58.002  37.992  1.00  0.00           H0.      0
ATOM   1277 HG23 VAL A  84      48.285  58.063  39.606  1.00  0.00           H0.      0
ATOM   1278  C   VAL A  84      50.412  56.991  40.856  1.00  0.00           C0.      0
ATOM   1279  O   VAL A  84      49.907  55.932  40.517  1.00  0.00           O0.      0
ATOM   1280  N   ASP A  85      50.547  57.395  42.110  1.00  0.00           N0.      0
ATOM   1281  H   ASP A  85      51.091  58.238  42.228  1.00  0.00           H0.      0
ATOM   1282  CA  ASP A  85      50.082  56.649  43.337  1.00  0.00           C0.      0
ATOM   1283  HA  ASP A  85      49.123  56.179  43.120  1.00  0.00           H0.      0
ATOM   1284  CB  ASP A  85      51.155  55.549  43.648  1.00  0.00           C0.      0
ATOM   1285  HB2 ASP A  85      51.743  55.210  42.795  1.00  0.00           H0.      0
ATOM   1286  HB3 ASP A  85      51.879  56.029  44.306  1.00  0.00           H0.      0
ATOM   1287  CG  ASP A  85      50.605  54.373  44.430  1.00  0.00           C0.      0
ATOM   1288  OD1 ASP A  85      50.190  53.378  43.879  1.00  0.00           O0.      0
ATOM   1289  OD2 ASP A  85      50.675  54.487  45.670  1.00  0.00           O0.      0
ATOM   1290  C   ASP A  85      50.022  57.559  44.570  1.00  0.00           C0.      0
ATOM   1291  O   ASP A  85      50.831  58.527  44.682  1.00  0.00           O0.      0
ATOM   1292  N   ALA A  86      49.229  57.283  45.593  1.00  0.00           N0.      0
ATOM   1293  H   ALA A  86      48.605  56.491  45.540  1.00  0.00           H0.      0
ATOM   1294  CA  ALA A  86      49.203  58.071  46.814  1.00  0.00           C0.      0
ATOM   1295  HA  ALA A  86      49.306  59.110  46.500  1.00  0.00           H0.      0
ATOM   1296  CB  ALA A  86      47.919  57.841  47.590  1.00  0.00           C0.      0
ATOM   1297  HB1 ALA A  86      47.027  58.331  47.199  1.00  0.00           H0.      0
ATOM   1298  HB2 ALA A  86      47.751  56.765  47.635  1.00  0.00           H0.      0
ATOM   1299  HB3 ALA A  86      48.096  58.191  48.607  1.00  0.00           H0.      0
ATOM   1300  C   ALA A  86      50.410  57.893  47.699  1.00  0.00           C0.      0
ATOM   1301  O   ALA A  86      50.829  58.843  48.372  1.00  0.00           O0.      0
ATOM   1302  N   SER A  87      50.982  56.656  47.786  1.00  0.00           N0.      0
ATOM   1303  H   SER A  87      50.750  55.961  47.091  1.00  0.00           H0.      0
ATOM   1304  CA  SER A  87      52.114  56.457  48.708  1.00  0.00           C0.      0
ATOM   1305  HA  SER A  87      51.841  56.889  49.671  1.00  0.00           H0.      0
ATOM   1306  CB  SER A  87      52.262  55.004  49.132  1.00  0.00           C0.      0
ATOM   1307  HB2 SER A  87      51.299  54.582  49.418  1.00  0.00           H0.      0
ATOM   1308  HB3 SER A  87      52.549  54.469  48.227  1.00  0.00           H0.      0
ATOM   1309  OG  SER A  87      53.325  54.891  50.155  1.00  0.00           O0.      0
ATOM   1310  HG  SER A  87      53.023  54.388  50.915  1.00  0.00           H0.      0
ATOM   1311  C   SER A  87      53.401  56.960  48.085  1.00  0.00           C0.      0
ATOM   1312  O   SER A  87      53.962  56.416  47.135  1.00  0.00           O0.      0
ATOM   1313  N   ASP A  88      54.032  57.921  48.764  1.00  0.00           N0.      0
ATOM   1314  H   ASP A  88      53.470  58.408  49.447  1.00  0.00           H0.      0
ATOM   1315  CA  ASP A  88      55.319  58.467  48.481  1.00  0.00           C0.      0
ATOM   1316  HA  ASP A  88      55.428  58.821  47.455  1.00  0.00           H0.      0
ATOM   1317  CB  ASP A  88      55.627  59.748  49.306  1.00  0.00           C0.      0
ATOM   1318  HB2 ASP A  88      56.551  60.187  48.929  1.00  0.00           H0.      0
ATOM   1319  HB3 ASP A  88      54.813  60.465  49.200  1.00  0.00           H0.      0
ATOM   1320  CG  ASP A  88      55.782  59.562  50.777  1.00  0.00           C0.      0
ATOM   1321  OD1 ASP A  88      56.749  60.086  51.419  1.00  0.00           O0.      0
ATOM   1322  OD2 ASP A  88      54.948  58.750  51.388  1.00  0.00           O0.      0
ATOM   1323  C   ASP A  88      56.424  57.364  48.663  1.00  0.00           C0.      0
ATOM   1324  O   ASP A  88      57.395  57.193  47.842  1.00  0.00           O0.      0
ATOM   1325  N   LYS A  89      56.216  56.409  49.582  1.00  0.00           N0.      0
ATOM   1326  H   LYS A  89      55.287  56.498  49.971  1.00  0.00           H0.      0
ATOM   1327  CA  LYS A  89      57.134  55.346  49.907  1.00  0.00           C0.      0
ATOM   1328  HA  LYS A  89      58.137  55.695  50.154  1.00  0.00           H0.      0
ATOM   1329  CB  LYS A  89      56.586  54.550  51.096  1.00  0.00           C0.      0
ATOM   1330  HB2 LYS A  89      55.733  53.955  50.770  1.00  0.00           H0.      0
ATOM   1331  HB3 LYS A  89      57.386  53.881  51.415  1.00  0.00           H0.      0
ATOM   1332  CG  LYS A  89      56.112  55.406  52.291  1.00  0.00           C0.      0
ATOM   1333  HG2 LYS A  89      55.300  56.092  52.050  1.00  0.00           H0.      0
ATOM   1334  HG3 LYS A  89      55.836  54.683  53.059  1.00  0.00           H0.      0
ATOM   1335  CD  LYS A  89      57.280  56.239  52.758  1.00  0.00           C0.      0
ATOM   1336  HD2 LYS A  89      58.032  55.488  52.999  1.00  0.00           H0.      0
ATOM   1337  HD3 LYS A  89      57.572  56.917  51.956  1.00  0.00           H0.      0
ATOM   1338  CE  LYS A  89      56.904  57.153  54.018  1.00  0.00           C0.      0
ATOM   1339  HE2 LYS A  89      56.819  56.511  54.894  1.00  0.00           H0.      0
ATOM   1340  HE3 LYS A  89      57.737  57.829  54.216  1.00  0.00           H0.      0
ATOM   1341  NZ  LYS A  89      55.714  57.937  53.881  1.00  0.00           N0.      0
ATOM   1342  HZ1 LYS A  89      55.011  57.589  54.517  1.00  0.00           H0.      0
ATOM   1343  HZ2 LYS A  89      55.935  58.860  54.228  1.00  0.00           H0.      0
ATOM   1344  HZ3 LYS A  89      55.406  58.109  52.934  1.00  0.00           H0.      0
ATOM   1345  C   LYS A  89      57.097  54.416  48.710  1.00  0.00           C0.      0
ATOM   1346  O   LYS A  89      58.163  53.926  48.339  1.00  0.00           O0.      0
ATOM   1347  N   MET A  90      55.954  54.125  48.058  1.00  0.00           N0.      0
ATOM   1348  H   MET A  90      55.188  54.634  48.476  1.00  0.00           H0.      0
ATOM   1349  CA  MET A  90      55.874  53.239  46.920  1.00  0.00           C0.      0
ATOM   1350  HA  MET A  90      56.338  52.277  47.136  1.00  0.00           H0.      0
ATOM   1351  CB  MET A  90      54.446  52.856  46.619  1.00  0.00           C0.      0
ATOM   1352  HB2 MET A  90      53.950  53.820  46.503  1.00  0.00           H0.      0
ATOM   1353  HB3 MET A  90      54.565  52.177  45.775  1.00  0.00           H0.      0
ATOM   1354  CG  MET A  90      53.869  52.093  47.823  1.00  0.00           C0.      0
ATOM   1355  HG2 MET A  90      54.163  52.575  48.756  1.00  0.00           H0.      0
ATOM   1356  HG3 MET A  90      52.789  52.199  47.727  1.00  0.00           H0.      0
ATOM   1357  SD  MET A  90      54.429  50.320  47.764  1.00  0.00           S0.      0
ATOM   1358  CE  MET A  90      52.902  49.465  47.880  1.00  0.00           C0.      0
ATOM   1359  HE1 MET A  90      52.181  49.870  47.170  1.00  0.00           H0.      0
ATOM   1360  HE2 MET A  90      52.975  48.395  47.682  1.00  0.00           H0.      0
ATOM   1361  HE3 MET A  90      52.435  49.641  48.849  1.00  0.00           H0.      0
ATOM   1362  C   MET A  90      56.668  53.866  45.799  1.00  0.00           C0.      0
ATOM   1363  O   MET A  90      57.322  53.131  45.085  1.00  0.00           O0.      0
ATOM   1364  N   LEU A  91      56.400  55.176  45.567  1.00  0.00           N0.      0
ATOM   1365  H   LEU A  91      55.647  55.629  46.064  1.00  0.00           H0.      0
ATOM   1366  CA  LEU A  91      56.951  55.898  44.380  1.00  0.00           C0.      0
ATOM   1367  HA  LEU A  91      56.729  55.266  43.520  1.00  0.00           H0.      0
ATOM   1368  CB  LEU A  91      56.244  57.250  44.075  1.00  0.00           C0.      0
ATOM   1369  HB2 LEU A  91      56.320  57.823  44.999  1.00  0.00           H0.      0
ATOM   1370  HB3 LEU A  91      56.705  57.788  43.247  1.00  0.00           H0.      0
ATOM   1371  CG  LEU A  91      54.728  56.914  43.782  1.00  0.00           C0.      0
ATOM   1372  HG  LEU A  91      54.174  56.460  44.604  1.00  0.00           H0.      0
ATOM   1373  CD1 LEU A  91      54.107  58.312  43.766  1.00  0.00           C0.      0
ATOM   1374 HD11 LEU A  91      54.677  58.882  43.032  1.00  0.00           H0.      0
ATOM   1375 HD12 LEU A  91      53.082  58.071  43.486  1.00  0.00           H0.      0
ATOM   1376 HD13 LEU A  91      54.136  58.804  44.738  1.00  0.00           H0.      0
ATOM   1377  CD2 LEU A  91      54.443  56.144  42.471  1.00  0.00           C0.      0
ATOM   1378 HD21 LEU A  91      55.271  56.301  41.780  1.00  0.00           H0.      0
ATOM   1379 HD22 LEU A  91      54.327  55.103  42.775  1.00  0.00           H0.      0
ATOM   1380 HD23 LEU A  91      53.478  56.395  42.031  1.00  0.00           H0.      0
ATOM   1381  C   LEU A  91      58.532  56.028  44.442  1.00  0.00           C0.      0
ATOM   1382  O   LEU A  91      59.223  56.023  43.428  1.00  0.00           O0.      0
ATOM   1383  N   LYS A  92      59.057  56.118  45.644  1.00  0.00           N0.      0
ATOM   1384  H   LYS A  92      58.472  56.135  46.467  1.00  0.00           H0.      0
ATOM   1385  CA  LYS A  92      60.535  56.064  45.928  1.00  0.00           C0.      0
ATOM   1386  HA  LYS A  92      60.974  56.953  45.475  1.00  0.00           H0.      0
ATOM   1387  CB  LYS A  92      60.936  56.273  47.426  1.00  0.00           C0.      0
ATOM   1388  HB2 LYS A  92      60.509  55.482  48.042  1.00  0.00           H0.      0
ATOM   1389  HB3 LYS A  92      62.014  56.127  47.504  1.00  0.00           H0.      0
ATOM   1390  CG  LYS A  92      60.723  57.679  47.878  1.00  0.00           C0.      0
ATOM   1391  HG2 LYS A  92      61.357  58.430  47.409  1.00  0.00           H0.      0
ATOM   1392  HG3 LYS A  92      59.693  57.948  47.642  1.00  0.00           H0.      0
ATOM   1393  CD  LYS A  92      60.940  57.673  49.411  1.00  0.00           C0.      0
ATOM   1394  HD2 LYS A  92      60.203  56.991  49.835  1.00  0.00           H0.      0
ATOM   1395  HD3 LYS A  92      61.953  57.306  49.579  1.00  0.00           H0.      0
ATOM   1396  CE  LYS A  92      60.723  59.048  50.056  1.00  0.00           C0.      0
ATOM   1397  HE2 LYS A  92      61.148  59.751  49.339  1.00  0.00           H0.      0
ATOM   1398  HE3 LYS A  92      59.672  59.306  50.189  1.00  0.00           H0.      0
ATOM   1399  NZ  LYS A  92      61.437  59.123  51.402  1.00  0.00           N0.      0
ATOM   1400  HZ1 LYS A  92      60.949  59.798  51.973  1.00  0.00           H0.      0
ATOM   1401  HZ2 LYS A  92      61.363  58.246  51.897  1.00  0.00           H0.      0
ATOM   1402  HZ3 LYS A  92      62.423  59.314  51.302  1.00  0.00           H0.      0
ATOM   1403  C   LYS A  92      61.147  54.869  45.347  1.00  0.00           C0.      0
ATOM   1404  O   LYS A  92      62.292  54.986  44.829  1.00  0.00           O0.      0
ATOM   1405  N   TYR A  93      60.400  53.739  45.295  1.00  0.00           N0.      0
ATOM   1406  H   TYR A  93      59.452  53.650  45.633  1.00  0.00           H0.      0
ATOM   1407  CA  TYR A  93      60.839  52.566  44.433  1.00  0.00           C0.      0
ATOM   1408  HA  TYR A  93      61.881  52.323  44.638  1.00  0.00           H0.      0
ATOM   1409  CB  TYR A  93      60.239  51.266  44.939  1.00  0.00           C0.      0
ATOM   1410  HB2 TYR A  93      59.165  51.432  45.020  1.00  0.00           H0.      0
ATOM   1411  HB3 TYR A  93      60.396  50.454  44.228  1.00  0.00           H0.      0
ATOM   1412  CG  TYR A  93      60.748  50.762  46.265  1.00  0.00           C0.      0
ATOM   1413  CD1 TYR A  93      61.710  49.715  46.366  1.00  0.00           C0.      0
ATOM   1414  HD1 TYR A  93      62.253  49.262  45.550  1.00  0.00           H0.      0
ATOM   1415  CE1 TYR A  93      62.164  49.311  47.668  1.00  0.00           C0.      0
ATOM   1416  HE1 TYR A  93      62.881  48.506  47.730  1.00  0.00           H0.      0
ATOM   1417  CZ  TYR A  93      61.611  49.870  48.851  1.00  0.00           C0.      0
ATOM   1418  OH  TYR A  93      61.990  49.348  50.059  1.00  0.00           O0.      0
ATOM   1419  HH  TYR A  93      62.628  48.630  50.047  1.00  0.00           H0.      0
ATOM   1420  CE2 TYR A  93      60.563  50.796  48.706  1.00  0.00           C0.      0
ATOM   1421  HE2 TYR A  93      60.059  51.159  49.590  1.00  0.00           H0.      0
ATOM   1422  CD2 TYR A  93      60.272  51.349  47.431  1.00  0.00           C0.      0
ATOM   1423  HD2 TYR A  93      59.625  52.201  47.281  1.00  0.00           H0.      0
ATOM   1424  C   TYR A  93      60.802  52.709  42.892  1.00  0.00           C0.      0
ATOM   1425  O   TYR A  93      61.800  52.499  42.206  1.00  0.00           O0.      0
ATOM   1426  N   ALA A  94      59.693  53.266  42.369  1.00  0.00           N0.      0
ATOM   1427  H   ALA A  94      58.854  53.288  42.931  1.00  0.00           H0.      0
ATOM   1428  CA  ALA A  94      59.672  53.680  40.932  1.00  0.00           C0.      0
ATOM   1429  HA  ALA A  94      59.979  52.816  40.344  1.00  0.00           H0.      0
ATOM   1430  CB  ALA A  94      58.314  54.271  40.611  1.00  0.00           C0.      0
ATOM   1431  HB1 ALA A  94      58.320  54.516  39.550  1.00  0.00           H0.      0
ATOM   1432  HB2 ALA A  94      57.533  53.552  40.861  1.00  0.00           H0.      0
ATOM   1433  HB3 ALA A  94      58.095  55.112  41.269  1.00  0.00           H0.      0
ATOM   1434  C   ALA A  94      60.771  54.761  40.552  1.00  0.00           C0.      0
ATOM   1435  O   ALA A  94      61.359  54.746  39.466  1.00  0.00           O0.      0
ATOM   1436  N   LEU A  95      61.040  55.750  41.368  1.00  0.00           N0.      0
ATOM   1437  H   LEU A  95      60.533  55.753  42.242  1.00  0.00           H0.      0
ATOM   1438  CA  LEU A  95      62.128  56.734  41.189  1.00  0.00           C0.      0
ATOM   1439  HA  LEU A  95      61.914  57.308  40.288  1.00  0.00           H0.      0
ATOM   1440  CB  LEU A  95      62.168  57.724  42.465  1.00  0.00           C0.      0
ATOM   1441  HB2 LEU A  95      62.025  57.219  43.420  1.00  0.00           H0.      0
ATOM   1442  HB3 LEU A  95      63.143  58.195  42.340  1.00  0.00           H0.      0
ATOM   1443  CG  LEU A  95      61.064  58.764  42.391  1.00  0.00           C0.      0
ATOM   1444  HG  LEU A  95      60.088  58.292  42.281  1.00  0.00           H0.      0
ATOM   1445  CD1 LEU A  95      61.117  59.745  43.600  1.00  0.00           C0.      0
ATOM   1446 HD11 LEU A  95      62.099  60.211  43.676  1.00  0.00           H0.      0
ATOM   1447 HD12 LEU A  95      60.367  60.529  43.492  1.00  0.00           H0.      0
ATOM   1448 HD13 LEU A  95      60.915  59.234  44.541  1.00  0.00           H0.      0
ATOM   1449  CD2 LEU A  95      61.232  59.652  41.150  1.00  0.00           C0.      0
ATOM   1450 HD21 LEU A  95      60.853  59.117  40.278  1.00  0.00           H0.      0
ATOM   1451 HD22 LEU A  95      60.514  60.467  41.248  1.00  0.00           H0.      0
ATOM   1452 HD23 LEU A  95      62.268  59.965  41.023  1.00  0.00           H0.      0
ATOM   1453  C   LEU A  95      63.497  56.066  40.941  1.00  0.00           C0.      0
ATOM   1454  O   LEU A  95      64.300  56.540  40.164  1.00  0.00           O0.      0
ATOM   1455  N   LYS A  96      63.689  54.932  41.633  1.00  0.00           N0.      0
ATOM   1456  H   LYS A  96      63.010  54.663  42.331  1.00  0.00           H0.      0
ATOM   1457  CA  LYS A  96      65.013  54.158  41.640  1.00  0.00           C0.      0
ATOM   1458  HA  LYS A  96      65.904  54.779  41.739  1.00  0.00           H0.      0
ATOM   1459  CB  LYS A  96      64.960  53.327  42.906  1.00  0.00           C0.      0
ATOM   1460  HB2 LYS A  96      64.783  54.058  43.694  1.00  0.00           H0.      0
ATOM   1461  HB3 LYS A  96      64.112  52.644  42.858  1.00  0.00           H0.      0
ATOM   1462  CG  LYS A  96      66.251  52.493  43.003  1.00  0.00           C0.      0
ATOM   1463  HG2 LYS A  96      66.434  51.783  42.196  1.00  0.00           H0.      0
ATOM   1464  HG3 LYS A  96      67.130  53.137  43.012  1.00  0.00           H0.      0
ATOM   1465  CD  LYS A  96      66.255  51.684  44.294  1.00  0.00           C0.      0
ATOM   1466  HD2 LYS A  96      66.439  52.393  45.101  1.00  0.00           H0.      0
ATOM   1467  HD3 LYS A  96      65.315  51.143  44.402  1.00  0.00           H0.      0
ATOM   1468  CE  LYS A  96      67.490  50.719  44.349  1.00  0.00           C0.      0
ATOM   1469  HE2 LYS A  96      67.310  49.955  43.593  1.00  0.00           H0.      0
ATOM   1470  HE3 LYS A  96      68.371  51.249  43.986  1.00  0.00           H0.      0
ATOM   1471  NZ  LYS A  96      67.750  50.177  45.638  1.00  0.00           N0.      0
ATOM   1472  HZ1 LYS A  96      67.015  49.518  45.852  1.00  0.00           H0.      0
ATOM   1473  HZ2 LYS A  96      68.583  49.612  45.556  1.00  0.00           H0.      0
ATOM   1474  HZ3 LYS A  96      67.938  50.891  46.326  1.00  0.00           H0.      0
ATOM   1475  C   LYS A  96      65.270  53.274  40.379  1.00  0.00           C0.      0
ATOM   1476  O   LYS A  96      66.218  53.454  39.659  1.00  0.00           O0.      0
ATOM   1477  N   GLU A  97      64.334  52.421  40.074  1.00  0.00           N0.      0
ATOM   1478  H   GLU A  97      63.550  52.397  40.711  1.00  0.00           H0.      0
ATOM   1479  CA  GLU A  97      64.292  51.644  38.839  1.00  0.00           C0.      0
ATOM   1480  HA  GLU A  97      65.271  51.166  38.793  1.00  0.00           H0.      0
ATOM   1481  CB  GLU A  97      63.218  50.533  38.851  1.00  0.00           C0.      0
ATOM   1482  HB2 GLU A  97      63.390  49.896  39.718  1.00  0.00           H0.      0
ATOM   1483  HB3 GLU A  97      62.294  51.072  39.062  1.00  0.00           H0.      0
ATOM   1484  CG  GLU A  97      63.079  49.627  37.612  1.00  0.00           C0.      0
ATOM   1485  HG2 GLU A  97      62.235  48.959  37.784  1.00  0.00           H0.      0
ATOM   1486  HG3 GLU A  97      62.696  50.226  36.785  1.00  0.00           H0.      0
ATOM   1487  CD  GLU A  97      64.391  48.991  37.195  1.00  0.00           C0.      0
ATOM   1488  OE1 GLU A  97      64.447  48.612  36.012  1.00  0.00           O0.      0
ATOM   1489  OE2 GLU A  97      65.339  48.693  37.986  1.00  0.00           O0.      0
ATOM   1490  C   GLU A  97      64.325  52.543  37.620  1.00  0.00           C0.      0
ATOM   1491  O   GLU A  97      64.993  52.176  36.605  1.00  0.00           O0.      0
ATOM   1492  N   ARG A  98      63.677  53.712  37.612  1.00  0.00           N0.      0
ATOM   1493  H   ARG A  98      62.967  53.875  38.312  1.00  0.00           H0.      0
ATOM   1494  CA  ARG A  98      63.957  54.746  36.597  1.00  0.00           C0.      0
ATOM   1495  HA  ARG A  98      63.830  54.364  35.584  1.00  0.00           H0.      0
ATOM   1496  CB  ARG A  98      62.865  55.827  36.751  1.00  0.00           C0.      0
ATOM   1497  HB2 ARG A  98      61.893  55.341  36.829  1.00  0.00           H0.      0
ATOM   1498  HB3 ARG A  98      63.165  56.460  37.586  1.00  0.00           H0.      0
ATOM   1499  CG  ARG A  98      62.882  56.764  35.565  1.00  0.00           C0.      0
ATOM   1500  HG2 ARG A  98      63.886  57.185  35.516  1.00  0.00           H0.      0
ATOM   1501  HG3 ARG A  98      62.672  56.246  34.629  1.00  0.00           H0.      0
ATOM   1502  CD  ARG A  98      61.883  57.933  35.565  1.00  0.00           C0.      0
ATOM   1503  HD2 ARG A  98      62.069  58.470  34.635  1.00  0.00           H0.      0
ATOM   1504  HD3 ARG A  98      60.849  57.590  35.584  1.00  0.00           H0.      0
ATOM   1505  NE  ARG A  98      62.178  58.819  36.604  1.00  0.00           N0.      0
ATOM   1506  HE  ARG A  98      63.137  58.794  36.922  1.00  0.00           H0.      0
ATOM   1507  CZ  ARG A  98      61.505  59.908  36.963  1.00  0.00           C0.      0
ATOM   1508  NH1 ARG A  98      60.489  60.298  36.325  1.00  0.00           N0.      0
ATOM   1509 HH11 ARG A  98      60.154  59.791  35.518  1.00  0.00           H0.      0
ATOM   1510 HH12 ARG A  98      59.990  61.141  36.571  1.00  0.00           H0.      0
ATOM   1511  NH2 ARG A  98      61.988  60.772  37.834  1.00  0.00           N0.      0
ATOM   1512 HH21 ARG A  98      62.916  60.556  38.167  1.00  0.00           H0.      0
ATOM   1513 HH22 ARG A  98      61.543  61.664  38.000  1.00  0.00           H0.      0
ATOM   1514  C   ARG A  98      65.398  55.210  36.706  1.00  0.00           C0.      0
ATOM   1515  O   ARG A  98      66.164  55.091  35.738  1.00  0.00           O0.      0
ATOM   1516  N   TRP A  99      65.830  55.849  37.815  1.00  0.00           N0.      0
ATOM   1517  H   TRP A  99      65.179  56.093  38.548  1.00  0.00           H0.      0
ATOM   1518  CA  TRP A  99      67.117  56.622  37.818  1.00  0.00           C0.      0
ATOM   1519  HA  TRP A  99      67.100  57.347  37.005  1.00  0.00           H0.      0
ATOM   1520  CB  TRP A  99      67.186  57.361  39.143  1.00  0.00           C0.      0
ATOM   1521  HB2 TRP A  99      66.233  57.876  39.268  1.00  0.00           H0.      0
ATOM   1522  HB3 TRP A  99      67.309  56.657  39.966  1.00  0.00           H0.      0
ATOM   1523  CG  TRP A  99      68.448  58.218  39.195  1.00  0.00           C0.      0
ATOM   1524  CD1 TRP A  99      69.515  57.785  39.789  1.00  0.00           C0.      0
ATOM   1525  HD1 TRP A  99      69.465  56.831  40.293  1.00  0.00           H0.      0
ATOM   1526  NE1 TRP A  99      70.538  58.680  39.646  1.00  0.00           N0.      0
ATOM   1527  HE1 TRP A  99      71.494  58.458  39.885  1.00  0.00           H0.      0
ATOM   1528  CE2 TRP A  99      70.086  59.816  39.026  1.00  0.00           C0.      0
ATOM   1529  CZ2 TRP A  99      70.617  61.127  38.872  1.00  0.00           C0.      0
ATOM   1530  HZ2 TRP A  99      71.613  61.288  39.257  1.00  0.00           H0.      0
ATOM   1531  CH2 TRP A  99      69.828  62.176  38.372  1.00  0.00           C0.      0
ATOM   1532  HH2 TRP A  99      70.241  63.172  38.310  1.00  0.00           H0.      0
ATOM   1533  CZ3 TRP A  99      68.500  61.873  38.086  1.00  0.00           C0.      0
ATOM   1534  HZ3 TRP A  99      67.818  62.661  37.806  1.00  0.00           H0.      0
ATOM   1535  CE3 TRP A  99      67.978  60.588  38.071  1.00  0.00           C0.      0
ATOM   1536  HE3 TRP A  99      66.920  60.505  37.870  1.00  0.00           H0.      0
ATOM   1537  CD2 TRP A  99      68.746  59.552  38.649  1.00  0.00           C0.      0
ATOM   1538  C   TRP A  99      68.350  55.726  37.554  1.00  0.00           C0.      0
ATOM   1539  O   TRP A  99      69.249  56.147  36.870  1.00  0.00           O0.      0
ATOM   1540  N   ASN A 100      68.212  54.469  38.026  1.00  0.00           N0.      0
ATOM   1541  H   ASN A 100      67.446  54.274  38.655  1.00  0.00           H0.      0
ATOM   1542  CA  ASN A 100      69.236  53.486  37.914  1.00  0.00           C0.      0
ATOM   1543  HA  ASN A 100      70.115  54.063  38.204  1.00  0.00           H0.      0
ATOM   1544  CB  ASN A 100      69.043  52.517  38.987  1.00  0.00           C0.      0
ATOM   1545  HB2 ASN A 100      68.144  51.906  38.913  1.00  0.00           H0.      0
ATOM   1546  HB3 ASN A 100      69.691  51.659  38.807  1.00  0.00           H0.      0
ATOM   1547  CG  ASN A 100      69.312  52.956  40.376  1.00  0.00           C0.      0
ATOM   1548  OD1 ASN A 100      69.278  54.119  40.779  1.00  0.00           O0.      0
ATOM   1549  ND2 ASN A 100      69.716  52.046  41.200  1.00  0.00           N0.      0
ATOM   1550 HD21 ASN A 100      69.962  52.304  42.145  1.00  0.00           H0.      0
ATOM   1551 HD22 ASN A 100      69.728  51.052  41.022  1.00  0.00           H0.      0
ATOM   1552  C   ASN A 100      69.525  52.937  36.462  1.00  0.00           C0.      0
ATOM   1553  O   ASN A 100      70.492  52.276  36.275  1.00  0.00           O0.      0
ATOM   1554  N   ARG A 101      68.714  53.277  35.462  1.00  0.00           N0.      0
ATOM   1555  H   ARG A 101      67.841  53.675  35.777  1.00  0.00           H0.      0
ATOM   1556  CA  ARG A 101      68.846  53.086  34.012  1.00  0.00           C0.      0
ATOM   1557  HA  ARG A 101      69.928  53.024  33.896  1.00  0.00           H0.      0
ATOM   1558  CB  ARG A 101      68.104  51.823  33.559  1.00  0.00           C0.      0
ATOM   1559  HB2 ARG A 101      68.336  51.736  32.498  1.00  0.00           H0.      0
ATOM   1560  HB3 ARG A 101      68.527  50.930  34.019  1.00  0.00           H0.      0
ATOM   1561  CG  ARG A 101      66.577  51.900  33.794  1.00  0.00           C0.      0
ATOM   1562  HG2 ARG A 101      66.358  52.395  34.740  1.00  0.00           H0.      0
ATOM   1563  HG3 ARG A 101      66.113  52.601  33.101  1.00  0.00           H0.      0
ATOM   1564  CD  ARG A 101      65.954  50.534  33.943  1.00  0.00           C0.      0
ATOM   1565  HD2 ARG A 101      66.547  50.009  34.692  1.00  0.00           H0.      0
ATOM   1566  HD3 ARG A 101      64.967  50.640  34.392  1.00  0.00           H0.      0
ATOM   1567  NE  ARG A 101      65.873  49.743  32.655  1.00  0.00           N0.      0
ATOM   1568  HE  ARG A 101      66.330  50.122  31.838  1.00  0.00           H0.      0
ATOM   1569  CZ  ARG A 101      65.181  48.682  32.393  1.00  0.00           C0.      0
ATOM   1570  NH1 ARG A 101      64.326  48.156  33.171  1.00  0.00           N0.      0
ATOM   1571 HH11 ARG A 101      64.250  48.507  34.115  1.00  0.00           H0.      0
ATOM   1572 HH12 ARG A 101      63.773  47.345  32.934  1.00  0.00           H0.      0
ATOM   1573  NH2 ARG A 101      65.327  48.236  31.195  1.00  0.00           N0.      0
ATOM   1574 HH21 ARG A 101      65.864  48.643  30.443  1.00  0.00           H0.      0
ATOM   1575 HH22 ARG A 101      64.678  47.523  30.894  1.00  0.00           H0.      0
ATOM   1576  C   ARG A 101      68.463  54.244  33.152  1.00  0.00           C0.      0
ATOM   1577  O   ARG A 101      67.970  54.167  32.000  1.00  0.00           O0.      0
ATOM   1578  N   ARG A 102      68.627  55.465  33.696  1.00  0.00           N0.      0
ATOM   1579  H   ARG A 102      69.260  55.564  34.477  1.00  0.00           H0.      0
ATOM   1580  CA  ARG A 102      68.162  56.719  33.016  1.00  0.00           C0.      0
ATOM   1581  HA  ARG A 102      67.083  56.702  32.860  1.00  0.00           H0.      0
ATOM   1582  CB  ARG A 102      68.355  57.894  33.979  1.00  0.00           C0.      0
ATOM   1583  HB2 ARG A 102      67.569  58.594  33.694  1.00  0.00           H0.      0
ATOM   1584  HB3 ARG A 102      68.019  57.529  34.950  1.00  0.00           H0.      0
ATOM   1585  CG  ARG A 102      69.772  58.536  34.083  1.00  0.00           C0.      0
ATOM   1586  HG2 ARG A 102      70.533  57.799  34.339  1.00  0.00           H0.      0
ATOM   1587  HG3 ARG A 102      70.088  59.077  33.191  1.00  0.00           H0.      0
ATOM   1588  CD  ARG A 102      69.768  59.582  35.180  1.00  0.00           C0.      0
ATOM   1589  HD2 ARG A 102      69.233  60.419  34.732  1.00  0.00           H0.      0
ATOM   1590  HD3 ARG A 102      69.113  59.227  35.976  1.00  0.00           H0.      0
ATOM   1591  NE  ARG A 102      71.082  59.852  35.747  1.00  0.00           N0.      0
ATOM   1592  HE  ARG A 102      71.352  59.138  36.409  1.00  0.00           H0.      0
ATOM   1593  CZ  ARG A 102      71.966  60.783  35.405  1.00  0.00           C0.      0
ATOM   1594  NH1 ARG A 102      71.827  61.560  34.349  1.00  0.00           N0.      0
ATOM   1595 HH11 ARG A 102      70.971  61.536  33.814  1.00  0.00           H0.      0
ATOM   1596 HH12 ARG A 102      72.429  62.362  34.228  1.00  0.00           H0.      0
ATOM   1597  NH2 ARG A 102      73.035  60.978  36.097  1.00  0.00           N0.      0
ATOM   1598 HH21 ARG A 102      73.242  60.318  36.832  1.00  0.00           H0.      0
ATOM   1599 HH22 ARG A 102      73.683  61.638  35.691  1.00  0.00           H0.      0
ATOM   1600  C   ARG A 102      68.761  56.955  31.628  1.00  0.00           C0.      0
ATOM   1601  O   ARG A 102      68.094  57.571  30.801  1.00  0.00           O0.      0
ATOM   1602  N   LYS A 103      69.937  56.338  31.280  1.00  0.00           N0.      0
ATOM   1603  H   LYS A 103      70.479  55.726  31.873  1.00  0.00           H0.      0
ATOM   1604  CA  LYS A 103      70.447  56.470  29.883  1.00  0.00           C0.      0
ATOM   1605  HA  LYS A 103      70.311  57.501  29.558  1.00  0.00           H0.      0
ATOM   1606  CB  LYS A 103      71.974  56.167  29.669  1.00  0.00           C0.      0
ATOM   1607  HB2 LYS A 103      72.166  55.155  30.027  1.00  0.00           H0.      0
ATOM   1608  HB3 LYS A 103      72.207  56.263  28.609  1.00  0.00           H0.      0
ATOM   1609  CG  LYS A 103      72.849  57.107  30.489  1.00  0.00           C0.      0
ATOM   1610  HG2 LYS A 103      72.421  58.093  30.309  1.00  0.00           H0.      0
ATOM   1611  HG3 LYS A 103      72.674  56.826  31.527  1.00  0.00           H0.      0
ATOM   1612  CD  LYS A 103      74.369  56.995  30.184  1.00  0.00           C0.      0
ATOM   1613  HD2 LYS A 103      74.658  55.973  30.430  1.00  0.00           H0.      0
ATOM   1614  HD3 LYS A 103      74.593  57.224  29.142  1.00  0.00           H0.      0
ATOM   1615  CE  LYS A 103      75.179  57.938  30.970  1.00  0.00           C0.      0
ATOM   1616  HE2 LYS A 103      74.912  58.934  30.616  1.00  0.00           H0.      0
ATOM   1617  HE3 LYS A 103      74.909  57.814  32.019  1.00  0.00           H0.      0
ATOM   1618  NZ  LYS A 103      76.664  57.651  30.727  1.00  0.00           N0.      0
ATOM   1619  HZ1 LYS A 103      76.902  57.824  29.760  1.00  0.00           H0.      0
ATOM   1620  HZ2 LYS A 103      77.283  58.272  31.227  1.00  0.00           H0.      0
ATOM   1621  HZ3 LYS A 103      77.070  56.749  30.930  1.00  0.00           H0.      0
ATOM   1622  C   LYS A 103      69.624  55.636  28.881  1.00  0.00           C0.      0
ATOM   1623  O   LYS A 103      69.827  55.775  27.646  1.00  0.00           O0.      0
ATOM   1624  N   GLU A 104      68.645  54.811  29.240  1.00  0.00           N0.      0
ATOM   1625  H   GLU A 104      68.412  54.757  30.222  1.00  0.00           H0.      0
ATOM   1626  CA  GLU A 104      67.741  54.060  28.342  1.00  0.00           C0.      0
ATOM   1627  HA  GLU A 104      68.342  53.832  27.462  1.00  0.00           H0.      0
ATOM   1628  CB  GLU A 104      67.086  52.849  29.002  1.00  0.00           C0.      0
ATOM   1629  HB2 GLU A 104      66.515  53.214  29.856  1.00  0.00           H0.      0
ATOM   1630  HB3 GLU A 104      66.420  52.426  28.251  1.00  0.00           H0.      0
ATOM   1631  CG  GLU A 104      68.068  51.721  29.274  1.00  0.00           C0.      0
ATOM   1632  HG2 GLU A 104      68.659  51.491  28.388  1.00  0.00           H0.      0
ATOM   1633  HG3 GLU A 104      68.771  52.133  29.998  1.00  0.00           H0.      0
ATOM   1634  CD  GLU A 104      67.470  50.392  29.756  1.00  0.00           C0.      0
ATOM   1635  OE1 GLU A 104      68.091  49.803  30.647  1.00  0.00           O0.      0
ATOM   1636  OE2 GLU A 104      66.557  49.775  29.121  1.00  0.00           O0.      0
ATOM   1637  C   GLU A 104      66.681  55.090  27.970  1.00  0.00           C0.      0
ATOM   1638  O   GLU A 104      66.068  55.708  28.859  1.00  0.00           O0.      0
ATOM   1639  N   PRO A 105      66.395  55.279  26.650  1.00  0.00           N0.      0
ATOM   1640  CD  PRO A 105      67.126  54.771  25.533  1.00  0.00           C0.      0
ATOM   1641  HD2 PRO A 105      66.790  53.790  25.196  1.00  0.00           H0.      0
ATOM   1642  HD3 PRO A 105      68.184  54.631  25.754  1.00  0.00           H0.      0
ATOM   1643  CG  PRO A 105      67.044  55.698  24.401  1.00  0.00           C0.      0
ATOM   1644  HG2 PRO A 105      67.049  55.183  23.440  1.00  0.00           H0.      0
ATOM   1645  HG3 PRO A 105      67.783  56.495  24.472  1.00  0.00           H0.      0
ATOM   1646  CB  PRO A 105      65.738  56.407  24.649  1.00  0.00           C0.      0
ATOM   1647  HB2 PRO A 105      65.003  55.721  24.229  1.00  0.00           H0.      0
ATOM   1648  HB3 PRO A 105      65.628  57.395  24.203  1.00  0.00           H0.      0
ATOM   1649  CA  PRO A 105      65.651  56.376  26.176  1.00  0.00           C0.      0
ATOM   1650  HA  PRO A 105      66.044  57.338  26.506  1.00  0.00           H0.      0
ATOM   1651  C   PRO A 105      64.145  56.347  26.602  1.00  0.00           C0.      0
ATOM   1652  O   PRO A 105      63.576  57.435  26.945  1.00  0.00           O0.      0
ATOM   1653  N   ALA A 106      63.512  55.218  26.717  1.00  0.00           N0.      0
ATOM   1654  H   ALA A 106      64.092  54.410  26.542  1.00  0.00           H0.      0
ATOM   1655  CA  ALA A 106      62.163  55.089  27.368  1.00  0.00           C0.      0
ATOM   1656  HA  ALA A 106      61.416  55.706  26.869  1.00  0.00           H0.      0
ATOM   1657  CB  ALA A 106      61.698  53.649  27.140  1.00  0.00           C0.      0
ATOM   1658  HB1 ALA A 106      62.350  53.024  27.751  1.00  0.00           H0.      0
ATOM   1659  HB2 ALA A 106      60.627  53.577  27.330  1.00  0.00           H0.      0
ATOM   1660  HB3 ALA A 106      61.882  53.327  26.115  1.00  0.00           H0.      0
ATOM   1661  C   ALA A 106      62.073  55.469  28.852  1.00  0.00           C0.      0
ATOM   1662  O   ALA A 106      61.058  55.908  29.314  1.00  0.00           O0.      0
ATOM   1663  N   PHE A 107      63.165  55.254  29.552  1.00  0.00           N0.      0
ATOM   1664  H   PHE A 107      64.028  55.194  29.030  1.00  0.00           H0.      0
ATOM   1665  CA  PHE A 107      63.196  55.435  31.005  1.00  0.00           C0.      0
ATOM   1666  HA  PHE A 107      62.213  55.233  31.430  1.00  0.00           H0.      0
ATOM   1667  CB  PHE A 107      64.240  54.469  31.665  1.00  0.00           C0.      0
ATOM   1668  HB2 PHE A 107      65.195  54.572  31.151  1.00  0.00           H0.      0
ATOM   1669  HB3 PHE A 107      64.371  54.739  32.713  1.00  0.00           H0.      0
ATOM   1670  CG  PHE A 107      63.836  53.022  31.565  1.00  0.00           C0.      0
ATOM   1671  CD1 PHE A 107      63.729  52.410  30.305  1.00  0.00           C0.      0
ATOM   1672  HD1 PHE A 107      64.052  52.951  29.428  1.00  0.00           H0.      0
ATOM   1673  CE1 PHE A 107      63.151  51.121  30.217  1.00  0.00           C0.      0
ATOM   1674  HE1 PHE A 107      62.864  50.696  29.267  1.00  0.00           H0.      0
ATOM   1675  CZ  PHE A 107      62.707  50.463  31.374  1.00  0.00           C0.      0
ATOM   1676  HZ  PHE A 107      62.309  49.466  31.255  1.00  0.00           H0.      0
ATOM   1677  CE2 PHE A 107      62.840  51.081  32.636  1.00  0.00           C0.      0
ATOM   1678  HE2 PHE A 107      62.520  50.566  33.530  1.00  0.00           H0.      0
ATOM   1679  CD2 PHE A 107      63.362  52.349  32.709  1.00  0.00           C0.      0
ATOM   1680  HD2 PHE A 107      63.518  52.807  33.675  1.00  0.00           H0.      0
ATOM   1681  C   PHE A 107      63.450  56.944  31.346  1.00  0.00           C0.      0
ATOM   1682  O   PHE A 107      63.035  57.454  32.361  1.00  0.00           O0.      0
ATOM   1683  N   ASP A 108      64.199  57.599  30.508  1.00  0.00           N0.      0
ATOM   1684  H   ASP A 108      64.851  57.149  29.881  1.00  0.00           H0.      0
ATOM   1685  CA  ASP A 108      64.203  59.142  30.422  1.00  0.00           C0.      0
ATOM   1686  HA  ASP A 108      64.663  59.512  31.338  1.00  0.00           H0.      0
ATOM   1687  CB  ASP A 108      65.125  59.550  29.313  1.00  0.00           C0.      0
ATOM   1688  HB2 ASP A 108      66.040  58.994  29.519  1.00  0.00           H0.      0
ATOM   1689  HB3 ASP A 108      64.706  59.050  28.441  1.00  0.00           H0.      0
ATOM   1690  CG  ASP A 108      65.298  61.074  29.102  1.00  0.00           C0.      0
ATOM   1691  OD1 ASP A 108      65.544  61.517  27.982  1.00  0.00           O0.      0
ATOM   1692  OD2 ASP A 108      65.130  61.895  30.058  1.00  0.00           O0.      0
ATOM   1693  C   ASP A 108      62.796  59.699  30.396  1.00  0.00           C0.      0
ATOM   1694  O   ASP A 108      62.399  60.543  31.203  1.00  0.00           O0.      0
ATOM   1695  N   LYS A 109      61.961  59.123  29.520  1.00  0.00           N0.      0
ATOM   1696  H   LYS A 109      62.413  58.473  28.893  1.00  0.00           H0.      0
ATOM   1697  CA  LYS A 109      60.622  59.734  29.232  1.00  0.00           C0.      0
ATOM   1698  HA  LYS A 109      60.739  60.810  29.353  1.00  0.00           H0.      0
ATOM   1699  CB  LYS A 109      60.160  59.364  27.792  1.00  0.00           C0.      0
ATOM   1700  HB2 LYS A 109      59.960  58.300  27.662  1.00  0.00           H0.      0
ATOM   1701  HB3 LYS A 109      59.198  59.853  27.633  1.00  0.00           H0.      0
ATOM   1702  CG  LYS A 109      61.097  59.915  26.724  1.00  0.00           C0.      0
ATOM   1703  HG2 LYS A 109      61.229  60.943  27.059  1.00  0.00           H0.      0
ATOM   1704  HG3 LYS A 109      62.088  59.466  26.660  1.00  0.00           H0.      0
ATOM   1705  CD  LYS A 109      60.413  59.776  25.387  1.00  0.00           C0.      0
ATOM   1706  HD2 LYS A 109      59.365  59.506  25.516  1.00  0.00           H0.      0
ATOM   1707  HD3 LYS A 109      60.446  60.714  24.833  1.00  0.00           H0.      0
ATOM   1708  CE  LYS A 109      61.054  58.677  24.505  1.00  0.00           C0.      0
ATOM   1709  HE2 LYS A 109      61.818  59.099  23.853  1.00  0.00           H0.      0
ATOM   1710  HE3 LYS A 109      61.504  57.966  25.197  1.00  0.00           H0.      0
ATOM   1711  NZ  LYS A 109      60.028  57.997  23.611  1.00  0.00           N0.      0
ATOM   1712  HZ1 LYS A 109      60.438  57.271  23.040  1.00  0.00           H0.      0
ATOM   1713  HZ2 LYS A 109      59.284  57.454  24.025  1.00  0.00           H0.      0
ATOM   1714  HZ3 LYS A 109      59.651  58.648  22.937  1.00  0.00           H0.      0
ATOM   1715  C   LYS A 109      59.618  59.293  30.324  1.00  0.00           C0.      0
ATOM   1716  O   LYS A 109      58.498  59.839  30.467  1.00  0.00           O0.      0
ATOM   1717  N   TRP A 110      60.069  58.347  31.223  1.00  0.00           N0.      0
ATOM   1718  H   TRP A 110      61.026  58.025  31.238  1.00  0.00           H0.      0
ATOM   1719  CA  TRP A 110      59.104  57.775  32.141  1.00  0.00           C0.      0
ATOM   1720  HA  TRP A 110      58.173  57.494  31.649  1.00  0.00           H0.      0
ATOM   1721  CB  TRP A 110      59.644  56.490  32.704  1.00  0.00           C0.      0
ATOM   1722  HB2 TRP A 110      59.586  55.754  31.902  1.00  0.00           H0.      0
ATOM   1723  HB3 TRP A 110      60.713  56.572  32.902  1.00  0.00           H0.      0
ATOM   1724  CG  TRP A 110      59.067  55.899  33.916  1.00  0.00           C0.      0
ATOM   1725  CD1 TRP A 110      57.770  55.982  34.295  1.00  0.00           C0.      0
ATOM   1726  HD1 TRP A 110      57.003  56.574  33.817  1.00  0.00           H0.      0
ATOM   1727  NE1 TRP A 110      57.589  55.298  35.497  1.00  0.00           N0.      0
ATOM   1728  HE1 TRP A 110      56.676  55.336  35.927  1.00  0.00           H0.      0
ATOM   1729  CE2 TRP A 110      58.718  54.553  35.766  1.00  0.00           C0.      0
ATOM   1730  CZ2 TRP A 110      59.049  53.651  36.733  1.00  0.00           C0.      0
ATOM   1731  HZ2 TRP A 110      58.396  53.573  37.590  1.00  0.00           H0.      0
ATOM   1732  CH2 TRP A 110      60.238  52.916  36.743  1.00  0.00           C0.      0
ATOM   1733  HH2 TRP A 110      60.525  52.376  37.633  1.00  0.00           H0.      0
ATOM   1734  CZ3 TRP A 110      61.079  53.064  35.630  1.00  0.00           C0.      0
ATOM   1735  HZ3 TRP A 110      61.919  52.400  35.486  1.00  0.00           H0.      0
ATOM   1736  CE3 TRP A 110      60.702  53.981  34.563  1.00  0.00           C0.      0
ATOM   1737  HE3 TRP A 110      61.319  54.004  33.677  1.00  0.00           H0.      0
ATOM   1738  CD2 TRP A 110      59.617  54.893  34.734  1.00  0.00           C0.      0
ATOM   1739  C   TRP A 110      58.754  58.828  33.199  1.00  0.00           C0.      0
ATOM   1740  O   TRP A 110      59.689  59.308  33.847  1.00  0.00           O0.      0
ATOM   1741  N   VAL A 111      57.434  59.268  33.423  1.00  0.00           N0.      0
ATOM   1742  H   VAL A 111      56.671  58.857  32.904  1.00  0.00           H0.      0
ATOM   1743  CA  VAL A 111      57.055  60.289  34.387  1.00  0.00           C0.      0
ATOM   1744  HA  VAL A 111      57.962  60.802  34.706  1.00  0.00           H0.      0
ATOM   1745  CB  VAL A 111      56.127  61.271  33.698  1.00  0.00           C0.      0
ATOM   1746  HB  VAL A 111      55.359  60.703  33.172  1.00  0.00           H0.      0
ATOM   1747  CG1 VAL A 111      55.585  62.269  34.656  1.00  0.00           C0.      0
ATOM   1748 HG11 VAL A 111      54.868  61.812  35.339  1.00  0.00           H0.      0
ATOM   1749 HG12 VAL A 111      56.420  62.629  35.257  1.00  0.00           H0.      0
ATOM   1750 HG13 VAL A 111      55.078  63.137  34.234  1.00  0.00           H0.      0
ATOM   1751  CG2 VAL A 111      56.873  62.172  32.737  1.00  0.00           C0.      0
ATOM   1752 HG21 VAL A 111      56.268  62.997  32.361  1.00  0.00           H0.      0
ATOM   1753 HG22 VAL A 111      57.561  62.742  33.361  1.00  0.00           H0.      0
ATOM   1754 HG23 VAL A 111      57.280  61.462  32.018  1.00  0.00           H0.      0
ATOM   1755  C   VAL A 111      56.436  59.640  35.658  1.00  0.00           C0.      0
ATOM   1756  O   VAL A 111      55.803  58.616  35.563  1.00  0.00           O0.      0
ATOM   1757  N   ILE A 112      56.695  60.251  36.793  1.00  0.00           N0.      0
ATOM   1758  H   ILE A 112      57.340  61.017  36.661  1.00  0.00           H0.      0
ATOM   1759  CA  ILE A 112      56.401  59.789  38.156  1.00  0.00           C0.      0
ATOM   1760  HA  ILE A 112      55.507  59.169  38.098  1.00  0.00           H0.      0
ATOM   1761  CB  ILE A 112      57.591  58.988  38.684  1.00  0.00           C0.      0
ATOM   1762  HB  ILE A 112      58.465  59.583  38.948  1.00  0.00           H0.      0
ATOM   1763  CG2 ILE A 112      57.102  58.352  39.998  1.00  0.00           C0.      0
ATOM   1764 HG21 ILE A 112      56.298  57.622  39.904  1.00  0.00           H0.      0
ATOM   1765 HG22 ILE A 112      57.989  57.997  40.523  1.00  0.00           H0.      0
ATOM   1766 HG23 ILE A 112      56.698  59.177  40.585  1.00  0.00           H0.      0
ATOM   1767  CG1 ILE A 112      58.114  57.939  37.694  1.00  0.00           C0.      0
ATOM   1768 HG12 ILE A 112      57.364  57.167  37.522  1.00  0.00           H0.      0
ATOM   1769 HG13 ILE A 112      58.420  58.418  36.763  1.00  0.00           H0.      0
ATOM   1770  CD1 ILE A 112      59.377  57.149  38.243  1.00  0.00           C0.      0
ATOM   1771 HD11 ILE A 112      59.721  56.446  37.484  1.00  0.00           H0.      0
ATOM   1772 HD12 ILE A 112      60.188  57.834  38.492  1.00  0.00           H0.      0
ATOM   1773 HD13 ILE A 112      59.023  56.536  39.073  1.00  0.00           H0.      0
ATOM   1774  C   ILE A 112      56.093  61.021  39.038  1.00  0.00           C0.      0
ATOM   1775  O   ILE A 112      56.934  61.947  39.176  1.00  0.00           O0.      0
ATOM   1776  N   GLU A 113      54.848  60.973  39.586  1.00  0.00           N0.      0
ATOM   1777  H   GLU A 113      54.319  60.169  39.279  1.00  0.00           H0.      0
ATOM   1778  CA  GLU A 113      54.272  62.018  40.438  1.00  0.00           C0.      0
ATOM   1779  HA  GLU A 113      54.993  62.693  40.900  1.00  0.00           H0.      0
ATOM   1780  CB  GLU A 113      53.504  62.951  39.528  1.00  0.00           C0.      0
ATOM   1781  HB2 GLU A 113      52.826  62.423  38.857  1.00  0.00           H0.      0
ATOM   1782  HB3 GLU A 113      52.894  63.572  40.183  1.00  0.00           H0.      0
ATOM   1783  CG  GLU A 113      54.224  63.942  38.589  1.00  0.00           C0.      0
ATOM   1784  HG2 GLU A 113      54.637  63.495  37.684  1.00  0.00           H0.      0
ATOM   1785  HG3 GLU A 113      53.443  64.650  38.313  1.00  0.00           H0.      0
ATOM   1786  CD  GLU A 113      55.226  64.813  39.306  1.00  0.00           C0.      0
ATOM   1787  OE1 GLU A 113      56.248  65.137  38.621  1.00  0.00           O0.      0
ATOM   1788  OE2 GLU A 113      54.937  65.335  40.383  1.00  0.00           O0.      0
ATOM   1789  C   GLU A 113      53.388  61.433  41.609  1.00  0.00           C0.      0
ATOM   1790  O   GLU A 113      52.731  60.427  41.438  1.00  0.00           O0.      0
ATOM   1791  N   GLU A 114      53.258  62.120  42.747  1.00  0.00           N0.      0
ATOM   1792  H   GLU A 114      53.725  63.015  42.781  1.00  0.00           H0.      0
ATOM   1793  CA  GLU A 114      52.412  61.640  43.903  1.00  0.00           C0.      0
ATOM   1794  HA  GLU A 114      52.486  60.553  43.939  1.00  0.00           H0.      0
ATOM   1795  CB  GLU A 114      53.044  62.098  45.265  1.00  0.00           C0.      0
ATOM   1796  HB2 GLU A 114      54.125  61.962  45.273  1.00  0.00           H0.      0
ATOM   1797  HB3 GLU A 114      53.038  63.180  45.397  1.00  0.00           H0.      0
ATOM   1798  CG  GLU A 114      52.419  61.483  46.535  1.00  0.00           C0.      0
ATOM   1799  HG2 GLU A 114      52.158  60.478  46.203  1.00  0.00           H0.      0
ATOM   1800  HG3 GLU A 114      53.289  61.380  47.183  1.00  0.00           H0.      0
ATOM   1801  CD  GLU A 114      51.305  62.255  47.235  1.00  0.00           C0.      0
ATOM   1802  OE1 GLU A 114      51.440  62.416  48.454  1.00  0.00           O0.      0
ATOM   1803  OE2 GLU A 114      50.427  62.909  46.594  1.00  0.00           O0.      0
ATOM   1804  C   GLU A 114      51.066  62.168  43.630  1.00  0.00           C0.      0
ATOM   1805  O   GLU A 114      50.984  63.347  43.199  1.00  0.00           O0.      0
ATOM   1806  N   ALA A 115      49.980  61.410  43.789  1.00  0.00           N0.      0
ATOM   1807  H   ALA A 115      50.082  60.499  44.213  1.00  0.00           H0.      0
ATOM   1808  CA  ALA A 115      48.594  61.878  43.573  1.00  0.00           C0.      0
ATOM   1809  HA  ALA A 115      48.445  62.934  43.800  1.00  0.00           H0.      0
ATOM   1810  CB  ALA A 115      48.288  61.745  42.074  1.00  0.00           C0.      0
ATOM   1811  HB1 ALA A 115      48.938  62.378  41.470  1.00  0.00           H0.      0
ATOM   1812  HB2 ALA A 115      48.366  60.699  41.776  1.00  0.00           H0.      0
ATOM   1813  HB3 ALA A 115      47.281  62.129  41.909  1.00  0.00           H0.      0
ATOM   1814  C   ALA A 115      47.573  61.132  44.371  1.00  0.00           C0.      0
ATOM   1815  O   ALA A 115      47.749  59.943  44.607  1.00  0.00           O0.      0
ATOM   1816  N   ASN A 116      46.416  61.735  44.690  1.00  0.00           N0.      0
ATOM   1817  H   ASN A 116      46.311  62.647  44.268  1.00  0.00           H0.      0
ATOM   1818  CA  ASN A 116      45.230  61.092  45.191  1.00  0.00           C0.      0
ATOM   1819  HA  ASN A 116      45.579  60.068  45.324  1.00  0.00           H0.      0
ATOM   1820  CB  ASN A 116      44.839  61.677  46.526  1.00  0.00           C0.      0
ATOM   1821  HB2 ASN A 116      45.757  61.934  47.055  1.00  0.00           H0.      0
ATOM   1822  HB3 ASN A 116      44.383  62.650  46.340  1.00  0.00           H0.      0
ATOM   1823  CG  ASN A 116      43.943  60.798  47.340  1.00  0.00           C0.      0
ATOM   1824  OD1 ASN A 116      42.863  60.351  46.895  1.00  0.00           O0.      0
ATOM   1825  ND2 ASN A 116      44.292  60.416  48.553  1.00  0.00           N0.      0
ATOM   1826 HD21 ASN A 116      43.606  59.951  49.129  1.00  0.00           H0.      0
ATOM   1827 HD22 ASN A 116      45.172  60.670  48.981  1.00  0.00           H0.      0
ATOM   1828  C   ASN A 116      44.049  60.972  44.172  1.00  0.00           C0.      0
ATOM   1829  O   ASN A 116      43.800  61.910  43.429  1.00  0.00           O0.      0
ATOM   1830  N   TRP A 117      43.258  59.866  44.175  1.00  0.00           N0.      0
ATOM   1831  H   TRP A 117      43.607  59.052  44.662  1.00  0.00           H0.      0
ATOM   1832  CA  TRP A 117      42.016  59.835  43.348  1.00  0.00           C0.      0
ATOM   1833  HA  TRP A 117      42.251  60.137  42.327  1.00  0.00           H0.      0
ATOM   1834  CB  TRP A 117      41.571  58.386  43.337  1.00  0.00           C0.      0
ATOM   1835  HB2 TRP A 117      41.298  58.196  44.376  1.00  0.00           H0.      0
ATOM   1836  HB3 TRP A 117      40.695  58.282  42.698  1.00  0.00           H0.      0
ATOM   1837  CG  TRP A 117      42.513  57.230  42.972  1.00  0.00           C0.      0
ATOM   1838  CD1 TRP A 117      43.522  57.260  42.057  1.00  0.00           C0.      0
ATOM   1839  HD1 TRP A 117      43.831  58.117  41.476  1.00  0.00           H0.      0
ATOM   1840  NE1 TRP A 117      44.261  56.119  42.078  1.00  0.00           N0.      0
ATOM   1841  HE1 TRP A 117      45.142  56.049  41.590  1.00  0.00           H0.      0
ATOM   1842  CE2 TRP A 117      43.799  55.217  42.970  1.00  0.00           C0.      0
ATOM   1843  CZ2 TRP A 117      44.262  53.936  43.314  1.00  0.00           C0.      0
ATOM   1844  HZ2 TRP A 117      45.263  53.652  43.023  1.00  0.00           H0.      0
ATOM   1845  CH2 TRP A 117      43.438  53.226  44.244  1.00  0.00           C0.      0
ATOM   1846  HH2 TRP A 117      43.752  52.217  44.464  1.00  0.00           H0.      0
ATOM   1847  CZ3 TRP A 117      42.214  53.799  44.765  1.00  0.00           C0.      0
ATOM   1848  HZ3 TRP A 117      41.618  53.156  45.395  1.00  0.00           H0.      0
ATOM   1849  CE3 TRP A 117      41.789  55.088  44.416  1.00  0.00           C0.      0
ATOM   1850  HE3 TRP A 117      40.898  55.434  44.918  1.00  0.00           H0.      0
ATOM   1851  CD2 TRP A 117      42.590  55.848  43.479  1.00  0.00           C0.      0
ATOM   1852  C   TRP A 117      41.056  60.914  43.643  1.00  0.00           C0.      0
ATOM   1853  O   TRP A 117      40.254  61.350  42.832  1.00  0.00           O0.      0
ATOM   1854  N   LEU A 118      41.159  61.467  44.839  1.00  0.00           N0.      0
ATOM   1855  H   LEU A 118      41.785  61.012  45.487  1.00  0.00           H0.      0
ATOM   1856  CA  LEU A 118      40.466  62.688  45.220  1.00  0.00           C0.      0
ATOM   1857  HA  LEU A 118      39.441  62.627  44.856  1.00  0.00           H0.      0
ATOM   1858  CB  LEU A 118      40.517  62.982  46.740  1.00  0.00           C0.      0
ATOM   1859  HB2 LEU A 118      41.573  63.077  46.994  1.00  0.00           H0.      0
ATOM   1860  HB3 LEU A 118      40.035  63.925  46.998  1.00  0.00           H0.      0
ATOM   1861  CG  LEU A 118      39.851  61.910  47.640  1.00  0.00           C0.      0
ATOM   1862  HG  LEU A 118      40.408  60.998  47.421  1.00  0.00           H0.      0
ATOM   1863  CD1 LEU A 118      40.150  62.283  49.135  1.00  0.00           C0.      0
ATOM   1864 HD11 LEU A 118      39.855  63.314  49.332  1.00  0.00           H0.      0
ATOM   1865 HD12 LEU A 118      39.703  61.652  49.903  1.00  0.00           H0.      0
ATOM   1866 HD13 LEU A 118      41.234  62.271  49.247  1.00  0.00           H0.      0
ATOM   1867  CD2 LEU A 118      38.345  61.715  47.361  1.00  0.00           C0.      0
ATOM   1868 HD21 LEU A 118      38.152  61.221  46.409  1.00  0.00           H0.      0
ATOM   1869 HD22 LEU A 118      37.933  61.135  48.187  1.00  0.00           H0.      0
ATOM   1870 HD23 LEU A 118      37.896  62.708  47.357  1.00  0.00           H0.      0
ATOM   1871  C   LEU A 118      40.893  63.942  44.570  1.00  0.00           C0.      0
ATOM   1872  O   LEU A 118      39.988  64.750  44.342  1.00  0.00           O0.      0
ATOM   1873  N   THR A 119      42.191  64.040  44.225  1.00  0.00           N0.      0
ATOM   1874  H   THR A 119      42.753  63.208  44.333  1.00  0.00           H0.      0
ATOM   1875  CA  THR A 119      42.683  65.318  43.654  1.00  0.00           C0.      0
ATOM   1876  HA  THR A 119      41.817  65.979  43.600  1.00  0.00           H0.      0
ATOM   1877  CB  THR A 119      43.662  65.992  44.655  1.00  0.00           C0.      0
ATOM   1878  HB  THR A 119      44.377  66.620  44.123  1.00  0.00           H0.      0
ATOM   1879  CG2 THR A 119      42.932  66.635  45.773  1.00  0.00           C0.      0
ATOM   1880 HG21 THR A 119      43.714  67.150  46.331  1.00  0.00           H0.      0
ATOM   1881 HG22 THR A 119      42.227  67.413  45.480  1.00  0.00           H0.      0
ATOM   1882 HG23 THR A 119      42.493  65.858  46.398  1.00  0.00           H0.      0
ATOM   1883  OG1 THR A 119      44.488  65.019  45.341  1.00  0.00           O0.      0
ATOM   1884  HG1 THR A 119      45.295  64.822  44.859  1.00  0.00           H0.      0
ATOM   1885  C   THR A 119      43.405  65.252  42.272  1.00  0.00           C0.      0
ATOM   1886  O   THR A 119      44.107  66.175  41.828  1.00  0.00           O0.      0
ATOM   1887  N   LEU A 120      43.311  64.108  41.690  1.00  0.00           N0.      0
ATOM   1888  H   LEU A 120      42.851  63.436  42.287  1.00  0.00           H0.      0
ATOM   1889  CA  LEU A 120      43.991  63.718  40.410  1.00  0.00           C0.      0
ATOM   1890  HA  LEU A 120      45.046  63.670  40.680  1.00  0.00           H0.      0
ATOM   1891  CB  LEU A 120      43.523  62.305  40.186  1.00  0.00           C0.      0
ATOM   1892  HB2 LEU A 120      43.826  61.692  41.035  1.00  0.00           H0.      0
ATOM   1893  HB3 LEU A 120      42.443  62.170  40.241  1.00  0.00           H0.      0
ATOM   1894  CG  LEU A 120      44.007  61.569  38.923  1.00  0.00           C0.      0
ATOM   1895  HG  LEU A 120      43.610  62.155  38.094  1.00  0.00           H0.      0
ATOM   1896  CD1 LEU A 120      45.542  61.565  38.892  1.00  0.00           C0.      0
ATOM   1897 HD11 LEU A 120      45.962  61.030  39.743  1.00  0.00           H0.      0
ATOM   1898 HD12 LEU A 120      45.881  61.010  38.017  1.00  0.00           H0.      0
ATOM   1899 HD13 LEU A 120      45.945  62.573  38.796  1.00  0.00           H0.      0
ATOM   1900  CD2 LEU A 120      43.361  60.213  38.859  1.00  0.00           C0.      0
ATOM   1901 HD21 LEU A 120      43.477  59.860  37.835  1.00  0.00           H0.      0
ATOM   1902 HD22 LEU A 120      43.785  59.466  39.530  1.00  0.00           H0.      0
ATOM   1903 HD23 LEU A 120      42.345  60.358  39.226  1.00  0.00           H0.      0
ATOM   1904  C   LEU A 120      43.720  64.635  39.260  1.00  0.00           C0.      0
ATOM   1905  O   LEU A 120      44.523  64.848  38.376  1.00  0.00           O0.      0
ATOM   1906  N   ASP A 121      42.584  65.250  39.267  1.00  0.00           N0.      0
ATOM   1907  H   ASP A 121      42.044  65.074  40.102  1.00  0.00           H0.      0
ATOM   1908  CA  ASP A 121      42.167  66.291  38.400  1.00  0.00           C0.      0
ATOM   1909  HA  ASP A 121      42.142  65.829  37.413  1.00  0.00           H0.      0
ATOM   1910  CB  ASP A 121      40.696  66.578  38.705  1.00  0.00           C0.      0
ATOM   1911  HB2 ASP A 121      40.287  67.258  37.958  1.00  0.00           H0.      0
ATOM   1912  HB3 ASP A 121      40.167  65.630  38.603  1.00  0.00           H0.      0
ATOM   1913  CG  ASP A 121      40.397  67.160  40.060  1.00  0.00           C0.      0
ATOM   1914  OD1 ASP A 121      39.888  68.292  40.168  1.00  0.00           O0.      0
ATOM   1915  OD2 ASP A 121      40.455  66.427  41.102  1.00  0.00           O0.      0
ATOM   1916  C   ASP A 121      43.058  67.597  38.486  1.00  0.00           C0.      0
ATOM   1917  O   ASP A 121      43.125  68.346  37.529  1.00  0.00           O0.      0
ATOM   1918  N   LYS A 122      43.842  67.762  39.546  1.00  0.00           N0.      0
ATOM   1919  H   LYS A 122      43.777  67.074  40.282  1.00  0.00           H0.      0
ATOM   1920  CA  LYS A 122      44.812  68.915  39.634  1.00  0.00           C0.      0
ATOM   1921  HA  LYS A 122      44.774  69.383  38.651  1.00  0.00           H0.      0
ATOM   1922  CB  LYS A 122      44.336  69.843  40.645  1.00  0.00           C0.      0
ATOM   1923  HB2 LYS A 122      43.261  69.847  40.827  1.00  0.00           H0.      0
ATOM   1924  HB3 LYS A 122      44.768  69.518  41.591  1.00  0.00           H0.      0
ATOM   1925  CG  LYS A 122      44.787  71.299  40.365  1.00  0.00           C0.      0
ATOM   1926  HG2 LYS A 122      45.824  71.282  40.029  1.00  0.00           H0.      0
ATOM   1927  HG3 LYS A 122      44.153  71.819  39.647  1.00  0.00           H0.      0
ATOM   1928  CD  LYS A 122      44.733  72.177  41.619  1.00  0.00           C0.      0
ATOM   1929  HD2 LYS A 122      43.715  72.141  42.005  1.00  0.00           H0.      0
ATOM   1930  HD3 LYS A 122      45.376  71.842  42.433  1.00  0.00           H0.      0
ATOM   1931  CE  LYS A 122      44.996  73.706  41.437  1.00  0.00           C0.      0
ATOM   1932  HE2 LYS A 122      44.256  74.103  40.743  1.00  0.00           H0.      0
ATOM   1933  HE3 LYS A 122      44.978  74.191  42.412  1.00  0.00           H0.      0
ATOM   1934  NZ  LYS A 122      46.236  74.085  40.769  1.00  0.00           N0.      0
ATOM   1935  HZ1 LYS A 122      46.318  75.088  40.689  1.00  0.00           H0.      0
ATOM   1936  HZ2 LYS A 122      47.015  73.700  41.284  1.00  0.00           H0.      0
ATOM   1937  HZ3 LYS A 122      46.161  73.777  39.810  1.00  0.00           H0.      0
ATOM   1938  C   LYS A 122      46.323  68.432  39.860  1.00  0.00           C0.      0
ATOM   1939  O   LYS A 122      47.260  69.186  39.607  1.00  0.00           O0.      0
ATOM   1940  N   ASP A 123      46.556  67.201  40.311  1.00  0.00           N0.      0
ATOM   1941  H   ASP A 123      45.784  66.552  40.369  1.00  0.00           H0.      0
ATOM   1942  CA  ASP A 123      47.894  66.637  40.655  1.00  0.00           C0.      0
ATOM   1943  HA  ASP A 123      48.332  67.462  41.217  1.00  0.00           H0.      0
ATOM   1944  CB  ASP A 123      47.813  65.409  41.574  1.00  0.00           C0.      0
ATOM   1945  HB2 ASP A 123      47.189  64.652  41.098  1.00  0.00           H0.      0
ATOM   1946  HB3 ASP A 123      48.791  64.945  41.700  1.00  0.00           H0.      0
ATOM   1947  CG  ASP A 123      47.177  65.604  42.976  1.00  0.00           C0.      0
ATOM   1948  OD1 ASP A 123      47.156  66.759  43.535  1.00  0.00           O0.      0
ATOM   1949  OD2 ASP A 123      46.816  64.634  43.646  1.00  0.00           O0.      0
ATOM   1950  C   ASP A 123      48.791  66.197  39.485  1.00  0.00           C0.      0
ATOM   1951  O   ASP A 123      50.042  66.259  39.729  1.00  0.00           O0.      0
ATOM   1952  N   VAL A 124      48.203  65.946  38.280  1.00  0.00           N0.      0
ATOM   1953  H   VAL A 124      47.216  65.740  38.213  1.00  0.00           H0.      0
ATOM   1954  CA  VAL A 124      48.868  65.937  36.980  1.00  0.00           C0.      0
ATOM   1955  HA  VAL A 124      49.850  66.364  37.180  1.00  0.00           H0.      0
ATOM   1956  CB  VAL A 124      49.151  64.486  36.437  1.00  0.00           C0.      0
ATOM   1957  HB  VAL A 124      49.602  64.562  35.448  1.00  0.00           H0.      0
ATOM   1958  CG1 VAL A 124      50.244  63.788  37.321  1.00  0.00           C0.      0
ATOM   1959 HG11 VAL A 124      51.118  64.433  37.422  1.00  0.00           H0.      0
ATOM   1960 HG12 VAL A 124      49.835  63.594  38.313  1.00  0.00           H0.      0
ATOM   1961 HG13 VAL A 124      50.524  62.881  36.787  1.00  0.00           H0.      0
ATOM   1962  CG2 VAL A 124      47.932  63.602  36.423  1.00  0.00           C0.      0
ATOM   1963 HG21 VAL A 124      47.441  63.561  37.395  1.00  0.00           H0.      0
ATOM   1964 HG22 VAL A 124      47.314  64.149  35.711  1.00  0.00           H0.      0
ATOM   1965 HG23 VAL A 124      48.170  62.618  36.017  1.00  0.00           H0.      0
ATOM   1966  C   VAL A 124      48.125  66.818  35.910  1.00  0.00           C0.      0
ATOM   1967  O   VAL A 124      46.871  66.969  35.893  1.00  0.00           O0.      0
ATOM   1968  N   PRO A 125      48.740  67.351  34.882  1.00  0.00           N0.      0
ATOM   1969  CD  PRO A 125      50.183  67.609  34.866  1.00  0.00           C0.      0
ATOM   1970  HD2 PRO A 125      50.816  66.752  35.097  1.00  0.00           H0.      0
ATOM   1971  HD3 PRO A 125      50.407  68.507  35.442  1.00  0.00           H0.      0
ATOM   1972  CG  PRO A 125      50.613  67.952  33.457  1.00  0.00           C0.      0
ATOM   1973  HG2 PRO A 125      50.946  67.069  32.911  1.00  0.00           H0.      0
ATOM   1974  HG3 PRO A 125      51.436  68.666  33.451  1.00  0.00           H0.      0
ATOM   1975  CB  PRO A 125      49.237  68.490  32.878  1.00  0.00           C0.      0
ATOM   1976  HB2 PRO A 125      49.207  68.095  31.862  1.00  0.00           H0.      0
ATOM   1977  HB3 PRO A 125      49.222  69.580  32.881  1.00  0.00           H0.      0
ATOM   1978  CA  PRO A 125      48.078  67.869  33.655  1.00  0.00           C0.      0
ATOM   1979  HA  PRO A 125      47.254  68.555  33.851  1.00  0.00           H0.      0
ATOM   1980  C   PRO A 125      47.506  66.691  32.834  1.00  0.00           C0.      0
ATOM   1981  O   PRO A 125      48.210  65.742  32.482  1.00  0.00           O0.      0
ATOM   1982  N   ALA A 126      46.281  66.881  32.265  1.00  0.00           N0.      0
ATOM   1983  H   ALA A 126      45.732  67.695  32.502  1.00  0.00           H0.      0
ATOM   1984  CA  ALA A 126      45.792  66.009  31.224  1.00  0.00           C0.      0
ATOM   1985  HA  ALA A 126      45.945  64.970  31.515  1.00  0.00           H0.      0
ATOM   1986  CB  ALA A 126      44.235  66.260  30.964  1.00  0.00           C0.      0
ATOM   1987  HB1 ALA A 126      43.650  65.819  31.772  1.00  0.00           H0.      0
ATOM   1988  HB2 ALA A 126      44.116  67.343  30.976  1.00  0.00           H0.      0
ATOM   1989  HB3 ALA A 126      43.897  65.787  30.042  1.00  0.00           H0.      0
ATOM   1990  C   ALA A 126      46.469  66.296  29.886  1.00  0.00           C0.      0
ATOM   1991  O   ALA A 126      46.727  65.336  29.115  1.00  0.00           O0.      0
ATOM   1992  N   GLY A 127      46.798  67.572  29.720  1.00  0.00           N0.      0
ATOM   1993  H   GLY A 127      46.773  68.117  30.570  1.00  0.00           H0.      0
ATOM   1994  CA  GLY A 127      47.229  68.158  28.522  1.00  0.00           C0.      0
ATOM   1995  HA2 GLY A 127      47.209  69.247  28.500  1.00  0.00           H0.      0
ATOM   1996  HA3 GLY A 127      48.245  67.839  28.291  1.00  0.00           H0.      0
ATOM   1997  C   GLY A 127      46.309  67.704  27.368  1.00  0.00           C0.      0
ATOM   1998  O   GLY A 127      45.091  67.951  27.387  1.00  0.00           O0.      0
ATOM   1999  N   ASP A 128      46.886  67.030  26.366  1.00  0.00           N0.      0
ATOM   2000  H   ASP A 128      47.894  66.969  26.401  1.00  0.00           H0.      0
ATOM   2001  CA  ASP A 128      46.230  66.391  25.243  1.00  0.00           C0.      0
ATOM   2002  HA  ASP A 128      45.467  67.107  24.938  1.00  0.00           H0.      0
ATOM   2003  CB  ASP A 128      47.274  66.199  24.123  1.00  0.00           C0.      0
ATOM   2004  HB2 ASP A 128      47.826  67.117  23.922  1.00  0.00           H0.      0
ATOM   2005  HB3 ASP A 128      48.035  65.461  24.378  1.00  0.00           H0.      0
ATOM   2006  CG  ASP A 128      46.624  65.953  22.818  1.00  0.00           C0.      0
ATOM   2007  OD1 ASP A 128      45.742  66.725  22.431  1.00  0.00           O0.      0
ATOM   2008  OD2 ASP A 128      47.088  64.999  22.155  1.00  0.00           O0.      0
ATOM   2009  C   ASP A 128      45.282  65.197  25.539  1.00  0.00           C0.      0
ATOM   2010  O   ASP A 128      44.815  64.559  24.589  1.00  0.00           O0.      0
ATOM   2011  N   GLY A 129      44.996  64.791  26.781  1.00  0.00           N0.      0
ATOM   2012  H   GLY A 129      45.470  65.286  27.523  1.00  0.00           H0.      0
ATOM   2013  CA  GLY A 129      44.399  63.540  27.227  1.00  0.00           C0.      0
ATOM   2014  HA2 GLY A 129      44.124  63.669  28.274  1.00  0.00           H0.      0
ATOM   2015  HA3 GLY A 129      43.492  63.527  26.623  1.00  0.00           H0.      0
ATOM   2016  C   GLY A 129      45.468  62.437  27.052  1.00  0.00           C0.      0
ATOM   2017  O   GLY A 129      46.647  62.634  26.886  1.00  0.00           O0.      0
ATOM   2018  N   PHE A 130      45.005  61.221  27.391  1.00  0.00           N0.      0
ATOM   2019  H   PHE A 130      44.018  61.150  27.594  1.00  0.00           H0.      0
ATOM   2020  CA  PHE A 130      45.654  59.936  27.443  1.00  0.00           C0.      0
ATOM   2021  HA  PHE A 130      46.635  59.863  26.974  1.00  0.00           H0.      0
ATOM   2022  CB  PHE A 130      45.914  59.358  28.908  1.00  0.00           C0.      0
ATOM   2023  HB2 PHE A 130      45.030  59.398  29.545  1.00  0.00           H0.      0
ATOM   2024  HB3 PHE A 130      46.214  58.310  28.896  1.00  0.00           H0.      0
ATOM   2025  CG  PHE A 130      46.950  60.230  29.623  1.00  0.00           C0.      0
ATOM   2026  CD1 PHE A 130      46.577  61.511  30.163  1.00  0.00           C0.      0
ATOM   2027  HD1 PHE A 130      45.529  61.769  30.122  1.00  0.00           H0.      0
ATOM   2028  CE1 PHE A 130      47.514  62.277  30.909  1.00  0.00           C0.      0
ATOM   2029  HE1 PHE A 130      47.116  63.126  31.444  1.00  0.00           H0.      0
ATOM   2030  CZ  PHE A 130      48.868  61.938  30.906  1.00  0.00           C0.      0
ATOM   2031  HZ  PHE A 130      49.544  62.448  31.576  1.00  0.00           H0.      0
ATOM   2032  CE2 PHE A 130      49.254  60.733  30.257  1.00  0.00           C0.      0
ATOM   2033  HE2 PHE A 130      50.299  60.472  30.176  1.00  0.00           H0.      0
ATOM   2034  CD2 PHE A 130      48.343  59.880  29.622  1.00  0.00           C0.      0
ATOM   2035  HD2 PHE A 130      48.659  59.040  29.022  1.00  0.00           H0.      0
ATOM   2036  C   PHE A 130      44.968  58.772  26.727  1.00  0.00           C0.      0
ATOM   2037  O   PHE A 130      43.756  58.760  26.544  1.00  0.00           O0.      0
ATOM   2038  N   ASP A 131      45.750  58.005  25.941  1.00  0.00           N0.      0
ATOM   2039  H   ASP A 131      46.747  58.134  26.036  1.00  0.00           H0.      0
ATOM   2040  CA  ASP A 131      45.239  56.896  25.101  1.00  0.00           C0.      0
ATOM   2041  HA  ASP A 131      44.528  57.350  24.410  1.00  0.00           H0.      0
ATOM   2042  CB  ASP A 131      46.350  56.269  24.233  1.00  0.00           C0.      0
ATOM   2043  HB2 ASP A 131      47.119  55.979  24.948  1.00  0.00           H0.      0
ATOM   2044  HB3 ASP A 131      45.976  55.364  23.753  1.00  0.00           H0.      0
ATOM   2045  CG  ASP A 131      46.973  57.142  23.267  1.00  0.00           C0.      0
ATOM   2046  OD1 ASP A 131      48.093  56.941  22.833  1.00  0.00           O0.      0
ATOM   2047  OD2 ASP A 131      46.290  58.084  22.809  1.00  0.00           O0.      0
ATOM   2048  C   ASP A 131      44.627  55.732  25.904  1.00  0.00           C0.      0
ATOM   2049  O   ASP A 131      43.603  55.134  25.578  1.00  0.00           O0.      0
ATOM   2050  N   ALA A 132      45.256  55.363  27.044  1.00  0.00           N0.      0
ATOM   2051  H   ALA A 132      46.182  55.654  27.324  1.00  0.00           H0.      0
ATOM   2052  CA  ALA A 132      44.787  54.366  28.031  1.00  0.00           C0.      0
ATOM   2053  HA  ALA A 132      43.701  54.425  28.094  1.00  0.00           H0.      0
ATOM   2054  CB  ALA A 132      45.181  52.980  27.511  1.00  0.00           C0.      0
ATOM   2055  HB1 ALA A 132      44.580  52.744  26.633  1.00  0.00           H0.      0
ATOM   2056  HB2 ALA A 132      46.232  52.911  27.229  1.00  0.00           H0.      0
ATOM   2057  HB3 ALA A 132      44.873  52.271  28.279  1.00  0.00           H0.      0
ATOM   2058  C   ALA A 132      45.322  54.725  29.437  1.00  0.00           C0.      0
ATOM   2059  O   ALA A 132      46.523  55.008  29.601  1.00  0.00           O0.      0
ATOM   2060  N   VAL A 133      44.408  54.746  30.468  1.00  0.00           N0.      0
ATOM   2061  H   VAL A 133      43.481  54.527  30.134  1.00  0.00           H0.      0
ATOM   2062  CA  VAL A 133      44.663  54.664  31.911  1.00  0.00           C0.      0
ATOM   2063  HA  VAL A 133      45.693  55.002  32.023  1.00  0.00           H0.      0
ATOM   2064  CB  VAL A 133      43.809  55.670  32.704  1.00  0.00           C0.      0
ATOM   2065  HB  VAL A 133      42.818  55.223  32.781  1.00  0.00           H0.      0
ATOM   2066  CG1 VAL A 133      44.360  55.828  34.168  1.00  0.00           C0.      0
ATOM   2067 HG11 VAL A 133      44.093  54.921  34.711  1.00  0.00           H0.      0
ATOM   2068 HG12 VAL A 133      45.438  55.915  34.033  1.00  0.00           H0.      0
ATOM   2069 HG13 VAL A 133      43.896  56.588  34.797  1.00  0.00           H0.      0
ATOM   2070  CG2 VAL A 133      43.771  57.075  32.093  1.00  0.00           C0.      0
ATOM   2071 HG21 VAL A 133      44.743  57.549  32.223  1.00  0.00           H0.      0
ATOM   2072 HG22 VAL A 133      43.556  57.040  31.025  1.00  0.00           H0.      0
ATOM   2073 HG23 VAL A 133      42.983  57.627  32.606  1.00  0.00           H0.      0
ATOM   2074  C   VAL A 133      44.496  53.201  32.432  1.00  0.00           C0.      0
ATOM   2075  O   VAL A 133      43.629  52.477  31.987  1.00  0.00           O0.      0
ATOM   2076  N   ILE A 134      45.420  52.801  33.328  1.00  0.00           N0.      0
ATOM   2077  H   ILE A 134      46.121  53.462  33.630  1.00  0.00           H0.      0
ATOM   2078  CA  ILE A 134      45.513  51.476  33.913  1.00  0.00           C0.      0
ATOM   2079  HA  ILE A 134      44.637  50.907  33.601  1.00  0.00           H0.      0
ATOM   2080  CB  ILE A 134      46.662  50.681  33.287  1.00  0.00           C0.      0
ATOM   2081  HB  ILE A 134      47.517  51.311  33.532  1.00  0.00           H0.      0
ATOM   2082  CG2 ILE A 134      47.060  49.299  33.935  1.00  0.00           C0.      0
ATOM   2083 HG21 ILE A 134      47.880  48.878  33.353  1.00  0.00           H0.      0
ATOM   2084 HG22 ILE A 134      47.400  49.455  34.959  1.00  0.00           H0.      0
ATOM   2085 HG23 ILE A 134      46.192  48.650  33.824  1.00  0.00           H0.      0
ATOM   2086  CG1 ILE A 134      46.548  50.624  31.730  1.00  0.00           C0.      0
ATOM   2087 HG12 ILE A 134      46.212  49.610  31.514  1.00  0.00           H0.      0
ATOM   2088 HG13 ILE A 134      45.741  51.227  31.314  1.00  0.00           H0.      0
ATOM   2089  CD1 ILE A 134      47.847  50.845  30.930  1.00  0.00           C0.      0
ATOM   2090 HD11 ILE A 134      47.613  50.840  29.865  1.00  0.00           H0.      0
ATOM   2091 HD12 ILE A 134      48.309  51.808  31.150  1.00  0.00           H0.      0
ATOM   2092 HD13 ILE A 134      48.420  49.932  31.095  1.00  0.00           H0.      0
ATOM   2093  C   ILE A 134      45.653  51.619  35.448  1.00  0.00           C0.      0
ATOM   2094  O   ILE A 134      46.228  52.654  35.902  1.00  0.00           O0.      0
ATOM   2095  N   CYS A 135      45.217  50.606  36.213  1.00  0.00           N0.      0
ATOM   2096  H   CYS A 135      44.655  49.856  35.838  1.00  0.00           H0.      0
ATOM   2097  CA  CYS A 135      45.557  50.592  37.674  1.00  0.00           C0.      0
ATOM   2098  HA  CYS A 135      46.129  51.482  37.937  1.00  0.00           H0.      0
ATOM   2099  CB  CYS A 135      44.273  50.665  38.499  1.00  0.00           C0.      0
ATOM   2100  HB2 CYS A 135      43.767  49.750  38.806  1.00  0.00           H0.      0
ATOM   2101  HB3 CYS A 135      44.588  51.100  39.448  1.00  0.00           H0.      0
ATOM   2102  SG  CYS A 135      43.048  51.782  37.821  1.00  0.00           S0.      0
ATOM   2103  HG  CYS A 135      42.752  50.933  36.833  1.00  0.00           H0.      0
ATOM   2104  C   CYS A 135      46.439  49.403  38.117  1.00  0.00           C0.      0
ATOM   2105  O   CYS A 135      47.641  49.510  38.252  1.00  0.00           O0.      0
ATOM   2106  N   LEU A 136      45.782  48.240  38.068  1.00  0.00           N0.      0
ATOM   2107  H   LEU A 136      44.791  48.429  38.033  1.00  0.00           H0.      0
ATOM   2108  CA  LEU A 136      46.147  46.828  38.285  1.00  0.00           C0.      0
ATOM   2109  HA  LEU A 136      45.214  46.268  38.347  1.00  0.00           H0.      0
ATOM   2110  CB  LEU A 136      47.093  46.265  37.155  1.00  0.00           C0.      0
ATOM   2111  HB2 LEU A 136      47.912  46.984  37.141  1.00  0.00           H0.      0
ATOM   2112  HB3 LEU A 136      47.689  45.381  37.382  1.00  0.00           H0.      0
ATOM   2113  CG  LEU A 136      46.503  46.160  35.767  1.00  0.00           C0.      0
ATOM   2114  HG  LEU A 136      46.226  47.191  35.548  1.00  0.00           H0.      0
ATOM   2115  CD1 LEU A 136      47.531  45.675  34.758  1.00  0.00           C0.      0
ATOM   2116 HD11 LEU A 136      47.729  44.635  35.018  1.00  0.00           H0.      0
ATOM   2117 HD12 LEU A 136      47.019  45.799  33.804  1.00  0.00           H0.      0
ATOM   2118 HD13 LEU A 136      48.455  46.243  34.866  1.00  0.00           H0.      0
ATOM   2119  CD2 LEU A 136      45.247  45.294  35.686  1.00  0.00           C0.      0
ATOM   2120 HD21 LEU A 136      44.815  45.287  34.685  1.00  0.00           H0.      0
ATOM   2121 HD22 LEU A 136      45.582  44.264  35.807  1.00  0.00           H0.      0
ATOM   2122 HD23 LEU A 136      44.470  45.562  36.402  1.00  0.00           H0.      0
ATOM   2123  C   LEU A 136      46.783  46.521  39.679  1.00  0.00           C0.      0
ATOM   2124  O   LEU A 136      47.190  47.426  40.484  1.00  0.00           O0.      0
ATOM   2125  N   GLY A 137      46.856  45.269  40.176  1.00  0.00           N0.      0
ATOM   2126  H   GLY A 137      46.454  44.541  39.602  1.00  0.00           H0.      0
ATOM   2127  CA  GLY A 137      47.365  44.901  41.495  1.00  0.00           C0.      0
ATOM   2128  HA2 GLY A 137      47.942  43.977  41.460  1.00  0.00           H0.      0
ATOM   2129  HA3 GLY A 137      48.023  45.738  41.727  1.00  0.00           H0.      0
ATOM   2130  C   GLY A 137      46.317  44.954  42.691  1.00  0.00           C0.      0
ATOM   2131  O   GLY A 137      46.738  44.691  43.801  1.00  0.00           O0.      0
ATOM   2132  N   ASN A 138      45.038  45.120  42.335  1.00  0.00           N0.      0
ATOM   2133  H   ASN A 138      44.866  45.128  41.339  1.00  0.00           H0.      0
ATOM   2134  CA  ASN A 138      43.982  45.545  43.117  1.00  0.00           C0.      0
ATOM   2135  HA  ASN A 138      43.100  45.322  42.517  1.00  0.00           H0.      0
ATOM   2136  CB  ASN A 138      43.736  44.734  44.365  1.00  0.00           C0.      0
ATOM   2137  HB2 ASN A 138      43.730  43.663  44.161  1.00  0.00           H0.      0
ATOM   2138  HB3 ASN A 138      44.627  44.875  44.977  1.00  0.00           H0.      0
ATOM   2139  CG  ASN A 138      42.430  45.003  45.194  1.00  0.00           C0.      0
ATOM   2140  OD1 ASN A 138      41.470  45.632  44.773  1.00  0.00           O0.      0
ATOM   2141  ND2 ASN A 138      42.342  44.589  46.411  1.00  0.00           N0.      0
ATOM   2142 HD21 ASN A 138      41.559  44.864  46.986  1.00  0.00           H0.      0
ATOM   2143 HD22 ASN A 138      43.153  44.148  46.822  1.00  0.00           H0.      0
ATOM   2144  C   ASN A 138      44.088  47.089  43.343  1.00  0.00           C0.      0
ATOM   2145  O   ASN A 138      45.169  47.551  43.788  1.00  0.00           O0.      0
ATOM   2146  N   SER A 139      43.006  47.822  43.120  1.00  0.00           N0.      0
ATOM   2147  H   SER A 139      42.233  47.462  42.579  1.00  0.00           H0.      0
ATOM   2148  CA  SER A 139      43.110  49.247  43.130  1.00  0.00           C0.      0
ATOM   2149  HA  SER A 139      43.955  49.641  43.694  1.00  0.00           H0.      0
ATOM   2150  CB  SER A 139      43.285  49.801  41.742  1.00  0.00           C0.      0
ATOM   2151  HB2 SER A 139      42.394  49.597  41.148  1.00  0.00           H0.      0
ATOM   2152  HB3 SER A 139      43.518  50.864  41.791  1.00  0.00           H0.      0
ATOM   2153  OG  SER A 139      44.434  49.298  41.061  1.00  0.00           O0.      0
ATOM   2154  HG  SER A 139      44.033  48.537  40.634  1.00  0.00           H0.      0
ATOM   2155  C   SER A 139      41.961  49.829  43.877  1.00  0.00           C0.      0
ATOM   2156  O   SER A 139      42.069  50.115  45.028  1.00  0.00           O0.      0
ATOM   2157  N   PHE A 140      40.765  50.010  43.293  1.00  0.00           N0.      0
ATOM   2158  H   PHE A 140      40.658  49.545  42.403  1.00  0.00           H0.      0
ATOM   2159  CA  PHE A 140      39.813  51.039  43.635  1.00  0.00           C0.      0
ATOM   2160  HA  PHE A 140      40.390  51.956  43.755  1.00  0.00           H0.      0
ATOM   2161  CB  PHE A 140      38.805  51.294  42.541  1.00  0.00           C0.      0
ATOM   2162  HB2 PHE A 140      39.216  51.384  41.535  1.00  0.00           H0.      0
ATOM   2163  HB3 PHE A 140      38.113  50.454  42.593  1.00  0.00           H0.      0
ATOM   2164  CG  PHE A 140      38.052  52.645  42.776  1.00  0.00           C0.      0
ATOM   2165  CD1 PHE A 140      38.692  53.855  42.441  1.00  0.00           C0.      0
ATOM   2166  HD1 PHE A 140      39.689  53.854  42.025  1.00  0.00           H0.      0
ATOM   2167  CE1 PHE A 140      38.120  55.099  42.701  1.00  0.00           C0.      0
ATOM   2168  HE1 PHE A 140      38.727  55.944  42.413  1.00  0.00           H0.      0
ATOM   2169  CZ  PHE A 140      36.840  55.192  43.326  1.00  0.00           C0.      0
ATOM   2170  HZ  PHE A 140      36.308  56.128  43.417  1.00  0.00           H0.      0
ATOM   2171  CE2 PHE A 140      36.210  53.977  43.518  1.00  0.00           C0.      0
ATOM   2172  HE2 PHE A 140      35.208  54.113  43.899  1.00  0.00           H0.      0
ATOM   2173  CD2 PHE A 140      36.718  52.684  43.226  1.00  0.00           C0.      0
ATOM   2174  HD2 PHE A 140      36.215  51.782  43.543  1.00  0.00           H0.      0
ATOM   2175  C   PHE A 140      39.094  50.686  44.978  1.00  0.00           C0.      0
ATOM   2176  O   PHE A 140      38.608  51.556  45.679  1.00  0.00           O0.      0
ATOM   2177  N   ALA A 141      39.262  49.454  45.451  1.00  0.00           N0.      0
ATOM   2178  H   ALA A 141      39.840  48.896  44.838  1.00  0.00           H0.      0
ATOM   2179  CA  ALA A 141      38.812  48.908  46.778  1.00  0.00           C0.      0
ATOM   2180  HA  ALA A 141      37.750  49.152  46.733  1.00  0.00           H0.      0
ATOM   2181  CB  ALA A 141      38.992  47.407  46.785  1.00  0.00           C0.      0
ATOM   2182  HB1 ALA A 141      39.959  47.140  46.358  1.00  0.00           H0.      0
ATOM   2183  HB2 ALA A 141      38.959  47.091  47.828  1.00  0.00           H0.      0
ATOM   2184  HB3 ALA A 141      38.153  46.921  46.287  1.00  0.00           H0.      0
ATOM   2185  C   ALA A 141      39.336  49.667  48.071  1.00  0.00           C0.      0
ATOM   2186  O   ALA A 141      38.692  49.584  49.105  1.00  0.00           O0.      0
ATOM   2187  N   HID A 142      40.536  50.352  47.979  1.00  0.00           N0.      0
ATOM   2188  H   HID A 142      41.069  50.358  47.121  1.00  0.00           H0.      0
ATOM   2189  CA  HID A 142      41.188  50.919  49.203  1.00  0.00           C0.      0
ATOM   2190  HA  HID A 142      41.129  50.228  50.044  1.00  0.00           H0.      0
ATOM   2191  CB  HID A 142      42.675  51.142  48.955  1.00  0.00           C0.      0
ATOM   2192  HB2 HID A 142      42.801  51.570  47.961  1.00  0.00           H0.      0
ATOM   2193  HB3 HID A 142      43.064  51.781  49.747  1.00  0.00           H0.      0
ATOM   2194  CG  HID A 142      43.441  49.818  48.807  1.00  0.00           C0.      0
ATOM   2195  ND1 HID A 142      43.708  49.021  49.859  1.00  0.00           N0.      0
ATOM   2196  HD1 HID A 142      43.368  49.069  50.809  1.00  0.00           H0.      0
ATOM   2197  CE1 HID A 142      44.131  47.858  49.413  1.00  0.00           C0.      0
ATOM   2198  HE1 HID A 142      44.409  46.999  50.007  1.00  0.00           H0.      0
ATOM   2199  NE2 HID A 142      44.308  47.955  48.107  1.00  0.00           N0.      0
ATOM   2200  CD2 HID A 142      43.867  49.239  47.661  1.00  0.00           C0.      0
ATOM   2201  HD2 HID A 142      43.955  49.650  46.667  1.00  0.00           H0.      0
ATOM   2202  C   HID A 142      40.646  52.298  49.705  1.00  0.00           C0.      0
ATOM   2203  O   HID A 142      40.775  52.616  50.875  1.00  0.00           O0.      0
ATOM   2204  N   LEU A 143      40.067  53.102  48.784  1.00  0.00           N0.      0
ATOM   2205  H   LEU A 143      40.019  52.756  47.837  1.00  0.00           H0.      0
ATOM   2206  CA  LEU A 143      39.372  54.342  49.000  1.00  0.00           C0.      0
ATOM   2207  HA  LEU A 143      40.000  55.019  49.580  1.00  0.00           H0.      0
ATOM   2208  CB  LEU A 143      39.055  55.003  47.638  1.00  0.00           C0.      0
ATOM   2209  HB2 LEU A 143      40.009  55.124  47.125  1.00  0.00           H0.      0
ATOM   2210  HB3 LEU A 143      38.372  54.333  47.115  1.00  0.00           H0.      0
ATOM   2211  CG  LEU A 143      38.377  56.332  47.862  1.00  0.00           C0.      0
ATOM   2212  HG  LEU A 143      37.568  56.203  48.580  1.00  0.00           H0.      0
ATOM   2213  CD1 LEU A 143      39.219  57.405  48.511  1.00  0.00           C0.      0
ATOM   2214 HD11 LEU A 143      39.450  57.064  49.520  1.00  0.00           H0.      0
ATOM   2215 HD12 LEU A 143      40.134  57.531  47.932  1.00  0.00           H0.      0
ATOM   2216 HD13 LEU A 143      38.697  58.356  48.619  1.00  0.00           H0.      0
ATOM   2217  CD2 LEU A 143      37.806  56.841  46.475  1.00  0.00           C0.      0
ATOM   2218 HD21 LEU A 143      38.621  56.709  45.764  1.00  0.00           H0.      0
ATOM   2219 HD22 LEU A 143      37.055  56.146  46.097  1.00  0.00           H0.      0
ATOM   2220 HD23 LEU A 143      37.496  57.883  46.554  1.00  0.00           H0.      0
ATOM   2221  C   LEU A 143      38.132  54.007  49.923  1.00  0.00           C0.      0
ATOM   2222  O   LEU A 143      37.369  53.102  49.480  1.00  0.00           O0.      0
ATOM   2223  N   PRO A 144      37.908  54.542  51.135  1.00  0.00           N0.      0
ATOM   2224  CD  PRO A 144      38.753  55.527  51.895  1.00  0.00           C0.      0
ATOM   2225  HD2 PRO A 144      38.714  56.531  51.473  1.00  0.00           H0.      0
ATOM   2226  HD3 PRO A 144      39.797  55.225  51.808  1.00  0.00           H0.      0
ATOM   2227  CG  PRO A 144      38.360  55.458  53.376  1.00  0.00           C0.      0
ATOM   2228  HG2 PRO A 144      37.742  56.328  53.599  1.00  0.00           H0.      0
ATOM   2229  HG3 PRO A 144      39.254  55.347  53.990  1.00  0.00           H0.      0
ATOM   2230  CB  PRO A 144      37.438  54.169  53.379  1.00  0.00           C0.      0
ATOM   2231  HB2 PRO A 144      36.764  54.106  54.234  1.00  0.00           H0.      0
ATOM   2232  HB3 PRO A 144      38.117  53.329  53.524  1.00  0.00           H0.      0
ATOM   2233  CA  PRO A 144      36.865  54.120  52.032  1.00  0.00           C0.      0
ATOM   2234  HA  PRO A 144      36.602  53.109  51.720  1.00  0.00           H0.      0
ATOM   2235  C   PRO A 144      35.504  54.916  51.831  1.00  0.00           C0.      0
ATOM   2236  O   PRO A 144      35.471  55.907  51.135  1.00  0.00           O0.      0
ATOM   2237  N   ASP A 145      34.521  54.478  52.605  1.00  0.00           N0.      0
ATOM   2238  H   ASP A 145      34.580  53.676  53.216  1.00  0.00           H0.      0
ATOM   2239  CA  ASP A 145      33.242  55.141  52.560  1.00  0.00           C0.      0
ATOM   2240  HA  ASP A 145      33.207  56.060  51.975  1.00  0.00           H0.      0
ATOM   2241  CB  ASP A 145      32.258  54.195  51.873  1.00  0.00           C0.      0
ATOM   2242  HB2 ASP A 145      32.792  53.920  50.963  1.00  0.00           H0.      0
ATOM   2243  HB3 ASP A 145      32.195  53.349  52.558  1.00  0.00           H0.      0
ATOM   2244  CG  ASP A 145      30.924  54.736  51.513  1.00  0.00           C0.      0
ATOM   2245  OD1 ASP A 145      30.840  55.834  50.969  1.00  0.00           O0.      0
ATOM   2246  OD2 ASP A 145      29.861  54.048  51.712  1.00  0.00           O0.      0
ATOM   2247  C   ASP A 145      32.815  55.636  53.953  1.00  0.00           C0.      0
ATOM   2248  O   ASP A 145      31.660  55.538  54.306  1.00  0.00           O0.      0
ATOM   2249  N   SER A 146      33.726  56.216  54.704  1.00  0.00           N0.      0
ATOM   2250  H   SER A 146      34.675  56.309  54.373  1.00  0.00           H0.      0
ATOM   2251  CA  SER A 146      33.560  56.645  56.107  1.00  0.00           C0.      0
ATOM   2252  HA  SER A 146      33.450  55.646  56.529  1.00  0.00           H0.      0
ATOM   2253  CB  SER A 146      34.842  57.328  56.673  1.00  0.00           C0.      0
ATOM   2254  HB2 SER A 146      34.623  58.395  56.636  1.00  0.00           H0.      0
ATOM   2255  HB3 SER A 146      34.838  57.176  57.753  1.00  0.00           H0.      0
ATOM   2256  OG  SER A 146      36.086  56.923  56.030  1.00  0.00           O0.      0
ATOM   2257  HG  SER A 146      36.653  57.694  55.947  1.00  0.00           H0.      0
ATOM   2258  C   SER A 146      32.282  57.492  56.326  1.00  0.00           C0.      0
ATOM   2259  O   SER A 146      31.588  57.342  57.347  1.00  0.00           O0.      0
ATOM   2260  N   LYS A 147      32.003  58.366  55.311  1.00  0.00           N0.      0
ATOM   2261  H   LYS A 147      32.657  58.481  54.549  1.00  0.00           H0.      0
ATOM   2262  CA  LYS A 147      30.865  59.314  55.232  1.00  0.00           C0.      0
ATOM   2263  HA  LYS A 147      30.649  59.766  56.200  1.00  0.00           H0.      0
ATOM   2264  CB  LYS A 147      31.129  60.309  54.165  1.00  0.00           C0.      0
ATOM   2265  HB2 LYS A 147      31.316  59.934  53.158  1.00  0.00           H0.      0
ATOM   2266  HB3 LYS A 147      30.167  60.773  53.947  1.00  0.00           H0.      0
ATOM   2267  CG  LYS A 147      32.180  61.319  54.652  1.00  0.00           C0.      0
ATOM   2268  HG2 LYS A 147      31.844  61.791  55.575  1.00  0.00           H0.      0
ATOM   2269  HG3 LYS A 147      33.165  60.861  54.738  1.00  0.00           H0.      0
ATOM   2270  CD  LYS A 147      32.431  62.506  53.696  1.00  0.00           C0.      0
ATOM   2271  HD2 LYS A 147      31.540  63.112  53.531  1.00  0.00           H0.      0
ATOM   2272  HD3 LYS A 147      33.051  63.126  54.342  1.00  0.00           H0.      0
ATOM   2273  CE  LYS A 147      33.140  62.258  52.469  1.00  0.00           C0.      0
ATOM   2274  HE2 LYS A 147      32.734  61.344  52.037  1.00  0.00           H0.      0
ATOM   2275  HE3 LYS A 147      32.962  63.031  51.721  1.00  0.00           H0.      0
ATOM   2276  NZ  LYS A 147      34.628  62.239  52.700  1.00  0.00           N0.      0
ATOM   2277  HZ1 LYS A 147      35.133  62.289  51.827  1.00  0.00           H0.      0
ATOM   2278  HZ2 LYS A 147      34.887  63.136  53.086  1.00  0.00           H0.      0
ATOM   2279  HZ3 LYS A 147      34.967  61.458  53.243  1.00  0.00           H0.      0
ATOM   2280  C   LYS A 147      29.560  58.505  54.952  1.00  0.00           C0.      0
ATOM   2281  O   LYS A 147      28.470  58.949  55.357  1.00  0.00           O0.      0
ATOM   2282  N   GLY A 148      29.699  57.349  54.319  1.00  0.00           N0.      0
ATOM   2283  H   GLY A 148      30.588  56.869  54.308  1.00  0.00           H0.      0
ATOM   2284  CA  GLY A 148      28.562  56.558  53.818  1.00  0.00           C0.      0
ATOM   2285  HA2 GLY A 148      28.916  55.590  53.464  1.00  0.00           H0.      0
ATOM   2286  HA3 GLY A 148      27.816  56.313  54.574  1.00  0.00           H0.      0
ATOM   2287  C   GLY A 148      27.843  57.343  52.671  1.00  0.00           C0.      0
ATOM   2288  O   GLY A 148      26.732  57.841  52.810  1.00  0.00           O0.      0
ATOM   2289  N   ASP A 149      28.599  57.549  51.572  1.00  0.00           N0.      0
ATOM   2290  H   ASP A 149      29.533  57.177  51.481  1.00  0.00           H0.      0
ATOM   2291  CA  ASP A 149      28.198  58.460  50.534  1.00  0.00           C0.      0
ATOM   2292  HA  ASP A 149      27.178  58.247  50.213  1.00  0.00           H0.      0
ATOM   2293  CB  ASP A 149      28.458  59.936  50.927  1.00  0.00           C0.      0
ATOM   2294  HB2 ASP A 149      28.123  60.099  51.951  1.00  0.00           H0.      0
ATOM   2295  HB3 ASP A 149      29.528  60.117  51.026  1.00  0.00           H0.      0
ATOM   2296  CG  ASP A 149      27.734  60.886  49.952  1.00  0.00           C0.      0
ATOM   2297  OD1 ASP A 149      27.671  60.500  48.762  1.00  0.00           O0.      0
ATOM   2298  OD2 ASP A 149      27.401  62.031  50.305  1.00  0.00           O0.      0
ATOM   2299  C   ASP A 149      28.976  58.133  49.226  1.00  0.00           C0.      0
ATOM   2300  O   ASP A 149      30.113  58.587  48.888  1.00  0.00           O0.      0
ATOM   2301  N   GLN A 150      28.229  57.539  48.294  1.00  0.00           N0.      0
ATOM   2302  H   GLN A 150      27.300  57.314  48.621  1.00  0.00           H0.      0
ATOM   2303  CA  GLN A 150      28.635  57.247  46.887  1.00  0.00           C0.      0
ATOM   2304  HA  GLN A 150      29.371  56.443  46.901  1.00  0.00           H0.      0
ATOM   2305  CB  GLN A 150      27.474  56.710  46.136  1.00  0.00           C0.      0
ATOM   2306  HB2 GLN A 150      26.650  57.418  46.226  1.00  0.00           H0.      0
ATOM   2307  HB3 GLN A 150      27.591  56.753  45.053  1.00  0.00           H0.      0
ATOM   2308  CG  GLN A 150      27.090  55.244  46.452  1.00  0.00           C0.      0
ATOM   2309  HG2 GLN A 150      27.930  54.558  46.338  1.00  0.00           H0.      0
ATOM   2310  HG3 GLN A 150      26.548  55.225  47.397  1.00  0.00           H0.      0
ATOM   2311  CD  GLN A 150      26.050  54.728  45.474  1.00  0.00           C0.      0
ATOM   2312  OE1 GLN A 150      25.413  55.430  44.680  1.00  0.00           O0.      0
ATOM   2313  NE2 GLN A 150      25.845  53.438  45.365  1.00  0.00           N0.      0
ATOM   2314 HE21 GLN A 150      24.987  53.188  44.895  1.00  0.00           H0.      0
ATOM   2315 HE22 GLN A 150      26.247  52.814  46.050  1.00  0.00           H0.      0
ATOM   2316  C   GLN A 150      29.234  58.430  46.103  1.00  0.00           C0.      0
ATOM   2317  O   GLN A 150      30.214  58.284  45.377  1.00  0.00           O0.      0
ATOM   2318  N   SER A 151      28.810  59.705  46.365  1.00  0.00           N0.      0
ATOM   2319  H   SER A 151      28.325  59.880  47.233  1.00  0.00           H0.      0
ATOM   2320  CA  SER A 151      29.267  60.764  45.519  1.00  0.00           C0.      0
ATOM   2321  HA  SER A 151      28.788  60.695  44.543  1.00  0.00           H0.      0
ATOM   2322  CB  SER A 151      28.508  62.045  46.037  1.00  0.00           C0.      0
ATOM   2323  HB2 SER A 151      29.061  62.718  45.382  1.00  0.00           H0.      0
ATOM   2324  HB3 SER A 151      27.465  62.053  45.721  1.00  0.00           H0.      0
ATOM   2325  OG  SER A 151      28.703  62.364  47.370  1.00  0.00           O0.      0
ATOM   2326  HG  SER A 151      28.396  61.642  47.922  1.00  0.00           H0.      0
ATOM   2327  C   SER A 151      30.806  60.934  45.541  1.00  0.00           C0.      0
ATOM   2328  O   SER A 151      31.493  61.310  44.630  1.00  0.00           O0.      0
ATOM   2329  N   GLU A 152      31.483  60.600  46.649  1.00  0.00           N0.      0
ATOM   2330  H   GLU A 152      30.853  60.191  47.324  1.00  0.00           H0.      0
ATOM   2331  CA  GLU A 152      32.952  60.577  46.800  1.00  0.00           C0.      0
ATOM   2332  HA  GLU A 152      33.340  61.533  46.450  1.00  0.00           H0.      0
ATOM   2333  CB  GLU A 152      33.316  60.491  48.269  1.00  0.00           C0.      0
ATOM   2334  HB2 GLU A 152      32.841  61.298  48.826  1.00  0.00           H0.      0
ATOM   2335  HB3 GLU A 152      33.035  59.517  48.671  1.00  0.00           H0.      0
ATOM   2336  CG  GLU A 152      34.875  60.546  48.367  1.00  0.00           C0.      0
ATOM   2337  HG2 GLU A 152      35.218  59.515  48.269  1.00  0.00           H0.      0
ATOM   2338  HG3 GLU A 152      35.322  61.208  47.625  1.00  0.00           H0.      0
ATOM   2339  CD  GLU A 152      35.288  61.090  49.679  1.00  0.00           C0.      0
ATOM   2340  OE1 GLU A 152      35.330  60.350  50.674  1.00  0.00           O0.      0
ATOM   2341  OE2 GLU A 152      35.363  62.307  49.803  1.00  0.00           O0.      0
ATOM   2342  C   GLU A 152      33.652  59.577  45.924  1.00  0.00           C0.      0
ATOM   2343  O   GLU A 152      34.641  59.877  45.266  1.00  0.00           O0.      0
ATOM   2344  N   HIE A 153      33.093  58.372  45.733  1.00  0.00           N0.      0
ATOM   2345  H   HIE A 153      32.152  58.276  46.087  1.00  0.00           H0.      0
ATOM   2346  CA  HIE A 153      33.651  57.325  44.854  1.00  0.00           C0.      0
ATOM   2347  HA  HIE A 153      34.736  57.228  44.903  1.00  0.00           H0.      0
ATOM   2348  CB  HIE A 153      33.125  55.939  45.246  1.00  0.00           C0.      0
ATOM   2349  HB2 HIE A 153      32.035  55.937  45.229  1.00  0.00           H0.      0
ATOM   2350  HB3 HIE A 153      33.326  55.231  44.442  1.00  0.00           H0.      0
ATOM   2351  CG  HIE A 153      33.520  55.429  46.588  1.00  0.00           C0.      0
ATOM   2352  ND1 HIE A 153      33.191  54.233  47.265  1.00  0.00           N0.      0
ATOM   2353  CE1 HIE A 153      33.829  54.169  48.437  1.00  0.00           C0.      0
ATOM   2354  HE1 HIE A 153      33.874  53.215  48.943  1.00  0.00           H0.      0
ATOM   2355  NE2 HIE A 153      34.526  55.309  48.593  1.00  0.00           N0.      0
ATOM   2356  HE2 HIE A 153      35.121  55.555  49.372  1.00  0.00           H0.      0
ATOM   2357  CD2 HIE A 153      34.411  56.034  47.445  1.00  0.00           C0.      0
ATOM   2358  HD2 HIE A 153      34.838  57.008  47.259  1.00  0.00           H0.      0
ATOM   2359  C   HIE A 153      33.292  57.858  43.471  1.00  0.00           C0.      0
ATOM   2360  O   HIE A 153      34.182  57.773  42.581  1.00  0.00           O0.      0
ATOM   2361  N   ARG A 154      32.112  58.545  43.197  1.00  0.00           N0.      0
ATOM   2362  H   ARG A 154      31.505  58.749  43.979  1.00  0.00           H0.      0
ATOM   2363  CA  ARG A 154      31.724  59.081  41.856  1.00  0.00           C0.      0
ATOM   2364  HA  ARG A 154      31.830  58.351  41.053  1.00  0.00           H0.      0
ATOM   2365  CB  ARG A 154      30.300  59.443  41.860  1.00  0.00           C0.      0
ATOM   2366  HB2 ARG A 154      30.058  60.180  42.626  1.00  0.00           H0.      0
ATOM   2367  HB3 ARG A 154      30.076  59.934  40.913  1.00  0.00           H0.      0
ATOM   2368  CG  ARG A 154      29.329  58.290  42.029  1.00  0.00           C0.      0
ATOM   2369  HG2 ARG A 154      29.381  57.579  41.204  1.00  0.00           H0.      0
ATOM   2370  HG3 ARG A 154      29.486  57.657  42.902  1.00  0.00           H0.      0
ATOM   2371  CD  ARG A 154      27.921  58.841  42.034  1.00  0.00           C0.      0
ATOM   2372  HD2 ARG A 154      27.914  59.500  42.902  1.00  0.00           H0.      0
ATOM   2373  HD3 ARG A 154      27.791  59.343  41.075  1.00  0.00           H0.      0
ATOM   2374  NE  ARG A 154      26.978  57.696  42.188  1.00  0.00           N0.      0
ATOM   2375  HE  ARG A 154      26.351  57.741  42.979  1.00  0.00           H0.      0
ATOM   2376  CZ  ARG A 154      26.604  56.802  41.291  1.00  0.00           C0.      0
ATOM   2377  NH1 ARG A 154      25.843  55.837  41.600  1.00  0.00           N0.      0
ATOM   2378 HH11 ARG A 154      25.441  55.720  42.519  1.00  0.00           H0.      0
ATOM   2379 HH12 ARG A 154      25.506  55.222  40.874  1.00  0.00           H0.      0
ATOM   2380  NH2 ARG A 154      26.992  56.801  40.073  1.00  0.00           N0.      0
ATOM   2381 HH21 ARG A 154      27.588  57.529  39.705  1.00  0.00           H0.      0
ATOM   2382 HH22 ARG A 154      26.427  56.292  39.409  1.00  0.00           H0.      0
ATOM   2383  C   ARG A 154      32.650  60.205  41.373  1.00  0.00           C0.      0
ATOM   2384  O   ARG A 154      33.112  60.298  40.258  1.00  0.00           O0.      0
ATOM   2385  N   LEU A 155      32.970  61.036  42.290  1.00  0.00           N0.      0
ATOM   2386  H   LEU A 155      32.605  60.973  43.230  1.00  0.00           H0.      0
ATOM   2387  CA  LEU A 155      34.032  62.107  42.070  1.00  0.00           C0.      0
ATOM   2388  HA  LEU A 155      33.772  62.708  41.199  1.00  0.00           H0.      0
ATOM   2389  CB  LEU A 155      34.223  63.008  43.367  1.00  0.00           C0.      0
ATOM   2390  HB2 LEU A 155      33.241  63.465  43.484  1.00  0.00           H0.      0
ATOM   2391  HB3 LEU A 155      34.394  62.368  44.233  1.00  0.00           H0.      0
ATOM   2392  CG  LEU A 155      35.293  64.120  43.376  1.00  0.00           C0.      0
ATOM   2393  HG  LEU A 155      36.270  63.642  43.299  1.00  0.00           H0.      0
ATOM   2394  CD1 LEU A 155      35.120  65.050  42.149  1.00  0.00           C0.      0
ATOM   2395 HD11 LEU A 155      34.338  65.745  42.453  1.00  0.00           H0.      0
ATOM   2396 HD12 LEU A 155      36.053  65.581  41.959  1.00  0.00           H0.      0
ATOM   2397 HD13 LEU A 155      34.840  64.555  41.219  1.00  0.00           H0.      0
ATOM   2398  CD2 LEU A 155      35.249  64.810  44.758  1.00  0.00           C0.      0
ATOM   2399 HD21 LEU A 155      35.465  64.127  45.580  1.00  0.00           H0.      0
ATOM   2400 HD22 LEU A 155      35.975  65.623  44.750  1.00  0.00           H0.      0
ATOM   2401 HD23 LEU A 155      34.232  65.138  44.972  1.00  0.00           H0.      0
ATOM   2402  C   LEU A 155      35.370  61.539  41.768  1.00  0.00           C0.      0
ATOM   2403  O   LEU A 155      36.029  61.830  40.734  1.00  0.00           O0.      0
ATOM   2404  N   ALA A 156      35.910  60.694  42.690  1.00  0.00           N0.      0
ATOM   2405  H   ALA A 156      35.463  60.445  43.560  1.00  0.00           H0.      0
ATOM   2406  CA  ALA A 156      37.207  60.029  42.410  1.00  0.00           C0.      0
ATOM   2407  HA  ALA A 156      37.848  60.883  42.189  1.00  0.00           H0.      0
ATOM   2408  CB  ALA A 156      37.671  59.169  43.613  1.00  0.00           C0.      0
ATOM   2409  HB1 ALA A 156      37.701  59.703  44.562  1.00  0.00           H0.      0
ATOM   2410  HB2 ALA A 156      36.995  58.332  43.789  1.00  0.00           H0.      0
ATOM   2411  HB3 ALA A 156      38.653  58.742  43.408  1.00  0.00           H0.      0
ATOM   2412  C   ALA A 156      37.226  59.253  41.078  1.00  0.00           C0.      0
ATOM   2413  O   ALA A 156      38.213  59.400  40.384  1.00  0.00           O0.      0
ATOM   2414  N   LEU A 157      36.223  58.585  40.609  1.00  0.00           N0.      0
ATOM   2415  H   LEU A 157      35.322  58.540  41.063  1.00  0.00           H0.      0
ATOM   2416  CA  LEU A 157      36.203  57.839  39.352  1.00  0.00           C0.      0
ATOM   2417  HA  LEU A 157      37.148  57.344  39.125  1.00  0.00           H0.      0
ATOM   2418  CB  LEU A 157      35.036  56.795  39.419  1.00  0.00           C0.      0
ATOM   2419  HB2 LEU A 157      34.187  57.427  39.680  1.00  0.00           H0.      0
ATOM   2420  HB3 LEU A 157      34.891  56.434  38.401  1.00  0.00           H0.      0
ATOM   2421  CG  LEU A 157      35.263  55.568  40.300  1.00  0.00           C0.      0
ATOM   2422  HG  LEU A 157      35.758  55.904  41.212  1.00  0.00           H0.      0
ATOM   2423  CD1 LEU A 157      33.949  54.916  40.710  1.00  0.00           C0.      0
ATOM   2424 HD11 LEU A 157      34.015  53.971  41.248  1.00  0.00           H0.      0
ATOM   2425 HD12 LEU A 157      33.378  55.585  41.354  1.00  0.00           H0.      0
ATOM   2426 HD13 LEU A 157      33.332  54.682  39.842  1.00  0.00           H0.      0
ATOM   2427  CD2 LEU A 157      36.197  54.610  39.573  1.00  0.00           C0.      0
ATOM   2428 HD21 LEU A 157      35.815  54.278  38.608  1.00  0.00           H0.      0
ATOM   2429 HD22 LEU A 157      37.200  55.025  39.475  1.00  0.00           H0.      0
ATOM   2430 HD23 LEU A 157      36.270  53.765  40.257  1.00  0.00           H0.      0
ATOM   2431  C   LEU A 157      36.061  58.783  38.167  1.00  0.00           C0.      0
ATOM   2432  O   LEU A 157      36.759  58.587  37.193  1.00  0.00           O0.      0
ATOM   2433  N   LYS A 158      35.349  59.963  38.237  1.00  0.00           N0.      0
ATOM   2434  H   LYS A 158      34.741  60.035  39.040  1.00  0.00           H0.      0
ATOM   2435  CA  LYS A 158      35.325  61.029  37.311  1.00  0.00           C0.      0
ATOM   2436  HA  LYS A 158      35.207  60.467  36.385  1.00  0.00           H0.      0
ATOM   2437  CB  LYS A 158      34.257  61.954  37.665  1.00  0.00           C0.      0
ATOM   2438  HB2 LYS A 158      34.155  62.104  38.740  1.00  0.00           H0.      0
ATOM   2439  HB3 LYS A 158      34.337  62.948  37.226  1.00  0.00           H0.      0
ATOM   2440  CG  LYS A 158      32.972  61.497  37.012  1.00  0.00           C0.      0
ATOM   2441  HG2 LYS A 158      33.159  61.479  35.938  1.00  0.00           H0.      0
ATOM   2442  HG3 LYS A 158      32.763  60.501  37.402  1.00  0.00           H0.      0
ATOM   2443  CD  LYS A 158      31.827  62.439  37.370  1.00  0.00           C0.      0
ATOM   2444  HD2 LYS A 158      31.785  62.841  38.383  1.00  0.00           H0.      0
ATOM   2445  HD3 LYS A 158      31.828  63.302  36.704  1.00  0.00           H0.      0
ATOM   2446  CE  LYS A 158      30.499  61.820  37.131  1.00  0.00           C0.      0
ATOM   2447  HE2 LYS A 158      29.777  62.636  37.145  1.00  0.00           H0.      0
ATOM   2448  HE3 LYS A 158      30.494  61.300  36.173  1.00  0.00           H0.      0
ATOM   2449  NZ  LYS A 158      30.071  61.041  38.331  1.00  0.00           N0.      0
ATOM   2450  HZ1 LYS A 158      30.598  60.200  38.521  1.00  0.00           H0.      0
ATOM   2451  HZ2 LYS A 158      30.199  61.558  39.189  1.00  0.00           H0.      0
ATOM   2452  HZ3 LYS A 158      29.141  60.662  38.218  1.00  0.00           H0.      0
ATOM   2453  C   LYS A 158      36.715  61.727  37.147  1.00  0.00           C0.      0
ATOM   2454  O   LYS A 158      37.121  62.106  36.028  1.00  0.00           O0.      0
ATOM   2455  N   ASN A 159      37.415  61.815  38.243  1.00  0.00           N0.      0
ATOM   2456  H   ASN A 159      36.886  61.640  39.085  1.00  0.00           H0.      0
ATOM   2457  CA  ASN A 159      38.803  62.387  38.206  1.00  0.00           C0.      0
ATOM   2458  HA  ASN A 159      38.732  63.304  37.620  1.00  0.00           H0.      0
ATOM   2459  CB  ASN A 159      39.229  62.816  39.621  1.00  0.00           C0.      0
ATOM   2460  HB2 ASN A 159      39.222  61.931  40.257  1.00  0.00           H0.      0
ATOM   2461  HB3 ASN A 159      40.277  63.097  39.516  1.00  0.00           H0.      0
ATOM   2462  CG  ASN A 159      38.374  63.821  40.402  1.00  0.00           C0.      0
ATOM   2463  OD1 ASN A 159      37.621  64.515  39.792  1.00  0.00           O0.      0
ATOM   2464  ND2 ASN A 159      38.581  63.915  41.680  1.00  0.00           N0.      0
ATOM   2465 HD21 ASN A 159      38.212  64.751  42.110  1.00  0.00           H0.      0
ATOM   2466 HD22 ASN A 159      39.356  63.393  42.065  1.00  0.00           H0.      0
ATOM   2467  C   ASN A 159      39.811  61.450  37.488  1.00  0.00           C0.      0
ATOM   2468  O   ASN A 159      40.552  62.004  36.675  1.00  0.00           O0.      0
ATOM   2469  N   ILE A 160      39.655  60.171  37.619  1.00  0.00           N0.      0
ATOM   2470  H   ILE A 160      39.168  59.871  38.452  1.00  0.00           H0.      0
ATOM   2471  CA  ILE A 160      40.455  59.191  36.823  1.00  0.00           C0.      0
ATOM   2472  HA  ILE A 160      41.531  59.353  36.888  1.00  0.00           H0.      0
ATOM   2473  CB  ILE A 160      40.314  57.701  37.363  1.00  0.00           C0.      0
ATOM   2474  HB  ILE A 160      39.254  57.460  37.437  1.00  0.00           H0.      0
ATOM   2475  CG2 ILE A 160      40.889  56.602  36.418  1.00  0.00           C0.      0
ATOM   2476 HG21 ILE A 160      40.496  56.675  35.404  1.00  0.00           H0.      0
ATOM   2477 HG22 ILE A 160      41.939  56.801  36.203  1.00  0.00           H0.      0
ATOM   2478 HG23 ILE A 160      40.910  55.570  36.767  1.00  0.00           H0.      0
ATOM   2479  CG1 ILE A 160      40.988  57.626  38.741  1.00  0.00           C0.      0
ATOM   2480 HG12 ILE A 160      42.063  57.803  38.735  1.00  0.00           H0.      0
ATOM   2481 HG13 ILE A 160      40.615  58.475  39.316  1.00  0.00           H0.      0
ATOM   2482  CD1 ILE A 160      40.664  56.251  39.411  1.00  0.00           C0.      0
ATOM   2483 HD11 ILE A 160      39.608  55.981  39.382  1.00  0.00           H0.      0
ATOM   2484 HD12 ILE A 160      41.235  55.439  38.961  1.00  0.00           H0.      0
ATOM   2485 HD13 ILE A 160      40.960  56.195  40.458  1.00  0.00           H0.      0
ATOM   2486  C   ILE A 160      40.031  59.235  35.322  1.00  0.00           C0.      0
ATOM   2487  O   ILE A 160      40.924  59.226  34.399  1.00  0.00           O0.      0
ATOM   2488  N   ALA A 161      38.721  59.246  35.021  1.00  0.00           N0.      0
ATOM   2489  H   ALA A 161      38.057  59.131  35.773  1.00  0.00           H0.      0
ATOM   2490  CA  ALA A 161      38.237  59.209  33.637  1.00  0.00           C0.      0
ATOM   2491  HA  ALA A 161      38.835  58.481  33.090  1.00  0.00           H0.      0
ATOM   2492  CB  ALA A 161      36.749  58.751  33.585  1.00  0.00           C0.      0
ATOM   2493  HB1 ALA A 161      36.436  58.897  32.551  1.00  0.00           H0.      0
ATOM   2494  HB2 ALA A 161      36.671  57.672  33.720  1.00  0.00           H0.      0
ATOM   2495  HB3 ALA A 161      36.155  59.192  34.386  1.00  0.00           H0.      0
ATOM   2496  C   ALA A 161      38.531  60.594  32.928  1.00  0.00           C0.      0
ATOM   2497  O   ALA A 161      38.631  60.525  31.669  1.00  0.00           O0.      0
ATOM   2498  N   SER A 162      38.774  61.743  33.581  1.00  0.00           N0.      0
ATOM   2499  H   SER A 162      38.619  61.733  34.579  1.00  0.00           H0.      0
ATOM   2500  CA  SER A 162      39.060  63.059  33.114  1.00  0.00           C0.      0
ATOM   2501  HA  SER A 162      38.376  63.484  32.379  1.00  0.00           H0.      0
ATOM   2502  CB  SER A 162      39.094  64.062  34.288  1.00  0.00           C0.      0
ATOM   2503  HB2 SER A 162      39.688  63.635  35.096  1.00  0.00           H0.      0
ATOM   2504  HB3 SER A 162      39.457  64.995  33.855  1.00  0.00           H0.      0
ATOM   2505  OG  SER A 162      37.855  64.290  34.777  1.00  0.00           O0.      0
ATOM   2506  HG  SER A 162      37.584  63.467  35.191  1.00  0.00           H0.      0
ATOM   2507  C   SER A 162      40.489  63.107  32.431  1.00  0.00           C0.      0
ATOM   2508  O   SER A 162      41.008  64.188  32.071  1.00  0.00           O0.      0
ATOM   2509  N   MET A 163      41.136  61.952  32.248  1.00  0.00           N0.      0
ATOM   2510  H   MET A 163      40.603  61.120  32.455  1.00  0.00           H0.      0
ATOM   2511  CA  MET A 163      42.351  61.826  31.493  1.00  0.00           C0.      0
ATOM   2512  HA  MET A 163      42.943  62.741  31.460  1.00  0.00           H0.      0
ATOM   2513  CB  MET A 163      43.271  60.976  32.409  1.00  0.00           C0.      0
ATOM   2514  HB2 MET A 163      42.852  59.985  32.581  1.00  0.00           H0.      0
ATOM   2515  HB3 MET A 163      44.209  60.868  31.865  1.00  0.00           H0.      0
ATOM   2516  CG  MET A 163      43.575  61.589  33.825  1.00  0.00           C0.      0
ATOM   2517  HG2 MET A 163      42.708  61.579  34.486  1.00  0.00           H0.      0
ATOM   2518  HG3 MET A 163      44.202  60.847  34.320  1.00  0.00           H0.      0
ATOM   2519  SD  MET A 163      44.353  63.272  33.896  1.00  0.00           S0.      0
ATOM   2520  CE  MET A 163      44.289  63.579  35.693  1.00  0.00           C0.      0
ATOM   2521  HE1 MET A 163      44.762  62.768  36.246  1.00  0.00           H0.      0
ATOM   2522  HE2 MET A 163      44.703  64.538  36.006  1.00  0.00           H0.      0
ATOM   2523  HE3 MET A 163      43.262  63.468  36.041  1.00  0.00           H0.      0
ATOM   2524  C   MET A 163      42.127  61.198  30.031  1.00  0.00           C0.      0
ATOM   2525  O   MET A 163      42.889  61.372  29.088  1.00  0.00           O0.      0
ATOM   2526  N   VAL A 164      41.053  60.493  29.742  1.00  0.00           N0.      0
ATOM   2527  H   VAL A 164      40.354  60.415  30.467  1.00  0.00           H0.      0
ATOM   2528  CA  VAL A 164      40.927  59.552  28.603  1.00  0.00           C0.      0
ATOM   2529  HA  VAL A 164      41.959  59.206  28.533  1.00  0.00           H0.      0
ATOM   2530  CB  VAL A 164      40.018  58.400  29.003  1.00  0.00           C0.      0
ATOM   2531  HB  VAL A 164      39.056  58.776  29.352  1.00  0.00           H0.      0
ATOM   2532  CG1 VAL A 164      39.955  57.250  27.953  1.00  0.00           C0.      0
ATOM   2533 HG11 VAL A 164      40.944  56.919  27.636  1.00  0.00           H0.      0
ATOM   2534 HG12 VAL A 164      39.422  56.415  28.407  1.00  0.00           H0.      0
ATOM   2535 HG13 VAL A 164      39.412  57.493  27.040  1.00  0.00           H0.      0
ATOM   2536  CG2 VAL A 164      40.637  57.763  30.277  1.00  0.00           C0.      0
ATOM   2537 HG21 VAL A 164      40.494  58.338  31.192  1.00  0.00           H0.      0
ATOM   2538 HG22 VAL A 164      40.169  56.820  30.561  1.00  0.00           H0.      0
ATOM   2539 HG23 VAL A 164      41.674  57.522  30.044  1.00  0.00           H0.      0
ATOM   2540  C   VAL A 164      40.581  60.312  27.346  1.00  0.00           C0.      0
ATOM   2541  O   VAL A 164      39.488  60.897  27.298  1.00  0.00           O0.      0
ATOM   2542  N   ARG A 165      41.331  60.006  26.300  1.00  0.00           N0.      0
ATOM   2543  H   ARG A 165      42.192  59.491  26.420  1.00  0.00           H0.      0
ATOM   2544  CA  ARG A 165      40.947  60.329  24.971  1.00  0.00           C0.      0
ATOM   2545  HA  ARG A 165      40.663  61.377  25.065  1.00  0.00           H0.      0
ATOM   2546  CB  ARG A 165      42.151  60.253  24.026  1.00  0.00           C0.      0
ATOM   2547  HB2 ARG A 165      42.499  59.222  24.087  1.00  0.00           H0.      0
ATOM   2548  HB3 ARG A 165      41.928  60.411  22.971  1.00  0.00           H0.      0
ATOM   2549  CG  ARG A 165      43.263  61.226  24.421  1.00  0.00           C0.      0
ATOM   2550  HG2 ARG A 165      42.970  62.225  24.099  1.00  0.00           H0.      0
ATOM   2551  HG3 ARG A 165      43.435  61.188  25.496  1.00  0.00           H0.      0
ATOM   2552  CD  ARG A 165      44.536  60.822  23.626  1.00  0.00           C0.      0
ATOM   2553  HD2 ARG A 165      45.063  60.047  24.182  1.00  0.00           H0.      0
ATOM   2554  HD3 ARG A 165      44.357  60.585  22.577  1.00  0.00           H0.      0
ATOM   2555  NE  ARG A 165      45.563  61.893  23.661  1.00  0.00           N0.      0
ATOM   2556  HE  ARG A 165      45.295  62.861  23.765  1.00  0.00           H0.      0
ATOM   2557  CZ  ARG A 165      46.817  61.739  23.418  1.00  0.00           C0.      0
ATOM   2558  NH1 ARG A 165      47.752  62.629  23.328  1.00  0.00           N0.      0
ATOM   2559 HH11 ARG A 165      47.563  63.621  23.304  1.00  0.00           H0.      0
ATOM   2560 HH12 ARG A 165      48.707  62.351  23.154  1.00  0.00           H0.      0
ATOM   2561  NH2 ARG A 165      47.304  60.521  23.172  1.00  0.00           N0.      0
ATOM   2562 HH21 ARG A 165      46.720  59.697  23.146  1.00  0.00           H0.      0
ATOM   2563 HH22 ARG A 165      48.279  60.374  22.956  1.00  0.00           H0.      0
ATOM   2564  C   ARG A 165      39.752  59.482  24.473  1.00  0.00           C0.      0
ATOM   2565  O   ARG A 165      39.674  58.306  24.773  1.00  0.00           O0.      0
ATOM   2566  N   PRO A 166      38.848  60.096  23.684  1.00  0.00           N0.      0
ATOM   2567  CD  PRO A 166      38.711  61.556  23.236  1.00  0.00           C0.      0
ATOM   2568  HD2 PRO A 166      39.663  61.957  22.889  1.00  0.00           H0.      0
ATOM   2569  HD3 PRO A 166      38.311  62.190  24.027  1.00  0.00           H0.      0
ATOM   2570  CG  PRO A 166      37.762  61.606  22.081  1.00  0.00           C0.      0
ATOM   2571  HG2 PRO A 166      38.400  61.490  21.204  1.00  0.00           H0.      0
ATOM   2572  HG3 PRO A 166      37.165  62.512  22.181  1.00  0.00           H0.      0
ATOM   2573  CB  PRO A 166      36.911  60.392  22.400  1.00  0.00           C0.      0
ATOM   2574  HB2 PRO A 166      36.414  59.992  21.517  1.00  0.00           H0.      0
ATOM   2575  HB3 PRO A 166      36.122  60.768  23.051  1.00  0.00           H0.      0
ATOM   2576  CA  PRO A 166      37.757  59.359  23.025  1.00  0.00           C0.      0
ATOM   2577  HA  PRO A 166      37.069  58.787  23.648  1.00  0.00           H0.      0
ATOM   2578  C   PRO A 166      38.379  58.385  22.071  1.00  0.00           C0.      0
ATOM   2579  O   PRO A 166      39.262  58.836  21.302  1.00  0.00           O0.      0
ATOM   2580  N   GLY A 167      37.986  57.147  22.158  1.00  0.00           N0.      0
ATOM   2581  H   GLY A 167      37.280  56.775  22.777  1.00  0.00           H0.      0
ATOM   2582  CA  GLY A 167      38.707  56.078  21.447  1.00  0.00           C0.      0
ATOM   2583  HA2 GLY A 167      37.951  55.349  21.155  1.00  0.00           H0.      0
ATOM   2584  HA3 GLY A 167      39.271  56.466  20.599  1.00  0.00           H0.      0
ATOM   2585  C   GLY A 167      39.746  55.402  22.316  1.00  0.00           C0.      0
ATOM   2586  O   GLY A 167      40.554  54.566  21.894  1.00  0.00           O0.      0
ATOM   2587  N   GLY A 168      39.863  55.845  23.565  1.00  0.00           N0.      0
ATOM   2588  H   GLY A 168      39.287  56.625  23.847  1.00  0.00           H0.      0
ATOM   2589  CA  GLY A 168      40.859  55.455  24.518  1.00  0.00           C0.      0
ATOM   2590  HA2 GLY A 168      41.441  54.649  24.071  1.00  0.00           H0.      0
ATOM   2591  HA3 GLY A 168      41.459  56.348  24.696  1.00  0.00           H0.      0
ATOM   2592  C   GLY A 168      40.269  54.880  25.715  1.00  0.00           C0.      0
ATOM   2593  O   GLY A 168      39.059  54.932  25.931  1.00  0.00           O0.      0
ATOM   2594  N   LEU A 169      41.080  54.161  26.508  1.00  0.00           N0.      0
ATOM   2595  H   LEU A 169      42.047  54.171  26.216  1.00  0.00           H0.      0
ATOM   2596  CA  LEU A 169      40.643  53.041  27.408  1.00  0.00           C0.      0
ATOM   2597  HA  LEU A 169      39.569  52.881  27.306  1.00  0.00           H0.      0
ATOM   2598  CB  LEU A 169      41.401  51.730  27.018  1.00  0.00           C0.      0
ATOM   2599  HB2 LEU A 169      42.478  51.861  26.921  1.00  0.00           H0.      0
ATOM   2600  HB3 LEU A 169      41.342  51.066  27.881  1.00  0.00           H0.      0
ATOM   2601  CG  LEU A 169      40.804  51.021  25.810  1.00  0.00           C0.      0
ATOM   2602  HG  LEU A 169      39.716  50.989  25.863  1.00  0.00           H0.      0
ATOM   2603  CD1 LEU A 169      41.292  51.597  24.434  1.00  0.00           C0.      0
ATOM   2604 HD11 LEU A 169      40.959  50.889  23.676  1.00  0.00           H0.      0
ATOM   2605 HD12 LEU A 169      40.998  52.632  24.257  1.00  0.00           H0.      0
ATOM   2606 HD13 LEU A 169      42.370  51.562  24.278  1.00  0.00           H0.      0
ATOM   2607  CD2 LEU A 169      41.160  49.521  25.897  1.00  0.00           C0.      0
ATOM   2608 HD21 LEU A 169      40.864  49.097  24.938  1.00  0.00           H0.      0
ATOM   2609 HD22 LEU A 169      42.204  49.429  26.198  1.00  0.00           H0.      0
ATOM   2610 HD23 LEU A 169      40.549  49.052  26.667  1.00  0.00           H0.      0
ATOM   2611  C   LEU A 169      40.893  53.387  28.913  1.00  0.00           C0.      0
ATOM   2612  O   LEU A 169      41.621  54.294  29.305  1.00  0.00           O0.      0
ATOM   2613  N   LEU A 170      40.211  52.691  29.804  1.00  0.00           N0.      0
ATOM   2614  H   LEU A 170      39.618  51.959  29.441  1.00  0.00           H0.      0
ATOM   2615  CA  LEU A 170      40.425  52.819  31.309  1.00  0.00           C0.      0
ATOM   2616  HA  LEU A 170      41.463  53.107  31.476  1.00  0.00           H0.      0
ATOM   2617  CB  LEU A 170      39.459  53.901  31.939  1.00  0.00           C0.      0
ATOM   2618  HB2 LEU A 170      39.888  54.880  31.724  1.00  0.00           H0.      0
ATOM   2619  HB3 LEU A 170      38.489  53.771  31.459  1.00  0.00           H0.      0
ATOM   2620  CG  LEU A 170      39.264  53.651  33.456  1.00  0.00           C0.      0
ATOM   2621  HG  LEU A 170      38.750  52.704  33.618  1.00  0.00           H0.      0
ATOM   2622  CD1 LEU A 170      40.522  53.828  34.354  1.00  0.00           C0.      0
ATOM   2623 HD11 LEU A 170      41.235  53.015  34.220  1.00  0.00           H0.      0
ATOM   2624 HD12 LEU A 170      41.014  54.785  34.178  1.00  0.00           H0.      0
ATOM   2625 HD13 LEU A 170      40.248  53.726  35.404  1.00  0.00           H0.      0
ATOM   2626  CD2 LEU A 170      38.402  54.818  34.000  1.00  0.00           C0.      0
ATOM   2627 HD21 LEU A 170      38.912  55.780  33.951  1.00  0.00           H0.      0
ATOM   2628 HD22 LEU A 170      37.425  54.868  33.519  1.00  0.00           H0.      0
ATOM   2629 HD23 LEU A 170      38.165  54.559  35.032  1.00  0.00           H0.      0
ATOM   2630  C   LEU A 170      40.269  51.440  31.860  1.00  0.00           C0.      0
ATOM   2631  O   LEU A 170      39.292  50.726  31.604  1.00  0.00           O0.      0
ATOM   2632  N   VAL A 171      41.352  50.901  32.509  1.00  0.00           N0.      0
ATOM   2633  H   VAL A 171      42.179  51.465  32.642  1.00  0.00           H0.      0
ATOM   2634  CA  VAL A 171      41.473  49.583  33.078  1.00  0.00           C0.      0
ATOM   2635  HA  VAL A 171      40.558  49.063  32.796  1.00  0.00           H0.      0
ATOM   2636  CB  VAL A 171      42.653  48.764  32.482  1.00  0.00           C0.      0
ATOM   2637  HB  VAL A 171      43.596  49.289  32.635  1.00  0.00           H0.      0
ATOM   2638  CG1 VAL A 171      42.817  47.368  33.104  1.00  0.00           C0.      0
ATOM   2639 HG11 VAL A 171      42.939  47.503  34.178  1.00  0.00           H0.      0
ATOM   2640 HG12 VAL A 171      42.021  46.646  32.923  1.00  0.00           H0.      0
ATOM   2641 HG13 VAL A 171      43.700  46.870  32.705  1.00  0.00           H0.      0
ATOM   2642  CG2 VAL A 171      42.338  48.551  30.958  1.00  0.00           C0.      0
ATOM   2643 HG21 VAL A 171      43.074  47.927  30.452  1.00  0.00           H0.      0
ATOM   2644 HG22 VAL A 171      41.372  48.047  30.927  1.00  0.00           H0.      0
ATOM   2645 HG23 VAL A 171      42.296  49.440  30.329  1.00  0.00           H0.      0
ATOM   2646  C   VAL A 171      41.468  49.754  34.595  1.00  0.00           C0.      0
ATOM   2647  O   VAL A 171      42.356  50.461  35.101  1.00  0.00           O0.      0
ATOM   2648  N   ILE A 172      40.480  49.201  35.311  1.00  0.00           N0.      0
ATOM   2649  H   ILE A 172      39.871  48.509  34.898  1.00  0.00           H0.      0
ATOM   2650  CA  ILE A 172      40.336  49.337  36.821  1.00  0.00           C0.      0
ATOM   2651  HA  ILE A 172      41.290  49.561  37.298  1.00  0.00           H0.      0
ATOM   2652  CB  ILE A 172      39.470  50.560  37.142  1.00  0.00           C0.      0
ATOM   2653  HB  ILE A 172      39.972  51.337  36.566  1.00  0.00           H0.      0
ATOM   2654  CG2 ILE A 172      38.072  50.400  36.586  1.00  0.00           C0.      0
ATOM   2655 HG21 ILE A 172      37.492  51.317  36.479  1.00  0.00           H0.      0
ATOM   2656 HG22 ILE A 172      38.079  50.078  35.545  1.00  0.00           H0.      0
ATOM   2657 HG23 ILE A 172      37.405  49.852  37.251  1.00  0.00           H0.      0
ATOM   2658  CG1 ILE A 172      39.509  50.916  38.675  1.00  0.00           C0.      0
ATOM   2659 HG12 ILE A 172      38.784  50.342  39.253  1.00  0.00           H0.      0
ATOM   2660 HG13 ILE A 172      40.477  50.553  39.020  1.00  0.00           H0.      0
ATOM   2661  CD1 ILE A 172      39.226  52.404  38.885  1.00  0.00           C0.      0
ATOM   2662 HD11 ILE A 172      39.479  52.670  39.911  1.00  0.00           H0.      0
ATOM   2663 HD12 ILE A 172      39.743  53.019  38.149  1.00  0.00           H0.      0
ATOM   2664 HD13 ILE A 172      38.141  52.496  38.829  1.00  0.00           H0.      0
ATOM   2665  C   ILE A 172      39.837  48.045  37.561  1.00  0.00           C0.      0
ATOM   2666  O   ILE A 172      39.084  47.266  36.960  1.00  0.00           O0.      0
ATOM   2667  N   ASP A 173      40.300  47.831  38.764  1.00  0.00           N0.      0
ATOM   2668  H   ASP A 173      40.880  48.542  39.186  1.00  0.00           H0.      0
ATOM   2669  CA  ASP A 173      40.332  46.532  39.414  1.00  0.00           C0.      0
ATOM   2670  HA  ASP A 173      39.535  45.955  38.946  1.00  0.00           H0.      0
ATOM   2671  CB  ASP A 173      41.655  45.644  39.124  1.00  0.00           C0.      0
ATOM   2672  HB2 ASP A 173      41.513  44.760  39.746  1.00  0.00           H0.      0
ATOM   2673  HB3 ASP A 173      41.820  45.406  38.073  1.00  0.00           H0.      0
ATOM   2674  CG  ASP A 173      42.867  46.192  39.657  1.00  0.00           C0.      0
ATOM   2675  OD1 ASP A 173      43.782  45.409  39.908  1.00  0.00           O0.      0
ATOM   2676  OD2 ASP A 173      42.953  47.450  39.667  1.00  0.00           O0.      0
ATOM   2677  C   ASP A 173      40.055  46.656  40.899  1.00  0.00           C0.      0
ATOM   2678  O   ASP A 173      40.470  47.577  41.644  1.00  0.00           O0.      0
ATOM   2679  N   HIE A 174      39.352  45.618  41.410  1.00  0.00           N0.      0
ATOM   2680  H   HIE A 174      39.130  44.938  40.697  1.00  0.00           H0.      0
ATOM   2681  CA  HIE A 174      38.736  45.494  42.709  1.00  0.00           C0.      0
ATOM   2682  HA  HIE A 174      39.402  45.939  43.448  1.00  0.00           H0.      0
ATOM   2683  CB  HIE A 174      37.460  46.430  42.602  1.00  0.00           C0.      0
ATOM   2684  HB2 HIE A 174      37.022  46.724  43.556  1.00  0.00           H0.      0
ATOM   2685  HB3 HIE A 174      37.890  47.365  42.242  1.00  0.00           H0.      0
ATOM   2686  CG  HIE A 174      36.307  45.908  41.732  1.00  0.00           C0.      0
ATOM   2687  ND1 HIE A 174      35.206  45.163  42.242  1.00  0.00           N0.      0
ATOM   2688  CE1 HIE A 174      34.383  44.945  41.207  1.00  0.00           C0.      0
ATOM   2689  HE1 HIE A 174      33.463  44.382  41.142  1.00  0.00           H0.      0
ATOM   2690  NE2 HIE A 174      34.837  45.652  40.195  1.00  0.00           N0.      0
ATOM   2691  HE2 HIE A 174      34.446  45.507  39.275  1.00  0.00           H0.      0
ATOM   2692  CD2 HIE A 174      36.053  46.163  40.428  1.00  0.00           C0.      0
ATOM   2693  HD2 HIE A 174      36.701  46.723  39.770  1.00  0.00           H0.      0
ATOM   2694  C   HIE A 174      38.385  44.075  43.149  1.00  0.00           C0.      0
ATOM   2695  O   HIE A 174      38.375  43.149  42.355  1.00  0.00           O0.      0
ATOM   2696  N   ARG A 175      38.259  43.921  44.460  1.00  0.00           N0.      0
ATOM   2697  H   ARG A 175      38.318  44.638  45.168  1.00  0.00           H0.      0
ATOM   2698  CA  ARG A 175      38.128  42.580  45.027  1.00  0.00           C0.      0
ATOM   2699  HA  ARG A 175      38.682  41.807  44.495  1.00  0.00           H0.      0
ATOM   2700  CB  ARG A 175      38.600  42.605  46.499  1.00  0.00           C0.      0
ATOM   2701  HB2 ARG A 175      38.617  43.662  46.762  1.00  0.00           H0.      0
ATOM   2702  HB3 ARG A 175      37.771  42.245  47.109  1.00  0.00           H0.      0
ATOM   2703  CG  ARG A 175      39.962  41.944  46.818  1.00  0.00           C0.      0
ATOM   2704  HG2 ARG A 175      39.816  40.866  46.746  1.00  0.00           H0.      0
ATOM   2705  HG3 ARG A 175      40.735  42.316  46.147  1.00  0.00           H0.      0
ATOM   2706  CD  ARG A 175      40.349  42.254  48.257  1.00  0.00           C0.      0
ATOM   2707  HD2 ARG A 175      40.321  43.334  48.399  1.00  0.00           H0.      0
ATOM   2708  HD3 ARG A 175      39.691  41.657  48.889  1.00  0.00           H0.      0
ATOM   2709  NE  ARG A 175      41.779  41.845  48.368  1.00  0.00           N0.      0
ATOM   2710  HE  ARG A 175      42.452  42.598  48.353  1.00  0.00           H0.      0
ATOM   2711  CZ  ARG A 175      42.215  40.605  48.443  1.00  0.00           C0.      0
ATOM   2712  NH1 ARG A 175      41.452  39.545  48.559  1.00  0.00           N0.      0
ATOM   2713 HH11 ARG A 175      40.452  39.676  48.606  1.00  0.00           H0.      0
ATOM   2714 HH12 ARG A 175      41.873  38.628  48.595  1.00  0.00           H0.      0
ATOM   2715  NH2 ARG A 175      43.534  40.391  48.393  1.00  0.00           N0.      0
ATOM   2716 HH21 ARG A 175      44.097  41.229  48.363  1.00  0.00           H0.      0
ATOM   2717 HH22 ARG A 175      43.846  39.468  48.128  1.00  0.00           H0.      0
ATOM   2718  C   ARG A 175      36.672  42.066  44.897  1.00  0.00           C0.      0
ATOM   2719  O   ARG A 175      35.779  42.842  45.215  1.00  0.00           O0.      0
ATOM   2720  N   ASN A 176      36.546  40.782  44.616  1.00  0.00           N0.      0
ATOM   2721  H   ASN A 176      37.361  40.253  44.341  1.00  0.00           H0.      0
ATOM   2722  CA  ASN A 176      35.275  39.995  44.929  1.00  0.00           C0.      0
ATOM   2723  HA  ASN A 176      34.453  40.637  44.613  1.00  0.00           H0.      0
ATOM   2724  CB  ASN A 176      35.218  38.593  44.109  1.00  0.00           C0.      0
ATOM   2725  HB2 ASN A 176      35.400  38.597  43.034  1.00  0.00           H0.      0
ATOM   2726  HB3 ASN A 176      36.114  38.055  44.420  1.00  0.00           H0.      0
ATOM   2727  CG  ASN A 176      33.904  37.770  44.301  1.00  0.00           C0.      0
ATOM   2728  OD1 ASN A 176      32.884  38.305  44.670  1.00  0.00           O0.      0
ATOM   2729  ND2 ASN A 176      33.941  36.451  44.043  1.00  0.00           N0.      0
ATOM   2730 HD21 ASN A 176      33.096  35.899  44.098  1.00  0.00           H0.      0
ATOM   2731 HD22 ASN A 176      34.811  36.019  43.768  1.00  0.00           H0.      0
ATOM   2732  C   ASN A 176      35.173  39.777  46.424  1.00  0.00           C0.      0
ATOM   2733  O   ASN A 176      36.199  39.552  47.108  1.00  0.00           O0.      0
ATOM   2734  N   TYR A 177      33.997  39.850  46.998  1.00  0.00           N0.      0
ATOM   2735  H   TYR A 177      33.242  40.277  46.481  1.00  0.00           H0.      0
ATOM   2736  CA  TYR A 177      33.852  39.750  48.470  1.00  0.00           C0.      0
ATOM   2737  HA  TYR A 177      34.777  39.563  49.015  1.00  0.00           H0.      0
ATOM   2738  CB  TYR A 177      33.325  41.069  49.203  1.00  0.00           C0.      0
ATOM   2739  HB2 TYR A 177      32.364  41.345  48.769  1.00  0.00           H0.      0
ATOM   2740  HB3 TYR A 177      33.175  40.961  50.277  1.00  0.00           H0.      0
ATOM   2741  CG  TYR A 177      34.281  42.199  48.954  1.00  0.00           C0.      0
ATOM   2742  CD1 TYR A 177      35.519  42.256  49.730  1.00  0.00           C0.      0
ATOM   2743  HD1 TYR A 177      35.779  41.437  50.385  1.00  0.00           H0.      0
ATOM   2744  CE1 TYR A 177      36.406  43.311  49.459  1.00  0.00           C0.      0
ATOM   2745  HE1 TYR A 177      37.355  43.280  49.973  1.00  0.00           H0.      0
ATOM   2746  CZ  TYR A 177      36.032  44.353  48.600  1.00  0.00           C0.      0
ATOM   2747  OH  TYR A 177      36.929  45.350  48.389  1.00  0.00           O0.      0
ATOM   2748  HH  TYR A 177      36.476  46.197  48.407  1.00  0.00           H0.      0
ATOM   2749  CE2 TYR A 177      34.822  44.281  47.835  1.00  0.00           C0.      0
ATOM   2750  HE2 TYR A 177      34.609  45.118  47.186  1.00  0.00           H0.      0
ATOM   2751  CD2 TYR A 177      33.956  43.200  48.066  1.00  0.00           C0.      0
ATOM   2752  HD2 TYR A 177      33.013  43.206  47.539  1.00  0.00           H0.      0
ATOM   2753  C   TYR A 177      32.976  38.583  48.809  1.00  0.00           C0.      0
ATOM   2754  O   TYR A 177      32.849  38.148  49.997  1.00  0.00           O0.      0
ATOM   2755  N   ASP A 178      32.340  37.941  47.855  1.00  0.00           N0.      0
ATOM   2756  H   ASP A 178      32.478  38.397  46.964  1.00  0.00           H0.      0
ATOM   2757  CA  ASP A 178      31.294  37.013  48.100  1.00  0.00           C0.      0
ATOM   2758  HA  ASP A 178      30.635  37.465  48.841  1.00  0.00           H0.      0
ATOM   2759  CB  ASP A 178      30.559  36.550  46.821  1.00  0.00           C0.      0
ATOM   2760  HB2 ASP A 178      31.183  36.150  46.022  1.00  0.00           H0.      0
ATOM   2761  HB3 ASP A 178      29.921  35.699  47.061  1.00  0.00           H0.      0
ATOM   2762  CG  ASP A 178      29.654  37.625  46.185  1.00  0.00           C0.      0
ATOM   2763  OD1 ASP A 178      29.005  37.222  45.217  1.00  0.00           O0.      0
ATOM   2764  OD2 ASP A 178      29.633  38.778  46.599  1.00  0.00           O0.      0
ATOM   2765  C   ASP A 178      31.808  35.706  48.791  1.00  0.00           C0.      0
ATOM   2766  O   ASP A 178      31.058  35.023  49.535  1.00  0.00           O0.      0
ATOM   2767  N   TYR A 179      33.071  35.283  48.757  1.00  0.00           N0.      0
ATOM   2768  H   TYR A 179      33.792  35.829  48.308  1.00  0.00           H0.      0
ATOM   2769  CA  TYR A 179      33.612  34.187  49.574  1.00  0.00           C0.      0
ATOM   2770  HA  TYR A 179      32.865  33.396  49.633  1.00  0.00           H0.      0
ATOM   2771  CB  TYR A 179      34.889  33.709  48.842  1.00  0.00           C0.      0
ATOM   2772  HB2 TYR A 179      34.787  33.746  47.757  1.00  0.00           H0.      0
ATOM   2773  HB3 TYR A 179      35.627  34.493  49.012  1.00  0.00           H0.      0
ATOM   2774  CG  TYR A 179      35.390  32.420  49.346  1.00  0.00           C0.      0
ATOM   2775  CD1 TYR A 179      36.336  32.453  50.351  1.00  0.00           C0.      0
ATOM   2776  HD1 TYR A 179      36.785  33.362  50.722  1.00  0.00           H0.      0
ATOM   2777  CE1 TYR A 179      36.812  31.286  50.983  1.00  0.00           C0.      0
ATOM   2778  HE1 TYR A 179      37.595  31.364  51.723  1.00  0.00           H0.      0
ATOM   2779  CZ  TYR A 179      36.363  30.034  50.615  1.00  0.00           C0.      0
ATOM   2780  OH  TYR A 179      36.911  28.877  51.117  1.00  0.00           O0.      0
ATOM   2781  HH  TYR A 179      37.459  29.055  51.884  1.00  0.00           H0.      0
ATOM   2782  CE2 TYR A 179      35.346  29.956  49.615  1.00  0.00           C0.      0
ATOM   2783  HE2 TYR A 179      34.806  29.083  49.276  1.00  0.00           H0.      0
ATOM   2784  CD2 TYR A 179      34.873  31.187  49.002  1.00  0.00           C0.      0
ATOM   2785  HD2 TYR A 179      34.019  31.081  48.349  1.00  0.00           H0.      0
ATOM   2786  C   TYR A 179      33.950  34.573  50.976  1.00  0.00           C0.      0
ATOM   2787  O   TYR A 179      33.647  33.898  51.974  1.00  0.00           O0.      0
ATOM   2788  N   ILE A 180      34.515  35.750  51.212  1.00  0.00           N0.      0
ATOM   2789  H   ILE A 180      34.935  36.271  50.456  1.00  0.00           H0.      0
ATOM   2790  CA  ILE A 180      34.771  36.271  52.523  1.00  0.00           C0.      0
ATOM   2791  HA  ILE A 180      35.431  35.556  53.014  1.00  0.00           H0.      0
ATOM   2792  CB  ILE A 180      35.559  37.672  52.319  1.00  0.00           C0.      0
ATOM   2793  HB  ILE A 180      35.020  38.423  51.742  1.00  0.00           H0.      0
ATOM   2794  CG2 ILE A 180      35.667  38.328  53.690  1.00  0.00           C0.      0
ATOM   2795 HG21 ILE A 180      35.928  37.660  54.511  1.00  0.00           H0.      0
ATOM   2796 HG22 ILE A 180      36.411  39.115  53.570  1.00  0.00           H0.      0
ATOM   2797 HG23 ILE A 180      34.658  38.689  53.887  1.00  0.00           H0.      0
ATOM   2798  CG1 ILE A 180      36.921  37.256  51.845  1.00  0.00           C0.      0
ATOM   2799 HG12 ILE A 180      37.535  36.733  52.579  1.00  0.00           H0.      0
ATOM   2800 HG13 ILE A 180      36.826  36.605  50.977  1.00  0.00           H0.      0
ATOM   2801  CD1 ILE A 180      37.673  38.397  51.126  1.00  0.00           C0.      0
ATOM   2802 HD11 ILE A 180      38.668  38.016  50.897  1.00  0.00           H0.      0
ATOM   2803 HD12 ILE A 180      37.036  38.704  50.296  1.00  0.00           H0.      0
ATOM   2804 HD13 ILE A 180      37.797  39.265  51.773  1.00  0.00           H0.      0
ATOM   2805  C   ILE A 180      33.486  36.470  53.359  1.00  0.00           C0.      0
ATOM   2806  O   ILE A 180      33.420  36.063  54.488  1.00  0.00           O0.      0
ATOM   2807  N   LEU A 181      32.492  37.228  52.710  1.00  0.00           N0.      0
ATOM   2808  H   LEU A 181      32.715  37.555  51.781  1.00  0.00           H0.      0
ATOM   2809  CA  LEU A 181      31.150  37.458  53.150  1.00  0.00           C0.      0
ATOM   2810  HA  LEU A 181      31.318  37.961  54.102  1.00  0.00           H0.      0
ATOM   2811  CB  LEU A 181      30.345  38.429  52.273  1.00  0.00           C0.      0
ATOM   2812  HB2 LEU A 181      30.529  38.151  51.235  1.00  0.00           H0.      0
ATOM   2813  HB3 LEU A 181      29.302  38.384  52.588  1.00  0.00           H0.      0
ATOM   2814  CG  LEU A 181      30.835  39.892  52.388  1.00  0.00           C0.      0
ATOM   2815  HG  LEU A 181      31.921  39.874  52.298  1.00  0.00           H0.      0
ATOM   2816  CD1 LEU A 181      30.298  40.810  51.267  1.00  0.00           C0.      0
ATOM   2817 HD11 LEU A 181      30.698  41.821  51.340  1.00  0.00           H0.      0
ATOM   2818 HD12 LEU A 181      30.688  40.341  50.364  1.00  0.00           H0.      0
ATOM   2819 HD13 LEU A 181      29.212  40.907  51.236  1.00  0.00           H0.      0
ATOM   2820  CD2 LEU A 181      30.645  40.535  53.832  1.00  0.00           C0.      0
ATOM   2821 HD21 LEU A 181      31.096  39.842  54.542  1.00  0.00           H0.      0
ATOM   2822 HD22 LEU A 181      31.147  41.493  53.968  1.00  0.00           H0.      0
ATOM   2823 HD23 LEU A 181      29.584  40.545  54.077  1.00  0.00           H0.      0
ATOM   2824  C   LEU A 181      30.333  36.159  53.394  1.00  0.00           C0.      0
ATOM   2825  O   LEU A 181      29.166  36.296  53.890  1.00  0.00           O0.      0
ATOM   2826  N   SER A 182      30.787  34.998  52.898  1.00  0.00           N0.      0
ATOM   2827  H   SER A 182      31.630  35.039  52.343  1.00  0.00           H0.      0
ATOM   2828  CA  SER A 182      30.143  33.725  53.184  1.00  0.00           C0.      0
ATOM   2829  HA  SER A 182      29.181  33.826  53.686  1.00  0.00           H0.      0
ATOM   2830  CB  SER A 182      29.754  32.957  51.861  1.00  0.00           C0.      0
ATOM   2831  HB2 SER A 182      30.704  32.683  51.402  1.00  0.00           H0.      0
ATOM   2832  HB3 SER A 182      29.204  32.055  52.126  1.00  0.00           H0.      0
ATOM   2833  OG  SER A 182      29.111  33.792  50.938  1.00  0.00           O0.      0
ATOM   2834  HG  SER A 182      29.841  34.263  50.528  1.00  0.00           H0.      0
ATOM   2835  C   SER A 182      30.899  32.884  54.226  1.00  0.00           C0.      0
ATOM   2836  O   SER A 182      30.177  32.178  54.942  1.00  0.00           O0.      0
ATOM   2837  N   THR A 183      32.222  32.935  54.330  1.00  0.00           N0.      0
ATOM   2838  H   THR A 183      32.638  33.337  53.502  1.00  0.00           H0.      0
ATOM   2839  CA  THR A 183      33.055  32.109  55.108  1.00  0.00           C0.      0
ATOM   2840  HA  THR A 183      32.369  31.389  55.554  1.00  0.00           H0.      0
ATOM   2841  CB  THR A 183      33.870  31.133  54.274  1.00  0.00           C0.      0
ATOM   2842  HB  THR A 183      34.204  30.357  54.963  1.00  0.00           H0.      0
ATOM   2843  CG2 THR A 183      33.046  30.481  53.197  1.00  0.00           C0.      0
ATOM   2844 HG21 THR A 183      33.591  29.899  52.453  1.00  0.00           H0.      0
ATOM   2845 HG22 THR A 183      32.319  29.878  53.740  1.00  0.00           H0.      0
ATOM   2846 HG23 THR A 183      32.471  31.227  52.649  1.00  0.00           H0.      0
ATOM   2847  OG1 THR A 183      34.972  31.747  53.794  1.00  0.00           O0.      0
ATOM   2848  HG1 THR A 183      34.671  32.115  52.960  1.00  0.00           H0.      0
ATOM   2849  C   THR A 183      33.842  32.729  56.291  1.00  0.00           C0.      0
ATOM   2850  O   THR A 183      33.922  32.103  57.350  1.00  0.00           O0.      0
ATOM   2851  N   GLY A 184      34.457  33.828  55.975  1.00  0.00           N0.      0
ATOM   2852  H   GLY A 184      34.238  34.091  55.024  1.00  0.00           H0.      0
ATOM   2853  CA  GLY A 184      35.650  34.439  56.644  1.00  0.00           C0.      0
ATOM   2854  HA2 GLY A 184      35.587  35.468  56.292  1.00  0.00           H0.      0
ATOM   2855  HA3 GLY A 184      35.413  34.322  57.702  1.00  0.00           H0.      0
ATOM   2856  C   GLY A 184      36.997  33.784  56.424  1.00  0.00           C0.      0
ATOM   2857  O   GLY A 184      37.887  34.116  57.226  1.00  0.00           O0.      0
ATOM   2858  N   CYS A 185      37.174  33.058  55.361  1.00  0.00           N0.      0
ATOM   2859  H   CYS A 185      36.322  32.918  54.837  1.00  0.00           H0.      0
ATOM   2860  CA  CYS A 185      38.455  32.719  54.794  1.00  0.00           C0.      0
ATOM   2861  HA  CYS A 185      39.248  32.873  55.525  1.00  0.00           H0.      0
ATOM   2862  CB  CYS A 185      38.404  31.251  54.518  1.00  0.00           C0.      0
ATOM   2863  HB2 CYS A 185      37.537  31.072  53.882  1.00  0.00           H0.      0
ATOM   2864  HB3 CYS A 185      39.278  30.831  54.020  1.00  0.00           H0.      0
ATOM   2865  SG  CYS A 185      38.204  30.333  56.105  1.00  0.00           S0.      0
ATOM   2866  HG  CYS A 185      39.229  29.480  56.037  1.00  0.00           H0.      0
ATOM   2867  C   CYS A 185      38.887  33.554  53.525  1.00  0.00           C0.      0
ATOM   2868  O   CYS A 185      38.062  34.304  52.992  1.00  0.00           O0.      0
ATOM   2869  N   ALA A 186      40.133  33.377  53.049  1.00  0.00           N0.      0
ATOM   2870  H   ALA A 186      40.748  32.831  53.635  1.00  0.00           H0.      0
ATOM   2871  CA  ALA A 186      40.641  33.994  51.853  1.00  0.00           C0.      0
ATOM   2872  HA  ALA A 186      40.244  35.008  51.872  1.00  0.00           H0.      0
ATOM   2873  CB  ALA A 186      42.125  33.999  51.873  1.00  0.00           C0.      0
ATOM   2874  HB1 ALA A 186      42.389  34.582  52.755  1.00  0.00           H0.      0
ATOM   2875  HB2 ALA A 186      42.469  32.965  51.893  1.00  0.00           H0.      0
ATOM   2876  HB3 ALA A 186      42.498  34.514  50.987  1.00  0.00           H0.      0
ATOM   2877  C   ALA A 186      40.116  33.263  50.587  1.00  0.00           C0.      0
ATOM   2878  O   ALA A 186      39.793  32.061  50.693  1.00  0.00           O0.      0
ATOM   2879  N   PRO A 187      39.906  33.843  49.415  1.00  0.00           N0.      0
ATOM   2880  CD  PRO A 187      39.830  35.308  49.066  1.00  0.00           C0.      0
ATOM   2881  HD2 PRO A 187      40.748  35.741  48.667  1.00  0.00           H0.      0
ATOM   2882  HD3 PRO A 187      39.590  35.836  49.989  1.00  0.00           H0.      0
ATOM   2883  CG  PRO A 187      38.710  35.400  48.055  1.00  0.00           C0.      0
ATOM   2884  HG2 PRO A 187      38.821  36.275  47.416  1.00  0.00           H0.      0
ATOM   2885  HG3 PRO A 187      37.769  35.419  48.605  1.00  0.00           H0.      0
ATOM   2886  CB  PRO A 187      38.920  34.121  47.243  1.00  0.00           C0.      0
ATOM   2887  HB2 PRO A 187      39.689  34.204  46.475  1.00  0.00           H0.      0
ATOM   2888  HB3 PRO A 187      38.017  33.776  46.739  1.00  0.00           H0.      0
ATOM   2889  CA  PRO A 187      39.258  33.102  48.290  1.00  0.00           C0.      0
ATOM   2890  HA  PRO A 187      38.327  32.700  48.690  1.00  0.00           H0.      0
ATOM   2891  C   PRO A 187      40.084  31.935  47.771  1.00  0.00           C0.      0
ATOM   2892  O   PRO A 187      41.331  31.872  47.889  1.00  0.00           O0.      0
ATOM   2893  N   PRO A 188      39.449  30.888  47.144  1.00  0.00           N0.      0
ATOM   2894  CD  PRO A 188      38.049  30.598  47.243  1.00  0.00           C0.      0
ATOM   2895  HD2 PRO A 188      37.393  31.391  46.883  1.00  0.00           H0.      0
ATOM   2896  HD3 PRO A 188      37.881  30.268  48.268  1.00  0.00           H0.      0
ATOM   2897  CG  PRO A 188      37.859  29.328  46.393  1.00  0.00           C0.      0
ATOM   2898  HG2 PRO A 188      37.675  29.578  45.348  1.00  0.00           H0.      0
ATOM   2899  HG3 PRO A 188      37.053  28.663  46.703  1.00  0.00           H0.      0
ATOM   2900  CB  PRO A 188      39.163  28.546  46.645  1.00  0.00           C0.      0
ATOM   2901  HB2 PRO A 188      39.258  27.762  45.894  1.00  0.00           H0.      0
ATOM   2902  HB3 PRO A 188      39.037  28.206  47.673  1.00  0.00           H0.      0
ATOM   2903  CA  PRO A 188      40.193  29.681  46.650  1.00  0.00           C0.      0
ATOM   2904  HA  PRO A 188      40.902  29.441  47.443  1.00  0.00           H0.      0
ATOM   2905  C   PRO A 188      40.940  29.817  45.313  1.00  0.00           C0.      0
ATOM   2906  O   PRO A 188      40.567  30.724  44.630  1.00  0.00           O0.      0
ATOM   2907  N   GLY A 189      41.862  28.871  45.011  1.00  0.00           N0.      0
ATOM   2908  H   GLY A 189      41.851  27.985  45.498  1.00  0.00           H0.      0
ATOM   2909  CA  GLY A 189      42.663  29.078  43.821  1.00  0.00           C0.      0
ATOM   2910  HA2 GLY A 189      43.081  28.120  43.511  1.00  0.00           H0.      0
ATOM   2911  HA3 GLY A 189      41.963  29.413  43.055  1.00  0.00           H0.      0
ATOM   2912  C   GLY A 189      43.883  29.954  43.936  1.00  0.00           C0.      0
ATOM   2913  O   GLY A 189      44.196  30.496  44.990  1.00  0.00           O0.      0
ATOM   2914  N   LYS A 190      44.668  30.078  42.846  1.00  0.00           N0.      0
ATOM   2915  H   LYS A 190      44.425  29.549  42.021  1.00  0.00           H0.      0
ATOM   2916  CA  LYS A 190      45.939  30.805  42.755  1.00  0.00           C0.      0
ATOM   2917  HA  LYS A 190      46.351  30.747  43.762  1.00  0.00           H0.      0
ATOM   2918  CB  LYS A 190      46.867  30.250  41.620  1.00  0.00           C0.      0
ATOM   2919  HB2 LYS A 190      46.403  30.231  40.634  1.00  0.00           H0.      0
ATOM   2920  HB3 LYS A 190      47.710  30.916  41.431  1.00  0.00           H0.      0
ATOM   2921  CG  LYS A 190      47.479  28.879  41.830  1.00  0.00           C0.      0
ATOM   2922  HG2 LYS A 190      47.782  28.838  42.876  1.00  0.00           H0.      0
ATOM   2923  HG3 LYS A 190      46.729  28.090  41.768  1.00  0.00           H0.      0
ATOM   2924  CD  LYS A 190      48.681  28.585  40.968  1.00  0.00           C0.      0
ATOM   2925  HD2 LYS A 190      48.614  28.899  39.926  1.00  0.00           H0.      0
ATOM   2926  HD3 LYS A 190      49.582  29.041  41.379  1.00  0.00           H0.      0
ATOM   2927  CE  LYS A 190      48.896  27.038  40.970  1.00  0.00           C0.      0
ATOM   2928  HE2 LYS A 190      48.971  26.747  42.017  1.00  0.00           H0.      0
ATOM   2929  HE3 LYS A 190      48.010  26.542  40.572  1.00  0.00           H0.      0
ATOM   2930  NZ  LYS A 190      50.096  26.621  40.194  1.00  0.00           N0.      0
ATOM   2931  HZ1 LYS A 190      50.962  26.914  40.623  1.00  0.00           H0.      0
ATOM   2932  HZ2 LYS A 190      50.147  25.616  40.111  1.00  0.00           H0.      0
ATOM   2933  HZ3 LYS A 190      50.080  27.042  39.276  1.00  0.00           H0.      0
ATOM   2934  C   LYS A 190      45.626  32.286  42.686  1.00  0.00           C0.      0
ATOM   2935  O   LYS A 190      44.876  32.743  41.834  1.00  0.00           O0.      0
ATOM   2936  N   ASN A 191      46.380  33.076  43.489  1.00  0.00           N0.      0
ATOM   2937  H   ASN A 191      46.854  32.638  44.266  1.00  0.00           H0.      0
ATOM   2938  CA  ASN A 191      46.433  34.554  43.311  1.00  0.00           C0.      0
ATOM   2939  HA  ASN A 191      45.402  34.867  43.147  1.00  0.00           H0.      0
ATOM   2940  CB  ASN A 191      46.890  35.250  44.590  1.00  0.00           C0.      0
ATOM   2941  HB2 ASN A 191      46.489  34.719  45.453  1.00  0.00           H0.      0
ATOM   2942  HB3 ASN A 191      47.962  35.118  44.738  1.00  0.00           H0.      0
ATOM   2943  CG  ASN A 191      46.502  36.672  44.696  1.00  0.00           C0.      0
ATOM   2944  OD1 ASN A 191      47.080  37.534  44.014  1.00  0.00           O0.      0
ATOM   2945  ND2 ASN A 191      45.438  37.031  45.422  1.00  0.00           N0.      0
ATOM   2946 HD21 ASN A 191      45.216  38.016  45.417  1.00  0.00           H0.      0
ATOM   2947 HD22 ASN A 191      44.915  36.402  46.014  1.00  0.00           H0.      0
ATOM   2948  C   ASN A 191      47.244  35.097  42.088  1.00  0.00           C0.      0
ATOM   2949  O   ASN A 191      48.374  34.664  41.825  1.00  0.00           O0.      0
ATOM   2950  N   ILE A 192      46.699  36.035  41.325  1.00  0.00           N0.      0
ATOM   2951  H   ILE A 192      45.713  36.186  41.485  1.00  0.00           H0.      0
ATOM   2952  CA  ILE A 192      47.334  36.708  40.199  1.00  0.00           C0.      0
ATOM   2953  HA  ILE A 192      47.857  35.871  39.738  1.00  0.00           H0.      0
ATOM   2954  CB  ILE A 192      46.283  37.263  39.165  1.00  0.00           C0.      0
ATOM   2955  HB  ILE A 192      46.763  37.642  38.263  1.00  0.00           H0.      0
ATOM   2956  CG2 ILE A 192      45.314  36.272  38.742  1.00  0.00           C0.      0
ATOM   2957 HG21 ILE A 192      44.729  36.736  37.948  1.00  0.00           H0.      0
ATOM   2958 HG22 ILE A 192      45.773  35.403  38.271  1.00  0.00           H0.      0
ATOM   2959 HG23 ILE A 192      44.693  35.841  39.527  1.00  0.00           H0.      0
ATOM   2960  CG1 ILE A 192      45.508  38.402  39.919  1.00  0.00           C0.      0
ATOM   2961 HG12 ILE A 192      45.039  37.986  40.810  1.00  0.00           H0.      0
ATOM   2962 HG13 ILE A 192      46.258  39.132  40.224  1.00  0.00           H0.      0
ATOM   2963  CD1 ILE A 192      44.412  39.138  39.179  1.00  0.00           C0.      0
ATOM   2964 HD11 ILE A 192      43.639  38.459  38.821  1.00  0.00           H0.      0
ATOM   2965 HD12 ILE A 192      44.009  39.877  39.871  1.00  0.00           H0.      0
ATOM   2966 HD13 ILE A 192      44.830  39.664  38.321  1.00  0.00           H0.      0
ATOM   2967  C   ILE A 192      48.452  37.697  40.487  1.00  0.00           C0.      0
ATOM   2968  O   ILE A 192      49.308  38.045  39.617  1.00  0.00           O0.      0
ATOM   2969  N   TYR A 193      48.393  38.267  41.715  1.00  0.00           N0.      0
ATOM   2970  H   TYR A 193      47.578  38.020  42.258  1.00  0.00           H0.      0
ATOM   2971  CA  TYR A 193      49.163  39.467  42.019  1.00  0.00           C0.      0
ATOM   2972  HA  TYR A 193      49.845  39.805  41.238  1.00  0.00           H0.      0
ATOM   2973  CB  TYR A 193      48.181  40.621  42.359  1.00  0.00           C0.      0
ATOM   2974  HB2 TYR A 193      47.565  40.216  43.161  1.00  0.00           H0.      0
ATOM   2975  HB3 TYR A 193      48.753  41.377  42.899  1.00  0.00           H0.      0
ATOM   2976  CG  TYR A 193      47.332  41.208  41.289  1.00  0.00           C0.      0
ATOM   2977  CD1 TYR A 193      46.057  41.780  41.749  1.00  0.00           C0.      0
ATOM   2978  HD1 TYR A 193      45.773  41.595  42.774  1.00  0.00           H0.      0
ATOM   2979  CE1 TYR A 193      45.270  42.444  40.844  1.00  0.00           C0.      0
ATOM   2980  HE1 TYR A 193      44.314  42.839  41.155  1.00  0.00           H0.      0
ATOM   2981  CZ  TYR A 193      45.667  42.580  39.518  1.00  0.00           C0.      0
ATOM   2982  OH  TYR A 193      45.054  43.330  38.610  1.00  0.00           O0.      0
ATOM   2983  HH  TYR A 193      44.553  44.007  39.070  1.00  0.00           H0.      0
ATOM   2984  CE2 TYR A 193      46.914  42.040  39.081  1.00  0.00           C0.      0
ATOM   2985  HE2 TYR A 193      47.280  42.238  38.085  1.00  0.00           H0.      0
ATOM   2986  CD2 TYR A 193      47.775  41.406  39.982  1.00  0.00           C0.      0
ATOM   2987  HD2 TYR A 193      48.710  40.994  39.633  1.00  0.00           H0.      0
ATOM   2988  C   TYR A 193      50.109  39.186  43.206  1.00  0.00           C0.      0
ATOM   2989  O   TYR A 193      51.058  39.973  43.358  1.00  0.00           O0.      0
ATOM   2990  N   TYR A 194      49.900  38.107  44.077  1.00  0.00           N0.      0
ATOM   2991  H   TYR A 194      49.042  37.643  43.815  1.00  0.00           H0.      0
ATOM   2992  CA  TYR A 194      50.578  37.978  45.321  1.00  0.00           C0.      0
ATOM   2993  HA  TYR A 194      51.559  38.444  45.223  1.00  0.00           H0.      0
ATOM   2994  CB  TYR A 194      49.916  38.747  46.435  1.00  0.00           C0.      0
ATOM   2995  HB2 TYR A 194      48.878  38.465  46.611  1.00  0.00           H0.      0
ATOM   2996  HB3 TYR A 194      50.559  38.707  47.314  1.00  0.00           H0.      0
ATOM   2997  CG  TYR A 194      49.784  40.198  46.149  1.00  0.00           C0.      0
ATOM   2998  CD1 TYR A 194      48.526  40.706  45.728  1.00  0.00           C0.      0
ATOM   2999  HD1 TYR A 194      47.721  39.997  45.602  1.00  0.00           H0.      0
ATOM   3000  CE1 TYR A 194      48.405  42.132  45.352  1.00  0.00           C0.      0
ATOM   3001  HE1 TYR A 194      47.583  42.555  44.794  1.00  0.00           H0.      0
ATOM   3002  CZ  TYR A 194      49.519  42.914  45.509  1.00  0.00           C0.      0
ATOM   3003  OH  TYR A 194      49.445  44.178  45.132  1.00  0.00           O0.      0
ATOM   3004  HH  TYR A 194      48.519  44.423  45.068  1.00  0.00           H0.      0
ATOM   3005  CE2 TYR A 194      50.729  42.421  46.093  1.00  0.00           C0.      0
ATOM   3006  HE2 TYR A 194      51.505  43.152  46.262  1.00  0.00           H0.      0
ATOM   3007  CD2 TYR A 194      50.875  41.045  46.366  1.00  0.00           C0.      0
ATOM   3008  HD2 TYR A 194      51.871  40.724  46.634  1.00  0.00           H0.      0
ATOM   3009  C   TYR A 194      50.794  36.558  45.768  1.00  0.00           C0.      0
ATOM   3010  O   TYR A 194      50.798  36.146  46.912  1.00  0.00           O0.      0
ATOM   3011  N   LYS A 195      50.985  35.612  44.793  1.00  0.00           N0.      0
ATOM   3012  H   LYS A 195      50.944  35.964  43.848  1.00  0.00           H0.      0
ATOM   3013  CA  LYS A 195      51.380  34.199  45.052  1.00  0.00           C0.      0
ATOM   3014  HA  LYS A 195      50.661  33.864  45.800  1.00  0.00           H0.      0
ATOM   3015  CB  LYS A 195      51.138  33.468  43.755  1.00  0.00           C0.      0
ATOM   3016  HB2 LYS A 195      50.087  33.640  43.523  1.00  0.00           H0.      0
ATOM   3017  HB3 LYS A 195      51.877  33.890  43.073  1.00  0.00           H0.      0
ATOM   3018  CG  LYS A 195      51.413  31.933  43.702  1.00  0.00           C0.      0
ATOM   3019  HG2 LYS A 195      52.437  31.761  44.033  1.00  0.00           H0.      0
ATOM   3020  HG3 LYS A 195      50.810  31.423  44.453  1.00  0.00           H0.      0
ATOM   3021  CD  LYS A 195      51.252  31.367  42.282  1.00  0.00           C0.      0
ATOM   3022  HD2 LYS A 195      51.075  30.299  42.405  1.00  0.00           H0.      0
ATOM   3023  HD3 LYS A 195      50.388  31.815  41.790  1.00  0.00           H0.      0
ATOM   3024  CE  LYS A 195      52.460  31.683  41.373  1.00  0.00           C0.      0
ATOM   3025  HE2 LYS A 195      52.992  32.593  41.647  1.00  0.00           H0.      0
ATOM   3026  HE3 LYS A 195      53.137  30.859  41.597  1.00  0.00           H0.      0
ATOM   3027  NZ  LYS A 195      52.062  31.789  39.920  1.00  0.00           N0.      0
ATOM   3028  HZ1 LYS A 195      51.898  30.860  39.558  1.00  0.00           H0.      0
ATOM   3029  HZ2 LYS A 195      51.259  32.392  39.813  1.00  0.00           H0.      0
ATOM   3030  HZ3 LYS A 195      52.771  32.249  39.367  1.00  0.00           H0.      0
ATOM   3031  C   LYS A 195      52.787  34.030  45.479  1.00  0.00           C0.      0
ATOM   3032  O   LYS A 195      53.786  34.222  44.777  1.00  0.00           O0.      0
ATOM   3033  N   SER A 196      52.907  33.844  46.826  1.00  0.00           N0.      0
ATOM   3034  H   SER A 196      52.080  34.007  47.382  1.00  0.00           H0.      0
ATOM   3035  CA  SER A 196      54.174  33.974  47.490  1.00  0.00           C0.      0
ATOM   3036  HA  SER A 196      54.953  33.740  46.765  1.00  0.00           H0.      0
ATOM   3037  CB  SER A 196      54.492  35.393  48.068  1.00  0.00           C0.      0
ATOM   3038  HB2 SER A 196      54.684  36.050  47.220  1.00  0.00           H0.      0
ATOM   3039  HB3 SER A 196      53.611  35.732  48.613  1.00  0.00           H0.      0
ATOM   3040  OG  SER A 196      55.607  35.298  48.953  1.00  0.00           O0.      0
ATOM   3041  HG  SER A 196      56.155  36.084  48.884  1.00  0.00           H0.      0
ATOM   3042  C   SER A 196      54.214  32.932  48.594  1.00  0.00           C0.      0
ATOM   3043  O   SER A 196      53.349  32.887  49.444  1.00  0.00           O0.      0
ATOM   3044  N   ASP A 197      55.252  32.118  48.629  1.00  0.00           N0.      0
ATOM   3045  H   ASP A 197      55.851  32.068  47.817  1.00  0.00           H0.      0
ATOM   3046  CA  ASP A 197      55.542  31.374  49.806  1.00  0.00           C0.      0
ATOM   3047  HA  ASP A 197      54.577  30.942  50.073  1.00  0.00           H0.      0
ATOM   3048  CB  ASP A 197      56.368  30.139  49.319  1.00  0.00           C0.      0
ATOM   3049  HB2 ASP A 197      57.318  30.490  48.917  1.00  0.00           H0.      0
ATOM   3050  HB3 ASP A 197      56.669  29.702  50.272  1.00  0.00           H0.      0
ATOM   3051  CG  ASP A 197      55.521  29.118  48.502  1.00  0.00           C0.      0
ATOM   3052  OD1 ASP A 197      54.324  28.926  48.823  1.00  0.00           O0.      0
ATOM   3053  OD2 ASP A 197      56.141  28.484  47.631  1.00  0.00           O0.      0
ATOM   3054  C   ASP A 197      56.293  32.179  50.852  1.00  0.00           C0.      0
ATOM   3055  O   ASP A 197      56.391  31.784  52.016  1.00  0.00           O0.      0
ATOM   3056  N   LEU A 198      57.037  33.261  50.488  1.00  0.00           N0.      0
ATOM   3057  H   LEU A 198      57.063  33.641  49.553  1.00  0.00           H0.      0
ATOM   3058  CA  LEU A 198      57.698  34.127  51.435  1.00  0.00           C0.      0
ATOM   3059  HA  LEU A 198      58.382  33.654  52.140  1.00  0.00           H0.      0
ATOM   3060  CB  LEU A 198      58.496  35.230  50.698  1.00  0.00           C0.      0
ATOM   3061  HB2 LEU A 198      57.788  35.667  49.994  1.00  0.00           H0.      0
ATOM   3062  HB3 LEU A 198      58.700  35.936  51.503  1.00  0.00           H0.      0
ATOM   3063  CG  LEU A 198      59.830  34.718  50.059  1.00  0.00           C0.      0
ATOM   3064  HG  LEU A 198      59.609  33.695  49.757  1.00  0.00           H0.      0
ATOM   3065  CD1 LEU A 198      60.329  35.488  48.800  1.00  0.00           C0.      0
ATOM   3066 HD11 LEU A 198      59.522  35.593  48.075  1.00  0.00           H0.      0
ATOM   3067 HD12 LEU A 198      60.844  36.409  49.075  1.00  0.00           H0.      0
ATOM   3068 HD13 LEU A 198      60.972  34.801  48.250  1.00  0.00           H0.      0
ATOM   3069  CD2 LEU A 198      60.882  34.616  51.187  1.00  0.00           C0.      0
ATOM   3070 HD21 LEU A 198      61.813  34.222  50.778  1.00  0.00           H0.      0
ATOM   3071 HD22 LEU A 198      61.043  35.630  51.551  1.00  0.00           H0.      0
ATOM   3072 HD23 LEU A 198      60.586  33.958  52.004  1.00  0.00           H0.      0
ATOM   3073  C   LEU A 198      56.599  34.817  52.406  1.00  0.00           C0.      0
ATOM   3074  O   LEU A 198      56.939  35.166  53.508  1.00  0.00           O0.      0
ATOM   3075  N   THR A 199      55.354  34.968  51.941  1.00  0.00           N0.      0
ATOM   3076  H   THR A 199      55.198  34.678  50.986  1.00  0.00           H0.      0
ATOM   3077  CA  THR A 199      54.103  35.282  52.730  1.00  0.00           C0.      0
ATOM   3078  HA  THR A 199      54.218  36.113  53.426  1.00  0.00           H0.      0
ATOM   3079  CB  THR A 199      52.950  35.618  51.758  1.00  0.00           C0.      0
ATOM   3080  HB  THR A 199      52.798  34.921  50.934  1.00  0.00           H0.      0
ATOM   3081  CG2 THR A 199      51.662  35.940  52.410  1.00  0.00           C0.      0
ATOM   3082 HG21 THR A 199      51.147  35.296  53.122  1.00  0.00           H0.      0
ATOM   3083 HG22 THR A 199      51.759  36.859  52.988  1.00  0.00           H0.      0
ATOM   3084 HG23 THR A 199      50.877  36.221  51.708  1.00  0.00           H0.      0
ATOM   3085  OG1 THR A 199      53.259  36.817  51.179  1.00  0.00           O0.      0
ATOM   3086  HG1 THR A 199      52.609  36.893  50.477  1.00  0.00           H0.      0
ATOM   3087  C   THR A 199      53.668  34.079  53.544  1.00  0.00           C0.      0
ATOM   3088  O   THR A 199      53.116  33.149  52.944  1.00  0.00           O0.      0
ATOM   3089  N   LYS A 200      53.790  34.087  54.855  1.00  0.00           N0.      0
ATOM   3090  H   LYS A 200      54.048  34.927  55.354  1.00  0.00           H0.      0
ATOM   3091  CA  LYS A 200      53.489  32.853  55.661  1.00  0.00           C0.      0
ATOM   3092  HA  LYS A 200      53.725  31.954  55.091  1.00  0.00           H0.      0
ATOM   3093  CB  LYS A 200      54.557  32.723  56.777  1.00  0.00           C0.      0
ATOM   3094  HB2 LYS A 200      54.551  33.570  57.464  1.00  0.00           H0.      0
ATOM   3095  HB3 LYS A 200      54.309  31.834  57.356  1.00  0.00           H0.      0
ATOM   3096  CG  LYS A 200      55.987  32.637  56.286  1.00  0.00           C0.      0
ATOM   3097  HG2 LYS A 200      56.321  33.506  55.718  1.00  0.00           H0.      0
ATOM   3098  HG3 LYS A 200      56.601  32.594  57.186  1.00  0.00           H0.      0
ATOM   3099  CD  LYS A 200      56.256  31.429  55.474  1.00  0.00           C0.      0
ATOM   3100  HD2 LYS A 200      56.043  30.543  56.071  1.00  0.00           H0.      0
ATOM   3101  HD3 LYS A 200      55.585  31.386  54.616  1.00  0.00           H0.      0
ATOM   3102  CE  LYS A 200      57.678  31.406  54.941  1.00  0.00           C0.      0
ATOM   3103  HE2 LYS A 200      57.862  32.351  54.430  1.00  0.00           H0.      0
ATOM   3104  HE3 LYS A 200      58.303  31.394  55.835  1.00  0.00           H0.      0
ATOM   3105  NZ  LYS A 200      57.954  30.215  54.082  1.00  0.00           N0.      0
ATOM   3106  HZ1 LYS A 200      57.664  29.381  54.572  1.00  0.00           H0.      0
ATOM   3107  HZ2 LYS A 200      57.363  30.352  53.274  1.00  0.00           H0.      0
ATOM   3108  HZ3 LYS A 200      58.926  30.198  53.805  1.00  0.00           H0.      0
ATOM   3109  C   LYS A 200      52.097  32.660  56.308  1.00  0.00           C0.      0
ATOM   3110  O   LYS A 200      51.689  31.599  56.777  1.00  0.00           O0.      0
ATOM   3111  N   ASP A 201      51.229  33.691  56.196  1.00  0.00           N0.      0
ATOM   3112  H   ASP A 201      51.578  34.527  55.749  1.00  0.00           H0.      0
ATOM   3113  CA  ASP A 201      49.867  33.752  56.751  1.00  0.00           C0.      0
ATOM   3114  HA  ASP A 201      49.430  32.772  56.560  1.00  0.00           H0.      0
ATOM   3115  CB  ASP A 201      49.874  33.932  58.275  1.00  0.00           C0.      0
ATOM   3116  HB2 ASP A 201      50.447  33.132  58.744  1.00  0.00           H0.      0
ATOM   3117  HB3 ASP A 201      50.268  34.927  58.484  1.00  0.00           H0.      0
ATOM   3118  CG  ASP A 201      48.550  33.669  58.948  1.00  0.00           C0.      0
ATOM   3119  OD1 ASP A 201      47.657  34.555  58.944  1.00  0.00           O0.      0
ATOM   3120  OD2 ASP A 201      48.352  32.561  59.493  1.00  0.00           O0.      0
ATOM   3121  C   ASP A 201      49.014  34.841  56.098  1.00  0.00           C0.      0
ATOM   3122  O   ASP A 201      49.539  35.932  55.836  1.00  0.00           O0.      0
ATOM   3123  N   ILE A 202      47.758  34.592  55.860  1.00  0.00           N0.      0
ATOM   3124  H   ILE A 202      47.552  33.614  56.002  1.00  0.00           H0.      0
ATOM   3125  CA  ILE A 202      46.667  35.567  55.573  1.00  0.00           C0.      0
ATOM   3126  HA  ILE A 202      47.060  36.582  55.621  1.00  0.00           H0.      0
ATOM   3127  CB  ILE A 202      46.137  35.454  54.187  1.00  0.00           C0.      0
ATOM   3128  HB  ILE A 202      45.617  34.500  54.105  1.00  0.00           H0.      0
ATOM   3129  CG2 ILE A 202      45.041  36.512  53.914  1.00  0.00           C0.      0
ATOM   3130 HG21 ILE A 202      44.804  36.569  52.852  1.00  0.00           H0.      0
ATOM   3131 HG22 ILE A 202      44.178  36.287  54.541  1.00  0.00           H0.      0
ATOM   3132 HG23 ILE A 202      45.447  37.506  54.099  1.00  0.00           H0.      0
ATOM   3133  CG1 ILE A 202      47.222  35.541  53.159  1.00  0.00           C0.      0
ATOM   3134 HG12 ILE A 202      47.682  36.529  53.197  1.00  0.00           H0.      0
ATOM   3135 HG13 ILE A 202      48.032  34.821  53.275  1.00  0.00           H0.      0
ATOM   3136  CD1 ILE A 202      46.761  35.340  51.699  1.00  0.00           C0.      0
ATOM   3137 HD11 ILE A 202      47.545  34.952  51.049  1.00  0.00           H0.      0
ATOM   3138 HD12 ILE A 202      45.936  34.629  51.651  1.00  0.00           H0.      0
ATOM   3139 HD13 ILE A 202      46.465  36.355  51.431  1.00  0.00           H0.      0
ATOM   3140  C   ILE A 202      45.538  35.409  56.559  1.00  0.00           C0.      0
ATOM   3141  O   ILE A 202      44.936  34.312  56.667  1.00  0.00           O0.      0
ATOM   3142  N   THR A 203      45.190  36.363  57.447  1.00  0.00           N0.      0
ATOM   3143  H   THR A 203      45.771  37.182  57.553  1.00  0.00           H0.      0
ATOM   3144  CA  THR A 203      44.002  36.334  58.370  1.00  0.00           C0.      0
ATOM   3145  HA  THR A 203      43.498  35.369  58.307  1.00  0.00           H0.      0
ATOM   3146  CB  THR A 203      44.420  36.404  59.840  1.00  0.00           C0.      0
ATOM   3147  HB  THR A 203      45.093  37.256  59.941  1.00  0.00           H0.      0
ATOM   3148  CG2 THR A 203      43.440  36.532  60.959  1.00  0.00           C0.      0
ATOM   3149 HG21 THR A 203      42.892  37.471  60.876  1.00  0.00           H0.      0
ATOM   3150 HG22 THR A 203      42.727  35.709  60.987  1.00  0.00           H0.      0
ATOM   3151 HG23 THR A 203      43.910  36.409  61.935  1.00  0.00           H0.      0
ATOM   3152  OG1 THR A 203      45.212  35.276  59.985  1.00  0.00           O0.      0
ATOM   3153  HG1 THR A 203      46.033  35.360  59.494  1.00  0.00           H0.      0
ATOM   3154  C   THR A 203      42.975  37.326  57.879  1.00  0.00           C0.      0
ATOM   3155  O   THR A 203      43.328  38.488  57.886  1.00  0.00           O0.      0
ATOM   3156  N   THR A 204      41.853  36.771  57.418  1.00  0.00           N0.      0
ATOM   3157  H   THR A 204      41.785  35.764  57.467  1.00  0.00           H0.      0
ATOM   3158  CA  THR A 204      40.653  37.525  56.953  1.00  0.00           C0.      0
ATOM   3159  HA  THR A 204      40.971  38.423  56.423  1.00  0.00           H0.      0
ATOM   3160  CB  THR A 204      39.868  36.684  55.898  1.00  0.00           C0.      0
ATOM   3161  HB  THR A 204      39.668  35.724  56.374  1.00  0.00           H0.      0
ATOM   3162  CG2 THR A 204      38.475  37.158  55.528  1.00  0.00           C0.      0
ATOM   3163 HG21 THR A 204      38.037  36.436  54.839  1.00  0.00           H0.      0
ATOM   3164 HG22 THR A 204      37.881  37.289  56.433  1.00  0.00           H0.      0
ATOM   3165 HG23 THR A 204      38.561  38.119  55.020  1.00  0.00           H0.      0
ATOM   3166  OG1 THR A 204      40.554  36.517  54.697  1.00  0.00           O0.      0
ATOM   3167  HG1 THR A 204      41.266  35.922  54.940  1.00  0.00           H0.      0
ATOM   3168  C   THR A 204      39.780  38.079  58.016  1.00  0.00           C0.      0
ATOM   3169  O   THR A 204      39.576  37.346  58.945  1.00  0.00           O0.      0
ATOM   3170  N   SER A 205      39.267  39.292  57.963  1.00  0.00           N0.      0
ATOM   3171  H   SER A 205      39.447  39.859  57.146  1.00  0.00           H0.      0
ATOM   3172  CA  SER A 205      38.355  39.802  58.914  1.00  0.00           C0.      0
ATOM   3173  HA  SER A 205      37.833  38.936  59.320  1.00  0.00           H0.      0
ATOM   3174  CB  SER A 205      39.016  40.473  60.141  1.00  0.00           C0.      0
ATOM   3175  HB2 SER A 205      39.346  39.713  60.849  1.00  0.00           H0.      0
ATOM   3176  HB3 SER A 205      39.798  41.203  59.931  1.00  0.00           H0.      0
ATOM   3177  OG  SER A 205      38.070  41.325  60.819  1.00  0.00           O0.      0
ATOM   3178  HG  SER A 205      38.372  42.236  60.828  1.00  0.00           H0.      0
ATOM   3179  C   SER A 205      37.351  40.677  58.108  1.00  0.00           C0.      0
ATOM   3180  O   SER A 205      37.665  41.147  57.025  1.00  0.00           O0.      0
ATOM   3181  N   VAL A 206      36.230  41.073  58.709  1.00  0.00           N0.      0
ATOM   3182  H   VAL A 206      36.158  40.734  59.658  1.00  0.00           H0.      0
ATOM   3183  CA  VAL A 206      35.200  42.029  58.281  1.00  0.00           C0.      0
ATOM   3184  HA  VAL A 206      35.535  42.761  57.545  1.00  0.00           H0.      0
ATOM   3185  CB  VAL A 206      34.024  41.271  57.518  1.00  0.00           C0.      0
ATOM   3186  HB  VAL A 206      33.564  40.565  58.210  1.00  0.00           H0.      0
ATOM   3187  CG1 VAL A 206      32.920  42.230  57.101  1.00  0.00           C0.      0
ATOM   3188 HG11 VAL A 206      33.403  43.029  56.538  1.00  0.00           H0.      0
ATOM   3189 HG12 VAL A 206      32.183  41.723  56.479  1.00  0.00           H0.      0
ATOM   3190 HG13 VAL A 206      32.266  42.574  57.902  1.00  0.00           H0.      0
ATOM   3191  CG2 VAL A 206      34.447  40.582  56.202  1.00  0.00           C0.      0
ATOM   3192 HG21 VAL A 206      34.678  41.252  55.373  1.00  0.00           H0.      0
ATOM   3193 HG22 VAL A 206      35.277  39.884  56.307  1.00  0.00           H0.      0
ATOM   3194 HG23 VAL A 206      33.520  40.088  55.912  1.00  0.00           H0.      0
ATOM   3195  C   VAL A 206      34.659  42.928  59.335  1.00  0.00           C0.      0
ATOM   3196  O   VAL A 206      34.192  42.415  60.341  1.00  0.00           O0.      0
ATOM   3197  N   LEU A 207      34.559  44.229  59.108  1.00  0.00           N0.      0
ATOM   3198  H   LEU A 207      34.959  44.652  58.282  1.00  0.00           H0.      0
ATOM   3199  CA  LEU A 207      33.833  45.133  59.972  1.00  0.00           C0.      0
ATOM   3200  HA  LEU A 207      33.884  44.655  60.950  1.00  0.00           H0.      0
ATOM   3201  CB  LEU A 207      34.686  46.399  60.225  1.00  0.00           C0.      0
ATOM   3202  HB2 LEU A 207      34.704  46.919  59.266  1.00  0.00           H0.      0
ATOM   3203  HB3 LEU A 207      34.153  46.953  60.997  1.00  0.00           H0.      0
ATOM   3204  CG  LEU A 207      36.146  46.244  60.743  1.00  0.00           C0.      0
ATOM   3205  HG  LEU A 207      36.593  45.569  60.013  1.00  0.00           H0.      0
ATOM   3206  CD1 LEU A 207      36.951  47.530  60.835  1.00  0.00           C0.      0
ATOM   3207 HD11 LEU A 207      36.560  48.351  61.435  1.00  0.00           H0.      0
ATOM   3208 HD12 LEU A 207      37.986  47.380  61.143  1.00  0.00           H0.      0
ATOM   3209 HD13 LEU A 207      37.051  48.025  59.869  1.00  0.00           H0.      0
ATOM   3210  CD2 LEU A 207      36.183  45.729  62.105  1.00  0.00           C0.      0
ATOM   3211 HD21 LEU A 207      37.221  45.410  62.205  1.00  0.00           H0.      0
ATOM   3212 HD22 LEU A 207      35.836  46.550  62.733  1.00  0.00           H0.      0
ATOM   3213 HD23 LEU A 207      35.574  44.832  62.212  1.00  0.00           H0.      0
ATOM   3214  C   LEU A 207      32.426  45.510  59.484  1.00  0.00           C0.      0
ATOM   3215  O   LEU A 207      32.206  45.568  58.305  1.00  0.00           O0.      0
ATOM   3216  N   THR A 208      31.558  45.904  60.396  1.00  0.00           N0.      0
ATOM   3217  H   THR A 208      31.917  45.839  61.338  1.00  0.00           H0.      0
ATOM   3218  CA  THR A 208      30.169  46.231  60.049  1.00  0.00           C0.      0
ATOM   3219  HA  THR A 208      30.069  46.474  58.991  1.00  0.00           H0.      0
ATOM   3220  CB  THR A 208      29.198  45.079  60.403  1.00  0.00           C0.      0
ATOM   3221  HB  THR A 208      28.200  45.333  60.044  1.00  0.00           H0.      0
ATOM   3222  CG2 THR A 208      29.486  43.756  59.722  1.00  0.00           C0.      0
ATOM   3223 HG21 THR A 208      30.519  43.491  59.946  1.00  0.00           H0.      0
ATOM   3224 HG22 THR A 208      28.809  43.048  60.201  1.00  0.00           H0.      0
ATOM   3225 HG23 THR A 208      29.201  43.911  58.682  1.00  0.00           H0.      0
ATOM   3226  OG1 THR A 208      29.233  44.794  61.803  1.00  0.00           O0.      0
ATOM   3227  HG1 THR A 208      29.254  45.634  62.268  1.00  0.00           H0.      0
ATOM   3228  C   THR A 208      29.655  47.429  60.828  1.00  0.00           C0.      0
ATOM   3229  O   THR A 208      30.243  47.808  61.842  1.00  0.00           O0.      0
ATOM   3230  N   VAL A 209      28.623  48.167  60.374  1.00  0.00           N0.      0
ATOM   3231  H   VAL A 209      28.249  47.870  59.485  1.00  0.00           H0.      0
ATOM   3232  CA  VAL A 209      27.993  49.327  60.992  1.00  0.00           C0.      0
ATOM   3233  HA  VAL A 209      27.954  49.239  62.078  1.00  0.00           H0.      0
ATOM   3234  CB  VAL A 209      28.817  50.613  60.660  1.00  0.00           C0.      0
ATOM   3235  HB  VAL A 209      29.865  50.492  60.937  1.00  0.00           H0.      0
ATOM   3236  CG1 VAL A 209      28.762  50.940  59.165  1.00  0.00           C0.      0
ATOM   3237 HG11 VAL A 209      29.568  51.580  58.806  1.00  0.00           H0.      0
ATOM   3238 HG12 VAL A 209      28.829  50.041  58.552  1.00  0.00           H0.      0
ATOM   3239 HG13 VAL A 209      27.796  51.275  58.788  1.00  0.00           H0.      0
ATOM   3240  CG2 VAL A 209      28.228  51.722  61.477  1.00  0.00           C0.      0
ATOM   3241 HG21 VAL A 209      27.180  51.969  61.307  1.00  0.00           H0.      0
ATOM   3242 HG22 VAL A 209      28.389  51.547  62.540  1.00  0.00           H0.      0
ATOM   3243 HG23 VAL A 209      28.840  52.601  61.273  1.00  0.00           H0.      0
ATOM   3244  C   VAL A 209      26.506  49.246  60.444  1.00  0.00           C0.      0
ATOM   3245  O   VAL A 209      26.276  48.746  59.331  1.00  0.00           O0.      0
ATOM   3246  N   ASN A 210      25.532  49.550  61.294  1.00  0.00           N0.      0
ATOM   3247  H   ASN A 210      25.854  49.982  62.148  1.00  0.00           H0.      0
ATOM   3248  CA  ASN A 210      24.180  49.009  61.114  1.00  0.00           C0.      0
ATOM   3249  HA  ASN A 210      23.629  49.216  62.031  1.00  0.00           H0.      0
ATOM   3250  CB  ASN A 210      23.423  49.798  60.027  1.00  0.00           C0.      0
ATOM   3251  HB2 ASN A 210      23.717  49.454  59.035  1.00  0.00           H0.      0
ATOM   3252  HB3 ASN A 210      22.346  49.658  60.125  1.00  0.00           H0.      0
ATOM   3253  CG  ASN A 210      23.644  51.229  60.141  1.00  0.00           C0.      0
ATOM   3254  OD1 ASN A 210      23.329  51.853  61.130  1.00  0.00           O0.      0
ATOM   3255  ND2 ASN A 210      24.197  51.968  59.165  1.00  0.00           N0.      0
ATOM   3256 HD21 ASN A 210      24.527  52.916  59.274  1.00  0.00           H0.      0
ATOM   3257 HD22 ASN A 210      24.534  51.459  58.360  1.00  0.00           H0.      0
ATOM   3258  C   ASN A 210      24.108  47.457  60.941  1.00  0.00           C0.      0
ATOM   3259  O   ASN A 210      23.144  46.965  60.394  1.00  0.00           O0.      0
ATOM   3260  N   ASN A 211      25.051  46.689  61.440  1.00  0.00           N0.      0
ATOM   3261  H   ASN A 211      25.572  47.212  62.130  1.00  0.00           H0.      0
ATOM   3262  CA  ASN A 211      25.282  45.258  61.311  1.00  0.00           C0.      0
ATOM   3263  HA  ASN A 211      26.161  44.961  61.884  1.00  0.00           H0.      0
ATOM   3264  CB  ASN A 211      24.082  44.547  61.969  1.00  0.00           C0.      0
ATOM   3265  HB2 ASN A 211      23.570  45.149  62.720  1.00  0.00           H0.      0
ATOM   3266  HB3 ASN A 211      23.309  44.367  61.222  1.00  0.00           H0.      0
ATOM   3267  CG  ASN A 211      24.489  43.191  62.626  1.00  0.00           C0.      0
ATOM   3268  OD1 ASN A 211      24.213  42.942  63.814  1.00  0.00           O0.      0
ATOM   3269  ND2 ASN A 211      25.241  42.417  61.863  1.00  0.00           N0.      0
ATOM   3270 HD21 ASN A 211      25.532  41.621  62.412  1.00  0.00           H0.      0
ATOM   3271 HD22 ASN A 211      25.273  42.478  60.855  1.00  0.00           H0.      0
ATOM   3272  C   ASN A 211      25.534  44.793  59.803  1.00  0.00           C0.      0
ATOM   3273  O   ASN A 211      25.482  43.615  59.449  1.00  0.00           O0.      0
ATOM   3274  N   LYS A 212      25.854  45.722  58.869  1.00  0.00           N0.      0
ATOM   3275  H   LYS A 212      26.030  46.628  59.278  1.00  0.00           H0.      0
ATOM   3276  CA  LYS A 212      26.081  45.463  57.419  1.00  0.00           C0.      0
ATOM   3277  HA  LYS A 212      25.824  44.474  57.040  1.00  0.00           H0.      0
ATOM   3278  CB  LYS A 212      25.160  46.420  56.635  1.00  0.00           C0.      0
ATOM   3279  HB2 LYS A 212      25.296  47.387  57.119  1.00  0.00           H0.      0
ATOM   3280  HB3 LYS A 212      25.578  46.559  55.638  1.00  0.00           H0.      0
ATOM   3281  CG  LYS A 212      23.727  46.086  56.703  1.00  0.00           C0.      0
ATOM   3282  HG2 LYS A 212      23.719  45.068  56.311  1.00  0.00           H0.      0
ATOM   3283  HG3 LYS A 212      23.498  46.105  57.769  1.00  0.00           H0.      0
ATOM   3284  CD  LYS A 212      22.726  46.926  56.029  1.00  0.00           C0.      0
ATOM   3285  HD2 LYS A 212      22.751  47.957  56.382  1.00  0.00           H0.      0
ATOM   3286  HD3 LYS A 212      22.911  46.982  54.957  1.00  0.00           H0.      0
ATOM   3287  CE  LYS A 212      21.237  46.377  56.199  1.00  0.00           C0.      0
ATOM   3288  HE2 LYS A 212      21.259  45.324  55.918  1.00  0.00           H0.      0
ATOM   3289  HE3 LYS A 212      20.907  46.399  57.238  1.00  0.00           H0.      0
ATOM   3290  NZ  LYS A 212      20.224  47.041  55.347  1.00  0.00           N0.      0
ATOM   3291  HZ1 LYS A 212      20.080  47.994  55.651  1.00  0.00           H0.      0
ATOM   3292  HZ2 LYS A 212      20.508  46.931  54.384  1.00  0.00           H0.      0
ATOM   3293  HZ3 LYS A 212      19.376  46.496  55.401  1.00  0.00           H0.      0
ATOM   3294  C   LYS A 212      27.515  45.825  57.119  1.00  0.00           C0.      0
ATOM   3295  O   LYS A 212      27.983  46.923  57.569  1.00  0.00           O0.      0
ATOM   3296  N   ALA A 213      28.250  44.859  56.427  1.00  0.00           N0.      0
ATOM   3297  H   ALA A 213      27.821  44.027  56.049  1.00  0.00           H0.      0
ATOM   3298  CA  ALA A 213      29.711  44.947  56.132  1.00  0.00           C0.      0
ATOM   3299  HA  ALA A 213      30.200  44.764  57.089  1.00  0.00           H0.      0
ATOM   3300  CB  ALA A 213      30.137  43.804  55.246  1.00  0.00           C0.      0
ATOM   3301  HB1 ALA A 213      29.659  43.990  54.284  1.00  0.00           H0.      0
ATOM   3302  HB2 ALA A 213      31.210  43.783  55.054  1.00  0.00           H0.      0
ATOM   3303  HB3 ALA A 213      30.029  42.816  55.694  1.00  0.00           H0.      0
ATOM   3304  C   ALA A 213      30.151  46.264  55.531  1.00  0.00           C0.      0
ATOM   3305  O   ALA A 213      29.496  46.730  54.551  1.00  0.00           O0.      0
ATOM   3306  N   HIE A 214      31.165  47.032  56.107  1.00  0.00           N0.      0
ATOM   3307  H   HIE A 214      31.708  46.606  56.845  1.00  0.00           H0.      0
ATOM   3308  CA  HIE A 214      31.663  48.339  55.634  1.00  0.00           C0.      0
ATOM   3309  HA  HIE A 214      31.357  48.523  54.604  1.00  0.00           H0.      0
ATOM   3310  CB  HIE A 214      31.117  49.489  56.485  1.00  0.00           C0.      0
ATOM   3311  HB2 HIE A 214      31.145  50.353  55.821  1.00  0.00           H0.      0
ATOM   3312  HB3 HIE A 214      30.097  49.163  56.686  1.00  0.00           H0.      0
ATOM   3313  CG  HIE A 214      31.844  49.749  57.771  1.00  0.00           C0.      0
ATOM   3314  ND1 HIE A 214      31.579  49.043  58.900  1.00  0.00           N0.      0
ATOM   3315  CE1 HIE A 214      32.454  49.539  59.800  1.00  0.00           C0.      0
ATOM   3316  HE1 HIE A 214      32.450  49.227  60.834  1.00  0.00           H0.      0
ATOM   3317  NE2 HIE A 214      33.200  50.531  59.275  1.00  0.00           N0.      0
ATOM   3318  HE2 HIE A 214      33.965  51.037  59.698  1.00  0.00           H0.      0
ATOM   3319  CD2 HIE A 214      32.812  50.681  57.953  1.00  0.00           C0.      0
ATOM   3320  HD2 HIE A 214      33.240  51.346  57.218  1.00  0.00           H0.      0
ATOM   3321  C   HIE A 214      33.179  48.361  55.520  1.00  0.00           C0.      0
ATOM   3322  O   HIE A 214      33.697  49.269  54.841  1.00  0.00           O0.      0
ATOM   3323  N   MET A 215      33.967  47.396  55.997  1.00  0.00           N0.      0
ATOM   3324  H   MET A 215      33.511  46.672  56.533  1.00  0.00           H0.      0
ATOM   3325  CA  MET A 215      35.464  47.331  55.751  1.00  0.00           C0.      0
ATOM   3326  HA  MET A 215      35.675  47.767  54.774  1.00  0.00           H0.      0
ATOM   3327  CB  MET A 215      36.156  48.215  56.773  1.00  0.00           C0.      0
ATOM   3328  HB2 MET A 215      35.701  49.192  56.612  1.00  0.00           H0.      0
ATOM   3329  HB3 MET A 215      35.996  47.809  57.772  1.00  0.00           H0.      0
ATOM   3330  CG  MET A 215      37.686  48.464  56.651  1.00  0.00           C0.      0
ATOM   3331  HG2 MET A 215      37.899  49.265  57.359  1.00  0.00           H0.      0
ATOM   3332  HG3 MET A 215      38.295  47.657  57.061  1.00  0.00           H0.      0
ATOM   3333  SD  MET A 215      38.191  48.952  54.974  1.00  0.00           S0.      0
ATOM   3334  CE  MET A 215      36.882  50.178  54.559  1.00  0.00           C0.      0
ATOM   3335  HE1 MET A 215      37.111  50.725  53.645  1.00  0.00           H0.      0
ATOM   3336  HE2 MET A 215      35.895  49.825  54.261  1.00  0.00           H0.      0
ATOM   3337  HE3 MET A 215      36.804  50.879  55.391  1.00  0.00           H0.      0
ATOM   3338  C   MET A 215      35.949  45.883  55.886  1.00  0.00           C0.      0
ATOM   3339  O   MET A 215      35.940  45.329  57.013  1.00  0.00           O0.      0
ATOM   3340  N   VAL A 216      36.478  45.330  54.810  1.00  0.00           N0.      0
ATOM   3341  H   VAL A 216      36.504  45.909  53.982  1.00  0.00           H0.      0
ATOM   3342  CA  VAL A 216      37.161  44.054  54.836  1.00  0.00           C0.      0
ATOM   3343  HA  VAL A 216      36.707  43.494  55.655  1.00  0.00           H0.      0
ATOM   3344  CB  VAL A 216      37.045  43.259  53.490  1.00  0.00           C0.      0
ATOM   3345  HB  VAL A 216      37.653  43.734  52.721  1.00  0.00           H0.      0
ATOM   3346  CG1 VAL A 216      37.627  41.840  53.668  1.00  0.00           C0.      0
ATOM   3347 HG11 VAL A 216      38.665  41.749  53.988  1.00  0.00           H0.      0
ATOM   3348 HG12 VAL A 216      37.156  41.234  54.442  1.00  0.00           H0.      0
ATOM   3349 HG13 VAL A 216      37.439  41.361  52.707  1.00  0.00           H0.      0
ATOM   3350  CG2 VAL A 216      35.516  43.372  53.168  1.00  0.00           C0.      0
ATOM   3351 HG21 VAL A 216      35.157  42.596  52.492  1.00  0.00           H0.      0
ATOM   3352 HG22 VAL A 216      34.927  43.234  54.074  1.00  0.00           H0.      0
ATOM   3353 HG23 VAL A 216      35.408  44.286  52.584  1.00  0.00           H0.      0
ATOM   3354  C   VAL A 216      38.582  44.403  55.230  1.00  0.00           C0.      0
ATOM   3355  O   VAL A 216      39.146  45.482  54.893  1.00  0.00           O0.      0
ATOM   3356  N   THR A 217      39.287  43.509  55.993  1.00  0.00           N0.      0
ATOM   3357  H   THR A 217      38.801  42.641  56.166  1.00  0.00           H0.      0
ATOM   3358  CA  THR A 217      40.756  43.638  56.204  1.00  0.00           C0.      0
ATOM   3359  HA  THR A 217      41.119  44.294  55.413  1.00  0.00           H0.      0
ATOM   3360  CB  THR A 217      41.006  44.186  57.666  1.00  0.00           C0.      0
ATOM   3361  HB  THR A 217      42.087  44.252  57.787  1.00  0.00           H0.      0
ATOM   3362  CG2 THR A 217      40.424  45.540  58.063  1.00  0.00           C0.      0
ATOM   3363 HG21 THR A 217      40.848  45.828  59.025  1.00  0.00           H0.      0
ATOM   3364 HG22 THR A 217      40.508  46.244  57.235  1.00  0.00           H0.      0
ATOM   3365 HG23 THR A 217      39.349  45.410  58.183  1.00  0.00           H0.      0
ATOM   3366  OG1 THR A 217      40.423  43.378  58.669  1.00  0.00           O0.      0
ATOM   3367  HG1 THR A 217      41.063  42.680  58.824  1.00  0.00           H0.      0
ATOM   3368  C   THR A 217      41.399  42.260  55.996  1.00  0.00           C0.      0
ATOM   3369  O   THR A 217      40.696  41.275  55.987  1.00  0.00           O0.      0
ATOM   3370  N   LEU A 218      42.714  42.223  55.748  1.00  0.00           N0.      0
ATOM   3371  H   LEU A 218      43.159  43.128  55.689  1.00  0.00           H0.      0
ATOM   3372  CA  LEU A 218      43.496  40.999  55.654  1.00  0.00           C0.      0
ATOM   3373  HA  LEU A 218      43.069  40.242  56.312  1.00  0.00           H0.      0
ATOM   3374  CB  LEU A 218      43.579  40.570  54.210  1.00  0.00           C0.      0
ATOM   3375  HB2 LEU A 218      43.898  41.429  53.620  1.00  0.00           H0.      0
ATOM   3376  HB3 LEU A 218      44.382  39.834  54.178  1.00  0.00           H0.      0
ATOM   3377  CG  LEU A 218      42.217  40.022  53.516  1.00  0.00           C0.      0
ATOM   3378  HG  LEU A 218      41.561  39.737  54.338  1.00  0.00           H0.      0
ATOM   3379  CD1 LEU A 218      41.534  41.071  52.645  1.00  0.00           C0.      0
ATOM   3380 HD11 LEU A 218      40.677  40.580  52.184  1.00  0.00           H0.      0
ATOM   3381 HD12 LEU A 218      41.252  41.971  53.191  1.00  0.00           H0.      0
ATOM   3382 HD13 LEU A 218      42.277  41.409  51.923  1.00  0.00           H0.      0
ATOM   3383  CD2 LEU A 218      42.468  38.747  52.696  1.00  0.00           C0.      0
ATOM   3384 HD21 LEU A 218      43.320  38.939  52.043  1.00  0.00           H0.      0
ATOM   3385 HD22 LEU A 218      42.747  37.946  53.381  1.00  0.00           H0.      0
ATOM   3386 HD23 LEU A 218      41.557  38.451  52.176  1.00  0.00           H0.      0
ATOM   3387  C   LEU A 218      44.926  41.239  56.213  1.00  0.00           C0.      0
ATOM   3388  O   LEU A 218      45.706  42.121  55.841  1.00  0.00           O0.      0
ATOM   3389  N   ASP A 219      45.106  40.543  57.343  1.00  0.00           N0.      0
ATOM   3390  H   ASP A 219      44.523  39.747  57.561  1.00  0.00           H0.      0
ATOM   3391  CA  ASP A 219      46.432  40.569  58.012  1.00  0.00           C0.      0
ATOM   3392  HA  ASP A 219      46.842  41.578  57.990  1.00  0.00           H0.      0
ATOM   3393  CB  ASP A 219      46.216  40.220  59.477  1.00  0.00           C0.      0
ATOM   3394  HB2 ASP A 219      45.884  39.192  59.622  1.00  0.00           H0.      0
ATOM   3395  HB3 ASP A 219      47.221  40.271  59.896  1.00  0.00           H0.      0
ATOM   3396  CG  ASP A 219      45.339  41.159  60.370  1.00  0.00           C0.      0
ATOM   3397  OD1 ASP A 219      45.643  41.086  61.599  1.00  0.00           O0.      0
ATOM   3398  OD2 ASP A 219      44.492  41.884  59.852  1.00  0.00           O0.      0
ATOM   3399  C   ASP A 219      47.364  39.607  57.360  1.00  0.00           C0.      0
ATOM   3400  O   ASP A 219      47.244  38.419  57.554  1.00  0.00           O0.      0
ATOM   3401  N   TYR A 220      48.307  40.136  56.631  1.00  0.00           N0.      0
ATOM   3402  H   TYR A 220      48.373  41.143  56.627  1.00  0.00           H0.      0
ATOM   3403  CA  TYR A 220      49.458  39.378  56.024  1.00  0.00           C0.      0
ATOM   3404  HA  TYR A 220      49.103  38.349  55.982  1.00  0.00           H0.      0
ATOM   3405  CB  TYR A 220      49.779  39.940  54.663  1.00  0.00           C0.      0
ATOM   3406  HB2 TYR A 220      50.294  40.900  54.696  1.00  0.00           H0.      0
ATOM   3407  HB3 TYR A 220      50.397  39.221  54.126  1.00  0.00           H0.      0
ATOM   3408  CG  TYR A 220      48.570  40.178  53.704  1.00  0.00           C0.      0
ATOM   3409  CD1 TYR A 220      47.807  41.332  53.749  1.00  0.00           C0.      0
ATOM   3410  HD1 TYR A 220      48.138  42.104  54.428  1.00  0.00           H0.      0
ATOM   3411  CE1 TYR A 220      46.688  41.462  52.934  1.00  0.00           C0.      0
ATOM   3412  HE1 TYR A 220      46.197  42.419  53.028  1.00  0.00           H0.      0
ATOM   3413  CZ  TYR A 220      46.282  40.466  51.989  1.00  0.00           C0.      0
ATOM   3414  OH  TYR A 220      45.207  40.703  51.192  1.00  0.00           O0.      0
ATOM   3415  HH  TYR A 220      45.100  40.142  50.421  1.00  0.00           H0.      0
ATOM   3416  CE2 TYR A 220      46.969  39.279  51.986  1.00  0.00           C0.      0
ATOM   3417  HE2 TYR A 220      46.559  38.502  51.358  1.00  0.00           H0.      0
ATOM   3418  CD2 TYR A 220      48.098  39.159  52.873  1.00  0.00           C0.      0
ATOM   3419  HD2 TYR A 220      48.623  38.215  52.844  1.00  0.00           H0.      0
ATOM   3420  C   TYR A 220      50.670  39.434  56.959  1.00  0.00           C0.      0
ATOM   3421  O   TYR A 220      50.922  40.473  57.577  1.00  0.00           O0.      0
ATOM   3422  N   THR A 221      51.309  38.271  57.146  1.00  0.00           N0.      0
ATOM   3423  H   THR A 221      50.953  37.435  56.703  1.00  0.00           H0.      0
ATOM   3424  CA  THR A 221      52.611  38.133  57.804  1.00  0.00           C0.      0
ATOM   3425  HA  THR A 221      53.064  39.086  58.077  1.00  0.00           H0.      0
ATOM   3426  CB  THR A 221      52.489  37.217  59.030  1.00  0.00           C0.      0
ATOM   3427  HB  THR A 221      52.002  36.284  58.745  1.00  0.00           H0.      0
ATOM   3428  CG2 THR A 221      53.724  36.866  59.792  1.00  0.00           C0.      0
ATOM   3429 HG21 THR A 221      54.149  37.795  60.171  1.00  0.00           H0.      0
ATOM   3430 HG22 THR A 221      53.594  36.030  60.480  1.00  0.00           H0.      0
ATOM   3431 HG23 THR A 221      54.574  36.578  59.174  1.00  0.00           H0.      0
ATOM   3432  OG1 THR A 221      51.664  37.918  59.972  1.00  0.00           O0.      0
ATOM   3433  HG1 THR A 221      50.744  37.734  59.767  1.00  0.00           H0.      0
ATOM   3434  C   THR A 221      53.643  37.533  56.840  1.00  0.00           C0.      0
ATOM   3435  O   THR A 221      53.449  36.404  56.343  1.00  0.00           O0.      0
ATOM   3436  N   VAL A 222      54.728  38.287  56.565  1.00  0.00           N0.      0
ATOM   3437  H   VAL A 222      54.838  39.101  57.151  1.00  0.00           H0.      0
ATOM   3438  CA  VAL A 222      55.884  37.939  55.700  1.00  0.00           C0.      0
ATOM   3439  HA  VAL A 222      55.672  37.083  55.060  1.00  0.00           H0.      0
ATOM   3440  CB  VAL A 222      56.309  39.039  54.678  1.00  0.00           C0.      0
ATOM   3441  HB  VAL A 222      56.470  39.947  55.260  1.00  0.00           H0.      0
ATOM   3442  CG1 VAL A 222      57.536  38.831  53.769  1.00  0.00           C0.      0
ATOM   3443 HG11 VAL A 222      57.452  37.982  53.090  1.00  0.00           H0.      0
ATOM   3444 HG12 VAL A 222      57.767  39.776  53.277  1.00  0.00           H0.      0
ATOM   3445 HG13 VAL A 222      58.419  38.709  54.395  1.00  0.00           H0.      0
ATOM   3446  CG2 VAL A 222      55.095  39.380  53.798  1.00  0.00           C0.      0
ATOM   3447 HG21 VAL A 222      54.250  39.638  54.436  1.00  0.00           H0.      0
ATOM   3448 HG22 VAL A 222      55.392  40.241  53.200  1.00  0.00           H0.      0
ATOM   3449 HG23 VAL A 222      54.881  38.490  53.206  1.00  0.00           H0.      0
ATOM   3450  C   VAL A 222      57.127  37.486  56.533  1.00  0.00           C0.      0
ATOM   3451  O   VAL A 222      57.407  37.994  57.628  1.00  0.00           O0.      0
ATOM   3452  N   GLN A 223      57.804  36.437  56.049  1.00  0.00           N0.      0
ATOM   3453  H   GLN A 223      57.518  36.037  55.166  1.00  0.00           H0.      0
ATOM   3454  CA  GLN A 223      59.087  35.871  56.578  1.00  0.00           C0.      0
ATOM   3455  HA  GLN A 223      59.255  36.257  57.584  1.00  0.00           H0.      0
ATOM   3456  CB  GLN A 223      58.931  34.391  56.767  1.00  0.00           C0.      0
ATOM   3457  HB2 GLN A 223      58.073  34.209  57.415  1.00  0.00           H0.      0
ATOM   3458  HB3 GLN A 223      58.815  34.048  55.739  1.00  0.00           H0.      0
ATOM   3459  CG  GLN A 223      60.170  33.693  57.404  1.00  0.00           C0.      0
ATOM   3460  HG2 GLN A 223      61.053  33.939  56.812  1.00  0.00           H0.      0
ATOM   3461  HG3 GLN A 223      60.299  34.062  58.421  1.00  0.00           H0.      0
ATOM   3462  CD  GLN A 223      59.862  32.181  57.741  1.00  0.00           C0.      0
ATOM   3463  OE1 GLN A 223      59.049  31.913  58.649  1.00  0.00           O0.      0
ATOM   3464  NE2 GLN A 223      60.526  31.256  57.139  1.00  0.00           N0.      0
ATOM   3465 HE21 GLN A 223      60.497  30.327  57.534  1.00  0.00           H0.      0
ATOM   3466 HE22 GLN A 223      61.139  31.493  56.372  1.00  0.00           H0.      0
ATOM   3467  C   GLN A 223      60.236  36.210  55.626  1.00  0.00           C0.      0
ATOM   3468  O   GLN A 223      60.063  36.346  54.436  1.00  0.00           O0.      0
ATOM   3469  N   VAL A 224      61.410  36.399  56.218  1.00  0.00           N0.      0
ATOM   3470  H   VAL A 224      61.425  36.405  57.228  1.00  0.00           H0.      0
ATOM   3471  CA  VAL A 224      62.655  36.914  55.574  1.00  0.00           C0.      0
ATOM   3472  HA  VAL A 224      62.470  36.984  54.502  1.00  0.00           H0.      0
ATOM   3473  CB  VAL A 224      62.963  38.383  55.995  1.00  0.00           C0.      0
ATOM   3474  HB  VAL A 224      63.198  38.443  57.058  1.00  0.00           H0.      0
ATOM   3475  CG1 VAL A 224      64.253  39.041  55.259  1.00  0.00           C0.      0
ATOM   3476 HG11 VAL A 224      65.125  38.401  55.390  1.00  0.00           H0.      0
ATOM   3477 HG12 VAL A 224      64.049  39.218  54.203  1.00  0.00           H0.      0
ATOM   3478 HG13 VAL A 224      64.598  39.992  55.666  1.00  0.00           H0.      0
ATOM   3479  CG2 VAL A 224      61.687  39.250  55.904  1.00  0.00           C0.      0
ATOM   3480 HG21 VAL A 224      60.903  38.985  56.614  1.00  0.00           H0.      0
ATOM   3481 HG22 VAL A 224      61.918  40.308  56.025  1.00  0.00           H0.      0
ATOM   3482 HG23 VAL A 224      61.366  39.120  54.871  1.00  0.00           H0.      0
ATOM   3483  C   VAL A 224      63.837  35.962  55.852  1.00  0.00           C0.      0
ATOM   3484  O   VAL A 224      64.342  36.001  56.921  1.00  0.00           O0.      0
ATOM   3485  N   PRO A 225      64.319  35.091  54.927  1.00  0.00           N0.      0
ATOM   3486  CD  PRO A 225      63.758  35.006  53.615  1.00  0.00           C0.      0
ATOM   3487  HD2 PRO A 225      64.013  35.937  53.109  1.00  0.00           H0.      0
ATOM   3488  HD3 PRO A 225      62.689  34.801  53.654  1.00  0.00           H0.      0
ATOM   3489  CG  PRO A 225      64.616  33.995  52.947  1.00  0.00           C0.      0
ATOM   3490  HG2 PRO A 225      65.357  34.570  52.393  1.00  0.00           H0.      0
ATOM   3491  HG3 PRO A 225      63.960  33.444  52.272  1.00  0.00           H0.      0
ATOM   3492  CB  PRO A 225      65.223  33.103  54.036  1.00  0.00           C0.      0
ATOM   3493  HB2 PRO A 225      66.203  32.684  53.810  1.00  0.00           H0.      0
ATOM   3494  HB3 PRO A 225      64.587  32.259  54.304  1.00  0.00           H0.      0
ATOM   3495  CA  PRO A 225      65.185  33.960  55.247  1.00  0.00           C0.      0
ATOM   3496  HA  PRO A 225      64.709  33.420  56.065  1.00  0.00           H0.      0
ATOM   3497  C   PRO A 225      66.637  34.376  55.635  1.00  0.00           C0.      0
ATOM   3498  O   PRO A 225      67.306  35.157  54.928  1.00  0.00           O0.      0
ATOM   3499  N   GLY A 226      67.146  33.961  56.797  1.00  0.00           N0.      0
ATOM   3500  H   GLY A 226      66.626  33.255  57.298  1.00  0.00           H0.      0
ATOM   3501  CA  GLY A 226      68.484  34.351  57.214  1.00  0.00           C0.      0
ATOM   3502  HA2 GLY A 226      68.837  33.760  58.059  1.00  0.00           H0.      0
ATOM   3503  HA3 GLY A 226      69.192  34.211  56.398  1.00  0.00           H0.      0
ATOM   3504  C   GLY A 226      68.617  35.750  57.859  1.00  0.00           C0.      0
ATOM   3505  O   GLY A 226      69.794  36.185  58.041  1.00  0.00           O0.      0
ATOM   3506  N   ALA A 227      67.523  36.413  58.109  1.00  0.00           N0.      0
ATOM   3507  H   ALA A 227      66.605  36.003  58.014  1.00  0.00           H0.      0
ATOM   3508  CA  ALA A 227      67.581  37.812  58.560  1.00  0.00           C0.      0
ATOM   3509  HA  ALA A 227      68.429  38.296  58.075  1.00  0.00           H0.      0
ATOM   3510  CB  ALA A 227      66.434  38.656  58.125  1.00  0.00           C0.      0
ATOM   3511  HB1 ALA A 227      65.485  38.133  58.241  1.00  0.00           H0.      0
ATOM   3512  HB2 ALA A 227      66.392  39.577  58.707  1.00  0.00           H0.      0
ATOM   3513  HB3 ALA A 227      66.645  39.022  57.120  1.00  0.00           H0.      0
ATOM   3514  C   ALA A 227      67.845  37.815  60.107  1.00  0.00           C0.      0
ATOM   3515  O   ALA A 227      68.178  38.897  60.594  1.00  0.00           O0.      0
ATOM   3516  N   GLY A 228      67.644  36.745  60.888  1.00  0.00           N0.      0
ATOM   3517  H   GLY A 228      67.359  35.863  60.487  1.00  0.00           H0.      0
ATOM   3518  CA  GLY A 228      67.774  36.696  62.338  1.00  0.00           C0.      0
ATOM   3519  HA2 GLY A 228      67.661  37.672  62.810  1.00  0.00           H0.      0
ATOM   3520  HA3 GLY A 228      67.031  36.045  62.796  1.00  0.00           H0.      0
ATOM   3521  C   GLY A 228      69.191  36.084  62.665  1.00  0.00           C0.      0
ATOM   3522  O   GLY A 228      69.834  35.333  61.884  1.00  0.00           O0.      0
ATOM   3523  N   ARG A 229      69.649  36.322  63.924  1.00  0.00           N0.      0
ATOM   3524  H   ARG A 229      69.003  36.816  64.523  1.00  0.00           H0.      0
ATOM   3525  CA  ARG A 229      70.856  35.772  64.540  1.00  0.00           C0.      0
ATOM   3526  HA  ARG A 229      71.739  36.091  63.985  1.00  0.00           H0.      0
ATOM   3527  CB  ARG A 229      70.747  36.277  65.998  1.00  0.00           C0.      0
ATOM   3528  HB2 ARG A 229      70.607  37.351  66.125  1.00  0.00           H0.      0
ATOM   3529  HB3 ARG A 229      69.881  35.828  66.483  1.00  0.00           H0.      0
ATOM   3530  CG  ARG A 229      71.970  35.753  66.770  1.00  0.00           C0.      0
ATOM   3531  HG2 ARG A 229      72.139  34.684  66.640  1.00  0.00           H0.      0
ATOM   3532  HG3 ARG A 229      72.904  36.229  66.474  1.00  0.00           H0.      0
ATOM   3533  CD  ARG A 229      71.789  36.001  68.278  1.00  0.00           C0.      0
ATOM   3534  HD2 ARG A 229      72.754  35.842  68.759  1.00  0.00           H0.      0
ATOM   3535  HD3 ARG A 229      71.519  37.017  68.566  1.00  0.00           H0.      0
ATOM   3536  NE  ARG A 229      70.770  35.091  68.932  1.00  0.00           N0.      0
ATOM   3537  HE  ARG A 229      70.862  34.097  68.774  1.00  0.00           H0.      0
ATOM   3538  CZ  ARG A 229      69.844  35.322  69.799  1.00  0.00           C0.      0
ATOM   3539  NH1 ARG A 229      69.402  36.556  69.940  1.00  0.00           N0.      0
ATOM   3540 HH11 ARG A 229      69.776  37.357  69.453  1.00  0.00           H0.      0
ATOM   3541 HH12 ARG A 229      68.753  36.797  70.675  1.00  0.00           H0.      0
ATOM   3542  NH2 ARG A 229      69.388  34.299  70.469  1.00  0.00           N0.      0
ATOM   3543 HH21 ARG A 229      69.611  33.347  70.216  1.00  0.00           H0.      0
ATOM   3544 HH22 ARG A 229      68.533  34.394  70.998  1.00  0.00           H0.      0
ATOM   3545  C   ARG A 229      70.889  34.213  64.447  1.00  0.00           C0.      0
ATOM   3546  O   ARG A 229      69.872  33.525  64.441  1.00  0.00           O0.      0
ATOM   3547  N   ASP A 230      72.113  33.784  64.309  1.00  0.00           N0.      0
ATOM   3548  H   ASP A 230      72.839  34.450  64.087  1.00  0.00           H0.      0
ATOM   3549  CA  ASP A 230      72.435  32.315  64.066  1.00  0.00           C0.      0
ATOM   3550  HA  ASP A 230      73.512  32.304  63.901  1.00  0.00           H0.      0
ATOM   3551  CB  ASP A 230      72.447  31.448  65.360  1.00  0.00           C0.      0
ATOM   3552  HB2 ASP A 230      71.413  31.385  65.700  1.00  0.00           H0.      0
ATOM   3553  HB3 ASP A 230      72.878  30.468  65.158  1.00  0.00           H0.      0
ATOM   3554  CG  ASP A 230      73.283  32.159  66.489  1.00  0.00           C0.      0
ATOM   3555  OD1 ASP A 230      72.862  32.040  67.625  1.00  0.00           O0.      0
ATOM   3556  OD2 ASP A 230      74.384  32.695  66.273  1.00  0.00           O0.      0
ATOM   3557  C   ASP A 230      71.938  31.671  62.772  1.00  0.00           C0.      0
ATOM   3558  O   ASP A 230      71.902  30.434  62.611  1.00  0.00           O0.      0
ATOM   3559  N   GLY A 231      71.414  32.543  61.908  1.00  0.00           N0.      0
ATOM   3560  H   GLY A 231      71.279  33.494  62.220  1.00  0.00           H0.      0
ATOM   3561  CA  GLY A 231      70.916  32.175  60.615  1.00  0.00           C0.      0
ATOM   3562  HA2 GLY A 231      71.035  32.999  59.911  1.00  0.00           H0.      0
ATOM   3563  HA3 GLY A 231      71.400  31.258  60.279  1.00  0.00           H0.      0
ATOM   3564  C   GLY A 231      69.379  31.984  60.688  1.00  0.00           C0.      0
ATOM   3565  O   GLY A 231      68.811  31.332  59.871  1.00  0.00           O0.      0
ATOM   3566  N   ALA A 232      68.689  32.196  61.804  1.00  0.00           N0.      0
ATOM   3567  H   ALA A 232      69.039  32.673  62.622  1.00  0.00           H0.      0
ATOM   3568  CA  ALA A 232      67.206  32.007  61.917  1.00  0.00           C0.      0
ATOM   3569  HA  ALA A 232      66.999  30.949  61.759  1.00  0.00           H0.      0
ATOM   3570  CB  ALA A 232      66.840  32.360  63.403  1.00  0.00           C0.      0
ATOM   3571  HB1 ALA A 232      65.807  32.691  63.510  1.00  0.00           H0.      0
ATOM   3572  HB2 ALA A 232      66.955  31.495  64.056  1.00  0.00           H0.      0
ATOM   3573  HB3 ALA A 232      67.540  33.114  63.762  1.00  0.00           H0.      0
ATOM   3574  C   ALA A 232      66.445  32.929  60.931  1.00  0.00           C0.      0
ATOM   3575  O   ALA A 232      67.039  33.791  60.318  1.00  0.00           O0.      0
ATOM   3576  N   PRO A 233      65.128  32.867  60.742  1.00  0.00           N0.      0
ATOM   3577  CD  PRO A 233      64.336  31.693  61.151  1.00  0.00           C0.      0
ATOM   3578  HD2 PRO A 233      64.542  31.354  62.167  1.00  0.00           H0.      0
ATOM   3579  HD3 PRO A 233      64.650  30.924  60.445  1.00  0.00           H0.      0
ATOM   3580  CG  PRO A 233      62.858  32.114  60.980  1.00  0.00           C0.      0
ATOM   3581  HG2 PRO A 233      62.483  32.678  61.834  1.00  0.00           H0.      0
ATOM   3582  HG3 PRO A 233      62.244  31.216  60.906  1.00  0.00           H0.      0
ATOM   3583  CB  PRO A 233      63.040  33.058  59.764  1.00  0.00           C0.      0
ATOM   3584  HB2 PRO A 233      62.162  33.703  59.795  1.00  0.00           H0.      0
ATOM   3585  HB3 PRO A 233      63.080  32.424  58.878  1.00  0.00           H0.      0
ATOM   3586  CA  PRO A 233      64.383  33.808  59.979  1.00  0.00           C0.      0
ATOM   3587  HA  PRO A 233      64.847  34.091  59.034  1.00  0.00           H0.      0
ATOM   3588  C   PRO A 233      64.185  35.129  60.719  1.00  0.00           C0.      0
ATOM   3589  O   PRO A 233      64.053  35.210  61.913  1.00  0.00           O0.      0
ATOM   3590  N   GLY A 234      63.902  36.174  59.882  1.00  0.00           N0.      0
ATOM   3591  H   GLY A 234      63.962  36.075  58.878  1.00  0.00           H0.      0
ATOM   3592  CA  GLY A 234      63.307  37.517  60.309  1.00  0.00           C0.      0
ATOM   3593  HA2 GLY A 234      63.211  37.543  61.395  1.00  0.00           H0.      0
ATOM   3594  HA3 GLY A 234      63.921  38.350  59.968  1.00  0.00           H0.      0
ATOM   3595  C   GLY A 234      61.902  37.647  59.828  1.00  0.00           C0.      0
ATOM   3596  O   GLY A 234      61.454  36.837  58.957  1.00  0.00           O0.      0
ATOM   3597  N   PHE A 235      61.182  38.700  60.267  1.00  0.00           N0.      0
ATOM   3598  H   PHE A 235      61.605  39.394  60.866  1.00  0.00           H0.      0
ATOM   3599  CA  PHE A 235      59.760  38.716  60.091  1.00  0.00           C0.      0
ATOM   3600  HA  PHE A 235      59.492  38.049  59.271  1.00  0.00           H0.      0
ATOM   3601  CB  PHE A 235      59.159  38.087  61.386  1.00  0.00           C0.      0
ATOM   3602  HB2 PHE A 235      59.737  38.525  62.200  1.00  0.00           H0.      0
ATOM   3603  HB3 PHE A 235      58.145  38.478  61.472  1.00  0.00           H0.      0
ATOM   3604  CG  PHE A 235      59.056  36.552  61.485  1.00  0.00           C0.      0
ATOM   3605  CD1 PHE A 235      58.304  35.744  60.614  1.00  0.00           C0.      0
ATOM   3606  HD1 PHE A 235      57.723  36.155  59.801  1.00  0.00           H0.      0
ATOM   3607  CE1 PHE A 235      58.464  34.330  60.653  1.00  0.00           C0.      0
ATOM   3608  HE1 PHE A 235      57.934  33.720  59.936  1.00  0.00           H0.      0
ATOM   3609  CZ  PHE A 235      59.334  33.762  61.519  1.00  0.00           C0.      0
ATOM   3610  HZ  PHE A 235      59.467  32.692  61.570  1.00  0.00           H0.      0
ATOM   3611  CE2 PHE A 235      59.929  34.600  62.479  1.00  0.00           C0.      0
ATOM   3612  HE2 PHE A 235      60.591  34.087  63.161  1.00  0.00           H0.      0
ATOM   3613  CD2 PHE A 235      59.747  35.984  62.537  1.00  0.00           C0.      0
ATOM   3614  HD2 PHE A 235      60.260  36.523  63.320  1.00  0.00           H0.      0
ATOM   3615  C   PHE A 235      59.276  40.182  59.790  1.00  0.00           C0.      0
ATOM   3616  O   PHE A 235      59.996  41.222  59.947  1.00  0.00           O0.      0
ATOM   3617  N   SER A 236      57.968  40.254  59.438  1.00  0.00           N0.      0
ATOM   3618  H   SER A 236      57.475  39.377  59.353  1.00  0.00           H0.      0
ATOM   3619  CA  SER A 236      57.144  41.445  59.198  1.00  0.00           C0.      0
ATOM   3620  HA  SER A 236      57.370  42.240  59.908  1.00  0.00           H0.      0
ATOM   3621  CB  SER A 236      57.466  42.037  57.840  1.00  0.00           C0.      0
ATOM   3622  HB2 SER A 236      58.427  42.551  57.831  1.00  0.00           H0.      0
ATOM   3623  HB3 SER A 236      57.558  41.218  57.126  1.00  0.00           H0.      0
ATOM   3624  OG  SER A 236      56.499  43.017  57.490  1.00  0.00           O0.      0
ATOM   3625  HG  SER A 236      56.839  43.814  57.902  1.00  0.00           H0.      0
ATOM   3626  C   SER A 236      55.681  41.088  59.208  1.00  0.00           C0.      0
ATOM   3627  O   SER A 236      55.284  40.107  58.527  1.00  0.00           O0.      0
ATOM   3628  N   LYS A 237      54.838  41.928  59.861  1.00  0.00           N0.      0
ATOM   3629  H   LYS A 237      55.174  42.750  60.343  1.00  0.00           H0.      0
ATOM   3630  CA  LYS A 237      53.390  41.797  59.789  1.00  0.00           C0.      0
ATOM   3631  HA  LYS A 237      53.070  41.043  59.069  1.00  0.00           H0.      0
ATOM   3632  CB  LYS A 237      52.929  41.200  61.125  1.00  0.00           C0.      0
ATOM   3633  HB2 LYS A 237      53.271  40.167  61.187  1.00  0.00           H0.      0
ATOM   3634  HB3 LYS A 237      53.339  41.678  62.014  1.00  0.00           H0.      0
ATOM   3635  CG  LYS A 237      51.392  41.248  61.153  1.00  0.00           C0.      0
ATOM   3636  HG2 LYS A 237      50.968  42.214  60.879  1.00  0.00           H0.      0
ATOM   3637  HG3 LYS A 237      50.967  40.541  60.441  1.00  0.00           H0.      0
ATOM   3638  CD  LYS A 237      50.790  40.820  62.541  1.00  0.00           C0.      0
ATOM   3639  HD2 LYS A 237      50.891  41.677  63.206  1.00  0.00           H0.      0
ATOM   3640  HD3 LYS A 237      49.708  40.690  62.556  1.00  0.00           H0.      0
ATOM   3641  CE  LYS A 237      51.481  39.679  63.291  1.00  0.00           C0.      0
ATOM   3642  HE2 LYS A 237      52.558  39.843  63.327  1.00  0.00           H0.      0
ATOM   3643  HE3 LYS A 237      51.003  39.790  64.264  1.00  0.00           H0.      0
ATOM   3644  NZ  LYS A 237      51.133  38.336  62.752  1.00  0.00           N0.      0
ATOM   3645  HZ1 LYS A 237      50.160  38.292  62.485  1.00  0.00           H0.      0
ATOM   3646  HZ2 LYS A 237      51.559  38.239  61.842  1.00  0.00           H0.      0
ATOM   3647  HZ3 LYS A 237      51.545  37.682  63.403  1.00  0.00           H0.      0
ATOM   3648  C   LYS A 237      52.827  43.147  59.376  1.00  0.00           C0.      0
ATOM   3649  O   LYS A 237      53.220  44.204  59.858  1.00  0.00           O0.      0
ATOM   3650  N   PHE A 238      51.846  43.141  58.467  1.00  0.00           N0.      0
ATOM   3651  H   PHE A 238      51.641  42.227  58.089  1.00  0.00           H0.      0
ATOM   3652  CA  PHE A 238      51.191  44.482  58.147  1.00  0.00           C0.      0
ATOM   3653  HA  PHE A 238      51.063  44.993  59.101  1.00  0.00           H0.      0
ATOM   3654  CB  PHE A 238      52.183  45.097  57.149  1.00  0.00           C0.      0
ATOM   3655  HB2 PHE A 238      51.913  46.149  57.235  1.00  0.00           H0.      0
ATOM   3656  HB3 PHE A 238      53.180  44.924  57.554  1.00  0.00           H0.      0
ATOM   3657  CG  PHE A 238      52.184  44.515  55.741  1.00  0.00           C0.      0
ATOM   3658  CD1 PHE A 238      53.084  43.516  55.369  1.00  0.00           C0.      0
ATOM   3659  HD1 PHE A 238      53.776  43.098  56.084  1.00  0.00           H0.      0
ATOM   3660  CE1 PHE A 238      52.964  42.897  54.090  1.00  0.00           C0.      0
ATOM   3661  HE1 PHE A 238      53.511  42.009  53.812  1.00  0.00           H0.      0
ATOM   3662  CZ  PHE A 238      52.051  43.406  53.128  1.00  0.00           C0.      0
ATOM   3663  HZ  PHE A 238      51.853  42.908  52.190  1.00  0.00           H0.      0
ATOM   3664  CE2 PHE A 238      51.323  44.567  53.481  1.00  0.00           C0.      0
ATOM   3665  HE2 PHE A 238      50.719  45.065  52.737  1.00  0.00           H0.      0
ATOM   3666  CD2 PHE A 238      51.254  45.082  54.794  1.00  0.00           C0.      0
ATOM   3667  HD2 PHE A 238      50.618  45.927  55.010  1.00  0.00           H0.      0
ATOM   3668  C   PHE A 238      49.764  44.176  57.629  1.00  0.00           C0.      0
ATOM   3669  O   PHE A 238      49.580  43.267  56.826  1.00  0.00           O0.      0
ATOM   3670  N   ARG A 239      48.725  44.908  58.127  1.00  0.00           N0.      0
ATOM   3671  H   ARG A 239      48.901  45.686  58.746  1.00  0.00           H0.      0
ATOM   3672  CA  ARG A 239      47.288  44.777  57.774  1.00  0.00           C0.      0
ATOM   3673  HA  ARG A 239      47.028  43.755  57.496  1.00  0.00           H0.      0
ATOM   3674  CB  ARG A 239      46.418  45.212  59.007  1.00  0.00           C0.      0
ATOM   3675  HB2 ARG A 239      46.574  44.442  59.763  1.00  0.00           H0.      0
ATOM   3676  HB3 ARG A 239      46.748  46.150  59.454  1.00  0.00           H0.      0
ATOM   3677  CG  ARG A 239      44.859  45.337  58.720  1.00  0.00           C0.      0
ATOM   3678  HG2 ARG A 239      44.623  46.160  58.045  1.00  0.00           H0.      0
ATOM   3679  HG3 ARG A 239      44.495  44.362  58.399  1.00  0.00           H0.      0
ATOM   3680  CD  ARG A 239      44.122  45.671  60.054  1.00  0.00           C0.      0
ATOM   3681  HD2 ARG A 239      44.586  46.526  60.546  1.00  0.00           H0.      0
ATOM   3682  HD3 ARG A 239      43.078  45.920  59.862  1.00  0.00           H0.      0
ATOM   3683  NE  ARG A 239      44.252  44.473  60.891  1.00  0.00           N0.      0
ATOM   3684  HE  ARG A 239      44.448  43.589  60.442  1.00  0.00           H0.      0
ATOM   3685  CZ  ARG A 239      44.302  44.441  62.194  1.00  0.00           C0.      0
ATOM   3686  NH1 ARG A 239      44.027  45.502  62.890  1.00  0.00           N0.      0
ATOM   3687 HH11 ARG A 239      43.833  46.396  62.462  1.00  0.00           H0.      0
ATOM   3688 HH12 ARG A 239      43.832  45.301  63.861  1.00  0.00           H0.      0
ATOM   3689  NH2 ARG A 239      44.593  43.290  62.784  1.00  0.00           N0.      0
ATOM   3690 HH21 ARG A 239      44.788  42.490  62.201  1.00  0.00           H0.      0
ATOM   3691 HH22 ARG A 239      44.538  43.177  63.786  1.00  0.00           H0.      0
ATOM   3692  C   ARG A 239      47.000  45.623  56.584  1.00  0.00           C0.      0
ATOM   3693  O   ARG A 239      47.647  46.679  56.417  1.00  0.00           O0.      0
ATOM   3694  N   LEU A 240      46.183  45.164  55.706  1.00  0.00           N0.      0
ATOM   3695  H   LEU A 240      46.003  44.171  55.674  1.00  0.00           H0.      0
ATOM   3696  CA  LEU A 240      45.633  45.956  54.593  1.00  0.00           C0.      0
ATOM   3697  HA  LEU A 240      45.819  47.017  54.764  1.00  0.00           H0.      0
ATOM   3698  CB  LEU A 240      46.107  45.477  53.248  1.00  0.00           C0.      0
ATOM   3699  HB2 LEU A 240      45.745  44.453  53.153  1.00  0.00           H0.      0
ATOM   3700  HB3 LEU A 240      45.730  46.164  52.491  1.00  0.00           H0.      0
ATOM   3701  CG  LEU A 240      47.603  45.491  53.037  1.00  0.00           C0.      0
ATOM   3702  HG  LEU A 240      48.236  45.039  53.801  1.00  0.00           H0.      0
ATOM   3703  CD1 LEU A 240      47.884  44.902  51.663  1.00  0.00           C0.      0
ATOM   3704 HD11 LEU A 240      47.335  43.973  51.507  1.00  0.00           H0.      0
ATOM   3705 HD12 LEU A 240      47.649  45.570  50.835  1.00  0.00           H0.      0
ATOM   3706 HD13 LEU A 240      48.961  44.749  51.597  1.00  0.00           H0.      0
ATOM   3707  CD2 LEU A 240      48.098  46.927  52.978  1.00  0.00           C0.      0
ATOM   3708 HD21 LEU A 240      47.663  47.652  52.290  1.00  0.00           H0.      0
ATOM   3709 HD22 LEU A 240      48.022  47.382  53.966  1.00  0.00           H0.      0
ATOM   3710 HD23 LEU A 240      49.140  46.962  52.657  1.00  0.00           H0.      0
ATOM   3711  C   LEU A 240      44.102  46.030  54.709  1.00  0.00           C0.      0
ATOM   3712  O   LEU A 240      43.491  45.114  55.269  1.00  0.00           O0.      0
ATOM   3713  N   SER A 241      43.394  47.054  54.199  1.00  0.00           N0.      0
ATOM   3714  H   SER A 241      43.867  47.790  53.695  1.00  0.00           H0.      0
ATOM   3715  CA  SER A 241      41.983  47.353  54.445  1.00  0.00           C0.      0
ATOM   3716  HA  SER A 241      41.495  46.435  54.770  1.00  0.00           H0.      0
ATOM   3717  CB  SER A 241      41.750  48.329  55.522  1.00  0.00           C0.      0
ATOM   3718  HB2 SER A 241      40.691  48.586  55.512  1.00  0.00           H0.      0
ATOM   3719  HB3 SER A 241      42.069  47.883  56.464  1.00  0.00           H0.      0
ATOM   3720  OG  SER A 241      42.341  49.589  55.533  1.00  0.00           O0.      0
ATOM   3721  HG  SER A 241      41.811  50.057  54.884  1.00  0.00           H0.      0
ATOM   3722  C   SER A 241      41.295  47.889  53.201  1.00  0.00           C0.      0
ATOM   3723  O   SER A 241      41.800  48.675  52.388  1.00  0.00           O0.      0
ATOM   3724  N   TYR A 242      40.052  47.443  52.984  1.00  0.00           N0.      0
ATOM   3725  H   TYR A 242      39.763  46.702  53.607  1.00  0.00           H0.      0
ATOM   3726  CA  TYR A 242      39.346  47.351  51.705  1.00  0.00           C0.      0
ATOM   3727  HA  TYR A 242      39.675  48.153  51.044  1.00  0.00           H0.      0
ATOM   3728  CB  TYR A 242      39.529  46.088  50.933  1.00  0.00           C0.      0
ATOM   3729  HB2 TYR A 242      38.965  45.236  51.311  1.00  0.00           H0.      0
ATOM   3730  HB3 TYR A 242      39.001  46.197  49.986  1.00  0.00           H0.      0
ATOM   3731  CG  TYR A 242      40.901  45.498  50.742  1.00  0.00           C0.      0
ATOM   3732  CD1 TYR A 242      41.666  45.833  49.595  1.00  0.00           C0.      0
ATOM   3733  HD1 TYR A 242      41.164  46.350  48.791  1.00  0.00           H0.      0
ATOM   3734  CE1 TYR A 242      42.918  45.186  49.388  1.00  0.00           C0.      0
ATOM   3735  HE1 TYR A 242      43.551  45.455  48.555  1.00  0.00           H0.      0
ATOM   3736  CZ  TYR A 242      43.466  44.491  50.463  1.00  0.00           C0.      0
ATOM   3737  OH  TYR A 242      44.690  43.957  50.353  1.00  0.00           O0.      0
ATOM   3738  HH  TYR A 242      44.859  43.641  49.463  1.00  0.00           H0.      0
ATOM   3739  CE2 TYR A 242      42.746  44.156  51.622  1.00  0.00           C0.      0
ATOM   3740  HE2 TYR A 242      43.228  43.530  52.358  1.00  0.00           H0.      0
ATOM   3741  CD2 TYR A 242      41.493  44.734  51.713  1.00  0.00           C0.      0
ATOM   3742  HD2 TYR A 242      40.812  44.496  52.516  1.00  0.00           H0.      0
ATOM   3743  C   TYR A 242      37.860  47.501  51.884  1.00  0.00           C0.      0
ATOM   3744  O   TYR A 242      37.204  46.695  52.463  1.00  0.00           O0.      0
ATOM   3745  N   TYR A 243      37.209  48.483  51.222  1.00  0.00           N0.      0
ATOM   3746  H   TYR A 243      37.808  49.082  50.672  1.00  0.00           H0.      0
ATOM   3747  CA  TYR A 243      35.810  48.693  51.156  1.00  0.00           C0.      0
ATOM   3748  HA  TYR A 243      35.400  48.710  52.166  1.00  0.00           H0.      0
ATOM   3749  CB  TYR A 243      35.473  50.033  50.591  1.00  0.00           C0.      0
ATOM   3750  HB2 TYR A 243      35.978  50.818  51.154  1.00  0.00           H0.      0
ATOM   3751  HB3 TYR A 243      35.963  50.096  49.620  1.00  0.00           H0.      0
ATOM   3752  CG  TYR A 243      33.986  50.308  50.449  1.00  0.00           C0.      0
ATOM   3753  CD1 TYR A 243      33.191  50.572  51.558  1.00  0.00           C0.      0
ATOM   3754  HD1 TYR A 243      33.673  50.589  52.525  1.00  0.00           H0.      0
ATOM   3755  CE1 TYR A 243      31.868  50.918  51.461  1.00  0.00           C0.      0
ATOM   3756  HE1 TYR A 243      31.353  51.126  52.387  1.00  0.00           H0.      0
ATOM   3757  CZ  TYR A 243      31.283  50.972  50.207  1.00  0.00           C0.      0
ATOM   3758  OH  TYR A 243      30.018  51.501  50.080  1.00  0.00           O0.      0
ATOM   3759  HH  TYR A 243      29.992  52.368  50.492  1.00  0.00           H0.      0
ATOM   3760  CE2 TYR A 243      31.948  50.508  49.078  1.00  0.00           C0.      0
ATOM   3761  HE2 TYR A 243      31.510  50.394  48.097  1.00  0.00           H0.      0
ATOM   3762  CD2 TYR A 243      33.310  50.130  49.229  1.00  0.00           C0.      0
ATOM   3763  HD2 TYR A 243      33.908  49.921  48.354  1.00  0.00           H0.      0
ATOM   3764  C   TYR A 243      34.979  47.670  50.346  1.00  0.00           C0.      0
ATOM   3765  O   TYR A 243      35.344  47.476  49.182  1.00  0.00           O0.      0
ATOM   3766  N   PRO A 244      33.966  47.021  50.901  1.00  0.00           N0.      0
ATOM   3767  CD  PRO A 244      33.668  46.989  52.317  1.00  0.00           C0.      0
ATOM   3768  HD2 PRO A 244      33.128  47.895  52.593  1.00  0.00           H0.      0
ATOM   3769  HD3 PRO A 244      34.512  46.714  52.950  1.00  0.00           H0.      0
ATOM   3770  CG  PRO A 244      32.664  45.917  52.550  1.00  0.00           C0.      0
ATOM   3771  HG2 PRO A 244      31.722  46.378  52.848  1.00  0.00           H0.      0
ATOM   3772  HG3 PRO A 244      32.940  45.252  53.368  1.00  0.00           H0.      0
ATOM   3773  CB  PRO A 244      32.479  45.161  51.221  1.00  0.00           C0.      0
ATOM   3774  HB2 PRO A 244      31.451  44.849  51.036  1.00  0.00           H0.      0
ATOM   3775  HB3 PRO A 244      33.145  44.298  51.243  1.00  0.00           H0.      0
ATOM   3776  CA  PRO A 244      33.096  46.128  50.139  1.00  0.00           C0.      0
ATOM   3777  HA  PRO A 244      33.740  45.504  49.519  1.00  0.00           H0.      0
ATOM   3778  C   PRO A 244      32.076  46.810  49.200  1.00  0.00           C0.      0
ATOM   3779  O   PRO A 244      30.990  47.173  49.688  1.00  0.00           O0.      0
ATOM   3780  N   HIE A 245      32.514  46.973  47.903  1.00  0.00           N0.      0
ATOM   3781  H   HIE A 245      33.521  46.927  47.844  1.00  0.00           H0.      0
ATOM   3782  CA  HIE A 245      31.601  47.044  46.756  1.00  0.00           C0.      0
ATOM   3783  HA  HIE A 245      30.970  47.923  46.889  1.00  0.00           H0.      0
ATOM   3784  CB  HIE A 245      32.400  47.378  45.472  1.00  0.00           C0.      0
ATOM   3785  HB2 HIE A 245      33.196  46.640  45.373  1.00  0.00           H0.      0
ATOM   3786  HB3 HIE A 245      31.831  47.348  44.543  1.00  0.00           H0.      0
ATOM   3787  CG  HIE A 245      32.952  48.780  45.477  1.00  0.00           C0.      0
ATOM   3788  ND1 HIE A 245      32.150  49.929  45.541  1.00  0.00           N0.      0
ATOM   3789  CE1 HIE A 245      32.934  50.951  45.669  1.00  0.00           C0.      0
ATOM   3790  HE1 HIE A 245      32.570  51.954  45.844  1.00  0.00           H0.      0
ATOM   3791  NE2 HIE A 245      34.161  50.527  45.901  1.00  0.00           N0.      0
ATOM   3792  HE2 HIE A 245      34.910  51.055  46.327  1.00  0.00           H0.      0
ATOM   3793  CD2 HIE A 245      34.236  49.118  45.693  1.00  0.00           C0.      0
ATOM   3794  HD2 HIE A 245      35.056  48.442  45.887  1.00  0.00           H0.      0
ATOM   3795  C   HIE A 245      30.601  45.835  46.539  1.00  0.00           C0.      0
ATOM   3796  O   HIE A 245      30.850  44.767  47.104  1.00  0.00           O0.      0
ATOM   3797  N   CYS A 246      29.663  45.963  45.608  1.00  0.00           N0.      0
ATOM   3798  H   CYS A 246      29.643  46.936  45.341  1.00  0.00           H0.      0
ATOM   3799  CA  CYS A 246      29.049  44.899  44.804  1.00  0.00           C0.      0
ATOM   3800  HA  CYS A 246      29.582  43.987  45.073  1.00  0.00           H0.      0
ATOM   3801  CB  CYS A 246      27.584  44.704  45.192  1.00  0.00           C0.      0
ATOM   3802  HB2 CYS A 246      26.913  45.485  44.835  1.00  0.00           H0.      0
ATOM   3803  HB3 CYS A 246      27.286  43.815  44.637  1.00  0.00           H0.      0
ATOM   3804  SG  CYS A 246      27.226  44.324  46.942  1.00  0.00           S0.      0
ATOM   3805  HG  CYS A 246      27.315  45.574  47.405  1.00  0.00           H0.      0
ATOM   3806  C   CYS A 246      29.275  45.162  43.299  1.00  0.00           C0.      0
ATOM   3807  O   CYS A 246      29.349  46.305  42.856  1.00  0.00           O0.      0
ATOM   3808  N   LEU A 247      29.369  44.089  42.483  1.00  0.00           N0.      0
ATOM   3809  H   LEU A 247      29.378  43.196  42.956  1.00  0.00           H0.      0
ATOM   3810  CA  LEU A 247      29.605  44.153  41.003  1.00  0.00           C0.      0
ATOM   3811  HA  LEU A 247      30.542  44.708  40.962  1.00  0.00           H0.      0
ATOM   3812  CB  LEU A 247      29.831  42.774  40.406  1.00  0.00           C0.      0
ATOM   3813  HB2 LEU A 247      30.813  42.410  40.708  1.00  0.00           H0.      0
ATOM   3814  HB3 LEU A 247      29.015  42.204  40.850  1.00  0.00           H0.      0
ATOM   3815  CG  LEU A 247      29.746  42.686  38.868  1.00  0.00           C0.      0
ATOM   3816  HG  LEU A 247      28.963  43.336  38.478  1.00  0.00           H0.      0
ATOM   3817  CD1 LEU A 247      31.018  43.215  38.163  1.00  0.00           C0.      0
ATOM   3818 HD11 LEU A 247      31.165  44.190  38.627  1.00  0.00           H0.      0
ATOM   3819 HD12 LEU A 247      31.950  42.664  38.292  1.00  0.00           H0.      0
ATOM   3820 HD13 LEU A 247      30.918  43.380  37.090  1.00  0.00           H0.      0
ATOM   3821  CD2 LEU A 247      29.610  41.261  38.359  1.00  0.00           C0.      0
ATOM   3822 HD21 LEU A 247      29.772  41.150  37.287  1.00  0.00           H0.      0
ATOM   3823 HD22 LEU A 247      30.318  40.602  38.862  1.00  0.00           H0.      0
ATOM   3824 HD23 LEU A 247      28.615  40.893  38.608  1.00  0.00           H0.      0
ATOM   3825  C   LEU A 247      28.614  44.954  40.223  1.00  0.00           C0.      0
ATOM   3826  O   LEU A 247      28.959  45.729  39.337  1.00  0.00           O0.      0
ATOM   3827  N   ALA A 248      27.333  44.746  40.505  1.00  0.00           N0.      0
ATOM   3828  H   ALA A 248      27.007  44.013  41.119  1.00  0.00           H0.      0
ATOM   3829  CA  ALA A 248      26.258  45.420  39.842  1.00  0.00           C0.      0
ATOM   3830  HA  ALA A 248      26.331  45.275  38.765  1.00  0.00           H0.      0
ATOM   3831  CB  ALA A 248      24.848  44.917  40.398  1.00  0.00           C0.      0
ATOM   3832  HB1 ALA A 248      24.688  45.399  41.363  1.00  0.00           H0.      0
ATOM   3833  HB2 ALA A 248      23.986  45.102  39.757  1.00  0.00           H0.      0
ATOM   3834  HB3 ALA A 248      24.819  43.828  40.408  1.00  0.00           H0.      0
ATOM   3835  C   ALA A 248      26.241  46.962  40.152  1.00  0.00           C0.      0
ATOM   3836  O   ALA A 248      25.934  47.752  39.257  1.00  0.00           O0.      0
ATOM   3837  N   SER A 249      26.478  47.385  41.360  1.00  0.00           N0.      0
ATOM   3838  H   SER A 249      26.490  46.707  42.108  1.00  0.00           H0.      0
ATOM   3839  CA  SER A 249      26.528  48.822  41.757  1.00  0.00           C0.      0
ATOM   3840  HA  SER A 249      25.666  49.408  41.442  1.00  0.00           H0.      0
ATOM   3841  CB  SER A 249      26.538  48.792  43.303  1.00  0.00           C0.      0
ATOM   3842  HB2 SER A 249      27.374  48.202  43.680  1.00  0.00           H0.      0
ATOM   3843  HB3 SER A 249      26.643  49.818  43.655  1.00  0.00           H0.      0
ATOM   3844  OG  SER A 249      25.350  48.180  43.662  1.00  0.00           O0.      0
ATOM   3845  HG  SER A 249      25.220  48.246  44.611  1.00  0.00           H0.      0
ATOM   3846  C   SER A 249      27.752  49.449  41.192  1.00  0.00           C0.      0
ATOM   3847  O   SER A 249      27.686  50.524  40.615  1.00  0.00           O0.      0
ATOM   3848  N   PHE A 250      28.915  48.754  41.263  1.00  0.00           N0.      0
ATOM   3849  H   PHE A 250      28.831  47.909  41.809  1.00  0.00           H0.      0
ATOM   3850  CA  PHE A 250      30.169  49.217  40.643  1.00  0.00           C0.      0
ATOM   3851  HA  PHE A 250      30.315  50.235  41.004  1.00  0.00           H0.      0
ATOM   3852  CB  PHE A 250      31.316  48.233  41.135  1.00  0.00           C0.      0
ATOM   3853  HB2 PHE A 250      31.233  48.219  42.222  1.00  0.00           H0.      0
ATOM   3854  HB3 PHE A 250      31.123  47.211  40.809  1.00  0.00           H0.      0
ATOM   3855  CG  PHE A 250      32.739  48.665  40.656  1.00  0.00           C0.      0
ATOM   3856  CD1 PHE A 250      33.111  48.416  39.309  1.00  0.00           C0.      0
ATOM   3857  HD1 PHE A 250      32.515  47.754  38.698  1.00  0.00           H0.      0
ATOM   3858  CE1 PHE A 250      34.290  48.979  38.848  1.00  0.00           C0.      0
ATOM   3859  HE1 PHE A 250      34.475  48.750  37.809  1.00  0.00           H0.      0
ATOM   3860  CZ  PHE A 250      35.125  49.764  39.691  1.00  0.00           C0.      0
ATOM   3861  HZ  PHE A 250      36.008  50.124  39.183  1.00  0.00           H0.      0
ATOM   3862  CE2 PHE A 250      34.744  49.957  40.997  1.00  0.00           C0.      0
ATOM   3863  HE2 PHE A 250      35.423  50.572  41.568  1.00  0.00           H0.      0
ATOM   3864  CD2 PHE A 250      33.522  49.540  41.437  1.00  0.00           C0.      0
ATOM   3865  HD2 PHE A 250      33.250  49.832  42.440  1.00  0.00           H0.      0
ATOM   3866  C   PHE A 250      29.991  49.485  39.132  1.00  0.00           C0.      0
ATOM   3867  O   PHE A 250      30.343  50.523  38.563  1.00  0.00           O0.      0
ATOM   3868  N   THR A 251      29.379  48.496  38.493  1.00  0.00           N0.      0
ATOM   3869  H   THR A 251      29.133  47.693  39.054  1.00  0.00           H0.      0
ATOM   3870  CA  THR A 251      29.052  48.531  37.010  1.00  0.00           C0.      0
ATOM   3871  HA  THR A 251      29.956  48.537  36.401  1.00  0.00           H0.      0
ATOM   3872  CB  THR A 251      28.279  47.341  36.480  1.00  0.00           C0.      0
ATOM   3873  HB  THR A 251      27.336  47.239  37.017  1.00  0.00           H0.      0
ATOM   3874  CG2 THR A 251      27.970  47.345  35.025  1.00  0.00           C0.      0
ATOM   3875 HG21 THR A 251      28.825  47.481  34.361  1.00  0.00           H0.      0
ATOM   3876 HG22 THR A 251      27.523  46.375  34.809  1.00  0.00           H0.      0
ATOM   3877 HG23 THR A 251      27.271  48.134  34.748  1.00  0.00           H0.      0
ATOM   3878  OG1 THR A 251      29.066  46.212  36.695  1.00  0.00           O0.      0
ATOM   3879  HG1 THR A 251      29.116  45.961  37.620  1.00  0.00           H0.      0
ATOM   3880  C   THR A 251      28.285  49.813  36.672  1.00  0.00           C0.      0
ATOM   3881  O   THR A 251      28.115  50.204  35.521  1.00  0.00           O0.      0
ATOM   3882  N   GLU A 252      27.693  50.452  37.613  1.00  0.00           N0.      0
ATOM   3883  H   GLU A 252      27.755  50.133  38.569  1.00  0.00           H0.      0
ATOM   3884  CA  GLU A 252      27.024  51.766  37.473  1.00  0.00           C0.      0
ATOM   3885  HA  GLU A 252      26.800  51.928  36.419  1.00  0.00           H0.      0
ATOM   3886  CB  GLU A 252      25.631  51.834  38.139  1.00  0.00           C0.      0
ATOM   3887  HB2 GLU A 252      25.123  50.946  37.762  1.00  0.00           H0.      0
ATOM   3888  HB3 GLU A 252      25.676  51.792  39.227  1.00  0.00           H0.      0
ATOM   3889  CG  GLU A 252      24.786  53.068  37.687  1.00  0.00           C0.      0
ATOM   3890  HG2 GLU A 252      25.045  53.477  36.710  1.00  0.00           H0.      0
ATOM   3891  HG3 GLU A 252      23.727  52.809  37.717  1.00  0.00           H0.      0
ATOM   3892  CD  GLU A 252      24.867  54.290  38.679  1.00  0.00           C0.      0
ATOM   3893  OE1 GLU A 252      24.550  54.091  39.838  1.00  0.00           O0.      0
ATOM   3894  OE2 GLU A 252      25.438  55.324  38.321  1.00  0.00           O0.      0
ATOM   3895  C   GLU A 252      27.952  52.948  37.836  1.00  0.00           C0.      0
ATOM   3896  O   GLU A 252      28.089  53.897  37.075  1.00  0.00           O0.      0
ATOM   3897  N   LEU A 253      28.819  52.865  38.900  1.00  0.00           N0.      0
ATOM   3898  H   LEU A 253      28.773  52.114  39.574  1.00  0.00           H0.      0
ATOM   3899  CA  LEU A 253      29.651  53.949  39.331  1.00  0.00           C0.      0
ATOM   3900  HA  LEU A 253      29.033  54.829  39.509  1.00  0.00           H0.      0
ATOM   3901  CB  LEU A 253      30.362  53.553  40.638  1.00  0.00           C0.      0
ATOM   3902  HB2 LEU A 253      30.818  52.585  40.428  1.00  0.00           H0.      0
ATOM   3903  HB3 LEU A 253      31.152  54.269  40.865  1.00  0.00           H0.      0
ATOM   3904  CG  LEU A 253      29.547  53.331  41.943  1.00  0.00           C0.      0
ATOM   3905  HG  LEU A 253      28.652  52.776  41.663  1.00  0.00           H0.      0
ATOM   3906  CD1 LEU A 253      30.344  52.534  42.981  1.00  0.00           C0.      0
ATOM   3907 HD11 LEU A 253      29.903  52.473  43.976  1.00  0.00           H0.      0
ATOM   3908 HD12 LEU A 253      30.291  51.473  42.739  1.00  0.00           H0.      0
ATOM   3909 HD13 LEU A 253      31.369  52.902  43.020  1.00  0.00           H0.      0
ATOM   3910  CD2 LEU A 253      29.137  54.700  42.488  1.00  0.00           C0.      0
ATOM   3911 HD21 LEU A 253      30.063  55.216  42.743  1.00  0.00           H0.      0
ATOM   3912 HD22 LEU A 253      28.702  55.292  41.683  1.00  0.00           H0.      0
ATOM   3913 HD23 LEU A 253      28.432  54.536  43.303  1.00  0.00           H0.      0
ATOM   3914  C   LEU A 253      30.807  54.195  38.319  1.00  0.00           C0.      0
ATOM   3915  O   LEU A 253      31.119  55.364  38.077  1.00  0.00           O0.      0
ATOM   3916  N   VAL A 254      31.332  53.084  37.757  1.00  0.00           N0.      0
ATOM   3917  H   VAL A 254      30.860  52.203  37.907  1.00  0.00           H0.      0
ATOM   3918  CA  VAL A 254      32.273  53.146  36.654  1.00  0.00           C0.      0
ATOM   3919  HA  VAL A 254      33.011  53.919  36.867  1.00  0.00           H0.      0
ATOM   3920  CB  VAL A 254      33.038  51.766  36.567  1.00  0.00           C0.      0
ATOM   3921  HB  VAL A 254      33.197  51.363  37.567  1.00  0.00           H0.      0
ATOM   3922  CG1 VAL A 254      32.277  50.633  35.789  1.00  0.00           C0.      0
ATOM   3923 HG11 VAL A 254      31.331  50.430  36.290  1.00  0.00           H0.      0
ATOM   3924 HG12 VAL A 254      32.079  50.691  34.718  1.00  0.00           H0.      0
ATOM   3925 HG13 VAL A 254      32.797  49.687  35.937  1.00  0.00           H0.      0
ATOM   3926  CG2 VAL A 254      34.446  51.968  35.937  1.00  0.00           C0.      0
ATOM   3927 HG21 VAL A 254      35.008  52.814  36.333  1.00  0.00           H0.      0
ATOM   3928 HG22 VAL A 254      35.078  51.081  35.909  1.00  0.00           H0.      0
ATOM   3929 HG23 VAL A 254      34.235  52.295  34.919  1.00  0.00           H0.      0
ATOM   3930  C   VAL A 254      31.647  53.563  35.282  1.00  0.00           C0.      0
ATOM   3931  O   VAL A 254      32.199  54.411  34.564  1.00  0.00           O0.      0
ATOM   3932  N   GLN A 255      30.447  53.154  34.903  1.00  0.00           N0.      0
ATOM   3933  H   GLN A 255      29.951  52.484  35.473  1.00  0.00           H0.      0
ATOM   3934  CA  GLN A 255      29.767  53.688  33.697  1.00  0.00           C0.      0
ATOM   3935  HA  GLN A 255      30.547  53.625  32.938  1.00  0.00           H0.      0
ATOM   3936  CB  GLN A 255      28.597  52.747  33.250  1.00  0.00           C0.      0
ATOM   3937  HB2 GLN A 255      27.868  52.566  34.039  1.00  0.00           H0.      0
ATOM   3938  HB3 GLN A 255      28.073  53.269  32.449  1.00  0.00           H0.      0
ATOM   3939  CG  GLN A 255      29.203  51.506  32.722  1.00  0.00           C0.      0
ATOM   3940  HG2 GLN A 255      30.012  51.636  32.004  1.00  0.00           H0.      0
ATOM   3941  HG3 GLN A 255      29.534  50.962  33.607  1.00  0.00           H0.      0
ATOM   3942  CD  GLN A 255      28.137  50.648  32.009  1.00  0.00           C0.      0
ATOM   3943  OE1 GLN A 255      28.015  50.775  30.807  1.00  0.00           O0.      0
ATOM   3944  NE2 GLN A 255      27.213  50.041  32.731  1.00  0.00           N0.      0
ATOM   3945 HE21 GLN A 255      26.493  49.514  32.258  1.00  0.00           H0.      0
ATOM   3946 HE22 GLN A 255      27.367  50.073  33.729  1.00  0.00           H0.      0
ATOM   3947  C   GLN A 255      29.274  55.126  33.734  1.00  0.00           C0.      0
ATOM   3948  O   GLN A 255      29.512  55.899  32.765  1.00  0.00           O0.      0
ATOM   3949  N   GLU A 256      28.894  55.557  34.942  1.00  0.00           N0.      0
ATOM   3950  H   GLU A 256      28.809  54.857  35.665  1.00  0.00           H0.      0
ATOM   3951  CA  GLU A 256      28.500  56.910  35.249  1.00  0.00           C0.      0
ATOM   3952  HA  GLU A 256      27.887  57.245  34.412  1.00  0.00           H0.      0
ATOM   3953  CB  GLU A 256      27.581  56.887  36.572  1.00  0.00           C0.      0
ATOM   3954  HB2 GLU A 256      26.842  56.088  36.513  1.00  0.00           H0.      0
ATOM   3955  HB3 GLU A 256      28.197  56.578  37.416  1.00  0.00           H0.      0
ATOM   3956  CG  GLU A 256      26.842  58.182  36.693  1.00  0.00           C0.      0
ATOM   3957  HG2 GLU A 256      26.593  58.594  35.714  1.00  0.00           H0.      0
ATOM   3958  HG3 GLU A 256      25.938  58.006  37.275  1.00  0.00           H0.      0
ATOM   3959  CD  GLU A 256      27.691  59.186  37.361  1.00  0.00           C0.      0
ATOM   3960  OE1 GLU A 256      27.747  60.357  36.921  1.00  0.00           O0.      0
ATOM   3961  OE2 GLU A 256      28.045  59.026  38.569  1.00  0.00           O0.      0
ATOM   3962  C   GLU A 256      29.661  57.847  35.396  1.00  0.00           C0.      0
ATOM   3963  O   GLU A 256      29.472  59.018  34.955  1.00  0.00           O0.      0
ATOM   3964  N   ALA A 257      30.894  57.389  35.633  1.00  0.00           N0.      0
ATOM   3965  H   ALA A 257      31.050  56.459  35.995  1.00  0.00           H0.      0
ATOM   3966  CA  ALA A 257      32.078  58.210  35.422  1.00  0.00           C0.      0
ATOM   3967  HA  ALA A 257      31.862  59.050  36.081  1.00  0.00           H0.      0
ATOM   3968  CB  ALA A 257      33.267  57.456  35.987  1.00  0.00           C0.      0
ATOM   3969  HB1 ALA A 257      34.098  58.121  36.222  1.00  0.00           H0.      0
ATOM   3970  HB2 ALA A 257      33.038  56.846  36.861  1.00  0.00           H0.      0
ATOM   3971  HB3 ALA A 257      33.550  56.779  35.181  1.00  0.00           H0.      0
ATOM   3972  C   ALA A 257      32.222  58.737  33.973  1.00  0.00           C0.      0
ATOM   3973  O   ALA A 257      32.820  59.835  33.808  1.00  0.00           O0.      0
ATOM   3974  N   PHE A 258      31.770  57.975  33.012  1.00  0.00           N0.      0
ATOM   3975  H   PHE A 258      31.431  57.042  33.200  1.00  0.00           H0.      0
ATOM   3976  CA  PHE A 258      31.621  58.364  31.593  1.00  0.00           C0.      0
ATOM   3977  HA  PHE A 258      32.355  59.133  31.352  1.00  0.00           H0.      0
ATOM   3978  CB  PHE A 258      31.927  57.181  30.670  1.00  0.00           C0.      0
ATOM   3979  HB2 PHE A 258      31.250  56.331  30.749  1.00  0.00           H0.      0
ATOM   3980  HB3 PHE A 258      31.725  57.528  29.657  1.00  0.00           H0.      0
ATOM   3981  CG  PHE A 258      33.286  56.657  30.760  1.00  0.00           C0.      0
ATOM   3982  CD1 PHE A 258      34.364  57.375  30.151  1.00  0.00           C0.      0
ATOM   3983  HD1 PHE A 258      34.073  58.253  29.593  1.00  0.00           H0.      0
ATOM   3984  CE1 PHE A 258      35.682  56.941  30.299  1.00  0.00           C0.      0
ATOM   3985  HE1 PHE A 258      36.522  57.358  29.763  1.00  0.00           H0.      0
ATOM   3986  CZ  PHE A 258      36.065  55.805  30.988  1.00  0.00           C0.      0
ATOM   3987  HZ  PHE A 258      37.102  55.511  31.052  1.00  0.00           H0.      0
ATOM   3988  CE2 PHE A 258      35.017  55.210  31.720  1.00  0.00           C0.      0
ATOM   3989  HE2 PHE A 258      35.249  54.302  32.258  1.00  0.00           H0.      0
ATOM   3990  CD2 PHE A 258      33.650  55.588  31.638  1.00  0.00           C0.      0
ATOM   3991  HD2 PHE A 258      32.912  55.014  32.179  1.00  0.00           H0.      0
ATOM   3992  C   PHE A 258      30.191  58.871  31.310  1.00  0.00           C0.      0
ATOM   3993  O   PHE A 258      30.012  59.333  30.176  1.00  0.00           O0.      0
ATOM   3994  N   GLY A 259      29.175  58.690  32.190  1.00  0.00           N0.      0
ATOM   3995  H   GLY A 259      29.484  58.580  33.145  1.00  0.00           H0.      0
ATOM   3996  CA  GLY A 259      27.763  58.971  31.868  1.00  0.00           C0.      0
ATOM   3997  HA2 GLY A 259      27.049  58.864  32.684  1.00  0.00           H0.      0
ATOM   3998  HA3 GLY A 259      27.795  59.999  31.508  1.00  0.00           H0.      0
ATOM   3999  C   GLY A 259      27.377  58.091  30.685  1.00  0.00           C0.      0
ATOM   4000  O   GLY A 259      26.622  58.502  29.832  1.00  0.00           O0.      0
ATOM   4001  N   GLY A 260      27.921  56.855  30.609  1.00  0.00           N0.      0
ATOM   4002  H   GLY A 260      28.507  56.542  31.370  1.00  0.00           H0.      0
ATOM   4003  CA  GLY A 260      27.592  55.801  29.577  1.00  0.00           C0.      0
ATOM   4004  HA2 GLY A 260      27.834  54.853  30.057  1.00  0.00           H0.      0
ATOM   4005  HA3 GLY A 260      26.554  55.938  29.274  1.00  0.00           H0.      0
ATOM   4006  C   GLY A 260      28.302  56.120  28.221  1.00  0.00           C0.      0
ATOM   4007  O   GLY A 260      27.964  55.417  27.246  1.00  0.00           O0.      0
ATOM   4008  N   ARG A 261      29.167  57.132  28.101  1.00  0.00           N0.      0
ATOM   4009  H   ARG A 261      29.363  57.822  28.812  1.00  0.00           H0.      0
ATOM   4010  CA  ARG A 261      29.802  57.506  26.855  1.00  0.00           C0.      0
ATOM   4011  HA  ARG A 261      29.266  57.275  25.934  1.00  0.00           H0.      0
ATOM   4012  CB  ARG A 261      30.003  59.013  26.697  1.00  0.00           C0.      0
ATOM   4013  HB2 ARG A 261      30.833  59.294  27.346  1.00  0.00           H0.      0
ATOM   4014  HB3 ARG A 261      30.304  59.144  25.657  1.00  0.00           H0.      0
ATOM   4015  CG  ARG A 261      28.854  59.983  27.127  1.00  0.00           C0.      0
ATOM   4016  HG2 ARG A 261      28.717  60.100  28.201  1.00  0.00           H0.      0
ATOM   4017  HG3 ARG A 261      29.066  60.994  26.780  1.00  0.00           H0.      0
ATOM   4018  CD  ARG A 261      27.504  59.614  26.507  1.00  0.00           C0.      0
ATOM   4019  HD2 ARG A 261      27.524  59.940  25.467  1.00  0.00           H0.      0
ATOM   4020  HD3 ARG A 261      27.332  58.538  26.544  1.00  0.00           H0.      0
ATOM   4021  NE  ARG A 261      26.446  60.323  27.320  1.00  0.00           N0.      0
ATOM   4022  HE  ARG A 261      26.736  60.971  28.038  1.00  0.00           H0.      0
ATOM   4023  CZ  ARG A 261      25.128  60.002  27.263  1.00  0.00           C0.      0
ATOM   4024  NH1 ARG A 261      24.225  60.729  27.829  1.00  0.00           N0.      0
ATOM   4025 HH11 ARG A 261      24.435  61.642  28.206  1.00  0.00           H0.      0
ATOM   4026 HH12 ARG A 261      23.284  60.364  27.851  1.00  0.00           H0.      0
ATOM   4027  NH2 ARG A 261      24.669  58.995  26.508  1.00  0.00           N0.      0
ATOM   4028 HH21 ARG A 261      25.321  58.547  25.881  1.00  0.00           H0.      0
ATOM   4029 HH22 ARG A 261      23.744  58.648  26.717  1.00  0.00           H0.      0
ATOM   4030  C   ARG A 261      31.068  56.627  26.677  1.00  0.00           C0.      0
ATOM   4031  O   ARG A 261      32.135  57.176  26.780  1.00  0.00           O0.      0
ATOM   4032  N   CYS A 262      30.835  55.306  26.581  1.00  0.00           N0.      0
ATOM   4033  H   CYS A 262      29.856  55.100  26.442  1.00  0.00           H0.      0
ATOM   4034  CA  CYS A 262      31.800  54.269  26.830  1.00  0.00           C0.      0
ATOM   4035  HA  CYS A 262      32.712  54.589  26.326  1.00  0.00           H0.      0
ATOM   4036  CB  CYS A 262      32.169  54.369  28.304  1.00  0.00           C0.      0
ATOM   4037  HB2 CYS A 262      32.958  53.619  28.353  1.00  0.00           H0.      0
ATOM   4038  HB3 CYS A 262      32.529  55.375  28.518  1.00  0.00           H0.      0
ATOM   4039  SG  CYS A 262      30.775  53.989  29.412  1.00  0.00           S0.      0
ATOM   4040  HG  CYS A 262      30.577  52.888  28.682  1.00  0.00           H0.      0
ATOM   4041  C   CYS A 262      31.155  52.935  26.326  1.00  0.00           C0.      0
ATOM   4042  O   CYS A 262      30.021  52.650  26.606  1.00  0.00           O0.      0
ATOM   4043  N   GLN A 263      32.074  51.971  26.014  1.00  0.00           N0.      0
ATOM   4044  H   GLN A 263      33.038  52.242  25.881  1.00  0.00           H0.      0
ATOM   4045  CA  GLN A 263      31.842  50.516  26.109  1.00  0.00           C0.      0
ATOM   4046  HA  GLN A 263      30.773  50.304  26.083  1.00  0.00           H0.      0
ATOM   4047  CB  GLN A 263      32.568  49.625  25.149  1.00  0.00           C0.      0
ATOM   4048  HB2 GLN A 263      33.650  49.758  25.117  1.00  0.00           H0.      0
ATOM   4049  HB3 GLN A 263      32.308  48.624  25.494  1.00  0.00           H0.      0
ATOM   4050  CG  GLN A 263      32.050  49.793  23.703  1.00  0.00           C0.      0
ATOM   4051  HG2 GLN A 263      32.080  48.822  23.208  1.00  0.00           H0.      0
ATOM   4052  HG3 GLN A 263      31.055  50.228  23.789  1.00  0.00           H0.      0
ATOM   4053  CD  GLN A 263      32.946  50.743  22.974  1.00  0.00           C0.      0
ATOM   4054  OE1 GLN A 263      34.158  50.595  22.892  1.00  0.00           O0.      0
ATOM   4055  NE2 GLN A 263      32.319  51.716  22.301  1.00  0.00           N0.      0
ATOM   4056 HE21 GLN A 263      32.847  52.270  21.642  1.00  0.00           H0.      0
ATOM   4057 HE22 GLN A 263      31.313  51.789  22.364  1.00  0.00           H0.      0
ATOM   4058  C   GLN A 263      32.333  50.082  27.444  1.00  0.00           C0.      0
ATOM   4059  O   GLN A 263      33.208  50.654  28.083  1.00  0.00           O0.      0
ATOM   4060  N   HID A 264      31.794  48.904  27.889  1.00  0.00           N0.      0
ATOM   4061  H   HID A 264      31.061  48.440  27.373  1.00  0.00           H0.      0
ATOM   4062  CA  HID A 264      32.183  48.209  29.128  1.00  0.00           C0.      0
ATOM   4063  HA  HID A 264      33.164  48.512  29.495  1.00  0.00           H0.      0
ATOM   4064  CB  HID A 264      31.151  48.682  30.207  1.00  0.00           C0.      0
ATOM   4065  HB2 HID A 264      31.351  49.737  30.396  1.00  0.00           H0.      0
ATOM   4066  HB3 HID A 264      30.153  48.714  29.769  1.00  0.00           H0.      0
ATOM   4067  CG  HID A 264      31.113  47.898  31.520  1.00  0.00           C0.      0
ATOM   4068  ND1 HID A 264      30.520  46.757  31.788  1.00  0.00           N0.      0
ATOM   4069  HD1 HID A 264      29.932  46.318  31.094  1.00  0.00           H0.      0
ATOM   4070  CE1 HID A 264      30.822  46.323  32.991  1.00  0.00           C0.      0
ATOM   4071  HE1 HID A 264      30.386  45.490  33.524  1.00  0.00           H0.      0
ATOM   4072  NE2 HID A 264      31.529  47.241  33.592  1.00  0.00           N0.      0
ATOM   4073  CD2 HID A 264      31.722  48.235  32.673  1.00  0.00           C0.      0
ATOM   4074  HD2 HID A 264      32.348  49.107  32.795  1.00  0.00           H0.      0
ATOM   4075  C   HID A 264      32.129  46.630  28.886  1.00  0.00           C0.      0
ATOM   4076  O   HID A 264      31.313  46.067  28.124  1.00  0.00           O0.      0
ATOM   4077  N   SER A 265      33.120  45.956  29.568  1.00  0.00           N0.      0
ATOM   4078  H   SER A 265      33.852  46.427  30.079  1.00  0.00           H0.      0
ATOM   4079  CA  SER A 265      33.127  44.547  29.947  1.00  0.00           C0.      0
ATOM   4080  HA  SER A 265      32.070  44.322  30.089  1.00  0.00           H0.      0
ATOM   4081  CB  SER A 265      33.706  43.704  28.758  1.00  0.00           C0.      0
ATOM   4082  HB2 SER A 265      33.767  42.633  28.954  1.00  0.00           H0.      0
ATOM   4083  HB3 SER A 265      32.871  43.650  28.059  1.00  0.00           H0.      0
ATOM   4084  OG  SER A 265      34.938  44.138  28.179  1.00  0.00           O0.      0
ATOM   4085  HG  SER A 265      34.852  45.082  28.026  1.00  0.00           H0.      0
ATOM   4086  C   SER A 265      33.928  44.083  31.125  1.00  0.00           C0.      0
ATOM   4087  O   SER A 265      34.812  44.812  31.492  1.00  0.00           O0.      0
ATOM   4088  N   VAL A 266      33.604  42.946  31.756  1.00  0.00           N0.      0
ATOM   4089  H   VAL A 266      33.124  42.182  31.302  1.00  0.00           H0.      0
ATOM   4090  CA  VAL A 266      34.248  42.535  32.993  1.00  0.00           C0.      0
ATOM   4091  HA  VAL A 266      35.126  43.175  33.088  1.00  0.00           H0.      0
ATOM   4092  CB  VAL A 266      33.272  42.683  34.193  1.00  0.00           C0.      0
ATOM   4093  HB  VAL A 266      32.738  43.619  34.025  1.00  0.00           H0.      0
ATOM   4094  CG1 VAL A 266      32.194  41.582  34.228  1.00  0.00           C0.      0
ATOM   4095 HG11 VAL A 266      31.481  41.658  33.407  1.00  0.00           H0.      0
ATOM   4096 HG12 VAL A 266      32.641  40.589  34.265  1.00  0.00           H0.      0
ATOM   4097 HG13 VAL A 266      31.597  41.693  35.134  1.00  0.00           H0.      0
ATOM   4098  CG2 VAL A 266      34.093  42.686  35.508  1.00  0.00           C0.      0
ATOM   4099 HG21 VAL A 266      35.014  43.266  35.569  1.00  0.00           H0.      0
ATOM   4100 HG22 VAL A 266      33.520  42.990  36.384  1.00  0.00           H0.      0
ATOM   4101 HG23 VAL A 266      34.285  41.623  35.659  1.00  0.00           H0.      0
ATOM   4102  C   VAL A 266      34.842  41.112  32.909  1.00  0.00           C0.      0
ATOM   4103  O   VAL A 266      34.431  40.337  32.086  1.00  0.00           O0.      0
ATOM   4104  N   LEU A 267      35.806  40.960  33.797  1.00  0.00           N0.      0
ATOM   4105  H   LEU A 267      36.036  41.787  34.329  1.00  0.00           H0.      0
ATOM   4106  CA  LEU A 267      36.729  39.877  33.907  1.00  0.00           C0.      0
ATOM   4107  HA  LEU A 267      36.427  38.974  33.377  1.00  0.00           H0.      0
ATOM   4108  CB  LEU A 267      38.113  40.332  33.323  1.00  0.00           C0.      0
ATOM   4109  HB2 LEU A 267      38.595  41.048  33.988  1.00  0.00           H0.      0
ATOM   4110  HB3 LEU A 267      38.698  39.415  33.399  1.00  0.00           H0.      0
ATOM   4111  CG  LEU A 267      38.107  40.901  31.965  1.00  0.00           C0.      0
ATOM   4112  HG  LEU A 267      37.269  41.567  31.759  1.00  0.00           H0.      0
ATOM   4113  CD1 LEU A 267      39.432  41.676  31.800  1.00  0.00           C0.      0
ATOM   4114 HD11 LEU A 267      39.501  42.107  30.801  1.00  0.00           H0.      0
ATOM   4115 HD12 LEU A 267      39.384  42.542  32.460  1.00  0.00           H0.      0
ATOM   4116 HD13 LEU A 267      40.277  40.994  31.896  1.00  0.00           H0.      0
ATOM   4117  CD2 LEU A 267      38.089  39.753  30.965  1.00  0.00           C0.      0
ATOM   4118 HD21 LEU A 267      38.990  39.150  31.084  1.00  0.00           H0.      0
ATOM   4119 HD22 LEU A 267      37.229  39.089  31.052  1.00  0.00           H0.      0
ATOM   4120 HD23 LEU A 267      38.182  40.167  29.961  1.00  0.00           H0.      0
ATOM   4121  C   LEU A 267      36.898  39.605  35.394  1.00  0.00           C0.      0
ATOM   4122  O   LEU A 267      36.782  40.523  36.167  1.00  0.00           O0.      0
ATOM   4123  N   GLY A 268      37.116  38.342  35.811  1.00  0.00           N0.      0
ATOM   4124  H   GLY A 268      37.112  37.594  35.131  1.00  0.00           H0.      0
ATOM   4125  CA  GLY A 268      37.548  37.855  37.124  1.00  0.00           C0.      0
ATOM   4126  HA2 GLY A 268      37.067  38.447  37.903  1.00  0.00           H0.      0
ATOM   4127  HA3 GLY A 268      37.300  36.810  37.308  1.00  0.00           H0.      0
ATOM   4128  C   GLY A 268      39.047  38.123  37.193  1.00  0.00           C0.      0
ATOM   4129  O   GLY A 268      39.542  39.228  36.987  1.00  0.00           O0.      0
ATOM   4130  N   ASP A 269      39.839  37.049  37.420  1.00  0.00           N0.      0
ATOM   4131  H   ASP A 269      39.349  36.175  37.546  1.00  0.00           H0.      0
ATOM   4132  CA  ASP A 269      41.269  37.082  37.597  1.00  0.00           C0.      0
ATOM   4133  HA  ASP A 269      41.569  38.030  38.044  1.00  0.00           H0.      0
ATOM   4134  CB  ASP A 269      41.779  36.021  38.628  1.00  0.00           C0.      0
ATOM   4135  HB2 ASP A 269      41.802  35.114  38.024  1.00  0.00           H0.      0
ATOM   4136  HB3 ASP A 269      42.785  36.287  38.951  1.00  0.00           H0.      0
ATOM   4137  CG  ASP A 269      40.908  35.727  39.841  1.00  0.00           C0.      0
ATOM   4138  OD1 ASP A 269      40.277  34.630  39.959  1.00  0.00           O0.      0
ATOM   4139  OD2 ASP A 269      40.768  36.594  40.764  1.00  0.00           O0.      0
ATOM   4140  C   ASP A 269      41.965  37.120  36.269  1.00  0.00           C0.      0
ATOM   4141  O   ASP A 269      42.555  36.119  35.963  1.00  0.00           O0.      0
ATOM   4142  N   PHE A 270      41.805  38.125  35.466  1.00  0.00           N0.      0
ATOM   4143  H   PHE A 270      41.106  38.789  35.768  1.00  0.00           H0.      0
ATOM   4144  CA  PHE A 270      42.026  38.013  33.988  1.00  0.00           C0.      0
ATOM   4145  HA  PHE A 270      41.732  38.964  33.544  1.00  0.00           H0.      0
ATOM   4146  CB  PHE A 270      43.548  37.881  33.681  1.00  0.00           C0.      0
ATOM   4147  HB2 PHE A 270      44.015  36.902  33.788  1.00  0.00           H0.      0
ATOM   4148  HB3 PHE A 270      43.633  37.921  32.596  1.00  0.00           H0.      0
ATOM   4149  CG  PHE A 270      44.340  39.068  34.190  1.00  0.00           C0.      0
ATOM   4150  CD1 PHE A 270      44.997  39.053  35.366  1.00  0.00           C0.      0
ATOM   4151  HD1 PHE A 270      44.947  38.139  35.939  1.00  0.00           H0.      0
ATOM   4152  CE1 PHE A 270      45.856  40.191  35.687  1.00  0.00           C0.      0
ATOM   4153  HE1 PHE A 270      46.380  40.116  36.629  1.00  0.00           H0.      0
ATOM   4154  CZ  PHE A 270      45.947  41.354  34.828  1.00  0.00           C0.      0
ATOM   4155  HZ  PHE A 270      46.604  42.155  35.132  1.00  0.00           H0.      0
ATOM   4156  CE2 PHE A 270      45.189  41.350  33.663  1.00  0.00           C0.      0
ATOM   4157  HE2 PHE A 270      45.165  42.266  33.091  1.00  0.00           H0.      0
ATOM   4158  CD2 PHE A 270      44.420  40.220  33.349  1.00  0.00           C0.      0
ATOM   4159  HD2 PHE A 270      43.899  40.260  32.404  1.00  0.00           H0.      0
ATOM   4160  C   PHE A 270      41.182  36.995  33.198  1.00  0.00           C0.      0
ATOM   4161  O   PHE A 270      40.986  37.108  31.994  1.00  0.00           O0.      0
ATOM   4162  N   LYS A 271      40.672  36.032  33.929  1.00  0.00           N0.      0
ATOM   4163  H   LYS A 271      41.012  35.979  34.879  1.00  0.00           H0.      0
ATOM   4164  CA  LYS A 271      39.669  35.055  33.494  1.00  0.00           C0.      0
ATOM   4165  HA  LYS A 271      40.134  34.580  32.630  1.00  0.00           H0.      0
ATOM   4166  CB  LYS A 271      39.521  34.029  34.693  1.00  0.00           C0.      0
ATOM   4167  HB2 LYS A 271      39.252  34.626  35.565  1.00  0.00           H0.      0
ATOM   4168  HB3 LYS A 271      38.733  33.293  34.534  1.00  0.00           H0.      0
ATOM   4169  CG  LYS A 271      40.864  33.240  35.034  1.00  0.00           C0.      0
ATOM   4170  HG2 LYS A 271      41.184  32.779  34.099  1.00  0.00           H0.      0
ATOM   4171  HG3 LYS A 271      41.736  33.825  35.327  1.00  0.00           H0.      0
ATOM   4172  CD  LYS A 271      40.596  32.145  36.056  1.00  0.00           C0.      0
ATOM   4173  HD2 LYS A 271      40.141  32.679  36.890  1.00  0.00           H0.      0
ATOM   4174  HD3 LYS A 271      39.960  31.380  35.609  1.00  0.00           H0.      0
ATOM   4175  CE  LYS A 271      41.988  31.588  36.327  1.00  0.00           C0.      0
ATOM   4176  HE2 LYS A 271      42.364  31.110  35.422  1.00  0.00           H0.      0
ATOM   4177  HE3 LYS A 271      42.694  32.387  36.555  1.00  0.00           H0.      0
ATOM   4178  NZ  LYS A 271      42.043  30.704  37.487  1.00  0.00           N0.      0
ATOM   4179  HZ1 LYS A 271      42.987  30.379  37.641  1.00  0.00           H0.      0
ATOM   4180  HZ2 LYS A 271      41.792  31.311  38.254  1.00  0.00           H0.      0
ATOM   4181  HZ3 LYS A 271      41.417  29.914  37.435  1.00  0.00           H0.      0
ATOM   4182  C   LYS A 271      38.276  35.681  33.029  1.00  0.00           C0.      0
ATOM   4183  O   LYS A 271      38.090  36.814  33.410  1.00  0.00           O0.      0
ATOM   4184  N   PRO A 272      37.378  35.002  32.312  1.00  0.00           N0.      0
ATOM   4185  CD  PRO A 272      37.665  33.813  31.528  1.00  0.00           C0.      0
ATOM   4186  HD2 PRO A 272      37.811  33.013  32.253  1.00  0.00           H0.      0
ATOM   4187  HD3 PRO A 272      38.516  34.029  30.881  1.00  0.00           H0.      0
ATOM   4188  CG  PRO A 272      36.400  33.460  30.703  1.00  0.00           C0.      0
ATOM   4189  HG2 PRO A 272      35.841  32.616  31.108  1.00  0.00           H0.      0
ATOM   4190  HG3 PRO A 272      36.653  33.331  29.651  1.00  0.00           H0.      0
ATOM   4191  CB  PRO A 272      35.484  34.682  30.849  1.00  0.00           C0.      0
ATOM   4192  HB2 PRO A 272      34.424  34.553  31.066  1.00  0.00           H0.      0
ATOM   4193  HB3 PRO A 272      35.606  35.343  29.991  1.00  0.00           H0.      0
ATOM   4194  CA  PRO A 272      36.004  35.437  32.076  1.00  0.00           C0.      0
ATOM   4195  HA  PRO A 272      36.001  36.482  31.766  1.00  0.00           H0.      0
ATOM   4196  C   PRO A 272      35.171  35.328  33.327  1.00  0.00           C0.      0
ATOM   4197  O   PRO A 272      35.488  34.501  34.205  1.00  0.00           O0.      0
ATOM   4198  N   TYR A 273      34.109  36.210  33.498  1.00  0.00           N0.      0
ATOM   4199  H   TYR A 273      33.898  36.762  32.679  1.00  0.00           H0.      0
ATOM   4200  CA  TYR A 273      33.061  36.165  34.523  1.00  0.00           C0.      0
ATOM   4201  HA  TYR A 273      32.973  35.123  34.831  1.00  0.00           H0.      0
ATOM   4202  CB  TYR A 273      33.499  36.931  35.775  1.00  0.00           C0.      0
ATOM   4203  HB2 TYR A 273      34.488  36.584  36.073  1.00  0.00           H0.      0
ATOM   4204  HB3 TYR A 273      33.545  38.016  35.680  1.00  0.00           H0.      0
ATOM   4205  CG  TYR A 273      32.614  36.677  37.041  1.00  0.00           C0.      0
ATOM   4206  CD1 TYR A 273      32.752  35.425  37.676  1.00  0.00           C0.      0
ATOM   4207  HD1 TYR A 273      33.320  34.660  37.168  1.00  0.00           H0.      0
ATOM   4208  CE1 TYR A 273      31.854  35.140  38.760  1.00  0.00           C0.      0
ATOM   4209  HE1 TYR A 273      31.885  34.162  39.216  1.00  0.00           H0.      0
ATOM   4210  CZ  TYR A 273      30.837  36.049  39.202  1.00  0.00           C0.      0
ATOM   4211  OH  TYR A 273      29.962  35.664  40.181  1.00  0.00           O0.      0
ATOM   4212  HH  TYR A 273      29.524  36.374  40.655  1.00  0.00           H0.      0
ATOM   4213  CE2 TYR A 273      30.736  37.327  38.526  1.00  0.00           C0.      0
ATOM   4214  HE2 TYR A 273      30.045  38.099  38.829  1.00  0.00           H0.      0
ATOM   4215  CD2 TYR A 273      31.645  37.616  37.497  1.00  0.00           C0.      0
ATOM   4216  HD2 TYR A 273      31.512  38.622  37.128  1.00  0.00           H0.      0
ATOM   4217  C   TYR A 273      31.686  36.548  33.979  1.00  0.00           C0.      0
ATOM   4218  O   TYR A 273      31.540  37.434  33.140  1.00  0.00           O0.      0
ATOM   4219  N   ARG A 274      30.642  35.932  34.531  1.00  0.00           N0.      0
ATOM   4220  H   ARG A 274      30.819  35.128  35.117  1.00  0.00           H0.      0
ATOM   4221  CA  ARG A 274      29.308  36.470  34.667  1.00  0.00           C0.      0
ATOM   4222  HA  ARG A 274      29.428  37.540  34.831  1.00  0.00           H0.      0
ATOM   4223  CB  ARG A 274      28.561  36.128  33.312  1.00  0.00           C0.      0
ATOM   4224  HB2 ARG A 274      27.547  36.529  33.308  1.00  0.00           H0.      0
ATOM   4225  HB3 ARG A 274      29.130  36.525  32.471  1.00  0.00           H0.      0
ATOM   4226  CG  ARG A 274      28.440  34.650  32.931  1.00  0.00           C0.      0
ATOM   4227  HG2 ARG A 274      28.181  34.546  31.877  1.00  0.00           H0.      0
ATOM   4228  HG3 ARG A 274      29.440  34.214  32.937  1.00  0.00           H0.      0
ATOM   4229  CD  ARG A 274      27.490  33.753  33.769  1.00  0.00           C0.      0
ATOM   4230  HD2 ARG A 274      27.976  33.624  34.736  1.00  0.00           H0.      0
ATOM   4231  HD3 ARG A 274      26.499  34.203  33.729  1.00  0.00           H0.      0
ATOM   4232  NE  ARG A 274      27.364  32.409  33.321  1.00  0.00           N0.      0
ATOM   4233  HE  ARG A 274      27.510  32.172  32.350  1.00  0.00           H0.      0
ATOM   4234  CZ  ARG A 274      26.786  31.445  33.996  1.00  0.00           C0.      0
ATOM   4235  NH1 ARG A 274      26.167  31.711  35.164  1.00  0.00           N0.      0
ATOM   4236 HH11 ARG A 274      26.081  32.672  35.463  1.00  0.00           H0.      0
ATOM   4237 HH12 ARG A 274      25.698  30.999  35.706  1.00  0.00           H0.      0
ATOM   4238  NH2 ARG A 274      26.708  30.275  33.340  1.00  0.00           N0.      0
ATOM   4239 HH21 ARG A 274      27.235  30.151  32.487  1.00  0.00           H0.      0
ATOM   4240 HH22 ARG A 274      26.026  29.607  33.669  1.00  0.00           H0.      0
ATOM   4241  C   ARG A 274      28.766  35.909  36.043  1.00  0.00           C0.      0
ATOM   4242  O   ARG A 274      29.179  34.834  36.447  1.00  0.00           O0.      0
ATOM   4243  N   PRO A 275      27.782  36.572  36.718  1.00  0.00           N0.      0
ATOM   4244  CD  PRO A 275      27.110  37.764  36.236  1.00  0.00           C0.      0
ATOM   4245  HD2 PRO A 275      26.465  37.573  35.378  1.00  0.00           H0.      0
ATOM   4246  HD3 PRO A 275      27.770  38.546  35.860  1.00  0.00           H0.      0
ATOM   4247  CG  PRO A 275      26.277  38.335  37.440  1.00  0.00           C0.      0
ATOM   4248  HG2 PRO A 275      25.422  38.990  37.271  1.00  0.00           H0.      0
ATOM   4249  HG3 PRO A 275      26.970  38.896  38.067  1.00  0.00           H0.      0
ATOM   4250  CB  PRO A 275      25.913  37.050  38.179  1.00  0.00           C0.      0
ATOM   4251  HB2 PRO A 275      24.911  36.700  37.933  1.00  0.00           H0.      0
ATOM   4252  HB3 PRO A 275      25.875  37.350  39.226  1.00  0.00           H0.      0
ATOM   4253  CA  PRO A 275      27.175  36.062  37.935  1.00  0.00           C0.      0
ATOM   4254  HA  PRO A 275      27.882  36.275  38.737  1.00  0.00           H0.      0
ATOM   4255  C   PRO A 275      26.702  34.604  37.877  1.00  0.00           C0.      0
ATOM   4256  O   PRO A 275      26.346  33.990  36.829  1.00  0.00           O0.      0
ATOM   4257  N   GLY A 276      26.742  33.871  39.041  1.00  0.00           N0.      0
ATOM   4258  H   GLY A 276      27.050  34.284  39.910  1.00  0.00           H0.      0
ATOM   4259  CA  GLY A 276      26.156  32.509  39.166  1.00  0.00           C0.      0
ATOM   4260  HA2 GLY A 276      25.639  32.430  40.123  1.00  0.00           H0.      0
ATOM   4261  HA3 GLY A 276      25.461  32.382  38.336  1.00  0.00           H0.      0
ATOM   4262  C   GLY A 276      27.201  31.350  39.078  1.00  0.00           C0.      0
ATOM   4263  O   GLY A 276      26.837  30.252  39.416  1.00  0.00           O0.      0
ATOM   4264  N   GLN A 277      28.441  31.593  38.640  1.00  0.00           N0.      0
ATOM   4265  H   GLN A 277      28.692  32.547  38.426  1.00  0.00           H0.      0
ATOM   4266  CA  GLN A 277      29.334  30.459  38.230  1.00  0.00           C0.      0
ATOM   4267  HA  GLN A 277      28.719  29.818  37.598  1.00  0.00           H0.      0
ATOM   4268  CB  GLN A 277      30.517  30.995  37.350  1.00  0.00           C0.      0
ATOM   4269  HB2 GLN A 277      31.067  31.772  37.881  1.00  0.00           H0.      0
ATOM   4270  HB3 GLN A 277      31.236  30.203  37.140  1.00  0.00           H0.      0
ATOM   4271  CG  GLN A 277      30.007  31.623  36.022  1.00  0.00           C0.      0
ATOM   4272  HG2 GLN A 277      28.985  31.962  36.191  1.00  0.00           H0.      0
ATOM   4273  HG3 GLN A 277      30.642  32.437  35.671  1.00  0.00           H0.      0
ATOM   4274  CD  GLN A 277      30.064  30.587  34.955  1.00  0.00           C0.      0
ATOM   4275  OE1 GLN A 277      29.818  29.453  35.116  1.00  0.00           O0.      0
ATOM   4276  NE2 GLN A 277      30.423  30.964  33.770  1.00  0.00           N0.      0
ATOM   4277 HE21 GLN A 277      30.607  30.197  33.139  1.00  0.00           H0.      0
ATOM   4278 HE22 GLN A 277      30.982  31.784  33.582  1.00  0.00           H0.      0
ATOM   4279  C   GLN A 277      29.904  29.524  39.375  1.00  0.00           C0.      0
ATOM   4280  O   GLN A 277      30.003  30.004  40.503  1.00  0.00           O0.      0
ATOM   4281  N   ALA A 278      30.287  28.324  39.114  1.00  0.00           N0.      0
ATOM   4282  H   ALA A 278      30.171  28.096  38.136  1.00  0.00           H0.      0
ATOM   4283  CA  ALA A 278      31.127  27.473  39.983  1.00  0.00           C0.      0
ATOM   4284  HA  ALA A 278      30.865  27.497  41.041  1.00  0.00           H0.      0
ATOM   4285  CB  ALA A 278      31.140  26.060  39.404  1.00  0.00           C0.      0
ATOM   4286  HB1 ALA A 278      30.112  25.749  39.218  1.00  0.00           H0.      0
ATOM   4287  HB2 ALA A 278      31.682  25.956  38.464  1.00  0.00           H0.      0
ATOM   4288  HB3 ALA A 278      31.464  25.333  40.149  1.00  0.00           H0.      0
ATOM   4289  C   ALA A 278      32.510  28.089  40.091  1.00  0.00           C0.      0
ATOM   4290  O   ALA A 278      32.986  28.076  41.252  1.00  0.00           O0.      0
ATOM   4291  N   TYR A 279      33.070  28.739  39.067  1.00  0.00           N0.      0
ATOM   4292  H   TYR A 279      32.499  28.786  38.235  1.00  0.00           H0.      0
ATOM   4293  CA  TYR A 279      34.254  29.552  39.247  1.00  0.00           C0.      0
ATOM   4294  HA  TYR A 279      34.978  28.875  39.700  1.00  0.00           H0.      0
ATOM   4295  CB  TYR A 279      34.771  30.127  37.891  1.00  0.00           C0.      0
ATOM   4296  HB2 TYR A 279      35.185  29.304  37.308  1.00  0.00           H0.      0
ATOM   4297  HB3 TYR A 279      33.890  30.423  37.322  1.00  0.00           H0.      0
ATOM   4298  CG  TYR A 279      35.787  31.270  37.852  1.00  0.00           C0.      0
ATOM   4299  CD1 TYR A 279      35.498  32.491  37.230  1.00  0.00           C0.      0
ATOM   4300  HD1 TYR A 279      34.607  32.505  36.620  1.00  0.00           H0.      0
ATOM   4301  CE1 TYR A 279      36.379  33.611  37.262  1.00  0.00           C0.      0
ATOM   4302  HE1 TYR A 279      36.221  34.547  36.747  1.00  0.00           H0.      0
ATOM   4303  CZ  TYR A 279      37.569  33.463  38.059  1.00  0.00           C0.      0
ATOM   4304  OH  TYR A 279      38.460  34.504  38.182  1.00  0.00           O0.      0
ATOM   4305  HH  TYR A 279      39.073  34.414  38.916  1.00  0.00           H0.      0
ATOM   4306  CE2 TYR A 279      37.867  32.212  38.677  1.00  0.00           C0.      0
ATOM   4307  HE2 TYR A 279      38.772  32.148  39.263  1.00  0.00           H0.      0
ATOM   4308  CD2 TYR A 279      36.947  31.125  38.536  1.00  0.00           C0.      0
ATOM   4309  HD2 TYR A 279      37.138  30.155  38.971  1.00  0.00           H0.      0
ATOM   4310  C   TYR A 279      33.977  30.716  40.281  1.00  0.00           C0.      0
ATOM   4311  O   TYR A 279      33.004  31.446  40.202  1.00  0.00           O0.      0
ATOM   4312  N   VAL A 280      34.910  30.830  41.284  1.00  0.00           N0.      0
ATOM   4313  H   VAL A 280      35.669  30.166  41.340  1.00  0.00           H0.      0
ATOM   4314  CA  VAL A 280      34.842  31.896  42.234  1.00  0.00           C0.      0
ATOM   4315  HA  VAL A 280      33.936  32.489  42.107  1.00  0.00           H0.      0
ATOM   4316  CB  VAL A 280      34.743  31.296  43.679  1.00  0.00           C0.      0
ATOM   4317  HB  VAL A 280      35.618  30.650  43.756  1.00  0.00           H0.      0
ATOM   4318  CG1 VAL A 280      34.958  32.365  44.796  1.00  0.00           C0.      0
ATOM   4319 HG11 VAL A 280      34.638  32.034  45.783  1.00  0.00           H0.      0
ATOM   4320 HG12 VAL A 280      35.939  32.839  44.838  1.00  0.00           H0.      0
ATOM   4321 HG13 VAL A 280      34.236  33.135  44.522  1.00  0.00           H0.      0
ATOM   4322  CG2 VAL A 280      33.445  30.537  43.921  1.00  0.00           C0.      0
ATOM   4323 HG21 VAL A 280      33.239  30.256  44.953  1.00  0.00           H0.      0
ATOM   4324 HG22 VAL A 280      32.571  30.975  43.438  1.00  0.00           H0.      0
ATOM   4325 HG23 VAL A 280      33.536  29.596  43.379  1.00  0.00           H0.      0
ATOM   4326  C   VAL A 280      36.112  32.753  42.057  1.00  0.00           C0.      0
ATOM   4327  O   VAL A 280      37.202  32.290  42.482  1.00  0.00           O0.      0
ATOM   4328  N   PRO A 281      36.024  33.974  41.488  1.00  0.00           N0.      0
ATOM   4329  CD  PRO A 281      34.889  34.556  40.749  1.00  0.00           C0.      0
ATOM   4330  HD2 PRO A 281      33.996  34.315  41.326  1.00  0.00           H0.      0
ATOM   4331  HD3 PRO A 281      34.738  33.961  39.848  1.00  0.00           H0.      0
ATOM   4332  CG  PRO A 281      35.167  36.074  40.470  1.00  0.00           C0.      0
ATOM   4333  HG2 PRO A 281      34.570  36.620  41.201  1.00  0.00           H0.      0
ATOM   4334  HG3 PRO A 281      34.826  36.328  39.467  1.00  0.00           H0.      0
ATOM   4335  CB  PRO A 281      36.690  36.127  40.678  1.00  0.00           C0.      0
ATOM   4336  HB2 PRO A 281      36.971  37.084  41.116  1.00  0.00           H0.      0
ATOM   4337  HB3 PRO A 281      37.161  36.128  39.695  1.00  0.00           H0.      0
ATOM   4338  CA  PRO A 281      37.163  34.942  41.503  1.00  0.00           C0.      0
ATOM   4339  HA  PRO A 281      37.996  34.366  41.102  1.00  0.00           H0.      0
ATOM   4340  C   PRO A 281      37.541  35.439  42.887  1.00  0.00           C0.      0
ATOM   4341  O   PRO A 281      36.833  35.362  43.843  1.00  0.00           O0.      0
ATOM   4342  N   CYS A 282      38.700  36.085  42.860  1.00  0.00           N0.      0
ATOM   4343  H   CYS A 282      39.166  36.116  41.965  1.00  0.00           H0.      0
ATOM   4344  CA  CYS A 282      39.362  36.859  43.957  1.00  0.00           C0.      0
ATOM   4345  HA  CYS A 282      38.946  36.690  44.950  1.00  0.00           H0.      0
ATOM   4346  CB  CYS A 282      40.803  36.379  44.176  1.00  0.00           C0.      0
ATOM   4347  HB2 CYS A 282      40.732  35.307  44.362  1.00  0.00           H0.      0
ATOM   4348  HB3 CYS A 282      41.475  36.563  43.338  1.00  0.00           H0.      0
ATOM   4349  SG  CYS A 282      41.476  37.180  45.617  1.00  0.00           S0.      0
ATOM   4350  HG  CYS A 282      42.605  36.467  45.652  1.00  0.00           H0.      0
ATOM   4351  C   CYS A 282      39.199  38.368  43.723  1.00  0.00           C0.      0
ATOM   4352  O   CYS A 282      38.771  39.115  44.583  1.00  0.00           O0.      0
ATOM   4353  N   TYR A 283      39.532  38.736  42.467  1.00  0.00           N0.      0
ATOM   4354  H   TYR A 283      39.937  38.073  41.822  1.00  0.00           H0.      0
ATOM   4355  CA  TYR A 283      39.556  40.056  41.890  1.00  0.00           C0.      0
ATOM   4356  HA  TYR A 283      39.096  40.772  42.571  1.00  0.00           H0.      0
ATOM   4357  CB  TYR A 283      40.952  40.352  41.441  1.00  0.00           C0.      0
ATOM   4358  HB2 TYR A 283      41.128  39.784  40.528  1.00  0.00           H0.      0
ATOM   4359  HB3 TYR A 283      40.929  41.408  41.172  1.00  0.00           H0.      0
ATOM   4360  CG  TYR A 283      42.097  40.181  42.476  1.00  0.00           C0.      0
ATOM   4361  CD1 TYR A 283      43.085  39.242  42.354  1.00  0.00           C0.      0
ATOM   4362  HD1 TYR A 283      43.176  38.634  41.466  1.00  0.00           H0.      0
ATOM   4363  CE1 TYR A 283      44.070  39.280  43.347  1.00  0.00           C0.      0
ATOM   4364  HE1 TYR A 283      44.932  38.630  43.374  1.00  0.00           H0.      0
ATOM   4365  CZ  TYR A 283      43.998  40.141  44.493  1.00  0.00           C0.      0
ATOM   4366  OH  TYR A 283      44.846  39.923  45.488  1.00  0.00           O0.      0
ATOM   4367  HH  TYR A 283      45.068  40.688  46.024  1.00  0.00           H0.      0
ATOM   4368  CE2 TYR A 283      42.985  41.091  44.562  1.00  0.00           C0.      0
ATOM   4369  HE2 TYR A 283      42.947  41.810  45.368  1.00  0.00           H0.      0
ATOM   4370  CD2 TYR A 283      41.972  41.117  43.552  1.00  0.00           C0.      0
ATOM   4371  HD2 TYR A 283      41.252  41.919  43.628  1.00  0.00           H0.      0
ATOM   4372  C   TYR A 283      38.684  39.998  40.651  1.00  0.00           C0.      0
ATOM   4373  O   TYR A 283      38.440  38.931  40.044  1.00  0.00           O0.      0
ATOM   4374  N   PHE A 284      38.144  41.186  40.328  1.00  0.00           N0.      0
ATOM   4375  H   PHE A 284      38.276  41.941  40.985  1.00  0.00           H0.      0
ATOM   4376  CA  PHE A 284      37.478  41.632  39.113  1.00  0.00           C0.      0
ATOM   4377  HA  PHE A 284      37.391  40.717  38.527  1.00  0.00           H0.      0
ATOM   4378  CB  PHE A 284      36.095  42.106  39.532  1.00  0.00           C0.      0
ATOM   4379  HB2 PHE A 284      36.233  42.881  40.286  1.00  0.00           H0.      0
ATOM   4380  HB3 PHE A 284      35.459  42.516  38.748  1.00  0.00           H0.      0
ATOM   4381  CG  PHE A 284      35.209  41.068  40.192  1.00  0.00           C0.      0
ATOM   4382  CD1 PHE A 284      34.560  41.458  41.382  1.00  0.00           C0.      0
ATOM   4383  HD1 PHE A 284      34.779  42.362  41.930  1.00  0.00           H0.      0
ATOM   4384  CE1 PHE A 284      33.517  40.657  41.848  1.00  0.00           C0.      0
ATOM   4385  HE1 PHE A 284      32.891  41.003  42.658  1.00  0.00           H0.      0
ATOM   4386  CZ  PHE A 284      33.013  39.614  41.043  1.00  0.00           C0.      0
ATOM   4387  HZ  PHE A 284      32.125  39.056  41.299  1.00  0.00           H0.      0
ATOM   4388  CE2 PHE A 284      33.717  39.207  39.962  1.00  0.00           C0.      0
ATOM   4389  HE2 PHE A 284      33.329  38.442  39.306  1.00  0.00           H0.      0
ATOM   4390  CD2 PHE A 284      34.772  39.918  39.479  1.00  0.00           C0.      0
ATOM   4391  HD2 PHE A 284      35.146  39.643  38.504  1.00  0.00           H0.      0
ATOM   4392  C   PHE A 284      38.292  42.685  38.407  1.00  0.00           C0.      0
ATOM   4393  O   PHE A 284      38.671  43.640  39.136  1.00  0.00           O0.      0
ATOM   4394  N   ILE A 285      38.389  42.654  37.092  1.00  0.00           N0.      0
ATOM   4395  H   ILE A 285      38.198  41.776  36.630  1.00  0.00           H0.      0
ATOM   4396  CA  ILE A 285      38.978  43.702  36.236  1.00  0.00           C0.      0
ATOM   4397  HA  ILE A 285      39.203  44.532  36.905  1.00  0.00           H0.      0
ATOM   4398  CB  ILE A 285      40.376  43.217  35.690  1.00  0.00           C0.      0
ATOM   4399  HB  ILE A 285      40.061  42.340  35.125  1.00  0.00           H0.      0
ATOM   4400  CG2 ILE A 285      40.938  44.320  34.854  1.00  0.00           C0.      0
ATOM   4401 HG21 ILE A 285      40.236  44.692  34.107  1.00  0.00           H0.      0
ATOM   4402 HG22 ILE A 285      40.930  45.126  35.588  1.00  0.00           H0.      0
ATOM   4403 HG23 ILE A 285      41.889  43.989  34.437  1.00  0.00           H0.      0
ATOM   4404  CG1 ILE A 285      41.426  42.878  36.743  1.00  0.00           C0.      0
ATOM   4405 HG12 ILE A 285      42.218  43.627  36.737  1.00  0.00           H0.      0
ATOM   4406 HG13 ILE A 285      41.064  42.769  37.766  1.00  0.00           H0.      0
ATOM   4407  CD1 ILE A 285      42.152  41.465  36.427  1.00  0.00           C0.      0
ATOM   4408 HD11 ILE A 285      41.447  40.634  36.401  1.00  0.00           H0.      0
ATOM   4409 HD12 ILE A 285      42.746  41.491  35.513  1.00  0.00           H0.      0
ATOM   4410 HD13 ILE A 285      42.857  41.382  37.254  1.00  0.00           H0.      0
ATOM   4411  C   ILE A 285      38.010  44.142  35.208  1.00  0.00           C0.      0
ATOM   4412  O   ILE A 285      37.377  43.286  34.493  1.00  0.00           O0.      0
ATOM   4413  N   HID A 286      37.743  45.403  35.122  1.00  0.00           N0.      0
ATOM   4414  H   HID A 286      38.262  46.030  35.719  1.00  0.00           H0.      0
ATOM   4415  CA  HID A 286      36.878  46.018  34.177  1.00  0.00           C0.      0
ATOM   4416  HA  HID A 286      36.255  45.221  33.770  1.00  0.00           H0.      0
ATOM   4417  CB  HID A 286      35.877  47.047  34.729  1.00  0.00           C0.      0
ATOM   4418  HB2 HID A 286      36.402  47.819  35.292  1.00  0.00           H0.      0
ATOM   4419  HB3 HID A 286      35.344  47.546  33.919  1.00  0.00           H0.      0
ATOM   4420  CG  HID A 286      34.851  46.490  35.630  1.00  0.00           C0.      0
ATOM   4421  ND1 HID A 286      33.477  46.571  35.516  1.00  0.00           N0.      0
ATOM   4422  HD1 HID A 286      32.955  47.019  34.776  1.00  0.00           H0.      0
ATOM   4423  CE1 HID A 286      32.930  45.959  36.550  1.00  0.00           C0.      0
ATOM   4424  HE1 HID A 286      31.864  45.793  36.604  1.00  0.00           H0.      0
ATOM   4425  NE2 HID A 286      33.896  45.448  37.320  1.00  0.00           N0.      0
ATOM   4426  CD2 HID A 286      35.084  45.813  36.780  1.00  0.00           C0.      0
ATOM   4427  HD2 HID A 286      36.093  45.608  37.105  1.00  0.00           H0.      0
ATOM   4428  C   HID A 286      37.708  46.595  33.017  1.00  0.00           C0.      0
ATOM   4429  O   HID A 286      38.472  47.476  33.405  1.00  0.00           O0.      0
ATOM   4430  N   VAL A 287      37.538  46.250  31.734  1.00  0.00           N0.      0
ATOM   4431  H   VAL A 287      36.830  45.547  31.581  1.00  0.00           H0.      0
ATOM   4432  CA  VAL A 287      37.973  47.101  30.620  1.00  0.00           C0.      0
ATOM   4433  HA  VAL A 287      38.767  47.781  30.931  1.00  0.00           H0.      0
ATOM   4434  CB  VAL A 287      38.350  46.281  29.371  1.00  0.00           C0.      0
ATOM   4435  HB  VAL A 287      37.442  45.830  28.971  1.00  0.00           H0.      0
ATOM   4436  CG1 VAL A 287      38.923  47.230  28.299  1.00  0.00           C0.      0
ATOM   4437 HG11 VAL A 287      39.929  47.602  28.494  1.00  0.00           H0.      0
ATOM   4438 HG12 VAL A 287      39.068  46.562  27.450  1.00  0.00           H0.      0
ATOM   4439 HG13 VAL A 287      38.252  48.047  28.035  1.00  0.00           H0.      0
ATOM   4440  CG2 VAL A 287      39.373  45.156  29.649  1.00  0.00           C0.      0
ATOM   4441 HG21 VAL A 287      40.380  45.439  29.956  1.00  0.00           H0.      0
ATOM   4442 HG22 VAL A 287      38.949  44.506  30.414  1.00  0.00           H0.      0
ATOM   4443 HG23 VAL A 287      39.500  44.538  28.760  1.00  0.00           H0.      0
ATOM   4444  C   VAL A 287      36.799  47.991  30.251  1.00  0.00           C0.      0
ATOM   4445  O   VAL A 287      35.755  47.621  29.753  1.00  0.00           O0.      0
ATOM   4446  N   LEU A 288      37.082  49.223  30.434  1.00  0.00           N0.      0
ATOM   4447  H   LEU A 288      38.014  49.375  30.790  1.00  0.00           H0.      0
ATOM   4448  CA  LEU A 288      36.383  50.444  29.858  1.00  0.00           C0.      0
ATOM   4449  HA  LEU A 288      35.403  50.245  29.425  1.00  0.00           H0.      0
ATOM   4450  CB  LEU A 288      36.127  51.517  30.870  1.00  0.00           C0.      0
ATOM   4451  HB2 LEU A 288      37.055  51.774  31.381  1.00  0.00           H0.      0
ATOM   4452  HB3 LEU A 288      35.909  52.402  30.273  1.00  0.00           H0.      0
ATOM   4453  CG  LEU A 288      35.064  51.310  31.960  1.00  0.00           C0.      0
ATOM   4454  HG  LEU A 288      35.323  52.052  32.715  1.00  0.00           H0.      0
ATOM   4455  CD1 LEU A 288      33.688  51.763  31.487  1.00  0.00           C0.      0
ATOM   4456 HD11 LEU A 288      33.397  51.006  30.759  1.00  0.00           H0.      0
ATOM   4457 HD12 LEU A 288      32.979  51.634  32.305  1.00  0.00           H0.      0
ATOM   4458 HD13 LEU A 288      33.791  52.702  30.943  1.00  0.00           H0.      0
ATOM   4459  CD2 LEU A 288      35.005  50.003  32.795  1.00  0.00           C0.      0
ATOM   4460 HD21 LEU A 288      34.753  49.254  32.044  1.00  0.00           H0.      0
ATOM   4461 HD22 LEU A 288      35.963  49.811  33.279  1.00  0.00           H0.      0
ATOM   4462 HD23 LEU A 288      34.249  50.056  33.578  1.00  0.00           H0.      0
ATOM   4463  C   LEU A 288      37.070  50.970  28.591  1.00  0.00           C0.      0
ATOM   4464  O   LEU A 288      38.302  50.931  28.474  1.00  0.00           O0.      0
ATOM   4465  N   LYS A 289      36.262  51.417  27.676  1.00  0.00           N0.      0
ATOM   4466  H   LYS A 289      35.287  51.356  27.932  1.00  0.00           H0.      0
ATOM   4467  CA  LYS A 289      36.605  52.257  26.564  1.00  0.00           C0.      0
ATOM   4468  HA  LYS A 289      37.598  52.644  26.791  1.00  0.00           H0.      0
ATOM   4469  CB  LYS A 289      36.651  51.379  25.352  1.00  0.00           C0.      0
ATOM   4470  HB2 LYS A 289      37.531  50.741  25.429  1.00  0.00           H0.      0
ATOM   4471  HB3 LYS A 289      35.761  50.758  25.256  1.00  0.00           H0.      0
ATOM   4472  CG  LYS A 289      36.607  52.245  24.061  1.00  0.00           C0.      0
ATOM   4473  HG2 LYS A 289      35.594  52.559  23.806  1.00  0.00           H0.      0
ATOM   4474  HG3 LYS A 289      37.209  53.139  24.229  1.00  0.00           H0.      0
ATOM   4475  CD  LYS A 289      37.111  51.598  22.790  1.00  0.00           C0.      0
ATOM   4476  HD2 LYS A 289      38.168  51.369  22.925  1.00  0.00           H0.      0
ATOM   4477  HD3 LYS A 289      36.520  50.693  22.647  1.00  0.00           H0.      0
ATOM   4478  CE  LYS A 289      37.112  52.600  21.608  1.00  0.00           C0.      0
ATOM   4479  HE2 LYS A 289      36.078  52.937  21.535  1.00  0.00           H0.      0
ATOM   4480  HE3 LYS A 289      37.775  53.405  21.925  1.00  0.00           H0.      0
ATOM   4481  NZ  LYS A 289      37.532  52.025  20.363  1.00  0.00           N0.      0
ATOM   4482  HZ1 LYS A 289      38.473  51.667  20.437  1.00  0.00           H0.      0
ATOM   4483  HZ2 LYS A 289      36.842  51.379  20.006  1.00  0.00           H0.      0
ATOM   4484  HZ3 LYS A 289      37.551  52.773  19.685  1.00  0.00           H0.      0
ATOM   4485  C   LYS A 289      35.693  53.438  26.441  1.00  0.00           C0.      0
ATOM   4486  O   LYS A 289      34.453  53.228  26.336  1.00  0.00           O0.      0
ATOM   4487  N   LYS A 290      36.300  54.655  26.361  1.00  0.00           N0.      0
ATOM   4488  H   LYS A 290      37.308  54.681  26.428  1.00  0.00           H0.      0
ATOM   4489  CA  LYS A 290      35.700  55.923  26.102  1.00  0.00           C0.      0
ATOM   4490  HA  LYS A 290      34.826  56.145  26.715  1.00  0.00           H0.      0
ATOM   4491  CB  LYS A 290      36.614  57.159  26.389  1.00  0.00           C0.      0
ATOM   4492  HB2 LYS A 290      37.006  57.018  27.396  1.00  0.00           H0.      0
ATOM   4493  HB3 LYS A 290      37.465  57.115  25.709  1.00  0.00           H0.      0
ATOM   4494  CG  LYS A 290      35.860  58.491  26.268  1.00  0.00           C0.      0
ATOM   4495  HG2 LYS A 290      35.554  58.662  25.236  1.00  0.00           H0.      0
ATOM   4496  HG3 LYS A 290      34.898  58.347  26.760  1.00  0.00           H0.      0
ATOM   4497  CD  LYS A 290      36.743  59.636  26.729  1.00  0.00           C0.      0
ATOM   4498  HD2 LYS A 290      37.092  59.297  27.704  1.00  0.00           H0.      0
ATOM   4499  HD3 LYS A 290      37.519  59.714  25.969  1.00  0.00           H0.      0
ATOM   4500  CE  LYS A 290      35.946  60.948  26.725  1.00  0.00           C0.      0
ATOM   4501  HE2 LYS A 290      36.200  61.480  25.808  1.00  0.00           H0.      0
ATOM   4502  HE3 LYS A 290      34.865  60.884  26.602  1.00  0.00           H0.      0
ATOM   4503  NZ  LYS A 290      36.484  61.872  27.727  1.00  0.00           N0.      0
ATOM   4504  HZ1 LYS A 290      36.485  61.532  28.678  1.00  0.00           H0.      0
ATOM   4505  HZ2 LYS A 290      37.399  62.092  27.360  1.00  0.00           H0.      0
ATOM   4506  HZ3 LYS A 290      36.026  62.770  27.787  1.00  0.00           H0.      0
ATOM   4507  C   LYS A 290      35.168  55.873  24.673  1.00  0.00           C0.      0
ATOM   4508  O   LYS A 290      35.957  55.666  23.742  1.00  0.00           O0.      0
ATOM   4509  N   THR A 291      33.872  56.315  24.441  1.00  0.00           N0.      0
ATOM   4510  H   THR A 291      33.308  56.643  25.211  1.00  0.00           H0.      0
ATOM   4511  CA  THR A 291      33.419  56.333  23.031  1.00  0.00           C0.      0
ATOM   4512  HA  THR A 291      33.641  55.372  22.569  1.00  0.00           H0.      0
ATOM   4513  CB  THR A 291      31.877  56.268  22.854  1.00  0.00           C0.      0
ATOM   4514  HB  THR A 291      31.546  56.494  21.840  1.00  0.00           H0.      0
ATOM   4515  CG2 THR A 291      31.331  54.851  23.152  1.00  0.00           C0.      0
ATOM   4516 HG21 THR A 291      30.243  54.793  23.193  1.00  0.00           H0.      0
ATOM   4517 HG22 THR A 291      31.697  54.138  22.414  1.00  0.00           H0.      0
ATOM   4518 HG23 THR A 291      31.830  54.535  24.068  1.00  0.00           H0.      0
ATOM   4519  OG1 THR A 291      31.149  57.212  23.677  1.00  0.00           O0.      0
ATOM   4520  HG1 THR A 291      31.168  58.067  23.242  1.00  0.00           H0.      0
ATOM   4521  C   THR A 291      34.050  57.327  22.146  1.00  0.00           C0.      0
ATOM   4522  O   THR A 291      34.180  58.500  22.588  1.00  0.00           O0.      0
ATOM   4523  N   GLY A 292      34.439  56.887  20.944  1.00  0.00           N0.      0
ATOM   4524  H   GLY A 292      34.351  55.897  20.764  1.00  0.00           H0.      0
ATOM   4525  CA  GLY A 292      35.067  57.700  19.933  1.00  0.00           C0.      0
ATOM   4526  HA2 GLY A 292      34.364  58.524  19.810  1.00  0.00           H0.      0
ATOM   4527  HA3 GLY A 292      36.006  58.128  20.283  1.00  0.00           H0.      0
ATOM   4528  C   GLY A 292      35.401  57.034  18.679  1.00  0.00           C0.      0
ATOM   4529  O   GLY A 292      35.544  55.789  18.717  1.00  0.00           O0.      0
ATOM   4530  OXT GLY A 292      35.318  57.706  17.628  1.00  0.00           O0.      0
ATOM   4531  N'  SAM A 293      49.801  48.270  40.997  1.00  0.00           N0.      0
ATOM   4532  CA' SAM A 293      50.757  48.314  42.186  1.00  0.00           C0.      0
ATOM   4533  C'  SAM A 293      51.392  46.946  42.540  1.00  0.00           C0.      0
ATOM   4534  O'  SAM A 293      50.712  45.909  42.357  1.00  0.00           O0.      0
ATOM   4535  CB  SAM A 293      50.017  48.817  43.480  1.00  0.00           C0.      0
ATOM   4536  CG  SAM A 293      48.849  47.966  43.982  1.00  0.00           C0.      0
ATOM   4537  SD  SAM A 293      48.574  48.315  45.789  1.00  0.00           S0.      0
ATOM   4538  CE  SAM A 293      47.458  46.900  46.011  1.00  0.00           C0.      0
ATOM   4539  C5' SAM A 293      47.213  49.640  45.799  1.00  0.00           C0.      0
ATOM   4540  C4' SAM A 293      47.875  50.976  45.590  1.00  0.00           C0.      0
ATOM   4541  O4' SAM A 293      46.873  51.913  45.548  1.00  0.00           O0.      0
ATOM   4542  C3' SAM A 293      48.921  51.395  46.621  1.00  0.00           C0.      0
ATOM   4543  O3' SAM A 293      50.208  51.550  46.092  1.00  0.00           O0.      0
ATOM   4544  C2' SAM A 293      48.326  52.697  47.141  1.00  0.00           C0.      0
ATOM   4545  O2' SAM A 293      49.283  53.667  47.549  1.00  0.00           O0.      0
[truncated: 6,254,513 more chars]
