# Supplementary material for: Computational Investigation of GNMT-Catalyzed Methyl Transfer Reaction: Integrating MD, QM, and ML Approaches
Source: J Comput Chem. Author manuscript; Available in PMC 2026 Jun 29. (PMC13312424; doi:10.1002/jcc.70434)
Supplement: SI-3 [file NIHMS2188582-supplement-SI-3.zip › MD-frame-pdbs/clustering-P1-1016.pdb]

ATOM      1  N   VAL A   1      36.599  89.158  56.064  1.00  0.00           N0.      0
ATOM      2  H1  VAL A   1      36.066  89.982  55.828  1.00  0.00           H0.      0
ATOM      3  H2  VAL A   1      37.343  89.437  56.688  1.00  0.00           H0.      0
ATOM      4  H3  VAL A   1      36.015  88.559  56.629  1.00  0.00           H0.      0
ATOM      5  CA  VAL A   1      37.150  88.417  54.861  1.00  0.00           C0.      0
ATOM      6  HA  VAL A   1      37.799  87.585  55.134  1.00  0.00           H0.      0
ATOM      7  CB  VAL A   1      35.967  87.812  54.047  1.00  0.00           C0.      0
ATOM      8  HB  VAL A   1      35.303  87.247  54.701  1.00  0.00           H0.      0
ATOM      9  CG1 VAL A   1      35.025  88.914  53.335  1.00  0.00           C0.      0
ATOM     10 HG11 VAL A   1      35.650  89.421  52.600  1.00  0.00           H0.      0
ATOM     11 HG12 VAL A   1      34.257  88.254  52.929  1.00  0.00           H0.      0
ATOM     12 HG13 VAL A   1      34.585  89.664  53.993  1.00  0.00           H0.      0
ATOM     13  CG2 VAL A   1      36.443  86.897  52.971  1.00  0.00           C0.      0
ATOM     14 HG21 VAL A   1      36.787  87.499  52.130  1.00  0.00           H0.      0
ATOM     15 HG22 VAL A   1      37.303  86.387  53.406  1.00  0.00           H0.      0
ATOM     16 HG23 VAL A   1      35.679  86.133  52.830  1.00  0.00           H0.      0
ATOM     17  C   VAL A   1      37.875  89.403  53.958  1.00  0.00           C0.      0
ATOM     18  O   VAL A   1      37.657  90.597  54.107  1.00  0.00           O0.      0
ATOM     19  N   ASP A   2      38.755  88.914  53.131  1.00  0.00           N0.      0
ATOM     20  H   ASP A   2      38.799  87.912  53.011  1.00  0.00           H0.      0
ATOM     21  CA  ASP A   2      39.668  89.718  52.320  1.00  0.00           C0.      0
ATOM     22  HA  ASP A   2      39.783  90.753  52.641  1.00  0.00           H0.      0
ATOM     23  CB  ASP A   2      41.071  89.117  52.277  1.00  0.00           C0.      0
ATOM     24  HB2 ASP A   2      40.999  88.146  51.787  1.00  0.00           H0.      0
ATOM     25  HB3 ASP A   2      41.697  89.728  51.627  1.00  0.00           H0.      0
ATOM     26  CG  ASP A   2      41.753  89.119  53.629  1.00  0.00           C0.      0
ATOM     27  OD1 ASP A   2      41.437  90.014  54.471  1.00  0.00           O0.      0
ATOM     28  OD2 ASP A   2      42.674  88.285  53.730  1.00  0.00           O0.      0
ATOM     29  C   ASP A   2      39.166  89.871  50.818  1.00  0.00           C0.      0
ATOM     30  O   ASP A   2      38.237  89.188  50.330  1.00  0.00           O0.      0
ATOM     31  N   SER A   3      39.718  90.850  50.106  1.00  0.00           N0.      0
ATOM     32  H   SER A   3      40.479  91.411  50.462  1.00  0.00           H0.      0
ATOM     33  CA  SER A   3      39.308  91.271  48.707  1.00  0.00           C0.      0
ATOM     34  HA  SER A   3      38.404  90.807  48.312  1.00  0.00           H0.      0
ATOM     35  CB  SER A   3      39.102  92.758  48.643  1.00  0.00           C0.      0
ATOM     36  HB2 SER A   3      40.053  93.243  48.867  1.00  0.00           H0.      0
ATOM     37  HB3 SER A   3      38.764  93.121  47.672  1.00  0.00           H0.      0
ATOM     38  OG  SER A   3      38.163  93.129  49.685  1.00  0.00           O0.      0
ATOM     39  HG  SER A   3      37.904  94.043  49.549  1.00  0.00           H0.      0
ATOM     40  C   SER A   3      40.382  90.909  47.683  1.00  0.00           C0.      0
ATOM     41  O   SER A   3      40.087  90.686  46.474  1.00  0.00           O0.      0
ATOM     42  N   VAL A   4      41.598  90.959  48.116  1.00  0.00           N0.      0
ATOM     43  H   VAL A   4      41.728  91.122  49.104  1.00  0.00           H0.      0
ATOM     44  CA  VAL A   4      42.789  90.723  47.243  1.00  0.00           C0.      0
ATOM     45  HA  VAL A   4      42.622  91.413  46.416  1.00  0.00           H0.      0
ATOM     46  CB  VAL A   4      43.985  91.203  48.055  1.00  0.00           C0.      0
ATOM     47  HB  VAL A   4      43.956  90.825  49.077  1.00  0.00           H0.      0
ATOM     48  CG1 VAL A   4      45.256  90.792  47.373  1.00  0.00           C0.      0
ATOM     49 HG11 VAL A   4      45.271  89.732  47.117  1.00  0.00           H0.      0
ATOM     50 HG12 VAL A   4      45.334  91.271  46.397  1.00  0.00           H0.      0
ATOM     51 HG13 VAL A   4      46.149  91.062  47.937  1.00  0.00           H0.      0
ATOM     52  CG2 VAL A   4      44.061  92.716  48.091  1.00  0.00           C0.      0
ATOM     53 HG21 VAL A   4      43.252  93.230  48.610  1.00  0.00           H0.      0
ATOM     54 HG22 VAL A   4      44.939  93.075  48.628  1.00  0.00           H0.      0
ATOM     55 HG23 VAL A   4      44.066  93.179  47.104  1.00  0.00           H0.      0
ATOM     56  C   VAL A   4      42.826  89.251  46.739  1.00  0.00           C0.      0
ATOM     57  O   VAL A   4      42.913  88.329  47.557  1.00  0.00           O0.      0
ATOM     58  N   TYR A   5      42.842  88.947  45.415  1.00  0.00           N0.      0
ATOM     59  H   TYR A   5      42.687  89.702  44.762  1.00  0.00           H0.      0
ATOM     60  CA  TYR A   5      42.892  87.524  44.899  1.00  0.00           C0.      0
ATOM     61  HA  TYR A   5      42.030  86.977  45.280  1.00  0.00           H0.      0
ATOM     62  CB  TYR A   5      42.448  87.701  43.413  1.00  0.00           C0.      0
ATOM     63  HB2 TYR A   5      41.441  88.076  43.236  1.00  0.00           H0.      0
ATOM     64  HB3 TYR A   5      43.157  88.406  42.979  1.00  0.00           H0.      0
ATOM     65  CG  TYR A   5      42.477  86.418  42.670  1.00  0.00           C0.      0
ATOM     66  CD1 TYR A   5      43.449  86.267  41.710  1.00  0.00           C0.      0
ATOM     67  HD1 TYR A   5      44.112  87.099  41.528  1.00  0.00           H0.      0
ATOM     68  CE1 TYR A   5      43.439  85.121  40.877  1.00  0.00           C0.      0
ATOM     69  HE1 TYR A   5      44.093  85.014  40.024  1.00  0.00           H0.      0
ATOM     70  CZ  TYR A   5      42.453  84.110  41.118  1.00  0.00           C0.      0
ATOM     71  OH  TYR A   5      42.292  83.105  40.226  1.00  0.00           O0.      0
ATOM     72  HH  TYR A   5      42.903  83.188  39.490  1.00  0.00           H0.      0
ATOM     73  CE2 TYR A   5      41.454  84.216  42.061  1.00  0.00           C0.      0
ATOM     74  HE2 TYR A   5      40.656  83.519  42.270  1.00  0.00           H0.      0
ATOM     75  CD2 TYR A   5      41.504  85.389  42.912  1.00  0.00           C0.      0
ATOM     76  HD2 TYR A   5      40.819  85.557  43.730  1.00  0.00           H0.      0
ATOM     77  C   TYR A   5      44.248  86.839  44.973  1.00  0.00           C0.      0
ATOM     78  O   TYR A   5      45.153  87.260  44.254  1.00  0.00           O0.      0
ATOM     79  N   ARG A   6      44.372  85.702  45.629  1.00  0.00           N0.      0
ATOM     80  H   ARG A   6      43.527  85.341  46.047  1.00  0.00           H0.      0
ATOM     81  CA  ARG A   6      45.548  84.738  45.540  1.00  0.00           C0.      0
ATOM     82  HA  ARG A   6      46.376  85.190  44.995  1.00  0.00           H0.      0
ATOM     83  CB  ARG A   6      46.091  84.310  46.986  1.00  0.00           C0.      0
ATOM     84  HB2 ARG A   6      45.313  83.663  47.391  1.00  0.00           H0.      0
ATOM     85  HB3 ARG A   6      47.001  83.727  46.846  1.00  0.00           H0.      0
ATOM     86  CG  ARG A   6      46.385  85.522  47.883  1.00  0.00           C0.      0
ATOM     87  HG2 ARG A   6      47.052  86.178  47.322  1.00  0.00           H0.      0
ATOM     88  HG3 ARG A   6      45.425  85.948  48.173  1.00  0.00           H0.      0
ATOM     89  CD  ARG A   6      47.097  84.999  49.203  1.00  0.00           C0.      0
ATOM     90  HD2 ARG A   6      48.035  84.483  49.001  1.00  0.00           H0.      0
ATOM     91  HD3 ARG A   6      47.389  85.903  49.738  1.00  0.00           H0.      0
ATOM     92  NE  ARG A   6      46.254  84.086  50.105  1.00  0.00           N0.      0
ATOM     93  HE  ARG A   6      46.324  83.084  50.008  1.00  0.00           H0.      0
ATOM     94  CZ  ARG A   6      45.283  84.464  50.824  1.00  0.00           C0.      0
ATOM     95  NH1 ARG A   6      44.669  83.483  51.411  1.00  0.00           N0.      0
ATOM     96 HH11 ARG A   6      44.925  82.542  51.150  1.00  0.00           H0.      0
ATOM     97 HH12 ARG A   6      43.924  83.738  52.044  1.00  0.00           H0.      0
ATOM     98  NH2 ARG A   6      44.945  85.726  50.996  1.00  0.00           N0.      0
ATOM     99 HH21 ARG A   6      45.340  86.476  50.447  1.00  0.00           H0.      0
ATOM    100 HH22 ARG A   6      44.122  85.895  51.557  1.00  0.00           H0.      0
ATOM    101  C   ARG A   6      45.090  83.552  44.773  1.00  0.00           C0.      0
ATOM    102  O   ARG A   6      44.082  83.004  45.099  1.00  0.00           O0.      0
ATOM    103  N   THR A   7      45.940  83.075  43.917  1.00  0.00           N0.      0
ATOM    104  H   THR A   7      46.795  83.568  43.702  1.00  0.00           H0.      0
ATOM    105  CA  THR A   7      45.686  81.924  43.011  1.00  0.00           C0.      0
ATOM    106  HA  THR A   7      44.759  81.960  42.439  1.00  0.00           H0.      0
ATOM    107  CB  THR A   7      46.793  81.886  41.969  1.00  0.00           C0.      0
ATOM    108  HB  THR A   7      47.785  81.977  42.412  1.00  0.00           H0.      0
ATOM    109  CG2 THR A   7      46.738  80.713  41.042  1.00  0.00           C0.      0
ATOM    110 HG21 THR A   7      47.666  80.775  40.473  1.00  0.00           H0.      0
ATOM    111 HG22 THR A   7      46.882  79.823  41.655  1.00  0.00           H0.      0
ATOM    112 HG23 THR A   7      45.899  80.678  40.348  1.00  0.00           H0.      0
ATOM    113  OG1 THR A   7      46.552  83.040  41.178  1.00  0.00           O0.      0
ATOM    114  HG1 THR A   7      46.871  83.875  41.528  1.00  0.00           H0.      0
ATOM    115  C   THR A   7      45.756  80.617  43.783  1.00  0.00           C0.      0
ATOM    116  O   THR A   7      46.635  80.519  44.658  1.00  0.00           O0.      0
ATOM    117  N   ARG A   8      44.795  79.661  43.585  1.00  0.00           N0.      0
ATOM    118  H   ARG A   8      44.042  79.690  42.913  1.00  0.00           H0.      0
ATOM    119  CA  ARG A   8      44.734  78.359  44.253  1.00  0.00           C0.      0
ATOM    120  HA  ARG A   8      44.680  78.506  45.331  1.00  0.00           H0.      0
ATOM    121  CB  ARG A   8      43.428  77.664  43.829  1.00  0.00           C0.      0
ATOM    122  HB2 ARG A   8      42.674  78.318  44.266  1.00  0.00           H0.      0
ATOM    123  HB3 ARG A   8      43.257  77.762  42.757  1.00  0.00           H0.      0
ATOM    124  CG  ARG A   8      43.280  76.245  44.365  1.00  0.00           C0.      0
ATOM    125  HG2 ARG A   8      43.862  75.648  43.663  1.00  0.00           H0.      0
ATOM    126  HG3 ARG A   8      43.567  76.192  45.415  1.00  0.00           H0.      0
ATOM    127  CD  ARG A   8      41.844  75.784  44.260  1.00  0.00           C0.      0
ATOM    128  HD2 ARG A   8      41.145  76.460  44.752  1.00  0.00           H0.      0
ATOM    129  HD3 ARG A   8      41.687  75.532  43.211  1.00  0.00           H0.      0
ATOM    130  NE  ARG A   8      41.803  74.546  45.040  1.00  0.00           N0.      0
ATOM    131  HE  ARG A   8      41.431  74.687  45.968  1.00  0.00           H0.      0
ATOM    132  CZ  ARG A   8      41.719  73.252  44.622  1.00  0.00           C0.      0
ATOM    133  NH1 ARG A   8      41.286  72.224  45.312  1.00  0.00           N0.      0
ATOM    134 HH11 ARG A   8      40.946  72.323  46.258  1.00  0.00           H0.      0
ATOM    135 HH12 ARG A   8      41.354  71.310  44.889  1.00  0.00           H0.      0
ATOM    136  NH2 ARG A   8      42.194  72.809  43.510  1.00  0.00           N0.      0
ATOM    137 HH21 ARG A   8      42.622  73.471  42.878  1.00  0.00           H0.      0
ATOM    138 HH22 ARG A   8      42.272  71.817  43.335  1.00  0.00           H0.      0
ATOM    139  C   ARG A   8      45.990  77.559  44.037  1.00  0.00           C0.      0
ATOM    140  O   ARG A   8      46.406  77.423  42.841  1.00  0.00           O0.      0
ATOM    141  N   SER A   9      46.517  76.916  45.100  1.00  0.00           N0.      0
ATOM    142  H   SER A   9      46.000  76.777  45.957  1.00  0.00           H0.      0
ATOM    143  CA  SER A   9      47.635  76.014  44.849  1.00  0.00           C0.      0
ATOM    144  HA  SER A   9      48.200  76.311  43.965  1.00  0.00           H0.      0
ATOM    145  CB  SER A   9      48.650  75.951  46.012  1.00  0.00           C0.      0
ATOM    146  HB2 SER A   9      49.501  75.323  45.747  1.00  0.00           H0.      0
ATOM    147  HB3 SER A   9      48.987  76.953  46.278  1.00  0.00           H0.      0
ATOM    148  OG  SER A   9      48.030  75.378  47.184  1.00  0.00           O0.      0
ATOM    149  HG  SER A   9      47.996  76.067  47.851  1.00  0.00           H0.      0
ATOM    150  C   SER A   9      47.082  74.612  44.675  1.00  0.00           C0.      0
ATOM    151  O   SER A   9      46.036  74.319  45.258  1.00  0.00           O0.      0
ATOM    152  N   LEU A  10      47.807  73.737  43.935  1.00  0.00           N0.      0
ATOM    153  H   LEU A  10      48.673  73.931  43.454  1.00  0.00           H0.      0
ATOM    154  CA  LEU A  10      47.425  72.302  43.940  1.00  0.00           C0.      0
ATOM    155  HA  LEU A  10      46.340  72.283  43.843  1.00  0.00           H0.      0
ATOM    156  CB  LEU A  10      48.203  71.515  42.850  1.00  0.00           C0.      0
ATOM    157  HB2 LEU A  10      49.246  71.469  43.165  1.00  0.00           H0.      0
ATOM    158  HB3 LEU A  10      47.814  70.497  42.868  1.00  0.00           H0.      0
ATOM    159  CG  LEU A  10      48.145  71.922  41.443  1.00  0.00           C0.      0
ATOM    160  HG  LEU A  10      48.455  72.942  41.212  1.00  0.00           H0.      0
ATOM    161  CD1 LEU A  10      49.093  71.019  40.645  1.00  0.00           C0.      0
ATOM    162 HD11 LEU A  10      48.768  69.981  40.717  1.00  0.00           H0.      0
ATOM    163 HD12 LEU A  10      49.046  71.129  39.561  1.00  0.00           H0.      0
ATOM    164 HD13 LEU A  10      50.102  71.174  41.026  1.00  0.00           H0.      0
ATOM    165  CD2 LEU A  10      46.686  71.764  41.020  1.00  0.00           C0.      0
ATOM    166 HD21 LEU A  10      46.258  70.804  41.309  1.00  0.00           H0.      0
ATOM    167 HD22 LEU A  10      46.197  72.612  41.500  1.00  0.00           H0.      0
ATOM    168 HD23 LEU A  10      46.575  71.981  39.958  1.00  0.00           H0.      0
ATOM    169  C   LEU A  10      47.700  71.667  45.352  1.00  0.00           C0.      0
ATOM    170  O   LEU A  10      47.163  70.658  45.778  1.00  0.00           O0.      0
ATOM    171  N   GLY A  11      48.630  72.341  46.037  1.00  0.00           N0.      0
ATOM    172  H   GLY A  11      49.050  73.129  45.565  1.00  0.00           H0.      0
ATOM    173  CA  GLY A  11      49.100  71.986  47.398  1.00  0.00           C0.      0
ATOM    174  HA2 GLY A  11      49.705  71.079  47.384  1.00  0.00           H0.      0
ATOM    175  HA3 GLY A  11      49.668  72.793  47.859  1.00  0.00           H0.      0
ATOM    176  C   GLY A  11      47.933  71.813  48.321  1.00  0.00           C0.      0
ATOM    177  O   GLY A  11      47.891  70.893  49.122  1.00  0.00           O0.      0
ATOM    178  N   VAL A  12      46.928  72.698  48.180  1.00  0.00           N0.      0
ATOM    179  H   VAL A  12      46.897  73.216  47.314  1.00  0.00           H0.      0
ATOM    180  CA  VAL A  12      45.795  72.811  49.107  1.00  0.00           C0.      0
ATOM    181  HA  VAL A  12      46.116  72.895  50.145  1.00  0.00           H0.      0
ATOM    182  CB  VAL A  12      44.975  74.101  48.864  1.00  0.00           C0.      0
ATOM    183  HB  VAL A  12      45.769  74.783  48.561  1.00  0.00           H0.      0
ATOM    184  CG1 VAL A  12      43.921  74.005  47.735  1.00  0.00           C0.      0
ATOM    185 HG11 VAL A  12      43.463  74.971  47.520  1.00  0.00           H0.      0
ATOM    186 HG12 VAL A  12      44.403  73.758  46.789  1.00  0.00           H0.      0
ATOM    187 HG13 VAL A  12      43.117  73.332  48.031  1.00  0.00           H0.      0
ATOM    188  CG2 VAL A  12      44.265  74.474  50.121  1.00  0.00           C0.      0
ATOM    189 HG21 VAL A  12      43.806  75.444  49.932  1.00  0.00           H0.      0
ATOM    190 HG22 VAL A  12      43.472  73.745  50.290  1.00  0.00           H0.      0
ATOM    191 HG23 VAL A  12      44.972  74.422  50.948  1.00  0.00           H0.      0
ATOM    192  C   VAL A  12      44.941  71.562  49.155  1.00  0.00           C0.      0
ATOM    193  O   VAL A  12      44.392  71.205  50.222  1.00  0.00           O0.      0
ATOM    194  N   ALA A  13      44.935  70.855  47.989  1.00  0.00           N0.      0
ATOM    195  H   ALA A  13      45.387  71.245  47.175  1.00  0.00           H0.      0
ATOM    196  CA  ALA A  13      44.169  69.608  47.663  1.00  0.00           C0.      0
ATOM    197  HA  ALA A  13      43.352  69.516  48.379  1.00  0.00           H0.      0
ATOM    198  CB  ALA A  13      43.625  69.696  46.195  1.00  0.00           C0.      0
ATOM    199  HB1 ALA A  13      44.453  69.880  45.510  1.00  0.00           H0.      0
ATOM    200  HB2 ALA A  13      43.014  68.856  45.865  1.00  0.00           H0.      0
ATOM    201  HB3 ALA A  13      43.020  70.603  46.178  1.00  0.00           H0.      0
ATOM    202  C   ALA A  13      45.110  68.400  47.806  1.00  0.00           C0.      0
ATOM    203  O   ALA A  13      45.021  67.418  47.121  1.00  0.00           O0.      0
ATOM    204  N   ALA A  14      46.047  68.451  48.746  1.00  0.00           N0.      0
ATOM    205  H   ALA A  14      46.123  69.311  49.269  1.00  0.00           H0.      0
ATOM    206  CA  ALA A  14      47.162  67.453  48.902  1.00  0.00           C0.      0
ATOM    207  HA  ALA A  14      46.757  66.450  48.769  1.00  0.00           H0.      0
ATOM    208  CB  ALA A  14      48.252  67.702  47.836  1.00  0.00           C0.      0
ATOM    209  HB1 ALA A  14      47.847  67.519  46.841  1.00  0.00           H0.      0
ATOM    210  HB2 ALA A  14      48.557  68.748  47.820  1.00  0.00           H0.      0
ATOM    211  HB3 ALA A  14      49.114  67.044  47.948  1.00  0.00           H0.      0
ATOM    212  C   ALA A  14      47.778  67.337  50.327  1.00  0.00           C0.      0
ATOM    213  O   ALA A  14      47.528  68.183  51.228  1.00  0.00           O0.      0
ATOM    214  N   GLU A  15      48.472  66.227  50.670  1.00  0.00           N0.      0
ATOM    215  H   GLU A  15      48.614  65.485  50.000  1.00  0.00           H0.      0
ATOM    216  CA  GLU A  15      48.656  65.951  52.117  1.00  0.00           C0.      0
ATOM    217  HA  GLU A  15      47.811  66.398  52.640  1.00  0.00           H0.      0
ATOM    218  CB  GLU A  15      48.671  64.396  52.458  1.00  0.00           C0.      0
ATOM    219  HB2 GLU A  15      47.871  64.018  51.821  1.00  0.00           H0.      0
ATOM    220  HB3 GLU A  15      49.573  63.899  52.102  1.00  0.00           H0.      0
ATOM    221  CG  GLU A  15      48.370  63.939  53.903  1.00  0.00           C0.      0
ATOM    222  HG2 GLU A  15      48.109  62.881  53.911  1.00  0.00           H0.      0
ATOM    223  HG3 GLU A  15      49.245  64.018  54.549  1.00  0.00           H0.      0
ATOM    224  CD  GLU A  15      47.158  64.713  54.431  1.00  0.00           C0.      0
ATOM    225  OE1 GLU A  15      46.061  64.533  53.838  1.00  0.00           O0.      0
ATOM    226  OE2 GLU A  15      47.222  65.501  55.405  1.00  0.00           O0.      0
ATOM    227  C   GLU A  15      49.865  66.694  52.645  1.00  0.00           C0.      0
ATOM    228  O   GLU A  15      49.978  66.694  53.880  1.00  0.00           O0.      0
ATOM    229  N   GLY A  16      50.701  67.363  51.883  1.00  0.00           N0.      0
ATOM    230  H   GLY A  16      50.598  67.188  50.894  1.00  0.00           H0.      0
ATOM    231  CA  GLY A  16      51.977  67.840  52.317  1.00  0.00           C0.      0
ATOM    232  HA2 GLY A  16      52.405  68.323  51.438  1.00  0.00           H0.      0
ATOM    233  HA3 GLY A  16      51.797  68.543  53.130  1.00  0.00           H0.      0
ATOM    234  C   GLY A  16      52.884  66.756  52.873  1.00  0.00           C0.      0
ATOM    235  O   GLY A  16      53.776  66.993  53.672  1.00  0.00           O0.      0
ATOM    236  N   ILE A  17      52.651  65.517  52.369  1.00  0.00           N0.      0
ATOM    237  H   ILE A  17      51.774  65.485  51.870  1.00  0.00           H0.      0
ATOM    238  CA  ILE A  17      53.446  64.316  52.522  1.00  0.00           C0.      0
ATOM    239  HA  ILE A  17      54.222  64.602  53.232  1.00  0.00           H0.      0
ATOM    240  CB  ILE A  17      52.772  63.114  53.162  1.00  0.00           C0.      0
ATOM    241  HB  ILE A  17      51.967  62.865  52.471  1.00  0.00           H0.      0
ATOM    242  CG2 ILE A  17      53.697  61.915  53.159  1.00  0.00           C0.      0
ATOM    243 HG21 ILE A  17      53.188  60.998  53.454  1.00  0.00           H0.      0
ATOM    244 HG22 ILE A  17      54.004  61.664  52.144  1.00  0.00           H0.      0
ATOM    245 HG23 ILE A  17      54.577  62.149  53.759  1.00  0.00           H0.      0
ATOM    246  CG1 ILE A  17      52.186  63.378  54.612  1.00  0.00           C0.      0
ATOM    247 HG12 ILE A  17      53.004  63.339  55.330  1.00  0.00           H0.      0
ATOM    248 HG13 ILE A  17      51.721  64.361  54.692  1.00  0.00           H0.      0
ATOM    249  CD1 ILE A  17      51.161  62.273  54.909  1.00  0.00           C0.      0
ATOM    250 HD11 ILE A  17      51.636  61.310  55.095  1.00  0.00           H0.      0
ATOM    251 HD12 ILE A  17      50.657  62.538  55.838  1.00  0.00           H0.      0
ATOM    252 HD13 ILE A  17      50.507  62.132  54.048  1.00  0.00           H0.      0
ATOM    253  C   ILE A  17      54.060  64.087  51.159  1.00  0.00           C0.      0
ATOM    254  O   ILE A  17      53.278  63.742  50.245  1.00  0.00           O0.      0
ATOM    255  N   PRO A  18      55.395  64.211  50.915  1.00  0.00           N0.      0
ATOM    256  CD  PRO A  18      56.325  64.582  51.862  1.00  0.00           C0.      0
ATOM    257  HD2 PRO A  18      56.147  64.070  52.808  1.00  0.00           H0.      0
ATOM    258  HD3 PRO A  18      56.306  65.633  52.150  1.00  0.00           H0.      0
ATOM    259  CG  PRO A  18      57.678  64.313  51.240  1.00  0.00           C0.      0
ATOM    260  HG2 PRO A  18      58.037  63.368  51.647  1.00  0.00           H0.      0
ATOM    261  HG3 PRO A  18      58.425  65.063  51.499  1.00  0.00           H0.      0
ATOM    262  CB  PRO A  18      57.458  64.136  49.760  1.00  0.00           C0.      0
ATOM    263  HB2 PRO A  18      58.197  63.460  49.330  1.00  0.00           H0.      0
ATOM    264  HB3 PRO A  18      57.501  65.089  49.232  1.00  0.00           H0.      0
ATOM    265  CA  PRO A  18      55.950  63.809  49.615  1.00  0.00           C0.      0
ATOM    266  HA  PRO A  18      55.484  64.424  48.845  1.00  0.00           H0.      0
ATOM    267  C   PRO A  18      55.753  62.367  49.253  1.00  0.00           C0.      0
ATOM    268  O   PRO A  18      55.331  61.574  50.064  1.00  0.00           O0.      0
ATOM    269  N   ASP A  19      55.921  62.011  47.970  1.00  0.00           N0.      0
ATOM    270  H   ASP A  19      56.098  62.705  47.258  1.00  0.00           H0.      0
ATOM    271  CA  ASP A  19      55.691  60.637  47.411  1.00  0.00           C0.      0
ATOM    272  HA  ASP A  19      54.625  60.488  47.239  1.00  0.00           H0.      0
ATOM    273  CB  ASP A  19      56.334  60.608  46.011  1.00  0.00           C0.      0
ATOM    274  HB2 ASP A  19      55.907  61.419  45.421  1.00  0.00           H0.      0
ATOM    275  HB3 ASP A  19      57.387  60.859  46.141  1.00  0.00           H0.      0
ATOM    276  CG  ASP A  19      56.150  59.249  45.344  1.00  0.00           C0.      0
ATOM    277  OD1 ASP A  19      56.712  59.122  44.229  1.00  0.00           O0.      0
ATOM    278  OD2 ASP A  19      55.430  58.331  45.725  1.00  0.00           O0.      0
ATOM    279  C   ASP A  19      56.335  59.580  48.307  1.00  0.00           C0.      0
ATOM    280  O   ASP A  19      57.553  59.620  48.416  1.00  0.00           O0.      0
ATOM    281  N   GLN A  20      55.557  58.627  48.815  1.00  0.00           N0.      0
ATOM    282  H   GLN A  20      54.562  58.657  48.641  1.00  0.00           H0.      0
ATOM    283  CA  GLN A  20      56.078  57.455  49.576  1.00  0.00           C0.      0
ATOM    284  HA  GLN A  20      56.641  57.895  50.399  1.00  0.00           H0.      0
ATOM    285  CB  GLN A  20      54.901  56.780  50.398  1.00  0.00           C0.      0
ATOM    286  HB2 GLN A  20      55.355  56.064  51.084  1.00  0.00           H0.      0
ATOM    287  HB3 GLN A  20      54.408  57.533  51.012  1.00  0.00           H0.      0
ATOM    288  CG  GLN A  20      53.861  56.014  49.642  1.00  0.00           C0.      0
ATOM    289  HG2 GLN A  20      53.286  56.710  49.030  1.00  0.00           H0.      0
ATOM    290  HG3 GLN A  20      54.330  55.351  48.915  1.00  0.00           H0.      0
ATOM    291  CD  GLN A  20      52.925  55.222  50.559  1.00  0.00           C0.      0
ATOM    292  OE1 GLN A  20      53.304  54.688  51.601  1.00  0.00           O0.      0
ATOM    293  NE2 GLN A  20      51.664  55.173  50.289  1.00  0.00           N0.      0
ATOM    294 HE21 GLN A  20      51.082  54.672  50.945  1.00  0.00           H0.      0
ATOM    295 HE22 GLN A  20      51.328  55.712  49.503  1.00  0.00           H0.      0
ATOM    296  C   GLN A  20      56.986  56.445  48.879  1.00  0.00           C0.      0
ATOM    297  O   GLN A  20      57.560  55.559  49.476  1.00  0.00           O0.      0
ATOM    298  N   TYR A  21      57.233  56.521  47.578  1.00  0.00           N0.      0
ATOM    299  H   TYR A  21      56.672  57.092  46.962  1.00  0.00           H0.      0
ATOM    300  CA  TYR A  21      58.278  55.778  46.822  1.00  0.00           C0.      0
ATOM    301  HA  TYR A  21      58.673  54.988  47.462  1.00  0.00           H0.      0
ATOM    302  CB  TYR A  21      57.712  55.226  45.548  1.00  0.00           C0.      0
ATOM    303  HB2 TYR A  21      57.350  56.134  45.066  1.00  0.00           H0.      0
ATOM    304  HB3 TYR A  21      58.562  54.849  44.980  1.00  0.00           H0.      0
ATOM    305  CG  TYR A  21      56.515  54.224  45.523  1.00  0.00           C0.      0
ATOM    306  CD1 TYR A  21      55.427  54.349  44.579  1.00  0.00           C0.      0
ATOM    307  HD1 TYR A  21      55.327  55.256  44.001  1.00  0.00           H0.      0
ATOM    308  CE1 TYR A  21      54.363  53.398  44.547  1.00  0.00           C0.      0
ATOM    309  HE1 TYR A  21      53.564  53.588  43.845  1.00  0.00           H0.      0
ATOM    310  CZ  TYR A  21      54.427  52.225  45.323  1.00  0.00           C0.      0
ATOM    311  OH  TYR A  21      53.594  51.179  45.206  1.00  0.00           O0.      0
ATOM    312  HH  TYR A  21      53.412  50.971  44.287  1.00  0.00           H0.      0
ATOM    313  CE2 TYR A  21      55.611  52.017  46.105  1.00  0.00           C0.      0
ATOM    314  HE2 TYR A  21      55.815  51.045  46.529  1.00  0.00           H0.      0
ATOM    315  CD2 TYR A  21      56.593  53.076  46.301  1.00  0.00           C0.      0
ATOM    316  HD2 TYR A  21      57.411  53.004  47.003  1.00  0.00           H0.      0
ATOM    317  C   TYR A  21      59.564  56.613  46.498  1.00  0.00           C0.      0
ATOM    318  O   TYR A  21      60.428  56.050  45.824  1.00  0.00           O0.      0
ATOM    319  N   ALA A  22      59.775  57.839  46.978  1.00  0.00           N0.      0
ATOM    320  H   ALA A  22      59.052  58.262  47.542  1.00  0.00           H0.      0
ATOM    321  CA  ALA A  22      60.860  58.729  46.571  1.00  0.00           C0.      0
ATOM    322  HA  ALA A  22      60.770  58.806  45.488  1.00  0.00           H0.      0
ATOM    323  CB  ALA A  22      60.610  60.122  47.058  1.00  0.00           C0.      0
ATOM    324  HB1 ALA A  22      59.819  60.621  46.497  1.00  0.00           H0.      0
ATOM    325  HB2 ALA A  22      60.432  60.283  48.122  1.00  0.00           H0.      0
ATOM    326  HB3 ALA A  22      61.498  60.713  46.833  1.00  0.00           H0.      0
ATOM    327  C   ALA A  22      62.319  58.368  46.877  1.00  0.00           C0.      0
ATOM    328  O   ALA A  22      63.154  58.900  46.198  1.00  0.00           O0.      0
ATOM    329  N   ASP A  23      62.690  57.544  47.849  1.00  0.00           N0.      0
ATOM    330  H   ASP A  23      61.924  57.257  48.441  1.00  0.00           H0.      0
ATOM    331  CA  ASP A  23      63.991  56.968  47.977  1.00  0.00           C0.      0
ATOM    332  HA  ASP A  23      64.820  57.676  47.987  1.00  0.00           H0.      0
ATOM    333  CB  ASP A  23      64.122  56.317  49.359  1.00  0.00           C0.      0
ATOM    334  HB2 ASP A  23      65.143  55.978  49.538  1.00  0.00           H0.      0
ATOM    335  HB3 ASP A  23      63.875  57.192  49.960  1.00  0.00           H0.      0
ATOM    336  CG  ASP A  23      63.294  55.035  49.682  1.00  0.00           C0.      0
ATOM    337  OD1 ASP A  23      63.145  54.725  50.871  1.00  0.00           O0.      0
ATOM    338  OD2 ASP A  23      62.757  54.448  48.743  1.00  0.00           O0.      0
ATOM    339  C   ASP A  23      64.431  56.055  46.845  1.00  0.00           C0.      0
ATOM    340  O   ASP A  23      65.613  55.668  46.697  1.00  0.00           O0.      0
ATOM    341  N   GLY A  24      63.483  55.637  45.955  1.00  0.00           N0.      0
ATOM    342  H   GLY A  24      62.529  55.948  46.072  1.00  0.00           H0.      0
ATOM    343  CA  GLY A  24      63.805  54.655  44.858  1.00  0.00           C0.      0
ATOM    344  HA2 GLY A  24      62.992  54.779  44.143  1.00  0.00           H0.      0
ATOM    345  HA3 GLY A  24      64.800  54.816  44.443  1.00  0.00           H0.      0
ATOM    346  C   GLY A  24      63.723  53.165  45.358  1.00  0.00           C0.      0
ATOM    347  O   GLY A  24      63.933  52.283  44.445  1.00  0.00           O0.      0
ATOM    348  N   GLU A  25      63.574  52.748  46.625  1.00  0.00           N0.      0
ATOM    349  H   GLU A  25      63.514  53.404  47.390  1.00  0.00           H0.      0
ATOM    350  CA  GLU A  25      63.837  51.334  47.032  1.00  0.00           C0.      0
ATOM    351  HA  GLU A  25      64.645  50.975  46.393  1.00  0.00           H0.      0
ATOM    352  CB  GLU A  25      64.153  51.348  48.550  1.00  0.00           C0.      0
ATOM    353  HB2 GLU A  25      64.852  52.176  48.664  1.00  0.00           H0.      0
ATOM    354  HB3 GLU A  25      63.226  51.620  49.054  1.00  0.00           H0.      0
ATOM    355  CG  GLU A  25      64.741  50.052  49.081  1.00  0.00           C0.      0
ATOM    356  HG2 GLU A  25      64.781  50.238  50.154  1.00  0.00           H0.      0
ATOM    357  HG3 GLU A  25      64.139  49.147  48.998  1.00  0.00           H0.      0
ATOM    358  CD  GLU A  25      66.165  49.688  48.538  1.00  0.00           C0.      0
ATOM    359  OE1 GLU A  25      66.692  48.725  49.112  1.00  0.00           O0.      0
ATOM    360  OE2 GLU A  25      66.645  50.207  47.565  1.00  0.00           O0.      0
ATOM    361  C   GLU A  25      62.715  50.268  46.769  1.00  0.00           C0.      0
ATOM    362  O   GLU A  25      63.148  49.178  46.422  1.00  0.00           O0.      0
ATOM    363  N   ALA A  26      61.489  50.518  46.998  1.00  0.00           N0.      0
ATOM    364  H   ALA A  26      61.123  51.384  47.368  1.00  0.00           H0.      0
ATOM    365  CA  ALA A  26      60.409  49.568  46.665  1.00  0.00           C0.      0
ATOM    366  HA  ALA A  26      60.519  48.638  47.222  1.00  0.00           H0.      0
ATOM    367  CB  ALA A  26      59.082  50.221  47.047  1.00  0.00           C0.      0
ATOM    368  HB1 ALA A  26      59.126  51.222  46.618  1.00  0.00           H0.      0
ATOM    369  HB2 ALA A  26      58.202  49.649  46.752  1.00  0.00           H0.      0
ATOM    370  HB3 ALA A  26      59.114  50.267  48.135  1.00  0.00           H0.      0
ATOM    371  C   ALA A  26      60.453  49.248  45.158  1.00  0.00           C0.      0
ATOM    372  O   ALA A  26      60.354  48.054  44.765  1.00  0.00           O0.      0
ATOM    373  N   ALA A  27      60.577  50.240  44.220  1.00  0.00           N0.      0
ATOM    374  H   ALA A  27      60.569  51.203  44.525  1.00  0.00           H0.      0
ATOM    375  CA  ALA A  27      60.522  49.882  42.773  1.00  0.00           C0.      0
ATOM    376  HA  ALA A  27      59.598  49.308  42.703  1.00  0.00           H0.      0
ATOM    377  CB  ALA A  27      60.418  51.089  41.849  1.00  0.00           C0.      0
ATOM    378  HB1 ALA A  27      59.378  51.418  41.864  1.00  0.00           H0.      0
ATOM    379  HB2 ALA A  27      61.026  51.892  42.266  1.00  0.00           H0.      0
ATOM    380  HB3 ALA A  27      60.756  50.931  40.826  1.00  0.00           H0.      0
ATOM    381  C   ALA A  27      61.721  49.032  42.311  1.00  0.00           C0.      0
ATOM    382  O   ALA A  27      61.557  48.162  41.473  1.00  0.00           O0.      0
ATOM    383  N   ARG A  28      62.957  49.147  42.943  1.00  0.00           N0.      0
ATOM    384  H   ARG A  28      62.981  49.751  43.753  1.00  0.00           H0.      0
ATOM    385  CA  ARG A  28      64.081  48.371  42.443  1.00  0.00           C0.      0
ATOM    386  HA  ARG A  28      64.153  48.790  41.439  1.00  0.00           H0.      0
ATOM    387  CB  ARG A  28      65.328  48.869  43.290  1.00  0.00           C0.      0
ATOM    388  HB2 ARG A  28      65.390  49.944  43.459  1.00  0.00           H0.      0
ATOM    389  HB3 ARG A  28      65.215  48.497  44.308  1.00  0.00           H0.      0
ATOM    390  CG  ARG A  28      66.665  48.345  42.673  1.00  0.00           C0.      0
ATOM    391  HG2 ARG A  28      66.826  47.304  42.956  1.00  0.00           H0.      0
ATOM    392  HG3 ARG A  28      66.673  48.511  41.595  1.00  0.00           H0.      0
ATOM    393  CD  ARG A  28      67.886  49.077  43.270  1.00  0.00           C0.      0
ATOM    394  HD2 ARG A  28      68.788  48.731  42.767  1.00  0.00           H0.      0
ATOM    395  HD3 ARG A  28      67.743  50.120  42.988  1.00  0.00           H0.      0
ATOM    396  NE  ARG A  28      67.878  48.917  44.727  1.00  0.00           N0.      0
ATOM    397  HE  ARG A  28      67.397  49.544  45.355  1.00  0.00           H0.      0
ATOM    398  CZ  ARG A  28      68.313  47.789  45.336  1.00  0.00           C0.      0
ATOM    399  NH1 ARG A  28      68.995  46.851  44.742  1.00  0.00           N0.      0
ATOM    400 HH11 ARG A  28      69.126  47.025  43.756  1.00  0.00           H0.      0
ATOM    401 HH12 ARG A  28      69.494  46.148  45.269  1.00  0.00           H0.      0
ATOM    402  NH2 ARG A  28      67.959  47.593  46.600  1.00  0.00           N0.      0
ATOM    403 HH21 ARG A  28      67.455  48.315  47.096  1.00  0.00           H0.      0
ATOM    404 HH22 ARG A  28      68.314  46.813  47.135  1.00  0.00           H0.      0
ATOM    405  C   ARG A  28      63.935  46.885  42.524  1.00  0.00           C0.      0
ATOM    406  O   ARG A  28      64.670  46.223  41.860  1.00  0.00           O0.      0
ATOM    407  N   VAL A  29      63.127  46.480  43.477  1.00  0.00           N0.      0
ATOM    408  H   VAL A  29      62.598  47.158  44.005  1.00  0.00           H0.      0
ATOM    409  CA  VAL A  29      62.847  45.102  43.845  1.00  0.00           C0.      0
ATOM    410  HA  VAL A  29      63.480  44.511  43.183  1.00  0.00           H0.      0
ATOM    411  CB  VAL A  29      63.278  44.810  45.301  1.00  0.00           C0.      0
ATOM    412  HB  VAL A  29      63.169  43.732  45.419  1.00  0.00           H0.      0
ATOM    413  CG1 VAL A  29      64.773  45.141  45.535  1.00  0.00           C0.      0
ATOM    414 HG11 VAL A  29      64.950  46.217  45.514  1.00  0.00           H0.      0
ATOM    415 HG12 VAL A  29      65.060  44.824  46.538  1.00  0.00           H0.      0
ATOM    416 HG13 VAL A  29      65.388  44.646  44.784  1.00  0.00           H0.      0
ATOM    417  CG2 VAL A  29      62.425  45.494  46.313  1.00  0.00           C0.      0
ATOM    418 HG21 VAL A  29      62.173  46.484  45.933  1.00  0.00           H0.      0
ATOM    419 HG22 VAL A  29      61.447  45.040  46.475  1.00  0.00           H0.      0
ATOM    420 HG23 VAL A  29      62.907  45.562  47.288  1.00  0.00           H0.      0
ATOM    421  C   VAL A  29      61.382  44.780  43.453  1.00  0.00           C0.      0
ATOM    422  O   VAL A  29      61.071  43.638  43.698  1.00  0.00           O0.      0
ATOM    423  N   TRP A  30      60.467  45.641  42.920  1.00  0.00           N0.      0
ATOM    424  H   TRP A  30      60.646  46.630  42.812  1.00  0.00           H0.      0
ATOM    425  CA  TRP A  30      59.044  45.190  42.759  1.00  0.00           C0.      0
ATOM    426  HA  TRP A  30      58.648  44.939  43.743  1.00  0.00           H0.      0
ATOM    427  CB  TRP A  30      58.302  46.388  42.246  1.00  0.00           C0.      0
ATOM    428  HB2 TRP A  30      58.622  47.321  42.710  1.00  0.00           H0.      0
ATOM    429  HB3 TRP A  30      58.457  46.411  41.168  1.00  0.00           H0.      0
ATOM    430  CG  TRP A  30      56.807  46.253  42.584  1.00  0.00           C0.      0
ATOM    431  CD1 TRP A  30      55.906  45.791  41.771  1.00  0.00           C0.      0
ATOM    432  HD1 TRP A  30      55.992  45.502  40.734  1.00  0.00           H0.      0
ATOM    433  NE1 TRP A  30      54.697  45.843  42.350  1.00  0.00           N0.      0
ATOM    434  HE1 TRP A  30      53.887  45.562  41.817  1.00  0.00           H0.      0
ATOM    435  CE2 TRP A  30      54.789  46.225  43.653  1.00  0.00           C0.      0
ATOM    436  CZ2 TRP A  30      53.905  46.204  44.760  1.00  0.00           C0.      0
ATOM    437  HZ2 TRP A  30      52.906  45.805  44.659  1.00  0.00           H0.      0
ATOM    438  CH2 TRP A  30      54.419  46.581  46.028  1.00  0.00           C0.      0
ATOM    439  HH2 TRP A  30      53.707  46.589  46.840  1.00  0.00           H0.      0
ATOM    440  CZ3 TRP A  30      55.703  47.102  46.147  1.00  0.00           C0.      0
ATOM    441  HZ3 TRP A  30      56.069  47.449  47.101  1.00  0.00           H0.      0
ATOM    442  CE3 TRP A  30      56.570  46.927  45.059  1.00  0.00           C0.      0
ATOM    443  HE3 TRP A  30      57.598  47.202  45.243  1.00  0.00           H0.      0
ATOM    444  CD2 TRP A  30      56.123  46.524  43.795  1.00  0.00           C0.      0
ATOM    445  C   TRP A  30      58.929  43.939  41.891  1.00  0.00           C0.      0
ATOM    446  O   TRP A  30      58.156  43.090  42.217  1.00  0.00           O0.      0
ATOM    447  N   GLN A  31      59.635  43.857  40.784  1.00  0.00           N0.      0
ATOM    448  H   GLN A  31      60.325  44.593  40.734  1.00  0.00           H0.      0
ATOM    449  CA  GLN A  31      59.735  42.662  39.928  1.00  0.00           C0.      0
ATOM    450  HA  GLN A  31      58.714  42.540  39.566  1.00  0.00           H0.      0
ATOM    451  CB  GLN A  31      60.644  42.698  38.718  1.00  0.00           C0.      0
ATOM    452  HB2 GLN A  31      61.678  42.646  39.060  1.00  0.00           H0.      0
ATOM    453  HB3 GLN A  31      60.357  41.842  38.107  1.00  0.00           H0.      0
ATOM    454  CG  GLN A  31      60.476  43.979  37.807  1.00  0.00           C0.      0
ATOM    455  HG2 GLN A  31      60.532  44.882  38.415  1.00  0.00           H0.      0
ATOM    456  HG3 GLN A  31      61.403  43.900  37.239  1.00  0.00           H0.      0
ATOM    457  CD  GLN A  31      59.283  43.997  36.860  1.00  0.00           C0.      0
ATOM    458  OE1 GLN A  31      58.153  43.741  37.178  1.00  0.00           O0.      0
ATOM    459  NE2 GLN A  31      59.596  44.297  35.630  1.00  0.00           N0.      0
ATOM    460 HE21 GLN A  31      58.862  44.270  34.937  1.00  0.00           H0.      0
ATOM    461 HE22 GLN A  31      60.575  44.290  35.382  1.00  0.00           H0.      0
ATOM    462  C   GLN A  31      60.099  41.380  40.716  1.00  0.00           C0.      0
ATOM    463  O   GLN A  31      59.479  40.280  40.435  1.00  0.00           O0.      0
ATOM    464  N   LEU A  32      61.038  41.487  41.650  1.00  0.00           N0.      0
ATOM    465  H   LEU A  32      61.352  42.435  41.801  1.00  0.00           H0.      0
ATOM    466  CA  LEU A  32      61.525  40.438  42.542  1.00  0.00           C0.      0
ATOM    467  HA  LEU A  32      61.603  39.577  41.879  1.00  0.00           H0.      0
ATOM    468  CB  LEU A  32      62.885  40.880  42.991  1.00  0.00           C0.      0
ATOM    469  HB2 LEU A  32      62.754  41.827  43.514  1.00  0.00           H0.      0
ATOM    470  HB3 LEU A  32      63.372  40.213  43.703  1.00  0.00           H0.      0
ATOM    471  CG  LEU A  32      63.918  41.239  41.856  1.00  0.00           C0.      0
ATOM    472  HG  LEU A  32      63.644  41.949  41.076  1.00  0.00           H0.      0
ATOM    473  CD1 LEU A  32      65.090  42.012  42.572  1.00  0.00           C0.      0
ATOM    474 HD11 LEU A  32      65.460  41.278  43.288  1.00  0.00           H0.      0
ATOM    475 HD12 LEU A  32      65.858  42.223  41.829  1.00  0.00           H0.      0
ATOM    476 HD13 LEU A  32      64.672  42.966  42.891  1.00  0.00           H0.      0
ATOM    477  CD2 LEU A  32      64.553  39.952  41.239  1.00  0.00           C0.      0
ATOM    478 HD21 LEU A  32      65.263  39.504  41.933  1.00  0.00           H0.      0
ATOM    479 HD22 LEU A  32      63.759  39.236  41.027  1.00  0.00           H0.      0
ATOM    480 HD23 LEU A  32      65.023  40.046  40.259  1.00  0.00           H0.      0
ATOM    481  C   LEU A  32      60.472  40.147  43.691  1.00  0.00           C0.      0
ATOM    482  O   LEU A  32      60.312  39.011  44.087  1.00  0.00           O0.      0
ATOM    483  N   TYR A  33      59.806  41.182  44.219  1.00  0.00           N0.      0
ATOM    484  H   TYR A  33      60.102  42.105  43.934  1.00  0.00           H0.      0
ATOM    485  CA  TYR A  33      58.728  41.081  45.208  1.00  0.00           C0.      0
ATOM    486  HA  TYR A  33      58.989  40.390  46.010  1.00  0.00           H0.      0
ATOM    487  CB  TYR A  33      58.324  42.438  45.757  1.00  0.00           C0.      0
ATOM    488  HB2 TYR A  33      59.153  42.829  46.346  1.00  0.00           H0.      0
ATOM    489  HB3 TYR A  33      58.239  43.130  44.920  1.00  0.00           H0.      0
ATOM    490  CG  TYR A  33      56.982  42.387  46.568  1.00  0.00           C0.      0
ATOM    491  CD1 TYR A  33      55.852  43.080  46.087  1.00  0.00           C0.      0
ATOM    492  HD1 TYR A  33      55.948  43.639  45.168  1.00  0.00           H0.      0
ATOM    493  CE1 TYR A  33      54.655  42.968  46.751  1.00  0.00           C0.      0
ATOM    494  HE1 TYR A  33      53.838  43.547  46.347  1.00  0.00           H0.      0
ATOM    495  CZ  TYR A  33      54.605  42.253  47.935  1.00  0.00           C0.      0
ATOM    496  OH  TYR A  33      53.441  42.002  48.579  1.00  0.00           O0.      0
ATOM    497  HH  TYR A  33      52.758  42.457  48.082  1.00  0.00           H0.      0
ATOM    498  CE2 TYR A  33      55.749  41.611  48.467  1.00  0.00           C0.      0
ATOM    499  HE2 TYR A  33      55.680  41.118  49.426  1.00  0.00           H0.      0
ATOM    500  CD2 TYR A  33      56.982  41.656  47.732  1.00  0.00           C0.      0
ATOM    501  HD2 TYR A  33      57.887  41.331  48.221  1.00  0.00           H0.      0
ATOM    502  C   TYR A  33      57.473  40.423  44.648  1.00  0.00           C0.      0
ATOM    503  O   TYR A  33      56.883  39.546  45.237  1.00  0.00           O0.      0
ATOM    504  N   ILE A  34      57.099  40.717  43.431  1.00  0.00           N0.      0
ATOM    505  H   ILE A  34      57.730  41.341  42.950  1.00  0.00           H0.      0
ATOM    506  CA  ILE A  34      56.162  39.920  42.640  1.00  0.00           C0.      0
ATOM    507  HA  ILE A  34      55.245  39.844  43.224  1.00  0.00           H0.      0
ATOM    508  CB  ILE A  34      55.864  40.670  41.242  1.00  0.00           C0.      0
ATOM    509  HB  ILE A  34      56.798  40.932  40.744  1.00  0.00           H0.      0
ATOM    510  CG2 ILE A  34      54.992  39.699  40.444  1.00  0.00           C0.      0
ATOM    511 HG21 ILE A  34      55.594  38.885  40.040  1.00  0.00           H0.      0
ATOM    512 HG22 ILE A  34      54.231  39.161  41.009  1.00  0.00           H0.      0
ATOM    513 HG23 ILE A  34      54.630  40.169  39.529  1.00  0.00           H0.      0
ATOM    514  CG1 ILE A  34      55.135  42.031  41.498  1.00  0.00           C0.      0
ATOM    515 HG12 ILE A  34      54.120  41.863  41.858  1.00  0.00           H0.      0
ATOM    516 HG13 ILE A  34      55.594  42.694  42.232  1.00  0.00           H0.      0
ATOM    517  CD1 ILE A  34      55.092  42.873  40.287  1.00  0.00           C0.      0
ATOM    518 HD11 ILE A  34      54.556  43.788  40.537  1.00  0.00           H0.      0
ATOM    519 HD12 ILE A  34      56.103  43.212  40.064  1.00  0.00           H0.      0
ATOM    520 HD13 ILE A  34      54.709  42.313  39.433  1.00  0.00           H0.      0
ATOM    521  C   ILE A  34      56.674  38.492  42.484  1.00  0.00           C0.      0
ATOM    522  O   ILE A  34      55.824  37.605  42.839  1.00  0.00           O0.      0
ATOM    523  N   GLY A  35      57.920  38.270  41.959  1.00  0.00           N0.      0
ATOM    524  H   GLY A  35      58.448  39.084  41.677  1.00  0.00           H0.      0
ATOM    525  CA  GLY A  35      58.253  36.879  41.440  1.00  0.00           C0.      0
ATOM    526  HA2 GLY A  35      59.342  36.826  41.455  1.00  0.00           H0.      0
ATOM    527  HA3 GLY A  35      57.874  36.210  42.213  1.00  0.00           H0.      0
ATOM    528  C   GLY A  35      57.762  36.580  40.056  1.00  0.00           C0.      0
ATOM    529  O   GLY A  35      57.489  37.452  39.229  1.00  0.00           O0.      0
ATOM    530  N   ASP A  36      57.477  35.275  39.858  1.00  0.00           N0.      0
ATOM    531  H   ASP A  36      57.682  34.594  40.575  1.00  0.00           H0.      0
ATOM    532  CA  ASP A  36      57.046  34.670  38.569  1.00  0.00           C0.      0
ATOM    533  HA  ASP A  36      57.871  34.864  37.883  1.00  0.00           H0.      0
ATOM    534  CB  ASP A  36      56.918  33.131  38.787  1.00  0.00           C0.      0
ATOM    535  HB2 ASP A  36      57.780  32.844  39.389  1.00  0.00           H0.      0
ATOM    536  HB3 ASP A  36      56.068  32.788  39.377  1.00  0.00           H0.      0
ATOM    537  CG  ASP A  36      56.916  32.290  37.494  1.00  0.00           C0.      0
ATOM    538  OD1 ASP A  36      57.601  31.232  37.432  1.00  0.00           O0.      0
ATOM    539  OD2 ASP A  36      56.302  32.719  36.515  1.00  0.00           O0.      0
ATOM    540  C   ASP A  36      55.731  35.209  38.048  1.00  0.00           C0.      0
ATOM    541  O   ASP A  36      54.688  34.996  38.677  1.00  0.00           O0.      0
ATOM    542  N   THR A  37      55.704  35.949  36.909  1.00  0.00           N0.      0
ATOM    543  H   THR A  37      56.531  35.929  36.329  1.00  0.00           H0.      0
ATOM    544  CA  THR A  37      54.532  36.496  36.233  1.00  0.00           C0.      0
ATOM    545  HA  THR A  37      54.078  37.069  37.041  1.00  0.00           H0.      0
ATOM    546  CB  THR A  37      55.027  37.481  35.113  1.00  0.00           C0.      0
ATOM    547  HB  THR A  37      54.121  37.823  34.614  1.00  0.00           H0.      0
ATOM    548  CG2 THR A  37      55.700  38.703  35.833  1.00  0.00           C0.      0
ATOM    549 HG21 THR A  37      55.916  39.450  35.070  1.00  0.00           H0.      0
ATOM    550 HG22 THR A  37      54.959  39.154  36.493  1.00  0.00           H0.      0
ATOM    551 HG23 THR A  37      56.673  38.497  36.279  1.00  0.00           H0.      0
ATOM    552  OG1 THR A  37      55.822  36.864  34.123  1.00  0.00           O0.      0
ATOM    553  HG1 THR A  37      55.343  36.124  33.744  1.00  0.00           H0.      0
ATOM    554  C   THR A  37      53.489  35.505  35.699  1.00  0.00           C0.      0
ATOM    555  O   THR A  37      52.267  35.803  35.682  1.00  0.00           O0.      0
ATOM    556  N   ARG A  38      53.870  34.305  35.391  1.00  0.00           N0.      0
ATOM    557  H   ARG A  38      54.855  34.092  35.455  1.00  0.00           H0.      0
ATOM    558  CA  ARG A  38      52.979  33.125  34.980  1.00  0.00           C0.      0
ATOM    559  HA  ARG A  38      52.294  33.394  34.176  1.00  0.00           H0.      0
ATOM    560  CB  ARG A  38      53.963  31.987  34.401  1.00  0.00           C0.      0
ATOM    561  HB2 ARG A  38      54.579  31.559  35.192  1.00  0.00           H0.      0
ATOM    562  HB3 ARG A  38      53.325  31.133  34.171  1.00  0.00           H0.      0
ATOM    563  CG  ARG A  38      54.850  32.278  33.150  1.00  0.00           C0.      0
ATOM    564  HG2 ARG A  38      54.182  32.543  32.330  1.00  0.00           H0.      0
ATOM    565  HG3 ARG A  38      55.337  33.231  33.362  1.00  0.00           H0.      0
ATOM    566  CD  ARG A  38      55.864  31.169  32.766  1.00  0.00           C0.      0
ATOM    567  HD2 ARG A  38      55.314  30.325  32.351  1.00  0.00           H0.      0
ATOM    568  HD3 ARG A  38      56.594  31.567  32.061  1.00  0.00           H0.      0
ATOM    569  NE  ARG A  38      56.639  30.806  34.004  1.00  0.00           N0.      0
ATOM    570  HE  ARG A  38      56.311  31.125  34.904  1.00  0.00           H0.      0
ATOM    571  CZ  ARG A  38      57.798  30.223  33.965  1.00  0.00           C0.      0
ATOM    572  NH1 ARG A  38      58.423  29.817  32.871  1.00  0.00           N0.      0
ATOM    573 HH11 ARG A  38      57.884  29.947  32.027  1.00  0.00           H0.      0
ATOM    574 HH12 ARG A  38      59.387  29.517  32.877  1.00  0.00           H0.      0
ATOM    575  NH2 ARG A  38      58.458  30.156  35.082  1.00  0.00           N0.      0
ATOM    576 HH21 ARG A  38      58.262  30.670  35.929  1.00  0.00           H0.      0
ATOM    577 HH22 ARG A  38      59.325  29.643  35.158  1.00  0.00           H0.      0
ATOM    578  C   ARG A  38      52.161  32.634  36.155  1.00  0.00           C0.      0
ATOM    579  O   ARG A  38      50.951  32.700  36.147  1.00  0.00           O0.      0
ATOM    580  N   SER A  39      52.949  32.473  37.254  1.00  0.00           N0.      0
ATOM    581  H   SER A  39      53.948  32.487  37.106  1.00  0.00           H0.      0
ATOM    582  CA  SER A  39      52.500  31.969  38.538  1.00  0.00           C0.      0
ATOM    583  HA  SER A  39      52.091  30.978  38.341  1.00  0.00           H0.      0
ATOM    584  CB  SER A  39      53.630  31.679  39.526  1.00  0.00           C0.      0
ATOM    585  HB2 SER A  39      54.455  31.104  39.107  1.00  0.00           H0.      0
ATOM    586  HB3 SER A  39      53.964  32.651  39.889  1.00  0.00           H0.      0
ATOM    587  OG  SER A  39      53.222  31.000  40.655  1.00  0.00           O0.      0
ATOM    588  HG  SER A  39      53.674  30.154  40.696  1.00  0.00           H0.      0
ATOM    589  C   SER A  39      51.480  32.873  39.165  1.00  0.00           C0.      0
ATOM    590  O   SER A  39      50.441  32.348  39.583  1.00  0.00           O0.      0
ATOM    591  N   ARG A  40      51.750  34.140  39.225  1.00  0.00           N0.      0
ATOM    592  H   ARG A  40      52.691  34.382  38.948  1.00  0.00           H0.      0
ATOM    593  CA  ARG A  40      50.756  35.234  39.498  1.00  0.00           C0.      0
ATOM    594  HA  ARG A  40      50.427  35.117  40.530  1.00  0.00           H0.      0
ATOM    595  CB  ARG A  40      51.459  36.655  39.394  1.00  0.00           C0.      0
ATOM    596  HB2 ARG A  40      52.237  36.659  40.157  1.00  0.00           H0.      0
ATOM    597  HB3 ARG A  40      51.954  36.815  38.436  1.00  0.00           H0.      0
ATOM    598  CG  ARG A  40      50.540  37.907  39.496  1.00  0.00           C0.      0
ATOM    599  HG2 ARG A  40      49.794  37.731  38.720  1.00  0.00           H0.      0
ATOM    600  HG3 ARG A  40      49.966  37.846  40.420  1.00  0.00           H0.      0
ATOM    601  CD  ARG A  40      51.191  39.291  39.389  1.00  0.00           C0.      0
ATOM    602  HD2 ARG A  40      51.999  39.390  40.114  1.00  0.00           H0.      0
ATOM    603  HD3 ARG A  40      51.696  39.388  38.428  1.00  0.00           H0.      0
ATOM    604  NE  ARG A  40      50.187  40.366  39.476  1.00  0.00           N0.      0
ATOM    605  HE  ARG A  40      49.416  40.269  38.831  1.00  0.00           H0.      0
ATOM    606  CZ  ARG A  40      50.281  41.522  40.067  1.00  0.00           C0.      0
ATOM    607  NH1 ARG A  40      51.267  41.720  40.860  1.00  0.00           N0.      0
ATOM    608 HH11 ARG A  40      51.929  41.022  41.168  1.00  0.00           H0.      0
ATOM    609 HH12 ARG A  40      51.143  42.530  41.450  1.00  0.00           H0.      0
ATOM    610  NH2 ARG A  40      49.496  42.505  40.004  1.00  0.00           N0.      0
ATOM    611 HH21 ARG A  40      48.709  42.576  39.375  1.00  0.00           H0.      0
ATOM    612 HH22 ARG A  40      49.470  43.182  40.753  1.00  0.00           H0.      0
ATOM    613  C   ARG A  40      49.414  35.143  38.666  1.00  0.00           C0.      0
ATOM    614  O   ARG A  40      48.316  34.816  39.129  1.00  0.00           O0.      0
ATOM    615  N   THR A  41      49.618  35.298  37.358  1.00  0.00           N0.      0
ATOM    616  H   THR A  41      50.577  35.558  37.179  1.00  0.00           H0.      0
ATOM    617  CA  THR A  41      48.579  35.207  36.309  1.00  0.00           C0.      0
ATOM    618  HA  THR A  41      47.792  35.960  36.357  1.00  0.00           H0.      0
ATOM    619  CB  THR A  41      49.328  35.336  34.984  1.00  0.00           C0.      0
ATOM    620  HB  THR A  41      50.147  34.631  34.841  1.00  0.00           H0.      0
ATOM    621  CG2 THR A  41      48.508  35.259  33.727  1.00  0.00           C0.      0
ATOM    622 HG21 THR A  41      49.140  35.418  32.853  1.00  0.00           H0.      0
ATOM    623 HG22 THR A  41      48.117  34.267  33.502  1.00  0.00           H0.      0
ATOM    624 HG23 THR A  41      47.651  35.932  33.751  1.00  0.00           H0.      0
ATOM    625  OG1 THR A  41      49.878  36.655  35.036  1.00  0.00           O0.      0
ATOM    626  HG1 THR A  41      50.820  36.484  35.107  1.00  0.00           H0.      0
ATOM    627  C   THR A  41      47.729  33.880  36.278  1.00  0.00           C0.      0
ATOM    628  O   THR A  41      46.562  33.998  35.906  1.00  0.00           O0.      0
ATOM    629  N   ALA A  42      48.275  32.739  36.772  1.00  0.00           N0.      0
ATOM    630  H   ALA A  42      49.283  32.804  36.754  1.00  0.00           H0.      0
ATOM    631  CA  ALA A  42      47.496  31.478  36.821  1.00  0.00           C0.      0
ATOM    632  HA  ALA A  42      47.156  31.316  35.798  1.00  0.00           H0.      0
ATOM    633  CB  ALA A  42      48.454  30.289  37.186  1.00  0.00           C0.      0
ATOM    634  HB1 ALA A  42      47.983  29.311  37.278  1.00  0.00           H0.      0
ATOM    635  HB2 ALA A  42      49.315  30.279  36.517  1.00  0.00           H0.      0
ATOM    636  HB3 ALA A  42      48.834  30.535  38.177  1.00  0.00           H0.      0
ATOM    637  C   ALA A  42      46.248  31.547  37.802  1.00  0.00           C0.      0
ATOM    638  O   ALA A  42      45.222  30.876  37.535  1.00  0.00           O0.      0
ATOM    639  N   GLU A  43      46.353  32.318  38.847  1.00  0.00           N0.      0
ATOM    640  H   GLU A  43      47.076  32.997  39.040  1.00  0.00           H0.      0
ATOM    641  CA  GLU A  43      45.321  32.488  39.912  1.00  0.00           C0.      0
ATOM    642  HA  GLU A  43      44.916  31.502  40.144  1.00  0.00           H0.      0
ATOM    643  CB  GLU A  43      45.954  33.044  41.278  1.00  0.00           C0.      0
ATOM    644  HB2 GLU A  43      46.345  34.061  41.240  1.00  0.00           H0.      0
ATOM    645  HB3 GLU A  43      45.263  33.047  42.121  1.00  0.00           H0.      0
ATOM    646  CG  GLU A  43      47.220  32.260  41.775  1.00  0.00           C0.      0
ATOM    647  HG2 GLU A  43      47.972  32.561  41.046  1.00  0.00           H0.      0
ATOM    648  HG3 GLU A  43      47.514  32.528  42.790  1.00  0.00           H0.      0
ATOM    649  CD  GLU A  43      46.976  30.737  41.789  1.00  0.00           C0.      0
ATOM    650  OE1 GLU A  43      45.824  30.293  41.878  1.00  0.00           O0.      0
ATOM    651  OE2 GLU A  43      48.026  30.080  41.800  1.00  0.00           O0.      0
ATOM    652  C   GLU A  43      44.102  33.396  39.521  1.00  0.00           C0.      0
ATOM    653  O   GLU A  43      43.109  33.347  40.237  1.00  0.00           O0.      0
ATOM    654  N   TYR A  44      44.215  34.099  38.416  1.00  0.00           N0.      0
ATOM    655  H   TYR A  44      44.962  33.840  37.789  1.00  0.00           H0.      0
ATOM    656  CA  TYR A  44      43.170  35.188  38.034  1.00  0.00           C0.      0
ATOM    657  HA  TYR A  44      42.220  34.729  38.307  1.00  0.00           H0.      0
ATOM    658  CB  TYR A  44      43.383  36.427  38.943  1.00  0.00           C0.      0
ATOM    659  HB2 TYR A  44      42.415  36.928  38.956  1.00  0.00           H0.      0
ATOM    660  HB3 TYR A  44      43.518  36.006  39.940  1.00  0.00           H0.      0
ATOM    661  CG  TYR A  44      44.557  37.341  38.622  1.00  0.00           C0.      0
ATOM    662  CD1 TYR A  44      44.441  38.346  37.655  1.00  0.00           C0.      0
ATOM    663  HD1 TYR A  44      43.633  38.381  36.939  1.00  0.00           H0.      0
ATOM    664  CE1 TYR A  44      45.413  39.403  37.606  1.00  0.00           C0.      0
ATOM    665  HE1 TYR A  44      45.233  40.123  36.822  1.00  0.00           H0.      0
ATOM    666  CZ  TYR A  44      46.528  39.320  38.509  1.00  0.00           C0.      0
ATOM    667  OH  TYR A  44      47.551  40.199  38.463  1.00  0.00           O0.      0
ATOM    668  HH  TYR A  44      47.286  41.115  38.353  1.00  0.00           H0.      0
ATOM    669  CE2 TYR A  44      46.661  38.217  39.434  1.00  0.00           C0.      0
ATOM    670  HE2 TYR A  44      47.528  38.167  40.076  1.00  0.00           H0.      0
ATOM    671  CD2 TYR A  44      45.679  37.275  39.471  1.00  0.00           C0.      0
ATOM    672  HD2 TYR A  44      45.789  36.488  40.202  1.00  0.00           H0.      0
ATOM    673  C   TYR A  44      42.942  35.474  36.558  1.00  0.00           C0.      0
ATOM    674  O   TYR A  44      41.939  36.217  36.318  1.00  0.00           O0.      0
ATOM    675  N   LYS A  45      43.614  34.834  35.647  1.00  0.00           N0.      0
ATOM    676  H   LYS A  45      44.458  34.381  35.969  1.00  0.00           H0.      0
ATOM    677  CA  LYS A  45      43.595  35.316  34.224  1.00  0.00           C0.      0
ATOM    678  HA  LYS A  45      43.770  36.392  34.199  1.00  0.00           H0.      0
ATOM    679  CB  LYS A  45      44.735  34.696  33.417  1.00  0.00           C0.      0
ATOM    680  HB2 LYS A  45      45.680  35.134  33.738  1.00  0.00           H0.      0
ATOM    681  HB3 LYS A  45      44.896  33.621  33.491  1.00  0.00           H0.      0
ATOM    682  CG  LYS A  45      44.619  34.831  31.832  1.00  0.00           C0.      0
ATOM    683  HG2 LYS A  45      43.700  34.376  31.463  1.00  0.00           H0.      0
ATOM    684  HG3 LYS A  45      44.534  35.893  31.601  1.00  0.00           H0.      0
ATOM    685  CD  LYS A  45      45.704  34.129  31.080  1.00  0.00           C0.      0
ATOM    686  HD2 LYS A  45      46.684  34.508  31.372  1.00  0.00           H0.      0
ATOM    687  HD3 LYS A  45      45.644  33.062  31.293  1.00  0.00           H0.      0
ATOM    688  CE  LYS A  45      45.526  34.434  29.606  1.00  0.00           C0.      0
ATOM    689  HE2 LYS A  45      44.578  33.976  29.326  1.00  0.00           H0.      0
ATOM    690  HE3 LYS A  45      45.593  35.511  29.454  1.00  0.00           H0.      0
ATOM    691  NZ  LYS A  45      46.541  33.837  28.745  1.00  0.00           N0.      0
ATOM    692  HZ1 LYS A  45      47.414  34.285  28.986  1.00  0.00           H0.      0
ATOM    693  HZ2 LYS A  45      46.551  32.833  28.859  1.00  0.00           H0.      0
ATOM    694  HZ3 LYS A  45      46.297  34.070  27.793  1.00  0.00           H0.      0
ATOM    695  C   LYS A  45      42.274  35.013  33.506  1.00  0.00           C0.      0
ATOM    696  O   LYS A  45      41.616  35.751  32.804  1.00  0.00           O0.      0
ATOM    697  N   ALA A  46      41.870  33.766  33.697  1.00  0.00           N0.      0
ATOM    698  H   ALA A  46      42.292  33.219  34.434  1.00  0.00           H0.      0
ATOM    699  CA  ALA A  46      40.739  33.187  33.009  1.00  0.00           C0.      0
ATOM    700  HA  ALA A  46      40.759  33.474  31.958  1.00  0.00           H0.      0
ATOM    701  CB  ALA A  46      40.773  31.616  33.040  1.00  0.00           C0.      0
ATOM    702  HB1 ALA A  46      40.041  31.379  32.269  1.00  0.00           H0.      0
ATOM    703  HB2 ALA A  46      41.752  31.243  32.737  1.00  0.00           H0.      0
ATOM    704  HB3 ALA A  46      40.578  31.321  34.071  1.00  0.00           H0.      0
ATOM    705  C   ALA A  46      39.386  33.726  33.576  1.00  0.00           C0.      0
ATOM    706  O   ALA A  46      38.405  34.011  32.809  1.00  0.00           O0.      0
ATOM    707  N   TRP A  47      39.414  34.123  34.810  1.00  0.00           N0.      0
ATOM    708  H   TRP A  47      40.210  33.849  35.367  1.00  0.00           H0.      0
ATOM    709  CA  TRP A  47      38.272  34.833  35.420  1.00  0.00           C0.      0
ATOM    710  HA  TRP A  47      37.401  34.229  35.167  1.00  0.00           H0.      0
ATOM    711  CB  TRP A  47      38.348  34.824  36.938  1.00  0.00           C0.      0
ATOM    712  HB2 TRP A  47      38.251  33.786  37.255  1.00  0.00           H0.      0
ATOM    713  HB3 TRP A  47      39.320  35.277  37.132  1.00  0.00           H0.      0
ATOM    714  CG  TRP A  47      37.237  35.583  37.632  1.00  0.00           C0.      0
ATOM    715  CD1 TRP A  47      36.017  35.111  37.894  1.00  0.00           C0.      0
ATOM    716  HD1 TRP A  47      35.677  34.095  37.757  1.00  0.00           H0.      0
ATOM    717  NE1 TRP A  47      35.284  36.159  38.503  1.00  0.00           N0.      0
ATOM    718  HE1 TRP A  47      34.299  36.099  38.722  1.00  0.00           H0.      0
ATOM    719  CE2 TRP A  47      35.921  37.355  38.431  1.00  0.00           C0.      0
ATOM    720  CZ2 TRP A  47      35.489  38.686  38.612  1.00  0.00           C0.      0
ATOM    721  HZ2 TRP A  47      34.451  38.928  38.786  1.00  0.00           H0.      0
ATOM    722  CH2 TRP A  47      36.376  39.744  38.460  1.00  0.00           C0.      0
ATOM    723  HH2 TRP A  47      36.102  40.775  38.630  1.00  0.00           H0.      0
ATOM    724  CZ3 TRP A  47      37.688  39.431  38.057  1.00  0.00           C0.      0
ATOM    725  HZ3 TRP A  47      38.418  40.212  37.905  1.00  0.00           H0.      0
ATOM    726  CE3 TRP A  47      38.124  38.096  37.835  1.00  0.00           C0.      0
ATOM    727  HE3 TRP A  47      39.019  37.863  37.278  1.00  0.00           H0.      0
ATOM    728  CD2 TRP A  47      37.215  37.021  37.968  1.00  0.00           C0.      0
ATOM    729  C   TRP A  47      38.161  36.267  34.885  1.00  0.00           C0.      0
ATOM    730  O   TRP A  47      37.055  36.681  34.721  1.00  0.00           O0.      0
ATOM    731  N   LEU A  48      39.241  36.999  34.734  1.00  0.00           N0.      0
ATOM    732  H   LEU A  48      40.110  36.536  34.957  1.00  0.00           H0.      0
ATOM    733  CA  LEU A  48      39.291  38.416  34.348  1.00  0.00           C0.      0
ATOM    734  HA  LEU A  48      38.597  38.927  35.015  1.00  0.00           H0.      0
ATOM    735  CB  LEU A  48      40.787  38.874  34.548  1.00  0.00           C0.      0
ATOM    736  HB2 LEU A  48      40.956  38.918  35.623  1.00  0.00           H0.      0
ATOM    737  HB3 LEU A  48      41.492  38.100  34.243  1.00  0.00           H0.      0
ATOM    738  CG  LEU A  48      41.265  40.170  33.893  1.00  0.00           C0.      0
ATOM    739  HG  LEU A  48      40.919  40.221  32.860  1.00  0.00           H0.      0
ATOM    740  CD1 LEU A  48      40.572  41.377  34.524  1.00  0.00           C0.      0
ATOM    741 HD11 LEU A  48      39.528  41.370  34.211  1.00  0.00           H0.      0
ATOM    742 HD12 LEU A  48      40.717  41.461  35.601  1.00  0.00           H0.      0
ATOM    743 HD13 LEU A  48      41.066  42.271  34.143  1.00  0.00           H0.      0
ATOM    744  CD2 LEU A  48      42.785  40.225  33.984  1.00  0.00           C0.      0
ATOM    745 HD21 LEU A  48      43.084  41.135  33.463  1.00  0.00           H0.      0
ATOM    746 HD22 LEU A  48      42.982  40.188  35.055  1.00  0.00           H0.      0
ATOM    747 HD23 LEU A  48      43.267  39.361  33.527  1.00  0.00           H0.      0
ATOM    748  C   LEU A  48      38.870  38.502  32.921  1.00  0.00           C0.      0
ATOM    749  O   LEU A  48      38.052  39.331  32.593  1.00  0.00           O0.      0
ATOM    750  N   LEU A  49      39.502  37.705  32.022  1.00  0.00           N0.      0
ATOM    751  H   LEU A  49      40.327  37.228  32.357  1.00  0.00           H0.      0
ATOM    752  CA  LEU A  49      39.191  37.675  30.686  1.00  0.00           C0.      0
ATOM    753  HA  LEU A  49      39.098  38.675  30.262  1.00  0.00           H0.      0
ATOM    754  CB  LEU A  49      40.216  36.864  29.832  1.00  0.00           C0.      0
ATOM    755  HB2 LEU A  49      40.199  35.886  30.314  1.00  0.00           H0.      0
ATOM    756  HB3 LEU A  49      39.799  36.847  28.826  1.00  0.00           H0.      0
ATOM    757  CG  LEU A  49      41.675  37.364  29.767  1.00  0.00           C0.      0
ATOM    758  HG  LEU A  49      42.051  37.520  30.778  1.00  0.00           H0.      0
ATOM    759  CD1 LEU A  49      42.596  36.365  29.011  1.00  0.00           C0.      0
ATOM    760 HD11 LEU A  49      42.153  36.313  28.017  1.00  0.00           H0.      0
ATOM    761 HD12 LEU A  49      43.641  36.675  29.003  1.00  0.00           H0.      0
ATOM    762 HD13 LEU A  49      42.603  35.438  29.584  1.00  0.00           H0.      0
ATOM    763  CD2 LEU A  49      41.841  38.642  29.039  1.00  0.00           C0.      0
ATOM    764 HD21 LEU A  49      42.005  38.411  27.986  1.00  0.00           H0.      0
ATOM    765 HD22 LEU A  49      40.961  39.264  29.201  1.00  0.00           H0.      0
ATOM    766 HD23 LEU A  49      42.733  39.148  29.409  1.00  0.00           H0.      0
ATOM    767  C   LEU A  49      37.756  37.071  30.447  1.00  0.00           C0.      0
ATOM    768  O   LEU A  49      37.036  37.505  29.572  1.00  0.00           O0.      0
ATOM    769  N   GLY A  50      37.312  36.141  31.233  1.00  0.00           N0.      0
ATOM    770  H   GLY A  50      37.784  35.749  32.035  1.00  0.00           H0.      0
ATOM    771  CA  GLY A  50      35.865  35.824  31.161  1.00  0.00           C0.      0
ATOM    772  HA2 GLY A  50      35.585  35.425  30.187  1.00  0.00           H0.      0
ATOM    773  HA3 GLY A  50      35.738  34.988  31.849  1.00  0.00           H0.      0
ATOM    774  C   GLY A  50      34.924  36.977  31.523  1.00  0.00           C0.      0
ATOM    775  O   GLY A  50      33.974  37.112  30.721  1.00  0.00           O0.      0
ATOM    776  N   LEU A  51      35.176  37.879  32.479  1.00  0.00           N0.      0
ATOM    777  H   LEU A  51      36.086  37.782  32.906  1.00  0.00           H0.      0
ATOM    778  CA  LEU A  51      34.351  39.089  32.694  1.00  0.00           C0.      0
ATOM    779  HA  LEU A  51      33.319  38.806  32.902  1.00  0.00           H0.      0
ATOM    780  CB  LEU A  51      34.921  39.937  33.932  1.00  0.00           C0.      0
ATOM    781  HB2 LEU A  51      34.821  39.306  34.815  1.00  0.00           H0.      0
ATOM    782  HB3 LEU A  51      35.961  40.262  33.897  1.00  0.00           H0.      0
ATOM    783  CG  LEU A  51      34.305  41.278  34.175  1.00  0.00           C0.      0
ATOM    784  HG  LEU A  51      33.267  41.265  33.841  1.00  0.00           H0.      0
ATOM    785  CD1 LEU A  51      34.296  41.593  35.664  1.00  0.00           C0.      0
ATOM    786 HD11 LEU A  51      34.116  42.646  35.882  1.00  0.00           H0.      0
ATOM    787 HD12 LEU A  51      33.465  41.010  36.060  1.00  0.00           H0.      0
ATOM    788 HD13 LEU A  51      35.333  41.369  35.914  1.00  0.00           H0.      0
ATOM    789  CD2 LEU A  51      35.089  42.408  33.476  1.00  0.00           C0.      0
ATOM    790 HD21 LEU A  51      34.471  43.298  33.596  1.00  0.00           H0.      0
ATOM    791 HD22 LEU A  51      36.020  42.683  33.972  1.00  0.00           H0.      0
ATOM    792 HD23 LEU A  51      35.308  42.233  32.423  1.00  0.00           H0.      0
ATOM    793  C   LEU A  51      34.299  39.987  31.445  1.00  0.00           C0.      0
ATOM    794  O   LEU A  51      33.233  40.600  31.152  1.00  0.00           O0.      0
ATOM    795  N   LEU A  52      35.431  39.960  30.771  1.00  0.00           N0.      0
ATOM    796  H   LEU A  52      36.220  39.482  31.184  1.00  0.00           H0.      0
ATOM    797  CA  LEU A  52      35.492  40.711  29.513  1.00  0.00           C0.      0
ATOM    798  HA  LEU A  52      35.008  41.686  29.568  1.00  0.00           H0.      0
ATOM    799  CB  LEU A  52      37.022  40.923  29.149  1.00  0.00           C0.      0
ATOM    800  HB2 LEU A  52      37.580  40.000  28.989  1.00  0.00           H0.      0
ATOM    801  HB3 LEU A  52      36.992  41.322  28.136  1.00  0.00           H0.      0
ATOM    802  CG  LEU A  52      37.771  41.897  30.089  1.00  0.00           C0.      0
ATOM    803  HG  LEU A  52      37.632  41.512  31.100  1.00  0.00           H0.      0
ATOM    804  CD1 LEU A  52      39.249  42.060  29.655  1.00  0.00           C0.      0
ATOM    805 HD11 LEU A  52      39.466  42.550  28.706  1.00  0.00           H0.      0
ATOM    806 HD12 LEU A  52      39.668  42.628  30.486  1.00  0.00           H0.      0
ATOM    807 HD13 LEU A  52      39.731  41.083  29.670  1.00  0.00           H0.      0
ATOM    808  CD2 LEU A  52      37.079  43.238  30.161  1.00  0.00           C0.      0
ATOM    809 HD21 LEU A  52      37.614  43.829  30.904  1.00  0.00           H0.      0
ATOM    810 HD22 LEU A  52      37.132  43.778  29.215  1.00  0.00           H0.      0
ATOM    811 HD23 LEU A  52      36.052  43.212  30.527  1.00  0.00           H0.      0
ATOM    812  C   LEU A  52      34.799  39.956  28.362  1.00  0.00           C0.      0
ATOM    813  O   LEU A  52      34.125  40.566  27.545  1.00  0.00           O0.      0
ATOM    814  N   ARG A  53      34.947  38.630  28.215  1.00  0.00           N0.      0
ATOM    815  H   ARG A  53      35.500  38.070  28.848  1.00  0.00           H0.      0
ATOM    816  CA  ARG A  53      34.512  37.810  27.008  1.00  0.00           C0.      0
ATOM    817  HA  ARG A  53      34.506  38.426  26.109  1.00  0.00           H0.      0
ATOM    818  CB  ARG A  53      35.504  36.594  26.776  1.00  0.00           C0.      0
ATOM    819  HB2 ARG A  53      35.474  36.121  27.758  1.00  0.00           H0.      0
ATOM    820  HB3 ARG A  53      35.170  35.824  26.081  1.00  0.00           H0.      0
ATOM    821  CG  ARG A  53      36.915  37.106  26.307  1.00  0.00           C0.      0
ATOM    822  HG2 ARG A  53      36.705  37.507  25.316  1.00  0.00           H0.      0
ATOM    823  HG3 ARG A  53      37.243  37.895  26.985  1.00  0.00           H0.      0
ATOM    824  CD  ARG A  53      37.894  35.960  26.268  1.00  0.00           C0.      0
ATOM    825  HD2 ARG A  53      38.184  35.756  27.299  1.00  0.00           H0.      0
ATOM    826  HD3 ARG A  53      37.518  35.145  25.650  1.00  0.00           H0.      0
ATOM    827  NE  ARG A  53      39.115  36.378  25.597  1.00  0.00           N0.      0
ATOM    828  HE  ARG A  53      39.023  37.150  24.952  1.00  0.00           H0.      0
ATOM    829  CZ  ARG A  53      40.368  35.943  25.706  1.00  0.00           C0.      0
ATOM    830  NH1 ARG A  53      40.631  34.727  26.206  1.00  0.00           N0.      0
ATOM    831 HH11 ARG A  53      39.764  34.290  26.486  1.00  0.00           H0.      0
ATOM    832 HH12 ARG A  53      41.525  34.362  26.500  1.00  0.00           H0.      0
ATOM    833  NH2 ARG A  53      41.408  36.613  25.282  1.00  0.00           N0.      0
ATOM    834 HH21 ARG A  53      41.188  37.414  24.707  1.00  0.00           H0.      0
ATOM    835 HH22 ARG A  53      42.349  36.289  25.454  1.00  0.00           H0.      0
ATOM    836  C   ARG A  53      33.076  37.370  27.062  1.00  0.00           C0.      0
ATOM    837  O   ARG A  53      32.468  37.224  25.991  1.00  0.00           O0.      0
ATOM    838  N   GLN A  54      32.406  37.417  28.236  1.00  0.00           N0.      0
ATOM    839  H   GLN A  54      32.945  37.557  29.079  1.00  0.00           H0.      0
ATOM    840  CA  GLN A  54      30.887  37.512  28.322  1.00  0.00           C0.      0
ATOM    841  HA  GLN A  54      30.491  36.875  27.531  1.00  0.00           H0.      0
ATOM    842  CB  GLN A  54      30.459  36.882  29.755  1.00  0.00           C0.      0
ATOM    843  HB2 GLN A  54      30.624  37.658  30.503  1.00  0.00           H0.      0
ATOM    844  HB3 GLN A  54      29.386  36.694  29.729  1.00  0.00           H0.      0
ATOM    845  CG  GLN A  54      31.153  35.546  30.028  1.00  0.00           C0.      0
ATOM    846  HG2 GLN A  54      31.472  35.116  29.078  1.00  0.00           H0.      0
ATOM    847  HG3 GLN A  54      32.066  35.608  30.621  1.00  0.00           H0.      0
ATOM    848  CD  GLN A  54      30.229  34.523  30.731  1.00  0.00           C0.      0
ATOM    849  OE1 GLN A  54      29.050  34.358  30.460  1.00  0.00           O0.      0
ATOM    850  NE2 GLN A  54      30.646  33.851  31.748  1.00  0.00           N0.      0
ATOM    851 HE21 GLN A  54      29.963  33.219  32.141  1.00  0.00           H0.      0
ATOM    852 HE22 GLN A  54      31.550  33.892  32.197  1.00  0.00           H0.      0
ATOM    853  C   GLN A  54      30.313  38.921  28.252  1.00  0.00           C0.      0
ATOM    854  O   GLN A  54      29.057  39.019  28.423  1.00  0.00           O0.      0
ATOM    855  N   HIP A  55      31.107  39.960  28.000  1.00  0.00           N0.      0
ATOM    856  H   HIP A  55      32.109  39.837  28.025  1.00  0.00           H0.      0
ATOM    857  CA  HIP A  55      30.542  41.336  27.835  1.00  0.00           C0.      0
ATOM    858  HA  HIP A  55      29.462  41.214  27.748  1.00  0.00           H0.      0
ATOM    859  CB  HIP A  55      30.765  42.240  29.050  1.00  0.00           C0.      0
ATOM    860  HB2 HIP A  55      31.828  42.417  29.209  1.00  0.00           H0.      0
ATOM    861  HB3 HIP A  55      30.341  43.200  28.755  1.00  0.00           H0.      0
ATOM    862  CG  HIP A  55      29.943  41.733  30.200  1.00  0.00           C0.      0
ATOM    863  ND1 HIP A  55      30.420  40.852  31.213  1.00  0.00           N0.      0
ATOM    864  HD1 HIP A  55      31.367  40.528  31.344  1.00  0.00           H0.      0
ATOM    865  CE1 HIP A  55      29.383  40.423  32.011  1.00  0.00           C0.      0
ATOM    866  HE1 HIP A  55      29.417  39.681  32.795  1.00  0.00           H0.      0
ATOM    867  NE2 HIP A  55      28.269  41.087  31.543  1.00  0.00           N0.      0
ATOM    868  HE2 HIP A  55      27.348  40.935  31.929  1.00  0.00           H0.      0
ATOM    869  CD2 HIP A  55      28.595  41.893  30.438  1.00  0.00           C0.      0
ATOM    870  HD2 HIP A  55      27.962  42.490  29.799  1.00  0.00           H0.      0
ATOM    871  C   HIP A  55      30.934  42.029  26.488  1.00  0.00           C0.      0
ATOM    872  O   HIP A  55      30.763  43.170  26.456  1.00  0.00           O0.      0
ATOM    873  N   GLY A  56      31.591  41.246  25.631  1.00  0.00           N0.      0
ATOM    874  H   GLY A  56      31.522  40.261  25.847  1.00  0.00           H0.      0
ATOM    875  CA  GLY A  56      32.043  41.596  24.233  1.00  0.00           C0.      0
ATOM    876  HA2 GLY A  56      32.400  40.711  23.706  1.00  0.00           H0.      0
ATOM    877  HA3 GLY A  56      31.165  41.964  23.703  1.00  0.00           H0.      0
ATOM    878  C   GLY A  56      33.245  42.644  24.182  1.00  0.00           C0.      0
ATOM    879  O   GLY A  56      33.462  43.088  23.053  1.00  0.00           O0.      0
ATOM    880  N   CYS A  57      33.981  42.824  25.284  1.00  0.00           N0.      0
ATOM    881  H   CYS A  57      33.745  42.230  26.066  1.00  0.00           H0.      0
ATOM    882  CA  CYS A  57      34.965  43.938  25.406  1.00  0.00           C0.      0
ATOM    883  HA  CYS A  57      34.370  44.781  25.053  1.00  0.00           H0.      0
ATOM    884  CB  CYS A  57      35.280  44.094  26.839  1.00  0.00           C0.      0
ATOM    885  HB2 CYS A  57      35.592  43.159  27.304  1.00  0.00           H0.      0
ATOM    886  HB3 CYS A  57      35.921  44.928  27.127  1.00  0.00           H0.      0
ATOM    887  SG  CYS A  57      33.910  44.366  27.973  1.00  0.00           S0.      0
ATOM    888  HG  CYS A  57      33.559  45.574  27.522  1.00  0.00           H0.      0
ATOM    889  C   CYS A  57      36.282  43.848  24.619  1.00  0.00           C0.      0
ATOM    890  O   CYS A  57      36.704  42.734  24.455  1.00  0.00           O0.      0
ATOM    891  N   HIE A  58      36.927  44.937  24.178  1.00  0.00           N0.      0
ATOM    892  H   HIE A  58      36.422  45.803  24.301  1.00  0.00           H0.      0
ATOM    893  CA  HIE A  58      38.212  45.008  23.396  1.00  0.00           C0.      0
ATOM    894  HA  HIE A  58      38.805  44.154  23.724  1.00  0.00           H0.      0
ATOM    895  CB  HIE A  58      38.056  45.018  21.898  1.00  0.00           C0.      0
ATOM    896  HB2 HIE A  58      37.366  44.254  21.541  1.00  0.00           H0.      0
ATOM    897  HB3 HIE A  58      37.702  45.998  21.576  1.00  0.00           H0.      0
ATOM    898  CG  HIE A  58      39.337  44.686  21.170  1.00  0.00           C0.      0
ATOM    899  ND1 HIE A  58      39.781  45.538  20.132  1.00  0.00           N0.      0
ATOM    900  CE1 HIE A  58      41.011  45.027  19.804  1.00  0.00           C0.      0
ATOM    901  HE1 HIE A  58      41.613  45.383  18.982  1.00  0.00           H0.      0
ATOM    902  NE2 HIE A  58      41.356  44.006  20.586  1.00  0.00           N0.      0
ATOM    903  HE2 HIE A  58      42.195  43.448  20.516  1.00  0.00           H0.      0
ATOM    904  CD2 HIE A  58      40.295  43.763  21.459  1.00  0.00           C0.      0
ATOM    905  HD2 HIE A  58      40.215  43.113  22.318  1.00  0.00           H0.      0
ATOM    906  C   HIE A  58      39.046  46.170  23.901  1.00  0.00           C0.      0
ATOM    907  O   HIE A  58      40.236  46.210  23.668  1.00  0.00           O0.      0
ATOM    908  N   ARG A  59      38.354  47.200  24.499  1.00  0.00           N0.      0
ATOM    909  H   ARG A  59      37.422  47.008  24.838  1.00  0.00           H0.      0
ATOM    910  CA  ARG A  59      39.142  48.293  24.987  1.00  0.00           C0.      0
ATOM    911  HA  ARG A  59      40.150  48.211  24.581  1.00  0.00           H0.      0
ATOM    912  CB  ARG A  59      38.600  49.667  24.489  1.00  0.00           C0.      0
ATOM    913  HB2 ARG A  59      37.564  49.665  24.828  1.00  0.00           H0.      0
ATOM    914  HB3 ARG A  59      39.067  50.455  25.080  1.00  0.00           H0.      0
ATOM    915  CG  ARG A  59      38.781  49.999  22.956  1.00  0.00           C0.      0
ATOM    916  HG2 ARG A  59      39.819  50.288  22.788  1.00  0.00           H0.      0
ATOM    917  HG3 ARG A  59      38.421  49.180  22.333  1.00  0.00           H0.      0
ATOM    918  CD  ARG A  59      37.914  51.245  22.741  1.00  0.00           C0.      0
ATOM    919  HD2 ARG A  59      38.368  51.967  23.419  1.00  0.00           H0.      0
ATOM    920  HD3 ARG A  59      38.130  51.568  21.722  1.00  0.00           H0.      0
ATOM    921  NE  ARG A  59      36.457  50.988  22.948  1.00  0.00           N0.      0
ATOM    922  HE  ARG A  59      36.195  50.277  23.616  1.00  0.00           H0.      0
ATOM    923  CZ  ARG A  59      35.478  51.773  22.508  1.00  0.00           C0.      0
ATOM    924  NH1 ARG A  59      35.578  52.826  21.787  1.00  0.00           N0.      0
ATOM    925 HH11 ARG A  59      36.525  53.171  21.727  1.00  0.00           H0.      0
ATOM    926 HH12 ARG A  59      34.848  53.500  21.602  1.00  0.00           H0.      0
ATOM    927  NH2 ARG A  59      34.273  51.513  22.931  1.00  0.00           N0.      0
ATOM    928 HH21 ARG A  59      34.180  50.745  23.582  1.00  0.00           H0.      0
ATOM    929 HH22 ARG A  59      33.499  52.104  22.666  1.00  0.00           H0.      0
ATOM    930  C   ARG A  59      39.175  48.265  26.527  1.00  0.00           C0.      0
ATOM    931  O   ARG A  59      38.104  48.005  27.160  1.00  0.00           O0.      0
ATOM    932  N   VAL A  60      40.347  48.471  27.149  1.00  0.00           N0.      0
ATOM    933  H   VAL A  60      41.121  48.736  26.556  1.00  0.00           H0.      0
ATOM    934  CA  VAL A  60      40.586  48.401  28.620  1.00  0.00           C0.      0
ATOM    935  HA  VAL A  60      39.626  48.662  29.066  1.00  0.00           H0.      0
ATOM    936  CB  VAL A  60      40.940  47.056  29.288  1.00  0.00           C0.      0
ATOM    937  HB  VAL A  60      41.897  46.767  28.854  1.00  0.00           H0.      0
ATOM    938  CG1 VAL A  60      41.063  47.237  30.829  1.00  0.00           C0.      0
ATOM    939 HG11 VAL A  60      41.502  46.358  31.301  1.00  0.00           H0.      0
ATOM    940 HG12 VAL A  60      41.778  48.015  31.095  1.00  0.00           H0.      0
ATOM    941 HG13 VAL A  60      40.165  47.425  31.418  1.00  0.00           H0.      0
ATOM    942  CG2 VAL A  60      40.072  45.779  28.951  1.00  0.00           C0.      0
ATOM    943 HG21 VAL A  60      40.142  45.657  27.870  1.00  0.00           H0.      0
ATOM    944 HG22 VAL A  60      40.354  44.860  29.464  1.00  0.00           H0.      0
ATOM    945 HG23 VAL A  60      39.065  46.071  29.249  1.00  0.00           H0.      0
ATOM    946  C   VAL A  60      41.579  49.494  29.142  1.00  0.00           C0.      0
ATOM    947  O   VAL A  60      42.704  49.611  28.630  1.00  0.00           O0.      0
ATOM    948  N   LEU A  61      41.174  50.291  29.996  1.00  0.00           N0.      0
ATOM    949  H   LEU A  61      40.188  50.273  30.214  1.00  0.00           H0.      0
ATOM    950  CA  LEU A  61      42.032  51.221  30.789  1.00  0.00           C0.      0
ATOM    951  HA  LEU A  61      42.882  51.626  30.240  1.00  0.00           H0.      0
ATOM    952  CB  LEU A  61      40.967  52.392  31.181  1.00  0.00           C0.      0
ATOM    953  HB2 LEU A  61      40.560  52.818  30.264  1.00  0.00           H0.      0
ATOM    954  HB3 LEU A  61      40.163  51.975  31.788  1.00  0.00           H0.      0
ATOM    955  CG  LEU A  61      41.480  53.483  32.070  1.00  0.00           C0.      0
ATOM    956  HG  LEU A  61      41.559  53.065  33.074  1.00  0.00           H0.      0
ATOM    957  CD1 LEU A  61      42.737  54.136  31.534  1.00  0.00           C0.      0
ATOM    958 HD11 LEU A  61      42.496  54.496  30.534  1.00  0.00           H0.      0
ATOM    959 HD12 LEU A  61      43.134  54.914  32.186  1.00  0.00           H0.      0
ATOM    960 HD13 LEU A  61      43.554  53.418  31.463  1.00  0.00           H0.      0
ATOM    961  CD2 LEU A  61      40.441  54.588  32.252  1.00  0.00           C0.      0
ATOM    962 HD21 LEU A  61      40.746  55.181  33.114  1.00  0.00           H0.      0
ATOM    963 HD22 LEU A  61      40.216  55.154  31.347  1.00  0.00           H0.      0
ATOM    964 HD23 LEU A  61      39.528  54.032  32.463  1.00  0.00           H0.      0
ATOM    965  C   LEU A  61      42.461  50.538  32.131  1.00  0.00           C0.      0
ATOM    966  O   LEU A  61      41.629  50.071  32.909  1.00  0.00           O0.      0
ATOM    967  N   ASH A  62      43.763  50.608  32.418  1.00  0.00           N0.      0
ATOM    968  H   ASH A  62      44.344  50.903  31.646  1.00  0.00           H0.      0
ATOM    969  CA  ASH A  62      44.284  50.203  33.735  1.00  0.00           C0.      0
ATOM    970  HA  ASH A  62      43.427  49.779  34.259  1.00  0.00           H0.      0
ATOM    971  CB  ASH A  62      45.418  49.173  33.492  1.00  0.00           C0.      0
ATOM    972  HB2 ASH A  62      45.055  48.361  32.861  1.00  0.00           H0.      0
ATOM    973  HB3 ASH A  62      46.329  49.618  33.092  1.00  0.00           H0.      0
ATOM    974  CG  ASH A  62      45.880  48.565  34.803  1.00  0.00           C0.      0
ATOM    975  OD1 ASH A  62      45.612  48.981  35.935  1.00  0.00           O0.      0
ATOM    976  OD2 ASH A  62      46.590  47.469  34.706  1.00  0.00           O0.      0
ATOM    977  HD2 ASH A  62      46.738  47.150  35.599  1.00  0.00           H0.      0
ATOM    978  C   ASH A  62      44.704  51.425  34.541  1.00  0.00           C0.      0
ATOM    979  O   ASH A  62      45.574  52.128  34.055  1.00  0.00           O0.      0
ATOM    980  N   VAL A  63      44.113  51.643  35.730  1.00  0.00           N0.      0
ATOM    981  H   VAL A  63      43.415  50.991  36.057  1.00  0.00           H0.      0
ATOM    982  CA  VAL A  63      44.421  52.774  36.648  1.00  0.00           C0.      0
ATOM    983  HA  VAL A  63      45.148  53.361  36.088  1.00  0.00           H0.      0
ATOM    984  CB  VAL A  63      43.177  53.642  36.964  1.00  0.00           C0.      0
ATOM    985  HB  VAL A  63      43.510  54.550  37.468  1.00  0.00           H0.      0
ATOM    986  CG1 VAL A  63      42.407  54.110  35.688  1.00  0.00           C0.      0
ATOM    987 HG11 VAL A  63      41.682  53.362  35.365  1.00  0.00           H0.      0
ATOM    988 HG12 VAL A  63      41.882  55.026  35.960  1.00  0.00           H0.      0
ATOM    989 HG13 VAL A  63      43.200  54.208  34.947  1.00  0.00           H0.      0
ATOM    990  CG2 VAL A  63      42.227  52.910  37.864  1.00  0.00           C0.      0
ATOM    991 HG21 VAL A  63      41.902  51.939  37.493  1.00  0.00           H0.      0
ATOM    992 HG22 VAL A  63      42.760  52.676  38.786  1.00  0.00           H0.      0
ATOM    993 HG23 VAL A  63      41.302  53.468  38.011  1.00  0.00           H0.      0
ATOM    994  C   VAL A  63      45.368  52.458  37.791  1.00  0.00           C0.      0
ATOM    995  O   VAL A  63      45.633  53.313  38.663  1.00  0.00           O0.      0
ATOM    996  N   ALA A  64      45.793  51.171  38.035  1.00  0.00           N0.      0
ATOM    997  H   ALA A  64      45.643  50.470  37.323  1.00  0.00           H0.      0
ATOM    998  CA  ALA A  64      46.799  50.861  39.044  1.00  0.00           C0.      0
ATOM    999  HA  ALA A  64      47.397  51.745  39.262  1.00  0.00           H0.      0
ATOM   1000  CB  ALA A  64      46.201  50.421  40.327  1.00  0.00           C0.      0
ATOM   1001  HB1 ALA A  64      46.956  50.408  41.113  1.00  0.00           H0.      0
ATOM   1002  HB2 ALA A  64      45.433  51.126  40.645  1.00  0.00           H0.      0
ATOM   1003  HB3 ALA A  64      45.790  49.419  40.207  1.00  0.00           H0.      0
ATOM   1004  C   ALA A  64      47.776  49.877  38.407  1.00  0.00           C0.      0
ATOM   1005  O   ALA A  64      47.780  48.666  38.721  1.00  0.00           O0.      0
ATOM   1006  N   CYS A  65      48.650  50.328  37.486  1.00  0.00           N0.      0
ATOM   1007  H   CYS A  65      48.722  51.310  37.264  1.00  0.00           H0.      0
ATOM   1008  CA  CYS A  65      49.487  49.446  36.751  1.00  0.00           C0.      0
ATOM   1009  HA  CYS A  65      48.908  48.629  36.320  1.00  0.00           H0.      0
ATOM   1010  CB  CYS A  65      49.932  50.204  35.504  1.00  0.00           C0.      0
ATOM   1011  HB2 CYS A  65      50.360  51.126  35.896  1.00  0.00           H0.      0
ATOM   1012  HB3 CYS A  65      50.656  49.614  34.942  1.00  0.00           H0.      0
ATOM   1013  SG  CYS A  65      48.580  50.800  34.544  1.00  0.00           S0.      0
ATOM   1014  HG  CYS A  65      48.312  52.007  35.051  1.00  0.00           H0.      0
ATOM   1015  C   CYS A  65      50.690  48.837  37.485  1.00  0.00           C0.      0
ATOM   1016  O   CYS A  65      51.021  47.728  37.164  1.00  0.00           O0.      0
ATOM   1017  N   GLY A  66      51.256  49.538  38.460  1.00  0.00           N0.      0
ATOM   1018  H   GLY A  66      50.872  50.436  38.717  1.00  0.00           H0.      0
ATOM   1019  CA  GLY A  66      52.545  49.082  39.010  1.00  0.00           C0.      0
ATOM   1020  HA2 GLY A  66      52.853  49.771  39.796  1.00  0.00           H0.      0
ATOM   1021  HA3 GLY A  66      52.419  48.082  39.424  1.00  0.00           H0.      0
ATOM   1022  C   GLY A  66      53.616  49.133  37.880  1.00  0.00           C0.      0
ATOM   1023  O   GLY A  66      53.603  50.065  37.040  1.00  0.00           O0.      0
ATOM   1024  N   THR A  67      54.481  48.114  37.852  1.00  0.00           N0.      0
ATOM   1025  H   THR A  67      54.407  47.336  38.491  1.00  0.00           H0.      0
ATOM   1026  CA  THR A  67      55.524  47.906  36.822  1.00  0.00           C0.      0
ATOM   1027  HA  THR A  67      56.115  48.821  36.793  1.00  0.00           H0.      0
ATOM   1028  CB  THR A  67      56.480  46.800  37.338  1.00  0.00           C0.      0
ATOM   1029  HB  THR A  67      57.172  46.577  36.527  1.00  0.00           H0.      0
ATOM   1030  CG2 THR A  67      57.215  47.208  38.610  1.00  0.00           C0.      0
ATOM   1031 HG21 THR A  67      56.602  47.349  39.501  1.00  0.00           H0.      0
ATOM   1032 HG22 THR A  67      58.052  46.547  38.834  1.00  0.00           H0.      0
ATOM   1033 HG23 THR A  67      57.598  48.194  38.346  1.00  0.00           H0.      0
ATOM   1034  OG1 THR A  67      55.784  45.598  37.629  1.00  0.00           O0.      0
ATOM   1035  HG1 THR A  67      56.201  44.796  37.306  1.00  0.00           H0.      0
ATOM   1036  C   THR A  67      54.921  47.518  35.486  1.00  0.00           C0.      0
ATOM   1037  O   THR A  67      55.695  47.416  34.541  1.00  0.00           O0.      0
ATOM   1038  N   GLY A  68      53.598  47.429  35.365  1.00  0.00           N0.      0
ATOM   1039  H   GLY A  68      53.076  47.619  36.208  1.00  0.00           H0.      0
ATOM   1040  CA  GLY A  68      52.767  47.359  34.169  1.00  0.00           C0.      0
ATOM   1041  HA2 GLY A  68      51.983  48.108  34.283  1.00  0.00           H0.      0
ATOM   1042  HA3 GLY A  68      53.320  47.535  33.247  1.00  0.00           H0.      0
ATOM   1043  C   GLY A  68      52.016  46.029  34.058  1.00  0.00           C0.      0
ATOM   1044  O   GLY A  68      51.312  45.833  33.050  1.00  0.00           O0.      0
ATOM   1045  N   VAL A  69      52.233  45.064  35.016  1.00  0.00           N0.      0
ATOM   1046  H   VAL A  69      52.864  45.242  35.784  1.00  0.00           H0.      0
ATOM   1047  CA  VAL A  69      51.888  43.611  34.783  1.00  0.00           C0.      0
ATOM   1048  HA  VAL A  69      52.366  43.338  33.842  1.00  0.00           H0.      0
ATOM   1049  CB  VAL A  69      52.510  42.815  36.006  1.00  0.00           C0.      0
ATOM   1050  HB  VAL A  69      53.573  43.028  36.119  1.00  0.00           H0.      0
ATOM   1051  CG1 VAL A  69      51.932  43.091  37.444  1.00  0.00           C0.      0
ATOM   1052 HG11 VAL A  69      52.631  42.825  38.238  1.00  0.00           H0.      0
ATOM   1053 HG12 VAL A  69      51.898  44.179  37.406  1.00  0.00           H0.      0
ATOM   1054 HG13 VAL A  69      50.918  42.738  37.630  1.00  0.00           H0.      0
ATOM   1055  CG2 VAL A  69      52.384  41.302  35.756  1.00  0.00           C0.      0
ATOM   1056 HG21 VAL A  69      53.026  41.040  34.916  1.00  0.00           H0.      0
ATOM   1057 HG22 VAL A  69      52.697  40.735  36.633  1.00  0.00           H0.      0
ATOM   1058 HG23 VAL A  69      51.336  41.015  35.662  1.00  0.00           H0.      0
ATOM   1059  C   VAL A  69      50.416  43.245  34.561  1.00  0.00           C0.      0
ATOM   1060  O   VAL A  69      50.094  42.731  33.509  1.00  0.00           O0.      0
ATOM   1061  N   ASP A  70      49.493  43.855  35.251  1.00  0.00           N0.      0
ATOM   1062  H   ASP A  70      49.602  44.523  36.000  1.00  0.00           H0.      0
ATOM   1063  CA  ASP A  70      48.087  43.570  34.866  1.00  0.00           C0.      0
ATOM   1064  HA  ASP A  70      48.132  42.488  34.746  1.00  0.00           H0.      0
ATOM   1065  CB  ASP A  70      47.093  43.969  36.056  1.00  0.00           C0.      0
ATOM   1066  HB2 ASP A  70      47.085  45.057  35.983  1.00  0.00           H0.      0
ATOM   1067  HB3 ASP A  70      46.115  43.514  35.902  1.00  0.00           H0.      0
ATOM   1068  CG  ASP A  70      47.728  43.710  37.431  1.00  0.00           C0.      0
ATOM   1069  OD1 ASP A  70      48.522  44.520  37.916  1.00  0.00           O0.      0
ATOM   1070  OD2 ASP A  70      47.306  42.760  38.160  1.00  0.00           O0.      0
ATOM   1071  C   ASP A  70      47.644  44.184  33.497  1.00  0.00           C0.      0
ATOM   1072  O   ASP A  70      46.555  43.878  33.053  1.00  0.00           O0.      0
ATOM   1073  N   SER A  71      48.382  45.120  32.874  1.00  0.00           N0.      0
ATOM   1074  H   SER A  71      49.265  45.173  33.362  1.00  0.00           H0.      0
ATOM   1075  CA  SER A  71      48.222  45.565  31.458  1.00  0.00           C0.      0
ATOM   1076  HA  SER A  71      47.158  45.617  31.227  1.00  0.00           H0.      0
ATOM   1077  CB  SER A  71      48.899  46.931  31.287  1.00  0.00           C0.      0
ATOM   1078  HB2 SER A  71      49.979  46.829  31.390  1.00  0.00           H0.      0
ATOM   1079  HB3 SER A  71      48.791  47.223  30.242  1.00  0.00           H0.      0
ATOM   1080  OG  SER A  71      48.393  47.965  32.223  1.00  0.00           O0.      0
ATOM   1081  HG  SER A  71      48.577  47.729  33.135  1.00  0.00           H0.      0
ATOM   1082  C   SER A  71      48.847  44.518  30.497  1.00  0.00           C0.      0
ATOM   1083  O   SER A  71      48.180  44.181  29.492  1.00  0.00           O0.      0
ATOM   1084  N   ILE A  72      50.062  44.016  30.767  1.00  0.00           N0.      0
ATOM   1085  H   ILE A  72      50.450  44.017  31.699  1.00  0.00           H0.      0
ATOM   1086  CA  ILE A  72      50.806  43.137  29.823  1.00  0.00           C0.      0
ATOM   1087  HA  ILE A  72      50.943  43.587  28.839  1.00  0.00           H0.      0
ATOM   1088  CB  ILE A  72      52.307  42.915  30.358  1.00  0.00           C0.      0
ATOM   1089  HB  ILE A  72      52.208  42.760  31.433  1.00  0.00           H0.      0
ATOM   1090  CG2 ILE A  72      52.959  41.660  29.657  1.00  0.00           C0.      0
ATOM   1091 HG21 ILE A  72      53.995  41.553  29.979  1.00  0.00           H0.      0
ATOM   1092 HG22 ILE A  72      52.372  40.757  29.829  1.00  0.00           H0.      0
ATOM   1093 HG23 ILE A  72      52.992  41.767  28.573  1.00  0.00           H0.      0
ATOM   1094  CG1 ILE A  72      53.166  44.211  30.191  1.00  0.00           C0.      0
ATOM   1095 HG12 ILE A  72      53.408  44.411  29.147  1.00  0.00           H0.      0
ATOM   1096 HG13 ILE A  72      52.618  45.080  30.556  1.00  0.00           H0.      0
ATOM   1097  CD1 ILE A  72      54.477  44.174  30.973  1.00  0.00           C0.      0
ATOM   1098 HD11 ILE A  72      55.049  43.277  30.739  1.00  0.00           H0.      0
ATOM   1099 HD12 ILE A  72      55.108  45.016  30.687  1.00  0.00           H0.      0
ATOM   1100 HD13 ILE A  72      54.138  44.162  32.009  1.00  0.00           H0.      0
ATOM   1101  C   ILE A  72      50.041  41.858  29.640  1.00  0.00           C0.      0
ATOM   1102  O   ILE A  72      49.957  41.436  28.489  1.00  0.00           O0.      0
ATOM   1103  N   MET A  73      49.397  41.297  30.683  1.00  0.00           N0.      0
ATOM   1104  H   MET A  73      49.669  41.554  31.621  1.00  0.00           H0.      0
ATOM   1105  CA  MET A  73      48.521  40.110  30.518  1.00  0.00           C0.      0
ATOM   1106  HA  MET A  73      49.053  39.433  29.850  1.00  0.00           H0.      0
ATOM   1107  CB  MET A  73      48.124  39.481  31.839  1.00  0.00           C0.      0
ATOM   1108  HB2 MET A  73      47.754  38.461  31.734  1.00  0.00           H0.      0
ATOM   1109  HB3 MET A  73      49.011  39.389  32.465  1.00  0.00           H0.      0
ATOM   1110  CG  MET A  73      47.137  40.323  32.683  1.00  0.00           C0.      0
ATOM   1111  HG2 MET A  73      47.635  41.275  32.867  1.00  0.00           H0.      0
ATOM   1112  HG3 MET A  73      46.279  40.604  32.073  1.00  0.00           H0.      0
ATOM   1113  SD  MET A  73      46.608  39.525  34.269  1.00  0.00           S0.      0
ATOM   1114  CE  MET A  73      48.152  39.506  35.207  1.00  0.00           C0.      0
ATOM   1115  HE1 MET A  73      48.634  40.480  35.288  1.00  0.00           H0.      0
ATOM   1116  HE2 MET A  73      47.975  39.229  36.246  1.00  0.00           H0.      0
ATOM   1117  HE3 MET A  73      48.784  38.780  34.696  1.00  0.00           H0.      0
ATOM   1118  C   MET A  73      47.266  40.468  29.610  1.00  0.00           C0.      0
ATOM   1119  O   MET A  73      46.606  39.531  29.175  1.00  0.00           O0.      0
ATOM   1120  N   LEU A  74      46.886  41.756  29.428  1.00  0.00           N0.      0
ATOM   1121  H   LEU A  74      47.541  42.503  29.612  1.00  0.00           H0.      0
ATOM   1122  CA  LEU A  74      45.725  42.109  28.470  1.00  0.00           C0.      0
ATOM   1123  HA  LEU A  74      44.977  41.316  28.491  1.00  0.00           H0.      0
ATOM   1124  CB  LEU A  74      44.985  43.397  28.875  1.00  0.00           C0.      0
ATOM   1125  HB2 LEU A  74      45.689  44.224  28.965  1.00  0.00           H0.      0
ATOM   1126  HB3 LEU A  74      44.209  43.671  28.160  1.00  0.00           H0.      0
ATOM   1127  CG  LEU A  74      44.394  43.362  30.310  1.00  0.00           C0.      0
ATOM   1128  HG  LEU A  74      45.252  43.071  30.917  1.00  0.00           H0.      0
ATOM   1129  CD1 LEU A  74      44.004  44.866  30.508  1.00  0.00           C0.      0
ATOM   1130 HD11 LEU A  74      44.832  45.572  30.568  1.00  0.00           H0.      0
ATOM   1131 HD12 LEU A  74      43.414  45.160  29.640  1.00  0.00           H0.      0
ATOM   1132 HD13 LEU A  74      43.302  44.878  31.343  1.00  0.00           H0.      0
ATOM   1133  CD2 LEU A  74      43.324  42.343  30.296  1.00  0.00           C0.      0
ATOM   1134 HD21 LEU A  74      42.774  42.391  31.236  1.00  0.00           H0.      0
ATOM   1135 HD22 LEU A  74      42.585  42.398  29.497  1.00  0.00           H0.      0
ATOM   1136 HD23 LEU A  74      43.888  41.413  30.369  1.00  0.00           H0.      0
ATOM   1137  C   LEU A  74      46.231  42.278  27.045  1.00  0.00           C0.      0
ATOM   1138  O   LEU A  74      45.640  41.689  26.127  1.00  0.00           O0.      0
ATOM   1139  N   VAL A  75      47.261  43.111  26.898  1.00  0.00           N0.      0
ATOM   1140  H   VAL A  75      47.566  43.642  27.701  1.00  0.00           H0.      0
ATOM   1141  CA  VAL A  75      47.966  43.368  25.608  1.00  0.00           C0.      0
ATOM   1142  HA  VAL A  75      47.294  43.872  24.914  1.00  0.00           H0.      0
ATOM   1143  CB  VAL A  75      49.038  44.466  25.812  1.00  0.00           C0.      0
ATOM   1144  HB  VAL A  75      49.737  44.084  26.557  1.00  0.00           H0.      0
ATOM   1145  CG1 VAL A  75      49.808  44.796  24.533  1.00  0.00           C0.      0
ATOM   1146 HG11 VAL A  75      50.179  43.838  24.167  1.00  0.00           H0.      0
ATOM   1147 HG12 VAL A  75      49.161  45.276  23.799  1.00  0.00           H0.      0
ATOM   1148 HG13 VAL A  75      50.649  45.459  24.738  1.00  0.00           H0.      0
ATOM   1149  CG2 VAL A  75      48.476  45.772  26.297  1.00  0.00           C0.      0
ATOM   1150 HG21 VAL A  75      48.145  45.687  27.332  1.00  0.00           H0.      0
ATOM   1151 HG22 VAL A  75      49.091  46.670  26.354  1.00  0.00           H0.      0
ATOM   1152 HG23 VAL A  75      47.569  46.024  25.747  1.00  0.00           H0.      0
ATOM   1153  C   VAL A  75      48.549  42.022  25.005  1.00  0.00           C0.      0
ATOM   1154  O   VAL A  75      48.336  41.777  23.790  1.00  0.00           O0.      0
ATOM   1155  N   GLU A  76      49.072  41.067  25.756  1.00  0.00           N0.      0
ATOM   1156  H   GLU A  76      49.329  41.305  26.703  1.00  0.00           H0.      0
ATOM   1157  CA  GLU A  76      49.498  39.761  25.349  1.00  0.00           C0.      0
ATOM   1158  HA  GLU A  76      50.024  39.896  24.404  1.00  0.00           H0.      0
ATOM   1159  CB  GLU A  76      50.287  38.945  26.368  1.00  0.00           C0.      0
ATOM   1160  HB2 GLU A  76      49.569  38.796  27.175  1.00  0.00           H0.      0
ATOM   1161  HB3 GLU A  76      50.542  37.960  25.976  1.00  0.00           H0.      0
ATOM   1162  CG  GLU A  76      51.678  39.470  26.774  1.00  0.00           C0.      0
ATOM   1163  HG2 GLU A  76      51.759  40.555  26.837  1.00  0.00           H0.      0
ATOM   1164  HG3 GLU A  76      51.837  39.051  27.767  1.00  0.00           H0.      0
ATOM   1165  CD  GLU A  76      52.859  38.927  26.024  1.00  0.00           C0.      0
ATOM   1166  OE1 GLU A  76      52.724  38.724  24.799  1.00  0.00           O0.      0
ATOM   1167  OE2 GLU A  76      53.923  38.821  26.731  1.00  0.00           O0.      0
ATOM   1168  C   GLU A  76      48.282  38.907  24.910  1.00  0.00           C0.      0
ATOM   1169  O   GLU A  76      48.359  37.990  24.130  1.00  0.00           O0.      0
ATOM   1170  N   GLU A  77      47.081  39.342  25.296  1.00  0.00           N0.      0
ATOM   1171  H   GLU A  77      46.975  40.202  25.815  1.00  0.00           H0.      0
ATOM   1172  CA  GLU A  77      45.792  38.769  24.689  1.00  0.00           C0.      0
ATOM   1173  HA  GLU A  77      45.984  37.870  24.103  1.00  0.00           H0.      0
ATOM   1174  CB  GLU A  77      44.902  38.362  25.849  1.00  0.00           C0.      0
ATOM   1175  HB2 GLU A  77      44.912  39.195  26.553  1.00  0.00           H0.      0
ATOM   1176  HB3 GLU A  77      43.856  38.236  25.570  1.00  0.00           H0.      0
ATOM   1177  CG  GLU A  77      45.517  37.170  26.607  1.00  0.00           C0.      0
ATOM   1178  HG2 GLU A  77      46.605  37.099  26.574  1.00  0.00           H0.      0
ATOM   1179  HG3 GLU A  77      45.297  37.363  27.656  1.00  0.00           H0.      0
ATOM   1180  CD  GLU A  77      44.971  35.777  26.265  1.00  0.00           C0.      0
ATOM   1181  OE1 GLU A  77      43.805  35.617  25.865  1.00  0.00           O0.      0
ATOM   1182  OE2 GLU A  77      45.753  34.787  26.311  1.00  0.00           O0.      0
ATOM   1183  C   GLU A  77      45.136  39.595  23.545  1.00  0.00           C0.      0
ATOM   1184  O   GLU A  77      43.901  39.581  23.335  1.00  0.00           O0.      0
ATOM   1185  N   GLY A  78      45.991  40.371  22.901  1.00  0.00           N0.      0
ATOM   1186  H   GLY A  78      46.932  40.393  23.268  1.00  0.00           H0.      0
ATOM   1187  CA  GLY A  78      45.642  41.318  21.796  1.00  0.00           C0.      0
ATOM   1188  HA2 GLY A  78      46.535  41.834  21.441  1.00  0.00           H0.      0
ATOM   1189  HA3 GLY A  78      45.112  40.820  20.984  1.00  0.00           H0.      0
ATOM   1190  C   GLY A  78      44.660  42.528  22.107  1.00  0.00           C0.      0
ATOM   1191  O   GLY A  78      44.112  43.094  21.121  1.00  0.00           O0.      0
ATOM   1192  N   PHE A  79      44.391  42.892  23.388  1.00  0.00           N0.      0
ATOM   1193  H   PHE A  79      44.878  42.394  24.120  1.00  0.00           H0.      0
ATOM   1194  CA  PHE A  79      43.382  43.882  23.732  1.00  0.00           C0.      0
ATOM   1195  HA  PHE A  79      42.483  43.709  23.140  1.00  0.00           H0.      0
ATOM   1196  CB  PHE A  79      43.098  43.784  25.244  1.00  0.00           C0.      0
ATOM   1197  HB2 PHE A  79      44.037  43.624  25.774  1.00  0.00           H0.      0
ATOM   1198  HB3 PHE A  79      42.826  44.769  25.622  1.00  0.00           H0.      0
ATOM   1199  CG  PHE A  79      41.961  42.827  25.613  1.00  0.00           C0.      0
ATOM   1200  CD1 PHE A  79      42.174  41.467  25.814  1.00  0.00           C0.      0
ATOM   1201  HD1 PHE A  79      43.189  41.102  25.759  1.00  0.00           H0.      0
ATOM   1202  CE1 PHE A  79      41.077  40.689  26.153  1.00  0.00           C0.      0
ATOM   1203  HE1 PHE A  79      41.176  39.640  26.388  1.00  0.00           H0.      0
ATOM   1204  CZ  PHE A  79      39.806  41.224  26.272  1.00  0.00           C0.      0
ATOM   1205  HZ  PHE A  79      38.987  40.566  26.526  1.00  0.00           H0.      0
ATOM   1206  CE2 PHE A  79      39.633  42.563  26.044  1.00  0.00           C0.      0
ATOM   1207  HE2 PHE A  79      38.640  42.981  26.115  1.00  0.00           H0.      0
ATOM   1208  CD2 PHE A  79      40.719  43.357  25.750  1.00  0.00           C0.      0
ATOM   1209  HD2 PHE A  79      40.410  44.378  25.583  1.00  0.00           H0.      0
ATOM   1210  C   PHE A  79      43.887  45.282  23.373  1.00  0.00           C0.      0
ATOM   1211  O   PHE A  79      45.089  45.603  23.524  1.00  0.00           O0.      0
ATOM   1212  N   SER A  80      43.051  46.281  22.998  1.00  0.00           N0.      0
ATOM   1213  H   SER A  80      42.053  46.151  23.077  1.00  0.00           H0.      0
ATOM   1214  CA  SER A  80      43.435  47.732  22.910  1.00  0.00           C0.      0
ATOM   1215  HA  SER A  80      44.453  47.856  22.541  1.00  0.00           H0.      0
ATOM   1216  CB  SER A  80      42.419  48.511  22.061  1.00  0.00           C0.      0
ATOM   1217  HB2 SER A  80      42.434  48.053  21.072  1.00  0.00           H0.      0
ATOM   1218  HB3 SER A  80      41.431  48.427  22.514  1.00  0.00           H0.      0
ATOM   1219  OG  SER A  80      42.835  49.885  22.030  1.00  0.00           O0.      0
ATOM   1220  HG  SER A  80      42.388  50.279  21.277  1.00  0.00           H0.      0
ATOM   1221  C   SER A  80      43.454  48.335  24.305  1.00  0.00           C0.      0
ATOM   1222  O   SER A  80      42.435  48.451  24.994  1.00  0.00           O0.      0
ATOM   1223  N   VAL A  81      44.623  48.745  24.760  1.00  0.00           N0.      0
ATOM   1224  H   VAL A  81      45.343  48.507  24.093  1.00  0.00           H0.      0
ATOM   1225  CA  VAL A  81      44.920  49.240  26.109  1.00  0.00           C0.      0
ATOM   1226  HA  VAL A  81      44.049  49.269  26.764  1.00  0.00           H0.      0
ATOM   1227  CB  VAL A  81      45.842  48.263  26.891  1.00  0.00           C0.      0
ATOM   1228  HB  VAL A  81      46.760  48.241  26.304  1.00  0.00           H0.      0
ATOM   1229  CG1 VAL A  81      46.228  48.586  28.347  1.00  0.00           C0.      0
ATOM   1230 HG11 VAL A  81      45.371  48.636  29.018  1.00  0.00           H0.      0
ATOM   1231 HG12 VAL A  81      46.693  47.696  28.771  1.00  0.00           H0.      0
ATOM   1232 HG13 VAL A  81      46.935  49.416  28.378  1.00  0.00           H0.      0
ATOM   1233  CG2 VAL A  81      45.103  46.862  27.041  1.00  0.00           C0.      0
ATOM   1234 HG21 VAL A  81      45.650  46.063  27.542  1.00  0.00           H0.      0
ATOM   1235 HG22 VAL A  81      44.229  47.071  27.658  1.00  0.00           H0.      0
ATOM   1236 HG23 VAL A  81      44.671  46.482  26.115  1.00  0.00           H0.      0
ATOM   1237  C   VAL A  81      45.373  50.728  26.278  1.00  0.00           C0.      0
ATOM   1238  O   VAL A  81      46.283  51.188  25.585  1.00  0.00           O0.      0
ATOM   1239  N   THR A  82      45.009  51.362  27.428  1.00  0.00           N0.      0
ATOM   1240  H   THR A  82      44.361  50.777  27.935  1.00  0.00           H0.      0
ATOM   1241  CA  THR A  82      45.599  52.547  28.032  1.00  0.00           C0.      0
ATOM   1242  HA  THR A  82      46.445  52.888  27.435  1.00  0.00           H0.      0
ATOM   1243  CB  THR A  82      44.508  53.676  28.038  1.00  0.00           C0.      0
ATOM   1244  HB  THR A  82      43.585  53.310  28.488  1.00  0.00           H0.      0
ATOM   1245  CG2 THR A  82      45.073  54.941  28.697  1.00  0.00           C0.      0
ATOM   1246 HG21 THR A  82      45.856  55.399  28.092  1.00  0.00           H0.      0
ATOM   1247 HG22 THR A  82      44.324  55.714  28.868  1.00  0.00           H0.      0
ATOM   1248 HG23 THR A  82      45.442  54.739  29.703  1.00  0.00           H0.      0
ATOM   1249  OG1 THR A  82      44.225  53.878  26.684  1.00  0.00           O0.      0
ATOM   1250  HG1 THR A  82      43.781  53.104  26.328  1.00  0.00           H0.      0
ATOM   1251  C   THR A  82      46.067  52.249  29.494  1.00  0.00           C0.      0
ATOM   1252  O   THR A  82      45.236  51.940  30.299  1.00  0.00           O0.      0
ATOM   1253  N   SER A  83      47.324  52.424  29.857  1.00  0.00           N0.      0
ATOM   1254  H   SER A  83      47.951  52.828  29.177  1.00  0.00           H0.      0
ATOM   1255  CA  SER A  83      47.707  52.376  31.234  1.00  0.00           C0.      0
ATOM   1256  HA  SER A  83      47.025  51.789  31.850  1.00  0.00           H0.      0
ATOM   1257  CB  SER A  83      49.000  51.645  31.299  1.00  0.00           C0.      0
ATOM   1258  HB2 SER A  83      49.693  52.349  30.838  1.00  0.00           H0.      0
ATOM   1259  HB3 SER A  83      49.526  51.540  32.248  1.00  0.00           H0.      0
ATOM   1260  OG  SER A  83      48.964  50.329  30.742  1.00  0.00           O0.      0
ATOM   1261  HG  SER A  83      48.621  49.763  31.438  1.00  0.00           H0.      0
ATOM   1262  C   SER A  83      47.763  53.770  31.827  1.00  0.00           C0.      0
ATOM   1263  O   SER A  83      48.385  54.712  31.275  1.00  0.00           O0.      0
ATOM   1264  N   VAL A  84      47.312  53.901  33.105  1.00  0.00           N0.      0
ATOM   1265  H   VAL A  84      46.712  53.207  33.528  1.00  0.00           H0.      0
ATOM   1266  CA  VAL A  84      47.821  54.958  33.986  1.00  0.00           C0.      0
ATOM   1267  HA  VAL A  84      48.688  55.347  33.451  1.00  0.00           H0.      0
ATOM   1268  CB  VAL A  84      46.912  56.171  34.139  1.00  0.00           C0.      0
ATOM   1269  HB  VAL A  84      47.573  56.943  34.533  1.00  0.00           H0.      0
ATOM   1270  CG1 VAL A  84      46.212  56.584  32.832  1.00  0.00           C0.      0
ATOM   1271 HG11 VAL A  84      47.031  56.642  32.114  1.00  0.00           H0.      0
ATOM   1272 HG12 VAL A  84      45.468  55.880  32.459  1.00  0.00           H0.      0
ATOM   1273 HG13 VAL A  84      45.771  57.574  32.943  1.00  0.00           H0.      0
ATOM   1274  CG2 VAL A  84      45.725  55.932  35.116  1.00  0.00           C0.      0
ATOM   1275 HG21 VAL A  84      45.157  55.084  34.732  1.00  0.00           H0.      0
ATOM   1276 HG22 VAL A  84      46.113  55.721  36.112  1.00  0.00           H0.      0
ATOM   1277 HG23 VAL A  84      45.093  56.819  35.162  1.00  0.00           H0.      0
ATOM   1278  C   VAL A  84      48.378  54.444  35.330  1.00  0.00           C0.      0
ATOM   1279  O   VAL A  84      47.859  53.522  35.864  1.00  0.00           O0.      0
ATOM   1280  N   ASP A  85      49.458  55.037  35.838  1.00  0.00           N0.      0
ATOM   1281  H   ASP A  85      49.878  55.688  35.190  1.00  0.00           H0.      0
ATOM   1282  CA  ASP A  85      49.920  54.914  37.274  1.00  0.00           C0.      0
ATOM   1283  HA  ASP A  85      49.054  54.788  37.924  1.00  0.00           H0.      0
ATOM   1284  CB  ASP A  85      50.703  53.574  37.479  1.00  0.00           C0.      0
ATOM   1285  HB2 ASP A  85      50.019  52.831  37.071  1.00  0.00           H0.      0
ATOM   1286  HB3 ASP A  85      51.684  53.669  37.014  1.00  0.00           H0.      0
ATOM   1287  CG  ASP A  85      50.862  53.355  39.013  1.00  0.00           C0.      0
ATOM   1288  OD1 ASP A  85      50.570  52.193  39.383  1.00  0.00           O0.      0
ATOM   1289  OD2 ASP A  85      51.375  54.212  39.767  1.00  0.00           O0.      0
ATOM   1290  C   ASP A  85      50.636  56.159  37.842  1.00  0.00           C0.      0
ATOM   1291  O   ASP A  85      51.367  56.824  37.142  1.00  0.00           O0.      0
ATOM   1292  N   ALA A  86      50.284  56.592  39.034  1.00  0.00           N0.      0
ATOM   1293  H   ALA A  86      49.660  56.005  39.570  1.00  0.00           H0.      0
ATOM   1294  CA  ALA A  86      50.742  57.938  39.521  1.00  0.00           C0.      0
ATOM   1295  HA  ALA A  86      50.661  58.555  38.626  1.00  0.00           H0.      0
ATOM   1296  CB  ALA A  86      49.849  58.449  40.585  1.00  0.00           C0.      0
ATOM   1297  HB1 ALA A  86      49.762  57.648  41.318  1.00  0.00           H0.      0
ATOM   1298  HB2 ALA A  86      50.239  59.395  40.960  1.00  0.00           H0.      0
ATOM   1299  HB3 ALA A  86      48.846  58.710  40.248  1.00  0.00           H0.      0
ATOM   1300  C   ALA A  86      52.235  57.979  39.846  1.00  0.00           C0.      0
ATOM   1301  O   ALA A  86      52.753  59.107  39.875  1.00  0.00           O0.      0
ATOM   1302  N   SER A  87      52.843  56.860  40.133  1.00  0.00           N0.      0
ATOM   1303  H   SER A  87      52.359  55.995  40.324  1.00  0.00           H0.      0
ATOM   1304  CA  SER A  87      54.278  56.897  40.429  1.00  0.00           C0.      0
ATOM   1305  HA  SER A  87      54.453  57.675  41.173  1.00  0.00           H0.      0
ATOM   1306  CB  SER A  87      54.630  55.549  41.013  1.00  0.00           C0.      0
ATOM   1307  HB2 SER A  87      54.002  55.412  41.894  1.00  0.00           H0.      0
ATOM   1308  HB3 SER A  87      54.217  54.866  40.271  1.00  0.00           H0.      0
ATOM   1309  OG  SER A  87      55.980  55.503  41.246  1.00  0.00           O0.      0
ATOM   1310  HG  SER A  87      56.264  55.974  42.033  1.00  0.00           H0.      0
ATOM   1311  C   SER A  87      55.112  57.069  39.205  1.00  0.00           C0.      0
ATOM   1312  O   SER A  87      55.118  56.231  38.233  1.00  0.00           O0.      0
ATOM   1313  N   ASP A  88      55.982  58.069  39.239  1.00  0.00           N0.      0
ATOM   1314  H   ASP A  88      55.887  58.706  40.018  1.00  0.00           H0.      0
ATOM   1315  CA  ASP A  88      56.933  58.485  38.265  1.00  0.00           C0.      0
ATOM   1316  HA  ASP A  88      56.469  58.405  37.282  1.00  0.00           H0.      0
ATOM   1317  CB  ASP A  88      57.354  59.957  38.479  1.00  0.00           C0.      0
ATOM   1318  HB2 ASP A  88      58.057  60.208  37.684  1.00  0.00           H0.      0
ATOM   1319  HB3 ASP A  88      56.464  60.575  38.361  1.00  0.00           H0.      0
ATOM   1320  CG  ASP A  88      57.992  60.266  39.838  1.00  0.00           C0.      0
ATOM   1321  OD1 ASP A  88      57.604  59.607  40.862  1.00  0.00           O0.      0
ATOM   1322  OD2 ASP A  88      58.849  61.189  39.921  1.00  0.00           O0.      0
ATOM   1323  C   ASP A  88      58.201  57.552  38.156  1.00  0.00           C0.      0
ATOM   1324  O   ASP A  88      58.985  57.444  37.170  1.00  0.00           O0.      0
ATOM   1325  N   LYS A  89      58.412  56.749  39.251  1.00  0.00           N0.      0
ATOM   1326  H   LYS A  89      57.684  56.799  39.950  1.00  0.00           H0.      0
ATOM   1327  CA  LYS A  89      59.449  55.714  39.258  1.00  0.00           C0.      0
ATOM   1328  HA  LYS A  89      60.169  55.920  38.466  1.00  0.00           H0.      0
ATOM   1329  CB  LYS A  89      60.135  55.719  40.656  1.00  0.00           C0.      0
ATOM   1330  HB2 LYS A  89      59.384  55.453  41.401  1.00  0.00           H0.      0
ATOM   1331  HB3 LYS A  89      60.837  54.888  40.593  1.00  0.00           H0.      0
ATOM   1332  CG  LYS A  89      60.988  56.973  40.988  1.00  0.00           C0.      0
ATOM   1333  HG2 LYS A  89      61.919  57.050  40.425  1.00  0.00           H0.      0
ATOM   1334  HG3 LYS A  89      60.418  57.858  40.709  1.00  0.00           H0.      0
ATOM   1335  CD  LYS A  89      61.328  57.028  42.499  1.00  0.00           C0.      0
ATOM   1336  HD2 LYS A  89      60.383  56.977  43.041  1.00  0.00           H0.      0
ATOM   1337  HD3 LYS A  89      61.860  56.099  42.705  1.00  0.00           H0.      0
ATOM   1338  CE  LYS A  89      62.321  58.093  42.893  1.00  0.00           C0.      0
ATOM   1339  HE2 LYS A  89      62.741  57.939  43.887  1.00  0.00           H0.      0
ATOM   1340  HE3 LYS A  89      63.222  57.927  42.301  1.00  0.00           H0.      0
ATOM   1341  NZ  LYS A  89      61.782  59.486  42.674  1.00  0.00           N0.      0
ATOM   1342  HZ1 LYS A  89      62.324  60.197  43.145  1.00  0.00           H0.      0
ATOM   1343  HZ2 LYS A  89      61.751  59.860  41.736  1.00  0.00           H0.      0
ATOM   1344  HZ3 LYS A  89      60.841  59.655  43.000  1.00  0.00           H0.      0
ATOM   1345  C   LYS A  89      58.960  54.318  38.837  1.00  0.00           C0.      0
ATOM   1346  O   LYS A  89      59.662  53.630  38.145  1.00  0.00           O0.      0
ATOM   1347  N   MET A  90      57.767  53.916  39.274  1.00  0.00           N0.      0
ATOM   1348  H   MET A  90      57.281  54.552  39.890  1.00  0.00           H0.      0
ATOM   1349  CA  MET A  90      57.265  52.574  39.122  1.00  0.00           C0.      0
ATOM   1350  HA  MET A  90      58.134  51.980  39.406  1.00  0.00           H0.      0
ATOM   1351  CB  MET A  90      56.096  52.288  40.163  1.00  0.00           C0.      0
ATOM   1352  HB2 MET A  90      56.481  52.536  41.152  1.00  0.00           H0.      0
ATOM   1353  HB3 MET A  90      55.333  53.034  39.942  1.00  0.00           H0.      0
ATOM   1354  CG  MET A  90      55.666  50.727  40.089  1.00  0.00           C0.      0
ATOM   1355  HG2 MET A  90      54.923  50.675  39.293  1.00  0.00           H0.      0
ATOM   1356  HG3 MET A  90      56.522  50.134  39.765  1.00  0.00           H0.      0
ATOM   1357  SD  MET A  90      54.956  50.092  41.622  1.00  0.00           S0.      0
ATOM   1358  CE  MET A  90      56.498  50.022  42.525  1.00  0.00           C0.      0
ATOM   1359  HE1 MET A  90      57.156  49.272  42.087  1.00  0.00           H0.      0
ATOM   1360  HE2 MET A  90      56.945  51.016  42.546  1.00  0.00           H0.      0
ATOM   1361  HE3 MET A  90      56.357  49.726  43.565  1.00  0.00           H0.      0
ATOM   1362  C   MET A  90      56.836  52.152  37.701  1.00  0.00           C0.      0
ATOM   1363  O   MET A  90      57.225  51.079  37.228  1.00  0.00           O0.      0
ATOM   1364  N   LEU A  91      56.236  53.071  36.913  1.00  0.00           N0.      0
ATOM   1365  H   LEU A  91      55.933  53.941  37.326  1.00  0.00           H0.      0
ATOM   1366  CA  LEU A  91      55.625  52.747  35.586  1.00  0.00           C0.      0
ATOM   1367  HA  LEU A  91      55.241  51.728  35.547  1.00  0.00           H0.      0
ATOM   1368  CB  LEU A  91      54.444  53.702  35.412  1.00  0.00           C0.      0
ATOM   1369  HB2 LEU A  91      53.939  53.724  36.378  1.00  0.00           H0.      0
ATOM   1370  HB3 LEU A  91      54.928  54.675  35.329  1.00  0.00           H0.      0
ATOM   1371  CG  LEU A  91      53.529  53.572  34.238  1.00  0.00           C0.      0
ATOM   1372  HG  LEU A  91      54.206  53.815  33.419  1.00  0.00           H0.      0
ATOM   1373  CD1 LEU A  91      52.909  52.198  34.066  1.00  0.00           C0.      0
ATOM   1374 HD11 LEU A  91      53.710  51.475  33.906  1.00  0.00           H0.      0
ATOM   1375 HD12 LEU A  91      52.299  51.897  34.918  1.00  0.00           H0.      0
ATOM   1376 HD13 LEU A  91      52.408  52.283  33.102  1.00  0.00           H0.      0
ATOM   1377  CD2 LEU A  91      52.343  54.564  34.218  1.00  0.00           C0.      0
ATOM   1378 HD21 LEU A  91      51.435  54.168  34.673  1.00  0.00           H0.      0
ATOM   1379 HD22 LEU A  91      52.551  55.417  34.864  1.00  0.00           H0.      0
ATOM   1380 HD23 LEU A  91      52.084  54.775  33.181  1.00  0.00           H0.      0
ATOM   1381  C   LEU A  91      56.623  52.737  34.407  1.00  0.00           C0.      0
ATOM   1382  O   LEU A  91      56.317  52.259  33.323  1.00  0.00           O0.      0
ATOM   1383  N   LYS A  92      57.847  53.049  34.721  1.00  0.00           N0.      0
ATOM   1384  H   LYS A  92      57.937  53.393  35.667  1.00  0.00           H0.      0
ATOM   1385  CA  LYS A  92      58.990  53.144  33.793  1.00  0.00           C0.      0
ATOM   1386  HA  LYS A  92      58.683  53.778  32.961  1.00  0.00           H0.      0
ATOM   1387  CB  LYS A  92      60.226  53.656  34.594  1.00  0.00           C0.      0
ATOM   1388  HB2 LYS A  92      60.286  52.990  35.455  1.00  0.00           H0.      0
ATOM   1389  HB3 LYS A  92      61.090  53.380  33.990  1.00  0.00           H0.      0
ATOM   1390  CG  LYS A  92      60.343  55.149  35.010  1.00  0.00           C0.      0
ATOM   1391  HG2 LYS A  92      60.197  55.710  34.087  1.00  0.00           H0.      0
ATOM   1392  HG3 LYS A  92      59.485  55.394  35.636  1.00  0.00           H0.      0
ATOM   1393  CD  LYS A  92      61.726  55.390  35.847  1.00  0.00           C0.      0
ATOM   1394  HD2 LYS A  92      61.548  56.252  36.490  1.00  0.00           H0.      0
ATOM   1395  HD3 LYS A  92      61.838  54.525  36.500  1.00  0.00           H0.      0
ATOM   1396  CE  LYS A  92      62.863  55.547  34.829  1.00  0.00           C0.      0
ATOM   1397  HE2 LYS A  92      63.798  55.531  35.389  1.00  0.00           H0.      0
ATOM   1398  HE3 LYS A  92      62.805  54.719  34.123  1.00  0.00           H0.      0
ATOM   1399  NZ  LYS A  92      62.779  56.841  34.193  1.00  0.00           N0.      0
ATOM   1400  HZ1 LYS A  92      62.070  56.820  33.473  1.00  0.00           H0.      0
ATOM   1401  HZ2 LYS A  92      62.535  57.532  34.888  1.00  0.00           H0.      0
ATOM   1402  HZ3 LYS A  92      63.635  56.981  33.676  1.00  0.00           H0.      0
ATOM   1403  C   LYS A  92      59.336  51.731  33.201  1.00  0.00           C0.      0
ATOM   1404  O   LYS A  92      59.740  51.632  32.058  1.00  0.00           O0.      0
ATOM   1405  N   TYR A  93      59.176  50.615  33.973  1.00  0.00           N0.      0
ATOM   1406  H   TYR A  93      58.953  50.816  34.938  1.00  0.00           H0.      0
ATOM   1407  CA  TYR A  93      59.279  49.264  33.538  1.00  0.00           C0.      0
ATOM   1408  HA  TYR A  93      60.277  49.020  33.174  1.00  0.00           H0.      0
ATOM   1409  CB  TYR A  93      59.089  48.269  34.742  1.00  0.00           C0.      0
ATOM   1410  HB2 TYR A  93      58.168  48.621  35.206  1.00  0.00           H0.      0
ATOM   1411  HB3 TYR A  93      58.845  47.248  34.447  1.00  0.00           H0.      0
ATOM   1412  CG  TYR A  93      60.187  48.186  35.778  1.00  0.00           C0.      0
ATOM   1413  CD1 TYR A  93      61.319  47.293  35.674  1.00  0.00           C0.      0
ATOM   1414  HD1 TYR A  93      61.404  46.765  34.735  1.00  0.00           H0.      0
ATOM   1415  CE1 TYR A  93      62.109  47.024  36.787  1.00  0.00           C0.      0
ATOM   1416  HE1 TYR A  93      62.938  46.333  36.766  1.00  0.00           H0.      0
ATOM   1417  CZ  TYR A  93      61.882  47.758  38.001  1.00  0.00           C0.      0
ATOM   1418  OH  TYR A  93      62.537  47.482  39.104  1.00  0.00           O0.      0
ATOM   1419  HH  TYR A  93      62.011  47.740  39.865  1.00  0.00           H0.      0
ATOM   1420  CE2 TYR A  93      60.977  48.864  37.982  1.00  0.00           C0.      0
ATOM   1421  HE2 TYR A  93      60.767  49.452  38.863  1.00  0.00           H0.      0
ATOM   1422  CD2 TYR A  93      60.083  49.007  36.896  1.00  0.00           C0.      0
ATOM   1423  HD2 TYR A  93      59.227  49.663  36.948  1.00  0.00           H0.      0
ATOM   1424  C   TYR A  93      58.360  48.860  32.416  1.00  0.00           C0.      0
ATOM   1425  O   TYR A  93      58.836  48.134  31.505  1.00  0.00           O0.      0
ATOM   1426  N   ALA A  94      57.165  49.380  32.385  1.00  0.00           N0.      0
ATOM   1427  H   ALA A  94      56.852  50.016  33.104  1.00  0.00           H0.      0
ATOM   1428  CA  ALA A  94      56.206  49.179  31.300  1.00  0.00           C0.      0
ATOM   1429  HA  ALA A  94      55.971  48.117  31.241  1.00  0.00           H0.      0
ATOM   1430  CB  ALA A  94      54.850  49.742  31.780  1.00  0.00           C0.      0
ATOM   1431  HB1 ALA A  94      54.754  50.820  31.909  1.00  0.00           H0.      0
ATOM   1432  HB2 ALA A  94      54.080  49.410  31.083  1.00  0.00           H0.      0
ATOM   1433  HB3 ALA A  94      54.564  49.290  32.730  1.00  0.00           H0.      0
ATOM   1434  C   ALA A  94      56.651  49.741  29.936  1.00  0.00           C0.      0
ATOM   1435  O   ALA A  94      56.743  48.983  28.967  1.00  0.00           O0.      0
ATOM   1436  N   LEU A  95      57.065  51.033  29.872  1.00  0.00           N0.      0
ATOM   1437  H   LEU A  95      57.257  51.434  30.779  1.00  0.00           H0.      0
ATOM   1438  CA  LEU A  95      57.586  51.771  28.750  1.00  0.00           C0.      0
ATOM   1439  HA  LEU A  95      56.790  51.778  28.006  1.00  0.00           H0.      0
ATOM   1440  CB  LEU A  95      57.814  53.288  29.118  1.00  0.00           C0.      0
ATOM   1441  HB2 LEU A  95      58.462  53.348  29.992  1.00  0.00           H0.      0
ATOM   1442  HB3 LEU A  95      58.406  53.659  28.281  1.00  0.00           H0.      0
ATOM   1443  CG  LEU A  95      56.460  54.019  29.403  1.00  0.00           C0.      0
ATOM   1444  HG  LEU A  95      55.756  53.900  28.580  1.00  0.00           H0.      0
ATOM   1445  CD1 LEU A  95      55.820  53.835  30.777  1.00  0.00           C0.      0
ATOM   1446 HD11 LEU A  95      55.230  54.728  30.982  1.00  0.00           H0.      0
ATOM   1447 HD12 LEU A  95      55.237  52.917  30.849  1.00  0.00           H0.      0
ATOM   1448 HD13 LEU A  95      56.674  53.785  31.453  1.00  0.00           H0.      0
ATOM   1449  CD2 LEU A  95      56.781  55.454  29.277  1.00  0.00           C0.      0
ATOM   1450 HD21 LEU A  95      55.833  55.983  29.174  1.00  0.00           H0.      0
ATOM   1451 HD22 LEU A  95      57.396  55.743  30.129  1.00  0.00           H0.      0
ATOM   1452 HD23 LEU A  95      57.368  55.641  28.378  1.00  0.00           H0.      0
ATOM   1453  C   LEU A  95      58.830  51.154  28.146  1.00  0.00           C0.      0
ATOM   1454  O   LEU A  95      58.872  50.865  26.896  1.00  0.00           O0.      0
ATOM   1455  N   LYS A  96      59.790  50.736  28.909  1.00  0.00           N0.      0
ATOM   1456  H   LYS A  96      59.836  51.114  29.844  1.00  0.00           H0.      0
ATOM   1457  CA  LYS A  96      60.974  50.011  28.444  1.00  0.00           C0.      0
ATOM   1458  HA  LYS A  96      61.507  50.690  27.778  1.00  0.00           H0.      0
ATOM   1459  CB  LYS A  96      61.827  49.837  29.677  1.00  0.00           C0.      0
ATOM   1460  HB2 LYS A  96      61.906  50.819  30.143  1.00  0.00           H0.      0
ATOM   1461  HB3 LYS A  96      61.353  49.276  30.482  1.00  0.00           H0.      0
ATOM   1462  CG  LYS A  96      63.244  49.301  29.574  1.00  0.00           C0.      0
ATOM   1463  HG2 LYS A  96      63.118  48.303  29.153  1.00  0.00           H0.      0
ATOM   1464  HG3 LYS A  96      63.887  49.936  28.963  1.00  0.00           H0.      0
ATOM   1465  CD  LYS A  96      63.961  49.319  30.930  1.00  0.00           C0.      0
ATOM   1466  HD2 LYS A  96      63.181  49.031  31.634  1.00  0.00           H0.      0
ATOM   1467  HD3 LYS A  96      64.808  48.633  30.912  1.00  0.00           H0.      0
ATOM   1468  CE  LYS A  96      64.390  50.712  31.423  1.00  0.00           C0.      0
ATOM   1469  HE2 LYS A  96      65.254  50.996  30.823  1.00  0.00           H0.      0
ATOM   1470  HE3 LYS A  96      63.744  51.581  31.293  1.00  0.00           H0.      0
ATOM   1471  NZ  LYS A  96      64.676  50.689  32.893  1.00  0.00           N0.      0
ATOM   1472  HZ1 LYS A  96      65.242  51.453  33.233  1.00  0.00           H0.      0
ATOM   1473  HZ2 LYS A  96      63.892  50.637  33.527  1.00  0.00           H0.      0
ATOM   1474  HZ3 LYS A  96      65.106  49.823  33.184  1.00  0.00           H0.      0
ATOM   1475  C   LYS A  96      60.678  48.627  27.884  1.00  0.00           C0.      0
ATOM   1476  O   LYS A  96      61.077  48.329  26.774  1.00  0.00           O0.      0
ATOM   1477  N   GLU A  97      59.791  47.880  28.548  1.00  0.00           N0.      0
ATOM   1478  H   GLU A  97      59.452  48.354  29.373  1.00  0.00           H0.      0
ATOM   1479  CA  GLU A  97      59.228  46.595  28.072  1.00  0.00           C0.      0
ATOM   1480  HA  GLU A  97      60.049  45.906  27.869  1.00  0.00           H0.      0
ATOM   1481  CB  GLU A  97      58.246  45.884  29.048  1.00  0.00           C0.      0
ATOM   1482  HB2 GLU A  97      58.852  45.343  29.775  1.00  0.00           H0.      0
ATOM   1483  HB3 GLU A  97      57.617  46.564  29.623  1.00  0.00           H0.      0
ATOM   1484  CG  GLU A  97      57.315  44.769  28.499  1.00  0.00           C0.      0
ATOM   1485  HG2 GLU A  97      56.551  44.538  29.243  1.00  0.00           H0.      0
ATOM   1486  HG3 GLU A  97      56.778  45.161  27.635  1.00  0.00           H0.      0
ATOM   1487  CD  GLU A  97      58.047  43.440  28.025  1.00  0.00           C0.      0
ATOM   1488  OE1 GLU A  97      59.332  43.495  27.849  1.00  0.00           O0.      0
ATOM   1489  OE2 GLU A  97      57.414  42.383  27.808  1.00  0.00           O0.      0
ATOM   1490  C   GLU A  97      58.526  46.796  26.727  1.00  0.00           C0.      0
ATOM   1491  O   GLU A  97      58.888  46.199  25.719  1.00  0.00           O0.      0
ATOM   1492  N   ARG A  98      57.628  47.773  26.660  1.00  0.00           N0.      0
ATOM   1493  H   ARG A  98      57.406  48.341  27.466  1.00  0.00           H0.      0
ATOM   1494  CA  ARG A  98      56.956  48.071  25.336  1.00  0.00           C0.      0
ATOM   1495  HA  ARG A  98      56.495  47.126  25.046  1.00  0.00           H0.      0
ATOM   1496  CB  ARG A  98      55.916  49.144  25.647  1.00  0.00           C0.      0
ATOM   1497  HB2 ARG A  98      55.192  48.817  26.393  1.00  0.00           H0.      0
ATOM   1498  HB3 ARG A  98      56.368  50.029  26.095  1.00  0.00           H0.      0
ATOM   1499  CG  ARG A  98      55.057  49.515  24.444  1.00  0.00           C0.      0
ATOM   1500  HG2 ARG A  98      55.669  49.856  23.610  1.00  0.00           H0.      0
ATOM   1501  HG3 ARG A  98      54.642  48.595  24.033  1.00  0.00           H0.      0
ATOM   1502  CD  ARG A  98      54.033  50.626  24.635  1.00  0.00           C0.      0
ATOM   1503  HD2 ARG A  98      53.395  50.850  23.781  1.00  0.00           H0.      0
ATOM   1504  HD3 ARG A  98      53.315  50.289  25.382  1.00  0.00           H0.      0
ATOM   1505  NE  ARG A  98      54.746  51.903  25.090  1.00  0.00           N0.      0
ATOM   1506  HE  ARG A  98      55.750  51.817  25.166  1.00  0.00           H0.      0
ATOM   1507  CZ  ARG A  98      54.219  53.073  25.480  1.00  0.00           C0.      0
ATOM   1508  NH1 ARG A  98      52.930  53.300  25.374  1.00  0.00           N0.      0
ATOM   1509 HH11 ARG A  98      52.351  52.518  25.101  1.00  0.00           H0.      0
ATOM   1510 HH12 ARG A  98      52.682  54.269  25.519  1.00  0.00           H0.      0
ATOM   1511  NH2 ARG A  98      54.999  53.993  25.943  1.00  0.00           N0.      0
ATOM   1512 HH21 ARG A  98      55.994  53.938  25.781  1.00  0.00           H0.      0
ATOM   1513 HH22 ARG A  98      54.613  54.830  26.357  1.00  0.00           H0.      0
ATOM   1514  C   ARG A  98      57.873  48.532  24.268  1.00  0.00           C0.      0
ATOM   1515  O   ARG A  98      57.688  48.134  23.092  1.00  0.00           O0.      0
ATOM   1516  N   TRP A  99      58.889  49.336  24.507  1.00  0.00           N0.      0
ATOM   1517  H   TRP A  99      58.998  49.670  25.454  1.00  0.00           H0.      0
ATOM   1518  CA  TRP A  99      59.883  49.730  23.467  1.00  0.00           C0.      0
ATOM   1519  HA  TRP A  99      59.385  50.142  22.589  1.00  0.00           H0.      0
ATOM   1520  CB  TRP A  99      60.568  50.896  24.153  1.00  0.00           C0.      0
ATOM   1521  HB2 TRP A  99      59.825  51.671  24.339  1.00  0.00           H0.      0
ATOM   1522  HB3 TRP A  99      61.003  50.614  25.111  1.00  0.00           H0.      0
ATOM   1523  CG  TRP A  99      61.886  51.484  23.668  1.00  0.00           C0.      0
ATOM   1524  CD1 TRP A  99      62.757  52.030  24.508  1.00  0.00           C0.      0
ATOM   1525  HD1 TRP A  99      62.705  52.104  25.584  1.00  0.00           H0.      0
ATOM   1526  NE1 TRP A  99      63.837  52.562  23.884  1.00  0.00           N0.      0
ATOM   1527  HE1 TRP A  99      64.678  52.891  24.337  1.00  0.00           H0.      0
ATOM   1528  CE2 TRP A  99      63.695  52.326  22.525  1.00  0.00           C0.      0
ATOM   1529  CZ2 TRP A  99      64.401  52.721  21.413  1.00  0.00           C0.      0
ATOM   1530  HZ2 TRP A  99      65.366  53.186  21.548  1.00  0.00           H0.      0
ATOM   1531  CH2 TRP A  99      63.873  52.541  20.105  1.00  0.00           C0.      0
ATOM   1532  HH2 TRP A  99      64.465  52.838  19.252  1.00  0.00           H0.      0
ATOM   1533  CZ3 TRP A  99      62.647  51.888  19.943  1.00  0.00           C0.      0
ATOM   1534  HZ3 TRP A  99      62.326  51.756  18.920  1.00  0.00           H0.      0
ATOM   1535  CE3 TRP A  99      61.970  51.356  21.052  1.00  0.00           C0.      0
ATOM   1536  HE3 TRP A  99      61.046  50.844  20.823  1.00  0.00           H0.      0
ATOM   1537  CD2 TRP A  99      62.434  51.713  22.364  1.00  0.00           C0.      0
ATOM   1538  C   TRP A  99      60.799  48.560  23.020  1.00  0.00           C0.      0
ATOM   1539  O   TRP A  99      61.093  48.449  21.810  1.00  0.00           O0.      0
ATOM   1540  N   ASN A 100      61.140  47.638  23.948  1.00  0.00           N0.      0
ATOM   1541  H   ASN A 100      60.784  47.780  24.882  1.00  0.00           H0.      0
ATOM   1542  CA  ASN A 100      61.835  46.300  23.755  1.00  0.00           C0.      0
ATOM   1543  HA  ASN A 100      62.730  46.630  23.227  1.00  0.00           H0.      0
ATOM   1544  CB  ASN A 100      62.175  45.664  25.109  1.00  0.00           C0.      0
ATOM   1545  HB2 ASN A 100      61.268  45.352  25.626  1.00  0.00           H0.      0
ATOM   1546  HB3 ASN A 100      62.601  44.677  24.931  1.00  0.00           H0.      0
ATOM   1547  CG  ASN A 100      63.058  46.441  26.122  1.00  0.00           C0.      0
ATOM   1548  OD1 ASN A 100      63.866  47.237  25.795  1.00  0.00           O0.      0
ATOM   1549  ND2 ASN A 100      63.094  46.145  27.408  1.00  0.00           N0.      0
ATOM   1550 HD21 ASN A 100      63.538  46.719  28.111  1.00  0.00           H0.      0
ATOM   1551 HD22 ASN A 100      62.547  45.396  27.808  1.00  0.00           H0.      0
ATOM   1552  C   ASN A 100      61.038  45.313  22.867  1.00  0.00           C0.      0
ATOM   1553  O   ASN A 100      61.684  44.318  22.592  1.00  0.00           O0.      0
ATOM   1554  N   ARG A 101      59.729  45.518  22.487  1.00  0.00           N0.      0
ATOM   1555  H   ARG A 101      59.179  46.218  22.964  1.00  0.00           H0.      0
ATOM   1556  CA  ARG A 101      58.938  44.534  21.786  1.00  0.00           C0.      0
ATOM   1557  HA  ARG A 101      59.617  43.977  21.140  1.00  0.00           H0.      0
ATOM   1558  CB  ARG A 101      58.457  43.481  22.794  1.00  0.00           C0.      0
ATOM   1559  HB2 ARG A 101      58.200  42.537  22.312  1.00  0.00           H0.      0
ATOM   1560  HB3 ARG A 101      59.323  43.255  23.416  1.00  0.00           H0.      0
ATOM   1561  CG  ARG A 101      57.204  43.924  23.512  1.00  0.00           C0.      0
ATOM   1562  HG2 ARG A 101      57.180  44.969  23.823  1.00  0.00           H0.      0
ATOM   1563  HG3 ARG A 101      56.380  43.903  22.798  1.00  0.00           H0.      0
ATOM   1564  CD  ARG A 101      56.911  42.947  24.667  1.00  0.00           C0.      0
ATOM   1565  HD2 ARG A 101      57.694  43.012  25.422  1.00  0.00           H0.      0
ATOM   1566  HD3 ARG A 101      55.997  43.199  25.204  1.00  0.00           H0.      0
ATOM   1567  NE  ARG A 101      56.628  41.596  24.119  1.00  0.00           N0.      0
ATOM   1568  HE  ARG A 101      56.865  41.490  23.142  1.00  0.00           H0.      0
ATOM   1569  CZ  ARG A 101      55.995  40.674  24.842  1.00  0.00           C0.      0
ATOM   1570  NH1 ARG A 101      55.715  40.827  26.114  1.00  0.00           N0.      0
ATOM   1571 HH11 ARG A 101      56.065  41.601  26.660  1.00  0.00           H0.      0
ATOM   1572 HH12 ARG A 101      55.169  40.121  26.587  1.00  0.00           H0.      0
ATOM   1573  NH2 ARG A 101      55.414  39.648  24.237  1.00  0.00           N0.      0
ATOM   1574 HH21 ARG A 101      55.459  39.490  23.241  1.00  0.00           H0.      0
ATOM   1575 HH22 ARG A 101      54.756  39.136  24.808  1.00  0.00           H0.      0
ATOM   1576  C   ARG A 101      58.010  45.152  20.767  1.00  0.00           C0.      0
ATOM   1577  O   ARG A 101      56.965  44.635  20.504  1.00  0.00           O0.      0
ATOM   1578  N   ARG A 102      58.305  46.404  20.277  1.00  0.00           N0.      0
ATOM   1579  H   ARG A 102      59.147  46.887  20.556  1.00  0.00           H0.      0
ATOM   1580  CA  ARG A 102      57.294  47.283  19.571  1.00  0.00           C0.      0
ATOM   1581  HA  ARG A 102      56.365  47.307  20.140  1.00  0.00           H0.      0
ATOM   1582  CB  ARG A 102      57.818  48.750  19.585  1.00  0.00           C0.      0
ATOM   1583  HB2 ARG A 102      58.468  48.822  20.457  1.00  0.00           H0.      0
ATOM   1584  HB3 ARG A 102      58.390  49.015  18.696  1.00  0.00           H0.      0
ATOM   1585  CG  ARG A 102      56.682  49.827  19.712  1.00  0.00           C0.      0
ATOM   1586  HG2 ARG A 102      57.201  50.772  19.553  1.00  0.00           H0.      0
ATOM   1587  HG3 ARG A 102      55.886  49.674  18.983  1.00  0.00           H0.      0
ATOM   1588  CD  ARG A 102      56.158  49.964  21.144  1.00  0.00           C0.      0
ATOM   1589  HD2 ARG A 102      56.057  48.940  21.502  1.00  0.00           H0.      0
ATOM   1590  HD3 ARG A 102      57.042  50.359  21.644  1.00  0.00           H0.      0
ATOM   1591  NE  ARG A 102      54.939  50.758  21.255  1.00  0.00           N0.      0
ATOM   1592  HE  ARG A 102      54.117  50.216  21.483  1.00  0.00           H0.      0
ATOM   1593  CZ  ARG A 102      54.840  52.036  21.498  1.00  0.00           C0.      0
ATOM   1594  NH1 ARG A 102      55.832  52.822  21.513  1.00  0.00           N0.      0
ATOM   1595 HH11 ARG A 102      56.754  52.469  21.296  1.00  0.00           H0.      0
ATOM   1596 HH12 ARG A 102      55.832  53.727  21.961  1.00  0.00           H0.      0
ATOM   1597  NH2 ARG A 102      53.674  52.611  21.753  1.00  0.00           N0.      0
ATOM   1598 HH21 ARG A 102      52.767  52.187  21.622  1.00  0.00           H0.      0
ATOM   1599 HH22 ARG A 102      53.680  53.579  22.042  1.00  0.00           H0.      0
ATOM   1600  C   ARG A 102      56.916  46.961  18.172  1.00  0.00           C0.      0
ATOM   1601  O   ARG A 102      56.062  47.609  17.623  1.00  0.00           O0.      0
ATOM   1602  N   LYS A 103      57.510  45.882  17.617  1.00  0.00           N0.      0
ATOM   1603  H   LYS A 103      58.359  45.559  18.057  1.00  0.00           H0.      0
ATOM   1604  CA  LYS A 103      56.913  45.115  16.490  1.00  0.00           C0.      0
ATOM   1605  HA  LYS A 103      56.571  45.891  15.806  1.00  0.00           H0.      0
ATOM   1606  CB  LYS A 103      57.988  44.215  15.720  1.00  0.00           C0.      0
ATOM   1607  HB2 LYS A 103      58.286  43.371  16.342  1.00  0.00           H0.      0
ATOM   1608  HB3 LYS A 103      57.492  43.702  14.896  1.00  0.00           H0.      0
ATOM   1609  CG  LYS A 103      59.264  44.867  15.148  1.00  0.00           C0.      0
ATOM   1610  HG2 LYS A 103      59.865  45.207  15.991  1.00  0.00           H0.      0
ATOM   1611  HG3 LYS A 103      59.718  44.037  14.608  1.00  0.00           H0.      0
ATOM   1612  CD  LYS A 103      58.982  46.020  14.200  1.00  0.00           C0.      0
ATOM   1613  HD2 LYS A 103      58.169  46.600  14.636  1.00  0.00           H0.      0
ATOM   1614  HD3 LYS A 103      59.904  46.600  14.169  1.00  0.00           H0.      0
ATOM   1615  CE  LYS A 103      58.546  45.447  12.861  1.00  0.00           C0.      0
ATOM   1616  HE2 LYS A 103      59.356  44.777  12.573  1.00  0.00           H0.      0
ATOM   1617  HE3 LYS A 103      57.634  44.872  13.020  1.00  0.00           H0.      0
ATOM   1618  NZ  LYS A 103      58.390  46.510  11.873  1.00  0.00           N0.      0
ATOM   1619  HZ1 LYS A 103      57.552  47.049  12.037  1.00  0.00           H0.      0
ATOM   1620  HZ2 LYS A 103      59.235  47.060  11.822  1.00  0.00           H0.      0
ATOM   1621  HZ3 LYS A 103      58.244  46.042  10.990  1.00  0.00           H0.      0
ATOM   1622  C   LYS A 103      55.627  44.338  16.804  1.00  0.00           C0.      0
ATOM   1623  O   LYS A 103      54.823  44.147  15.854  1.00  0.00           O0.      0
ATOM   1624  N   GLU A 104      55.368  43.929  18.014  1.00  0.00           N0.      0
ATOM   1625  H   GLU A 104      56.058  44.015  18.747  1.00  0.00           H0.      0
ATOM   1626  CA  GLU A 104      54.094  43.222  18.285  1.00  0.00           C0.      0
ATOM   1627  HA  GLU A 104      53.962  42.588  17.409  1.00  0.00           H0.      0
ATOM   1628  CB  GLU A 104      54.210  42.422  19.576  1.00  0.00           C0.      0
ATOM   1629  HB2 GLU A 104      54.116  43.111  20.415  1.00  0.00           H0.      0
ATOM   1630  HB3 GLU A 104      53.359  41.772  19.775  1.00  0.00           H0.      0
ATOM   1631  CG  GLU A 104      55.486  41.568  19.593  1.00  0.00           C0.      0
ATOM   1632  HG2 GLU A 104      55.522  40.962  18.688  1.00  0.00           H0.      0
ATOM   1633  HG3 GLU A 104      56.437  42.100  19.586  1.00  0.00           H0.      0
ATOM   1634  CD  GLU A 104      55.535  40.646  20.797  1.00  0.00           C0.      0
ATOM   1635  OE1 GLU A 104      54.647  39.792  20.990  1.00  0.00           O0.      0
ATOM   1636  OE2 GLU A 104      56.592  40.701  21.435  1.00  0.00           O0.      0
ATOM   1637  C   GLU A 104      52.843  44.157  18.256  1.00  0.00           C0.      0
ATOM   1638  O   GLU A 104      52.848  45.214  18.923  1.00  0.00           O0.      0
ATOM   1639  N   PRO A 105      51.813  43.983  17.382  1.00  0.00           N0.      0
ATOM   1640  CD  PRO A 105      51.644  42.877  16.378  1.00  0.00           C0.      0
ATOM   1641  HD2 PRO A 105      51.396  41.952  16.898  1.00  0.00           H0.      0
ATOM   1642  HD3 PRO A 105      52.545  42.751  15.777  1.00  0.00           H0.      0
ATOM   1643  CG  PRO A 105      50.479  43.302  15.346  1.00  0.00           C0.      0
ATOM   1644  HG2 PRO A 105      50.038  42.398  14.927  1.00  0.00           H0.      0
ATOM   1645  HG3 PRO A 105      50.992  43.874  14.574  1.00  0.00           H0.      0
ATOM   1646  CB  PRO A 105      49.716  44.321  16.188  1.00  0.00           C0.      0
ATOM   1647  HB2 PRO A 105      49.015  43.767  16.813  1.00  0.00           H0.      0
ATOM   1648  HB3 PRO A 105      49.128  45.051  15.633  1.00  0.00           H0.      0
ATOM   1649  CA  PRO A 105      50.743  44.979  17.164  1.00  0.00           C0.      0
ATOM   1650  HA  PRO A 105      51.101  45.867  16.643  1.00  0.00           H0.      0
ATOM   1651  C   PRO A 105      50.005  45.560  18.413  1.00  0.00           C0.      0
ATOM   1652  O   PRO A 105      49.696  46.756  18.444  1.00  0.00           O0.      0
ATOM   1653  N   ALA A 106      49.687  44.688  19.430  1.00  0.00           N0.      0
ATOM   1654  H   ALA A 106      49.928  43.707  19.418  1.00  0.00           H0.      0
ATOM   1655  CA  ALA A 106      48.990  45.212  20.581  1.00  0.00           C0.      0
ATOM   1656  HA  ALA A 106      48.111  45.796  20.308  1.00  0.00           H0.      0
ATOM   1657  CB  ALA A 106      48.406  44.021  21.388  1.00  0.00           C0.      0
ATOM   1658  HB1 ALA A 106      49.138  43.348  21.836  1.00  0.00           H0.      0
ATOM   1659  HB2 ALA A 106      47.690  44.474  22.073  1.00  0.00           H0.      0
ATOM   1660  HB3 ALA A 106      47.810  43.438  20.686  1.00  0.00           H0.      0
ATOM   1661  C   ALA A 106      49.998  46.119  21.378  1.00  0.00           C0.      0
ATOM   1662  O   ALA A 106      49.571  47.043  21.992  1.00  0.00           O0.      0
ATOM   1663  N   PHE A 107      51.323  45.924  21.319  1.00  0.00           N0.      0
ATOM   1664  H   PHE A 107      51.653  45.273  20.621  1.00  0.00           H0.      0
ATOM   1665  CA  PHE A 107      52.407  46.722  22.054  1.00  0.00           C0.      0
ATOM   1666  HA  PHE A 107      52.046  47.126  22.999  1.00  0.00           H0.      0
ATOM   1667  CB  PHE A 107      53.631  45.843  22.266  1.00  0.00           C0.      0
ATOM   1668  HB2 PHE A 107      53.873  45.387  21.306  1.00  0.00           H0.      0
ATOM   1669  HB3 PHE A 107      54.466  46.483  22.551  1.00  0.00           H0.      0
ATOM   1670  CG  PHE A 107      53.461  44.828  23.359  1.00  0.00           C0.      0
ATOM   1671  CD1 PHE A 107      52.803  43.670  23.106  1.00  0.00           C0.      0
ATOM   1672  HD1 PHE A 107      52.336  43.454  22.156  1.00  0.00           H0.      0
ATOM   1673  CE1 PHE A 107      52.583  42.704  24.152  1.00  0.00           C0.      0
ATOM   1674  HE1 PHE A 107      52.119  41.752  23.939  1.00  0.00           H0.      0
ATOM   1675  CZ  PHE A 107      52.994  43.041  25.442  1.00  0.00           C0.      0
ATOM   1676  HZ  PHE A 107      52.860  42.346  26.257  1.00  0.00           H0.      0
ATOM   1677  CE2 PHE A 107      53.680  44.254  25.700  1.00  0.00           C0.      0
ATOM   1678  HE2 PHE A 107      54.160  44.492  26.637  1.00  0.00           H0.      0
ATOM   1679  CD2 PHE A 107      53.957  45.130  24.614  1.00  0.00           C0.      0
ATOM   1680  HD2 PHE A 107      54.605  45.971  24.815  1.00  0.00           H0.      0
ATOM   1681  C   PHE A 107      52.789  48.030  21.315  1.00  0.00           C0.      0
ATOM   1682  O   PHE A 107      52.948  49.089  21.980  1.00  0.00           O0.      0
ATOM   1683  N   ASP A 108      52.902  47.929  19.997  1.00  0.00           N0.      0
ATOM   1684  H   ASP A 108      52.817  46.995  19.623  1.00  0.00           H0.      0
ATOM   1685  CA  ASP A 108      52.857  49.083  19.083  1.00  0.00           C0.      0
ATOM   1686  HA  ASP A 108      53.785  49.634  18.925  1.00  0.00           H0.      0
ATOM   1687  CB  ASP A 108      52.537  48.589  17.686  1.00  0.00           C0.      0
ATOM   1688  HB2 ASP A 108      53.232  47.798  17.405  1.00  0.00           H0.      0
ATOM   1689  HB3 ASP A 108      51.552  48.123  17.714  1.00  0.00           H0.      0
ATOM   1690  CG  ASP A 108      52.389  49.663  16.630  1.00  0.00           C0.      0
ATOM   1691  OD1 ASP A 108      53.358  50.392  16.499  1.00  0.00           O0.      0
ATOM   1692  OD2 ASP A 108      51.350  49.710  15.954  1.00  0.00           O0.      0
ATOM   1693  C   ASP A 108      51.728  50.041  19.534  1.00  0.00           C0.      0
ATOM   1694  O   ASP A 108      51.959  51.195  19.889  1.00  0.00           O0.      0
ATOM   1695  N   LYS A 109      50.511  49.528  19.697  1.00  0.00           N0.      0
ATOM   1696  H   LYS A 109      50.317  48.543  19.596  1.00  0.00           H0.      0
ATOM   1697  CA  LYS A 109      49.307  50.352  19.980  1.00  0.00           C0.      0
ATOM   1698  HA  LYS A 109      49.424  51.289  19.436  1.00  0.00           H0.      0
ATOM   1699  CB  LYS A 109      48.095  49.536  19.442  1.00  0.00           C0.      0
ATOM   1700  HB2 LYS A 109      48.250  49.084  18.463  1.00  0.00           H0.      0
ATOM   1701  HB3 LYS A 109      47.922  48.749  20.177  1.00  0.00           H0.      0
ATOM   1702  CG  LYS A 109      46.770  50.341  19.270  1.00  0.00           C0.      0
ATOM   1703  HG2 LYS A 109      46.580  50.967  20.142  1.00  0.00           H0.      0
ATOM   1704  HG3 LYS A 109      46.973  50.967  18.402  1.00  0.00           H0.      0
ATOM   1705  CD  LYS A 109      45.588  49.542  18.786  1.00  0.00           C0.      0
ATOM   1706  HD2 LYS A 109      45.576  49.456  17.700  1.00  0.00           H0.      0
ATOM   1707  HD3 LYS A 109      45.492  48.535  19.191  1.00  0.00           H0.      0
ATOM   1708  CE  LYS A 109      44.331  50.273  19.168  1.00  0.00           C0.      0
ATOM   1709  HE2 LYS A 109      43.461  49.655  18.946  1.00  0.00           H0.      0
ATOM   1710  HE3 LYS A 109      44.496  50.513  20.219  1.00  0.00           H0.      0
ATOM   1711  NZ  LYS A 109      44.218  51.617  18.491  1.00  0.00           N0.      0
ATOM   1712  HZ1 LYS A 109      43.259  51.934  18.456  1.00  0.00           H0.      0
ATOM   1713  HZ2 LYS A 109      44.733  52.365  18.933  1.00  0.00           H0.      0
ATOM   1714  HZ3 LYS A 109      44.441  51.678  17.507  1.00  0.00           H0.      0
ATOM   1715  C   LYS A 109      49.189  50.716  21.523  1.00  0.00           C0.      0
ATOM   1716  O   LYS A 109      48.550  51.738  21.793  1.00  0.00           O0.      0
ATOM   1717  N   TRP A 110      49.766  49.920  22.435  1.00  0.00           N0.      0
ATOM   1718  H   TRP A 110      49.950  49.001  22.058  1.00  0.00           H0.      0
ATOM   1719  CA  TRP A 110      49.538  50.055  23.877  1.00  0.00           C0.      0
ATOM   1720  HA  TRP A 110      48.462  49.913  23.977  1.00  0.00           H0.      0
ATOM   1721  CB  TRP A 110      50.295  48.945  24.622  1.00  0.00           C0.      0
ATOM   1722  HB2 TRP A 110      49.843  47.980  24.396  1.00  0.00           H0.      0
ATOM   1723  HB3 TRP A 110      51.339  49.025  24.320  1.00  0.00           H0.      0
ATOM   1724  CG  TRP A 110      50.337  49.079  26.183  1.00  0.00           C0.      0
ATOM   1725  CD1 TRP A 110      49.437  49.639  26.920  1.00  0.00           C0.      0
ATOM   1726  HD1 TRP A 110      48.520  50.142  26.653  1.00  0.00           H0.      0
ATOM   1727  NE1 TRP A 110      49.881  49.717  28.244  1.00  0.00           N0.      0
ATOM   1728  HE1 TRP A 110      49.354  50.172  28.975  1.00  0.00           H0.      0
ATOM   1729  CE2 TRP A 110      50.951  48.811  28.420  1.00  0.00           C0.      0
ATOM   1730  CZ2 TRP A 110      51.713  48.408  29.537  1.00  0.00           C0.      0
ATOM   1731  HZ2 TRP A 110      51.558  48.785  30.537  1.00  0.00           H0.      0
ATOM   1732  CH2 TRP A 110      52.831  47.627  29.390  1.00  0.00           C0.      0
ATOM   1733  HH2 TRP A 110      53.418  47.317  30.241  1.00  0.00           H0.      0
ATOM   1734  CZ3 TRP A 110      53.230  47.300  28.112  1.00  0.00           C0.      0
ATOM   1735  HZ3 TRP A 110      54.175  46.807  27.935  1.00  0.00           H0.      0
ATOM   1736  CE3 TRP A 110      52.449  47.694  26.948  1.00  0.00           C0.      0
ATOM   1737  HE3 TRP A 110      52.826  47.403  25.978  1.00  0.00           H0.      0
ATOM   1738  CD2 TRP A 110      51.306  48.475  27.079  1.00  0.00           C0.      0
ATOM   1739  C   TRP A 110      49.994  51.466  24.298  1.00  0.00           C0.      0
ATOM   1740  O   TRP A 110      51.132  51.819  24.004  1.00  0.00           O0.      0
ATOM   1741  N   VAL A 111      49.151  52.262  24.958  1.00  0.00           N0.      0
ATOM   1742  H   VAL A 111      48.202  51.941  25.092  1.00  0.00           H0.      0
ATOM   1743  CA  VAL A 111      49.370  53.673  25.504  1.00  0.00           C0.      0
ATOM   1744  HA  VAL A 111      50.248  54.129  25.048  1.00  0.00           H0.      0
ATOM   1745  CB  VAL A 111      48.251  54.569  24.984  1.00  0.00           C0.      0
ATOM   1746  HB  VAL A 111      47.279  54.204  25.317  1.00  0.00           H0.      0
ATOM   1747  CG1 VAL A 111      48.351  55.985  25.537  1.00  0.00           C0.      0
ATOM   1748 HG11 VAL A 111      48.145  56.118  26.599  1.00  0.00           H0.      0
ATOM   1749 HG12 VAL A 111      49.313  56.440  25.300  1.00  0.00           H0.      0
ATOM   1750 HG13 VAL A 111      47.661  56.678  25.055  1.00  0.00           H0.      0
ATOM   1751  CG2 VAL A 111      48.175  54.639  23.442  1.00  0.00           C0.      0
ATOM   1752 HG21 VAL A 111      49.170  54.798  23.028  1.00  0.00           H0.      0
ATOM   1753 HG22 VAL A 111      47.717  53.699  23.135  1.00  0.00           H0.      0
ATOM   1754 HG23 VAL A 111      47.562  55.469  23.092  1.00  0.00           H0.      0
ATOM   1755  C   VAL A 111      49.454  53.653  26.999  1.00  0.00           C0.      0
ATOM   1756  O   VAL A 111      48.882  52.805  27.680  1.00  0.00           O0.      0
ATOM   1757  N   ILE A 112      50.308  54.582  27.490  1.00  0.00           N0.      0
ATOM   1758  H   ILE A 112      50.416  55.385  26.887  1.00  0.00           H0.      0
ATOM   1759  CA  ILE A 112      50.626  54.660  28.925  1.00  0.00           C0.      0
ATOM   1760  HA  ILE A 112      49.790  54.326  29.539  1.00  0.00           H0.      0
ATOM   1761  CB  ILE A 112      51.901  53.747  29.145  1.00  0.00           C0.      0
ATOM   1762  HB  ILE A 112      52.737  54.152  28.575  1.00  0.00           H0.      0
ATOM   1763  CG2 ILE A 112      52.298  53.840  30.649  1.00  0.00           C0.      0
ATOM   1764 HG21 ILE A 112      52.628  54.869  30.793  1.00  0.00           H0.      0
ATOM   1765 HG22 ILE A 112      51.501  53.633  31.363  1.00  0.00           H0.      0
ATOM   1766 HG23 ILE A 112      53.190  53.233  30.800  1.00  0.00           H0.      0
ATOM   1767  CG1 ILE A 112      51.768  52.293  28.860  1.00  0.00           C0.      0
ATOM   1768 HG12 ILE A 112      51.212  51.701  29.586  1.00  0.00           H0.      0
ATOM   1769 HG13 ILE A 112      51.309  52.227  27.874  1.00  0.00           H0.      0
ATOM   1770  CD1 ILE A 112      53.115  51.677  28.616  1.00  0.00           C0.      0
ATOM   1771 HD11 ILE A 112      53.854  52.248  28.053  1.00  0.00           H0.      0
ATOM   1772 HD12 ILE A 112      53.550  51.526  29.604  1.00  0.00           H0.      0
ATOM   1773 HD13 ILE A 112      53.079  50.709  28.116  1.00  0.00           H0.      0
ATOM   1774  C   ILE A 112      50.900  56.144  29.196  1.00  0.00           C0.      0
ATOM   1775  O   ILE A 112      51.354  56.899  28.351  1.00  0.00           O0.      0
ATOM   1776  N   GLU A 113      50.370  56.631  30.386  1.00  0.00           N0.      0
ATOM   1777  H   GLU A 113      49.959  55.931  30.987  1.00  0.00           H0.      0
ATOM   1778  CA  GLU A 113      50.228  58.016  30.879  1.00  0.00           C0.      0
ATOM   1779  HA  GLU A 113      51.053  58.549  30.408  1.00  0.00           H0.      0
ATOM   1780  CB  GLU A 113      49.004  58.660  30.209  1.00  0.00           C0.      0
ATOM   1781  HB2 GLU A 113      49.098  58.580  29.126  1.00  0.00           H0.      0
ATOM   1782  HB3 GLU A 113      48.113  58.060  30.394  1.00  0.00           H0.      0
ATOM   1783  CG  GLU A 113      48.533  60.109  30.590  1.00  0.00           C0.      0
ATOM   1784  HG2 GLU A 113      47.608  60.300  30.047  1.00  0.00           H0.      0
ATOM   1785  HG3 GLU A 113      48.244  60.123  31.641  1.00  0.00           H0.      0
ATOM   1786  CD  GLU A 113      49.631  61.129  30.116  1.00  0.00           C0.      0
ATOM   1787  OE1 GLU A 113      49.396  61.873  29.164  1.00  0.00           O0.      0
ATOM   1788  OE2 GLU A 113      50.705  61.178  30.768  1.00  0.00           O0.      0
ATOM   1789  C   GLU A 113      50.472  58.143  32.367  1.00  0.00           C0.      0
ATOM   1790  O   GLU A 113      50.374  57.093  33.037  1.00  0.00           O0.      0
ATOM   1791  N   GLU A 114      50.749  59.326  32.861  1.00  0.00           N0.      0
ATOM   1792  H   GLU A 114      50.877  60.104  32.230  1.00  0.00           H0.      0
ATOM   1793  CA  GLU A 114      51.241  59.594  34.213  1.00  0.00           C0.      0
ATOM   1794  HA  GLU A 114      51.747  58.715  34.611  1.00  0.00           H0.      0
ATOM   1795  CB  GLU A 114      52.304  60.763  34.235  1.00  0.00           C0.      0
ATOM   1796  HB2 GLU A 114      51.981  61.755  33.919  1.00  0.00           H0.      0
ATOM   1797  HB3 GLU A 114      52.645  60.781  35.270  1.00  0.00           H0.      0
ATOM   1798  CG  GLU A 114      53.481  60.459  33.258  1.00  0.00           C0.      0
ATOM   1799  HG2 GLU A 114      53.793  59.417  33.339  1.00  0.00           H0.      0
ATOM   1800  HG3 GLU A 114      53.041  60.659  32.281  1.00  0.00           H0.      0
ATOM   1801  CD  GLU A 114      54.736  61.342  33.439  1.00  0.00           C0.      0
ATOM   1802  OE1 GLU A 114      55.390  61.265  34.464  1.00  0.00           O0.      0
ATOM   1803  OE2 GLU A 114      55.283  61.978  32.422  1.00  0.00           O0.      0
ATOM   1804  C   GLU A 114      50.074  59.893  35.208  1.00  0.00           C0.      0
ATOM   1805  O   GLU A 114      50.416  60.330  36.332  1.00  0.00           O0.      0
ATOM   1806  N   ALA A 115      48.801  59.796  34.843  1.00  0.00           N0.      0
ATOM   1807  H   ALA A 115      48.717  59.502  33.881  1.00  0.00           H0.      0
ATOM   1808  CA  ALA A 115      47.625  60.321  35.490  1.00  0.00           C0.      0
ATOM   1809  HA  ALA A 115      47.614  61.411  35.509  1.00  0.00           H0.      0
ATOM   1810  CB  ALA A 115      46.560  59.974  34.520  1.00  0.00           C0.      0
ATOM   1811  HB1 ALA A 115      45.565  60.246  34.872  1.00  0.00           H0.      0
ATOM   1812  HB2 ALA A 115      46.730  60.691  33.718  1.00  0.00           H0.      0
ATOM   1813  HB3 ALA A 115      46.509  58.920  34.247  1.00  0.00           H0.      0
ATOM   1814  C   ALA A 115      47.261  59.868  36.869  1.00  0.00           C0.      0
ATOM   1815  O   ALA A 115      47.228  58.643  37.118  1.00  0.00           O0.      0
ATOM   1816  N   ASN A 116      46.829  60.813  37.711  1.00  0.00           N0.      0
ATOM   1817  H   ASN A 116      46.952  61.758  37.378  1.00  0.00           H0.      0
ATOM   1818  CA  ASN A 116      46.150  60.591  38.959  1.00  0.00           C0.      0
ATOM   1819  HA  ASN A 116      46.522  59.660  39.387  1.00  0.00           H0.      0
ATOM   1820  CB  ASN A 116      46.438  61.828  39.951  1.00  0.00           C0.      0
ATOM   1821  HB2 ASN A 116      47.509  62.024  39.903  1.00  0.00           H0.      0
ATOM   1822  HB3 ASN A 116      45.985  62.766  39.631  1.00  0.00           H0.      0
ATOM   1823  CG  ASN A 116      46.014  61.645  41.411  1.00  0.00           C0.      0
ATOM   1824  OD1 ASN A 116      44.933  61.245  41.797  1.00  0.00           O0.      0
ATOM   1825  ND2 ASN A 116      47.000  61.584  42.320  1.00  0.00           N0.      0
ATOM   1826 HD21 ASN A 116      46.613  61.648  43.251  1.00  0.00           H0.      0
ATOM   1827 HD22 ASN A 116      47.959  61.810  42.097  1.00  0.00           H0.      0
ATOM   1828  C   ASN A 116      44.659  60.429  38.792  1.00  0.00           C0.      0
ATOM   1829  O   ASN A 116      43.940  61.060  38.049  1.00  0.00           O0.      0
ATOM   1830  N   TRP A 117      44.131  59.567  39.631  1.00  0.00           N0.      0
ATOM   1831  H   TRP A 117      44.790  59.120  40.252  1.00  0.00           H0.      0
ATOM   1832  CA  TRP A 117      42.719  59.334  39.674  1.00  0.00           C0.      0
ATOM   1833  HA  TRP A 117      42.409  58.861  38.743  1.00  0.00           H0.      0
ATOM   1834  CB  TRP A 117      42.380  58.341  40.852  1.00  0.00           C0.      0
ATOM   1835  HB2 TRP A 117      42.450  58.845  41.816  1.00  0.00           H0.      0
ATOM   1836  HB3 TRP A 117      41.299  58.225  40.774  1.00  0.00           H0.      0
ATOM   1837  CG  TRP A 117      43.011  56.990  40.855  1.00  0.00           C0.      0
ATOM   1838  CD1 TRP A 117      43.465  56.319  39.815  1.00  0.00           C0.      0
ATOM   1839  HD1 TRP A 117      43.319  56.668  38.803  1.00  0.00           H0.      0
ATOM   1840  NE1 TRP A 117      44.170  55.187  40.214  1.00  0.00           N0.      0
ATOM   1841  HE1 TRP A 117      44.490  54.474  39.574  1.00  0.00           H0.      0
ATOM   1842  CE2 TRP A 117      44.130  55.054  41.602  1.00  0.00           C0.      0
ATOM   1843  CZ2 TRP A 117      44.702  54.193  42.604  1.00  0.00           C0.      0
ATOM   1844  HZ2 TRP A 117      45.463  53.520  42.236  1.00  0.00           H0.      0
ATOM   1845  CH2 TRP A 117      44.366  54.298  43.951  1.00  0.00           C0.      0
ATOM   1846  HH2 TRP A 117      44.926  53.696  44.651  1.00  0.00           H0.      0
ATOM   1847  CZ3 TRP A 117      43.620  55.385  44.386  1.00  0.00           C0.      0
ATOM   1848  HZ3 TRP A 117      43.484  55.498  45.452  1.00  0.00           H0.      0
ATOM   1849  CE3 TRP A 117      43.183  56.345  43.428  1.00  0.00           C0.      0
ATOM   1850  HE3 TRP A 117      42.636  57.182  43.837  1.00  0.00           H0.      0
ATOM   1851  CD2 TRP A 117      43.387  56.222  42.019  1.00  0.00           C0.      0
ATOM   1852  C   TRP A 117      41.911  60.669  39.852  1.00  0.00           C0.      0
ATOM   1853  O   TRP A 117      40.874  60.916  39.203  1.00  0.00           O0.      0
ATOM   1854  N   LEU A 118      42.339  61.639  40.673  1.00  0.00           N0.      0
ATOM   1855  H   LEU A 118      43.209  61.414  41.134  1.00  0.00           H0.      0
ATOM   1856  CA  LEU A 118      41.824  62.921  41.090  1.00  0.00           C0.      0
ATOM   1857  HA  LEU A 118      40.735  62.941  41.055  1.00  0.00           H0.      0
ATOM   1858  CB  LEU A 118      42.451  63.421  42.473  1.00  0.00           C0.      0
ATOM   1859  HB2 LEU A 118      43.540  63.423  42.418  1.00  0.00           H0.      0
ATOM   1860  HB3 LEU A 118      42.180  64.466  42.623  1.00  0.00           H0.      0
ATOM   1861  CG  LEU A 118      41.832  62.613  43.597  1.00  0.00           C0.      0
ATOM   1862  HG  LEU A 118      41.909  61.575  43.275  1.00  0.00           H0.      0
ATOM   1863  CD1 LEU A 118      42.603  62.858  44.921  1.00  0.00           C0.      0
ATOM   1864 HD11 LEU A 118      42.828  63.907  45.111  1.00  0.00           H0.      0
ATOM   1865 HD12 LEU A 118      42.069  62.379  45.741  1.00  0.00           H0.      0
ATOM   1866 HD13 LEU A 118      43.453  62.187  44.792  1.00  0.00           H0.      0
ATOM   1867  CD2 LEU A 118      40.318  62.923  43.807  1.00  0.00           C0.      0
ATOM   1868 HD21 LEU A 118      40.226  64.006  43.887  1.00  0.00           H0.      0
ATOM   1869 HD22 LEU A 118      39.746  62.468  42.998  1.00  0.00           H0.      0
ATOM   1870 HD23 LEU A 118      40.065  62.393  44.725  1.00  0.00           H0.      0
ATOM   1871  C   LEU A 118      42.007  64.016  40.009  1.00  0.00           C0.      0
ATOM   1872  O   LEU A 118      41.521  65.151  40.170  1.00  0.00           O0.      0
ATOM   1873  N   THR A 119      42.655  63.714  38.821  1.00  0.00           N0.      0
ATOM   1874  H   THR A 119      43.106  62.829  38.635  1.00  0.00           H0.      0
ATOM   1875  CA  THR A 119      42.471  64.550  37.584  1.00  0.00           C0.      0
ATOM   1876  HA  THR A 119      41.717  65.322  37.732  1.00  0.00           H0.      0
ATOM   1877  CB  THR A 119      43.809  65.313  37.308  1.00  0.00           C0.      0
ATOM   1878  HB  THR A 119      43.688  65.771  36.326  1.00  0.00           H0.      0
ATOM   1879  CG2 THR A 119      43.977  66.556  38.243  1.00  0.00           C0.      0
ATOM   1880 HG21 THR A 119      43.866  66.289  39.294  1.00  0.00           H0.      0
ATOM   1881 HG22 THR A 119      44.950  67.016  38.071  1.00  0.00           H0.      0
ATOM   1882 HG23 THR A 119      43.186  67.260  37.984  1.00  0.00           H0.      0
ATOM   1883  OG1 THR A 119      44.916  64.464  37.549  1.00  0.00           O0.      0
ATOM   1884  HG1 THR A 119      45.156  63.958  36.769  1.00  0.00           H0.      0
ATOM   1885  C   THR A 119      42.119  63.747  36.307  1.00  0.00           C0.      0
ATOM   1886  O   THR A 119      41.916  64.276  35.217  1.00  0.00           O0.      0
ATOM   1887  N   LEU A 120      41.920  62.421  36.471  1.00  0.00           N0.      0
ATOM   1888  H   LEU A 120      42.048  62.082  37.414  1.00  0.00           H0.      0
ATOM   1889  CA  LEU A 120      41.769  61.487  35.351  1.00  0.00           C0.      0
ATOM   1890  HA  LEU A 120      42.779  61.392  34.952  1.00  0.00           H0.      0
ATOM   1891  CB  LEU A 120      41.319  60.230  36.027  1.00  0.00           C0.      0
ATOM   1892  HB2 LEU A 120      41.918  60.149  36.934  1.00  0.00           H0.      0
ATOM   1893  HB3 LEU A 120      40.252  60.214  36.252  1.00  0.00           H0.      0
ATOM   1894  CG  LEU A 120      41.513  58.991  35.078  1.00  0.00           C0.      0
ATOM   1895  HG  LEU A 120      40.905  59.034  34.174  1.00  0.00           H0.      0
ATOM   1896  CD1 LEU A 120      42.991  58.709  34.745  1.00  0.00           C0.      0
ATOM   1897 HD11 LEU A 120      43.505  59.448  34.131  1.00  0.00           H0.      0
ATOM   1898 HD12 LEU A 120      43.597  58.718  35.651  1.00  0.00           H0.      0
ATOM   1899 HD13 LEU A 120      43.011  57.767  34.197  1.00  0.00           H0.      0
ATOM   1900  CD2 LEU A 120      40.914  57.800  35.796  1.00  0.00           C0.      0
ATOM   1901 HD21 LEU A 120      39.828  57.877  35.843  1.00  0.00           H0.      0
ATOM   1902 HD22 LEU A 120      41.082  56.894  35.215  1.00  0.00           H0.      0
ATOM   1903 HD23 LEU A 120      41.228  57.738  36.838  1.00  0.00           H0.      0
ATOM   1904  C   LEU A 120      40.832  61.899  34.168  1.00  0.00           C0.      0
ATOM   1905  O   LEU A 120      41.186  61.742  33.041  1.00  0.00           O0.      0
ATOM   1906  N   ASP A 121      39.713  62.531  34.408  1.00  0.00           N0.      0
ATOM   1907  H   ASP A 121      39.537  62.820  35.360  1.00  0.00           H0.      0
ATOM   1908  CA  ASP A 121      38.780  63.081  33.404  1.00  0.00           C0.      0
ATOM   1909  HA  ASP A 121      38.529  62.339  32.646  1.00  0.00           H0.      0
ATOM   1910  CB  ASP A 121      37.490  63.535  34.207  1.00  0.00           C0.      0
ATOM   1911  HB2 ASP A 121      37.083  62.644  34.686  1.00  0.00           H0.      0
ATOM   1912  HB3 ASP A 121      37.817  64.322  34.886  1.00  0.00           H0.      0
ATOM   1913  CG  ASP A 121      36.356  64.131  33.353  1.00  0.00           C0.      0
ATOM   1914  OD1 ASP A 121      35.416  64.749  33.965  1.00  0.00           O0.      0
ATOM   1915  OD2 ASP A 121      36.245  63.881  32.156  1.00  0.00           O0.      0
ATOM   1916  C   ASP A 121      39.367  64.245  32.502  1.00  0.00           C0.      0
ATOM   1917  O   ASP A 121      39.021  64.261  31.337  1.00  0.00           O0.      0
ATOM   1918  N   LYS A 122      40.222  65.039  33.108  1.00  0.00           N0.      0
ATOM   1919  H   LYS A 122      40.579  64.818  34.026  1.00  0.00           H0.      0
ATOM   1920  CA  LYS A 122      41.018  66.050  32.325  1.00  0.00           C0.      0
ATOM   1921  HA  LYS A 122      40.355  66.557  31.625  1.00  0.00           H0.      0
ATOM   1922  CB  LYS A 122      41.523  67.044  33.332  1.00  0.00           C0.      0
ATOM   1923  HB2 LYS A 122      42.302  66.690  34.008  1.00  0.00           H0.      0
ATOM   1924  HB3 LYS A 122      41.977  67.846  32.750  1.00  0.00           H0.      0
ATOM   1925  CG  LYS A 122      40.366  67.657  34.199  1.00  0.00           C0.      0
ATOM   1926  HG2 LYS A 122      39.442  67.739  33.627  1.00  0.00           H0.      0
ATOM   1927  HG3 LYS A 122      40.117  66.917  34.959  1.00  0.00           H0.      0
ATOM   1928  CD  LYS A 122      40.720  68.869  34.997  1.00  0.00           C0.      0
ATOM   1929  HD2 LYS A 122      41.704  68.649  35.409  1.00  0.00           H0.      0
ATOM   1930  HD3 LYS A 122      40.707  69.664  34.250  1.00  0.00           H0.      0
ATOM   1931  CE  LYS A 122      39.857  69.256  36.141  1.00  0.00           C0.      0
ATOM   1932  HE2 LYS A 122      38.840  69.299  35.752  1.00  0.00           H0.      0
ATOM   1933  HE3 LYS A 122      39.973  68.440  36.854  1.00  0.00           H0.      0
ATOM   1934  NZ  LYS A 122      40.204  70.558  36.712  1.00  0.00           N0.      0
ATOM   1935  HZ1 LYS A 122      41.025  70.423  37.285  1.00  0.00           H0.      0
ATOM   1936  HZ2 LYS A 122      40.424  71.226  35.988  1.00  0.00           H0.      0
ATOM   1937  HZ3 LYS A 122      39.559  70.839  37.437  1.00  0.00           H0.      0
ATOM   1938  C   LYS A 122      42.314  65.505  31.736  1.00  0.00           C0.      0
ATOM   1939  O   LYS A 122      42.756  66.039  30.745  1.00  0.00           O0.      0
ATOM   1940  N   ASP A 123      42.848  64.452  32.337  1.00  0.00           N0.      0
ATOM   1941  H   ASP A 123      42.401  64.124  33.180  1.00  0.00           H0.      0
ATOM   1942  CA  ASP A 123      44.145  63.928  31.869  1.00  0.00           C0.      0
ATOM   1943  HA  ASP A 123      44.719  64.747  31.435  1.00  0.00           H0.      0
ATOM   1944  CB  ASP A 123      44.915  63.231  33.010  1.00  0.00           C0.      0
ATOM   1945  HB2 ASP A 123      44.244  62.518  33.489  1.00  0.00           H0.      0
ATOM   1946  HB3 ASP A 123      45.755  62.636  32.650  1.00  0.00           H0.      0
ATOM   1947  CG  ASP A 123      45.424  64.213  34.074  1.00  0.00           C0.      0
ATOM   1948  OD1 ASP A 123      45.942  63.736  35.109  1.00  0.00           O0.      0
ATOM   1949  OD2 ASP A 123      45.457  65.403  33.757  1.00  0.00           O0.      0
ATOM   1950  C   ASP A 123      44.069  62.926  30.697  1.00  0.00           C0.      0
ATOM   1951  O   ASP A 123      45.012  62.825  29.885  1.00  0.00           O0.      0
ATOM   1952  N   VAL A 124      43.006  62.106  30.549  1.00  0.00           N0.      0
ATOM   1953  H   VAL A 124      42.310  62.172  31.278  1.00  0.00           H0.      0
ATOM   1954  CA  VAL A 124      42.930  61.061  29.506  1.00  0.00           C0.      0
ATOM   1955  HA  VAL A 124      43.769  61.046  28.810  1.00  0.00           H0.      0
ATOM   1956  CB  VAL A 124      42.781  59.615  30.098  1.00  0.00           C0.      0
ATOM   1957  HB  VAL A 124      41.934  59.640  30.784  1.00  0.00           H0.      0
ATOM   1958  CG1 VAL A 124      42.590  58.535  29.052  1.00  0.00           C0.      0
ATOM   1959 HG11 VAL A 124      43.412  58.637  28.343  1.00  0.00           H0.      0
ATOM   1960 HG12 VAL A 124      42.598  57.571  29.560  1.00  0.00           H0.      0
ATOM   1961 HG13 VAL A 124      41.589  58.572  28.621  1.00  0.00           H0.      0
ATOM   1962  CG2 VAL A 124      44.152  59.319  30.862  1.00  0.00           C0.      0
ATOM   1963 HG21 VAL A 124      44.355  60.008  31.682  1.00  0.00           H0.      0
ATOM   1964 HG22 VAL A 124      44.235  58.281  31.183  1.00  0.00           H0.      0
ATOM   1965 HG23 VAL A 124      44.978  59.620  30.218  1.00  0.00           H0.      0
ATOM   1966  C   VAL A 124      41.666  61.381  28.683  1.00  0.00           C0.      0
ATOM   1967  O   VAL A 124      40.607  61.475  29.273  1.00  0.00           O0.      0
ATOM   1968  N   PRO A 125      41.692  61.602  27.347  1.00  0.00           N0.      0
ATOM   1969  CD  PRO A 125      42.844  62.048  26.610  1.00  0.00           C0.      0
ATOM   1970  HD2 PRO A 125      43.401  61.167  26.292  1.00  0.00           H0.      0
ATOM   1971  HD3 PRO A 125      43.483  62.795  27.082  1.00  0.00           H0.      0
ATOM   1972  CG  PRO A 125      42.353  62.706  25.281  1.00  0.00           C0.      0
ATOM   1973  HG2 PRO A 125      43.038  62.546  24.448  1.00  0.00           H0.      0
ATOM   1974  HG3 PRO A 125      42.172  63.760  25.494  1.00  0.00           H0.      0
ATOM   1975  CB  PRO A 125      40.994  61.972  25.039  1.00  0.00           C0.      0
ATOM   1976  HB2 PRO A 125      41.284  61.040  24.554  1.00  0.00           H0.      0
ATOM   1977  HB3 PRO A 125      40.276  62.621  24.538  1.00  0.00           H0.      0
ATOM   1978  CA  PRO A 125      40.525  61.646  26.475  1.00  0.00           C0.      0
ATOM   1979  HA  PRO A 125      39.794  62.306  26.942  1.00  0.00           H0.      0
ATOM   1980  C   PRO A 125      39.962  60.213  26.392  1.00  0.00           C0.      0
ATOM   1981  O   PRO A 125      40.537  59.228  26.084  1.00  0.00           O0.      0
ATOM   1982  N   ALA A 126      38.695  60.172  26.847  1.00  0.00           N0.      0
ATOM   1983  H   ALA A 126      38.214  61.052  26.964  1.00  0.00           H0.      0
ATOM   1984  CA  ALA A 126      37.891  58.990  26.993  1.00  0.00           C0.      0
ATOM   1985  HA  ALA A 126      38.514  58.205  27.421  1.00  0.00           H0.      0
ATOM   1986  CB  ALA A 126      36.817  59.320  28.067  1.00  0.00           C0.      0
ATOM   1987  HB1 ALA A 126      37.311  59.560  29.009  1.00  0.00           H0.      0
ATOM   1988  HB2 ALA A 126      36.196  60.151  27.734  1.00  0.00           H0.      0
ATOM   1989  HB3 ALA A 126      36.102  58.532  28.302  1.00  0.00           H0.      0
ATOM   1990  C   ALA A 126      37.286  58.363  25.753  1.00  0.00           C0.      0
ATOM   1991  O   ALA A 126      36.993  57.155  25.717  1.00  0.00           O0.      0
ATOM   1992  N   GLY A 127      37.000  59.140  24.679  1.00  0.00           N0.      0
ATOM   1993  H   GLY A 127      37.444  60.047  24.646  1.00  0.00           H0.      0
ATOM   1994  CA  GLY A 127      36.205  58.638  23.506  1.00  0.00           C0.      0
ATOM   1995  HA2 GLY A 127      36.225  59.422  22.749  1.00  0.00           H0.      0
ATOM   1996  HA3 GLY A 127      36.677  57.716  23.167  1.00  0.00           H0.      0
ATOM   1997  C   GLY A 127      34.744  58.306  23.850  1.00  0.00           C0.      0
ATOM   1998  O   GLY A 127      34.194  58.894  24.792  1.00  0.00           O0.      0
ATOM   1999  N   ASP A 128      34.209  57.268  23.269  1.00  0.00           N0.      0
ATOM   2000  H   ASP A 128      34.695  56.836  22.496  1.00  0.00           H0.      0
ATOM   2001  CA  ASP A 128      32.943  56.723  23.679  1.00  0.00           C0.      0
ATOM   2002  HA  ASP A 128      32.348  57.539  24.090  1.00  0.00           H0.      0
ATOM   2003  CB  ASP A 128      32.186  56.139  22.488  1.00  0.00           C0.      0
ATOM   2004  HB2 ASP A 128      31.136  56.054  22.766  1.00  0.00           H0.      0
ATOM   2005  HB3 ASP A 128      32.178  56.870  21.679  1.00  0.00           H0.      0
ATOM   2006  CG  ASP A 128      32.686  54.826  21.973  1.00  0.00           C0.      0
ATOM   2007  OD1 ASP A 128      33.592  54.786  21.082  1.00  0.00           O0.      0
ATOM   2008  OD2 ASP A 128      32.212  53.782  22.462  1.00  0.00           O0.      0
ATOM   2009  C   ASP A 128      33.062  55.777  24.945  1.00  0.00           C0.      0
ATOM   2010  O   ASP A 128      32.368  54.818  25.079  1.00  0.00           O0.      0
ATOM   2011  N   GLY A 129      33.987  56.060  25.824  1.00  0.00           N0.      0
ATOM   2012  H   GLY A 129      34.305  57.007  25.682  1.00  0.00           H0.      0
ATOM   2013  CA  GLY A 129      34.633  55.312  26.895  1.00  0.00           C0.      0
ATOM   2014  HA2 GLY A 129      35.451  55.989  27.142  1.00  0.00           H0.      0
ATOM   2015  HA3 GLY A 129      33.934  55.272  27.729  1.00  0.00           H0.      0
ATOM   2016  C   GLY A 129      35.294  53.951  26.562  1.00  0.00           C0.      0
ATOM   2017  O   GLY A 129      35.438  53.459  25.470  1.00  0.00           O0.      0
ATOM   2018  N   PHE A 130      35.828  53.377  27.649  1.00  0.00           N0.      0
ATOM   2019  H   PHE A 130      35.513  53.742  28.536  1.00  0.00           H0.      0
ATOM   2020  CA  PHE A 130      36.349  52.010  27.636  1.00  0.00           C0.      0
ATOM   2021  HA  PHE A 130      36.662  51.659  26.653  1.00  0.00           H0.      0
ATOM   2022  CB  PHE A 130      37.762  51.903  28.307  1.00  0.00           C0.      0
ATOM   2023  HB2 PHE A 130      37.608  51.931  29.386  1.00  0.00           H0.      0
ATOM   2024  HB3 PHE A 130      38.259  50.966  28.059  1.00  0.00           H0.      0
ATOM   2025  CG  PHE A 130      38.739  53.012  27.965  1.00  0.00           C0.      0
ATOM   2026  CD1 PHE A 130      38.624  54.329  28.459  1.00  0.00           C0.      0
ATOM   2027  HD1 PHE A 130      37.846  54.661  29.130  1.00  0.00           H0.      0
ATOM   2028  CE1 PHE A 130      39.530  55.305  28.019  1.00  0.00           C0.      0
ATOM   2029  HE1 PHE A 130      39.410  56.292  28.441  1.00  0.00           H0.      0
ATOM   2030  CZ  PHE A 130      40.604  55.057  27.145  1.00  0.00           C0.      0
ATOM   2031  HZ  PHE A 130      41.328  55.814  26.883  1.00  0.00           H0.      0
ATOM   2032  CE2 PHE A 130      40.788  53.718  26.695  1.00  0.00           C0.      0
ATOM   2033  HE2 PHE A 130      41.569  53.481  25.988  1.00  0.00           H0.      0
ATOM   2034  CD2 PHE A 130      39.885  52.704  27.167  1.00  0.00           C0.      0
ATOM   2035  HD2 PHE A 130      40.100  51.666  26.959  1.00  0.00           H0.      0
ATOM   2036  C   PHE A 130      35.313  50.966  28.175  1.00  0.00           C0.      0
ATOM   2037  O   PHE A 130      34.762  51.015  29.261  1.00  0.00           O0.      0
ATOM   2038  N   ASP A 131      35.299  49.826  27.434  1.00  0.00           N0.      0
ATOM   2039  H   ASP A 131      35.918  49.851  26.637  1.00  0.00           H0.      0
ATOM   2040  CA  ASP A 131      34.266  48.792  27.624  1.00  0.00           C0.      0
ATOM   2041  HA  ASP A 131      33.413  49.465  27.525  1.00  0.00           H0.      0
ATOM   2042  CB  ASP A 131      34.140  47.797  26.546  1.00  0.00           C0.      0
ATOM   2043  HB2 ASP A 131      34.728  46.936  26.866  1.00  0.00           H0.      0
ATOM   2044  HB3 ASP A 131      33.141  47.408  26.350  1.00  0.00           H0.      0
ATOM   2045  CG  ASP A 131      34.818  48.166  25.172  1.00  0.00           C0.      0
ATOM   2046  OD1 ASP A 131      35.570  47.318  24.618  1.00  0.00           O0.      0
ATOM   2047  OD2 ASP A 131      34.642  49.276  24.686  1.00  0.00           O0.      0
ATOM   2048  C   ASP A 131      34.348  48.100  28.977  1.00  0.00           C0.      0
ATOM   2049  O   ASP A 131      33.325  47.729  29.558  1.00  0.00           O0.      0
ATOM   2050  N   ALA A 132      35.571  47.960  29.461  1.00  0.00           N0.      0
ATOM   2051  H   ALA A 132      36.409  48.171  28.940  1.00  0.00           H0.      0
ATOM   2052  CA  ALA A 132      35.790  47.722  30.883  1.00  0.00           C0.      0
ATOM   2053  HA  ALA A 132      34.899  48.130  31.359  1.00  0.00           H0.      0
ATOM   2054  CB  ALA A 132      35.917  46.228  31.093  1.00  0.00           C0.      0
ATOM   2055  HB1 ALA A 132      34.990  45.722  30.823  1.00  0.00           H0.      0
ATOM   2056  HB2 ALA A 132      36.682  45.736  30.492  1.00  0.00           H0.      0
ATOM   2057  HB3 ALA A 132      36.203  46.030  32.126  1.00  0.00           H0.      0
ATOM   2058  C   ALA A 132      36.987  48.575  31.401  1.00  0.00           C0.      0
ATOM   2059  O   ALA A 132      37.900  48.754  30.662  1.00  0.00           O0.      0
ATOM   2060  N   VAL A 133      36.982  48.926  32.712  1.00  0.00           N0.      0
ATOM   2061  H   VAL A 133      36.089  48.674  33.109  1.00  0.00           H0.      0
ATOM   2062  CA  VAL A 133      38.071  49.622  33.404  1.00  0.00           C0.      0
ATOM   2063  HA  VAL A 133      38.926  49.828  32.761  1.00  0.00           H0.      0
ATOM   2064  CB  VAL A 133      37.630  51.084  33.818  1.00  0.00           C0.      0
ATOM   2065  HB  VAL A 133      36.767  51.010  34.480  1.00  0.00           H0.      0
ATOM   2066  CG1 VAL A 133      38.640  51.841  34.622  1.00  0.00           C0.      0
ATOM   2067 HG11 VAL A 133      38.608  51.486  35.652  1.00  0.00           H0.      0
ATOM   2068 HG12 VAL A 133      39.657  51.740  34.242  1.00  0.00           H0.      0
ATOM   2069 HG13 VAL A 133      38.401  52.898  34.743  1.00  0.00           H0.      0
ATOM   2070  CG2 VAL A 133      37.281  51.833  32.524  1.00  0.00           C0.      0
ATOM   2071 HG21 VAL A 133      38.127  52.100  31.890  1.00  0.00           H0.      0
ATOM   2072 HG22 VAL A 133      36.593  51.328  31.846  1.00  0.00           H0.      0
ATOM   2073 HG23 VAL A 133      36.840  52.786  32.818  1.00  0.00           H0.      0
ATOM   2074  C   VAL A 133      38.593  48.837  34.658  1.00  0.00           C0.      0
ATOM   2075  O   VAL A 133      37.876  48.253  35.428  1.00  0.00           O0.      0
ATOM   2076  N   ILE A 134      39.927  48.868  34.838  1.00  0.00           N0.      0
ATOM   2077  H   ILE A 134      40.489  49.375  34.169  1.00  0.00           H0.      0
ATOM   2078  CA  ILE A 134      40.543  47.993  35.894  1.00  0.00           C0.      0
ATOM   2079  HA  ILE A 134      39.741  47.655  36.550  1.00  0.00           H0.      0
ATOM   2080  CB  ILE A 134      41.149  46.691  35.371  1.00  0.00           C0.      0
ATOM   2081  HB  ILE A 134      41.242  46.110  36.288  1.00  0.00           H0.      0
ATOM   2082  CG2 ILE A 134      40.047  45.964  34.568  1.00  0.00           C0.      0
ATOM   2083 HG21 ILE A 134      40.434  44.945  34.544  1.00  0.00           H0.      0
ATOM   2084 HG22 ILE A 134      39.098  45.951  35.104  1.00  0.00           H0.      0
ATOM   2085 HG23 ILE A 134      39.965  46.280  33.528  1.00  0.00           H0.      0
ATOM   2086  CG1 ILE A 134      42.483  46.872  34.569  1.00  0.00           C0.      0
ATOM   2087 HG12 ILE A 134      42.224  47.088  33.533  1.00  0.00           H0.      0
ATOM   2088 HG13 ILE A 134      43.154  47.644  34.945  1.00  0.00           H0.      0
ATOM   2089  CD1 ILE A 134      43.281  45.604  34.419  1.00  0.00           C0.      0
ATOM   2090 HD11 ILE A 134      42.799  44.901  33.740  1.00  0.00           H0.      0
ATOM   2091 HD12 ILE A 134      44.301  45.794  34.084  1.00  0.00           H0.      0
ATOM   2092 HD13 ILE A 134      43.281  45.138  35.404  1.00  0.00           H0.      0
ATOM   2093  C   ILE A 134      41.579  48.681  36.799  1.00  0.00           C0.      0
ATOM   2094  O   ILE A 134      41.914  49.782  36.448  1.00  0.00           O0.      0
ATOM   2095  N   CYS A 135      41.904  48.140  38.013  1.00  0.00           N0.      0
ATOM   2096  H   CYS A 135      41.572  47.193  38.123  1.00  0.00           H0.      0
ATOM   2097  CA  CYS A 135      42.583  48.781  39.139  1.00  0.00           C0.      0
ATOM   2098  HA  CYS A 135      43.507  49.246  38.794  1.00  0.00           H0.      0
ATOM   2099  CB  CYS A 135      41.469  49.690  39.668  1.00  0.00           C0.      0
ATOM   2100  HB2 CYS A 135      41.243  50.387  38.861  1.00  0.00           H0.      0
ATOM   2101  HB3 CYS A 135      40.626  49.090  40.012  1.00  0.00           H0.      0
ATOM   2102  SG  CYS A 135      42.274  50.630  41.050  1.00  0.00           S0.      0
ATOM   2103  HG  CYS A 135      41.990  49.630  41.889  1.00  0.00           H0.      0
ATOM   2104  C   CYS A 135      42.892  47.635  40.136  1.00  0.00           C0.      0
ATOM   2105  O   CYS A 135      42.175  47.404  41.124  1.00  0.00           O0.      0
ATOM   2106  N   LEU A 136      43.883  46.727  39.822  1.00  0.00           N0.      0
ATOM   2107  H   LEU A 136      44.438  46.813  38.983  1.00  0.00           H0.      0
ATOM   2108  CA  LEU A 136      44.179  45.507  40.626  1.00  0.00           C0.      0
ATOM   2109  HA  LEU A 136      43.444  45.327  41.410  1.00  0.00           H0.      0
ATOM   2110  CB  LEU A 136      44.012  44.286  39.749  1.00  0.00           C0.      0
ATOM   2111  HB2 LEU A 136      44.759  44.347  38.957  1.00  0.00           H0.      0
ATOM   2112  HB3 LEU A 136      44.296  43.418  40.344  1.00  0.00           H0.      0
ATOM   2113  CG  LEU A 136      42.579  44.008  39.267  1.00  0.00           C0.      0
ATOM   2114  HG  LEU A 136      42.206  44.903  38.770  1.00  0.00           H0.      0
ATOM   2115  CD1 LEU A 136      42.611  42.790  38.278  1.00  0.00           C0.      0
ATOM   2116 HD11 LEU A 136      43.176  41.944  38.671  1.00  0.00           H0.      0
ATOM   2117 HD12 LEU A 136      41.599  42.508  37.989  1.00  0.00           H0.      0
ATOM   2118 HD13 LEU A 136      43.107  43.083  37.352  1.00  0.00           H0.      0
ATOM   2119  CD2 LEU A 136      41.638  43.706  40.441  1.00  0.00           C0.      0
ATOM   2120 HD21 LEU A 136      41.378  44.651  40.918  1.00  0.00           H0.      0
ATOM   2121 HD22 LEU A 136      40.778  43.135  40.090  1.00  0.00           H0.      0
ATOM   2122 HD23 LEU A 136      42.122  43.005  41.120  1.00  0.00           H0.      0
ATOM   2123  C   LEU A 136      45.573  45.634  41.300  1.00  0.00           C0.      0
ATOM   2124  O   LEU A 136      46.577  45.978  40.565  1.00  0.00           O0.      0
ATOM   2125  N   GLY A 137      45.660  45.278  42.561  1.00  0.00           N0.      0
ATOM   2126  H   GLY A 137      44.745  45.034  42.912  1.00  0.00           H0.      0
ATOM   2127  CA  GLY A 137      46.855  45.016  43.406  1.00  0.00           C0.      0
ATOM   2128  HA2 GLY A 137      46.975  43.937  43.506  1.00  0.00           H0.      0
ATOM   2129  HA3 GLY A 137      47.654  45.417  42.783  1.00  0.00           H0.      0
ATOM   2130  C   GLY A 137      46.848  45.704  44.750  1.00  0.00           C0.      0
ATOM   2131  O   GLY A 137      47.714  46.494  45.115  1.00  0.00           O0.      0
ATOM   2132  N   ASN A 138      45.764  45.600  45.523  1.00  0.00           N0.      0
ATOM   2133  H   ASN A 138      45.016  45.103  45.061  1.00  0.00           H0.      0
ATOM   2134  CA  ASN A 138      45.482  46.350  46.724  1.00  0.00           C0.      0
ATOM   2135  HA  ASN A 138      44.400  46.310  46.846  1.00  0.00           H0.      0
ATOM   2136  CB  ASN A 138      46.274  45.854  47.904  1.00  0.00           C0.      0
ATOM   2137  HB2 ASN A 138      45.938  44.900  48.311  1.00  0.00           H0.      0
ATOM   2138  HB3 ASN A 138      47.297  45.734  47.548  1.00  0.00           H0.      0
ATOM   2139  CG  ASN A 138      46.127  46.772  49.159  1.00  0.00           C0.      0
ATOM   2140  OD1 ASN A 138      45.097  47.221  49.581  1.00  0.00           O0.      0
ATOM   2141  ND2 ASN A 138      47.203  47.113  49.783  1.00  0.00           N0.      0
ATOM   2142 HD21 ASN A 138      47.136  47.826  50.496  1.00  0.00           H0.      0
ATOM   2143 HD22 ASN A 138      48.119  46.874  49.431  1.00  0.00           H0.      0
ATOM   2144  C   ASN A 138      45.550  47.886  46.351  1.00  0.00           C0.      0
ATOM   2145  O   ASN A 138      46.198  48.687  47.030  1.00  0.00           O0.      0
ATOM   2146  N   SER A 139      44.893  48.321  45.278  1.00  0.00           N0.      0
ATOM   2147  H   SER A 139      44.217  47.658  44.927  1.00  0.00           H0.      0
ATOM   2148  CA  SER A 139      45.046  49.607  44.604  1.00  0.00           C0.      0
ATOM   2149  HA  SER A 139      46.125  49.761  44.568  1.00  0.00           H0.      0
ATOM   2150  CB  SER A 139      44.418  49.612  43.207  1.00  0.00           C0.      0
ATOM   2151  HB2 SER A 139      43.336  49.721  43.286  1.00  0.00           H0.      0
ATOM   2152  HB3 SER A 139      44.825  50.460  42.656  1.00  0.00           H0.      0
ATOM   2153  OG  SER A 139      44.850  48.450  42.547  1.00  0.00           O0.      0
ATOM   2154  HG  SER A 139      44.330  47.783  43.002  1.00  0.00           H0.      0
ATOM   2155  C   SER A 139      44.424  50.815  45.320  1.00  0.00           C0.      0
ATOM   2156  O   SER A 139      45.206  51.674  45.715  1.00  0.00           O0.      0
ATOM   2157  N   PHE A 140      43.044  50.942  45.538  1.00  0.00           N0.      0
ATOM   2158  H   PHE A 140      42.435  50.155  45.365  1.00  0.00           H0.      0
ATOM   2159  CA  PHE A 140      42.387  52.186  46.038  1.00  0.00           C0.      0
ATOM   2160  HA  PHE A 140      42.769  52.982  45.398  1.00  0.00           H0.      0
ATOM   2161  CB  PHE A 140      40.897  52.059  45.661  1.00  0.00           C0.      0
ATOM   2162  HB2 PHE A 140      40.929  51.745  44.617  1.00  0.00           H0.      0
ATOM   2163  HB3 PHE A 140      40.386  51.253  46.189  1.00  0.00           H0.      0
ATOM   2164  CG  PHE A 140      40.137  53.360  45.823  1.00  0.00           C0.      0
ATOM   2165  CD1 PHE A 140      40.115  54.303  44.743  1.00  0.00           C0.      0
ATOM   2166  HD1 PHE A 140      40.706  54.054  43.874  1.00  0.00           H0.      0
ATOM   2167  CE1 PHE A 140      39.266  55.430  44.949  1.00  0.00           C0.      0
ATOM   2168  HE1 PHE A 140      39.320  56.121  44.122  1.00  0.00           H0.      0
ATOM   2169  CZ  PHE A 140      38.487  55.651  46.074  1.00  0.00           C0.      0
ATOM   2170  HZ  PHE A 140      38.135  56.665  46.195  1.00  0.00           H0.      0
ATOM   2171  CE2 PHE A 140      38.543  54.705  47.136  1.00  0.00           C0.      0
ATOM   2172  HE2 PHE A 140      37.946  54.954  48.001  1.00  0.00           H0.      0
ATOM   2173  CD2 PHE A 140      39.397  53.557  47.001  1.00  0.00           C0.      0
ATOM   2174  HD2 PHE A 140      39.446  52.848  47.815  1.00  0.00           H0.      0
ATOM   2175  C   PHE A 140      42.739  52.564  47.507  1.00  0.00           C0.      0
ATOM   2176  O   PHE A 140      42.450  53.648  47.928  1.00  0.00           O0.      0
ATOM   2177  N   ALA A 141      43.534  51.788  48.206  1.00  0.00           N0.      0
ATOM   2178  H   ALA A 141      43.912  50.948  47.791  1.00  0.00           H0.      0
ATOM   2179  CA  ALA A 141      43.954  52.062  49.572  1.00  0.00           C0.      0
ATOM   2180  HA  ALA A 141      43.116  52.337  50.213  1.00  0.00           H0.      0
ATOM   2181  CB  ALA A 141      44.557  50.773  50.137  1.00  0.00           C0.      0
ATOM   2182  HB1 ALA A 141      44.747  51.010  51.183  1.00  0.00           H0.      0
ATOM   2183  HB2 ALA A 141      43.761  50.045  50.294  1.00  0.00           H0.      0
ATOM   2184  HB3 ALA A 141      45.539  50.494  49.755  1.00  0.00           H0.      0
ATOM   2185  C   ALA A 141      45.022  53.136  49.715  1.00  0.00           C0.      0
ATOM   2186  O   ALA A 141      45.256  53.830  50.740  1.00  0.00           O0.      0
ATOM   2187  N   HID A 142      45.679  53.533  48.621  1.00  0.00           N0.      0
ATOM   2188  H   HID A 142      45.410  53.062  47.770  1.00  0.00           H0.      0
ATOM   2189  CA  HID A 142      46.642  54.642  48.444  1.00  0.00           C0.      0
ATOM   2190  HA  HID A 142      47.412  54.554  49.211  1.00  0.00           H0.      0
ATOM   2191  CB  HID A 142      47.351  54.418  47.110  1.00  0.00           C0.      0
ATOM   2192  HB2 HID A 142      46.642  54.393  46.283  1.00  0.00           H0.      0
ATOM   2193  HB3 HID A 142      47.836  55.368  46.888  1.00  0.00           H0.      0
ATOM   2194  CG  HID A 142      48.415  53.409  47.214  1.00  0.00           C0.      0
ATOM   2195  ND1 HID A 142      49.691  53.592  47.739  1.00  0.00           N0.      0
ATOM   2196  HD1 HID A 142      50.067  54.431  48.159  1.00  0.00           H0.      0
ATOM   2197  CE1 HID A 142      50.334  52.411  47.614  1.00  0.00           C0.      0
ATOM   2198  HE1 HID A 142      51.373  52.315  47.894  1.00  0.00           H0.      0
ATOM   2199  NE2 HID A 142      49.585  51.475  47.001  1.00  0.00           N0.      0
ATOM   2200  CD2 HID A 142      48.318  52.153  46.749  1.00  0.00           C0.      0
ATOM   2201  HD2 HID A 142      47.428  51.781  46.264  1.00  0.00           H0.      0
ATOM   2202  C   HID A 142      46.070  56.092  48.464  1.00  0.00           C0.      0
ATOM   2203  O   HID A 142      46.796  57.100  48.365  1.00  0.00           O0.      0
ATOM   2204  N   LEU A 143      44.765  56.263  48.574  1.00  0.00           N0.      0
ATOM   2205  H   LEU A 143      44.192  55.432  48.529  1.00  0.00           H0.      0
ATOM   2206  CA  LEU A 143      44.152  57.589  48.969  1.00  0.00           C0.      0
ATOM   2207  HA  LEU A 143      44.871  58.325  48.611  1.00  0.00           H0.      0
ATOM   2208  CB  LEU A 143      42.725  57.798  48.406  1.00  0.00           C0.      0
ATOM   2209  HB2 LEU A 143      42.189  56.854  48.510  1.00  0.00           H0.      0
ATOM   2210  HB3 LEU A 143      42.246  58.652  48.885  1.00  0.00           H0.      0
ATOM   2211  CG  LEU A 143      42.525  58.155  46.879  1.00  0.00           C0.      0
ATOM   2212  HG  LEU A 143      42.973  57.333  46.321  1.00  0.00           H0.      0
ATOM   2213  CD1 LEU A 143      41.041  58.122  46.658  1.00  0.00           C0.      0
ATOM   2214 HD11 LEU A 143      40.576  57.184  46.961  1.00  0.00           H0.      0
ATOM   2215 HD12 LEU A 143      40.546  58.958  47.154  1.00  0.00           H0.      0
ATOM   2216 HD13 LEU A 143      40.877  58.250  45.588  1.00  0.00           H0.      0
ATOM   2217  CD2 LEU A 143      43.121  59.536  46.565  1.00  0.00           C0.      0
ATOM   2218 HD21 LEU A 143      42.759  59.892  45.601  1.00  0.00           H0.      0
ATOM   2219 HD22 LEU A 143      42.787  60.241  47.327  1.00  0.00           H0.      0
ATOM   2220 HD23 LEU A 143      44.211  59.544  46.558  1.00  0.00           H0.      0
ATOM   2221  C   LEU A 143      44.184  57.599  50.540  1.00  0.00           C0.      0
ATOM   2222  O   LEU A 143      43.386  56.884  51.200  1.00  0.00           O0.      0
ATOM   2223  N   PRO A 144      45.022  58.559  51.142  1.00  0.00           N0.      0
ATOM   2224  CD  PRO A 144      46.066  59.411  50.544  1.00  0.00           C0.      0
ATOM   2225  HD2 PRO A 144      45.638  59.862  49.649  1.00  0.00           H0.      0
ATOM   2226  HD3 PRO A 144      46.955  58.868  50.224  1.00  0.00           H0.      0
ATOM   2227  CG  PRO A 144      46.462  60.481  51.547  1.00  0.00           C0.      0
ATOM   2228  HG2 PRO A 144      45.809  61.331  51.343  1.00  0.00           H0.      0
ATOM   2229  HG3 PRO A 144      47.487  60.850  51.569  1.00  0.00           H0.      0
ATOM   2230  CB  PRO A 144      46.133  59.780  52.926  1.00  0.00           C0.      0
ATOM   2231  HB2 PRO A 144      45.981  60.664  53.544  1.00  0.00           H0.      0
ATOM   2232  HB3 PRO A 144      46.992  59.173  53.212  1.00  0.00           H0.      0
ATOM   2233  CA  PRO A 144      44.915  58.889  52.595  1.00  0.00           C0.      0
ATOM   2234  HA  PRO A 144      44.961  57.960  53.163  1.00  0.00           H0.      0
ATOM   2235  C   PRO A 144      43.557  59.614  53.041  1.00  0.00           C0.      0
ATOM   2236  O   PRO A 144      42.830  60.190  52.227  1.00  0.00           O0.      0
ATOM   2237  N   ASP A 145      43.280  59.610  54.264  1.00  0.00           N0.      0
ATOM   2238  H   ASP A 145      43.737  58.940  54.867  1.00  0.00           H0.      0
ATOM   2239  CA  ASP A 145      42.363  60.530  54.924  1.00  0.00           C0.      0
ATOM   2240  HA  ASP A 145      42.274  61.398  54.270  1.00  0.00           H0.      0
ATOM   2241  CB  ASP A 145      41.128  59.756  55.053  1.00  0.00           C0.      0
ATOM   2242  HB2 ASP A 145      40.746  59.566  54.050  1.00  0.00           H0.      0
ATOM   2243  HB3 ASP A 145      41.445  58.815  55.505  1.00  0.00           H0.      0
ATOM   2244  CG  ASP A 145      40.049  60.527  55.822  1.00  0.00           C0.      0
ATOM   2245  OD1 ASP A 145      39.144  59.836  56.402  1.00  0.00           O0.      0
ATOM   2246  OD2 ASP A 145      40.207  61.809  55.896  1.00  0.00           O0.      0
ATOM   2247  C   ASP A 145      42.894  61.030  56.293  1.00  0.00           C0.      0
ATOM   2248  O   ASP A 145      42.986  60.258  57.238  1.00  0.00           O0.      0
ATOM   2249  N   SER A 146      43.312  62.313  56.382  1.00  0.00           N0.      0
ATOM   2250  H   SER A 146      42.923  62.884  55.645  1.00  0.00           H0.      0
ATOM   2251  CA  SER A 146      43.926  62.960  57.506  1.00  0.00           C0.      0
ATOM   2252  HA  SER A 146      44.356  62.153  58.099  1.00  0.00           H0.      0
ATOM   2253  CB  SER A 146      45.049  63.811  56.960  1.00  0.00           C0.      0
ATOM   2254  HB2 SER A 146      45.841  63.911  57.702  1.00  0.00           H0.      0
ATOM   2255  HB3 SER A 146      45.563  63.271  56.165  1.00  0.00           H0.      0
ATOM   2256  OG  SER A 146      44.606  65.000  56.380  1.00  0.00           O0.      0
ATOM   2257  HG  SER A 146      45.237  65.287  55.717  1.00  0.00           H0.      0
ATOM   2258  C   SER A 146      42.973  63.759  58.368  1.00  0.00           C0.      0
ATOM   2259  O   SER A 146      43.457  64.477  59.232  1.00  0.00           O0.      0
ATOM   2260  N   LYS A 147      41.643  63.709  58.147  1.00  0.00           N0.      0
ATOM   2261  H   LYS A 147      41.445  63.043  57.414  1.00  0.00           H0.      0
ATOM   2262  CA  LYS A 147      40.510  64.428  58.708  1.00  0.00           C0.      0
ATOM   2263  HA  LYS A 147      40.814  64.458  59.755  1.00  0.00           H0.      0
ATOM   2264  CB  LYS A 147      40.527  65.854  58.162  1.00  0.00           C0.      0
ATOM   2265  HB2 LYS A 147      39.846  66.360  58.847  1.00  0.00           H0.      0
ATOM   2266  HB3 LYS A 147      41.470  66.402  58.185  1.00  0.00           H0.      0
ATOM   2267  CG  LYS A 147      39.902  66.026  56.750  1.00  0.00           C0.      0
ATOM   2268  HG2 LYS A 147      39.043  65.364  56.637  1.00  0.00           H0.      0
ATOM   2269  HG3 LYS A 147      39.600  67.065  56.615  1.00  0.00           H0.      0
ATOM   2270  CD  LYS A 147      40.872  65.559  55.576  1.00  0.00           C0.      0
ATOM   2271  HD2 LYS A 147      41.317  64.568  55.658  1.00  0.00           H0.      0
ATOM   2272  HD3 LYS A 147      40.166  65.597  54.746  1.00  0.00           H0.      0
ATOM   2273  CE  LYS A 147      41.957  66.613  55.228  1.00  0.00           C0.      0
ATOM   2274  HE2 LYS A 147      41.540  67.611  55.361  1.00  0.00           H0.      0
ATOM   2275  HE3 LYS A 147      42.772  66.401  55.919  1.00  0.00           H0.      0
ATOM   2276  NZ  LYS A 147      42.448  66.421  53.892  1.00  0.00           N0.      0
ATOM   2277  HZ1 LYS A 147      41.780  66.824  53.250  1.00  0.00           H0.      0
ATOM   2278  HZ2 LYS A 147      43.302  66.918  53.685  1.00  0.00           H0.      0
ATOM   2279  HZ3 LYS A 147      42.688  65.452  53.736  1.00  0.00           H0.      0
ATOM   2280  C   LYS A 147      39.132  63.715  58.852  1.00  0.00           C0.      0
ATOM   2281  O   LYS A 147      38.257  64.283  59.579  1.00  0.00           O0.      0
ATOM   2282  N   GLY A 148      39.002  62.468  58.373  1.00  0.00           N0.      0
ATOM   2283  H   GLY A 148      39.851  61.992  58.103  1.00  0.00           H0.      0
ATOM   2284  CA  GLY A 148      37.777  61.704  58.570  1.00  0.00           C0.      0
ATOM   2285  HA2 GLY A 148      37.983  60.634  58.539  1.00  0.00           H0.      0
ATOM   2286  HA3 GLY A 148      37.340  61.889  59.551  1.00  0.00           H0.      0
ATOM   2287  C   GLY A 148      36.694  61.969  57.533  1.00  0.00           C0.      0
ATOM   2288  O   GLY A 148      35.511  61.702  57.835  1.00  0.00           O0.      0
ATOM   2289  N   ASP A 149      37.069  62.605  56.468  1.00  0.00           N0.      0
ATOM   2290  H   ASP A 149      38.060  62.651  56.281  1.00  0.00           H0.      0
ATOM   2291  CA  ASP A 149      36.128  63.119  55.464  1.00  0.00           C0.      0
ATOM   2292  HA  ASP A 149      35.112  62.792  55.683  1.00  0.00           H0.      0
ATOM   2293  CB  ASP A 149      36.059  64.668  55.356  1.00  0.00           C0.      0
ATOM   2294  HB2 ASP A 149      35.589  64.988  56.285  1.00  0.00           H0.      0
ATOM   2295  HB3 ASP A 149      37.062  65.091  55.324  1.00  0.00           H0.      0
ATOM   2296  CG  ASP A 149      35.320  65.269  54.094  1.00  0.00           C0.      0
ATOM   2297  OD1 ASP A 149      34.866  64.437  53.264  1.00  0.00           O0.      0
ATOM   2298  OD2 ASP A 149      35.167  66.478  53.988  1.00  0.00           O0.      0
ATOM   2299  C   ASP A 149      36.423  62.390  54.100  1.00  0.00           C0.      0
ATOM   2300  O   ASP A 149      37.573  62.502  53.528  1.00  0.00           O0.      0
ATOM   2301  N   GLN A 150      35.519  61.515  53.588  1.00  0.00           N0.      0
ATOM   2302  H   GLN A 150      34.688  61.443  54.158  1.00  0.00           H0.      0
ATOM   2303  CA  GLN A 150      35.716  60.735  52.362  1.00  0.00           C0.      0
ATOM   2304  HA  GLN A 150      36.790  60.678  52.184  1.00  0.00           H0.      0
ATOM   2305  CB  GLN A 150      35.290  59.279  52.502  1.00  0.00           C0.      0
ATOM   2306  HB2 GLN A 150      34.203  59.346  52.549  1.00  0.00           H0.      0
ATOM   2307  HB3 GLN A 150      35.709  58.796  51.619  1.00  0.00           H0.      0
ATOM   2308  CG  GLN A 150      35.711  58.618  53.785  1.00  0.00           C0.      0
ATOM   2309  HG2 GLN A 150      36.790  58.460  53.773  1.00  0.00           H0.      0
ATOM   2310  HG3 GLN A 150      35.491  59.313  54.595  1.00  0.00           H0.      0
ATOM   2311  CD  GLN A 150      34.995  57.254  54.062  1.00  0.00           C0.      0
ATOM   2312  OE1 GLN A 150      33.887  56.889  53.637  1.00  0.00           O0.      0
ATOM   2313  NE2 GLN A 150      35.687  56.468  54.878  1.00  0.00           N0.      0
ATOM   2314 HE21 GLN A 150      35.475  55.483  54.814  1.00  0.00           H0.      0
ATOM   2315 HE22 GLN A 150      36.544  56.859  55.242  1.00  0.00           H0.      0
ATOM   2316  C   GLN A 150      35.340  61.447  51.086  1.00  0.00           C0.      0
ATOM   2317  O   GLN A 150      35.239  60.759  50.050  1.00  0.00           O0.      0
ATOM   2318  N   SER A 151      35.031  62.691  51.028  1.00  0.00           N0.      0
ATOM   2319  H   SER A 151      34.903  63.185  51.900  1.00  0.00           H0.      0
ATOM   2320  CA  SER A 151      34.655  63.445  49.843  1.00  0.00           C0.      0
ATOM   2321  HA  SER A 151      33.690  63.118  49.457  1.00  0.00           H0.      0
ATOM   2322  CB  SER A 151      34.298  64.868  50.212  1.00  0.00           C0.      0
ATOM   2323  HB2 SER A 151      33.887  65.364  49.333  1.00  0.00           H0.      0
ATOM   2324  HB3 SER A 151      33.410  64.851  50.843  1.00  0.00           H0.      0
ATOM   2325  OG  SER A 151      35.274  65.713  50.790  1.00  0.00           O0.      0
ATOM   2326  HG  SER A 151      35.186  65.488  51.719  1.00  0.00           H0.      0
ATOM   2327  C   SER A 151      35.718  63.439  48.757  1.00  0.00           C0.      0
ATOM   2328  O   SER A 151      35.381  63.186  47.556  1.00  0.00           O0.      0
ATOM   2329  N   GLU A 152      37.008  63.410  49.071  1.00  0.00           N0.      0
ATOM   2330  H   GLU A 152      37.178  63.376  50.066  1.00  0.00           H0.      0
ATOM   2331  CA  GLU A 152      38.049  63.291  48.083  1.00  0.00           C0.      0
ATOM   2332  HA  GLU A 152      37.816  64.018  47.304  1.00  0.00           H0.      0
ATOM   2333  CB  GLU A 152      39.386  63.543  48.770  1.00  0.00           C0.      0
ATOM   2334  HB2 GLU A 152      39.384  64.523  49.248  1.00  0.00           H0.      0
ATOM   2335  HB3 GLU A 152      39.546  62.797  49.549  1.00  0.00           H0.      0
ATOM   2336  CG  GLU A 152      40.551  63.423  47.799  1.00  0.00           C0.      0
ATOM   2337  HG2 GLU A 152      40.542  62.419  47.375  1.00  0.00           H0.      0
ATOM   2338  HG3 GLU A 152      40.454  64.179  47.020  1.00  0.00           H0.      0
ATOM   2339  CD  GLU A 152      41.873  63.679  48.493  1.00  0.00           C0.      0
ATOM   2340  OE1 GLU A 152      42.702  62.750  48.635  1.00  0.00           O0.      0
ATOM   2341  OE2 GLU A 152      42.171  64.798  48.972  1.00  0.00           O0.      0
ATOM   2342  C   GLU A 152      37.953  61.910  47.405  1.00  0.00           C0.      0
ATOM   2343  O   GLU A 152      38.103  61.809  46.166  1.00  0.00           O0.      0
ATOM   2344  N   HIE A 153      37.678  60.892  48.240  1.00  0.00           N0.      0
ATOM   2345  H   HIE A 153      37.698  61.145  49.217  1.00  0.00           H0.      0
ATOM   2346  CA  HIE A 153      37.575  59.511  47.758  1.00  0.00           C0.      0
ATOM   2347  HA  HIE A 153      38.526  59.326  47.257  1.00  0.00           H0.      0
ATOM   2348  CB  HIE A 153      37.487  58.565  48.926  1.00  0.00           C0.      0
ATOM   2349  HB2 HIE A 153      36.631  58.880  49.522  1.00  0.00           H0.      0
ATOM   2350  HB3 HIE A 153      37.409  57.563  48.505  1.00  0.00           H0.      0
ATOM   2351  CG  HIE A 153      38.627  58.476  49.929  1.00  0.00           C0.      0
ATOM   2352  ND1 HIE A 153      38.499  57.801  51.141  1.00  0.00           N0.      0
ATOM   2353  CE1 HIE A 153      39.569  58.199  51.907  1.00  0.00           C0.      0
ATOM   2354  HE1 HIE A 153      39.797  57.754  52.864  1.00  0.00           H0.      0
ATOM   2355  NE2 HIE A 153      40.364  59.009  51.196  1.00  0.00           N0.      0
ATOM   2356  HE2 HIE A 153      41.228  59.376  51.570  1.00  0.00           H0.      0
ATOM   2357  CD2 HIE A 153      39.727  59.274  50.031  1.00  0.00           C0.      0
ATOM   2358  HD2 HIE A 153      39.979  59.970  49.245  1.00  0.00           H0.      0
ATOM   2359  C   HIE A 153      36.394  59.296  46.744  1.00  0.00           C0.      0
ATOM   2360  O   HIE A 153      36.607  58.806  45.660  1.00  0.00           O0.      0
ATOM   2361  N   ARG A 154      35.238  59.822  47.053  1.00  0.00           N0.      0
ATOM   2362  H   ARG A 154      35.121  60.127  48.009  1.00  0.00           H0.      0
ATOM   2363  CA  ARG A 154      34.071  59.775  46.132  1.00  0.00           C0.      0
ATOM   2364  HA  ARG A 154      33.802  58.752  45.868  1.00  0.00           H0.      0
ATOM   2365  CB  ARG A 154      32.887  60.485  46.771  1.00  0.00           C0.      0
ATOM   2366  HB2 ARG A 154      33.250  61.474  47.053  1.00  0.00           H0.      0
ATOM   2367  HB3 ARG A 154      32.108  60.638  46.024  1.00  0.00           H0.      0
ATOM   2368  CG  ARG A 154      32.278  59.728  48.018  1.00  0.00           C0.      0
ATOM   2369  HG2 ARG A 154      31.938  58.702  47.885  1.00  0.00           H0.      0
ATOM   2370  HG3 ARG A 154      33.091  59.726  48.745  1.00  0.00           H0.      0
ATOM   2371  CD  ARG A 154      31.176  60.580  48.584  1.00  0.00           C0.      0
ATOM   2372  HD2 ARG A 154      31.487  61.600  48.812  1.00  0.00           H0.      0
ATOM   2373  HD3 ARG A 154      30.392  60.791  47.856  1.00  0.00           H0.      0
ATOM   2374  NE  ARG A 154      30.722  59.883  49.816  1.00  0.00           N0.      0
ATOM   2375  HE  ARG A 154      31.127  60.129  50.708  1.00  0.00           H0.      0
ATOM   2376  CZ  ARG A 154      29.904  58.822  49.887  1.00  0.00           C0.      0
ATOM   2377  NH1 ARG A 154      29.729  58.236  51.009  1.00  0.00           N0.      0
ATOM   2378 HH11 ARG A 154      30.338  58.524  51.761  1.00  0.00           H0.      0
ATOM   2379 HH12 ARG A 154      29.341  57.311  50.891  1.00  0.00           H0.      0
ATOM   2380  NH2 ARG A 154      29.269  58.349  48.842  1.00  0.00           N0.      0
ATOM   2381 HH21 ARG A 154      29.438  58.753  47.932  1.00  0.00           H0.      0
ATOM   2382 HH22 ARG A 154      28.487  57.719  48.948  1.00  0.00           H0.      0
ATOM   2383  C   ARG A 154      34.369  60.527  44.846  1.00  0.00           C0.      0
ATOM   2384  O   ARG A 154      34.040  60.110  43.714  1.00  0.00           O0.      0
ATOM   2385  N   LEU A 155      35.130  61.681  44.926  1.00  0.00           N0.      0
ATOM   2386  H   LEU A 155      35.321  62.020  45.858  1.00  0.00           H0.      0
ATOM   2387  CA  LEU A 155      35.584  62.477  43.763  1.00  0.00           C0.      0
ATOM   2388  HA  LEU A 155      34.742  62.716  43.112  1.00  0.00           H0.      0
ATOM   2389  CB  LEU A 155      36.247  63.851  44.211  1.00  0.00           C0.      0
ATOM   2390  HB2 LEU A 155      36.856  63.665  45.096  1.00  0.00           H0.      0
ATOM   2391  HB3 LEU A 155      36.848  64.337  43.443  1.00  0.00           H0.      0
ATOM   2392  CG  LEU A 155      35.121  64.837  44.631  1.00  0.00           C0.      0
ATOM   2393  HG  LEU A 155      34.357  64.370  45.252  1.00  0.00           H0.      0
ATOM   2394  CD1 LEU A 155      35.640  65.971  45.521  1.00  0.00           C0.      0
ATOM   2395 HD11 LEU A 155      36.470  66.439  44.991  1.00  0.00           H0.      0
ATOM   2396 HD12 LEU A 155      34.818  66.668  45.688  1.00  0.00           H0.      0
ATOM   2397 HD13 LEU A 155      35.935  65.676  46.528  1.00  0.00           H0.      0
ATOM   2398  CD2 LEU A 155      34.415  65.411  43.371  1.00  0.00           C0.      0
ATOM   2399 HD21 LEU A 155      33.625  66.088  43.695  1.00  0.00           H0.      0
ATOM   2400 HD22 LEU A 155      35.175  65.861  42.733  1.00  0.00           H0.      0
ATOM   2401 HD23 LEU A 155      33.879  64.603  42.872  1.00  0.00           H0.      0
ATOM   2402  C   LEU A 155      36.496  61.591  42.887  1.00  0.00           C0.      0
ATOM   2403  O   LEU A 155      36.542  61.666  41.679  1.00  0.00           O0.      0
ATOM   2404  N   ALA A 156      37.303  60.742  43.514  1.00  0.00           N0.      0
ATOM   2405  H   ALA A 156      37.435  60.815  44.513  1.00  0.00           H0.      0
ATOM   2406  CA  ALA A 156      38.175  59.905  42.682  1.00  0.00           C0.      0
ATOM   2407  HA  ALA A 156      38.722  60.505  41.955  1.00  0.00           H0.      0
ATOM   2408  CB  ALA A 156      39.301  59.352  43.597  1.00  0.00           C0.      0
ATOM   2409  HB1 ALA A 156      39.965  58.709  43.018  1.00  0.00           H0.      0
ATOM   2410  HB2 ALA A 156      39.871  60.117  44.123  1.00  0.00           H0.      0
ATOM   2411  HB3 ALA A 156      38.837  58.776  44.398  1.00  0.00           H0.      0
ATOM   2412  C   ALA A 156      37.364  58.845  41.869  1.00  0.00           C0.      0
ATOM   2413  O   ALA A 156      37.621  58.626  40.667  1.00  0.00           O0.      0
ATOM   2414  N   LEU A 157      36.425  58.287  42.552  1.00  0.00           N0.      0
ATOM   2415  H   LEU A 157      36.355  58.564  43.520  1.00  0.00           H0.      0
ATOM   2416  CA  LEU A 157      35.501  57.219  42.046  1.00  0.00           C0.      0
ATOM   2417  HA  LEU A 157      36.204  56.516  41.601  1.00  0.00           H0.      0
ATOM   2418  CB  LEU A 157      34.636  56.584  43.141  1.00  0.00           C0.      0
ATOM   2419  HB2 LEU A 157      33.935  57.293  43.580  1.00  0.00           H0.      0
ATOM   2420  HB3 LEU A 157      34.063  55.762  42.712  1.00  0.00           H0.      0
ATOM   2421  CG  LEU A 157      35.479  55.971  44.301  1.00  0.00           C0.      0
ATOM   2422  HG  LEU A 157      36.176  56.735  44.647  1.00  0.00           H0.      0
ATOM   2423  CD1 LEU A 157      34.568  55.495  45.462  1.00  0.00           C0.      0
ATOM   2424 HD11 LEU A 157      35.141  55.111  46.305  1.00  0.00           H0.      0
ATOM   2425 HD12 LEU A 157      33.955  56.350  45.748  1.00  0.00           H0.      0
ATOM   2426 HD13 LEU A 157      33.941  54.737  44.991  1.00  0.00           H0.      0
ATOM   2427  CD2 LEU A 157      36.202  54.745  43.781  1.00  0.00           C0.      0
ATOM   2428 HD21 LEU A 157      35.575  54.068  43.201  1.00  0.00           H0.      0
ATOM   2429 HD22 LEU A 157      36.987  55.084  43.105  1.00  0.00           H0.      0
ATOM   2430 HD23 LEU A 157      36.696  54.229  44.604  1.00  0.00           H0.      0
ATOM   2431  C   LEU A 157      34.635  57.845  40.957  1.00  0.00           C0.      0
ATOM   2432  O   LEU A 157      34.574  57.246  39.891  1.00  0.00           O0.      0
ATOM   2433  N   LYS A 158      34.134  59.037  41.108  1.00  0.00           N0.      0
ATOM   2434  H   LYS A 158      34.258  59.542  41.974  1.00  0.00           H0.      0
ATOM   2435  CA  LYS A 158      33.378  59.742  40.043  1.00  0.00           C0.      0
ATOM   2436  HA  LYS A 158      32.648  59.000  39.721  1.00  0.00           H0.      0
ATOM   2437  CB  LYS A 158      32.663  60.969  40.495  1.00  0.00           C0.      0
ATOM   2438  HB2 LYS A 158      33.330  61.551  41.131  1.00  0.00           H0.      0
ATOM   2439  HB3 LYS A 158      32.203  61.522  39.676  1.00  0.00           H0.      0
ATOM   2440  CG  LYS A 158      31.510  60.617  41.518  1.00  0.00           C0.      0
ATOM   2441  HG2 LYS A 158      30.847  59.911  41.019  1.00  0.00           H0.      0
ATOM   2442  HG3 LYS A 158      31.859  60.076  42.398  1.00  0.00           H0.      0
ATOM   2443  CD  LYS A 158      30.673  61.750  42.080  1.00  0.00           C0.      0
ATOM   2444  HD2 LYS A 158      31.286  62.502  42.579  1.00  0.00           H0.      0
ATOM   2445  HD3 LYS A 158      30.006  62.164  41.324  1.00  0.00           H0.      0
ATOM   2446  CE  LYS A 158      29.794  61.010  43.071  1.00  0.00           C0.      0
ATOM   2447  HE2 LYS A 158      29.027  60.507  42.482  1.00  0.00           H0.      0
ATOM   2448  HE3 LYS A 158      30.297  60.211  43.615  1.00  0.00           H0.      0
ATOM   2449  NZ  LYS A 158      29.168  61.952  44.100  1.00  0.00           N0.      0
ATOM   2450  HZ1 LYS A 158      29.802  62.140  44.864  1.00  0.00           H0.      0
ATOM   2451  HZ2 LYS A 158      28.864  62.821  43.685  1.00  0.00           H0.      0
ATOM   2452  HZ3 LYS A 158      28.350  61.569  44.552  1.00  0.00           H0.      0
ATOM   2453  C   LYS A 158      34.268  60.149  38.773  1.00  0.00           C0.      0
ATOM   2454  O   LYS A 158      33.687  60.220  37.691  1.00  0.00           O0.      0
ATOM   2455  N   ASN A 159      35.531  60.263  38.880  1.00  0.00           N0.      0
ATOM   2456  H   ASN A 159      36.003  59.903  39.697  1.00  0.00           H0.      0
ATOM   2457  CA  ASN A 159      36.318  60.332  37.634  1.00  0.00           C0.      0
ATOM   2458  HA  ASN A 159      35.830  61.003  36.926  1.00  0.00           H0.      0
ATOM   2459  CB  ASN A 159      37.727  60.888  37.944  1.00  0.00           C0.      0
ATOM   2460  HB2 ASN A 159      38.119  60.478  38.875  1.00  0.00           H0.      0
ATOM   2461  HB3 ASN A 159      38.353  60.769  37.060  1.00  0.00           H0.      0
ATOM   2462  CG  ASN A 159      37.770  62.445  38.227  1.00  0.00           C0.      0
ATOM   2463  OD1 ASN A 159      38.158  63.168  37.326  1.00  0.00           O0.      0
ATOM   2464  ND2 ASN A 159      37.449  63.017  39.370  1.00  0.00           N0.      0
ATOM   2465 HD21 ASN A 159      37.391  64.022  39.455  1.00  0.00           H0.      0
ATOM   2466 HD22 ASN A 159      37.303  62.406  40.160  1.00  0.00           H0.      0
ATOM   2467  C   ASN A 159      36.289  58.949  36.984  1.00  0.00           C0.      0
ATOM   2468  O   ASN A 159      35.886  58.866  35.872  1.00  0.00           O0.      0
ATOM   2469  N   ILE A 160      36.778  57.869  37.664  1.00  0.00           N0.      0
ATOM   2470  H   ILE A 160      37.010  57.997  38.638  1.00  0.00           H0.      0
ATOM   2471  CA  ILE A 160      36.876  56.597  37.010  1.00  0.00           C0.      0
ATOM   2472  HA  ILE A 160      37.629  56.674  36.226  1.00  0.00           H0.      0
ATOM   2473  CB  ILE A 160      37.353  55.499  38.086  1.00  0.00           C0.      0
ATOM   2474  HB  ILE A 160      36.758  55.723  38.972  1.00  0.00           H0.      0
ATOM   2475  CG2 ILE A 160      37.134  54.049  37.731  1.00  0.00           C0.      0
ATOM   2476 HG21 ILE A 160      37.682  53.485  38.486  1.00  0.00           H0.      0
ATOM   2477 HG22 ILE A 160      36.069  53.895  37.557  1.00  0.00           H0.      0
ATOM   2478 HG23 ILE A 160      37.630  53.886  36.774  1.00  0.00           H0.      0
ATOM   2479  CG1 ILE A 160      38.818  55.748  38.604  1.00  0.00           C0.      0
ATOM   2480 HG12 ILE A 160      39.587  55.559  37.856  1.00  0.00           H0.      0
ATOM   2481 HG13 ILE A 160      38.896  56.778  38.953  1.00  0.00           H0.      0
ATOM   2482  CD1 ILE A 160      39.285  54.906  39.811  1.00  0.00           C0.      0
ATOM   2483 HD11 ILE A 160      38.744  55.033  40.748  1.00  0.00           H0.      0
ATOM   2484 HD12 ILE A 160      39.330  53.840  39.587  1.00  0.00           H0.      0
ATOM   2485 HD13 ILE A 160      40.289  55.208  40.110  1.00  0.00           H0.      0
ATOM   2486  C   ILE A 160      35.543  56.160  36.420  1.00  0.00           C0.      0
ATOM   2487  O   ILE A 160      35.465  55.426  35.428  1.00  0.00           O0.      0
ATOM   2488  N   ALA A 161      34.471  56.493  37.105  1.00  0.00           N0.      0
ATOM   2489  H   ALA A 161      34.626  56.967  37.983  1.00  0.00           H0.      0
ATOM   2490  CA  ALA A 161      33.124  56.188  36.692  1.00  0.00           C0.      0
ATOM   2491  HA  ALA A 161      33.158  55.109  36.535  1.00  0.00           H0.      0
ATOM   2492  CB  ALA A 161      32.226  56.486  37.895  1.00  0.00           C0.      0
ATOM   2493  HB1 ALA A 161      32.609  56.032  38.809  1.00  0.00           H0.      0
ATOM   2494  HB2 ALA A 161      32.363  57.547  38.106  1.00  0.00           H0.      0
ATOM   2495  HB3 ALA A 161      31.151  56.361  37.761  1.00  0.00           H0.      0
ATOM   2496  C   ALA A 161      32.635  56.994  35.417  1.00  0.00           C0.      0
ATOM   2497  O   ALA A 161      31.568  56.639  34.842  1.00  0.00           O0.      0
ATOM   2498  N   SER A 162      33.359  58.012  34.967  1.00  0.00           N0.      0
ATOM   2499  H   SER A 162      34.197  58.312  35.444  1.00  0.00           H0.      0
ATOM   2500  CA  SER A 162      33.147  58.655  33.680  1.00  0.00           C0.      0
ATOM   2501  HA  SER A 162      32.094  58.514  33.435  1.00  0.00           H0.      0
ATOM   2502  CB  SER A 162      33.256  60.178  33.765  1.00  0.00           C0.      0
ATOM   2503  HB2 SER A 162      32.389  60.687  34.187  1.00  0.00           H0.      0
ATOM   2504  HB3 SER A 162      34.164  60.472  34.290  1.00  0.00           H0.      0
ATOM   2505  OG  SER A 162      33.273  60.858  32.510  1.00  0.00           O0.      0
ATOM   2506  HG  SER A 162      34.197  60.871  32.251  1.00  0.00           H0.      0
ATOM   2507  C   SER A 162      34.032  58.124  32.530  1.00  0.00           C0.      0
ATOM   2508  O   SER A 162      33.623  58.130  31.402  1.00  0.00           O0.      0
ATOM   2509  N   MET A 163      35.120  57.474  32.911  1.00  0.00           N0.      0
ATOM   2510  H   MET A 163      35.367  57.461  33.890  1.00  0.00           H0.      0
ATOM   2511  CA  MET A 163      35.832  56.581  31.979  1.00  0.00           C0.      0
ATOM   2512  HA  MET A 163      36.037  57.206  31.109  1.00  0.00           H0.      0
ATOM   2513  CB  MET A 163      37.217  56.149  32.546  1.00  0.00           C0.      0
ATOM   2514  HB2 MET A 163      37.036  55.362  33.278  1.00  0.00           H0.      0
ATOM   2515  HB3 MET A 163      37.785  55.851  31.664  1.00  0.00           H0.      0
ATOM   2516  CG  MET A 163      37.997  57.324  33.231  1.00  0.00           C0.      0
ATOM   2517  HG2 MET A 163      37.506  57.648  34.148  1.00  0.00           H0.      0
ATOM   2518  HG3 MET A 163      38.991  56.942  33.466  1.00  0.00           H0.      0
ATOM   2519  SD  MET A 163      38.237  58.828  32.307  1.00  0.00           S0.      0
ATOM   2520  CE  MET A 163      39.673  58.355  31.228  1.00  0.00           C0.      0
ATOM   2521  HE1 MET A 163      40.453  58.067  31.933  1.00  0.00           H0.      0
ATOM   2522  HE2 MET A 163      39.356  57.515  30.610  1.00  0.00           H0.      0
ATOM   2523  HE3 MET A 163      39.846  59.266  30.654  1.00  0.00           H0.      0
ATOM   2524  C   MET A 163      35.089  55.329  31.439  1.00  0.00           C0.      0
ATOM   2525  O   MET A 163      35.150  55.064  30.233  1.00  0.00           O0.      0
ATOM   2526  N   VAL A 164      34.468  54.537  32.302  1.00  0.00           N0.      0
ATOM   2527  H   VAL A 164      34.454  54.841  33.265  1.00  0.00           H0.      0
ATOM   2528  CA  VAL A 164      33.684  53.452  31.905  1.00  0.00           C0.      0
ATOM   2529  HA  VAL A 164      34.298  52.880  31.208  1.00  0.00           H0.      0
ATOM   2530  CB  VAL A 164      33.344  52.525  33.143  1.00  0.00           C0.      0
ATOM   2531  HB  VAL A 164      34.275  52.120  33.540  1.00  0.00           H0.      0
ATOM   2532  CG1 VAL A 164      32.710  53.225  34.363  1.00  0.00           C0.      0
ATOM   2533 HG11 VAL A 164      32.495  52.478  35.126  1.00  0.00           H0.      0
ATOM   2534 HG12 VAL A 164      33.439  53.974  34.674  1.00  0.00           H0.      0
ATOM   2535 HG13 VAL A 164      31.845  53.813  34.057  1.00  0.00           H0.      0
ATOM   2536  CG2 VAL A 164      32.365  51.454  32.799  1.00  0.00           C0.      0
ATOM   2537 HG21 VAL A 164      32.881  50.713  32.188  1.00  0.00           H0.      0
ATOM   2538 HG22 VAL A 164      32.021  50.827  33.622  1.00  0.00           H0.      0
ATOM   2539 HG23 VAL A 164      31.469  51.796  32.281  1.00  0.00           H0.      0
ATOM   2540  C   VAL A 164      32.488  53.953  31.206  1.00  0.00           C0.      0
ATOM   2541  O   VAL A 164      31.903  54.870  31.707  1.00  0.00           O0.      0
ATOM   2542  N   ARG A 165      32.151  53.352  30.056  1.00  0.00           N0.      0
ATOM   2543  H   ARG A 165      32.700  52.586  29.692  1.00  0.00           H0.      0
ATOM   2544  CA  ARG A 165      31.040  53.809  29.234  1.00  0.00           C0.      0
ATOM   2545  HA  ARG A 165      30.919  54.890  29.304  1.00  0.00           H0.      0
ATOM   2546  CB  ARG A 165      31.356  53.439  27.824  1.00  0.00           C0.      0
ATOM   2547  HB2 ARG A 165      30.598  53.606  27.058  1.00  0.00           H0.      0
ATOM   2548  HB3 ARG A 165      32.283  53.935  27.534  1.00  0.00           H0.      0
ATOM   2549  CG  ARG A 165      31.681  51.987  27.543  1.00  0.00           C0.      0
ATOM   2550  HG2 ARG A 165      32.376  51.639  28.307  1.00  0.00           H0.      0
ATOM   2551  HG3 ARG A 165      30.793  51.364  27.655  1.00  0.00           H0.      0
ATOM   2552  CD  ARG A 165      32.359  51.799  26.140  1.00  0.00           C0.      0
ATOM   2553  HD2 ARG A 165      33.123  52.574  26.199  1.00  0.00           H0.      0
ATOM   2554  HD3 ARG A 165      32.839  50.831  25.998  1.00  0.00           H0.      0
ATOM   2555  NE  ARG A 165      31.528  52.084  25.025  1.00  0.00           N0.      0
ATOM   2556  HE  ARG A 165      31.586  53.047  24.725  1.00  0.00           H0.      0
ATOM   2557  CZ  ARG A 165      30.777  51.339  24.256  1.00  0.00           C0.      0
ATOM   2558  NH1 ARG A 165      30.199  51.686  23.119  1.00  0.00           N0.      0
ATOM   2559 HH11 ARG A 165      30.468  52.518  22.614  1.00  0.00           H0.      0
ATOM   2560 HH12 ARG A 165      29.651  50.946  22.704  1.00  0.00           H0.      0
ATOM   2561  NH2 ARG A 165      30.431  50.124  24.514  1.00  0.00           N0.      0
ATOM   2562 HH21 ARG A 165      30.825  49.692  25.338  1.00  0.00           H0.      0
ATOM   2563 HH22 ARG A 165      29.816  49.496  24.016  1.00  0.00           H0.      0
ATOM   2564  C   ARG A 165      29.659  53.263  29.596  1.00  0.00           C0.      0
ATOM   2565  O   ARG A 165      29.497  52.311  30.331  1.00  0.00           O0.      0
ATOM   2566  N   PRO A 166      28.554  53.878  29.189  1.00  0.00           N0.      0
ATOM   2567  CD  PRO A 166      28.494  55.147  28.454  1.00  0.00           C0.      0
ATOM   2568  HD2 PRO A 166      29.269  55.332  27.710  1.00  0.00           H0.      0
ATOM   2569  HD3 PRO A 166      28.555  55.957  29.181  1.00  0.00           H0.      0
ATOM   2570  CG  PRO A 166      27.122  55.209  27.778  1.00  0.00           C0.      0
ATOM   2571  HG2 PRO A 166      27.303  54.967  26.731  1.00  0.00           H0.      0
ATOM   2572  HG3 PRO A 166      26.805  56.252  27.785  1.00  0.00           H0.      0
ATOM   2573  CB  PRO A 166      26.245  54.289  28.623  1.00  0.00           C0.      0
ATOM   2574  HB2 PRO A 166      25.639  53.668  27.963  1.00  0.00           H0.      0
ATOM   2575  HB3 PRO A 166      25.695  54.903  29.336  1.00  0.00           H0.      0
ATOM   2576  CA  PRO A 166      27.198  53.303  29.334  1.00  0.00           C0.      0
ATOM   2577  HA  PRO A 166      26.925  53.196  30.384  1.00  0.00           H0.      0
ATOM   2578  C   PRO A 166      27.125  51.834  28.804  1.00  0.00           C0.      0
ATOM   2579  O   PRO A 166      27.391  51.580  27.611  1.00  0.00           O0.      0
ATOM   2580  N   GLY A 167      26.636  50.973  29.617  1.00  0.00           N0.      0
ATOM   2581  H   GLY A 167      26.074  51.320  30.382  1.00  0.00           H0.      0
ATOM   2582  CA  GLY A 167      26.727  49.461  29.494  1.00  0.00           C0.      0
ATOM   2583  HA2 GLY A 167      25.918  48.999  30.059  1.00  0.00           H0.      0
ATOM   2584  HA3 GLY A 167      26.487  49.218  28.459  1.00  0.00           H0.      0
ATOM   2585  C   GLY A 167      28.113  48.870  29.921  1.00  0.00           C0.      0
ATOM   2586  O   GLY A 167      28.242  47.640  29.914  1.00  0.00           O0.      0
ATOM   2587  N   GLY A 168      29.155  49.624  30.242  1.00  0.00           N0.      0
ATOM   2588  H   GLY A 168      29.019  50.625  30.240  1.00  0.00           H0.      0
ATOM   2589  CA  GLY A 168      30.495  49.122  30.552  1.00  0.00           C0.      0
ATOM   2590  HA2 GLY A 168      30.800  48.384  29.810  1.00  0.00           H0.      0
ATOM   2591  HA3 GLY A 168      31.184  49.967  30.554  1.00  0.00           H0.      0
ATOM   2592  C   GLY A 168      30.656  48.643  31.970  1.00  0.00           C0.      0
ATOM   2593  O   GLY A 168      29.794  48.786  32.860  1.00  0.00           O0.      0
ATOM   2594  N   LEU A 169      31.844  48.069  32.242  1.00  0.00           N0.      0
ATOM   2595  H   LEU A 169      32.490  47.986  31.470  1.00  0.00           H0.      0
ATOM   2596  CA  LEU A 169      32.219  47.427  33.524  1.00  0.00           C0.      0
ATOM   2597  HA  LEU A 169      31.375  47.599  34.191  1.00  0.00           H0.      0
ATOM   2598  CB  LEU A 169      32.460  45.912  33.418  1.00  0.00           C0.      0
ATOM   2599  HB2 LEU A 169      33.365  45.638  32.876  1.00  0.00           H0.      0
ATOM   2600  HB3 LEU A 169      32.777  45.562  34.400  1.00  0.00           H0.      0
ATOM   2601  CG  LEU A 169      31.341  45.087  32.753  1.00  0.00           C0.      0
ATOM   2602  HG  LEU A 169      30.380  45.536  33.004  1.00  0.00           H0.      0
ATOM   2603  CD1 LEU A 169      31.552  45.034  31.233  1.00  0.00           C0.      0
ATOM   2604 HD11 LEU A 169      31.163  45.943  30.774  1.00  0.00           H0.      0
ATOM   2605 HD12 LEU A 169      32.607  44.915  30.986  1.00  0.00           H0.      0
ATOM   2606 HD13 LEU A 169      30.998  44.235  30.740  1.00  0.00           H0.      0
ATOM   2607  CD2 LEU A 169      31.323  43.696  33.383  1.00  0.00           C0.      0
ATOM   2608 HD21 LEU A 169      30.520  43.040  33.046  1.00  0.00           H0.      0
ATOM   2609 HD22 LEU A 169      32.286  43.239  33.157  1.00  0.00           H0.      0
ATOM   2610 HD23 LEU A 169      31.286  43.764  34.471  1.00  0.00           H0.      0
ATOM   2611  C   LEU A 169      33.376  48.117  34.204  1.00  0.00           C0.      0
ATOM   2612  O   LEU A 169      34.299  48.627  33.507  1.00  0.00           O0.      0
ATOM   2613  N   LEU A 170      33.455  48.115  35.548  1.00  0.00           N0.      0
ATOM   2614  H   LEU A 170      32.742  47.527  35.957  1.00  0.00           H0.      0
ATOM   2615  CA  LEU A 170      34.587  48.518  36.373  1.00  0.00           C0.      0
ATOM   2616  HA  LEU A 170      35.412  48.682  35.680  1.00  0.00           H0.      0
ATOM   2617  CB  LEU A 170      34.216  49.823  37.113  1.00  0.00           C0.      0
ATOM   2618  HB2 LEU A 170      34.307  50.630  36.386  1.00  0.00           H0.      0
ATOM   2619  HB3 LEU A 170      33.194  49.744  37.484  1.00  0.00           H0.      0
ATOM   2620  CG  LEU A 170      35.028  50.141  38.313  1.00  0.00           C0.      0
ATOM   2621  HG  LEU A 170      35.101  49.272  38.967  1.00  0.00           H0.      0
ATOM   2622  CD1 LEU A 170      36.426  50.607  37.890  1.00  0.00           C0.      0
ATOM   2623 HD11 LEU A 170      36.873  51.080  38.764  1.00  0.00           H0.      0
ATOM   2624 HD12 LEU A 170      37.072  49.769  37.625  1.00  0.00           H0.      0
ATOM   2625 HD13 LEU A 170      36.465  51.354  37.098  1.00  0.00           H0.      0
ATOM   2626  CD2 LEU A 170      34.337  51.228  39.099  1.00  0.00           C0.      0
ATOM   2627 HD21 LEU A 170      34.863  51.539  40.001  1.00  0.00           H0.      0
ATOM   2628 HD22 LEU A 170      34.175  52.026  38.374  1.00  0.00           H0.      0
ATOM   2629 HD23 LEU A 170      33.339  50.968  39.452  1.00  0.00           H0.      0
ATOM   2630  C   LEU A 170      35.020  47.291  37.263  1.00  0.00           C0.      0
ATOM   2631  O   LEU A 170      34.166  46.652  37.808  1.00  0.00           O0.      0
ATOM   2632  N   VAL A 171      36.324  47.185  37.597  1.00  0.00           N0.      0
ATOM   2633  H   VAL A 171      37.018  47.776  37.163  1.00  0.00           H0.      0
ATOM   2634  CA  VAL A 171      36.883  46.203  38.659  1.00  0.00           C0.      0
ATOM   2635  HA  VAL A 171      36.044  45.907  39.288  1.00  0.00           H0.      0
ATOM   2636  CB  VAL A 171      37.500  44.889  38.021  1.00  0.00           C0.      0
ATOM   2637  HB  VAL A 171      38.369  45.215  37.449  1.00  0.00           H0.      0
ATOM   2638  CG1 VAL A 171      37.985  43.780  38.986  1.00  0.00           C0.      0
ATOM   2639 HG11 VAL A 171      38.438  44.370  39.782  1.00  0.00           H0.      0
ATOM   2640 HG12 VAL A 171      37.140  43.212  39.375  1.00  0.00           H0.      0
ATOM   2641 HG13 VAL A 171      38.579  42.999  38.510  1.00  0.00           H0.      0
ATOM   2642  CG2 VAL A 171      36.598  44.244  36.990  1.00  0.00           C0.      0
ATOM   2643 HG21 VAL A 171      36.253  44.947  36.232  1.00  0.00           H0.      0
ATOM   2644 HG22 VAL A 171      37.183  43.470  36.493  1.00  0.00           H0.      0
ATOM   2645 HG23 VAL A 171      35.743  43.802  37.500  1.00  0.00           H0.      0
ATOM   2646  C   VAL A 171      37.854  46.940  39.554  1.00  0.00           C0.      0
ATOM   2647  O   VAL A 171      38.772  47.578  39.001  1.00  0.00           O0.      0
ATOM   2648  N   ILE A 172      37.655  46.916  40.869  1.00  0.00           N0.      0
ATOM   2649  H   ILE A 172      37.135  46.136  41.244  1.00  0.00           H0.      0
ATOM   2650  CA  ILE A 172      38.515  47.629  41.852  1.00  0.00           C0.      0
ATOM   2651  HA  ILE A 172      39.469  47.763  41.342  1.00  0.00           H0.      0
ATOM   2652  CB  ILE A 172      37.954  49.073  42.044  1.00  0.00           C0.      0
ATOM   2653  HB  ILE A 172      37.898  49.493  41.040  1.00  0.00           H0.      0
ATOM   2654  CG2 ILE A 172      36.534  49.021  42.628  1.00  0.00           C0.      0
ATOM   2655 HG21 ILE A 172      36.411  48.685  43.658  1.00  0.00           H0.      0
ATOM   2656 HG22 ILE A 172      36.082  50.010  42.561  1.00  0.00           H0.      0
ATOM   2657 HG23 ILE A 172      35.826  48.465  42.013  1.00  0.00           H0.      0
ATOM   2658  CG1 ILE A 172      38.864  50.020  42.915  1.00  0.00           C0.      0
ATOM   2659 HG12 ILE A 172      38.731  49.935  43.994  1.00  0.00           H0.      0
ATOM   2660 HG13 ILE A 172      39.912  49.836  42.681  1.00  0.00           H0.      0
ATOM   2661  CD1 ILE A 172      38.709  51.439  42.564  1.00  0.00           C0.      0
ATOM   2662 HD11 ILE A 172      39.368  52.123  43.098  1.00  0.00           H0.      0
ATOM   2663 HD12 ILE A 172      38.973  51.607  41.520  1.00  0.00           H0.      0
ATOM   2664 HD13 ILE A 172      37.708  51.848  42.705  1.00  0.00           H0.      0
ATOM   2665  C   ILE A 172      38.770  46.876  43.158  1.00  0.00           C0.      0
ATOM   2666  O   ILE A 172      37.872  46.197  43.602  1.00  0.00           O0.      0
ATOM   2667  N   ASP A 173      39.905  47.189  43.820  1.00  0.00           N0.      0
ATOM   2668  H   ASP A 173      40.571  47.782  43.346  1.00  0.00           H0.      0
ATOM   2669  CA  ASP A 173      40.379  46.427  44.940  1.00  0.00           C0.      0
ATOM   2670  HA  ASP A 173      39.499  45.897  45.306  1.00  0.00           H0.      0
ATOM   2671  CB  ASP A 173      41.199  45.248  44.324  1.00  0.00           C0.      0
ATOM   2672  HB2 ASP A 173      41.071  44.395  44.992  1.00  0.00           H0.      0
ATOM   2673  HB3 ASP A 173      40.799  44.949  43.355  1.00  0.00           H0.      0
ATOM   2674  CG  ASP A 173      42.720  45.485  44.146  1.00  0.00           C0.      0
ATOM   2675  OD1 ASP A 173      43.402  44.443  44.116  1.00  0.00           O0.      0
ATOM   2676  OD2 ASP A 173      43.180  46.621  43.889  1.00  0.00           O0.      0
ATOM   2677  C   ASP A 173      41.224  46.956  46.116  1.00  0.00           C0.      0
ATOM   2678  O   ASP A 173      41.636  48.106  46.117  1.00  0.00           O0.      0
ATOM   2679  N   HIE A 174      41.331  46.120  47.186  1.00  0.00           N0.      0
ATOM   2680  H   HIE A 174      41.029  45.158  47.119  1.00  0.00           H0.      0
ATOM   2681  CA  HIE A 174      41.958  46.384  48.489  1.00  0.00           C0.      0
ATOM   2682  HA  HIE A 174      42.914  46.901  48.405  1.00  0.00           H0.      0
ATOM   2683  CB  HIE A 174      41.014  47.360  49.271  1.00  0.00           C0.      0
ATOM   2684  HB2 HIE A 174      41.315  47.550  50.302  1.00  0.00           H0.      0
ATOM   2685  HB3 HIE A 174      41.045  48.304  48.726  1.00  0.00           H0.      0
ATOM   2686  CG  HIE A 174      39.617  46.860  49.435  1.00  0.00           C0.      0
ATOM   2687  ND1 HIE A 174      39.159  46.207  50.538  1.00  0.00           N0.      0
ATOM   2688  CE1 HIE A 174      37.824  46.078  50.342  1.00  0.00           C0.      0
ATOM   2689  HE1 HIE A 174      37.224  45.358  50.878  1.00  0.00           H0.      0
ATOM   2690  NE2 HIE A 174      37.490  46.380  49.054  1.00  0.00           N0.      0
ATOM   2691  HE2 HIE A 174      36.563  46.205  48.693  1.00  0.00           H0.      0
ATOM   2692  CD2 HIE A 174      38.675  46.826  48.465  1.00  0.00           C0.      0
ATOM   2693  HD2 HIE A 174      38.700  47.153  47.436  1.00  0.00           H0.      0
ATOM   2694  C   HIE A 174      42.281  45.146  49.285  1.00  0.00           C0.      0
ATOM   2695  O   HIE A 174      41.669  44.144  49.115  1.00  0.00           O0.      0
ATOM   2696  N   ARG A 175      43.195  45.295  50.224  1.00  0.00           N0.      0
ATOM   2697  H   ARG A 175      43.722  46.152  50.305  1.00  0.00           H0.      0
ATOM   2698  CA  ARG A 175      43.497  44.171  51.213  1.00  0.00           C0.      0
ATOM   2699  HA  ARG A 175      43.485  43.153  50.823  1.00  0.00           H0.      0
ATOM   2700  CB  ARG A 175      44.874  44.350  51.906  1.00  0.00           C0.      0
ATOM   2701  HB2 ARG A 175      45.080  45.407  52.075  1.00  0.00           H0.      0
ATOM   2702  HB3 ARG A 175      44.793  43.869  52.881  1.00  0.00           H0.      0
ATOM   2703  CG  ARG A 175      46.111  43.736  51.197  1.00  0.00           C0.      0
ATOM   2704  HG2 ARG A 175      46.030  42.656  51.079  1.00  0.00           H0.      0
ATOM   2705  HG3 ARG A 175      46.169  44.310  50.272  1.00  0.00           H0.      0
ATOM   2706  CD  ARG A 175      47.450  44.172  51.919  1.00  0.00           C0.      0
ATOM   2707  HD2 ARG A 175      47.419  45.258  52.012  1.00  0.00           H0.      0
ATOM   2708  HD3 ARG A 175      47.447  43.738  52.919  1.00  0.00           H0.      0
ATOM   2709  NE  ARG A 175      48.715  43.892  51.226  1.00  0.00           N0.      0
ATOM   2710  HE  ARG A 175      48.912  44.503  50.446  1.00  0.00           H0.      0
ATOM   2711  CZ  ARG A 175      49.491  42.900  51.570  1.00  0.00           C0.      0
ATOM   2712  NH1 ARG A 175      49.405  42.170  52.641  1.00  0.00           N0.      0
ATOM   2713 HH11 ARG A 175      48.479  42.141  53.045  1.00  0.00           H0.      0
ATOM   2714 HH12 ARG A 175      49.999  41.370  52.808  1.00  0.00           H0.      0
ATOM   2715  NH2 ARG A 175      50.516  42.711  50.833  1.00  0.00           N0.      0
ATOM   2716 HH21 ARG A 175      50.584  43.282  50.003  1.00  0.00           H0.      0
ATOM   2717 HH22 ARG A 175      51.092  41.886  50.928  1.00  0.00           H0.      0
ATOM   2718  C   ARG A 175      42.438  44.177  52.264  1.00  0.00           C0.      0
ATOM   2719  O   ARG A 175      41.720  45.130  52.502  1.00  0.00           O0.      0
ATOM   2720  N   ASN A 176      42.354  43.057  52.991  1.00  0.00           N0.      0
ATOM   2721  H   ASN A 176      42.934  42.249  52.813  1.00  0.00           H0.      0
ATOM   2722  CA  ASN A 176      41.373  42.741  54.080  1.00  0.00           C0.      0
ATOM   2723  HA  ASN A 176      40.390  43.059  53.732  1.00  0.00           H0.      0
ATOM   2724  CB  ASN A 176      41.470  41.195  54.300  1.00  0.00           C0.      0
ATOM   2725  HB2 ASN A 176      41.282  40.586  53.416  1.00  0.00           H0.      0
ATOM   2726  HB3 ASN A 176      42.447  40.807  54.591  1.00  0.00           H0.      0
ATOM   2727  CG  ASN A 176      40.329  40.784  55.326  1.00  0.00           C0.      0
ATOM   2728  OD1 ASN A 176      39.680  41.578  55.974  1.00  0.00           O0.      0
ATOM   2729  ND2 ASN A 176      39.970  39.528  55.304  1.00  0.00           N0.      0
ATOM   2730 HD21 ASN A 176      39.125  39.233  55.772  1.00  0.00           H0.      0
ATOM   2731 HD22 ASN A 176      40.536  38.869  54.789  1.00  0.00           H0.      0
ATOM   2732  C   ASN A 176      41.720  43.512  55.374  1.00  0.00           C0.      0
ATOM   2733  O   ASN A 176      42.229  42.993  56.367  1.00  0.00           O0.      0
ATOM   2734  N   TYR A 177      41.504  44.835  55.415  1.00  0.00           N0.      0
ATOM   2735  H   TYR A 177      41.229  45.226  54.526  1.00  0.00           H0.      0
ATOM   2736  CA  TYR A 177      41.857  45.748  56.554  1.00  0.00           C0.      0
ATOM   2737  HA  TYR A 177      42.817  45.364  56.897  1.00  0.00           H0.      0
ATOM   2738  CB  TYR A 177      41.882  47.242  56.186  1.00  0.00           C0.      0
ATOM   2739  HB2 TYR A 177      40.896  47.514  55.810  1.00  0.00           H0.      0
ATOM   2740  HB3 TYR A 177      42.130  47.722  57.133  1.00  0.00           H0.      0
ATOM   2741  CG  TYR A 177      42.892  47.597  55.102  1.00  0.00           C0.      0
ATOM   2742  CD1 TYR A 177      44.260  47.773  55.444  1.00  0.00           C0.      0
ATOM   2743  HD1 TYR A 177      44.547  48.001  56.460  1.00  0.00           H0.      0
ATOM   2744  CE1 TYR A 177      45.229  48.022  54.439  1.00  0.00           C0.      0
ATOM   2745  HE1 TYR A 177      46.209  48.317  54.785  1.00  0.00           H0.      0
ATOM   2746  CZ  TYR A 177      44.869  48.014  53.056  1.00  0.00           C0.      0
ATOM   2747  OH  TYR A 177      45.676  48.163  51.991  1.00  0.00           O0.      0
ATOM   2748  HH  TYR A 177      45.269  47.879  51.169  1.00  0.00           H0.      0
ATOM   2749  CE2 TYR A 177      43.523  47.837  52.695  1.00  0.00           C0.      0
ATOM   2750  HE2 TYR A 177      43.166  47.815  51.676  1.00  0.00           H0.      0
ATOM   2751  CD2 TYR A 177      42.585  47.645  53.733  1.00  0.00           C0.      0
ATOM   2752  HD2 TYR A 177      41.563  47.412  53.475  1.00  0.00           H0.      0
ATOM   2753  C   TYR A 177      41.008  45.477  57.767  1.00  0.00           C0.      0
ATOM   2754  O   TYR A 177      41.484  45.723  58.886  1.00  0.00           O0.      0
ATOM   2755  N   ASP A 178      39.787  44.938  57.636  1.00  0.00           N0.      0
ATOM   2756  H   ASP A 178      39.519  44.743  56.682  1.00  0.00           H0.      0
ATOM   2757  CA  ASP A 178      38.865  44.579  58.728  1.00  0.00           C0.      0
ATOM   2758  HA  ASP A 178      38.599  45.493  59.259  1.00  0.00           H0.      0
ATOM   2759  CB  ASP A 178      37.548  43.875  58.237  1.00  0.00           C0.      0
ATOM   2760  HB2 ASP A 178      36.992  44.535  57.570  1.00  0.00           H0.      0
ATOM   2761  HB3 ASP A 178      37.893  42.965  57.745  1.00  0.00           H0.      0
ATOM   2762  CG  ASP A 178      36.700  43.517  59.444  1.00  0.00           C0.      0
ATOM   2763  OD1 ASP A 178      35.824  42.682  59.191  1.00  0.00           O0.      0
ATOM   2764  OD2 ASP A 178      36.792  44.096  60.550  1.00  0.00           O0.      0
ATOM   2765  C   ASP A 178      39.673  43.680  59.720  1.00  0.00           C0.      0
ATOM   2766  O   ASP A 178      39.868  44.021  60.854  1.00  0.00           O0.      0
ATOM   2767  N   TYR A 179      40.309  42.660  59.263  1.00  0.00           N0.      0
ATOM   2768  H   TYR A 179      40.140  42.246  58.357  1.00  0.00           H0.      0
ATOM   2769  CA  TYR A 179      41.221  41.787  60.071  1.00  0.00           C0.      0
ATOM   2770  HA  TYR A 179      40.613  41.362  60.870  1.00  0.00           H0.      0
ATOM   2771  CB  TYR A 179      41.781  40.615  59.164  1.00  0.00           C0.      0
ATOM   2772  HB2 TYR A 179      40.875  40.378  58.607  1.00  0.00           H0.      0
ATOM   2773  HB3 TYR A 179      42.526  40.965  58.449  1.00  0.00           H0.      0
ATOM   2774  CG  TYR A 179      42.304  39.353  59.967  1.00  0.00           C0.      0
ATOM   2775  CD1 TYR A 179      43.656  39.315  60.469  1.00  0.00           C0.      0
ATOM   2776  HD1 TYR A 179      44.120  40.285  60.569  1.00  0.00           H0.      0
ATOM   2777  CE1 TYR A 179      44.192  38.100  60.875  1.00  0.00           C0.      0
ATOM   2778  HE1 TYR A 179      45.142  38.222  61.374  1.00  0.00           H0.      0
ATOM   2779  CZ  TYR A 179      43.518  36.852  60.830  1.00  0.00           C0.      0
ATOM   2780  OH  TYR A 179      44.013  35.702  61.439  1.00  0.00           O0.      0
ATOM   2781  HH  TYR A 179      44.938  35.770  61.689  1.00  0.00           H0.      0
ATOM   2782  CE2 TYR A 179      42.201  36.858  60.325  1.00  0.00           C0.      0
ATOM   2783  HE2 TYR A 179      41.600  35.964  60.248  1.00  0.00           H0.      0
ATOM   2784  CD2 TYR A 179      41.595  38.129  59.973  1.00  0.00           C0.      0
ATOM   2785  HD2 TYR A 179      40.653  38.149  59.445  1.00  0.00           H0.      0
ATOM   2786  C   TYR A 179      42.488  42.510  60.683  1.00  0.00           C0.      0
ATOM   2787  O   TYR A 179      42.955  42.195  61.771  1.00  0.00           O0.      0
ATOM   2788  N   ILE A 180      43.017  43.440  59.889  1.00  0.00           N0.      0
ATOM   2789  H   ILE A 180      42.635  43.543  58.960  1.00  0.00           H0.      0
ATOM   2790  CA  ILE A 180      44.236  44.134  60.331  1.00  0.00           C0.      0
ATOM   2791  HA  ILE A 180      44.908  43.406  60.785  1.00  0.00           H0.      0
ATOM   2792  CB  ILE A 180      44.870  44.924  59.144  1.00  0.00           C0.      0
ATOM   2793  HB  ILE A 180      44.115  45.590  58.725  1.00  0.00           H0.      0
ATOM   2794  CG2 ILE A 180      46.125  45.693  59.635  1.00  0.00           C0.      0
ATOM   2795 HG21 ILE A 180      46.927  45.023  59.946  1.00  0.00           H0.      0
ATOM   2796 HG22 ILE A 180      46.291  46.371  58.797  1.00  0.00           H0.      0
ATOM   2797 HG23 ILE A 180      45.864  46.387  60.434  1.00  0.00           H0.      0
ATOM   2798  CG1 ILE A 180      45.292  43.955  58.002  1.00  0.00           C0.      0
ATOM   2799 HG12 ILE A 180      45.909  43.169  58.438  1.00  0.00           H0.      0
ATOM   2800 HG13 ILE A 180      44.443  43.463  57.527  1.00  0.00           H0.      0
ATOM   2801  CD1 ILE A 180      45.903  44.645  56.735  1.00  0.00           C0.      0
ATOM   2802 HD11 ILE A 180      45.157  45.276  56.253  1.00  0.00           H0.      0
ATOM   2803 HD12 ILE A 180      46.841  45.182  56.875  1.00  0.00           H0.      0
ATOM   2804 HD13 ILE A 180      46.169  43.831  56.061  1.00  0.00           H0.      0
ATOM   2805  C   ILE A 180      44.000  45.093  61.461  1.00  0.00           C0.      0
ATOM   2806  O   ILE A 180      44.734  45.084  62.414  1.00  0.00           O0.      0
ATOM   2807  N   LEU A 181      42.794  45.745  61.482  1.00  0.00           N0.      0
ATOM   2808  H   LEU A 181      42.208  45.560  60.680  1.00  0.00           H0.      0
ATOM   2809  CA  LEU A 181      42.279  46.529  62.611  1.00  0.00           C0.      0
ATOM   2810  HA  LEU A 181      42.987  47.286  62.949  1.00  0.00           H0.      0
ATOM   2811  CB  LEU A 181      41.085  47.394  62.189  1.00  0.00           C0.      0
ATOM   2812  HB2 LEU A 181      40.482  46.902  61.425  1.00  0.00           H0.      0
ATOM   2813  HB3 LEU A 181      40.451  47.395  63.076  1.00  0.00           H0.      0
ATOM   2814  CG  LEU A 181      41.174  48.806  61.577  1.00  0.00           C0.      0
ATOM   2815  HG  LEU A 181      41.476  49.479  62.379  1.00  0.00           H0.      0
ATOM   2816  CD1 LEU A 181      42.269  48.921  60.520  1.00  0.00           C0.      0
ATOM   2817 HD11 LEU A 181      42.319  49.992  60.326  1.00  0.00           H0.      0
ATOM   2818 HD12 LEU A 181      43.204  48.600  60.978  1.00  0.00           H0.      0
ATOM   2819 HD13 LEU A 181      41.984  48.456  59.576  1.00  0.00           H0.      0
ATOM   2820  CD2 LEU A 181      39.941  49.325  60.939  1.00  0.00           C0.      0
ATOM   2821 HD21 LEU A 181      39.500  48.737  60.134  1.00  0.00           H0.      0
ATOM   2822 HD22 LEU A 181      39.054  49.451  61.560  1.00  0.00           H0.      0
ATOM   2823 HD23 LEU A 181      40.128  50.334  60.572  1.00  0.00           H0.      0
ATOM   2824  C   LEU A 181      41.919  45.581  63.806  1.00  0.00           C0.      0
ATOM   2825  O   LEU A 181      41.967  45.989  64.961  1.00  0.00           O0.      0
ATOM   2826  N   SER A 182      41.598  44.309  63.485  1.00  0.00           N0.      0
ATOM   2827  H   SER A 182      41.501  44.044  62.515  1.00  0.00           H0.      0
ATOM   2828  CA  SER A 182      40.887  43.432  64.435  1.00  0.00           C0.      0
ATOM   2829  HA  SER A 182      40.409  44.001  65.232  1.00  0.00           H0.      0
ATOM   2830  CB  SER A 182      39.803  42.575  63.785  1.00  0.00           C0.      0
ATOM   2831  HB2 SER A 182      40.089  41.846  63.027  1.00  0.00           H0.      0
ATOM   2832  HB3 SER A 182      39.269  42.017  64.554  1.00  0.00           H0.      0
ATOM   2833  OG  SER A 182      38.827  43.377  63.184  1.00  0.00           O0.      0
ATOM   2834  HG  SER A 182      39.163  43.572  62.307  1.00  0.00           H0.      0
ATOM   2835  C   SER A 182      41.998  42.536  65.147  1.00  0.00           C0.      0
ATOM   2836  O   SER A 182      41.695  41.975  66.231  1.00  0.00           O0.      0
ATOM   2837  N   THR A 183      43.240  42.607  64.707  1.00  0.00           N0.      0
ATOM   2838  H   THR A 183      43.335  43.240  63.926  1.00  0.00           H0.      0
ATOM   2839  CA  THR A 183      44.376  41.816  65.175  1.00  0.00           C0.      0
ATOM   2840  HA  THR A 183      44.132  41.539  66.201  1.00  0.00           H0.      0
ATOM   2841  CB  THR A 183      44.654  40.580  64.335  1.00  0.00           C0.      0
ATOM   2842  HB  THR A 183      45.284  39.904  64.914  1.00  0.00           H0.      0
ATOM   2843  CG2 THR A 183      43.349  39.847  63.904  1.00  0.00           C0.      0
ATOM   2844 HG21 THR A 183      43.705  38.878  63.555  1.00  0.00           H0.      0
ATOM   2845 HG22 THR A 183      42.717  39.740  64.786  1.00  0.00           H0.      0
ATOM   2846 HG23 THR A 183      42.732  40.317  63.138  1.00  0.00           H0.      0
ATOM   2847  OG1 THR A 183      45.258  41.027  63.086  1.00  0.00           O0.      0
ATOM   2848  HG1 THR A 183      44.473  41.298  62.603  1.00  0.00           H0.      0
ATOM   2849  C   THR A 183      45.732  42.615  65.350  1.00  0.00           C0.      0
ATOM   2850  O   THR A 183      46.676  42.125  65.939  1.00  0.00           O0.      0
ATOM   2851  N   GLY A 184      45.803  43.702  64.610  1.00  0.00           N0.      0
ATOM   2852  H   GLY A 184      44.964  44.001  64.135  1.00  0.00           H0.      0
ATOM   2853  CA  GLY A 184      47.060  44.477  64.411  1.00  0.00           C0.      0
ATOM   2854  HA2 GLY A 184      46.763  45.478  64.099  1.00  0.00           H0.      0
ATOM   2855  HA3 GLY A 184      47.560  44.513  65.379  1.00  0.00           H0.      0
ATOM   2856  C   GLY A 184      47.944  43.832  63.276  1.00  0.00           C0.      0
ATOM   2857  O   GLY A 184      49.077  44.293  63.141  1.00  0.00           O0.      0
ATOM   2858  N   CYS A 185      47.508  42.832  62.527  1.00  0.00           N0.      0
ATOM   2859  H   CYS A 185      46.647  42.362  62.769  1.00  0.00           H0.      0
ATOM   2860  CA  CYS A 185      48.442  42.069  61.632  1.00  0.00           C0.      0
ATOM   2861  HA  CYS A 185      49.308  42.647  61.312  1.00  0.00           H0.      0
ATOM   2862  CB  CYS A 185      48.912  40.864  62.542  1.00  0.00           C0.      0
ATOM   2863  HB2 CYS A 185      49.572  41.395  63.227  1.00  0.00           H0.      0
ATOM   2864  HB3 CYS A 185      48.061  40.448  63.081  1.00  0.00           H0.      0
ATOM   2865  SG  CYS A 185      49.904  39.628  61.643  1.00  0.00           S0.      0
ATOM   2866  HG  CYS A 185      48.860  39.304  60.876  1.00  0.00           H0.      0
ATOM   2867  C   CYS A 185      47.787  41.656  60.303  1.00  0.00           C0.      0
ATOM   2868  O   CYS A 185      46.571  41.414  60.322  1.00  0.00           O0.      0
ATOM   2869  N   ALA A 186      48.584  41.441  59.270  1.00  0.00           N0.      0
ATOM   2870  H   ALA A 186      49.576  41.626  59.308  1.00  0.00           H0.      0
ATOM   2871  CA  ALA A 186      48.099  40.926  57.946  1.00  0.00           C0.      0
ATOM   2872  HA  ALA A 186      47.364  41.638  57.570  1.00  0.00           H0.      0
ATOM   2873  CB  ALA A 186      49.292  41.002  57.019  1.00  0.00           C0.      0
ATOM   2874  HB1 ALA A 186      49.856  40.070  57.035  1.00  0.00           H0.      0
ATOM   2875  HB2 ALA A 186      48.829  41.106  56.037  1.00  0.00           H0.      0
ATOM   2876  HB3 ALA A 186      49.946  41.868  57.112  1.00  0.00           H0.      0
ATOM   2877  C   ALA A 186      47.555  39.481  58.045  1.00  0.00           C0.      0
ATOM   2878  O   ALA A 186      48.265  38.631  58.592  1.00  0.00           O0.      0
ATOM   2879  N   PRO A 187      46.412  39.215  57.424  1.00  0.00           N0.      0
ATOM   2880  CD  PRO A 187      45.578  40.056  56.651  1.00  0.00           C0.      0
ATOM   2881  HD2 PRO A 187      46.226  40.695  56.051  1.00  0.00           H0.      0
ATOM   2882  HD3 PRO A 187      45.067  40.736  57.332  1.00  0.00           H0.      0
ATOM   2883  CG  PRO A 187      44.733  39.121  55.867  1.00  0.00           C0.      0
ATOM   2884  HG2 PRO A 187      45.170  38.804  54.920  1.00  0.00           H0.      0
ATOM   2885  HG3 PRO A 187      43.784  39.611  55.645  1.00  0.00           H0.      0
ATOM   2886  CB  PRO A 187      44.585  37.880  56.803  1.00  0.00           C0.      0
ATOM   2887  HB2 PRO A 187      44.305  37.006  56.215  1.00  0.00           H0.      0
ATOM   2888  HB3 PRO A 187      43.758  38.040  57.495  1.00  0.00           H0.      0
ATOM   2889  CA  PRO A 187      45.905  37.779  57.500  1.00  0.00           C0.      0
ATOM   2890  HA  PRO A 187      45.753  37.530  58.550  1.00  0.00           H0.      0
ATOM   2891  C   PRO A 187      46.791  36.749  56.811  1.00  0.00           C0.      0
ATOM   2892  O   PRO A 187      47.527  37.094  55.891  1.00  0.00           O0.      0
ATOM   2893  N   PRO A 188      46.612  35.424  57.256  1.00  0.00           N0.      0
ATOM   2894  CD  PRO A 188      45.986  34.863  58.431  1.00  0.00           C0.      0
ATOM   2895  HD2 PRO A 188      44.904  34.742  58.484  1.00  0.00           H0.      0
ATOM   2896  HD3 PRO A 188      46.289  35.538  59.232  1.00  0.00           H0.      0
ATOM   2897  CG  PRO A 188      46.572  33.468  58.624  1.00  0.00           C0.      0
ATOM   2898  HG2 PRO A 188      45.865  32.721  58.263  1.00  0.00           H0.      0
ATOM   2899  HG3 PRO A 188      46.742  33.127  59.645  1.00  0.00           H0.      0
ATOM   2900  CB  PRO A 188      47.814  33.428  57.692  1.00  0.00           C0.      0
ATOM   2901  HB2 PRO A 188      48.036  32.371  57.542  1.00  0.00           H0.      0
ATOM   2902  HB3 PRO A 188      48.718  33.854  58.127  1.00  0.00           H0.      0
ATOM   2903  CA  PRO A 188      47.330  34.340  56.537  1.00  0.00           C0.      0
ATOM   2904  HA  PRO A 188      48.272  34.772  56.199  1.00  0.00           H0.      0
ATOM   2905  C   PRO A 188      46.485  33.624  55.401  1.00  0.00           C0.      0
ATOM   2906  O   PRO A 188      46.560  32.431  55.252  1.00  0.00           O0.      0
ATOM   2907  N   GLY A 189      45.864  34.439  54.528  1.00  0.00           N0.      0
ATOM   2908  H   GLY A 189      46.023  35.433  54.609  1.00  0.00           H0.      0
ATOM   2909  CA  GLY A 189      45.038  34.000  53.382  1.00  0.00           C0.      0
ATOM   2910  HA2 GLY A 189      44.513  33.086  53.661  1.00  0.00           H0.      0
ATOM   2911  HA3 GLY A 189      44.191  34.650  53.165  1.00  0.00           H0.      0
ATOM   2912  C   GLY A 189      45.851  33.744  52.128  1.00  0.00           C0.      0
ATOM   2913  O   GLY A 189      47.044  33.947  52.086  1.00  0.00           O0.      0
ATOM   2914  N   LYS A 190      45.271  33.173  51.012  1.00  0.00           N0.      0
ATOM   2915  H   LYS A 190      44.278  33.008  51.097  1.00  0.00           H0.      0
ATOM   2916  CA  LYS A 190      45.878  32.915  49.702  1.00  0.00           C0.      0
ATOM   2917  HA  LYS A 190      46.701  32.252  49.968  1.00  0.00           H0.      0
ATOM   2918  CB  LYS A 190      44.895  32.119  48.772  1.00  0.00           C0.      0
ATOM   2919  HB2 LYS A 190      44.755  31.134  49.216  1.00  0.00           H0.      0
ATOM   2920  HB3 LYS A 190      43.985  32.713  48.689  1.00  0.00           H0.      0
ATOM   2921  CG  LYS A 190      45.406  31.930  47.325  1.00  0.00           C0.      0
ATOM   2922  HG2 LYS A 190      45.833  32.835  46.893  1.00  0.00           H0.      0
ATOM   2923  HG3 LYS A 190      46.261  31.257  47.259  1.00  0.00           H0.      0
ATOM   2924  CD  LYS A 190      44.309  31.492  46.394  1.00  0.00           C0.      0
ATOM   2925  HD2 LYS A 190      43.671  30.746  46.869  1.00  0.00           H0.      0
ATOM   2926  HD3 LYS A 190      43.660  32.315  46.093  1.00  0.00           H0.      0
ATOM   2927  CE  LYS A 190      44.875  30.858  45.120  1.00  0.00           C0.      0
ATOM   2928  HE2 LYS A 190      45.829  31.369  44.989  1.00  0.00           H0.      0
ATOM   2929  HE3 LYS A 190      45.065  29.793  45.253  1.00  0.00           H0.      0
ATOM   2930  NZ  LYS A 190      43.943  30.967  43.937  1.00  0.00           N0.      0
ATOM   2931  HZ1 LYS A 190      43.563  31.879  43.730  1.00  0.00           H0.      0
ATOM   2932  HZ2 LYS A 190      44.343  30.662  43.061  1.00  0.00           H0.      0
ATOM   2933  HZ3 LYS A 190      43.096  30.447  44.116  1.00  0.00           H0.      0
ATOM   2934  C   LYS A 190      46.437  34.166  49.061  1.00  0.00           C0.      0
ATOM   2935  O   LYS A 190      45.636  35.040  48.765  1.00  0.00           O0.      0
ATOM   2936  N   ASN A 191      47.695  34.093  48.620  1.00  0.00           N0.      0
ATOM   2937  H   ASN A 191      48.198  33.246  48.842  1.00  0.00           H0.      0
ATOM   2938  CA  ASN A 191      48.469  35.031  47.869  1.00  0.00           C0.      0
ATOM   2939  HA  ASN A 191      48.180  36.062  48.072  1.00  0.00           H0.      0
ATOM   2940  CB  ASN A 191      50.001  34.837  48.121  1.00  0.00           C0.      0
ATOM   2941  HB2 ASN A 191      50.221  34.462  49.121  1.00  0.00           H0.      0
ATOM   2942  HB3 ASN A 191      50.395  34.026  47.509  1.00  0.00           H0.      0
ATOM   2943  CG  ASN A 191      50.846  36.027  47.838  1.00  0.00           C0.      0
ATOM   2944  OD1 ASN A 191      50.573  36.872  46.966  1.00  0.00           O0.      0
ATOM   2945  ND2 ASN A 191      51.876  36.175  48.567  1.00  0.00           N0.      0
ATOM   2946 HD21 ASN A 191      52.433  37.007  48.434  1.00  0.00           H0.      0
ATOM   2947 HD22 ASN A 191      52.091  35.425  49.208  1.00  0.00           H0.      0
ATOM   2948  C   ASN A 191      48.201  34.759  46.375  1.00  0.00           C0.      0
ATOM   2949  O   ASN A 191      48.035  33.629  45.848  1.00  0.00           O0.      0
ATOM   2950  N   ILE A 192      48.123  35.838  45.573  1.00  0.00           N0.      0
ATOM   2951  H   ILE A 192      48.193  36.733  46.036  1.00  0.00           H0.      0
ATOM   2952  CA  ILE A 192      47.550  35.889  44.230  1.00  0.00           C0.      0
ATOM   2953  HA  ILE A 192      47.615  34.877  43.832  1.00  0.00           H0.      0
ATOM   2954  CB  ILE A 192      46.055  36.247  44.280  1.00  0.00           C0.      0
ATOM   2955  HB  ILE A 192      45.679  36.257  43.257  1.00  0.00           H0.      0
ATOM   2956  CG2 ILE A 192      45.366  35.086  44.894  1.00  0.00           C0.      0
ATOM   2957 HG21 ILE A 192      45.486  35.031  45.976  1.00  0.00           H0.      0
ATOM   2958 HG22 ILE A 192      44.278  35.078  44.832  1.00  0.00           H0.      0
ATOM   2959 HG23 ILE A 192      45.719  34.207  44.355  1.00  0.00           H0.      0
ATOM   2960  CG1 ILE A 192      45.664  37.627  44.907  1.00  0.00           C0.      0
ATOM   2961 HG12 ILE A 192      46.127  37.748  45.887  1.00  0.00           H0.      0
ATOM   2962 HG13 ILE A 192      46.045  38.448  44.300  1.00  0.00           H0.      0
ATOM   2963  CD1 ILE A 192      44.157  37.866  44.844  1.00  0.00           C0.      0
ATOM   2964 HD11 ILE A 192      43.708  37.715  43.862  1.00  0.00           H0.      0
ATOM   2965 HD12 ILE A 192      43.628  37.222  45.547  1.00  0.00           H0.      0
ATOM   2966 HD13 ILE A 192      43.992  38.901  45.142  1.00  0.00           H0.      0
ATOM   2967  C   ILE A 192      48.394  36.803  43.340  1.00  0.00           C0.      0
ATOM   2968  O   ILE A 192      48.774  36.539  42.210  1.00  0.00           O0.      0
ATOM   2969  N   TYR A 193      48.700  38.013  43.873  1.00  0.00           N0.      0
ATOM   2970  H   TYR A 193      48.421  38.167  44.832  1.00  0.00           H0.      0
ATOM   2971  CA  TYR A 193      49.436  39.074  43.151  1.00  0.00           C0.      0
ATOM   2972  HA  TYR A 193      49.188  39.091  42.090  1.00  0.00           H0.      0
ATOM   2973  CB  TYR A 193      48.982  40.372  43.732  1.00  0.00           C0.      0
ATOM   2974  HB2 TYR A 193      49.255  40.360  44.787  1.00  0.00           H0.      0
ATOM   2975  HB3 TYR A 193      49.546  41.175  43.256  1.00  0.00           H0.      0
ATOM   2976  CG  TYR A 193      47.525  40.781  43.608  1.00  0.00           C0.      0
ATOM   2977  CD1 TYR A 193      46.883  41.485  44.592  1.00  0.00           C0.      0
ATOM   2978  HD1 TYR A 193      47.386  41.923  45.442  1.00  0.00           H0.      0
ATOM   2979  CE1 TYR A 193      45.546  42.001  44.379  1.00  0.00           C0.      0
ATOM   2980  HE1 TYR A 193      45.087  42.548  45.190  1.00  0.00           H0.      0
ATOM   2981  CZ  TYR A 193      44.830  41.624  43.205  1.00  0.00           C0.      0
ATOM   2982  OH  TYR A 193      43.617  42.129  43.051  1.00  0.00           O0.      0
ATOM   2983  HH  TYR A 193      43.537  43.004  43.438  1.00  0.00           H0.      0
ATOM   2984  CE2 TYR A 193      45.483  40.921  42.160  1.00  0.00           C0.      0
ATOM   2985  HE2 TYR A 193      44.941  40.710  41.250  1.00  0.00           H0.      0
ATOM   2986  CD2 TYR A 193      46.846  40.549  42.348  1.00  0.00           C0.      0
ATOM   2987  HD2 TYR A 193      47.350  40.000  41.567  1.00  0.00           H0.      0
ATOM   2988  C   TYR A 193      50.950  38.873  43.337  1.00  0.00           C0.      0
ATOM   2989  O   TYR A 193      51.714  39.189  42.412  1.00  0.00           O0.      0
ATOM   2990  N   TYR A 194      51.419  38.256  44.407  1.00  0.00           N0.      0
ATOM   2991  H   TYR A 194      50.720  38.036  45.101  1.00  0.00           H0.      0
ATOM   2992  CA  TYR A 194      52.833  38.440  44.895  1.00  0.00           C0.      0
ATOM   2993  HA  TYR A 194      53.513  38.845  44.145  1.00  0.00           H0.      0
ATOM   2994  CB  TYR A 194      52.928  39.549  46.006  1.00  0.00           C0.      0
ATOM   2995  HB2 TYR A 194      52.627  39.012  46.906  1.00  0.00           H0.      0
ATOM   2996  HB3 TYR A 194      53.974  39.803  46.177  1.00  0.00           H0.      0
ATOM   2997  CG  TYR A 194      52.193  40.829  45.636  1.00  0.00           C0.      0
ATOM   2998  CD1 TYR A 194      51.182  41.332  46.564  1.00  0.00           C0.      0
ATOM   2999  HD1 TYR A 194      50.872  40.747  47.418  1.00  0.00           H0.      0
ATOM   3000  CE1 TYR A 194      50.460  42.546  46.199  1.00  0.00           C0.      0
ATOM   3001  HE1 TYR A 194      49.640  42.925  46.791  1.00  0.00           H0.      0
ATOM   3002  CZ  TYR A 194      50.784  43.272  45.017  1.00  0.00           C0.      0
ATOM   3003  OH  TYR A 194      50.029  44.290  44.501  1.00  0.00           O0.      0
ATOM   3004  HH  TYR A 194      50.134  44.421  43.556  1.00  0.00           H0.      0
ATOM   3005  CE2 TYR A 194      51.888  42.808  44.268  1.00  0.00           C0.      0
ATOM   3006  HE2 TYR A 194      52.263  43.414  43.456  1.00  0.00           H0.      0
ATOM   3007  CD2 TYR A 194      52.552  41.580  44.482  1.00  0.00           C0.      0
ATOM   3008  HD2 TYR A 194      53.375  41.300  43.842  1.00  0.00           H0.      0
ATOM   3009  C   TYR A 194      53.507  37.128  45.345  1.00  0.00           C0.      0
ATOM   3010  O   TYR A 194      54.019  37.001  46.409  1.00  0.00           O0.      0
ATOM   3011  N   LYS A 195      53.395  36.026  44.604  1.00  0.00           N0.      0
ATOM   3012  H   LYS A 195      52.938  36.121  43.708  1.00  0.00           H0.      0
ATOM   3013  CA  LYS A 195      53.848  34.626  44.983  1.00  0.00           C0.      0
ATOM   3014  HA  LYS A 195      53.635  34.340  46.013  1.00  0.00           H0.      0
ATOM   3015  CB  LYS A 195      53.127  33.675  44.001  1.00  0.00           C0.      0
ATOM   3016  HB2 LYS A 195      53.543  33.945  43.030  1.00  0.00           H0.      0
ATOM   3017  HB3 LYS A 195      53.497  32.653  44.077  1.00  0.00           H0.      0
ATOM   3018  CG  LYS A 195      51.560  33.690  44.008  1.00  0.00           C0.      0
ATOM   3019  HG2 LYS A 195      51.226  33.228  44.937  1.00  0.00           H0.      0
ATOM   3020  HG3 LYS A 195      51.239  34.731  43.968  1.00  0.00           H0.      0
ATOM   3021  CD  LYS A 195      50.867  32.910  42.910  1.00  0.00           C0.      0
ATOM   3022  HD2 LYS A 195      49.779  32.878  42.853  1.00  0.00           H0.      0
ATOM   3023  HD3 LYS A 195      51.181  33.320  41.950  1.00  0.00           H0.      0
ATOM   3024  CE  LYS A 195      51.307  31.445  42.926  1.00  0.00           C0.      0
ATOM   3025  HE2 LYS A 195      52.363  31.266  42.725  1.00  0.00           H0.      0
ATOM   3026  HE3 LYS A 195      51.062  31.075  43.922  1.00  0.00           H0.      0
ATOM   3027  NZ  LYS A 195      50.541  30.523  42.023  1.00  0.00           N0.      0
ATOM   3028  HZ1 LYS A 195      49.586  30.502  42.350  1.00  0.00           H0.      0
ATOM   3029  HZ2 LYS A 195      50.535  30.744  41.038  1.00  0.00           H0.      0
ATOM   3030  HZ3 LYS A 195      50.971  29.631  42.223  1.00  0.00           H0.      0
ATOM   3031  C   LYS A 195      55.382  34.391  45.009  1.00  0.00           C0.      0
ATOM   3032  O   LYS A 195      55.784  33.226  44.859  1.00  0.00           O0.      0
ATOM   3033  N   SER A 196      56.207  35.387  45.211  1.00  0.00           N0.      0
ATOM   3034  H   SER A 196      55.777  36.278  45.009  1.00  0.00           H0.      0
ATOM   3035  CA  SER A 196      57.633  35.341  45.244  1.00  0.00           C0.      0
ATOM   3036  HA  SER A 196      58.020  35.013  44.280  1.00  0.00           H0.      0
ATOM   3037  CB  SER A 196      58.144  36.739  45.503  1.00  0.00           C0.      0
ATOM   3038  HB2 SER A 196      57.660  37.462  44.846  1.00  0.00           H0.      0
ATOM   3039  HB3 SER A 196      57.808  37.011  46.503  1.00  0.00           H0.      0
ATOM   3040  OG  SER A 196      59.583  36.740  45.468  1.00  0.00           O0.      0
ATOM   3041  HG  SER A 196      59.898  37.566  45.094  1.00  0.00           H0.      0
ATOM   3042  C   SER A 196      58.146  34.487  46.409  1.00  0.00           C0.      0
ATOM   3043  O   SER A 196      57.817  34.705  47.580  1.00  0.00           O0.      0
ATOM   3044  N   ASP A 197      59.123  33.683  46.125  1.00  0.00           N0.      0
ATOM   3045  H   ASP A 197      59.279  33.479  45.148  1.00  0.00           H0.      0
ATOM   3046  CA  ASP A 197      59.934  33.065  47.155  1.00  0.00           C0.      0
ATOM   3047  HA  ASP A 197      59.372  33.176  48.083  1.00  0.00           H0.      0
ATOM   3048  CB  ASP A 197      59.915  31.585  46.920  1.00  0.00           C0.      0
ATOM   3049  HB2 ASP A 197      60.343  31.419  45.931  1.00  0.00           H0.      0
ATOM   3050  HB3 ASP A 197      60.553  31.160  47.694  1.00  0.00           H0.      0
ATOM   3051  CG  ASP A 197      58.485  30.986  46.964  1.00  0.00           C0.      0
ATOM   3052  OD1 ASP A 197      57.743  31.249  47.916  1.00  0.00           O0.      0
ATOM   3053  OD2 ASP A 197      58.185  30.175  46.115  1.00  0.00           O0.      0
ATOM   3054  C   ASP A 197      61.302  33.755  47.457  1.00  0.00           C0.      0
ATOM   3055  O   ASP A 197      62.082  33.416  48.363  1.00  0.00           O0.      0
ATOM   3056  N   LEU A 198      61.609  34.782  46.622  1.00  0.00           N0.      0
ATOM   3057  H   LEU A 198      60.968  34.959  45.862  1.00  0.00           H0.      0
ATOM   3058  CA  LEU A 198      62.557  35.870  47.054  1.00  0.00           C0.      0
ATOM   3059  HA  LEU A 198      63.487  35.336  47.249  1.00  0.00           H0.      0
ATOM   3060  CB  LEU A 198      62.994  36.733  45.838  1.00  0.00           C0.      0
ATOM   3061  HB2 LEU A 198      62.125  37.332  45.567  1.00  0.00           H0.      0
ATOM   3062  HB3 LEU A 198      63.771  37.451  46.100  1.00  0.00           H0.      0
ATOM   3063  CG  LEU A 198      63.578  35.920  44.661  1.00  0.00           C0.      0
ATOM   3064  HG  LEU A 198      62.764  35.312  44.266  1.00  0.00           H0.      0
ATOM   3065  CD1 LEU A 198      64.002  36.861  43.564  1.00  0.00           C0.      0
ATOM   3066 HD11 LEU A 198      64.709  37.628  43.881  1.00  0.00           H0.      0
ATOM   3067 HD12 LEU A 198      64.470  36.313  42.746  1.00  0.00           H0.      0
ATOM   3068 HD13 LEU A 198      63.146  37.428  43.201  1.00  0.00           H0.      0
ATOM   3069  CD2 LEU A 198      64.680  34.947  45.090  1.00  0.00           C0.      0
ATOM   3070 HD21 LEU A 198      64.460  34.099  45.738  1.00  0.00           H0.      0
ATOM   3071 HD22 LEU A 198      65.247  34.603  44.226  1.00  0.00           H0.      0
ATOM   3072 HD23 LEU A 198      65.560  35.456  45.483  1.00  0.00           H0.      0
ATOM   3073  C   LEU A 198      62.135  36.638  48.280  1.00  0.00           C0.      0
ATOM   3074  O   LEU A 198      62.984  37.076  49.039  1.00  0.00           O0.      0
ATOM   3075  N   THR A 199      60.906  37.012  48.434  1.00  0.00           N0.      0
ATOM   3076  H   THR A 199      60.215  36.728  47.754  1.00  0.00           H0.      0
ATOM   3077  CA  THR A 199      60.369  37.653  49.627  1.00  0.00           C0.      0
ATOM   3078  HA  THR A 199      60.846  38.628  49.731  1.00  0.00           H0.      0
ATOM   3079  CB  THR A 199      58.866  37.830  49.367  1.00  0.00           C0.      0
ATOM   3080  HB  THR A 199      58.220  36.980  49.151  1.00  0.00           H0.      0
ATOM   3081  CG2 THR A 199      58.302  38.742  50.504  1.00  0.00           C0.      0
ATOM   3082 HG21 THR A 199      58.691  39.755  50.405  1.00  0.00           H0.      0
ATOM   3083 HG22 THR A 199      57.216  38.736  50.411  1.00  0.00           H0.      0
ATOM   3084 HG23 THR A 199      58.483  38.216  51.442  1.00  0.00           H0.      0
ATOM   3085  OG1 THR A 199      58.667  38.495  48.201  1.00  0.00           O0.      0
ATOM   3086  HG1 THR A 199      57.743  38.446  47.944  1.00  0.00           H0.      0
ATOM   3087  C   THR A 199      60.598  36.832  50.870  1.00  0.00           C0.      0
ATOM   3088  O   THR A 199      60.347  35.619  50.880  1.00  0.00           O0.      0
ATOM   3089  N   LYS A 200      61.115  37.531  51.897  1.00  0.00           N0.      0
ATOM   3090  H   LYS A 200      61.233  38.529  51.796  1.00  0.00           H0.      0
ATOM   3091  CA  LYS A 200      61.484  36.956  53.159  1.00  0.00           C0.      0
ATOM   3092  HA  LYS A 200      61.517  35.872  53.044  1.00  0.00           H0.      0
ATOM   3093  CB  LYS A 200      62.920  37.429  53.513  1.00  0.00           C0.      0
ATOM   3094  HB2 LYS A 200      63.560  37.075  52.705  1.00  0.00           H0.      0
ATOM   3095  HB3 LYS A 200      62.963  38.512  53.631  1.00  0.00           H0.      0
ATOM   3096  CG  LYS A 200      63.494  36.779  54.799  1.00  0.00           C0.      0
ATOM   3097  HG2 LYS A 200      64.443  37.312  54.866  1.00  0.00           H0.      0
ATOM   3098  HG3 LYS A 200      62.883  37.100  55.643  1.00  0.00           H0.      0
ATOM   3099  CD  LYS A 200      63.685  35.290  54.689  1.00  0.00           C0.      0
ATOM   3100  HD2 LYS A 200      62.767  34.713  54.796  1.00  0.00           H0.      0
ATOM   3101  HD3 LYS A 200      64.178  34.966  53.772  1.00  0.00           H0.      0
ATOM   3102  CE  LYS A 200      64.563  34.759  55.815  1.00  0.00           C0.      0
ATOM   3103  HE2 LYS A 200      65.465  35.359  55.939  1.00  0.00           H0.      0
ATOM   3104  HE3 LYS A 200      64.027  34.878  56.756  1.00  0.00           H0.      0
ATOM   3105  NZ  LYS A 200      64.760  33.244  55.577  1.00  0.00           N0.      0
ATOM   3106  HZ1 LYS A 200      65.449  33.226  54.838  1.00  0.00           H0.      0
ATOM   3107  HZ2 LYS A 200      65.241  32.853  56.375  1.00  0.00           H0.      0
ATOM   3108  HZ3 LYS A 200      63.934  32.731  55.306  1.00  0.00           H0.      0
ATOM   3109  C   LYS A 200      60.517  37.155  54.335  1.00  0.00           C0.      0
ATOM   3110  O   LYS A 200      60.432  36.201  55.080  1.00  0.00           O0.      0
ATOM   3111  N   ASP A 201      60.031  38.387  54.500  1.00  0.00           N0.      0
ATOM   3112  H   ASP A 201      59.949  39.019  53.716  1.00  0.00           H0.      0
ATOM   3113  CA  ASP A 201      59.384  38.907  55.711  1.00  0.00           C0.      0
ATOM   3114  HA  ASP A 201      58.885  38.037  56.138  1.00  0.00           H0.      0
ATOM   3115  CB  ASP A 201      60.401  39.430  56.728  1.00  0.00           C0.      0
ATOM   3116  HB2 ASP A 201      61.085  38.658  57.081  1.00  0.00           H0.      0
ATOM   3117  HB3 ASP A 201      60.923  40.249  56.234  1.00  0.00           H0.      0
ATOM   3118  CG  ASP A 201      59.547  39.892  57.902  1.00  0.00           C0.      0
ATOM   3119  OD1 ASP A 201      59.038  39.010  58.648  1.00  0.00           O0.      0
ATOM   3120  OD2 ASP A 201      59.440  41.137  58.109  1.00  0.00           O0.      0
ATOM   3121  C   ASP A 201      58.352  39.992  55.315  1.00  0.00           C0.      0
ATOM   3122  O   ASP A 201      58.654  40.979  54.554  1.00  0.00           O0.      0
ATOM   3123  N   ILE A 202      57.159  39.927  55.943  1.00  0.00           N0.      0
ATOM   3124  H   ILE A 202      56.995  39.128  56.539  1.00  0.00           H0.      0
ATOM   3125  CA  ILE A 202      56.249  41.043  56.137  1.00  0.00           C0.      0
ATOM   3126  HA  ILE A 202      56.711  41.938  55.721  1.00  0.00           H0.      0
ATOM   3127  CB  ILE A 202      54.966  40.859  55.222  1.00  0.00           C0.      0
ATOM   3128  HB  ILE A 202      54.587  39.846  55.359  1.00  0.00           H0.      0
ATOM   3129  CG2 ILE A 202      53.936  41.930  55.629  1.00  0.00           C0.      0
ATOM   3130 HG21 ILE A 202      54.367  42.889  55.342  1.00  0.00           H0.      0
ATOM   3131 HG22 ILE A 202      53.002  41.678  55.126  1.00  0.00           H0.      0
ATOM   3132 HG23 ILE A 202      53.635  41.920  56.677  1.00  0.00           H0.      0
ATOM   3133  CG1 ILE A 202      55.413  41.035  53.735  1.00  0.00           C0.      0
ATOM   3134 HG12 ILE A 202      56.041  41.908  53.559  1.00  0.00           H0.      0
ATOM   3135 HG13 ILE A 202      56.036  40.167  53.519  1.00  0.00           H0.      0
ATOM   3136  CD1 ILE A 202      54.298  41.227  52.781  1.00  0.00           C0.      0
ATOM   3137 HD11 ILE A 202      53.475  40.534  52.953  1.00  0.00           H0.      0
ATOM   3138 HD12 ILE A 202      53.936  42.254  52.816  1.00  0.00           H0.      0
ATOM   3139 HD13 ILE A 202      54.647  40.967  51.782  1.00  0.00           H0.      0
ATOM   3140  C   ILE A 202      55.976  41.340  57.609  1.00  0.00           C0.      0
ATOM   3141  O   ILE A 202      55.709  40.342  58.323  1.00  0.00           O0.      0
ATOM   3142  N   THR A 203      56.059  42.583  58.059  1.00  0.00           N0.      0
ATOM   3143  H   THR A 203      56.187  43.374  57.444  1.00  0.00           H0.      0
ATOM   3144  CA  THR A 203      55.647  42.971  59.411  1.00  0.00           C0.      0
ATOM   3145  HA  THR A 203      55.065  42.189  59.898  1.00  0.00           H0.      0
ATOM   3146  CB  THR A 203      56.893  43.342  60.210  1.00  0.00           C0.      0
ATOM   3147  HB  THR A 203      57.492  44.104  59.712  1.00  0.00           H0.      0
ATOM   3148  CG2 THR A 203      56.638  43.854  61.627  1.00  0.00           C0.      0
ATOM   3149 HG21 THR A 203      56.022  43.106  62.126  1.00  0.00           H0.      0
ATOM   3150 HG22 THR A 203      57.549  44.074  62.185  1.00  0.00           H0.      0
ATOM   3151 HG23 THR A 203      56.148  44.827  61.674  1.00  0.00           H0.      0
ATOM   3152  OG1 THR A 203      57.740  42.177  60.276  1.00  0.00           O0.      0
ATOM   3153  HG1 THR A 203      58.132  41.991  59.420  1.00  0.00           H0.      0
ATOM   3154  C   THR A 203      54.688  44.181  59.335  1.00  0.00           C0.      0
ATOM   3155  O   THR A 203      54.945  45.176  58.660  1.00  0.00           O0.      0
ATOM   3156  N   THR A 204      53.546  44.027  60.003  1.00  0.00           N0.      0
ATOM   3157  H   THR A 204      53.499  43.186  60.560  1.00  0.00           H0.      0
ATOM   3158  CA  THR A 204      52.493  45.055  60.068  1.00  0.00           C0.      0
ATOM   3159  HA  THR A 204      52.509  45.572  59.109  1.00  0.00           H0.      0
ATOM   3160  CB  THR A 204      51.131  44.402  60.224  1.00  0.00           C0.      0
ATOM   3161  HB  THR A 204      51.035  44.058  61.254  1.00  0.00           H0.      0
ATOM   3162  CG2 THR A 204      50.019  45.380  60.134  1.00  0.00           C0.      0
ATOM   3163 HG21 THR A 204      50.112  45.897  59.179  1.00  0.00           H0.      0
ATOM   3164 HG22 THR A 204      49.082  44.838  60.265  1.00  0.00           H0.      0
ATOM   3165 HG23 THR A 204      50.042  46.119  60.936  1.00  0.00           H0.      0
ATOM   3166  OG1 THR A 204      50.818  43.328  59.444  1.00  0.00           O0.      0
ATOM   3167  HG1 THR A 204      51.279  42.564  59.798  1.00  0.00           H0.      0
ATOM   3168  C   THR A 204      52.717  46.066  61.198  1.00  0.00           C0.      0
ATOM   3169  O   THR A 204      53.357  45.807  62.242  1.00  0.00           O0.      0
ATOM   3170  N   SER A 205      52.181  47.299  61.085  1.00  0.00           N0.      0
ATOM   3171  H   SER A 205      51.822  47.657  60.212  1.00  0.00           H0.      0
ATOM   3172  CA  SER A 205      51.979  48.143  62.269  1.00  0.00           C0.      0
ATOM   3173  HA  SER A 205      51.953  47.577  63.200  1.00  0.00           H0.      0
ATOM   3174  CB  SER A 205      53.195  49.051  62.405  1.00  0.00           C0.      0
ATOM   3175  HB2 SER A 205      54.064  48.431  62.629  1.00  0.00           H0.      0
ATOM   3176  HB3 SER A 205      53.504  49.536  61.479  1.00  0.00           H0.      0
ATOM   3177  OG  SER A 205      52.944  50.017  63.378  1.00  0.00           O0.      0
ATOM   3178  HG  SER A 205      52.853  49.656  64.263  1.00  0.00           H0.      0
ATOM   3179  C   SER A 205      50.726  48.921  61.950  1.00  0.00           C0.      0
ATOM   3180  O   SER A 205      50.463  49.348  60.848  1.00  0.00           O0.      0
ATOM   3181  N   VAL A 206      49.912  49.195  63.032  1.00  0.00           N0.      0
ATOM   3182  H   VAL A 206      50.323  48.973  63.928  1.00  0.00           H0.      0
ATOM   3183  CA  VAL A 206      48.581  49.801  62.956  1.00  0.00           C0.      0
ATOM   3184  HA  VAL A 206      48.353  50.096  61.932  1.00  0.00           H0.      0
ATOM   3185  CB  VAL A 206      47.444  48.907  63.434  1.00  0.00           C0.      0
ATOM   3186  HB  VAL A 206      46.521  49.419  63.162  1.00  0.00           H0.      0
ATOM   3187  CG1 VAL A 206      47.348  47.666  62.595  1.00  0.00           C0.      0
ATOM   3188 HG11 VAL A 206      47.390  47.894  61.530  1.00  0.00           H0.      0
ATOM   3189 HG12 VAL A 206      48.091  46.919  62.874  1.00  0.00           H0.      0
ATOM   3190 HG13 VAL A 206      46.347  47.236  62.649  1.00  0.00           H0.      0
ATOM   3191  CG2 VAL A 206      47.265  48.458  64.847  1.00  0.00           C0.      0
ATOM   3192 HG21 VAL A 206      46.236  48.113  64.952  1.00  0.00           H0.      0
ATOM   3193 HG22 VAL A 206      47.974  47.749  65.274  1.00  0.00           H0.      0
ATOM   3194 HG23 VAL A 206      47.334  49.325  65.504  1.00  0.00           H0.      0
ATOM   3195  C   VAL A 206      48.531  51.144  63.725  1.00  0.00           C0.      0
ATOM   3196  O   VAL A 206      49.147  51.220  64.764  1.00  0.00           O0.      0
ATOM   3197  N   LEU A 207      47.872  52.158  63.246  1.00  0.00           N0.      0
ATOM   3198  H   LEU A 207      47.305  51.958  62.434  1.00  0.00           H0.      0
ATOM   3199  CA  LEU A 207      48.014  53.515  63.809  1.00  0.00           C0.      0
ATOM   3200  HA  LEU A 207      48.524  53.554  64.772  1.00  0.00           H0.      0
ATOM   3201  CB  LEU A 207      48.851  54.343  62.881  1.00  0.00           C0.      0
ATOM   3202  HB2 LEU A 207      48.191  54.852  62.180  1.00  0.00           H0.      0
ATOM   3203  HB3 LEU A 207      49.240  55.103  63.559  1.00  0.00           H0.      0
ATOM   3204  CG  LEU A 207      50.122  53.727  62.202  1.00  0.00           C0.      0
ATOM   3205  HG  LEU A 207      49.702  52.869  61.677  1.00  0.00           H0.      0
ATOM   3206  CD1 LEU A 207      50.521  54.689  61.058  1.00  0.00           C0.      0
ATOM   3207 HD11 LEU A 207      49.716  54.797  60.331  1.00  0.00           H0.      0
ATOM   3208 HD12 LEU A 207      50.702  55.682  61.470  1.00  0.00           H0.      0
ATOM   3209 HD13 LEU A 207      51.439  54.307  60.612  1.00  0.00           H0.      0
ATOM   3210  CD2 LEU A 207      51.369  53.345  63.007  1.00  0.00           C0.      0
ATOM   3211 HD21 LEU A 207      51.771  54.178  63.583  1.00  0.00           H0.      0
ATOM   3212 HD22 LEU A 207      51.132  52.486  63.635  1.00  0.00           H0.      0
ATOM   3213 HD23 LEU A 207      52.155  53.006  62.332  1.00  0.00           H0.      0
ATOM   3214  C   LEU A 207      46.699  54.268  64.093  1.00  0.00           C0.      0
ATOM   3215  O   LEU A 207      45.712  53.998  63.446  1.00  0.00           O0.      0
ATOM   3216  N   THR A 208      46.602  55.088  65.080  1.00  0.00           N0.      0
ATOM   3217  H   THR A 208      47.467  55.288  65.562  1.00  0.00           H0.      0
ATOM   3218  CA  THR A 208      45.357  55.578  65.687  1.00  0.00           C0.      0
ATOM   3219  HA  THR A 208      44.474  55.360  65.085  1.00  0.00           H0.      0
ATOM   3220  CB  THR A 208      45.137  54.850  67.011  1.00  0.00           C0.      0
ATOM   3221  HB  THR A 208      44.916  53.802  66.811  1.00  0.00           H0.      0
ATOM   3222  CG2 THR A 208      46.308  54.755  68.017  1.00  0.00           C0.      0
ATOM   3223 HG21 THR A 208      46.171  54.227  68.961  1.00  0.00           H0.      0
ATOM   3224 HG22 THR A 208      47.237  54.315  67.654  1.00  0.00           H0.      0
ATOM   3225 HG23 THR A 208      46.593  55.766  68.306  1.00  0.00           H0.      0
ATOM   3226  OG1 THR A 208      44.087  55.462  67.774  1.00  0.00           O0.      0
ATOM   3227  HG1 THR A 208      43.469  54.753  67.967  1.00  0.00           H0.      0
ATOM   3228  C   THR A 208      45.321  57.113  65.847  1.00  0.00           C0.      0
ATOM   3229  O   THR A 208      46.350  57.719  66.343  1.00  0.00           O0.      0
ATOM   3230  N   VAL A 209      44.173  57.714  65.598  1.00  0.00           N0.      0
ATOM   3231  H   VAL A 209      43.444  57.203  65.120  1.00  0.00           H0.      0
ATOM   3232  CA  VAL A 209      43.892  59.125  65.906  1.00  0.00           C0.      0
ATOM   3233  HA  VAL A 209      44.562  59.402  66.720  1.00  0.00           H0.      0
ATOM   3234  CB  VAL A 209      44.064  60.107  64.691  1.00  0.00           C0.      0
ATOM   3235  HB  VAL A 209      43.622  59.652  63.805  1.00  0.00           H0.      0
ATOM   3236  CG1 VAL A 209      43.308  61.434  64.758  1.00  0.00           C0.      0
ATOM   3237 HG11 VAL A 209      43.600  62.014  63.883  1.00  0.00           H0.      0
ATOM   3238 HG12 VAL A 209      42.265  61.116  64.736  1.00  0.00           H0.      0
ATOM   3239 HG13 VAL A 209      43.501  61.923  65.712  1.00  0.00           H0.      0
ATOM   3240  CG2 VAL A 209      45.584  60.362  64.409  1.00  0.00           C0.      0
ATOM   3241 HG21 VAL A 209      46.018  60.750  65.331  1.00  0.00           H0.      0
ATOM   3242 HG22 VAL A 209      45.974  59.381  64.139  1.00  0.00           H0.      0
ATOM   3243 HG23 VAL A 209      45.676  61.010  63.538  1.00  0.00           H0.      0
ATOM   3244  C   VAL A 209      42.460  59.289  66.321  1.00  0.00           C0.      0
ATOM   3245  O   VAL A 209      41.580  58.712  65.752  1.00  0.00           O0.      0
ATOM   3246  N   ASN A 210      42.268  59.973  67.448  1.00  0.00           N0.      0
ATOM   3247  H   ASN A 210      43.046  60.432  67.900  1.00  0.00           H0.      0
ATOM   3248  CA  ASN A 210      41.028  59.960  68.214  1.00  0.00           C0.      0
ATOM   3249  HA  ASN A 210      41.369  60.377  69.162  1.00  0.00           H0.      0
ATOM   3250  CB  ASN A 210      40.009  60.925  67.574  1.00  0.00           C0.      0
ATOM   3251  HB2 ASN A 210      39.658  60.426  66.671  1.00  0.00           H0.      0
ATOM   3252  HB3 ASN A 210      39.177  61.102  68.256  1.00  0.00           H0.      0
ATOM   3253  CG  ASN A 210      40.543  62.269  67.213  1.00  0.00           C0.      0
ATOM   3254  OD1 ASN A 210      40.482  62.660  66.071  1.00  0.00           O0.      0
ATOM   3255  ND2 ASN A 210      41.008  63.095  68.068  1.00  0.00           N0.      0
ATOM   3256 HD21 ASN A 210      41.529  63.845  67.636  1.00  0.00           H0.      0
ATOM   3257 HD22 ASN A 210      40.878  62.894  69.049  1.00  0.00           H0.      0
ATOM   3258  C   ASN A 210      40.407  58.555  68.500  1.00  0.00           C0.      0
ATOM   3259  O   ASN A 210      39.246  58.288  68.187  1.00  0.00           O0.      0
ATOM   3260  N   ASN A 211      41.203  57.645  69.068  1.00  0.00           N0.      0
ATOM   3261  H   ASN A 211      42.093  57.950  69.438  1.00  0.00           H0.      0
ATOM   3262  CA  ASN A 211      40.852  56.281  69.437  1.00  0.00           C0.      0
ATOM   3263  HA  ASN A 211      41.763  55.707  69.603  1.00  0.00           H0.      0
ATOM   3264  CB  ASN A 211      40.141  56.210  70.745  1.00  0.00           C0.      0
ATOM   3265  HB2 ASN A 211      39.094  56.380  70.493  1.00  0.00           H0.      0
ATOM   3266  HB3 ASN A 211      40.255  55.223  71.194  1.00  0.00           H0.      0
ATOM   3267  CG  ASN A 211      40.558  57.306  71.637  1.00  0.00           C0.      0
ATOM   3268  OD1 ASN A 211      39.814  58.158  72.064  1.00  0.00           O0.      0
ATOM   3269  ND2 ASN A 211      41.782  57.203  72.113  1.00  0.00           N0.      0
ATOM   3270 HD21 ASN A 211      41.874  57.714  72.979  1.00  0.00           H0.      0
ATOM   3271 HD22 ASN A 211      42.472  56.492  71.917  1.00  0.00           H0.      0
ATOM   3272  C   ASN A 211      40.167  55.433  68.274  1.00  0.00           C0.      0
ATOM   3273  O   ASN A 211      39.461  54.414  68.564  1.00  0.00           O0.      0
ATOM   3274  N   LYS A 212      40.523  55.706  66.999  1.00  0.00           N0.      0
ATOM   3275  H   LYS A 212      41.172  56.478  66.955  1.00  0.00           H0.      0
ATOM   3276  CA  LYS A 212      40.055  54.980  65.759  1.00  0.00           C0.      0
ATOM   3277  HA  LYS A 212      39.868  53.938  66.018  1.00  0.00           H0.      0
ATOM   3278  CB  LYS A 212      38.689  55.435  65.332  1.00  0.00           C0.      0
ATOM   3279  HB2 LYS A 212      38.272  54.697  64.647  1.00  0.00           H0.      0
ATOM   3280  HB3 LYS A 212      38.049  55.198  66.182  1.00  0.00           H0.      0
ATOM   3281  CG  LYS A 212      38.533  56.898  64.948  1.00  0.00           C0.      0
ATOM   3282  HG2 LYS A 212      37.461  57.068  65.041  1.00  0.00           H0.      0
ATOM   3283  HG3 LYS A 212      39.035  57.617  65.596  1.00  0.00           H0.      0
ATOM   3284  CD  LYS A 212      38.807  57.243  63.473  1.00  0.00           C0.      0
ATOM   3285  HD2 LYS A 212      39.792  56.877  63.184  1.00  0.00           H0.      0
ATOM   3286  HD3 LYS A 212      38.107  56.809  62.759  1.00  0.00           H0.      0
ATOM   3287  CE  LYS A 212      38.699  58.744  63.084  1.00  0.00           C0.      0
ATOM   3288  HE2 LYS A 212      39.040  58.922  62.064  1.00  0.00           H0.      0
ATOM   3289  HE3 LYS A 212      37.633  58.959  63.161  1.00  0.00           H0.      0
ATOM   3290  NZ  LYS A 212      39.581  59.564  63.927  1.00  0.00           N0.      0
ATOM   3291  HZ1 LYS A 212      39.151  59.407  64.827  1.00  0.00           H0.      0
ATOM   3292  HZ2 LYS A 212      40.509  59.166  63.954  1.00  0.00           H0.      0
ATOM   3293  HZ3 LYS A 212      39.581  60.560  63.763  1.00  0.00           H0.      0
ATOM   3294  C   LYS A 212      41.216  55.016  64.770  1.00  0.00           C0.      0
ATOM   3295  O   LYS A 212      42.090  55.914  64.686  1.00  0.00           O0.      0
ATOM   3296  N   ALA A 213      41.234  54.011  63.894  1.00  0.00           N0.      0
ATOM   3297  H   ALA A 213      40.527  53.294  63.976  1.00  0.00           H0.      0
ATOM   3298  CA  ALA A 213      42.205  53.795  62.853  1.00  0.00           C0.      0
ATOM   3299  HA  ALA A 213      43.185  53.916  63.315  1.00  0.00           H0.      0
ATOM   3300  CB  ALA A 213      41.995  52.356  62.368  1.00  0.00           C0.      0
ATOM   3301  HB1 ALA A 213      41.070  52.144  61.832  1.00  0.00           H0.      0
ATOM   3302  HB2 ALA A 213      42.744  52.087  61.623  1.00  0.00           H0.      0
ATOM   3303  HB3 ALA A 213      42.148  51.811  63.299  1.00  0.00           H0.      0
ATOM   3304  C   ALA A 213      42.042  54.806  61.697  1.00  0.00           C0.      0
ATOM   3305  O   ALA A 213      41.046  54.866  60.957  1.00  0.00           O0.      0
ATOM   3306  N   HIE A 214      43.129  55.504  61.401  1.00  0.00           N0.      0
ATOM   3307  H   HIE A 214      43.887  55.383  62.057  1.00  0.00           H0.      0
ATOM   3308  CA  HIE A 214      43.285  56.409  60.219  1.00  0.00           C0.      0
ATOM   3309  HA  HIE A 214      42.360  56.426  59.644  1.00  0.00           H0.      0
ATOM   3310  CB  HIE A 214      43.662  57.840  60.715  1.00  0.00           C0.      0
ATOM   3311  HB2 HIE A 214      43.419  58.584  59.955  1.00  0.00           H0.      0
ATOM   3312  HB3 HIE A 214      43.035  57.989  61.594  1.00  0.00           H0.      0
ATOM   3313  CG  HIE A 214      45.051  58.008  61.247  1.00  0.00           C0.      0
ATOM   3314  ND1 HIE A 214      45.635  57.289  62.313  1.00  0.00           N0.      0
ATOM   3315  CE1 HIE A 214      46.908  57.607  62.316  1.00  0.00           C0.      0
ATOM   3316  HE1 HIE A 214      47.608  57.250  63.057  1.00  0.00           H0.      0
ATOM   3317  NE2 HIE A 214      47.190  58.391  61.296  1.00  0.00           N0.      0
ATOM   3318  HE2 HIE A 214      48.135  58.678  61.085  1.00  0.00           H0.      0
ATOM   3319  CD2 HIE A 214      46.028  58.669  60.579  1.00  0.00           C0.      0
ATOM   3320  HD2 HIE A 214      45.871  59.225  59.667  1.00  0.00           H0.      0
ATOM   3321  C   HIE A 214      44.385  55.859  59.222  1.00  0.00           C0.      0
ATOM   3322  O   HIE A 214      44.200  56.109  58.023  1.00  0.00           O0.      0
ATOM   3323  N   MET A 215      45.512  55.292  59.654  1.00  0.00           N0.      0
ATOM   3324  H   MET A 215      45.757  55.273  60.634  1.00  0.00           H0.      0
ATOM   3325  CA  MET A 215      46.579  54.715  58.720  1.00  0.00           C0.      0
ATOM   3326  HA  MET A 215      46.111  54.461  57.768  1.00  0.00           H0.      0
ATOM   3327  CB  MET A 215      47.576  55.780  58.426  1.00  0.00           C0.      0
ATOM   3328  HB2 MET A 215      47.022  56.598  57.966  1.00  0.00           H0.      0
ATOM   3329  HB3 MET A 215      47.971  56.218  59.343  1.00  0.00           H0.      0
ATOM   3330  CG  MET A 215      48.806  55.545  57.496  1.00  0.00           C0.      0
ATOM   3331  HG2 MET A 215      49.394  56.454  57.614  1.00  0.00           H0.      0
ATOM   3332  HG3 MET A 215      49.468  54.755  57.848  1.00  0.00           H0.      0
ATOM   3333  SD  MET A 215      48.576  55.270  55.750  1.00  0.00           S0.      0
ATOM   3334  CE  MET A 215      47.250  56.434  55.217  1.00  0.00           C0.      0
ATOM   3335  HE1 MET A 215      47.330  56.696  54.162  1.00  0.00           H0.      0
ATOM   3336  HE2 MET A 215      46.274  55.994  55.420  1.00  0.00           H0.      0
ATOM   3337  HE3 MET A 215      47.372  57.364  55.774  1.00  0.00           H0.      0
ATOM   3338  C   MET A 215      47.229  53.397  59.209  1.00  0.00           C0.      0
ATOM   3339  O   MET A 215      47.368  53.169  60.431  1.00  0.00           O0.      0
ATOM   3340  N   VAL A 216      47.623  52.510  58.285  1.00  0.00           N0.      0
ATOM   3341  H   VAL A 216      47.477  52.720  57.308  1.00  0.00           H0.      0
ATOM   3342  CA  VAL A 216      48.382  51.278  58.609  1.00  0.00           C0.      0
ATOM   3343  HA  VAL A 216      48.788  51.424  59.610  1.00  0.00           H0.      0
ATOM   3344  CB  VAL A 216      47.521  50.017  58.621  1.00  0.00           C0.      0
ATOM   3345  HB  VAL A 216      48.222  49.332  59.098  1.00  0.00           H0.      0
ATOM   3346  CG1 VAL A 216      46.213  50.076  59.338  1.00  0.00           C0.      0
ATOM   3347 HG11 VAL A 216      45.448  50.572  58.740  1.00  0.00           H0.      0
ATOM   3348 HG12 VAL A 216      45.965  49.100  59.754  1.00  0.00           H0.      0
ATOM   3349 HG13 VAL A 216      46.436  50.720  60.188  1.00  0.00           H0.      0
ATOM   3350  CG2 VAL A 216      47.329  49.296  57.266  1.00  0.00           C0.      0
ATOM   3351 HG21 VAL A 216      46.439  49.660  56.752  1.00  0.00           H0.      0
ATOM   3352 HG22 VAL A 216      48.236  49.440  56.678  1.00  0.00           H0.      0
ATOM   3353 HG23 VAL A 216      47.287  48.238  57.526  1.00  0.00           H0.      0
ATOM   3354  C   VAL A 216      49.642  51.149  57.812  1.00  0.00           C0.      0
ATOM   3355  O   VAL A 216      49.726  51.518  56.663  1.00  0.00           O0.      0
ATOM   3356  N   THR A 217      50.668  50.494  58.320  1.00  0.00           N0.      0
ATOM   3357  H   THR A 217      50.474  50.056  59.210  1.00  0.00           H0.      0
ATOM   3358  CA  THR A 217      52.008  50.290  57.708  1.00  0.00           C0.      0
ATOM   3359  HA  THR A 217      51.997  50.733  56.712  1.00  0.00           H0.      0
ATOM   3360  CB  THR A 217      53.088  50.954  58.543  1.00  0.00           C0.      0
ATOM   3361  HB  THR A 217      53.015  50.595  59.569  1.00  0.00           H0.      0
ATOM   3362  CG2 THR A 217      54.513  50.736  58.057  1.00  0.00           C0.      0
ATOM   3363 HG21 THR A 217      55.194  51.327  58.670  1.00  0.00           H0.      0
ATOM   3364 HG22 THR A 217      54.651  49.655  58.087  1.00  0.00           H0.      0
ATOM   3365 HG23 THR A 217      54.701  50.951  57.005  1.00  0.00           H0.      0
ATOM   3366  OG1 THR A 217      52.776  52.380  58.588  1.00  0.00           O0.      0
ATOM   3367  HG1 THR A 217      53.297  52.796  59.279  1.00  0.00           H0.      0
ATOM   3368  C   THR A 217      52.176  48.806  57.509  1.00  0.00           C0.      0
ATOM   3369  O   THR A 217      52.059  48.000  58.393  1.00  0.00           O0.      0
ATOM   3370  N   LEU A 218      52.779  48.481  56.317  1.00  0.00           N0.      0
ATOM   3371  H   LEU A 218      52.979  49.183  55.619  1.00  0.00           H0.      0
ATOM   3372  CA  LEU A 218      53.421  47.200  56.087  1.00  0.00           C0.      0
ATOM   3373  HA  LEU A 218      53.493  46.680  57.042  1.00  0.00           H0.      0
ATOM   3374  CB  LEU A 218      52.526  46.417  55.022  1.00  0.00           C0.      0
ATOM   3375  HB2 LEU A 218      52.283  47.180  54.282  1.00  0.00           H0.      0
ATOM   3376  HB3 LEU A 218      53.045  45.579  54.559  1.00  0.00           H0.      0
ATOM   3377  CG  LEU A 218      51.262  45.876  55.696  1.00  0.00           C0.      0
ATOM   3378  HG  LEU A 218      51.453  45.733  56.760  1.00  0.00           H0.      0
ATOM   3379  CD1 LEU A 218      50.086  46.820  55.442  1.00  0.00           C0.      0
ATOM   3380 HD11 LEU A 218      50.459  47.844  55.482  1.00  0.00           H0.      0
ATOM   3381 HD12 LEU A 218      49.680  46.769  54.432  1.00  0.00           H0.      0
ATOM   3382 HD13 LEU A 218      49.263  46.597  56.122  1.00  0.00           H0.      0
ATOM   3383  CD2 LEU A 218      50.902  44.514  55.093  1.00  0.00           C0.      0
ATOM   3384 HD21 LEU A 218      50.568  44.645  54.064  1.00  0.00           H0.      0
ATOM   3385 HD22 LEU A 218      51.783  43.874  55.141  1.00  0.00           H0.      0
ATOM   3386 HD23 LEU A 218      50.074  43.996  55.576  1.00  0.00           H0.      0
ATOM   3387  C   LEU A 218      54.858  47.481  55.738  1.00  0.00           C0.      0
ATOM   3388  O   LEU A 218      55.207  48.167  54.754  1.00  0.00           O0.      0
ATOM   3389  N   ASP A 219      55.813  46.885  56.528  1.00  0.00           N0.      0
ATOM   3390  H   ASP A 219      55.485  46.321  57.299  1.00  0.00           H0.      0
ATOM   3391  CA  ASP A 219      57.228  46.793  56.154  1.00  0.00           C0.      0
ATOM   3392  HA  ASP A 219      57.501  47.589  55.461  1.00  0.00           H0.      0
ATOM   3393  CB  ASP A 219      58.182  46.895  57.400  1.00  0.00           C0.      0
ATOM   3394  HB2 ASP A 219      57.937  46.140  58.147  1.00  0.00           H0.      0
ATOM   3395  HB3 ASP A 219      59.159  46.516  57.100  1.00  0.00           H0.      0
ATOM   3396  CG  ASP A 219      58.397  48.309  58.065  1.00  0.00           C0.      0
ATOM   3397  OD1 ASP A 219      58.613  49.315  57.376  1.00  0.00           O0.      0
ATOM   3398  OD2 ASP A 219      58.462  48.463  59.266  1.00  0.00           O0.      0
ATOM   3399  C   ASP A 219      57.522  45.484  55.475  1.00  0.00           C0.      0
ATOM   3400  O   ASP A 219      57.192  44.449  56.103  1.00  0.00           O0.      0
ATOM   3401  N   TYR A 220      58.108  45.518  54.314  1.00  0.00           N0.      0
ATOM   3402  H   TYR A 220      58.325  46.455  54.006  1.00  0.00           H0.      0
ATOM   3403  CA  TYR A 220      58.398  44.369  53.372  1.00  0.00           C0.      0
ATOM   3404  HA  TYR A 220      58.002  43.425  53.747  1.00  0.00           H0.      0
ATOM   3405  CB  TYR A 220      57.803  44.768  51.986  1.00  0.00           C0.      0
ATOM   3406  HB2 TYR A 220      58.380  45.579  51.540  1.00  0.00           H0.      0
ATOM   3407  HB3 TYR A 220      57.990  43.869  51.398  1.00  0.00           H0.      0
ATOM   3408  CG  TYR A 220      56.292  45.028  51.865  1.00  0.00           C0.      0
ATOM   3409  CD1 TYR A 220      55.749  46.355  52.148  1.00  0.00           C0.      0
ATOM   3410  HD1 TYR A 220      56.419  47.095  52.561  1.00  0.00           H0.      0
ATOM   3411  CE1 TYR A 220      54.402  46.665  52.024  1.00  0.00           C0.      0
ATOM   3412  HE1 TYR A 220      54.026  47.633  52.320  1.00  0.00           H0.      0
ATOM   3413  CZ  TYR A 220      53.542  45.662  51.466  1.00  0.00           C0.      0
ATOM   3414  OH  TYR A 220      52.231  46.008  51.293  1.00  0.00           O0.      0
ATOM   3415  HH  TYR A 220      51.884  45.539  50.531  1.00  0.00           H0.      0
ATOM   3416  CE2 TYR A 220      53.987  44.336  51.110  1.00  0.00           C0.      0
ATOM   3417  HE2 TYR A 220      53.367  43.517  50.777  1.00  0.00           H0.      0
ATOM   3418  CD2 TYR A 220      55.377  44.056  51.316  1.00  0.00           C0.      0
ATOM   3419  HD2 TYR A 220      55.756  43.072  51.082  1.00  0.00           H0.      0
ATOM   3420  C   TYR A 220      59.896  44.157  53.150  1.00  0.00           C0.      0
ATOM   3421  O   TYR A 220      60.628  45.019  52.606  1.00  0.00           O0.      0
ATOM   3422  N   THR A 221      60.417  42.963  53.485  1.00  0.00           N0.      0
ATOM   3423  H   THR A 221      59.836  42.389  54.079  1.00  0.00           H0.      0
ATOM   3424  CA  THR A 221      61.834  42.535  53.233  1.00  0.00           C0.      0
ATOM   3425  HA  THR A 221      62.475  43.402  53.072  1.00  0.00           H0.      0
ATOM   3426  CB  THR A 221      62.293  41.753  54.459  1.00  0.00           C0.      0
ATOM   3427  HB  THR A 221      61.683  40.850  54.473  1.00  0.00           H0.      0
ATOM   3428  CG2 THR A 221      63.722  41.168  54.324  1.00  0.00           C0.      0
ATOM   3429 HG21 THR A 221      64.535  41.886  54.436  1.00  0.00           H0.      0
ATOM   3430 HG22 THR A 221      63.941  40.439  55.105  1.00  0.00           H0.      0
ATOM   3431 HG23 THR A 221      63.821  40.644  53.373  1.00  0.00           H0.      0
ATOM   3432  OG1 THR A 221      62.294  42.521  55.633  1.00  0.00           O0.      0
ATOM   3433  HG1 THR A 221      61.385  42.738  55.853  1.00  0.00           H0.      0
ATOM   3434  C   THR A 221      61.908  41.604  52.066  1.00  0.00           C0.      0
ATOM   3435  O   THR A 221      61.172  40.618  51.975  1.00  0.00           O0.      0
ATOM   3436  N   VAL A 222      62.845  41.796  51.130  1.00  0.00           N0.      0
ATOM   3437  H   VAL A 222      63.347  42.666  51.235  1.00  0.00           H0.      0
ATOM   3438  CA  VAL A 222      62.988  41.021  49.872  1.00  0.00           C0.      0
ATOM   3439  HA  VAL A 222      62.425  40.088  49.832  1.00  0.00           H0.      0
ATOM   3440  CB  VAL A 222      62.283  41.842  48.735  1.00  0.00           C0.      0
ATOM   3441  HB  VAL A 222      62.841  42.758  48.537  1.00  0.00           H0.      0
ATOM   3442  CG1 VAL A 222      62.303  41.099  47.420  1.00  0.00           C0.      0
ATOM   3443 HG11 VAL A 222      63.338  40.873  47.163  1.00  0.00           H0.      0
ATOM   3444 HG12 VAL A 222      61.594  40.273  47.481  1.00  0.00           H0.      0
ATOM   3445 HG13 VAL A 222      61.966  41.805  46.661  1.00  0.00           H0.      0
ATOM   3446  CG2 VAL A 222      60.825  42.129  49.129  1.00  0.00           C0.      0
ATOM   3447 HG21 VAL A 222      60.759  42.652  50.084  1.00  0.00           H0.      0
ATOM   3448 HG22 VAL A 222      60.318  42.608  48.292  1.00  0.00           H0.      0
ATOM   3449 HG23 VAL A 222      60.428  41.168  49.455  1.00  0.00           H0.      0
ATOM   3450  C   VAL A 222      64.456  40.810  49.450  1.00  0.00           C0.      0
ATOM   3451  O   VAL A 222      65.263  41.737  49.564  1.00  0.00           O0.      0
ATOM   3452  N   GLN A 223      64.778  39.596  48.999  1.00  0.00           N0.      0
ATOM   3453  H   GLN A 223      64.058  38.906  48.842  1.00  0.00           H0.      0
ATOM   3454  CA  GLN A 223      66.081  39.186  48.456  1.00  0.00           C0.      0
ATOM   3455  HA  GLN A 223      66.776  39.752  49.077  1.00  0.00           H0.      0
ATOM   3456  CB  GLN A 223      66.212  37.654  48.537  1.00  0.00           C0.      0
ATOM   3457  HB2 GLN A 223      66.034  37.250  49.534  1.00  0.00           H0.      0
ATOM   3458  HB3 GLN A 223      65.446  37.242  47.880  1.00  0.00           H0.      0
ATOM   3459  CG  GLN A 223      67.548  37.093  48.108  1.00  0.00           C0.      0
ATOM   3460  HG2 GLN A 223      68.018  37.642  47.293  1.00  0.00           H0.      0
ATOM   3461  HG3 GLN A 223      68.221  37.362  48.922  1.00  0.00           H0.      0
ATOM   3462  CD  GLN A 223      67.671  35.590  47.903  1.00  0.00           C0.      0
ATOM   3463  OE1 GLN A 223      66.713  34.845  48.096  1.00  0.00           O0.      0
ATOM   3464  NE2 GLN A 223      68.777  35.155  47.432  1.00  0.00           N0.      0
ATOM   3465 HE21 GLN A 223      68.751  34.167  47.225  1.00  0.00           H0.      0
ATOM   3466 HE22 GLN A 223      69.620  35.637  47.154  1.00  0.00           H0.      0
ATOM   3467  C   GLN A 223      66.311  39.548  46.956  1.00  0.00           C0.      0
ATOM   3468  O   GLN A 223      65.407  39.402  46.155  1.00  0.00           O0.      0
ATOM   3469  N   VAL A 224      67.441  40.158  46.546  1.00  0.00           N0.      0
ATOM   3470  H   VAL A 224      68.165  40.235  47.246  1.00  0.00           H0.      0
ATOM   3471  CA  VAL A 224      68.000  40.368  45.212  1.00  0.00           C0.      0
ATOM   3472  HA  VAL A 224      67.187  40.376  44.487  1.00  0.00           H0.      0
ATOM   3473  CB  VAL A 224      68.638  41.799  45.082  1.00  0.00           C0.      0
ATOM   3474  HB  VAL A 224      69.489  41.859  45.762  1.00  0.00           H0.      0
ATOM   3475  CG1 VAL A 224      69.006  42.225  43.705  1.00  0.00           C0.      0
ATOM   3476 HG11 VAL A 224      68.107  42.300  43.094  1.00  0.00           H0.      0
ATOM   3477 HG12 VAL A 224      69.434  43.228  43.704  1.00  0.00           H0.      0
ATOM   3478 HG13 VAL A 224      69.713  41.543  43.235  1.00  0.00           H0.      0
ATOM   3479  CG2 VAL A 224      67.627  42.847  45.608  1.00  0.00           C0.      0
ATOM   3480 HG21 VAL A 224      66.636  42.557  45.261  1.00  0.00           H0.      0
ATOM   3481 HG22 VAL A 224      67.588  42.896  46.696  1.00  0.00           H0.      0
ATOM   3482 HG23 VAL A 224      68.020  43.835  45.364  1.00  0.00           H0.      0
ATOM   3483  C   VAL A 224      69.050  39.288  44.849  1.00  0.00           C0.      0
ATOM   3484  O   VAL A 224      70.040  39.133  45.560  1.00  0.00           O0.      0
ATOM   3485  N   PRO A 225      68.907  38.594  43.655  1.00  0.00           N0.      0
ATOM   3486  CD  PRO A 225      67.862  38.923  42.660  1.00  0.00           C0.      0
ATOM   3487  HD2 PRO A 225      68.065  39.937  42.315  1.00  0.00           H0.      0
ATOM   3488  HD3 PRO A 225      66.905  38.664  43.113  1.00  0.00           H0.      0
ATOM   3489  CG  PRO A 225      68.116  37.987  41.499  1.00  0.00           C0.      0
ATOM   3490  HG2 PRO A 225      68.874  38.476  40.888  1.00  0.00           H0.      0
ATOM   3491  HG3 PRO A 225      67.143  37.696  41.105  1.00  0.00           H0.      0
ATOM   3492  CB  PRO A 225      68.654  36.745  42.197  1.00  0.00           C0.      0
ATOM   3493  HB2 PRO A 225      69.191  36.029  41.574  1.00  0.00           H0.      0
ATOM   3494  HB3 PRO A 225      67.832  36.305  42.763  1.00  0.00           H0.      0
ATOM   3495  CA  PRO A 225      69.530  37.311  43.346  1.00  0.00           C0.      0
ATOM   3496  HA  PRO A 225      69.449  36.618  44.182  1.00  0.00           H0.      0
ATOM   3497  C   PRO A 225      71.041  37.229  42.875  1.00  0.00           C0.      0
ATOM   3498  O   PRO A 225      71.507  38.023  42.033  1.00  0.00           O0.      0
ATOM   3499  N   GLY A 226      71.640  36.067  43.130  1.00  0.00           N0.      0
ATOM   3500  H   GLY A 226      71.258  35.392  43.777  1.00  0.00           H0.      0
ATOM   3501  CA  GLY A 226      72.896  35.652  42.559  1.00  0.00           C0.      0
ATOM   3502  HA2 GLY A 226      73.585  36.493  42.487  1.00  0.00           H0.      0
ATOM   3503  HA3 GLY A 226      73.441  34.977  43.218  1.00  0.00           H0.      0
ATOM   3504  C   GLY A 226      72.737  35.038  41.167  1.00  0.00           C0.      0
ATOM   3505  O   GLY A 226      73.326  34.041  40.952  1.00  0.00           O0.      0
ATOM   3506  N   ALA A 227      71.870  35.471  40.244  1.00  0.00           N0.      0
ATOM   3507  H   ALA A 227      71.489  36.385  40.444  1.00  0.00           H0.      0
ATOM   3508  CA  ALA A 227      71.622  34.949  38.882  1.00  0.00           C0.      0
ATOM   3509  HA  ALA A 227      71.681  33.866  38.995  1.00  0.00           H0.      0
ATOM   3510  CB  ALA A 227      70.270  35.463  38.488  1.00  0.00           C0.      0
ATOM   3511  HB1 ALA A 227      69.934  35.064  37.531  1.00  0.00           H0.      0
ATOM   3512  HB2 ALA A 227      69.484  35.177  39.186  1.00  0.00           H0.      0
ATOM   3513  HB3 ALA A 227      70.283  36.544  38.347  1.00  0.00           H0.      0
ATOM   3514  C   ALA A 227      72.696  35.305  37.915  1.00  0.00           C0.      0
ATOM   3515  O   ALA A 227      72.770  36.354  37.246  1.00  0.00           O0.      0
ATOM   3516  N   GLY A 228      73.686  34.439  37.758  1.00  0.00           N0.      0
ATOM   3517  H   GLY A 228      73.663  33.629  38.362  1.00  0.00           H0.      0
ATOM   3518  CA  GLY A 228      74.998  34.465  37.034  1.00  0.00           C0.      0
ATOM   3519  HA2 GLY A 228      75.360  33.438  37.077  1.00  0.00           H0.      0
ATOM   3520  HA3 GLY A 228      74.757  34.700  35.997  1.00  0.00           H0.      0
ATOM   3521  C   GLY A 228      76.004  35.519  37.411  1.00  0.00           C0.      0
ATOM   3522  O   GLY A 228      76.940  35.731  36.626  1.00  0.00           O0.      0
ATOM   3523  N   ARG A 229      75.864  36.112  38.582  1.00  0.00           N0.      0
ATOM   3524  H   ARG A 229      75.020  36.002  39.126  1.00  0.00           H0.      0
ATOM   3525  CA  ARG A 229      76.804  37.049  39.177  1.00  0.00           C0.      0
ATOM   3526  HA  ARG A 229      77.792  36.649  38.946  1.00  0.00           H0.      0
ATOM   3527  CB  ARG A 229      76.650  38.409  38.588  1.00  0.00           C0.      0
ATOM   3528  HB2 ARG A 229      77.344  38.997  39.189  1.00  0.00           H0.      0
ATOM   3529  HB3 ARG A 229      77.035  38.335  37.571  1.00  0.00           H0.      0
ATOM   3530  CG  ARG A 229      75.213  38.923  38.542  1.00  0.00           C0.      0
ATOM   3531  HG2 ARG A 229      74.635  38.425  37.763  1.00  0.00           H0.      0
ATOM   3532  HG3 ARG A 229      74.742  38.915  39.525  1.00  0.00           H0.      0
ATOM   3533  CD  ARG A 229      75.227  40.426  38.238  1.00  0.00           C0.      0
ATOM   3534  HD2 ARG A 229      75.813  40.646  37.345  1.00  0.00           H0.      0
ATOM   3535  HD3 ARG A 229      74.265  40.761  37.850  1.00  0.00           H0.      0
ATOM   3536  NE  ARG A 229      75.639  41.169  39.476  1.00  0.00           N0.      0
ATOM   3537  HE  ARG A 229      76.139  40.664  40.194  1.00  0.00           H0.      0
ATOM   3538  CZ  ARG A 229      75.522  42.436  39.690  1.00  0.00           C0.      0
ATOM   3539  NH1 ARG A 229      74.935  43.224  38.867  1.00  0.00           N0.      0
ATOM   3540 HH11 ARG A 229      74.811  42.969  37.897  1.00  0.00           H0.      0
ATOM   3541 HH12 ARG A 229      74.859  44.200  39.114  1.00  0.00           H0.      0
ATOM   3542  NH2 ARG A 229      75.756  42.986  40.859  1.00  0.00           N0.      0
ATOM   3543 HH21 ARG A 229      76.180  42.388  41.554  1.00  0.00           H0.      0
ATOM   3544 HH22 ARG A 229      75.416  43.918  41.047  1.00  0.00           H0.      0
ATOM   3545  C   ARG A 229      76.736  37.008  40.723  1.00  0.00           C0.      0
ATOM   3546  O   ARG A 229      76.017  36.191  41.252  1.00  0.00           O0.      0
ATOM   3547  N   ASP A 230      77.486  37.831  41.491  1.00  0.00           N0.      0
ATOM   3548  H   ASP A 230      78.086  38.476  40.997  1.00  0.00           H0.      0
ATOM   3549  CA  ASP A 230      77.554  38.042  42.980  1.00  0.00           C0.      0
ATOM   3550  HA  ASP A 230      77.977  37.122  43.385  1.00  0.00           H0.      0
ATOM   3551  CB  ASP A 230      78.607  39.147  43.232  1.00  0.00           C0.      0
ATOM   3552  HB2 ASP A 230      78.731  39.307  44.303  1.00  0.00           H0.      0
ATOM   3553  HB3 ASP A 230      79.539  38.908  42.719  1.00  0.00           H0.      0
ATOM   3554  CG  ASP A 230      78.244  40.426  42.616  1.00  0.00           C0.      0
ATOM   3555  OD1 ASP A 230      77.323  40.519  41.729  1.00  0.00           O0.      0
ATOM   3556  OD2 ASP A 230      78.990  41.381  42.976  1.00  0.00           O0.      0
ATOM   3557  C   ASP A 230      76.228  38.428  43.748  1.00  0.00           C0.      0
ATOM   3558  O   ASP A 230      76.248  38.495  44.982  1.00  0.00           O0.      0
ATOM   3559  N   GLY A 231      75.171  38.734  43.032  1.00  0.00           N0.      0
ATOM   3560  H   GLY A 231      75.268  38.837  42.033  1.00  0.00           H0.      0
ATOM   3561  CA  GLY A 231      73.902  39.241  43.593  1.00  0.00           C0.      0
ATOM   3562  HA2 GLY A 231      73.221  39.350  42.749  1.00  0.00           H0.      0
ATOM   3563  HA3 GLY A 231      73.658  38.490  44.345  1.00  0.00           H0.      0
ATOM   3564  C   GLY A 231      74.084  40.580  44.310  1.00  0.00           C0.      0
ATOM   3565  O   GLY A 231      74.811  41.450  43.818  1.00  0.00           O0.      0
ATOM   3566  N   ALA A 232      73.403  40.727  45.443  1.00  0.00           N0.      0
ATOM   3567  H   ALA A 232      72.834  39.901  45.565  1.00  0.00           H0.      0
ATOM   3568  CA  ALA A 232      73.546  41.756  46.519  1.00  0.00           C0.      0
ATOM   3569  HA  ALA A 232      74.468  42.316  46.361  1.00  0.00           H0.      0
ATOM   3570  CB  ALA A 232      72.389  42.727  46.280  1.00  0.00           C0.      0
ATOM   3571  HB1 ALA A 232      71.393  42.307  46.418  1.00  0.00           H0.      0
ATOM   3572  HB2 ALA A 232      72.395  43.611  46.917  1.00  0.00           H0.      0
ATOM   3573  HB3 ALA A 232      72.556  43.024  45.244  1.00  0.00           H0.      0
ATOM   3574  C   ALA A 232      73.558  41.115  47.956  1.00  0.00           C0.      0
ATOM   3575  O   ALA A 232      72.844  40.064  48.170  1.00  0.00           O0.      0
ATOM   3576  N   PRO A 233      74.295  41.602  48.938  1.00  0.00           N0.      0
ATOM   3577  CD  PRO A 233      75.013  42.877  48.807  1.00  0.00           C0.      0
ATOM   3578  HD2 PRO A 233      74.390  43.662  48.377  1.00  0.00           H0.      0
ATOM   3579  HD3 PRO A 233      75.948  42.768  48.258  1.00  0.00           H0.      0
ATOM   3580  CG  PRO A 233      75.432  43.274  50.246  1.00  0.00           C0.      0
ATOM   3581  HG2 PRO A 233      74.794  44.090  50.584  1.00  0.00           H0.      0
ATOM   3582  HG3 PRO A 233      76.433  43.696  50.155  1.00  0.00           H0.      0
ATOM   3583  CB  PRO A 233      75.466  41.950  51.058  1.00  0.00           C0.      0
ATOM   3584  HB2 PRO A 233      75.380  42.142  52.127  1.00  0.00           H0.      0
ATOM   3585  HB3 PRO A 233      76.379  41.466  50.710  1.00  0.00           H0.      0
ATOM   3586  CA  PRO A 233      74.266  41.195  50.371  1.00  0.00           C0.      0
ATOM   3587  HA  PRO A 233      74.436  40.123  50.473  1.00  0.00           H0.      0
ATOM   3588  C   PRO A 233      72.971  41.510  51.110  1.00  0.00           C0.      0
ATOM   3589  O   PRO A 233      72.353  42.482  50.706  1.00  0.00           O0.      0
ATOM   3590  N   GLY A 234      72.532  40.707  52.077  1.00  0.00           N0.      0
ATOM   3591  H   GLY A 234      73.129  39.909  52.239  1.00  0.00           H0.      0
ATOM   3592  CA  GLY A 234      71.385  40.975  52.907  1.00  0.00           C0.      0
ATOM   3593  HA2 GLY A 234      71.368  40.404  53.836  1.00  0.00           H0.      0
ATOM   3594  HA3 GLY A 234      71.395  42.057  53.039  1.00  0.00           H0.      0
ATOM   3595  C   GLY A 234      70.138  40.811  52.025  1.00  0.00           C0.      0
ATOM   3596  O   GLY A 234      70.036  40.046  51.089  1.00  0.00           O0.      0
ATOM   3597  N   PHE A 235      69.182  41.668  52.305  1.00  0.00           N0.      0
ATOM   3598  H   PHE A 235      69.335  42.139  53.185  1.00  0.00           H0.      0
ATOM   3599  CA  PHE A 235      67.871  41.862  51.778  1.00  0.00           C0.      0
ATOM   3600  HA  PHE A 235      67.692  41.360  50.827  1.00  0.00           H0.      0
ATOM   3601  CB  PHE A 235      66.803  41.391  52.787  1.00  0.00           C0.      0
ATOM   3602  HB2 PHE A 235      66.817  42.017  53.679  1.00  0.00           H0.      0
ATOM   3603  HB3 PHE A 235      65.820  41.542  52.341  1.00  0.00           H0.      0
ATOM   3604  CG  PHE A 235      66.927  39.905  53.176  1.00  0.00           C0.      0
ATOM   3605  CD1 PHE A 235      67.487  39.527  54.420  1.00  0.00           C0.      0
ATOM   3606  HD1 PHE A 235      67.887  40.347  54.997  1.00  0.00           H0.      0
ATOM   3607  CE1 PHE A 235      67.462  38.160  54.829  1.00  0.00           C0.      0
ATOM   3608  HE1 PHE A 235      67.994  37.943  55.744  1.00  0.00           H0.      0
ATOM   3609  CZ  PHE A 235      67.038  37.118  54.017  1.00  0.00           C0.      0
ATOM   3610  HZ  PHE A 235      67.128  36.147  54.480  1.00  0.00           H0.      0
ATOM   3611  CE2 PHE A 235      66.503  37.480  52.753  1.00  0.00           C0.      0
ATOM   3612  HE2 PHE A 235      66.154  36.689  52.106  1.00  0.00           H0.      0
ATOM   3613  CD2 PHE A 235      66.441  38.875  52.366  1.00  0.00           C0.      0
ATOM   3614  HD2 PHE A 235      66.060  39.132  51.389  1.00  0.00           H0.      0
ATOM   3615  C   PHE A 235      67.791  43.335  51.599  1.00  0.00           C0.      0
ATOM   3616  O   PHE A 235      68.447  44.117  52.335  1.00  0.00           O0.      0
ATOM   3617  N   SER A 236      66.986  43.785  50.692  1.00  0.00           N0.      0
ATOM   3618  H   SER A 236      66.339  43.103  50.322  1.00  0.00           H0.      0
ATOM   3619  CA  SER A 236      66.362  45.020  50.768  1.00  0.00           C0.      0
ATOM   3620  HA  SER A 236      67.134  45.789  50.803  1.00  0.00           H0.      0
ATOM   3621  CB  SER A 236      65.727  45.164  49.385  1.00  0.00           C0.      0
ATOM   3622  HB2 SER A 236      66.455  44.872  48.628  1.00  0.00           H0.      0
ATOM   3623  HB3 SER A 236      64.853  44.516  49.447  1.00  0.00           H0.      0
ATOM   3624  OG  SER A 236      65.177  46.480  49.137  1.00  0.00           O0.      0
ATOM   3625  HG  SER A 236      65.853  47.160  49.111  1.00  0.00           H0.      0
ATOM   3626  C   SER A 236      65.219  45.103  51.763  1.00  0.00           C0.      0
ATOM   3627  O   SER A 236      64.602  44.076  52.053  1.00  0.00           O0.      0
ATOM   3628  N   LYS A 237      64.848  46.275  52.219  1.00  0.00           N0.      0
ATOM   3629  H   LYS A 237      65.424  47.054  51.933  1.00  0.00           H0.      0
ATOM   3630  CA  LYS A 237      63.585  46.577  52.956  1.00  0.00           C0.      0
ATOM   3631  HA  LYS A 237      62.865  45.852  52.578  1.00  0.00           H0.      0
ATOM   3632  CB  LYS A 237      63.692  46.324  54.455  1.00  0.00           C0.      0
ATOM   3633  HB2 LYS A 237      64.184  45.370  54.643  1.00  0.00           H0.      0
ATOM   3634  HB3 LYS A 237      64.355  47.128  54.776  1.00  0.00           H0.      0
ATOM   3635  CG  LYS A 237      62.429  46.322  55.323  1.00  0.00           C0.      0
ATOM   3636  HG2 LYS A 237      61.826  47.222  55.200  1.00  0.00           H0.      0
ATOM   3637  HG3 LYS A 237      61.816  45.483  54.994  1.00  0.00           H0.      0
ATOM   3638  CD  LYS A 237      62.744  45.945  56.762  1.00  0.00           C0.      0
ATOM   3639  HD2 LYS A 237      61.846  45.952  57.380  1.00  0.00           H0.      0
ATOM   3640  HD3 LYS A 237      63.027  44.894  56.826  1.00  0.00           H0.      0
ATOM   3641  CE  LYS A 237      63.770  46.759  57.530  1.00  0.00           C0.      0
ATOM   3642  HE2 LYS A 237      63.867  46.381  58.548  1.00  0.00           H0.      0
ATOM   3643  HE3 LYS A 237      64.720  46.717  56.997  1.00  0.00           H0.      0
ATOM   3644  NZ  LYS A 237      63.385  48.213  57.611  1.00  0.00           N0.      0
ATOM   3645  HZ1 LYS A 237      63.459  48.690  56.724  1.00  0.00           H0.      0
ATOM   3646  HZ2 LYS A 237      62.422  48.403  57.849  1.00  0.00           H0.      0
ATOM   3647  HZ3 LYS A 237      63.954  48.718  58.275  1.00  0.00           H0.      0
ATOM   3648  C   LYS A 237      63.000  47.945  52.575  1.00  0.00           C0.      0
ATOM   3649  O   LYS A 237      63.710  48.964  52.482  1.00  0.00           O0.      0
ATOM   3650  N   PHE A 238      61.678  47.991  52.461  1.00  0.00           N0.      0
ATOM   3651  H   PHE A 238      61.159  47.133  52.586  1.00  0.00           H0.      0
ATOM   3652  CA  PHE A 238      60.992  49.165  52.175  1.00  0.00           C0.      0
ATOM   3653  HA  PHE A 238      61.633  49.995  52.472  1.00  0.00           H0.      0
ATOM   3654  CB  PHE A 238      60.658  49.281  50.646  1.00  0.00           C0.      0
ATOM   3655  HB2 PHE A 238      60.152  50.206  50.369  1.00  0.00           H0.      0
ATOM   3656  HB3 PHE A 238      61.578  49.277  50.062  1.00  0.00           H0.      0
ATOM   3657  CG  PHE A 238      59.758  48.199  50.118  1.00  0.00           C0.      0
ATOM   3658  CD1 PHE A 238      60.341  47.022  49.614  1.00  0.00           C0.      0
ATOM   3659  HD1 PHE A 238      61.368  46.688  49.639  1.00  0.00           H0.      0
ATOM   3660  CE1 PHE A 238      59.462  45.979  49.050  1.00  0.00           C0.      0
ATOM   3661  HE1 PHE A 238      59.920  45.084  48.658  1.00  0.00           H0.      0
ATOM   3662  CZ  PHE A 238      58.154  46.226  48.932  1.00  0.00           C0.      0
ATOM   3663  HZ  PHE A 238      57.471  45.579  48.402  1.00  0.00           H0.      0
ATOM   3664  CE2 PHE A 238      57.607  47.457  49.430  1.00  0.00           C0.      0
ATOM   3665  HE2 PHE A 238      56.566  47.658  49.223  1.00  0.00           H0.      0
ATOM   3666  CD2 PHE A 238      58.376  48.309  50.135  1.00  0.00           C0.      0
ATOM   3667  HD2 PHE A 238      57.957  49.229  50.515  1.00  0.00           H0.      0
ATOM   3668  C   PHE A 238      59.757  49.172  52.990  1.00  0.00           C0.      0
ATOM   3669  O   PHE A 238      59.286  48.105  53.407  1.00  0.00           O0.      0
ATOM   3670  N   ARG A 239      59.232  50.379  53.202  1.00  0.00           N0.      0
ATOM   3671  H   ARG A 239      59.664  51.175  52.755  1.00  0.00           H0.      0
ATOM   3672  CA  ARG A 239      57.983  50.644  53.889  1.00  0.00           C0.      0
ATOM   3673  HA  ARG A 239      57.669  49.738  54.407  1.00  0.00           H0.      0
ATOM   3674  CB  ARG A 239      58.251  51.627  54.964  1.00  0.00           C0.      0
ATOM   3675  HB2 ARG A 239      58.949  51.180  55.672  1.00  0.00           H0.      0
ATOM   3676  HB3 ARG A 239      58.900  52.421  54.595  1.00  0.00           H0.      0
ATOM   3677  CG  ARG A 239      57.069  52.381  55.675  1.00  0.00           C0.      0
ATOM   3678  HG2 ARG A 239      56.645  53.119  54.994  1.00  0.00           H0.      0
ATOM   3679  HG3 ARG A 239      56.331  51.610  55.899  1.00  0.00           H0.      0
ATOM   3680  CD  ARG A 239      57.510  53.045  57.052  1.00  0.00           C0.      0
ATOM   3681  HD2 ARG A 239      58.315  53.773  56.957  1.00  0.00           H0.      0
ATOM   3682  HD3 ARG A 239      56.652  53.448  57.590  1.00  0.00           H0.      0
ATOM   3683  NE  ARG A 239      58.017  51.989  57.975  1.00  0.00           N0.      0
ATOM   3684  HE  ARG A 239      57.968  51.021  57.694  1.00  0.00           H0.      0
ATOM   3685  CZ  ARG A 239      58.103  52.166  59.276  1.00  0.00           C0.      0
ATOM   3686  NH1 ARG A 239      58.070  53.372  59.719  1.00  0.00           N0.      0
ATOM   3687 HH11 ARG A 239      58.133  54.159  59.088  1.00  0.00           H0.      0
ATOM   3688 HH12 ARG A 239      57.964  53.480  60.717  1.00  0.00           H0.      0
ATOM   3689  NH2 ARG A 239      58.241  51.104  60.029  1.00  0.00           N0.      0
ATOM   3690 HH21 ARG A 239      58.367  50.211  59.575  1.00  0.00           H0.      0
ATOM   3691 HH22 ARG A 239      58.387  51.157  61.027  1.00  0.00           H0.      0
ATOM   3692  C   ARG A 239      56.884  51.264  52.941  1.00  0.00           C0.      0
ATOM   3693  O   ARG A 239      57.206  52.048  52.047  1.00  0.00           O0.      0
ATOM   3694  N   LEU A 240      55.667  50.735  53.071  1.00  0.00           N0.      0
ATOM   3695  H   LEU A 240      55.555  49.985  53.739  1.00  0.00           H0.      0
ATOM   3696  CA  LEU A 240      54.420  51.352  52.537  1.00  0.00           C0.      0
ATOM   3697  HA  LEU A 240      54.619  52.370  52.203  1.00  0.00           H0.      0
ATOM   3698  CB  LEU A 240      53.968  50.566  51.345  1.00  0.00           C0.      0
ATOM   3699  HB2 LEU A 240      53.798  49.570  51.753  1.00  0.00           H0.      0
ATOM   3700  HB3 LEU A 240      52.958  50.894  51.102  1.00  0.00           H0.      0
ATOM   3701  CG  LEU A 240      54.858  50.553  50.133  1.00  0.00           C0.      0
ATOM   3702  HG  LEU A 240      55.836  50.129  50.362  1.00  0.00           H0.      0
ATOM   3703  CD1 LEU A 240      54.295  49.727  49.027  1.00  0.00           C0.      0
ATOM   3704 HD11 LEU A 240      53.296  50.067  48.754  1.00  0.00           H0.      0
ATOM   3705 HD12 LEU A 240      54.876  49.726  48.105  1.00  0.00           H0.      0
ATOM   3706 HD13 LEU A 240      54.241  48.673  49.301  1.00  0.00           H0.      0
ATOM   3707  CD2 LEU A 240      54.976  52.001  49.541  1.00  0.00           C0.      0
ATOM   3708 HD21 LEU A 240      55.238  52.606  50.409  1.00  0.00           H0.      0
ATOM   3709 HD22 LEU A 240      55.860  52.085  48.909  1.00  0.00           H0.      0
ATOM   3710 HD23 LEU A 240      54.034  52.362  49.128  1.00  0.00           H0.      0
ATOM   3711  C   LEU A 240      53.320  51.458  53.605  1.00  0.00           C0.      0
ATOM   3712  O   LEU A 240      53.259  50.633  54.565  1.00  0.00           O0.      0
ATOM   3713  N   SER A 241      52.432  52.462  53.429  1.00  0.00           N0.      0
ATOM   3714  H   SER A 241      52.491  53.095  52.645  1.00  0.00           H0.      0
ATOM   3715  CA  SER A 241      51.332  52.768  54.368  1.00  0.00           C0.      0
ATOM   3716  HA  SER A 241      51.081  51.839  54.881  1.00  0.00           H0.      0
ATOM   3717  CB  SER A 241      51.711  53.777  55.456  1.00  0.00           C0.      0
ATOM   3718  HB2 SER A 241      51.596  54.794  55.080  1.00  0.00           H0.      0
ATOM   3719  HB3 SER A 241      51.035  53.648  56.301  1.00  0.00           H0.      0
ATOM   3720  OG  SER A 241      53.035  53.549  55.985  1.00  0.00           O0.      0
ATOM   3721  HG  SER A 241      53.074  52.832  56.622  1.00  0.00           H0.      0
ATOM   3722  C   SER A 241      50.043  53.098  53.548  1.00  0.00           C0.      0
ATOM   3723  O   SER A 241      50.135  53.705  52.512  1.00  0.00           O0.      0
ATOM   3724  N   TYR A 242      48.886  52.764  54.103  1.00  0.00           N0.      0
ATOM   3725  H   TYR A 242      48.951  52.352  55.023  1.00  0.00           H0.      0
ATOM   3726  CA  TYR A 242      47.524  52.624  53.463  1.00  0.00           C0.      0
ATOM   3727  HA  TYR A 242      47.484  53.337  52.639  1.00  0.00           H0.      0
ATOM   3728  CB  TYR A 242      47.306  51.184  52.983  1.00  0.00           C0.      0
ATOM   3729  HB2 TYR A 242      47.064  50.630  53.890  1.00  0.00           H0.      0
ATOM   3730  HB3 TYR A 242      46.365  51.186  52.434  1.00  0.00           H0.      0
ATOM   3731  CG  TYR A 242      48.353  50.386  52.182  1.00  0.00           C0.      0
ATOM   3732  CD1 TYR A 242      48.971  51.004  51.045  1.00  0.00           C0.      0
ATOM   3733  HD1 TYR A 242      48.592  51.969  50.741  1.00  0.00           H0.      0
ATOM   3734  CE1 TYR A 242      50.058  50.420  50.462  1.00  0.00           C0.      0
ATOM   3735  HE1 TYR A 242      50.562  50.853  49.611  1.00  0.00           H0.      0
ATOM   3736  CZ  TYR A 242      50.550  49.215  50.948  1.00  0.00           C0.      0
ATOM   3737  OH  TYR A 242      51.636  48.679  50.338  1.00  0.00           O0.      0
ATOM   3738  HH  TYR A 242      51.914  47.836  50.704  1.00  0.00           H0.      0
ATOM   3739  CE2 TYR A 242      49.945  48.527  51.935  1.00  0.00           C0.      0
ATOM   3740  HE2 TYR A 242      50.261  47.558  52.291  1.00  0.00           H0.      0
ATOM   3741  CD2 TYR A 242      48.864  49.130  52.624  1.00  0.00           C0.      0
ATOM   3742  HD2 TYR A 242      48.568  48.715  53.576  1.00  0.00           H0.      0
ATOM   3743  C   TYR A 242      46.391  52.976  54.383  1.00  0.00           C0.      0
ATOM   3744  O   TYR A 242      46.373  52.672  55.569  1.00  0.00           O0.      0
ATOM   3745  N   TYR A 243      45.380  53.549  53.716  1.00  0.00           N0.      0
ATOM   3746  H   TYR A 243      45.387  53.577  52.706  1.00  0.00           H0.      0
ATOM   3747  CA  TYR A 243      44.080  53.727  54.331  1.00  0.00           C0.      0
ATOM   3748  HA  TYR A 243      44.252  54.162  55.316  1.00  0.00           H0.      0
ATOM   3749  CB  TYR A 243      43.169  54.758  53.709  1.00  0.00           C0.      0
ATOM   3750  HB2 TYR A 243      43.802  55.646  53.685  1.00  0.00           H0.      0
ATOM   3751  HB3 TYR A 243      42.927  54.473  52.685  1.00  0.00           H0.      0
ATOM   3752  CG  TYR A 243      41.870  55.005  54.427  1.00  0.00           C0.      0
ATOM   3753  CD1 TYR A 243      41.769  55.976  55.404  1.00  0.00           C0.      0
ATOM   3754  HD1 TYR A 243      42.556  56.664  55.677  1.00  0.00           H0.      0
ATOM   3755  CE1 TYR A 243      40.562  56.051  56.182  1.00  0.00           C0.      0
ATOM   3756  HE1 TYR A 243      40.458  56.572  57.122  1.00  0.00           H0.      0
ATOM   3757  CZ  TYR A 243      39.492  55.134  55.798  1.00  0.00           C0.      0
ATOM   3758  OH  TYR A 243      38.239  55.188  56.417  1.00  0.00           O0.      0
ATOM   3759  HH  TYR A 243      37.985  56.059  56.729  1.00  0.00           H0.      0
ATOM   3760  CE2 TYR A 243      39.593  54.168  54.786  1.00  0.00           C0.      0
ATOM   3761  HE2 TYR A 243      38.747  53.537  54.558  1.00  0.00           H0.      0
ATOM   3762  CD2 TYR A 243      40.807  54.122  54.115  1.00  0.00           C0.      0
ATOM   3763  HD2 TYR A 243      40.997  53.398  53.337  1.00  0.00           H0.      0
ATOM   3764  C   TYR A 243      43.346  52.489  54.767  1.00  0.00           C0.      0
ATOM   3765  O   TYR A 243      43.408  51.559  53.948  1.00  0.00           O0.      0
ATOM   3766  N   PRO A 244      42.852  52.353  56.002  1.00  0.00           N0.      0
ATOM   3767  CD  PRO A 244      43.068  53.176  57.152  1.00  0.00           C0.      0
ATOM   3768  HD2 PRO A 244      42.914  54.241  56.974  1.00  0.00           H0.      0
ATOM   3769  HD3 PRO A 244      44.050  52.989  57.584  1.00  0.00           H0.      0
ATOM   3770  CG  PRO A 244      42.048  52.652  58.174  1.00  0.00           C0.      0
ATOM   3771  HG2 PRO A 244      41.089  53.122  57.953  1.00  0.00           H0.      0
ATOM   3772  HG3 PRO A 244      42.325  52.928  59.191  1.00  0.00           H0.      0
ATOM   3773  CB  PRO A 244      41.951  51.135  57.895  1.00  0.00           C0.      0
ATOM   3774  HB2 PRO A 244      41.103  50.552  58.255  1.00  0.00           H0.      0
ATOM   3775  HB3 PRO A 244      42.830  50.653  58.322  1.00  0.00           H0.      0
ATOM   3776  CA  PRO A 244      42.216  51.137  56.410  1.00  0.00           C0.      0
ATOM   3777  HA  PRO A 244      42.877  50.287  56.241  1.00  0.00           H0.      0
ATOM   3778  C   PRO A 244      40.830  50.887  55.631  1.00  0.00           C0.      0
ATOM   3779  O   PRO A 244      39.725  51.207  56.154  1.00  0.00           O0.      0
ATOM   3780  N   HIE A 245      40.958  50.461  54.390  1.00  0.00           N0.      0
ATOM   3781  H   HIE A 245      41.894  50.161  54.156  1.00  0.00           H0.      0
ATOM   3782  CA  HIE A 245      39.891  50.210  53.447  1.00  0.00           C0.      0
ATOM   3783  HA  HIE A 245      39.423  51.195  53.460  1.00  0.00           H0.      0
ATOM   3784  CB  HIE A 245      40.428  49.932  51.982  1.00  0.00           C0.      0
ATOM   3785  HB2 HIE A 245      41.240  50.633  51.791  1.00  0.00           H0.      0
ATOM   3786  HB3 HIE A 245      40.775  48.899  51.983  1.00  0.00           H0.      0
ATOM   3787  CG  HIE A 245      39.420  50.156  50.847  1.00  0.00           C0.      0
ATOM   3788  ND1 HIE A 245      39.653  50.776  49.648  1.00  0.00           N0.      0
ATOM   3789  CE1 HIE A 245      38.650  50.453  48.740  1.00  0.00           C0.      0
ATOM   3790  HE1 HIE A 245      38.554  50.956  47.789  1.00  0.00           H0.      0
ATOM   3791  NE2 HIE A 245      37.699  49.756  49.395  1.00  0.00           N0.      0
ATOM   3792  HE2 HIE A 245      36.802  49.479  49.023  1.00  0.00           H0.      0
ATOM   3793  CD2 HIE A 245      38.187  49.500  50.679  1.00  0.00           C0.      0
ATOM   3794  HD2 HIE A 245      37.738  48.797  51.365  1.00  0.00           H0.      0
ATOM   3795  C   HIE A 245      38.897  49.117  53.821  1.00  0.00           C0.      0
ATOM   3796  O   HIE A 245      39.253  47.987  54.158  1.00  0.00           O0.      0
ATOM   3797  N   CYS A 246      37.593  49.557  53.992  1.00  0.00           N0.      0
ATOM   3798  H   CYS A 246      37.382  50.525  53.795  1.00  0.00           H0.      0
ATOM   3799  CA  CYS A 246      36.516  48.749  54.429  1.00  0.00           C0.      0
ATOM   3800  HA  CYS A 246      36.883  47.801  54.825  1.00  0.00           H0.      0
ATOM   3801  CB  CYS A 246      35.852  49.517  55.630  1.00  0.00           C0.      0
ATOM   3802  HB2 CYS A 246      36.454  49.500  56.539  1.00  0.00           H0.      0
ATOM   3803  HB3 CYS A 246      35.895  50.565  55.336  1.00  0.00           H0.      0
ATOM   3804  SG  CYS A 246      34.217  49.095  56.102  1.00  0.00           S0.      0
ATOM   3805  HG  CYS A 246      34.558  47.918  56.635  1.00  0.00           H0.      0
ATOM   3806  C   CYS A 246      35.525  48.506  53.348  1.00  0.00           C0.      0
ATOM   3807  O   CYS A 246      34.991  49.378  52.761  1.00  0.00           O0.      0
ATOM   3808  N   LEU A 247      35.350  47.218  52.996  1.00  0.00           N0.      0
ATOM   3809  H   LEU A 247      35.874  46.589  53.588  1.00  0.00           H0.      0
ATOM   3810  CA  LEU A 247      34.301  46.607  52.098  1.00  0.00           C0.      0
ATOM   3811  HA  LEU A 247      34.626  46.790  51.074  1.00  0.00           H0.      0
ATOM   3812  CB  LEU A 247      34.242  45.054  52.247  1.00  0.00           C0.      0
ATOM   3813  HB2 LEU A 247      35.270  44.699  52.172  1.00  0.00           H0.      0
ATOM   3814  HB3 LEU A 247      33.862  44.833  53.244  1.00  0.00           H0.      0
ATOM   3815  CG  LEU A 247      33.234  44.260  51.355  1.00  0.00           C0.      0
ATOM   3816  HG  LEU A 247      33.492  44.519  50.329  1.00  0.00           H0.      0
ATOM   3817  CD1 LEU A 247      33.459  42.730  51.495  1.00  0.00           C0.      0
ATOM   3818 HD11 LEU A 247      33.322  42.413  52.529  1.00  0.00           H0.      0
ATOM   3819 HD12 LEU A 247      32.834  42.166  50.803  1.00  0.00           H0.      0
ATOM   3820 HD13 LEU A 247      34.472  42.520  51.152  1.00  0.00           H0.      0
ATOM   3821  CD2 LEU A 247      31.776  44.382  51.567  1.00  0.00           C0.      0
ATOM   3822 HD21 LEU A 247      31.484  45.389  51.268  1.00  0.00           H0.      0
ATOM   3823 HD22 LEU A 247      31.184  43.632  51.043  1.00  0.00           H0.      0
ATOM   3824 HD23 LEU A 247      31.444  44.270  52.599  1.00  0.00           H0.      0
ATOM   3825  C   LEU A 247      32.992  47.270  52.413  1.00  0.00           C0.      0
ATOM   3826  O   LEU A 247      32.407  47.885  51.504  1.00  0.00           O0.      0
ATOM   3827  N   ALA A 248      32.459  47.182  53.632  1.00  0.00           N0.      0
ATOM   3828  H   ALA A 248      32.950  46.638  54.328  1.00  0.00           H0.      0
ATOM   3829  CA  ALA A 248      31.114  47.722  54.020  1.00  0.00           C0.      0
ATOM   3830  HA  ALA A 248      30.451  47.051  53.473  1.00  0.00           H0.      0
ATOM   3831  CB  ALA A 248      30.924  47.542  55.503  1.00  0.00           C0.      0
ATOM   3832  HB1 ALA A 248      31.884  47.792  55.954  1.00  0.00           H0.      0
ATOM   3833  HB2 ALA A 248      30.106  48.117  55.936  1.00  0.00           H0.      0
ATOM   3834  HB3 ALA A 248      30.734  46.497  55.748  1.00  0.00           H0.      0
ATOM   3835  C   ALA A 248      30.870  49.240  53.490  1.00  0.00           C0.      0
ATOM   3836  O   ALA A 248      30.030  49.508  52.659  1.00  0.00           O0.      0
ATOM   3837  N   SER A 249      31.534  50.216  54.167  1.00  0.00           N0.      0
ATOM   3838  H   SER A 249      32.219  49.978  54.870  1.00  0.00           H0.      0
ATOM   3839  CA  SER A 249      31.481  51.630  53.860  1.00  0.00           C0.      0
ATOM   3840  HA  SER A 249      30.591  52.136  54.233  1.00  0.00           H0.      0
ATOM   3841  CB  SER A 249      32.655  52.369  54.545  1.00  0.00           C0.      0
ATOM   3842  HB2 SER A 249      33.586  51.915  54.207  1.00  0.00           H0.      0
ATOM   3843  HB3 SER A 249      32.749  53.444  54.389  1.00  0.00           H0.      0
ATOM   3844  OG  SER A 249      32.647  52.099  55.989  1.00  0.00           O0.      0
ATOM   3845  HG  SER A 249      33.449  52.478  56.355  1.00  0.00           H0.      0
ATOM   3846  C   SER A 249      31.668  51.862  52.364  1.00  0.00           C0.      0
ATOM   3847  O   SER A 249      30.926  52.559  51.658  1.00  0.00           O0.      0
ATOM   3848  N   PHE A 250      32.710  51.284  51.770  1.00  0.00           N0.      0
ATOM   3849  H   PHE A 250      33.300  50.701  52.346  1.00  0.00           H0.      0
ATOM   3850  CA  PHE A 250      33.149  51.591  50.364  1.00  0.00           C0.      0
ATOM   3851  HA  PHE A 250      33.126  52.670  50.211  1.00  0.00           H0.      0
ATOM   3852  CB  PHE A 250      34.548  51.007  49.969  1.00  0.00           C0.      0
ATOM   3853  HB2 PHE A 250      35.338  51.395  50.612  1.00  0.00           H0.      0
ATOM   3854  HB3 PHE A 250      34.537  49.965  50.290  1.00  0.00           H0.      0
ATOM   3855  CG  PHE A 250      35.023  50.970  48.527  1.00  0.00           C0.      0
ATOM   3856  CD1 PHE A 250      34.787  49.839  47.802  1.00  0.00           C0.      0
ATOM   3857  HD1 PHE A 250      34.150  49.071  48.216  1.00  0.00           H0.      0
ATOM   3858  CE1 PHE A 250      35.228  49.729  46.432  1.00  0.00           C0.      0
ATOM   3859  HE1 PHE A 250      34.897  48.841  45.915  1.00  0.00           H0.      0
ATOM   3860  CZ  PHE A 250      35.992  50.736  45.846  1.00  0.00           C0.      0
ATOM   3861  HZ  PHE A 250      36.227  50.829  44.796  1.00  0.00           H0.      0
ATOM   3862  CE2 PHE A 250      36.353  51.807  46.649  1.00  0.00           C0.      0
ATOM   3863  HE2 PHE A 250      37.060  52.500  46.216  1.00  0.00           H0.      0
ATOM   3864  CD2 PHE A 250      35.854  51.984  47.967  1.00  0.00           C0.      0
ATOM   3865  HD2 PHE A 250      36.217  52.775  48.607  1.00  0.00           H0.      0
ATOM   3866  C   PHE A 250      32.128  51.013  49.369  1.00  0.00           C0.      0
ATOM   3867  O   PHE A 250      31.972  51.549  48.260  1.00  0.00           O0.      0
ATOM   3868  N   THR A 251      31.468  49.947  49.739  1.00  0.00           N0.      0
ATOM   3869  H   THR A 251      31.724  49.485  50.600  1.00  0.00           H0.      0
ATOM   3870  CA  THR A 251      30.346  49.410  48.864  1.00  0.00           C0.      0
ATOM   3871  HA  THR A 251      30.815  49.085  47.935  1.00  0.00           H0.      0
ATOM   3872  CB  THR A 251      29.678  48.167  49.464  1.00  0.00           C0.      0
ATOM   3873  HB  THR A 251      29.336  48.382  50.477  1.00  0.00           H0.      0
ATOM   3874  CG2 THR A 251      28.555  47.613  48.576  1.00  0.00           C0.      0
ATOM   3875 HG21 THR A 251      27.702  48.284  48.672  1.00  0.00           H0.      0
ATOM   3876 HG22 THR A 251      28.933  47.701  47.558  1.00  0.00           H0.      0
ATOM   3877 HG23 THR A 251      28.219  46.605  48.822  1.00  0.00           H0.      0
ATOM   3878  OG1 THR A 251      30.630  47.144  49.508  1.00  0.00           O0.      0
ATOM   3879  HG1 THR A 251      31.185  47.309  50.274  1.00  0.00           H0.      0
ATOM   3880  C   THR A 251      29.329  50.427  48.450  1.00  0.00           C0.      0
ATOM   3881  O   THR A 251      28.860  50.378  47.304  1.00  0.00           O0.      0
ATOM   3882  N   GLU A 252      28.987  51.301  49.301  1.00  0.00           N0.      0
ATOM   3883  H   GLU A 252      29.315  51.161  50.246  1.00  0.00           H0.      0
ATOM   3884  CA  GLU A 252      28.114  52.467  48.996  1.00  0.00           C0.      0
ATOM   3885  HA  GLU A 252      27.193  52.161  48.499  1.00  0.00           H0.      0
ATOM   3886  CB  GLU A 252      27.668  53.021  50.345  1.00  0.00           C0.      0
ATOM   3887  HB2 GLU A 252      27.119  52.234  50.862  1.00  0.00           H0.      0
ATOM   3888  HB3 GLU A 252      28.525  53.311  50.953  1.00  0.00           H0.      0
ATOM   3889  CG  GLU A 252      26.748  54.280  50.341  1.00  0.00           C0.      0
ATOM   3890  HG2 GLU A 252      26.000  54.122  49.564  1.00  0.00           H0.      0
ATOM   3891  HG3 GLU A 252      26.190  54.144  51.268  1.00  0.00           H0.      0
ATOM   3892  CD  GLU A 252      27.415  55.670  50.400  1.00  0.00           C0.      0
ATOM   3893  OE1 GLU A 252      27.150  56.612  49.627  1.00  0.00           O0.      0
ATOM   3894  OE2 GLU A 252      28.269  55.882  51.317  1.00  0.00           O0.      0
ATOM   3895  C   GLU A 252      28.823  53.524  48.142  1.00  0.00           C0.      0
ATOM   3896  O   GLU A 252      28.108  54.102  47.268  1.00  0.00           O0.      0
ATOM   3897  N   LEU A 253      30.121  53.821  48.458  1.00  0.00           N0.      0
ATOM   3898  H   LEU A 253      30.566  53.298  49.198  1.00  0.00           H0.      0
ATOM   3899  CA  LEU A 253      30.908  54.853  47.791  1.00  0.00           C0.      0
ATOM   3900  HA  LEU A 253      30.319  55.761  47.916  1.00  0.00           H0.      0
ATOM   3901  CB  LEU A 253      32.349  54.988  48.272  1.00  0.00           C0.      0
ATOM   3902  HB2 LEU A 253      32.897  54.117  48.629  1.00  0.00           H0.      0
ATOM   3903  HB3 LEU A 253      32.884  55.419  47.426  1.00  0.00           H0.      0
ATOM   3904  CG  LEU A 253      32.408  56.047  49.347  1.00  0.00           C0.      0
ATOM   3905  HG  LEU A 253      31.786  56.906  49.099  1.00  0.00           H0.      0
ATOM   3906  CD1 LEU A 253      32.054  55.526  50.691  1.00  0.00           C0.      0
ATOM   3907 HD11 LEU A 253      30.975  55.376  50.729  1.00  0.00           H0.      0
ATOM   3908 HD12 LEU A 253      32.613  54.647  51.014  1.00  0.00           H0.      0
ATOM   3909 HD13 LEU A 253      32.239  56.262  51.473  1.00  0.00           H0.      0
ATOM   3910  CD2 LEU A 253      33.845  56.540  49.456  1.00  0.00           C0.      0
ATOM   3911 HD21 LEU A 253      33.883  57.230  50.300  1.00  0.00           H0.      0
ATOM   3912 HD22 LEU A 253      34.499  55.690  49.650  1.00  0.00           H0.      0
ATOM   3913 HD23 LEU A 253      34.279  57.077  48.613  1.00  0.00           H0.      0
ATOM   3914  C   LEU A 253      30.945  54.675  46.239  1.00  0.00           C0.      0
ATOM   3915  O   LEU A 253      30.573  55.584  45.514  1.00  0.00           O0.      0
ATOM   3916  N   VAL A 254      31.462  53.502  45.777  1.00  0.00           N0.      0
ATOM   3917  H   VAL A 254      31.811  52.806  46.421  1.00  0.00           H0.      0
ATOM   3918  CA  VAL A 254      31.562  53.259  44.367  1.00  0.00           C0.      0
ATOM   3919  HA  VAL A 254      32.141  54.098  43.982  1.00  0.00           H0.      0
ATOM   3920  CB  VAL A 254      32.351  51.953  44.005  1.00  0.00           C0.      0
ATOM   3921  HB  VAL A 254      33.296  52.168  44.505  1.00  0.00           H0.      0
ATOM   3922  CG1 VAL A 254      31.761  50.679  44.590  1.00  0.00           C0.      0
ATOM   3923 HG11 VAL A 254      31.766  50.632  45.679  1.00  0.00           H0.      0
ATOM   3924 HG12 VAL A 254      30.801  50.554  44.088  1.00  0.00           H0.      0
ATOM   3925 HG13 VAL A 254      32.322  49.801  44.269  1.00  0.00           H0.      0
ATOM   3926  CG2 VAL A 254      32.690  51.728  42.487  1.00  0.00           C0.      0
ATOM   3927 HG21 VAL A 254      33.425  50.924  42.491  1.00  0.00           H0.      0
ATOM   3928 HG22 VAL A 254      31.845  51.423  41.870  1.00  0.00           H0.      0
ATOM   3929 HG23 VAL A 254      33.225  52.608  42.129  1.00  0.00           H0.      0
ATOM   3930  C   VAL A 254      30.259  53.258  43.561  1.00  0.00           C0.      0
ATOM   3931  O   VAL A 254      30.231  53.865  42.515  1.00  0.00           O0.      0
ATOM   3932  N   GLN A 255      29.167  52.698  44.159  1.00  0.00           N0.      0
ATOM   3933  H   GLN A 255      29.253  52.202  45.035  1.00  0.00           H0.      0
ATOM   3934  CA  GLN A 255      27.869  52.800  43.554  1.00  0.00           C0.      0
ATOM   3935  HA  GLN A 255      27.951  52.400  42.543  1.00  0.00           H0.      0
ATOM   3936  CB  GLN A 255      26.976  51.777  44.325  1.00  0.00           C0.      0
ATOM   3937  HB2 GLN A 255      27.180  52.039  45.364  1.00  0.00           H0.      0
ATOM   3938  HB3 GLN A 255      25.925  52.005  44.147  1.00  0.00           H0.      0
ATOM   3939  CG  GLN A 255      27.254  50.336  43.979  1.00  0.00           C0.      0
ATOM   3940  HG2 GLN A 255      27.141  50.278  42.896  1.00  0.00           H0.      0
ATOM   3941  HG3 GLN A 255      28.309  50.127  44.155  1.00  0.00           H0.      0
ATOM   3942  CD  GLN A 255      26.401  49.325  44.813  1.00  0.00           C0.      0
ATOM   3943  OE1 GLN A 255      25.548  48.657  44.316  1.00  0.00           O0.      0
ATOM   3944  NE2 GLN A 255      26.617  49.236  46.098  1.00  0.00           N0.      0
ATOM   3945 HE21 GLN A 255      26.159  48.454  46.545  1.00  0.00           H0.      0
ATOM   3946 HE22 GLN A 255      27.310  49.844  46.511  1.00  0.00           H0.      0
ATOM   3947  C   GLN A 255      27.373  54.254  43.600  1.00  0.00           C0.      0
ATOM   3948  O   GLN A 255      26.503  54.708  42.829  1.00  0.00           O0.      0
ATOM   3949  N   GLU A 256      27.819  55.175  44.473  1.00  0.00           N0.      0
ATOM   3950  H   GLU A 256      28.406  54.862  45.233  1.00  0.00           H0.      0
ATOM   3951  CA  GLU A 256      27.235  56.560  44.626  1.00  0.00           C0.      0
ATOM   3952  HA  GLU A 256      26.164  56.478  44.441  1.00  0.00           H0.      0
ATOM   3953  CB  GLU A 256      27.527  57.101  46.050  1.00  0.00           C0.      0
ATOM   3954  HB2 GLU A 256      27.220  56.354  46.781  1.00  0.00           H0.      0
ATOM   3955  HB3 GLU A 256      28.600  57.153  46.236  1.00  0.00           H0.      0
ATOM   3956  CG  GLU A 256      26.845  58.372  46.416  1.00  0.00           C0.      0
ATOM   3957  HG2 GLU A 256      25.844  58.391  45.986  1.00  0.00           H0.      0
ATOM   3958  HG3 GLU A 256      26.716  58.260  47.493  1.00  0.00           H0.      0
ATOM   3959  CD  GLU A 256      27.611  59.648  46.023  1.00  0.00           C0.      0
ATOM   3960  OE1 GLU A 256      27.053  60.654  45.473  1.00  0.00           O0.      0
ATOM   3961  OE2 GLU A 256      28.888  59.642  46.034  1.00  0.00           O0.      0
ATOM   3962  C   GLU A 256      27.875  57.420  43.535  1.00  0.00           C0.      0
ATOM   3963  O   GLU A 256      27.365  58.516  43.228  1.00  0.00           O0.      0
ATOM   3964  N   ALA A 257      28.980  56.908  42.977  1.00  0.00           N0.      0
ATOM   3965  H   ALA A 257      29.302  56.016  43.325  1.00  0.00           H0.      0
ATOM   3966  CA  ALA A 257      29.675  57.542  41.883  1.00  0.00           C0.      0
ATOM   3967  HA  ALA A 257      29.724  58.596  42.157  1.00  0.00           H0.      0
ATOM   3968  CB  ALA A 257      31.129  57.048  41.850  1.00  0.00           C0.      0
ATOM   3969  HB1 ALA A 257      31.747  57.378  42.684  1.00  0.00           H0.      0
ATOM   3970  HB2 ALA A 257      31.157  55.959  41.812  1.00  0.00           H0.      0
ATOM   3971  HB3 ALA A 257      31.603  57.502  40.980  1.00  0.00           H0.      0
ATOM   3972  C   ALA A 257      28.974  57.428  40.504  1.00  0.00           C0.      0
ATOM   3973  O   ALA A 257      29.448  57.968  39.490  1.00  0.00           O0.      0
ATOM   3974  N   PHE A 258      27.791  56.789  40.482  1.00  0.00           N0.      0
ATOM   3975  H   PHE A 258      27.626  56.357  41.380  1.00  0.00           H0.      0
ATOM   3976  CA  PHE A 258      26.891  56.600  39.305  1.00  0.00           C0.      0
ATOM   3977  HA  PHE A 258      27.215  57.299  38.534  1.00  0.00           H0.      0
ATOM   3978  CB  PHE A 258      26.916  55.146  38.824  1.00  0.00           C0.      0
ATOM   3979  HB2 PHE A 258      26.462  54.628  39.668  1.00  0.00           H0.      0
ATOM   3980  HB3 PHE A 258      26.345  55.029  37.903  1.00  0.00           H0.      0
ATOM   3981  CG  PHE A 258      28.285  54.622  38.479  1.00  0.00           C0.      0
ATOM   3982  CD1 PHE A 258      28.923  54.872  37.255  1.00  0.00           C0.      0
ATOM   3983  HD1 PHE A 258      28.545  55.577  36.529  1.00  0.00           H0.      0
ATOM   3984  CE1 PHE A 258      30.136  54.186  36.954  1.00  0.00           C0.      0
ATOM   3985  HE1 PHE A 258      30.564  54.365  35.978  1.00  0.00           H0.      0
ATOM   3986  CZ  PHE A 258      30.696  53.296  37.858  1.00  0.00           C0.      0
ATOM   3987  HZ  PHE A 258      31.576  52.738  37.573  1.00  0.00           H0.      0
ATOM   3988  CE2 PHE A 258      30.097  53.065  39.123  1.00  0.00           C0.      0
ATOM   3989  HE2 PHE A 258      30.445  52.348  39.852  1.00  0.00           H0.      0
ATOM   3990  CD2 PHE A 258      28.909  53.735  39.434  1.00  0.00           C0.      0
ATOM   3991  HD2 PHE A 258      28.482  53.528  40.404  1.00  0.00           H0.      0
ATOM   3992  C   PHE A 258      25.458  56.981  39.629  1.00  0.00           C0.      0
ATOM   3993  O   PHE A 258      24.551  56.700  38.844  1.00  0.00           O0.      0
ATOM   3994  N   GLY A 259      25.206  57.750  40.740  1.00  0.00           N0.      0
ATOM   3995  H   GLY A 259      26.032  58.122  41.187  1.00  0.00           H0.      0
ATOM   3996  CA  GLY A 259      23.907  58.038  41.278  1.00  0.00           C0.      0
ATOM   3997  HA2 GLY A 259      23.913  58.772  42.084  1.00  0.00           H0.      0
ATOM   3998  HA3 GLY A 259      23.308  58.565  40.535  1.00  0.00           H0.      0
ATOM   3999  C   GLY A 259      23.127  56.903  41.846  1.00  0.00           C0.      0
ATOM   4000  O   GLY A 259      21.912  56.845  41.740  1.00  0.00           O0.      0
ATOM   4001  N   GLY A 260      23.766  55.851  42.386  1.00  0.00           N0.      0
ATOM   4002  H   GLY A 260      24.763  55.916  42.539  1.00  0.00           H0.      0
ATOM   4003  CA  GLY A 260      23.148  54.584  42.626  1.00  0.00           C0.      0
ATOM   4004  HA2 GLY A 260      23.785  54.135  43.387  1.00  0.00           H0.      0
ATOM   4005  HA3 GLY A 260      22.101  54.653  42.922  1.00  0.00           H0.      0
ATOM   4006  C   GLY A 260      23.023  53.654  41.460  1.00  0.00           C0.      0
ATOM   4007  O   GLY A 260      22.919  52.432  41.708  1.00  0.00           O0.      0
ATOM   4008  N   ARG A 261      23.071  54.068  40.227  1.00  0.00           N0.      0
ATOM   4009  H   ARG A 261      23.077  55.062  40.046  1.00  0.00           H0.      0
ATOM   4010  CA  ARG A 261      22.606  53.266  39.036  1.00  0.00           C0.      0
ATOM   4011  HA  ARG A 261      21.748  52.630  39.251  1.00  0.00           H0.      0
ATOM   4012  CB  ARG A 261      21.967  54.257  38.022  1.00  0.00           C0.      0
ATOM   4013  HB2 ARG A 261      22.679  54.977  37.618  1.00  0.00           H0.      0
ATOM   4014  HB3 ARG A 261      21.651  53.638  37.183  1.00  0.00           H0.      0
ATOM   4015  CG  ARG A 261      20.707  54.967  38.507  1.00  0.00           C0.      0
ATOM   4016  HG2 ARG A 261      20.151  54.194  39.036  1.00  0.00           H0.      0
ATOM   4017  HG3 ARG A 261      21.031  55.723  39.222  1.00  0.00           H0.      0
ATOM   4018  CD  ARG A 261      19.822  55.641  37.435  1.00  0.00           C0.      0
ATOM   4019  HD2 ARG A 261      19.465  54.878  36.743  1.00  0.00           H0.      0
ATOM   4020  HD3 ARG A 261      18.990  56.094  37.974  1.00  0.00           H0.      0
ATOM   4021  NE  ARG A 261      20.634  56.610  36.718  1.00  0.00           N0.      0
ATOM   4022  HE  ARG A 261      21.254  57.204  37.250  1.00  0.00           H0.      0
ATOM   4023  CZ  ARG A 261      20.832  56.664  35.433  1.00  0.00           C0.      0
ATOM   4024  NH1 ARG A 261      21.579  57.596  34.881  1.00  0.00           N0.      0
ATOM   4025 HH11 ARG A 261      22.156  58.131  35.514  1.00  0.00           H0.      0
ATOM   4026 HH12 ARG A 261      21.735  57.629  33.884  1.00  0.00           H0.      0
ATOM   4027  NH2 ARG A 261      20.305  55.846  34.568  1.00  0.00           N0.      0
ATOM   4028 HH21 ARG A 261      19.543  55.257  34.873  1.00  0.00           H0.      0
ATOM   4029 HH22 ARG A 261      20.353  56.044  33.579  1.00  0.00           H0.      0
ATOM   4030  C   ARG A 261      23.786  52.472  38.422  1.00  0.00           C0.      0
ATOM   4031  O   ARG A 261      24.379  52.688  37.378  1.00  0.00           O0.      0
ATOM   4032  N   CYS A 262      24.220  51.440  39.143  1.00  0.00           N0.      0
ATOM   4033  H   CYS A 262      23.855  51.245  40.064  1.00  0.00           H0.      0
ATOM   4034  CA  CYS A 262      25.301  50.550  38.656  1.00  0.00           C0.      0
ATOM   4035  HA  CYS A 262      25.200  50.274  37.606  1.00  0.00           H0.      0
ATOM   4036  CB  CYS A 262      26.644  51.255  38.898  1.00  0.00           C0.      0
ATOM   4037  HB2 CYS A 262      26.707  52.064  38.170  1.00  0.00           H0.      0
ATOM   4038  HB3 CYS A 262      26.846  51.645  39.896  1.00  0.00           H0.      0
ATOM   4039  SG  CYS A 262      27.970  50.031  38.503  1.00  0.00           S0.      0
ATOM   4040  HG  CYS A 262      27.529  48.829  38.884  1.00  0.00           H0.      0
ATOM   4041  C   CYS A 262      25.197  49.329  39.563  1.00  0.00           C0.      0
ATOM   4042  O   CYS A 262      25.269  49.424  40.767  1.00  0.00           O0.      0
ATOM   4043  N   GLN A 263      25.004  48.180  38.927  1.00  0.00           N0.      0
ATOM   4044  H   GLN A 263      25.043  48.155  37.918  1.00  0.00           H0.      0
ATOM   4045  CA  GLN A 263      25.024  46.823  39.504  1.00  0.00           C0.      0
ATOM   4046  HA  GLN A 263      24.104  46.720  40.079  1.00  0.00           H0.      0
ATOM   4047  CB  GLN A 263      24.884  45.852  38.354  1.00  0.00           C0.      0
ATOM   4048  HB2 GLN A 263      24.034  46.260  37.807  1.00  0.00           H0.      0
ATOM   4049  HB3 GLN A 263      25.746  45.797  37.690  1.00  0.00           H0.      0
ATOM   4050  CG  GLN A 263      24.643  44.371  38.810  1.00  0.00           C0.      0
ATOM   4051  HG2 GLN A 263      25.561  43.941  39.210  1.00  0.00           H0.      0
ATOM   4052  HG3 GLN A 263      23.846  44.196  39.534  1.00  0.00           H0.      0
ATOM   4053  CD  GLN A 263      24.506  43.428  37.666  1.00  0.00           C0.      0
ATOM   4054  OE1 GLN A 263      25.404  43.181  36.839  1.00  0.00           O0.      0
ATOM   4055  NE2 GLN A 263      23.320  42.912  37.522  1.00  0.00           N0.      0
ATOM   4056 HE21 GLN A 263      23.112  42.232  36.804  1.00  0.00           H0.      0
ATOM   4057 HE22 GLN A 263      22.608  43.073  38.220  1.00  0.00           H0.      0
ATOM   4058  C   GLN A 263      26.360  46.583  40.162  1.00  0.00           C0.      0
ATOM   4059  O   GLN A 263      27.383  47.145  39.752  1.00  0.00           O0.      0
ATOM   4060  N   HID A 264      26.439  45.706  41.147  1.00  0.00           N0.      0
ATOM   4061  H   HID A 264      25.638  45.103  41.272  1.00  0.00           H0.      0
ATOM   4062  CA  HID A 264      27.564  45.360  41.949  1.00  0.00           C0.      0
ATOM   4063  HA  HID A 264      28.439  45.463  41.308  1.00  0.00           H0.      0
ATOM   4064  CB  HID A 264      27.568  46.393  43.100  1.00  0.00           C0.      0
ATOM   4065  HB2 HID A 264      27.684  47.439  42.815  1.00  0.00           H0.      0
ATOM   4066  HB3 HID A 264      26.573  46.388  43.544  1.00  0.00           H0.      0
ATOM   4067  CG  HID A 264      28.496  46.083  44.236  1.00  0.00           C0.      0
ATOM   4068  ND1 HID A 264      28.264  45.381  45.402  1.00  0.00           N0.      0
ATOM   4069  HD1 HID A 264      27.344  45.128  45.735  1.00  0.00           H0.      0
ATOM   4070  CE1 HID A 264      29.382  45.358  46.152  1.00  0.00           C0.      0
ATOM   4071  HE1 HID A 264      29.349  45.010  47.174  1.00  0.00           H0.      0
ATOM   4072  NE2 HID A 264      30.391  46.065  45.559  1.00  0.00           N0.      0
ATOM   4073  CD2 HID A 264      29.740  46.533  44.370  1.00  0.00           C0.      0
ATOM   4074  HD2 HID A 264      30.263  47.170  43.672  1.00  0.00           H0.      0
ATOM   4075  C   HID A 264      27.500  43.976  42.522  1.00  0.00           C0.      0
ATOM   4076  O   HID A 264      26.498  43.478  42.983  1.00  0.00           O0.      0
ATOM   4077  N   SER A 265      28.727  43.408  42.608  1.00  0.00           N0.      0
ATOM   4078  H   SER A 265      29.529  43.670  42.053  1.00  0.00           H0.      0
ATOM   4079  CA  SER A 265      28.968  42.329  43.499  1.00  0.00           C0.      0
ATOM   4080  HA  SER A 265      28.295  42.463  44.346  1.00  0.00           H0.      0
ATOM   4081  CB  SER A 265      28.643  40.972  42.850  1.00  0.00           C0.      0
ATOM   4082  HB2 SER A 265      27.647  40.885  42.417  1.00  0.00           H0.      0
ATOM   4083  HB3 SER A 265      29.391  40.666  42.118  1.00  0.00           H0.      0
ATOM   4084  OG  SER A 265      28.660  39.972  43.773  1.00  0.00           O0.      0
ATOM   4085  HG  SER A 265      28.276  40.309  44.586  1.00  0.00           H0.      0
ATOM   4086  C   SER A 265      30.417  42.446  43.974  1.00  0.00           C0.      0
ATOM   4087  O   SER A 265      31.292  42.997  43.288  1.00  0.00           O0.      0
ATOM   4088  N   VAL A 266      30.682  41.843  45.148  1.00  0.00           N0.      0
ATOM   4089  H   VAL A 266      29.995  41.259  45.603  1.00  0.00           H0.      0
ATOM   4090  CA  VAL A 266      32.079  41.723  45.669  1.00  0.00           C0.      0
ATOM   4091  HA  VAL A 266      32.721  42.072  44.860  1.00  0.00           H0.      0
ATOM   4092  CB  VAL A 266      32.333  42.690  46.874  1.00  0.00           C0.      0
ATOM   4093  HB  VAL A 266      32.133  43.723  46.587  1.00  0.00           H0.      0
ATOM   4094  CG1 VAL A 266      31.331  42.468  47.980  1.00  0.00           C0.      0
ATOM   4095 HG11 VAL A 266      30.334  42.702  47.605  1.00  0.00           H0.      0
ATOM   4096 HG12 VAL A 266      31.363  41.441  48.343  1.00  0.00           H0.      0
ATOM   4097 HG13 VAL A 266      31.428  43.127  48.842  1.00  0.00           H0.      0
ATOM   4098  CG2 VAL A 266      33.799  42.549  47.447  1.00  0.00           C0.      0
ATOM   4099 HG21 VAL A 266      33.717  43.219  48.303  1.00  0.00           H0.      0
ATOM   4100 HG22 VAL A 266      34.055  41.493  47.528  1.00  0.00           H0.      0
ATOM   4101 HG23 VAL A 266      34.491  42.981  46.724  1.00  0.00           H0.      0
ATOM   4102  C   VAL A 266      32.514  40.258  45.908  1.00  0.00           C0.      0
ATOM   4103  O   VAL A 266      31.809  39.433  46.460  1.00  0.00           O0.      0
ATOM   4104  N   LEU A 267      33.640  39.876  45.281  1.00  0.00           N0.      0
ATOM   4105  H   LEU A 267      34.190  40.566  44.791  1.00  0.00           H0.      0
ATOM   4106  CA  LEU A 267      34.355  38.664  45.478  1.00  0.00           C0.      0
ATOM   4107  HA  LEU A 267      33.811  37.772  45.789  1.00  0.00           H0.      0
ATOM   4108  CB  LEU A 267      34.965  38.337  44.095  1.00  0.00           C0.      0
ATOM   4109  HB2 LEU A 267      35.776  39.046  43.926  1.00  0.00           H0.      0
ATOM   4110  HB3 LEU A 267      35.308  37.304  44.156  1.00  0.00           H0.      0
ATOM   4111  CG  LEU A 267      34.000  38.396  42.849  1.00  0.00           C0.      0
ATOM   4112  HG  LEU A 267      33.651  39.390  42.568  1.00  0.00           H0.      0
ATOM   4113  CD1 LEU A 267      34.760  37.766  41.657  1.00  0.00           C0.      0
ATOM   4114 HD11 LEU A 267      35.599  38.394  41.358  1.00  0.00           H0.      0
ATOM   4115 HD12 LEU A 267      35.164  36.782  41.897  1.00  0.00           H0.      0
ATOM   4116 HD13 LEU A 267      34.015  37.607  40.879  1.00  0.00           H0.      0
ATOM   4117  CD2 LEU A 267      32.673  37.530  42.993  1.00  0.00           C0.      0
ATOM   4118 HD21 LEU A 267      32.795  36.487  42.699  1.00  0.00           H0.      0
ATOM   4119 HD22 LEU A 267      32.379  37.645  44.036  1.00  0.00           H0.      0
ATOM   4120 HD23 LEU A 267      31.957  37.942  42.282  1.00  0.00           H0.      0
ATOM   4121  C   LEU A 267      35.418  38.899  46.511  1.00  0.00           C0.      0
ATOM   4122  O   LEU A 267      35.942  40.026  46.752  1.00  0.00           O0.      0
ATOM   4123  N   GLY A 268      35.916  37.791  47.095  1.00  0.00           N0.      0
ATOM   4124  H   GLY A 268      35.517  36.949  46.704  1.00  0.00           H0.      0
ATOM   4125  CA  GLY A 268      37.222  37.817  47.759  1.00  0.00           C0.      0
ATOM   4126  HA2 GLY A 268      37.343  38.683  48.409  1.00  0.00           H0.      0
ATOM   4127  HA3 GLY A 268      37.245  36.927  48.388  1.00  0.00           H0.      0
ATOM   4128  C   GLY A 268      38.352  37.752  46.680  1.00  0.00           C0.      0
ATOM   4129  O   GLY A 268      38.422  38.480  45.660  1.00  0.00           O0.      0
ATOM   4130  N   ASP A 269      39.246  36.771  46.698  1.00  0.00           N0.      0
ATOM   4131  H   ASP A 269      39.077  36.034  47.368  1.00  0.00           H0.      0
ATOM   4132  CA  ASP A 269      40.333  36.540  45.761  1.00  0.00           C0.      0
ATOM   4133  HA  ASP A 269      40.864  37.474  45.575  1.00  0.00           H0.      0
ATOM   4134  CB  ASP A 269      41.367  35.630  46.472  1.00  0.00           C0.      0
ATOM   4135  HB2 ASP A 269      42.138  35.202  45.831  1.00  0.00           H0.      0
ATOM   4136  HB3 ASP A 269      42.016  36.139  47.184  1.00  0.00           H0.      0
ATOM   4137  CG  ASP A 269      40.858  34.386  47.161  1.00  0.00           C0.      0
ATOM   4138  OD1 ASP A 269      41.584  33.920  48.016  1.00  0.00           O0.      0
ATOM   4139  OD2 ASP A 269      39.689  33.971  47.068  1.00  0.00           O0.      0
ATOM   4140  C   ASP A 269      39.884  35.976  44.407  1.00  0.00           C0.      0
ATOM   4141  O   ASP A 269      40.251  34.872  44.016  1.00  0.00           O0.      0
ATOM   4142  N   PHE A 270      39.054  36.696  43.694  1.00  0.00           N0.      0
ATOM   4143  H   PHE A 270      38.832  37.591  44.104  1.00  0.00           H0.      0
ATOM   4144  CA  PHE A 270      38.296  36.294  42.554  1.00  0.00           C0.      0
ATOM   4145  HA  PHE A 270      37.623  37.146  42.461  1.00  0.00           H0.      0
ATOM   4146  CB  PHE A 270      39.141  36.184  41.315  1.00  0.00           C0.      0
ATOM   4147  HB2 PHE A 270      39.569  35.189  41.190  1.00  0.00           H0.      0
ATOM   4148  HB3 PHE A 270      38.380  36.349  40.552  1.00  0.00           H0.      0
ATOM   4149  CG  PHE A 270      40.109  37.355  41.225  1.00  0.00           C0.      0
ATOM   4150  CD1 PHE A 270      41.480  37.281  41.657  1.00  0.00           C0.      0
ATOM   4151  HD1 PHE A 270      41.875  36.355  42.049  1.00  0.00           H0.      0
ATOM   4152  CE1 PHE A 270      42.329  38.361  41.498  1.00  0.00           C0.      0
ATOM   4153  HE1 PHE A 270      43.343  38.298  41.863  1.00  0.00           H0.      0
ATOM   4154  CZ  PHE A 270      41.852  39.542  40.961  1.00  0.00           C0.      0
ATOM   4155  HZ  PHE A 270      42.457  40.433  40.888  1.00  0.00           H0.      0
ATOM   4156  CE2 PHE A 270      40.512  39.635  40.484  1.00  0.00           C0.      0
ATOM   4157  HE2 PHE A 270      40.093  40.460  39.927  1.00  0.00           H0.      0
ATOM   4158  CD2 PHE A 270      39.665  38.540  40.623  1.00  0.00           C0.      0
ATOM   4159  HD2 PHE A 270      38.661  38.540  40.226  1.00  0.00           H0.      0
ATOM   4160  C   PHE A 270      37.380  35.062  42.794  1.00  0.00           C0.      0
ATOM   4161  O   PHE A 270      36.742  34.620  41.837  1.00  0.00           O0.      0
ATOM   4162  N   LYS A 271      37.396  34.376  43.971  1.00  0.00           N0.      0
ATOM   4163  H   LYS A 271      38.029  34.679  44.696  1.00  0.00           H0.      0
ATOM   4164  CA  LYS A 271      36.313  33.463  44.351  1.00  0.00           C0.      0
ATOM   4165  HA  LYS A 271      35.804  32.988  43.512  1.00  0.00           H0.      0
ATOM   4166  CB  LYS A 271      36.742  32.242  45.226  1.00  0.00           C0.      0
ATOM   4167  HB2 LYS A 271      37.582  32.648  45.788  1.00  0.00           H0.      0
ATOM   4168  HB3 LYS A 271      35.939  31.879  45.867  1.00  0.00           H0.      0
ATOM   4169  CG  LYS A 271      37.329  31.122  44.384  1.00  0.00           C0.      0
ATOM   4170  HG2 LYS A 271      36.972  31.206  43.358  1.00  0.00           H0.      0
ATOM   4171  HG3 LYS A 271      38.398  31.292  44.252  1.00  0.00           H0.      0
ATOM   4172  CD  LYS A 271      37.023  29.703  44.901  1.00  0.00           C0.      0
ATOM   4173  HD2 LYS A 271      37.581  29.666  45.837  1.00  0.00           H0.      0
ATOM   4174  HD3 LYS A 271      35.970  29.535  45.125  1.00  0.00           H0.      0
ATOM   4175  CE  LYS A 271      37.421  28.651  43.876  1.00  0.00           C0.      0
ATOM   4176  HE2 LYS A 271      36.535  28.295  43.352  1.00  0.00           H0.      0
ATOM   4177  HE3 LYS A 271      38.140  29.139  43.218  1.00  0.00           H0.      0
ATOM   4178  NZ  LYS A 271      38.051  27.469  44.546  1.00  0.00           N0.      0
ATOM   4179  HZ1 LYS A 271      37.506  27.188  45.348  1.00  0.00           H0.      0
ATOM   4180  HZ2 LYS A 271      38.219  26.657  43.968  1.00  0.00           H0.      0
ATOM   4181  HZ3 LYS A 271      38.980  27.760  44.814  1.00  0.00           H0.      0
ATOM   4182  C   LYS A 271      35.136  34.215  45.029  1.00  0.00           C0.      0
ATOM   4183  O   LYS A 271      35.401  35.269  45.576  1.00  0.00           O0.      0
ATOM   4184  N   PRO A 272      33.920  33.675  45.024  1.00  0.00           N0.      0
ATOM   4185  CD  PRO A 272      33.505  32.294  44.792  1.00  0.00           C0.      0
ATOM   4186  HD2 PRO A 272      33.923  31.571  45.493  1.00  0.00           H0.      0
ATOM   4187  HD3 PRO A 272      33.800  32.025  43.777  1.00  0.00           H0.      0
ATOM   4188  CG  PRO A 272      32.019  32.230  44.807  1.00  0.00           C0.      0
ATOM   4189  HG2 PRO A 272      31.720  31.846  45.782  1.00  0.00           H0.      0
ATOM   4190  HG3 PRO A 272      31.608  31.690  43.954  1.00  0.00           H0.      0
ATOM   4191  CB  PRO A 272      31.543  33.694  44.808  1.00  0.00           C0.      0
ATOM   4192  HB2 PRO A 272      30.596  33.869  45.319  1.00  0.00           H0.      0
ATOM   4193  HB3 PRO A 272      31.503  34.010  43.765  1.00  0.00           H0.      0
ATOM   4194  CA  PRO A 272      32.687  34.385  45.467  1.00  0.00           C0.      0
ATOM   4195  HA  PRO A 272      32.761  35.412  45.111  1.00  0.00           H0.      0
ATOM   4196  C   PRO A 272      32.551  34.423  47.019  1.00  0.00           C0.      0
ATOM   4197  O   PRO A 272      33.202  33.594  47.728  1.00  0.00           O0.      0
ATOM   4198  N   TYR A 273      31.807  35.444  47.503  1.00  0.00           N0.      0
ATOM   4199  H   TYR A 273      31.212  36.054  46.960  1.00  0.00           H0.      0
ATOM   4200  CA  TYR A 273      31.737  35.741  48.962  1.00  0.00           C0.      0
ATOM   4201  HA  TYR A 273      32.232  35.000  49.590  1.00  0.00           H0.      0
ATOM   4202  CB  TYR A 273      32.603  37.023  49.080  1.00  0.00           C0.      0
ATOM   4203  HB2 TYR A 273      33.638  36.928  48.752  1.00  0.00           H0.      0
ATOM   4204  HB3 TYR A 273      32.127  37.785  48.462  1.00  0.00           H0.      0
ATOM   4205  CG  TYR A 273      32.584  37.583  50.488  1.00  0.00           C0.      0
ATOM   4206  CD1 TYR A 273      33.468  37.071  51.489  1.00  0.00           C0.      0
ATOM   4207  HD1 TYR A 273      34.124  36.246  51.255  1.00  0.00           H0.      0
ATOM   4208  CE1 TYR A 273      33.415  37.605  52.761  1.00  0.00           C0.      0
ATOM   4209  HE1 TYR A 273      34.005  37.142  53.539  1.00  0.00           H0.      0
ATOM   4210  CZ  TYR A 273      32.610  38.682  53.069  1.00  0.00           C0.      0
ATOM   4211  OH  TYR A 273      32.593  39.208  54.323  1.00  0.00           O0.      0
ATOM   4212  HH  TYR A 273      33.511  39.187  54.604  1.00  0.00           H0.      0
ATOM   4213  CE2 TYR A 273      31.698  39.202  52.107  1.00  0.00           C0.      0
ATOM   4214  HE2 TYR A 273      30.930  39.936  52.302  1.00  0.00           H0.      0
ATOM   4215  CD2 TYR A 273      31.793  38.675  50.806  1.00  0.00           C0.      0
ATOM   4216  HD2 TYR A 273      31.230  39.125  50.001  1.00  0.00           H0.      0
ATOM   4217  C   TYR A 273      30.293  35.895  49.645  1.00  0.00           C0.      0
ATOM   4218  O   TYR A 273      29.254  36.079  48.959  1.00  0.00           O0.      0
ATOM   4219  N   ARG A 274      30.255  35.849  50.953  1.00  0.00           N0.      0
ATOM   4220  H   ARG A 274      31.093  35.713  51.499  1.00  0.00           H0.      0
ATOM   4221  CA  ARG A 274      29.060  36.110  51.703  1.00  0.00           C0.      0
ATOM   4222  HA  ARG A 274      28.566  36.906  51.147  1.00  0.00           H0.      0
ATOM   4223  CB  ARG A 274      28.189  34.770  51.652  1.00  0.00           C0.      0
ATOM   4224  HB2 ARG A 274      28.083  34.499  50.602  1.00  0.00           H0.      0
ATOM   4225  HB3 ARG A 274      28.685  33.957  52.184  1.00  0.00           H0.      0
ATOM   4226  CG  ARG A 274      26.732  34.826  52.126  1.00  0.00           C0.      0
ATOM   4227  HG2 ARG A 274      26.745  35.075  53.187  1.00  0.00           H0.      0
ATOM   4228  HG3 ARG A 274      26.218  35.628  51.597  1.00  0.00           H0.      0
ATOM   4229  CD  ARG A 274      25.999  33.533  51.871  1.00  0.00           C0.      0
ATOM   4230  HD2 ARG A 274      24.936  33.680  52.064  1.00  0.00           H0.      0
ATOM   4231  HD3 ARG A 274      26.087  33.126  50.864  1.00  0.00           H0.      0
ATOM   4232  NE  ARG A 274      26.504  32.431  52.716  1.00  0.00           N0.      0
ATOM   4233  HE  ARG A 274      26.585  32.628  53.703  1.00  0.00           H0.      0
ATOM   4234  CZ  ARG A 274      27.247  31.379  52.392  1.00  0.00           C0.      0
ATOM   4235  NH1 ARG A 274      27.470  31.005  51.121  1.00  0.00           N0.      0
ATOM   4236 HH11 ARG A 274      27.082  31.403  50.278  1.00  0.00           H0.      0
ATOM   4237 HH12 ARG A 274      28.230  30.359  50.965  1.00  0.00           H0.      0
ATOM   4238  NH2 ARG A 274      27.795  30.733  53.361  1.00  0.00           N0.      0
ATOM   4239 HH21 ARG A 274      27.555  31.037  54.293  1.00  0.00           H0.      0
ATOM   4240 HH22 ARG A 274      28.376  29.970  53.043  1.00  0.00           H0.      0
ATOM   4241  C   ARG A 274      29.471  36.587  53.065  1.00  0.00           C0.      0
ATOM   4242  O   ARG A 274      30.448  36.109  53.550  1.00  0.00           O0.      0
ATOM   4243  N   PRO A 275      28.743  37.462  53.750  1.00  0.00           N0.      0
ATOM   4244  CD  PRO A 275      27.567  38.221  53.363  1.00  0.00           C0.      0
ATOM   4245  HD2 PRO A 275      26.828  37.565  52.902  1.00  0.00           H0.      0
ATOM   4246  HD3 PRO A 275      27.978  39.063  52.806  1.00  0.00           H0.      0
ATOM   4247  CG  PRO A 275      26.821  38.745  54.601  1.00  0.00           C0.      0
ATOM   4248  HG2 PRO A 275      26.110  38.030  55.015  1.00  0.00           H0.      0
ATOM   4249  HG3 PRO A 275      26.202  39.604  54.344  1.00  0.00           H0.      0
ATOM   4250  CB  PRO A 275      28.029  38.813  55.567  1.00  0.00           C0.      0
ATOM   4251  HB2 PRO A 275      27.676  38.881  56.596  1.00  0.00           H0.      0
ATOM   4252  HB3 PRO A 275      28.714  39.636  55.360  1.00  0.00           H0.      0
ATOM   4253  CA  PRO A 275      28.936  37.660  55.212  1.00  0.00           C0.      0
ATOM   4254  HA  PRO A 275      29.949  37.966  55.473  1.00  0.00           H0.      0
ATOM   4255  C   PRO A 275      28.733  36.335  56.042  1.00  0.00           C0.      0
ATOM   4256  O   PRO A 275      28.003  35.448  55.623  1.00  0.00           O0.      0
ATOM   4257  N   GLY A 276      29.359  36.254  57.212  1.00  0.00           N0.      0
ATOM   4258  H   GLY A 276      29.747  37.147  57.481  1.00  0.00           H0.      0
ATOM   4259  CA  GLY A 276      29.279  35.136  58.111  1.00  0.00           C0.      0
ATOM   4260  HA2 GLY A 276      29.856  35.387  59.001  1.00  0.00           H0.      0
ATOM   4261  HA3 GLY A 276      28.251  34.997  58.447  1.00  0.00           H0.      0
ATOM   4262  C   GLY A 276      29.739  33.727  57.551  1.00  0.00           C0.      0
ATOM   4263  O   GLY A 276      29.572  32.725  58.280  1.00  0.00           O0.      0
ATOM   4264  N   GLN A 277      30.426  33.683  56.326  1.00  0.00           N0.      0
ATOM   4265  H   GLN A 277      30.579  34.491  55.741  1.00  0.00           H0.      0
ATOM   4266  CA  GLN A 277      31.096  32.517  55.803  1.00  0.00           C0.      0
ATOM   4267  HA  GLN A 277      30.375  31.705  55.892  1.00  0.00           H0.      0
ATOM   4268  CB  GLN A 277      31.375  32.717  54.317  1.00  0.00           C0.      0
ATOM   4269  HB2 GLN A 277      31.485  31.717  53.896  1.00  0.00           H0.      0
ATOM   4270  HB3 GLN A 277      30.542  33.210  53.815  1.00  0.00           H0.      0
ATOM   4271  CG  GLN A 277      32.657  33.576  54.082  1.00  0.00           C0.      0
ATOM   4272  HG2 GLN A 277      32.388  34.534  54.527  1.00  0.00           H0.      0
ATOM   4273  HG3 GLN A 277      33.527  33.254  54.654  1.00  0.00           H0.      0
ATOM   4274  CD  GLN A 277      32.993  33.770  52.583  1.00  0.00           C0.      0
ATOM   4275  OE1 GLN A 277      32.097  33.795  51.714  1.00  0.00           O0.      0
ATOM   4276  NE2 GLN A 277      34.219  33.664  52.205  1.00  0.00           N0.      0
ATOM   4277 HE21 GLN A 277      34.529  33.879  51.268  1.00  0.00           H0.      0
ATOM   4278 HE22 GLN A 277      34.939  33.539  52.903  1.00  0.00           H0.      0
ATOM   4279  C   GLN A 277      32.347  32.040  56.590  1.00  0.00           C0.      0
ATOM   4280  O   GLN A 277      32.949  32.843  57.335  1.00  0.00           O0.      0
ATOM   4281  N   ALA A 278      32.762  30.804  56.431  1.00  0.00           N0.      0
ATOM   4282  H   ALA A 278      32.230  30.124  55.907  1.00  0.00           H0.      0
ATOM   4283  CA  ALA A 278      33.882  30.274  57.078  1.00  0.00           C0.      0
ATOM   4284  HA  ALA A 278      33.885  30.572  58.127  1.00  0.00           H0.      0
ATOM   4285  CB  ALA A 278      33.846  28.754  57.047  1.00  0.00           C0.      0
ATOM   4286  HB1 ALA A 278      33.862  28.350  56.035  1.00  0.00           H0.      0
ATOM   4287  HB2 ALA A 278      34.723  28.372  57.571  1.00  0.00           H0.      0
ATOM   4288  HB3 ALA A 278      32.967  28.359  57.557  1.00  0.00           H0.      0
ATOM   4289  C   ALA A 278      35.247  30.739  56.364  1.00  0.00           C0.      0
ATOM   4290  O   ALA A 278      36.253  31.072  57.089  1.00  0.00           O0.      0
ATOM   4291  N   TYR A 279      35.346  30.849  55.036  1.00  0.00           N0.      0
ATOM   4292  H   TYR A 279      34.525  30.579  54.512  1.00  0.00           H0.      0
ATOM   4293  CA  TYR A 279      36.583  31.249  54.470  1.00  0.00           C0.      0
ATOM   4294  HA  TYR A 279      37.436  30.741  54.921  1.00  0.00           H0.      0
ATOM   4295  CB  TYR A 279      36.647  30.776  52.984  1.00  0.00           C0.      0
ATOM   4296  HB2 TYR A 279      36.613  29.699  52.819  1.00  0.00           H0.      0
ATOM   4297  HB3 TYR A 279      35.744  31.107  52.471  1.00  0.00           H0.      0
ATOM   4298  CG  TYR A 279      37.888  31.201  52.238  1.00  0.00           C0.      0
ATOM   4299  CD1 TYR A 279      37.997  32.406  51.477  1.00  0.00           C0.      0
ATOM   4300  HD1 TYR A 279      37.154  33.078  51.425  1.00  0.00           H0.      0
ATOM   4301  CE1 TYR A 279      39.185  32.793  50.833  1.00  0.00           C0.      0
ATOM   4302  HE1 TYR A 279      39.174  33.757  50.347  1.00  0.00           H0.      0
ATOM   4303  CZ  TYR A 279      40.284  31.914  50.765  1.00  0.00           C0.      0
ATOM   4304  OH  TYR A 279      41.379  32.284  50.096  1.00  0.00           O0.      0
ATOM   4305  HH  TYR A 279      41.128  32.686  49.261  1.00  0.00           H0.      0
ATOM   4306  CE2 TYR A 279      40.136  30.649  51.426  1.00  0.00           C0.      0
ATOM   4307  HE2 TYR A 279      40.989  30.010  51.253  1.00  0.00           H0.      0
ATOM   4308  CD2 TYR A 279      38.959  30.300  52.132  1.00  0.00           C0.      0
ATOM   4309  HD2 TYR A 279      38.845  29.352  52.637  1.00  0.00           H0.      0
ATOM   4310  C   TYR A 279      36.856  32.773  54.531  1.00  0.00           C0.      0
ATOM   4311  O   TYR A 279      35.961  33.615  54.599  1.00  0.00           O0.      0
ATOM   4312  N   VAL A 280      38.139  33.128  54.421  1.00  0.00           N0.      0
ATOM   4313  H   VAL A 280      38.884  32.459  54.552  1.00  0.00           H0.      0
ATOM   4314  CA  VAL A 280      38.684  34.495  54.511  1.00  0.00           C0.      0
ATOM   4315  HA  VAL A 280      37.880  35.221  54.386  1.00  0.00           H0.      0
ATOM   4316  CB  VAL A 280      39.228  34.676  55.977  1.00  0.00           C0.      0
ATOM   4317  HB  VAL A 280      40.180  34.172  56.141  1.00  0.00           H0.      0
ATOM   4318  CG1 VAL A 280      39.602  36.059  56.325  1.00  0.00           C0.      0
ATOM   4319 HG11 VAL A 280      40.255  36.089  57.197  1.00  0.00           H0.      0
ATOM   4320 HG12 VAL A 280      40.246  36.571  55.609  1.00  0.00           H0.      0
ATOM   4321 HG13 VAL A 280      38.756  36.727  56.491  1.00  0.00           H0.      0
ATOM   4322  CG2 VAL A 280      38.285  34.284  57.092  1.00  0.00           C0.      0
ATOM   4323 HG21 VAL A 280      38.747  34.630  58.017  1.00  0.00           H0.      0
ATOM   4324 HG22 VAL A 280      37.325  34.791  56.993  1.00  0.00           H0.      0
ATOM   4325 HG23 VAL A 280      38.094  33.212  57.140  1.00  0.00           H0.      0
ATOM   4326  C   VAL A 280      39.822  34.765  53.510  1.00  0.00           C0.      0
ATOM   4327  O   VAL A 280      40.837  34.068  53.540  1.00  0.00           O0.      0
ATOM   4328  N   PRO A 281      39.619  35.749  52.636  1.00  0.00           N0.      0
ATOM   4329  CD  PRO A 281      38.433  36.535  52.505  1.00  0.00           C0.      0
ATOM   4330  HD2 PRO A 281      38.318  37.271  53.301  1.00  0.00           H0.      0
ATOM   4331  HD3 PRO A 281      37.548  35.906  52.412  1.00  0.00           H0.      0
ATOM   4332  CG  PRO A 281      38.644  37.435  51.272  1.00  0.00           C0.      0
ATOM   4333  HG2 PRO A 281      39.010  38.389  51.652  1.00  0.00           H0.      0
ATOM   4334  HG3 PRO A 281      37.790  37.733  50.662  1.00  0.00           H0.      0
ATOM   4335  CB  PRO A 281      39.773  36.731  50.536  1.00  0.00           C0.      0
ATOM   4336  HB2 PRO A 281      40.281  37.483  49.932  1.00  0.00           H0.      0
ATOM   4337  HB3 PRO A 281      39.350  35.924  49.938  1.00  0.00           H0.      0
ATOM   4338  CA  PRO A 281      40.621  36.199  51.659  1.00  0.00           C0.      0
ATOM   4339  HA  PRO A 281      41.169  35.375  51.202  1.00  0.00           H0.      0
ATOM   4340  C   PRO A 281      41.645  37.247  52.219  1.00  0.00           C0.      0
ATOM   4341  O   PRO A 281      41.347  37.973  53.160  1.00  0.00           O0.      0
ATOM   4342  N   CYS A 282      42.817  37.336  51.651  1.00  0.00           N0.      0
ATOM   4343  H   CYS A 282      43.187  36.606  51.060  1.00  0.00           H0.      0
ATOM   4344  CA  CYS A 282      43.615  38.532  51.807  1.00  0.00           C0.      0
ATOM   4345  HA  CYS A 282      43.538  38.816  52.857  1.00  0.00           H0.      0
ATOM   4346  CB  CYS A 282      45.048  38.199  51.446  1.00  0.00           C0.      0
ATOM   4347  HB2 CYS A 282      45.058  37.675  50.490  1.00  0.00           H0.      0
ATOM   4348  HB3 CYS A 282      45.616  39.111  51.263  1.00  0.00           H0.      0
ATOM   4349  SG  CYS A 282      45.784  37.197  52.759  1.00  0.00           S0.      0
ATOM   4350  HG  CYS A 282      46.860  36.981  51.996  1.00  0.00           H0.      0
ATOM   4351  C   CYS A 282      43.062  39.827  51.085  1.00  0.00           C0.      0
ATOM   4352  O   CYS A 282      43.643  40.865  51.445  1.00  0.00           O0.      0
ATOM   4353  N   TYR A 283      42.168  39.625  50.104  1.00  0.00           N0.      0
ATOM   4354  H   TYR A 283      41.700  38.733  50.025  1.00  0.00           H0.      0
ATOM   4355  CA  TYR A 283      41.757  40.672  49.172  1.00  0.00           C0.      0
ATOM   4356  HA  TYR A 283      41.781  41.644  49.666  1.00  0.00           H0.      0
ATOM   4357  CB  TYR A 283      42.695  40.794  48.004  1.00  0.00           C0.      0
ATOM   4358  HB2 TYR A 283      42.506  39.913  47.390  1.00  0.00           H0.      0
ATOM   4359  HB3 TYR A 283      42.368  41.660  47.429  1.00  0.00           H0.      0
ATOM   4360  CG  TYR A 283      44.204  40.800  48.140  1.00  0.00           C0.      0
ATOM   4361  CD1 TYR A 283      44.837  39.579  48.235  1.00  0.00           C0.      0
ATOM   4362  HD1 TYR A 283      44.260  38.708  47.964  1.00  0.00           H0.      0
ATOM   4363  CE1 TYR A 283      46.177  39.450  48.516  1.00  0.00           C0.      0
ATOM   4364  HE1 TYR A 283      46.676  38.492  48.477  1.00  0.00           H0.      0
ATOM   4365  CZ  TYR A 283      46.949  40.616  48.661  1.00  0.00           C0.      0
ATOM   4366  OH  TYR A 283      48.301  40.522  48.702  1.00  0.00           O0.      0
ATOM   4367  HH  TYR A 283      48.532  40.106  49.535  1.00  0.00           H0.      0
ATOM   4368  CE2 TYR A 283      46.350  41.847  48.688  1.00  0.00           C0.      0
ATOM   4369  HE2 TYR A 283      47.059  42.643  48.862  1.00  0.00           H0.      0
ATOM   4370  CD2 TYR A 283      44.906  41.954  48.463  1.00  0.00           C0.      0
ATOM   4371  HD2 TYR A 283      44.388  42.901  48.435  1.00  0.00           H0.      0
ATOM   4372  C   TYR A 283      40.273  40.469  48.725  1.00  0.00           C0.      0
ATOM   4373  O   TYR A 283      39.731  39.394  48.688  1.00  0.00           O0.      0
ATOM   4374  N   PHE A 284      39.734  41.606  48.405  1.00  0.00           N0.      0
ATOM   4375  H   PHE A 284      40.322  42.426  48.429  1.00  0.00           H0.      0
ATOM   4376  CA  PHE A 284      38.437  41.826  47.926  1.00  0.00           C0.      0
ATOM   4377  HA  PHE A 284      38.027  40.824  47.807  1.00  0.00           H0.      0
ATOM   4378  CB  PHE A 284      37.541  42.578  48.885  1.00  0.00           C0.      0
ATOM   4379  HB2 PHE A 284      37.958  43.534  49.203  1.00  0.00           H0.      0
ATOM   4380  HB3 PHE A 284      36.593  42.667  48.354  1.00  0.00           H0.      0
ATOM   4381  CG  PHE A 284      37.219  41.832  50.145  1.00  0.00           C0.      0
ATOM   4382  CD1 PHE A 284      37.970  42.096  51.249  1.00  0.00           C0.      0
ATOM   4383  HD1 PHE A 284      38.846  42.727  51.274  1.00  0.00           H0.      0
ATOM   4384  CE1 PHE A 284      37.761  41.274  52.356  1.00  0.00           C0.      0
ATOM   4385  HE1 PHE A 284      38.431  41.361  53.198  1.00  0.00           H0.      0
ATOM   4386  CZ  PHE A 284      36.737  40.320  52.453  1.00  0.00           C0.      0
ATOM   4387  HZ  PHE A 284      36.652  39.831  53.412  1.00  0.00           H0.      0
ATOM   4388  CE2 PHE A 284      35.982  40.058  51.345  1.00  0.00           C0.      0
ATOM   4389  HE2 PHE A 284      35.155  39.365  51.382  1.00  0.00           H0.      0
ATOM   4390  CD2 PHE A 284      36.262  40.823  50.165  1.00  0.00           C0.      0
ATOM   4391  HD2 PHE A 284      35.836  40.450  49.245  1.00  0.00           H0.      0
ATOM   4392  C   PHE A 284      38.477  42.621  46.624  1.00  0.00           C0.      0
ATOM   4393  O   PHE A 284      39.010  43.705  46.576  1.00  0.00           O0.      0
ATOM   4394  N   ILE A 285      37.706  42.035  45.720  1.00  0.00           N0.      0
ATOM   4395  H   ILE A 285      37.355  41.110  45.921  1.00  0.00           H0.      0
ATOM   4396  CA  ILE A 285      37.495  42.659  44.368  1.00  0.00           C0.      0
ATOM   4397  HA  ILE A 285      38.049  43.597  44.339  1.00  0.00           H0.      0
ATOM   4398  CB  ILE A 285      38.209  41.673  43.321  1.00  0.00           C0.      0
ATOM   4399  HB  ILE A 285      37.724  40.699  43.271  1.00  0.00           H0.      0
ATOM   4400  CG2 ILE A 285      37.797  42.274  41.979  1.00  0.00           C0.      0
ATOM   4401 HG21 ILE A 285      36.712  42.225  41.897  1.00  0.00           H0.      0
ATOM   4402 HG22 ILE A 285      38.246  43.262  41.870  1.00  0.00           H0.      0
ATOM   4403 HG23 ILE A 285      38.128  41.643  41.154  1.00  0.00           H0.      0
ATOM   4404  CG1 ILE A 285      39.808  41.567  43.443  1.00  0.00           C0.      0
ATOM   4405 HG12 ILE A 285      40.242  41.269  42.488  1.00  0.00           H0.      0
ATOM   4406 HG13 ILE A 285      40.237  42.460  43.896  1.00  0.00           H0.      0
ATOM   4407  CD1 ILE A 285      40.274  40.486  44.395  1.00  0.00           C0.      0
ATOM   4408 HD11 ILE A 285      39.855  39.525  44.097  1.00  0.00           H0.      0
ATOM   4409 HD12 ILE A 285      41.355  40.361  44.339  1.00  0.00           H0.      0
ATOM   4410 HD13 ILE A 285      40.058  40.759  45.428  1.00  0.00           H0.      0
ATOM   4411  C   ILE A 285      36.007  42.955  44.067  1.00  0.00           C0.      0
ATOM   4412  O   ILE A 285      35.146  42.105  43.956  1.00  0.00           O0.      0
ATOM   4413  N   HID A 286      35.729  44.247  43.850  1.00  0.00           N0.      0
ATOM   4414  H   HID A 286      36.547  44.815  44.017  1.00  0.00           H0.      0
ATOM   4415  CA  HID A 286      34.451  44.757  43.470  1.00  0.00           C0.      0
ATOM   4416  HA  HID A 286      33.777  44.151  44.076  1.00  0.00           H0.      0
ATOM   4417  CB  HID A 286      34.239  46.160  44.032  1.00  0.00           C0.      0
ATOM   4418  HB2 HID A 286      34.979  46.770  43.514  1.00  0.00           H0.      0
ATOM   4419  HB3 HID A 286      33.287  46.523  43.645  1.00  0.00           H0.      0
ATOM   4420  CG  HID A 286      34.292  46.300  45.501  1.00  0.00           C0.      0
ATOM   4421  ND1 HID A 286      33.200  46.240  46.343  1.00  0.00           N0.      0
ATOM   4422  HD1 HID A 286      32.234  46.411  46.104  1.00  0.00           H0.      0
ATOM   4423  CE1 HID A 286      33.665  46.107  47.574  1.00  0.00           C0.      0
ATOM   4424  HE1 HID A 286      33.061  46.022  48.465  1.00  0.00           H0.      0
ATOM   4425  NE2 HID A 286      34.991  46.026  47.596  1.00  0.00           N0.      0
ATOM   4426  CD2 HID A 286      35.427  46.117  46.270  1.00  0.00           C0.      0
ATOM   4427  HD2 HID A 286      36.440  45.886  45.977  1.00  0.00           H0.      0
ATOM   4428  C   HID A 286      34.263  44.582  41.972  1.00  0.00           C0.      0
ATOM   4429  O   HID A 286      35.166  44.743  41.190  1.00  0.00           O0.      0
ATOM   4430  N   VAL A 287      33.025  44.294  41.580  1.00  0.00           N0.      0
ATOM   4431  H   VAL A 287      32.318  44.192  42.295  1.00  0.00           H0.      0
ATOM   4432  CA  VAL A 287      32.686  43.843  40.174  1.00  0.00           C0.      0
ATOM   4433  HA  VAL A 287      33.410  44.241  39.463  1.00  0.00           H0.      0
ATOM   4434  CB  VAL A 287      32.672  42.356  40.056  1.00  0.00           C0.      0
ATOM   4435  HB  VAL A 287      31.919  41.949  40.731  1.00  0.00           H0.      0
ATOM   4436  CG1 VAL A 287      32.309  42.016  38.601  1.00  0.00           C0.      0
ATOM   4437 HG11 VAL A 287      32.965  42.610  37.964  1.00  0.00           H0.      0
ATOM   4438 HG12 VAL A 287      32.575  40.959  38.596  1.00  0.00           H0.      0
ATOM   4439 HG13 VAL A 287      31.258  42.194  38.371  1.00  0.00           H0.      0
ATOM   4440  CG2 VAL A 287      34.034  41.760  40.420  1.00  0.00           C0.      0
ATOM   4441 HG21 VAL A 287      34.878  42.328  40.029  1.00  0.00           H0.      0
ATOM   4442 HG22 VAL A 287      34.222  41.694  41.492  1.00  0.00           H0.      0
ATOM   4443 HG23 VAL A 287      34.130  40.702  40.177  1.00  0.00           H0.      0
ATOM   4444  C   VAL A 287      31.381  44.518  39.823  1.00  0.00           C0.      0
ATOM   4445  O   VAL A 287      30.432  44.292  40.479  1.00  0.00           O0.      0
ATOM   4446  N   LEU A 288      31.391  45.440  38.845  1.00  0.00           N0.      0
ATOM   4447  H   LEU A 288      32.234  45.423  38.289  1.00  0.00           H0.      0
ATOM   4448  CA  LEU A 288      30.388  46.555  38.735  1.00  0.00           C0.      0
ATOM   4449  HA  LEU A 288      29.686  46.424  39.559  1.00  0.00           H0.      0
ATOM   4450  CB  LEU A 288      31.146  47.893  38.913  1.00  0.00           C0.      0
ATOM   4451  HB2 LEU A 288      32.010  47.825  38.252  1.00  0.00           H0.      0
ATOM   4452  HB3 LEU A 288      30.618  48.668  38.358  1.00  0.00           H0.      0
ATOM   4453  CG  LEU A 288      31.596  48.487  40.275  1.00  0.00           C0.      0
ATOM   4454  HG  LEU A 288      32.005  49.469  40.036  1.00  0.00           H0.      0
ATOM   4455  CD1 LEU A 288      30.426  48.573  41.215  1.00  0.00           C0.      0
ATOM   4456 HD11 LEU A 288      30.771  49.189  42.045  1.00  0.00           H0.      0
ATOM   4457 HD12 LEU A 288      29.669  49.165  40.699  1.00  0.00           H0.      0
ATOM   4458 HD13 LEU A 288      29.988  47.619  41.507  1.00  0.00           H0.      0
ATOM   4459  CD2 LEU A 288      32.666  47.689  40.935  1.00  0.00           C0.      0
ATOM   4460 HD21 LEU A 288      33.558  47.569  40.319  1.00  0.00           H0.      0
ATOM   4461 HD22 LEU A 288      32.984  48.256  41.809  1.00  0.00           H0.      0
ATOM   4462 HD23 LEU A 288      32.312  46.710  41.259  1.00  0.00           H0.      0
ATOM   4463  C   LEU A 288      29.862  46.703  37.297  1.00  0.00           C0.      0
ATOM   4464  O   LEU A 288      30.738  46.513  36.377  1.00  0.00           O0.      0
ATOM   4465  N   LYS A 289      28.547  46.966  36.993  1.00  0.00           N0.      0
ATOM   4466  H   LYS A 289      27.979  47.194  37.796  1.00  0.00           H0.      0
ATOM   4467  CA  LYS A 289      28.160  47.155  35.586  1.00  0.00           C0.      0
ATOM   4468  HA  LYS A 289      29.002  47.350  34.923  1.00  0.00           H0.      0
ATOM   4469  CB  LYS A 289      27.550  45.824  35.123  1.00  0.00           C0.      0
ATOM   4470  HB2 LYS A 289      28.284  45.022  35.199  1.00  0.00           H0.      0
ATOM   4471  HB3 LYS A 289      26.730  45.637  35.817  1.00  0.00           H0.      0
ATOM   4472  CG  LYS A 289      27.049  46.084  33.669  1.00  0.00           C0.      0
ATOM   4473  HG2 LYS A 289      26.342  46.911  33.605  1.00  0.00           H0.      0
ATOM   4474  HG3 LYS A 289      27.930  46.329  33.075  1.00  0.00           H0.      0
ATOM   4475  CD  LYS A 289      26.345  44.846  33.027  1.00  0.00           C0.      0
ATOM   4476  HD2 LYS A 289      26.030  45.007  31.996  1.00  0.00           H0.      0
ATOM   4477  HD3 LYS A 289      26.992  43.970  32.983  1.00  0.00           H0.      0
ATOM   4478  CE  LYS A 289      25.067  44.506  33.723  1.00  0.00           C0.      0
ATOM   4479  HE2 LYS A 289      25.291  44.379  34.782  1.00  0.00           H0.      0
ATOM   4480  HE3 LYS A 289      24.395  45.357  33.617  1.00  0.00           H0.      0
ATOM   4481  NZ  LYS A 289      24.461  43.298  33.164  1.00  0.00           N0.      0
ATOM   4482  HZ1 LYS A 289      24.215  43.291  32.185  1.00  0.00           H0.      0
ATOM   4483  HZ2 LYS A 289      25.110  42.530  33.264  1.00  0.00           H0.      0
ATOM   4484  HZ3 LYS A 289      23.628  43.096  33.698  1.00  0.00           H0.      0
ATOM   4485  C   LYS A 289      27.257  48.363  35.437  1.00  0.00           C0.      0
ATOM   4486  O   LYS A 289      26.246  48.384  36.109  1.00  0.00           O0.      0
ATOM   4487  N   LYS A 290      27.737  49.451  34.701  1.00  0.00           N0.      0
ATOM   4488  H   LYS A 290      28.635  49.410  34.240  1.00  0.00           H0.      0
ATOM   4489  CA  LYS A 290      26.979  50.759  34.524  1.00  0.00           C0.      0
ATOM   4490  HA  LYS A 290      26.597  51.001  35.516  1.00  0.00           H0.      0
ATOM   4491  CB  LYS A 290      28.014  51.776  33.938  1.00  0.00           C0.      0
ATOM   4492  HB2 LYS A 290      28.770  51.892  34.715  1.00  0.00           H0.      0
ATOM   4493  HB3 LYS A 290      28.472  51.354  33.043  1.00  0.00           H0.      0
ATOM   4494  CG  LYS A 290      27.463  53.197  33.714  1.00  0.00           C0.      0
ATOM   4495  HG2 LYS A 290      26.785  53.159  32.862  1.00  0.00           H0.      0
ATOM   4496  HG3 LYS A 290      26.917  53.449  34.623  1.00  0.00           H0.      0
ATOM   4497  CD  LYS A 290      28.603  54.209  33.395  1.00  0.00           C0.      0
ATOM   4498  HD2 LYS A 290      29.493  54.112  34.017  1.00  0.00           H0.      0
ATOM   4499  HD3 LYS A 290      28.965  53.971  32.394  1.00  0.00           H0.      0
ATOM   4500  CE  LYS A 290      28.185  55.722  33.423  1.00  0.00           C0.      0
ATOM   4501  HE2 LYS A 290      27.362  55.957  32.748  1.00  0.00           H0.      0
ATOM   4502  HE3 LYS A 290      27.834  55.945  34.431  1.00  0.00           H0.      0
ATOM   4503  NZ  LYS A 290      29.301  56.563  33.036  1.00  0.00           N0.      0
ATOM   4504  HZ1 LYS A 290      29.594  56.540  32.070  1.00  0.00           H0.      0
ATOM   4505  HZ2 LYS A 290      29.086  57.546  33.128  1.00  0.00           H0.      0
ATOM   4506  HZ3 LYS A 290      30.125  56.407  33.599  1.00  0.00           H0.      0
ATOM   4507  C   LYS A 290      25.817  50.540  33.579  1.00  0.00           C0.      0
ATOM   4508  O   LYS A 290      25.949  49.770  32.576  1.00  0.00           O0.      0
ATOM   4509  N   THR A 291      24.633  51.196  33.771  1.00  0.00           N0.      0
ATOM   4510  H   THR A 291      24.489  51.822  34.551  1.00  0.00           H0.      0
ATOM   4511  CA  THR A 291      23.509  51.112  32.856  1.00  0.00           C0.      0
ATOM   4512  HA  THR A 291      23.267  50.057  32.730  1.00  0.00           H0.      0
ATOM   4513  CB  THR A 291      22.252  51.835  33.467  1.00  0.00           C0.      0
ATOM   4514  HB  THR A 291      21.423  51.642  32.786  1.00  0.00           H0.      0
ATOM   4515  CG2 THR A 291      21.839  51.343  34.874  1.00  0.00           C0.      0
ATOM   4516 HG21 THR A 291      21.861  50.258  34.983  1.00  0.00           H0.      0
ATOM   4517 HG22 THR A 291      22.490  51.746  35.649  1.00  0.00           H0.      0
ATOM   4518 HG23 THR A 291      20.827  51.676  35.105  1.00  0.00           H0.      0
ATOM   4519  OG1 THR A 291      22.343  53.229  33.428  1.00  0.00           O0.      0
ATOM   4520  HG1 THR A 291      21.471  53.440  33.086  1.00  0.00           H0.      0
ATOM   4521  C   THR A 291      23.785  51.728  31.534  1.00  0.00           C0.      0
ATOM   4522  O   THR A 291      24.592  52.608  31.320  1.00  0.00           O0.      0
ATOM   4523  N   GLY A 292      22.987  51.310  30.531  1.00  0.00           N0.      0
ATOM   4524  H   GLY A 292      22.510  50.441  30.726  1.00  0.00           H0.      0
ATOM   4525  CA  GLY A 292      23.126  51.755  29.167  1.00  0.00           C0.      0
ATOM   4526  HA2 GLY A 292      23.730  52.663  29.139  1.00  0.00           H0.      0
ATOM   4527  HA3 GLY A 292      23.555  50.971  28.543  1.00  0.00           H0.      0
ATOM   4528  C   GLY A 292      21.797  52.160  28.510  1.00  0.00           C0.      0
ATOM   4529  O   GLY A 292      20.964  52.908  29.027  1.00  0.00           O0.      0
ATOM   4530  OXT GLY A 292      21.585  51.810  27.354  1.00  0.00           O0.      0
ATOM   4531  CA' SAM A 293      50.408  46.405  40.595  1.00  0.00           C0.      0
ATOM   4532  CB  SAM A 293      50.045  47.484  41.603  1.00  0.00           C0.      0
ATOM   4533  CG  SAM A 293      51.256  48.068  42.365  1.00  0.00           C0.      0
ATOM   4534  SD  SAM A 293      50.737  48.937  43.967  1.00  0.00           S0.      0
ATOM   4535  C5' SAM A 293      49.357  50.186  43.662  1.00  0.00           C0.      0
ATOM   4536  C4' SAM A 293      49.588  51.329  42.603  1.00  0.00           C0.      0
ATOM   4537  O4' SAM A 293      48.623  52.448  42.705  1.00  0.00           O0.      0
ATOM   4538  C3' SAM A 293      50.996  51.978  42.776  1.00  0.00           C0.      0
ATOM   4539  O3' SAM A 293      51.824  51.746  41.692  1.00  0.00           O0.      0
ATOM   4540  C2' SAM A 293      50.725  53.503  42.922  1.00  0.00           C0.      0
ATOM   4541  O2' SAM A 293      51.615  54.343  42.245  1.00  0.00           O0.      0
ATOM   4542  C1' SAM A 293      49.287  53.632  42.288  1.00  0.00           C0.      0
ATOM   4543  OXT SAM A 293      50.257  44.326  41.750  1.00  0.00           O0.      0
ATOM   4544  N1  SAM A 293      46.440  57.855  41.027  1.00  0.00           N0.      0
ATOM   4545  C2  SAM A 293      47.041  56.899  40.249  1.00  0.00           C0.      0
[truncated: 6,254,513 more chars]
