# Supplementary material for: Computational Investigation of GNMT-Catalyzed Methyl Transfer Reaction: Integrating MD, QM, and ML Approaches
Source: J Comput Chem. Author manuscript; Available in PMC 2026 Jun 29. (PMC13312424; doi:10.1002/jcc.70434)
Supplement: SI-3 [file NIHMS2188582-supplement-SI-3.zip › MD-frame-pdbs/sampling-R2-13500.pdb]

ATOM      1  N   VAL A   1      31.454 122.585 123.257  1.00  0.00           N  
ATOM      2  CA  VAL A   1      32.514 121.856 122.672  1.00  0.00           C  
ATOM      3  C   VAL A   1      32.721 122.075 121.165  1.00  0.00           C  
ATOM      4  O   VAL A   1      31.750 122.495 120.499  1.00  0.00           O  
ATOM      5  CB  VAL A   1      32.510 120.401 122.978  1.00  0.00           C  
ATOM      6  CG1 VAL A   1      32.548 120.054 124.516  1.00  0.00           C  
ATOM      7  CG2 VAL A   1      31.457 119.579 122.244  1.00  0.00           C  
ATOM      8  HA  VAL A   1      33.417 122.286 123.106  1.00  0.00           H  
ATOM      9  HB  VAL A   1      33.428 119.964 122.584  1.00  0.00           H  
ATOM     10 HG11 VAL A   1      33.291 120.707 124.974  1.00  0.00           H  
ATOM     11 HG12 VAL A   1      31.626 120.414 124.973  1.00  0.00           H  
ATOM     12 HG13 VAL A   1      32.838 119.017 124.682  1.00  0.00           H  
ATOM     13 HG21 VAL A   1      31.676 118.549 122.520  1.00  0.00           H  
ATOM     14 HG22 VAL A   1      30.500 119.845 122.694  1.00  0.00           H  
ATOM     15 HG23 VAL A   1      31.446 119.822 121.180  1.00  0.00           H  
ATOM     16  H1  VAL A   1      30.546 122.182 123.079  1.00  0.00           H  
ATOM     17  H2  VAL A   1      31.414 123.507 122.847  1.00  0.00           H  
ATOM     18  H3  VAL A   1      31.578 122.565 124.259  1.00  0.00           H  
ATOM     19  N   ASP A   2      33.906 121.835 120.596  1.00  0.00           N  
ATOM     20  CA  ASP A   2      34.189 121.698 119.208  1.00  0.00           C  
ATOM     21  C   ASP A   2      35.166 120.520 119.081  1.00  0.00           C  
ATOM     22  O   ASP A   2      35.768 120.070 120.055  1.00  0.00           O  
ATOM     23  CB  ASP A   2      34.603 122.996 118.525  1.00  0.00           C  
ATOM     24  CG  ASP A   2      35.948 123.453 118.918  1.00  0.00           C  
ATOM     25  OD1 ASP A   2      36.113 124.266 119.856  1.00  0.00           O  
ATOM     26  OD2 ASP A   2      36.863 122.938 118.236  1.00  0.00           O1-
ATOM     27  H   ASP A   2      34.668 121.497 121.168  1.00  0.00           H  
ATOM     28  HA  ASP A   2      33.211 121.395 118.832  1.00  0.00           H  
ATOM     29  HB2 ASP A   2      34.525 122.856 117.447  1.00  0.00           H  
ATOM     30  HB3 ASP A   2      33.990 123.850 118.814  1.00  0.00           H  
ATOM     31  N   SER A   3      35.269 120.038 117.861  1.00  0.00           N  
ATOM     32  CA  SER A   3      35.985 118.884 117.381  1.00  0.00           C  
ATOM     33  C   SER A   3      35.807 117.472 118.130  1.00  0.00           C  
ATOM     34  O   SER A   3      36.192 116.437 117.526  1.00  0.00           O  
ATOM     35  CB  SER A   3      37.511 119.209 117.458  1.00  0.00           C  
ATOM     36  OG  SER A   3      37.757 120.604 116.937  1.00  0.00           O  
ATOM     37  H   SER A   3      34.659 120.500 117.202  1.00  0.00           H  
ATOM     38  HA  SER A   3      35.534 118.655 116.415  1.00  0.00           H  
ATOM     39  HB2 SER A   3      37.921 119.061 118.458  1.00  0.00           H  
ATOM     40  HB3 SER A   3      38.048 118.491 116.837  1.00  0.00           H  
ATOM     41  HG  SER A   3      37.467 121.229 117.605  1.00  0.00           H  
ATOM     42  N   VAL A   4      35.209 117.434 119.367  1.00  0.00           N  
ATOM     43  CA  VAL A   4      34.589 116.216 120.044  1.00  0.00           C  
ATOM     44  C   VAL A   4      33.138 116.286 120.182  1.00  0.00           C  
ATOM     45  O   VAL A   4      32.549 117.363 120.133  1.00  0.00           O  
ATOM     46  CB  VAL A   4      35.175 115.885 121.441  1.00  0.00           C  
ATOM     47  CG1 VAL A   4      36.740 115.657 121.399  1.00  0.00           C  
ATOM     48  CG2 VAL A   4      34.914 117.090 122.395  1.00  0.00           C  
ATOM     49  H   VAL A   4      35.126 118.320 119.844  1.00  0.00           H  
ATOM     50  HA  VAL A   4      34.868 115.378 119.404  1.00  0.00           H  
ATOM     51  HB  VAL A   4      34.691 114.970 121.779  1.00  0.00           H  
ATOM     52 HG11 VAL A   4      37.032 114.660 121.074  1.00  0.00           H  
ATOM     53 HG12 VAL A   4      37.113 116.346 120.641  1.00  0.00           H  
ATOM     54 HG13 VAL A   4      37.346 115.859 122.282  1.00  0.00           H  
ATOM     55 HG21 VAL A   4      35.466 117.912 121.940  1.00  0.00           H  
ATOM     56 HG22 VAL A   4      33.856 117.356 122.371  1.00  0.00           H  
ATOM     57 HG23 VAL A   4      35.363 116.966 123.380  1.00  0.00           H  
ATOM     58  N   TYR A   5      32.499 115.188 120.425  1.00  0.00           N  
ATOM     59  CA  TYR A   5      31.053 115.033 120.712  1.00  0.00           C  
ATOM     60  C   TYR A   5      30.900 114.645 122.265  1.00  0.00           C  
ATOM     61  O   TYR A   5      29.871 115.061 122.835  1.00  0.00           O  
ATOM     62  CB  TYR A   5      30.370 113.998 119.795  1.00  0.00           C  
ATOM     63  CG  TYR A   5      30.529 114.280 118.331  1.00  0.00           C  
ATOM     64  CD1 TYR A   5      29.627 115.080 117.556  1.00  0.00           C  
ATOM     65  CD2 TYR A   5      31.734 113.751 117.735  1.00  0.00           C  
ATOM     66  CE1 TYR A   5      29.907 115.307 116.171  1.00  0.00           C  
ATOM     67  CE2 TYR A   5      31.985 113.951 116.426  1.00  0.00           C  
ATOM     68  CZ  TYR A   5      31.123 114.752 115.613  1.00  0.00           C  
ATOM     69  OH  TYR A   5      31.396 114.867 114.291  1.00  0.00           O  
ATOM     70  H   TYR A   5      33.012 114.330 120.284  1.00  0.00           H  
ATOM     71  HA  TYR A   5      30.595 116.016 120.590  1.00  0.00           H  
ATOM     72  HB2 TYR A   5      30.711 112.971 119.916  1.00  0.00           H  
ATOM     73  HB3 TYR A   5      29.327 113.852 120.077  1.00  0.00           H  
ATOM     74  HD1 TYR A   5      28.802 115.531 118.087  1.00  0.00           H  
ATOM     75  HD2 TYR A   5      32.355 113.099 118.332  1.00  0.00           H  
ATOM     76  HE1 TYR A   5      29.182 115.868 115.599  1.00  0.00           H  
ATOM     77  HE2 TYR A   5      32.888 113.449 116.110  1.00  0.00           H  
ATOM     78  HH  TYR A   5      30.650 115.333 113.905  1.00  0.00           H  
ATOM     79  N   ARG A   6      31.935 114.125 122.923  1.00  0.00           N  
ATOM     80  CA  ARG A   6      31.955 113.766 124.366  1.00  0.00           C  
ATOM     81  C   ARG A   6      31.847 115.040 125.199  1.00  0.00           C  
ATOM     82  O   ARG A   6      32.678 115.984 125.153  1.00  0.00           O  
ATOM     83  CB  ARG A   6      33.189 112.926 124.630  1.00  0.00           C  
ATOM     84  CG  ARG A   6      33.409 112.477 126.085  1.00  0.00           C  
ATOM     85  CD  ARG A   6      34.692 111.638 126.426  1.00  0.00           C  
ATOM     86  NE  ARG A   6      35.904 112.434 126.125  1.00  0.00           N  
ATOM     87  CZ  ARG A   6      36.549 112.477 124.962  1.00  0.00           C  
ATOM     88  NH1 ARG A   6      37.476 113.298 124.681  1.00  0.00           N1+
ATOM     89  NH2 ARG A   6      36.281 111.612 124.019  1.00  0.00           N  
ATOM     90  H   ARG A   6      32.715 113.785 122.378  1.00  0.00           H  
ATOM     91  HA  ARG A   6      31.033 113.221 124.566  1.00  0.00           H  
ATOM     92  HB2 ARG A   6      33.163 112.048 123.985  1.00  0.00           H  
ATOM     93  HB3 ARG A   6      34.080 113.496 124.366  1.00  0.00           H  
ATOM     94  HG2 ARG A   6      33.475 113.396 126.670  1.00  0.00           H  
ATOM     95  HG3 ARG A   6      32.545 111.946 126.482  1.00  0.00           H  
ATOM     96  HD2 ARG A   6      34.670 111.336 127.474  1.00  0.00           H  
ATOM     97  HD3 ARG A   6      34.665 110.725 125.831  1.00  0.00           H  
ATOM     98  HE  ARG A   6      36.071 113.200 126.764  1.00  0.00           H  
ATOM     99 HH11 ARG A   6      37.572 113.975 125.424  1.00  0.00           H  
ATOM    100 HH12 ARG A   6      37.984 113.313 123.808  1.00  0.00           H  
ATOM    101 HH21 ARG A   6      35.665 110.828 124.171  1.00  0.00           H  
ATOM    102 HH22 ARG A   6      36.827 111.669 123.171  1.00  0.00           H  
ATOM    103  N   THR A   7      30.775 115.199 125.958  1.00  0.00           N  
ATOM    104  CA  THR A   7      30.514 116.278 126.940  1.00  0.00           C  
ATOM    105  C   THR A   7      29.416 115.877 127.916  1.00  0.00           C  
ATOM    106  O   THR A   7      28.613 114.991 127.521  1.00  0.00           O  
ATOM    107  CB  THR A   7      30.251 117.600 126.216  1.00  0.00           C  
ATOM    108  CG2 THR A   7      28.929 117.615 125.455  1.00  0.00           C  
ATOM    109  OG1 THR A   7      30.272 118.619 127.132  1.00  0.00           O  
ATOM    110  H   THR A   7      30.021 114.530 125.890  1.00  0.00           H  
ATOM    111  HA  THR A   7      31.449 116.501 127.453  1.00  0.00           H  
ATOM    112  HB  THR A   7      31.036 117.774 125.481  1.00  0.00           H  
ATOM    113  HG1 THR A   7      31.197 118.737 127.360  1.00  0.00           H  
ATOM    114 HG21 THR A   7      28.788 118.598 125.007  1.00  0.00           H  
ATOM    115 HG22 THR A   7      28.935 116.918 124.616  1.00  0.00           H  
ATOM    116 HG23 THR A   7      28.038 117.414 126.047  1.00  0.00           H  
ATOM    117  N   ARG A   8      29.296 116.544 129.058  1.00  0.00           N  
ATOM    118  CA  ARG A   8      28.179 116.237 129.922  1.00  0.00           C  
ATOM    119  C   ARG A   8      26.996 117.137 129.627  1.00  0.00           C  
ATOM    120  O   ARG A   8      27.128 118.332 129.353  1.00  0.00           O  
ATOM    121  CB  ARG A   8      28.511 116.414 131.417  1.00  0.00           C  
ATOM    122  CG  ARG A   8      29.585 115.374 131.772  1.00  0.00           C  
ATOM    123  CD  ARG A   8      29.724 115.183 133.289  1.00  0.00           C  
ATOM    124  NE  ARG A   8      30.860 114.291 133.561  1.00  0.00           N  
ATOM    125  CZ  ARG A   8      31.073 113.601 134.635  1.00  0.00           C  
ATOM    126  NH1 ARG A   8      31.910 112.645 134.488  1.00  0.00           N1+
ATOM    127  NH2 ARG A   8      30.529 113.863 135.780  1.00  0.00           N  
ATOM    128  H   ARG A   8      29.958 117.295 129.194  1.00  0.00           H  
ATOM    129  HA  ARG A   8      27.858 115.206 129.779  1.00  0.00           H  
ATOM    130  HB2 ARG A   8      28.814 117.420 131.705  1.00  0.00           H  
ATOM    131  HB3 ARG A   8      27.645 116.120 132.010  1.00  0.00           H  
ATOM    132  HG2 ARG A   8      29.445 114.348 131.433  1.00  0.00           H  
ATOM    133  HG3 ARG A   8      30.525 115.706 131.331  1.00  0.00           H  
ATOM    134  HD2 ARG A   8      29.834 116.192 133.686  1.00  0.00           H  
ATOM    135  HD3 ARG A   8      28.790 114.736 133.628  1.00  0.00           H  
ATOM    136  HE  ARG A   8      31.466 114.125 132.771  1.00  0.00           H  
ATOM    137 HH11 ARG A   8      32.266 112.425 133.569  1.00  0.00           H  
ATOM    138 HH12 ARG A   8      31.995 111.929 135.196  1.00  0.00           H  
ATOM    139 HH21 ARG A   8      29.806 114.567 135.794  1.00  0.00           H  
ATOM    140 HH22 ARG A   8      30.793 113.338 136.603  1.00  0.00           H  
ATOM    141  N   SER A   9      25.809 116.652 129.879  1.00  0.00           N  
ATOM    142  CA  SER A   9      24.467 117.169 129.691  1.00  0.00           C  
ATOM    143  C   SER A   9      23.422 116.560 130.746  1.00  0.00           C  
ATOM    144  O   SER A   9      23.730 115.565 131.421  1.00  0.00           O  
ATOM    145  CB  SER A   9      23.997 117.116 128.272  1.00  0.00           C  
ATOM    146  OG  SER A   9      23.664 115.856 127.815  1.00  0.00           O  
ATOM    147  H   SER A   9      25.816 115.675 130.133  1.00  0.00           H  
ATOM    148  HA  SER A   9      24.465 118.237 129.904  1.00  0.00           H  
ATOM    149  HB2 SER A   9      23.105 117.737 128.216  1.00  0.00           H  
ATOM    150  HB3 SER A   9      24.787 117.473 127.611  1.00  0.00           H  
ATOM    151  HG  SER A   9      24.384 115.262 128.040  1.00  0.00           H  
ATOM    152  N   LEU A  10      22.303 117.287 130.910  1.00  0.00           N  
ATOM    153  CA  LEU A  10      21.089 116.801 131.645  1.00  0.00           C  
ATOM    154  C   LEU A  10      21.379 116.305 133.028  1.00  0.00           C  
ATOM    155  O   LEU A  10      20.648 115.450 133.467  1.00  0.00           O  
ATOM    156  CB  LEU A  10      20.336 115.794 130.728  1.00  0.00           C  
ATOM    157  CG  LEU A  10      19.956 116.246 129.343  1.00  0.00           C  
ATOM    158  CD1 LEU A  10      19.088 115.257 128.608  1.00  0.00           C  
ATOM    159  CD2 LEU A  10      19.205 117.577 129.227  1.00  0.00           C  
ATOM    160  H   LEU A  10      22.336 118.104 130.318  1.00  0.00           H  
ATOM    161  HA  LEU A  10      20.381 117.616 131.795  1.00  0.00           H  
ATOM    162  HB2 LEU A  10      20.971 114.911 130.657  1.00  0.00           H  
ATOM    163  HB3 LEU A  10      19.505 115.451 131.345  1.00  0.00           H  
ATOM    164  HG  LEU A  10      20.789 116.333 128.646  1.00  0.00           H  
ATOM    165 HD11 LEU A  10      19.485 114.243 128.659  1.00  0.00           H  
ATOM    166 HD12 LEU A  10      18.049 115.261 128.937  1.00  0.00           H  
ATOM    167 HD13 LEU A  10      19.076 115.477 127.539  1.00  0.00           H  
ATOM    168 HD21 LEU A  10      18.284 117.400 129.785  1.00  0.00           H  
ATOM    169 HD22 LEU A  10      19.843 118.386 129.581  1.00  0.00           H  
ATOM    170 HD23 LEU A  10      18.919 117.831 128.206  1.00  0.00           H  
ATOM    171  N   GLY A  11      22.365 116.905 133.761  1.00  0.00           N  
ATOM    172  CA  GLY A  11      22.696 116.458 135.124  1.00  0.00           C  
ATOM    173  C   GLY A  11      23.244 115.133 135.280  1.00  0.00           C  
ATOM    174  O   GLY A  11      23.457 114.637 136.382  1.00  0.00           O  
ATOM    175  H   GLY A  11      22.890 117.655 133.331  1.00  0.00           H  
ATOM    176  HA2 GLY A  11      23.373 117.175 135.591  1.00  0.00           H  
ATOM    177  HA3 GLY A  11      21.743 116.584 135.636  1.00  0.00           H  
ATOM    178  N   VAL A  12      23.471 114.394 134.130  1.00  0.00           N  
ATOM    179  CA  VAL A  12      24.139 113.115 133.984  1.00  0.00           C  
ATOM    180  C   VAL A  12      25.661 113.180 134.171  1.00  0.00           C  
ATOM    181  O   VAL A  12      26.396 113.874 133.470  1.00  0.00           O  
ATOM    182  CB  VAL A  12      23.852 112.501 132.628  1.00  0.00           C  
ATOM    183  CG1 VAL A  12      24.249 111.119 132.387  1.00  0.00           C  
ATOM    184  CG2 VAL A  12      22.395 112.644 132.127  1.00  0.00           C  
ATOM    185  H   VAL A  12      23.303 114.908 133.276  1.00  0.00           H  
ATOM    186  HA  VAL A  12      23.722 112.400 134.693  1.00  0.00           H  
ATOM    187  HB  VAL A  12      24.411 113.121 131.928  1.00  0.00           H  
ATOM    188 HG11 VAL A  12      23.423 110.430 132.563  1.00  0.00           H  
ATOM    189 HG12 VAL A  12      24.503 110.968 131.337  1.00  0.00           H  
ATOM    190 HG13 VAL A  12      25.143 110.897 132.970  1.00  0.00           H  
ATOM    191 HG21 VAL A  12      22.293 112.126 131.173  1.00  0.00           H  
ATOM    192 HG22 VAL A  12      21.747 112.223 132.896  1.00  0.00           H  
ATOM    193 HG23 VAL A  12      22.180 113.705 132.000  1.00  0.00           H  
ATOM    194  N   ALA A  13      26.031 112.399 135.220  1.00  0.00           N  
ATOM    195  CA  ALA A  13      27.395 112.187 135.632  1.00  0.00           C  
ATOM    196  C   ALA A  13      28.138 111.175 134.736  1.00  0.00           C  
ATOM    197  O   ALA A  13      28.800 110.247 135.235  1.00  0.00           O  
ATOM    198  CB  ALA A  13      27.233 111.772 137.146  1.00  0.00           C  
ATOM    199  H   ALA A  13      25.334 111.811 135.653  1.00  0.00           H  
ATOM    200  HA  ALA A  13      27.905 113.150 135.583  1.00  0.00           H  
ATOM    201  HB1 ALA A  13      26.740 110.803 137.219  1.00  0.00           H  
ATOM    202  HB2 ALA A  13      28.163 111.626 137.697  1.00  0.00           H  
ATOM    203  HB3 ALA A  13      26.802 112.551 137.776  1.00  0.00           H  
ATOM    204  N   ALA A  14      27.963 111.352 133.395  1.00  0.00           N  
ATOM    205  CA  ALA A  14      28.849 110.784 132.346  1.00  0.00           C  
ATOM    206  C   ALA A  14      28.802 111.617 131.092  1.00  0.00           C  
ATOM    207  O   ALA A  14      27.933 112.421 130.880  1.00  0.00           O  
ATOM    208  CB  ALA A  14      28.495 109.323 132.127  1.00  0.00           C  
ATOM    209  H   ALA A  14      27.312 112.062 133.095  1.00  0.00           H  
ATOM    210  HA  ALA A  14      29.865 110.843 132.738  1.00  0.00           H  
ATOM    211  HB1 ALA A  14      27.472 109.261 131.756  1.00  0.00           H  
ATOM    212  HB2 ALA A  14      29.041 108.856 131.307  1.00  0.00           H  
ATOM    213  HB3 ALA A  14      28.666 108.856 133.097  1.00  0.00           H  
ATOM    214  N   GLU A  15      29.718 111.485 130.141  1.00  0.00           N  
ATOM    215  CA  GLU A  15      29.902 112.164 128.882  1.00  0.00           C  
ATOM    216  C   GLU A  15      30.120 111.220 127.678  1.00  0.00           C  
ATOM    217  O   GLU A  15      29.947 111.736 126.572  1.00  0.00           O  
ATOM    218  CB  GLU A  15      31.094 113.163 129.018  1.00  0.00           C  
ATOM    219  CG  GLU A  15      32.489 112.590 129.457  1.00  0.00           C  
ATOM    220  CD  GLU A  15      32.504 112.174 130.921  1.00  0.00           C  
ATOM    221  OE1 GLU A  15      32.428 110.963 131.144  1.00  0.00           O  
ATOM    222  OE2 GLU A  15      32.505 113.134 131.768  1.00  0.00           O1-
ATOM    223  H   GLU A  15      30.507 110.932 130.442  1.00  0.00           H  
ATOM    224  HA  GLU A  15      29.020 112.742 128.603  1.00  0.00           H  
ATOM    225  HB2 GLU A  15      31.279 113.601 128.038  1.00  0.00           H  
ATOM    226  HB3 GLU A  15      30.835 113.927 129.752  1.00  0.00           H  
ATOM    227  HG2 GLU A  15      32.782 111.868 128.694  1.00  0.00           H  
ATOM    228  HG3 GLU A  15      33.254 113.361 129.375  1.00  0.00           H  
ATOM    229  N   GLY A  16      30.510 109.961 127.941  1.00  0.00           N  
ATOM    230  CA  GLY A  16      30.630 109.015 126.852  1.00  0.00           C  
ATOM    231  C   GLY A  16      32.124 108.585 126.557  1.00  0.00           C  
ATOM    232  O   GLY A  16      33.080 108.805 127.311  1.00  0.00           O  
ATOM    233  H   GLY A  16      30.564 109.625 128.892  1.00  0.00           H  
ATOM    234  HA2 GLY A  16      30.140 108.069 127.087  1.00  0.00           H  
ATOM    235  HA3 GLY A  16      30.220 109.542 125.990  1.00  0.00           H  
ATOM    236  N   ILE A  17      32.291 107.840 125.447  1.00  0.00           N  
ATOM    237  CA  ILE A  17      33.446 107.036 125.003  1.00  0.00           C  
ATOM    238  C   ILE A  17      34.665 107.998 124.803  1.00  0.00           C  
ATOM    239  O   ILE A  17      34.565 109.081 124.172  1.00  0.00           O  
ATOM    240  CB  ILE A  17      33.122 106.217 123.708  1.00  0.00           C  
ATOM    241  CG1 ILE A  17      32.287 105.043 124.120  1.00  0.00           C  
ATOM    242  CG2 ILE A  17      34.227 105.886 122.677  1.00  0.00           C  
ATOM    243  CD1 ILE A  17      31.294 104.480 123.074  1.00  0.00           C  
ATOM    244  H   ILE A  17      31.352 107.713 125.095  1.00  0.00           H  
ATOM    245  HA  ILE A  17      33.714 106.306 125.767  1.00  0.00           H  
ATOM    246  HB  ILE A  17      32.465 106.959 123.256  1.00  0.00           H  
ATOM    247 HG12 ILE A  17      33.028 104.273 124.338  1.00  0.00           H  
ATOM    248 HG13 ILE A  17      31.720 105.249 125.027  1.00  0.00           H  
ATOM    249 HG21 ILE A  17      34.553 106.771 122.129  1.00  0.00           H  
ATOM    250 HG22 ILE A  17      35.011 105.362 123.224  1.00  0.00           H  
ATOM    251 HG23 ILE A  17      33.957 105.098 121.975  1.00  0.00           H  
ATOM    252 HD11 ILE A  17      30.678 105.252 122.611  1.00  0.00           H  
ATOM    253 HD12 ILE A  17      31.763 104.035 122.195  1.00  0.00           H  
ATOM    254 HD13 ILE A  17      30.695 103.727 123.585  1.00  0.00           H  
ATOM    255  N   PRO A  18      35.887 107.669 125.346  1.00  0.00           N  
ATOM    256  CA  PRO A  18      37.113 108.447 125.142  1.00  0.00           C  
ATOM    257  C   PRO A  18      37.761 108.305 123.747  1.00  0.00           C  
ATOM    258  O   PRO A  18      37.308 107.472 122.932  1.00  0.00           O  
ATOM    259  CB  PRO A  18      38.128 107.997 126.205  1.00  0.00           C  
ATOM    260  CG  PRO A  18      37.272 107.232 127.249  1.00  0.00           C  
ATOM    261  CD  PRO A  18      36.081 106.763 126.442  1.00  0.00           C  
ATOM    262  HA  PRO A  18      37.111 109.523 125.314  1.00  0.00           H  
ATOM    263  HB2 PRO A  18      38.936 107.378 125.816  1.00  0.00           H  
ATOM    264  HB3 PRO A  18      38.692 108.758 126.745  1.00  0.00           H  
ATOM    265  HG2 PRO A  18      37.763 106.321 127.592  1.00  0.00           H  
ATOM    266  HG3 PRO A  18      37.042 107.888 128.088  1.00  0.00           H  
ATOM    267  HD2 PRO A  18      36.279 105.820 125.931  1.00  0.00           H  
ATOM    268  HD3 PRO A  18      35.279 106.690 127.176  1.00  0.00           H  
ATOM    269  N   ASP A  19      38.693 109.193 123.432  1.00  0.00           N  
ATOM    270  CA  ASP A  19      39.262 109.268 122.024  1.00  0.00           C  
ATOM    271  C   ASP A  19      40.333 108.138 121.868  1.00  0.00           C  
ATOM    272  O   ASP A  19      41.525 108.363 121.864  1.00  0.00           O  
ATOM    273  CB  ASP A  19      39.751 110.753 121.748  1.00  0.00           C  
ATOM    274  CG  ASP A  19      38.604 111.752 121.783  1.00  0.00           C  
ATOM    275  OD1 ASP A  19      38.765 112.833 122.419  1.00  0.00           O  
ATOM    276  OD2 ASP A  19      37.478 111.379 121.354  1.00  0.00           O1-
ATOM    277  H   ASP A  19      39.023 109.949 124.015  1.00  0.00           H  
ATOM    278  HA  ASP A  19      38.457 109.010 121.337  1.00  0.00           H  
ATOM    279  HB2 ASP A  19      40.539 110.939 122.477  1.00  0.00           H  
ATOM    280  HB3 ASP A  19      40.230 110.677 120.773  1.00  0.00           H  
ATOM    281  N   GLN A  20      39.795 106.964 121.638  1.00  0.00           N  
ATOM    282  CA  GLN A  20      40.601 105.760 121.831  1.00  0.00           C  
ATOM    283  C   GLN A  20      41.582 105.470 120.728  1.00  0.00           C  
ATOM    284  O   GLN A  20      42.511 104.734 120.926  1.00  0.00           O  
ATOM    285  CB  GLN A  20      39.669 104.586 122.112  1.00  0.00           C  
ATOM    286  CG  GLN A  20      38.861 104.250 120.922  1.00  0.00           C  
ATOM    287  CD  GLN A  20      37.561 103.432 121.122  1.00  0.00           C  
ATOM    288  NE2 GLN A  20      36.427 104.130 121.371  1.00  0.00           N  
ATOM    289  OE1 GLN A  20      37.548 102.212 121.208  1.00  0.00           O  
ATOM    290  H   GLN A  20      38.789 106.878 121.629  1.00  0.00           H  
ATOM    291  HA  GLN A  20      41.236 105.972 122.690  1.00  0.00           H  
ATOM    292  HB2 GLN A  20      40.285 103.750 122.447  1.00  0.00           H  
ATOM    293  HB3 GLN A  20      38.903 104.854 122.840  1.00  0.00           H  
ATOM    294  HG2 GLN A  20      38.448 105.137 120.442  1.00  0.00           H  
ATOM    295  HG3 GLN A  20      39.499 103.754 120.189  1.00  0.00           H  
ATOM    296 HE21 GLN A  20      35.706 103.643 121.882  1.00  0.00           H  
ATOM    297 HE22 GLN A  20      36.419 105.139 121.430  1.00  0.00           H  
ATOM    298  N   TYR A  21      41.439 106.046 119.536  1.00  0.00           N  
ATOM    299  CA  TYR A  21      42.231 105.835 118.273  1.00  0.00           C  
ATOM    300  C   TYR A  21      43.152 107.047 118.039  1.00  0.00           C  
ATOM    301  O   TYR A  21      44.168 106.918 117.294  1.00  0.00           O  
ATOM    302  CB  TYR A  21      41.315 105.583 117.051  1.00  0.00           C  
ATOM    303  CG  TYR A  21      40.538 104.299 117.253  1.00  0.00           C  
ATOM    304  CD1 TYR A  21      39.163 104.350 117.478  1.00  0.00           C  
ATOM    305  CD2 TYR A  21      41.118 102.995 117.134  1.00  0.00           C  
ATOM    306  CE1 TYR A  21      38.446 103.153 117.486  1.00  0.00           C  
ATOM    307  CE2 TYR A  21      40.385 101.819 117.029  1.00  0.00           C  
ATOM    308  CZ  TYR A  21      38.993 101.837 117.302  1.00  0.00           C  
ATOM    309  OH  TYR A  21      38.165 100.840 116.862  1.00  0.00           O  
ATOM    310  H   TYR A  21      40.626 106.645 119.535  1.00  0.00           H  
ATOM    311  HA  TYR A  21      42.856 104.957 118.439  1.00  0.00           H  
ATOM    312  HB2 TYR A  21      40.707 106.481 116.939  1.00  0.00           H  
ATOM    313  HB3 TYR A  21      41.946 105.442 116.174  1.00  0.00           H  
ATOM    314  HD1 TYR A  21      38.618 105.263 117.667  1.00  0.00           H  
ATOM    315  HD2 TYR A  21      42.189 102.926 117.014  1.00  0.00           H  
ATOM    316  HE1 TYR A  21      37.370 103.244 117.456  1.00  0.00           H  
ATOM    317  HE2 TYR A  21      40.815 100.891 116.683  1.00  0.00           H  
ATOM    318  HH  TYR A  21      37.305 100.786 117.283  1.00  0.00           H  
ATOM    319  N   ALA A  22      42.919 108.196 118.708  1.00  0.00           N  
ATOM    320  CA  ALA A  22      43.657 109.471 118.589  1.00  0.00           C  
ATOM    321  C   ALA A  22      45.205 109.437 118.553  1.00  0.00           C  
ATOM    322  O   ALA A  22      45.848 110.180 117.808  1.00  0.00           O  
ATOM    323  CB  ALA A  22      43.229 110.422 119.761  1.00  0.00           C  
ATOM    324  H   ALA A  22      42.003 108.143 119.132  1.00  0.00           H  
ATOM    325  HA  ALA A  22      43.284 109.962 117.691  1.00  0.00           H  
ATOM    326  HB1 ALA A  22      43.741 110.184 120.693  1.00  0.00           H  
ATOM    327  HB2 ALA A  22      43.478 111.431 119.434  1.00  0.00           H  
ATOM    328  HB3 ALA A  22      42.156 110.388 119.953  1.00  0.00           H  
ATOM    329  N   ASP A  23      45.795 108.590 119.362  1.00  0.00           N  
ATOM    330  CA  ASP A  23      47.294 108.528 119.468  1.00  0.00           C  
ATOM    331  C   ASP A  23      47.978 107.466 118.591  1.00  0.00           C  
ATOM    332  O   ASP A  23      49.189 107.316 118.652  1.00  0.00           O  
ATOM    333  CB  ASP A  23      47.645 108.360 120.935  1.00  0.00           C  
ATOM    334  CG  ASP A  23      47.196 106.999 121.564  1.00  0.00           C  
ATOM    335  OD1 ASP A  23      47.546 106.783 122.744  1.00  0.00           O  
ATOM    336  OD2 ASP A  23      46.448 106.187 120.982  1.00  0.00           O1-
ATOM    337  H   ASP A  23      45.262 108.069 120.043  1.00  0.00           H  
ATOM    338  HA  ASP A  23      47.649 109.538 119.264  1.00  0.00           H  
ATOM    339  HB2 ASP A  23      48.714 108.458 121.121  1.00  0.00           H  
ATOM    340  HB3 ASP A  23      47.172 109.171 121.489  1.00  0.00           H  
ATOM    341  N   GLY A  24      47.139 106.722 117.793  1.00  0.00           N  
ATOM    342  CA  GLY A  24      47.566 105.652 117.000  1.00  0.00           C  
ATOM    343  C   GLY A  24      48.166 104.472 117.749  1.00  0.00           C  
ATOM    344  O   GLY A  24      48.968 103.702 117.160  1.00  0.00           O  
ATOM    345  H   GLY A  24      46.157 106.933 117.899  1.00  0.00           H  
ATOM    346  HA2 GLY A  24      46.773 105.347 116.317  1.00  0.00           H  
ATOM    347  HA3 GLY A  24      48.419 105.984 116.407  1.00  0.00           H  
ATOM    348  N   GLU A  25      47.819 104.205 119.009  1.00  0.00           N  
ATOM    349  CA  GLU A  25      48.420 103.237 119.849  1.00  0.00           C  
ATOM    350  C   GLU A  25      47.889 101.761 119.577  1.00  0.00           C  
ATOM    351  O   GLU A  25      48.669 100.786 119.634  1.00  0.00           O  
ATOM    352  CB  GLU A  25      48.238 103.731 121.295  1.00  0.00           C  
ATOM    353  CG  GLU A  25      49.005 102.826 122.267  1.00  0.00           C  
ATOM    354  CD  GLU A  25      50.474 102.751 122.069  1.00  0.00           C  
ATOM    355  OE1 GLU A  25      51.026 101.711 122.459  1.00  0.00           O  
ATOM    356  OE2 GLU A  25      51.066 103.632 121.434  1.00  0.00           O1-
ATOM    357  H   GLU A  25      47.092 104.802 119.377  1.00  0.00           H  
ATOM    358  HA  GLU A  25      49.486 103.264 119.621  1.00  0.00           H  
ATOM    359  HB2 GLU A  25      48.651 104.740 121.279  1.00  0.00           H  
ATOM    360  HB3 GLU A  25      47.194 103.850 121.584  1.00  0.00           H  
ATOM    361  HG2 GLU A  25      48.824 103.167 123.286  1.00  0.00           H  
ATOM    362  HG3 GLU A  25      48.529 101.852 122.153  1.00  0.00           H  
ATOM    363  N   ALA A  26      46.641 101.709 119.206  1.00  0.00           N  
ATOM    364  CA  ALA A  26      46.072 100.436 118.651  1.00  0.00           C  
ATOM    365  C   ALA A  26      46.478 100.357 117.200  1.00  0.00           C  
ATOM    366  O   ALA A  26      46.880  99.286 116.758  1.00  0.00           O  
ATOM    367  CB  ALA A  26      44.535 100.410 118.713  1.00  0.00           C  
ATOM    368  H   ALA A  26      46.161 102.596 119.137  1.00  0.00           H  
ATOM    369  HA  ALA A  26      46.604  99.680 119.228  1.00  0.00           H  
ATOM    370  HB1 ALA A  26      44.027 101.307 118.358  1.00  0.00           H  
ATOM    371  HB2 ALA A  26      44.102  99.594 118.134  1.00  0.00           H  
ATOM    372  HB3 ALA A  26      44.197 100.131 119.712  1.00  0.00           H  
ATOM    373  N   ALA A  27      46.404 101.422 116.420  1.00  0.00           N  
ATOM    374  CA  ALA A  27      46.897 101.413 115.024  1.00  0.00           C  
ATOM    375  C   ALA A  27      48.309 100.903 114.926  1.00  0.00           C  
ATOM    376  O   ALA A  27      48.483 100.017 114.030  1.00  0.00           O  
ATOM    377  CB  ALA A  27      46.733 102.879 114.466  1.00  0.00           C  
ATOM    378  H   ALA A  27      46.104 102.330 116.748  1.00  0.00           H  
ATOM    379  HA  ALA A  27      46.293 100.723 114.436  1.00  0.00           H  
ATOM    380  HB1 ALA A  27      46.991 102.942 113.409  1.00  0.00           H  
ATOM    381  HB2 ALA A  27      45.766 103.360 114.613  1.00  0.00           H  
ATOM    382  HB3 ALA A  27      47.484 103.518 114.930  1.00  0.00           H  
ATOM    383  N   ARG A  28      49.234 101.088 115.857  1.00  0.00           N  
ATOM    384  CA  ARG A  28      50.582 100.501 115.728  1.00  0.00           C  
ATOM    385  C   ARG A  28      50.690  98.993 115.946  1.00  0.00           C  
ATOM    386  O   ARG A  28      51.788  98.501 115.735  1.00  0.00           O  
ATOM    387  CB  ARG A  28      51.664 101.316 116.453  1.00  0.00           C  
ATOM    388  CG  ARG A  28      51.545 101.407 117.961  1.00  0.00           C  
ATOM    389  CD  ARG A  28      52.656 102.177 118.722  1.00  0.00           C  
ATOM    390  NE  ARG A  28      52.739 101.906 120.109  1.00  0.00           N  
ATOM    391  CZ  ARG A  28      53.514 101.077 120.735  1.00  0.00           C  
ATOM    392  NH1 ARG A  28      54.260 100.224 120.074  1.00  0.00           N1+
ATOM    393  NH2 ARG A  28      53.500 100.950 121.997  1.00  0.00           N  
ATOM    394  H   ARG A  28      49.154 101.797 116.573  1.00  0.00           H  
ATOM    395  HA  ARG A  28      50.837 100.621 114.675  1.00  0.00           H  
ATOM    396  HB2 ARG A  28      52.629 100.828 116.322  1.00  0.00           H  
ATOM    397  HB3 ARG A  28      51.661 102.355 116.123  1.00  0.00           H  
ATOM    398  HG2 ARG A  28      50.676 102.016 118.211  1.00  0.00           H  
ATOM    399  HG3 ARG A  28      51.384 100.455 118.467  1.00  0.00           H  
ATOM    400  HD2 ARG A  28      53.637 101.894 118.341  1.00  0.00           H  
ATOM    401  HD3 ARG A  28      52.446 103.233 118.551  1.00  0.00           H  
ATOM    402  HE  ARG A  28      52.069 102.396 120.684  1.00  0.00           H  
ATOM    403 HH11 ARG A  28      54.198 100.108 119.073  1.00  0.00           H  
ATOM    404 HH12 ARG A  28      54.862  99.600 120.592  1.00  0.00           H  
ATOM    405 HH21 ARG A  28      52.850 101.622 122.375  1.00  0.00           H  
ATOM    406 HH22 ARG A  28      54.095 100.289 122.478  1.00  0.00           H  
ATOM    407  N   VAL A  29      49.602  98.280 116.219  1.00  0.00           N  
ATOM    408  CA  VAL A  29      49.588  96.802 116.539  1.00  0.00           C  
ATOM    409  C   VAL A  29      48.363  96.111 115.875  1.00  0.00           C  
ATOM    410  O   VAL A  29      48.163  94.921 116.225  1.00  0.00           O  
ATOM    411  CB  VAL A  29      49.549  96.621 118.054  1.00  0.00           C  
ATOM    412  CG1 VAL A  29      50.660  97.294 118.832  1.00  0.00           C  
ATOM    413  CG2 VAL A  29      48.250  97.070 118.807  1.00  0.00           C  
ATOM    414  H   VAL A  29      48.689  98.712 116.266  1.00  0.00           H  
ATOM    415  HA  VAL A  29      50.463  96.271 116.165  1.00  0.00           H  
ATOM    416  HB  VAL A  29      49.652  95.552 118.241  1.00  0.00           H  
ATOM    417 HG11 VAL A  29      50.652  98.382 118.782  1.00  0.00           H  
ATOM    418 HG12 VAL A  29      50.538  97.170 119.908  1.00  0.00           H  
ATOM    419 HG13 VAL A  29      51.667  96.905 118.676  1.00  0.00           H  
ATOM    420 HG21 VAL A  29      48.270  96.344 119.619  1.00  0.00           H  
ATOM    421 HG22 VAL A  29      48.292  98.038 119.308  1.00  0.00           H  
ATOM    422 HG23 VAL A  29      47.354  96.908 118.209  1.00  0.00           H  
ATOM    423  N   TRP A  30      47.418  96.706 115.175  1.00  0.00           N  
ATOM    424  CA  TRP A  30      46.125  96.078 114.895  1.00  0.00           C  
ATOM    425  C   TRP A  30      46.165  94.912 113.872  1.00  0.00           C  
ATOM    426  O   TRP A  30      45.300  94.030 113.920  1.00  0.00           O  
ATOM    427  CB  TRP A  30      45.186  97.144 114.268  1.00  0.00           C  
ATOM    428  CG  TRP A  30      43.716  96.873 113.948  1.00  0.00           C  
ATOM    429  CD1 TRP A  30      43.276  96.545 112.698  1.00  0.00           C  
ATOM    430  CD2 TRP A  30      42.551  96.759 114.886  1.00  0.00           C  
ATOM    431  CE2 TRP A  30      41.454  96.492 114.025  1.00  0.00           C  
ATOM    432  CE3 TRP A  30      42.349  96.693 116.321  1.00  0.00           C  
ATOM    433  NE1 TRP A  30      41.925  96.336 112.739  1.00  0.00           N  
ATOM    434  CZ2 TRP A  30      40.124  96.410 114.549  1.00  0.00           C  
ATOM    435  CZ3 TRP A  30      41.037  96.503 116.838  1.00  0.00           C  
ATOM    436  CH2 TRP A  30      39.956  96.448 115.976  1.00  0.00           C  
ATOM    437  H   TRP A  30      47.564  97.650 114.844  1.00  0.00           H  
ATOM    438  HA  TRP A  30      45.739  95.753 115.861  1.00  0.00           H  
ATOM    439  HB2 TRP A  30      45.152  97.883 115.068  1.00  0.00           H  
ATOM    440  HB3 TRP A  30      45.699  97.765 113.533  1.00  0.00           H  
ATOM    441  HD1 TRP A  30      43.917  96.520 111.829  1.00  0.00           H  
ATOM    442  HE1 TRP A  30      41.376  96.019 111.953  1.00  0.00           H  
ATOM    443  HE3 TRP A  30      43.172  96.940 116.972  1.00  0.00           H  
ATOM    444  HZ2 TRP A  30      39.281  96.235 113.899  1.00  0.00           H  
ATOM    445  HZ3 TRP A  30      40.882  96.437 117.905  1.00  0.00           H  
ATOM    446  HH2 TRP A  30      38.990  96.262 116.422  1.00  0.00           H  
ATOM    447  N   GLN A  31      47.163  94.920 112.977  1.00  0.00           N  
ATOM    448  CA  GLN A  31      47.367  93.782 112.079  1.00  0.00           C  
ATOM    449  C   GLN A  31      47.945  92.575 112.790  1.00  0.00           C  
ATOM    450  O   GLN A  31      47.513  91.485 112.519  1.00  0.00           O  
ATOM    451  CB  GLN A  31      48.271  94.113 110.837  1.00  0.00           C  
ATOM    452  CG  GLN A  31      47.738  95.329 109.946  1.00  0.00           C  
ATOM    453  CD  GLN A  31      48.338  95.200 108.525  1.00  0.00           C  
ATOM    454  NE2 GLN A  31      47.757  95.636 107.416  1.00  0.00           N  
ATOM    455  OE1 GLN A  31      49.463  94.744 108.349  1.00  0.00           O  
ATOM    456  H   GLN A  31      47.849  95.653 113.087  1.00  0.00           H  
ATOM    457  HA  GLN A  31      46.421  93.414 111.683  1.00  0.00           H  
ATOM    458  HB2 GLN A  31      49.270  94.305 111.228  1.00  0.00           H  
ATOM    459  HB3 GLN A  31      48.294  93.244 110.179  1.00  0.00           H  
ATOM    460  HG2 GLN A  31      46.650  95.265 109.906  1.00  0.00           H  
ATOM    461  HG3 GLN A  31      48.065  96.247 110.434  1.00  0.00           H  
ATOM    462 HE21 GLN A  31      48.260  95.467 106.556  1.00  0.00           H  
ATOM    463 HE22 GLN A  31      46.804  95.960 107.346  1.00  0.00           H  
ATOM    464  N   LEU A  32      48.786  92.831 113.805  1.00  0.00           N  
ATOM    465  CA  LEU A  32      49.269  91.807 114.673  1.00  0.00           C  
ATOM    466  C   LEU A  32      48.159  91.216 115.499  1.00  0.00           C  
ATOM    467  O   LEU A  32      48.102  90.006 115.613  1.00  0.00           O  
ATOM    468  CB  LEU A  32      50.417  92.365 115.600  1.00  0.00           C  
ATOM    469  CG  LEU A  32      51.681  92.798 114.786  1.00  0.00           C  
ATOM    470  CD1 LEU A  32      52.694  93.586 115.662  1.00  0.00           C  
ATOM    471  CD2 LEU A  32      52.489  91.614 114.248  1.00  0.00           C  
ATOM    472  H   LEU A  32      48.941  93.787 114.090  1.00  0.00           H  
ATOM    473  HA  LEU A  32      49.633  90.944 114.114  1.00  0.00           H  
ATOM    474  HB2 LEU A  32      50.067  93.258 116.119  1.00  0.00           H  
ATOM    475  HB3 LEU A  32      50.800  91.611 116.287  1.00  0.00           H  
ATOM    476  HG  LEU A  32      51.424  93.471 113.968  1.00  0.00           H  
ATOM    477 HD11 LEU A  32      53.188  92.888 116.339  1.00  0.00           H  
ATOM    478 HD12 LEU A  32      53.402  94.172 115.078  1.00  0.00           H  
ATOM    479 HD13 LEU A  32      52.150  94.377 116.180  1.00  0.00           H  
ATOM    480 HD21 LEU A  32      51.886  90.883 113.711  1.00  0.00           H  
ATOM    481 HD22 LEU A  32      53.210  91.824 113.459  1.00  0.00           H  
ATOM    482 HD23 LEU A  32      52.973  91.042 115.040  1.00  0.00           H  
ATOM    483  N   TYR A  33      47.166  92.003 115.946  1.00  0.00           N  
ATOM    484  CA  TYR A  33      45.924  91.650 116.602  1.00  0.00           C  
ATOM    485  C   TYR A  33      44.932  90.923 115.675  1.00  0.00           C  
ATOM    486  O   TYR A  33      44.189  90.071 116.199  1.00  0.00           O  
ATOM    487  CB  TYR A  33      45.384  92.904 117.280  1.00  0.00           C  
ATOM    488  CG  TYR A  33      44.122  92.667 118.096  1.00  0.00           C  
ATOM    489  CD1 TYR A  33      42.893  93.314 117.777  1.00  0.00           C  
ATOM    490  CD2 TYR A  33      44.217  91.734 119.122  1.00  0.00           C  
ATOM    491  CE1 TYR A  33      41.752  92.971 118.481  1.00  0.00           C  
ATOM    492  CE2 TYR A  33      43.069  91.381 119.894  1.00  0.00           C  
ATOM    493  CZ  TYR A  33      41.809  92.025 119.581  1.00  0.00           C  
ATOM    494  OH  TYR A  33      40.634  91.631 120.181  1.00  0.00           O  
ATOM    495  H   TYR A  33      47.264  92.948 115.604  1.00  0.00           H  
ATOM    496  HA  TYR A  33      46.154  91.020 117.462  1.00  0.00           H  
ATOM    497  HB2 TYR A  33      46.167  93.413 117.841  1.00  0.00           H  
ATOM    498  HB3 TYR A  33      45.087  93.611 116.505  1.00  0.00           H  
ATOM    499  HD1 TYR A  33      42.836  94.064 117.003  1.00  0.00           H  
ATOM    500  HD2 TYR A  33      45.158  91.254 119.350  1.00  0.00           H  
ATOM    501  HE1 TYR A  33      40.844  93.499 118.226  1.00  0.00           H  
ATOM    502  HE2 TYR A  33      43.198  90.757 120.767  1.00  0.00           H  
ATOM    503  HH  TYR A  33      39.854  92.120 119.909  1.00  0.00           H  
ATOM    504  N   ILE A  34      44.946  91.088 114.323  1.00  0.00           N  
ATOM    505  CA  ILE A  34      44.213  90.214 113.460  1.00  0.00           C  
ATOM    506  C   ILE A  34      44.897  88.845 113.360  1.00  0.00           C  
ATOM    507  O   ILE A  34      44.226  87.825 113.336  1.00  0.00           O  
ATOM    508  CB  ILE A  34      43.875  90.904 112.165  1.00  0.00           C  
ATOM    509  CG1 ILE A  34      43.024  92.173 112.354  1.00  0.00           C  
ATOM    510  CG2 ILE A  34      43.200  89.851 111.172  1.00  0.00           C  
ATOM    511  CD1 ILE A  34      43.119  93.157 111.119  1.00  0.00           C  
ATOM    512  H   ILE A  34      45.381  91.877 113.867  1.00  0.00           H  
ATOM    513  HA  ILE A  34      43.245  89.956 113.888  1.00  0.00           H  
ATOM    514  HB  ILE A  34      44.893  91.140 111.857  1.00  0.00           H  
ATOM    515 HG12 ILE A  34      42.002  91.807 112.452  1.00  0.00           H  
ATOM    516 HG13 ILE A  34      43.216  92.712 113.282  1.00  0.00           H  
ATOM    517 HG21 ILE A  34      43.868  89.019 110.952  1.00  0.00           H  
ATOM    518 HG22 ILE A  34      42.286  89.479 111.636  1.00  0.00           H  
ATOM    519 HG23 ILE A  34      42.997  90.370 110.235  1.00  0.00           H  
ATOM    520 HD11 ILE A  34      42.684  92.690 110.236  1.00  0.00           H  
ATOM    521 HD12 ILE A  34      42.661  94.143 111.199  1.00  0.00           H  
ATOM    522 HD13 ILE A  34      44.157  93.449 110.958  1.00  0.00           H  
ATOM    523  N   GLY A  35      46.235  88.774 113.361  1.00  0.00           N  
ATOM    524  CA  GLY A  35      46.896  87.572 112.920  1.00  0.00           C  
ATOM    525  C   GLY A  35      46.901  87.166 111.454  1.00  0.00           C  
ATOM    526  O   GLY A  35      47.209  88.018 110.594  1.00  0.00           O  
ATOM    527  H   GLY A  35      46.704  89.656 113.213  1.00  0.00           H  
ATOM    528  HA2 GLY A  35      47.948  87.710 113.170  1.00  0.00           H  
ATOM    529  HA3 GLY A  35      46.730  86.661 113.495  1.00  0.00           H  
ATOM    530  N   ASP A  36      46.682  85.857 111.157  1.00  0.00           N  
ATOM    531  CA  ASP A  36      46.606  85.383 109.834  1.00  0.00           C  
ATOM    532  C   ASP A  36      45.262  85.722 109.117  1.00  0.00           C  
ATOM    533  O   ASP A  36      44.153  85.349 109.413  1.00  0.00           O  
ATOM    534  CB  ASP A  36      46.819  83.846 109.861  1.00  0.00           C  
ATOM    535  CG  ASP A  36      47.216  83.373 108.413  1.00  0.00           C  
ATOM    536  OD1 ASP A  36      47.107  84.128 107.400  1.00  0.00           O  
ATOM    537  OD2 ASP A  36      47.662  82.193 108.320  1.00  0.00           O1-
ATOM    538  H   ASP A  36      46.940  85.118 111.795  1.00  0.00           H  
ATOM    539  HA  ASP A  36      47.463  85.868 109.366  1.00  0.00           H  
ATOM    540  HB2 ASP A  36      47.663  83.681 110.530  1.00  0.00           H  
ATOM    541  HB3 ASP A  36      45.825  83.437 110.042  1.00  0.00           H  
ATOM    542  N   THR A  37      45.328  86.639 108.137  1.00  0.00           N  
ATOM    543  CA  THR A  37      44.172  87.324 107.607  1.00  0.00           C  
ATOM    544  C   THR A  37      43.302  86.421 106.847  1.00  0.00           C  
ATOM    545  O   THR A  37      42.139  86.637 106.678  1.00  0.00           O  
ATOM    546  CB  THR A  37      44.465  88.554 106.740  1.00  0.00           C  
ATOM    547  CG2 THR A  37      45.184  89.694 107.514  1.00  0.00           C  
ATOM    548  OG1 THR A  37      45.312  88.137 105.645  1.00  0.00           O  
ATOM    549  H   THR A  37      46.279  86.867 107.883  1.00  0.00           H  
ATOM    550  HA  THR A  37      43.542  87.582 108.457  1.00  0.00           H  
ATOM    551  HB  THR A  37      43.500  88.893 106.362  1.00  0.00           H  
ATOM    552  HG1 THR A  37      46.081  87.916 106.175  1.00  0.00           H  
ATOM    553 HG21 THR A  37      45.381  90.515 106.824  1.00  0.00           H  
ATOM    554 HG22 THR A  37      44.557  90.046 108.331  1.00  0.00           H  
ATOM    555 HG23 THR A  37      46.130  89.327 107.915  1.00  0.00           H  
ATOM    556  N   ARG A  38      43.927  85.357 106.293  1.00  0.00           N  
ATOM    557  CA  ARG A  38      43.192  84.272 105.556  1.00  0.00           C  
ATOM    558  C   ARG A  38      42.205  83.466 106.399  1.00  0.00           C  
ATOM    559  O   ARG A  38      41.083  83.299 105.910  1.00  0.00           O  
ATOM    560  CB  ARG A  38      44.116  83.235 105.001  1.00  0.00           C  
ATOM    561  CG  ARG A  38      45.302  83.670 104.163  1.00  0.00           C  
ATOM    562  CD  ARG A  38      46.267  82.581 103.815  1.00  0.00           C  
ATOM    563  NE  ARG A  38      47.165  82.207 104.901  1.00  0.00           N  
ATOM    564  CZ  ARG A  38      48.181  81.267 104.861  1.00  0.00           C  
ATOM    565  NH1 ARG A  38      48.499  80.682 103.764  1.00  0.00           N1+
ATOM    566  NH2 ARG A  38      48.817  80.862 105.962  1.00  0.00           N  
ATOM    567  H   ARG A  38      44.919  85.288 106.474  1.00  0.00           H  
ATOM    568  HA  ARG A  38      42.650  84.755 104.743  1.00  0.00           H  
ATOM    569  HB2 ARG A  38      44.583  82.652 105.795  1.00  0.00           H  
ATOM    570  HB3 ARG A  38      43.513  82.509 104.454  1.00  0.00           H  
ATOM    571  HG2 ARG A  38      44.873  84.085 103.251  1.00  0.00           H  
ATOM    572  HG3 ARG A  38      45.861  84.426 104.713  1.00  0.00           H  
ATOM    573  HD2 ARG A  38      45.832  81.707 103.331  1.00  0.00           H  
ATOM    574  HD3 ARG A  38      46.879  83.093 103.072  1.00  0.00           H  
ATOM    575  HE  ARG A  38      47.082  82.646 105.806  1.00  0.00           H  
ATOM    576 HH11 ARG A  38      47.991  80.793 102.899  1.00  0.00           H  
ATOM    577 HH12 ARG A  38      49.324  80.105 103.676  1.00  0.00           H  
ATOM    578 HH21 ARG A  38      48.582  81.360 106.808  1.00  0.00           H  
ATOM    579 HH22 ARG A  38      49.662  80.315 105.878  1.00  0.00           H  
ATOM    580  N   SER A  39      42.604  83.131 107.606  1.00  0.00           N  
ATOM    581  CA  SER A  39      41.757  82.565 108.667  1.00  0.00           C  
ATOM    582  C   SER A  39      40.545  83.436 108.978  1.00  0.00           C  
ATOM    583  O   SER A  39      39.430  82.959 108.961  1.00  0.00           O  
ATOM    584  CB  SER A  39      42.550  82.196 109.897  1.00  0.00           C  
ATOM    585  OG  SER A  39      41.661  81.617 110.835  1.00  0.00           O  
ATOM    586  H   SER A  39      43.600  83.266 107.705  1.00  0.00           H  
ATOM    587  HA  SER A  39      41.355  81.611 108.325  1.00  0.00           H  
ATOM    588  HB2 SER A  39      43.423  81.568 109.721  1.00  0.00           H  
ATOM    589  HB3 SER A  39      42.923  83.124 110.330  1.00  0.00           H  
ATOM    590  HG  SER A  39      42.099  81.329 111.639  1.00  0.00           H  
ATOM    591  N   ARG A  40      40.718  84.770 109.042  1.00  0.00           N  
ATOM    592  CA  ARG A  40      39.504  85.679 109.082  1.00  0.00           C  
ATOM    593  C   ARG A  40      38.699  85.693 107.873  1.00  0.00           C  
ATOM    594  O   ARG A  40      37.488  85.368 107.887  1.00  0.00           O  
ATOM    595  CB  ARG A  40      39.946  87.044 109.475  1.00  0.00           C  
ATOM    596  CG  ARG A  40      38.798  87.997 109.729  1.00  0.00           C  
ATOM    597  CD  ARG A  40      39.258  89.371 110.147  1.00  0.00           C  
ATOM    598  NE  ARG A  40      38.170  90.344 110.085  1.00  0.00           N  
ATOM    599  CZ  ARG A  40      38.014  91.528 110.523  1.00  0.00           C  
ATOM    600  NH1 ARG A  40      38.872  91.916 111.456  1.00  0.00           N1+
ATOM    601  NH2 ARG A  40      37.040  92.298 110.116  1.00  0.00           N  
ATOM    602  H   ARG A  40      41.596  85.252 108.909  1.00  0.00           H  
ATOM    603  HA  ARG A  40      38.824  85.318 109.851  1.00  0.00           H  
ATOM    604  HB2 ARG A  40      40.522  86.952 110.396  1.00  0.00           H  
ATOM    605  HB3 ARG A  40      40.657  87.459 108.763  1.00  0.00           H  
ATOM    606  HG2 ARG A  40      38.273  88.083 108.777  1.00  0.00           H  
ATOM    607  HG3 ARG A  40      38.123  87.555 110.462  1.00  0.00           H  
ATOM    608  HD2 ARG A  40      39.884  89.476 111.033  1.00  0.00           H  
ATOM    609  HD3 ARG A  40      39.968  89.728 109.400  1.00  0.00           H  
ATOM    610  HE  ARG A  40      37.440  90.136 109.418  1.00  0.00           H  
ATOM    611 HH11 ARG A  40      39.571  91.293 111.833  1.00  0.00           H  
ATOM    612 HH12 ARG A  40      38.715  92.835 111.845  1.00  0.00           H  
ATOM    613 HH21 ARG A  40      36.538  92.042 109.276  1.00  0.00           H  
ATOM    614 HH22 ARG A  40      37.095  93.244 110.464  1.00  0.00           H  
ATOM    615  N   THR A  41      39.343  85.877 106.696  1.00  0.00           N  
ATOM    616  CA  THR A  41      38.742  85.988 105.394  1.00  0.00           C  
ATOM    617  C   THR A  41      37.832  84.765 105.188  1.00  0.00           C  
ATOM    618  O   THR A  41      36.695  84.911 104.860  1.00  0.00           O  
ATOM    619  CB  THR A  41      39.794  86.030 104.256  1.00  0.00           C  
ATOM    620  CG2 THR A  41      39.209  86.168 102.845  1.00  0.00           C  
ATOM    621  OG1 THR A  41      40.599  87.157 104.426  1.00  0.00           O  
ATOM    622  H   THR A  41      40.314  86.153 106.666  1.00  0.00           H  
ATOM    623  HA  THR A  41      38.121  86.879 105.301  1.00  0.00           H  
ATOM    624  HB  THR A  41      40.459  85.168 104.309  1.00  0.00           H  
ATOM    625  HG1 THR A  41      41.193  87.066 105.174  1.00  0.00           H  
ATOM    626 HG21 THR A  41      38.696  85.238 102.600  1.00  0.00           H  
ATOM    627 HG22 THR A  41      38.556  87.039 102.811  1.00  0.00           H  
ATOM    628 HG23 THR A  41      40.001  86.271 102.104  1.00  0.00           H  
ATOM    629  N   ALA A  42      38.365  83.527 105.431  1.00  0.00           N  
ATOM    630  CA  ALA A  42      37.669  82.209 105.201  1.00  0.00           C  
ATOM    631  C   ALA A  42      36.310  82.005 106.029  1.00  0.00           C  
ATOM    632  O   ALA A  42      35.596  81.107 105.723  1.00  0.00           O  
ATOM    633  CB  ALA A  42      38.564  81.052 105.710  1.00  0.00           C  
ATOM    634  H   ALA A  42      39.325  83.450 105.740  1.00  0.00           H  
ATOM    635  HA  ALA A  42      37.449  82.009 104.153  1.00  0.00           H  
ATOM    636  HB1 ALA A  42      39.573  81.338 105.417  1.00  0.00           H  
ATOM    637  HB2 ALA A  42      38.585  80.978 106.797  1.00  0.00           H  
ATOM    638  HB3 ALA A  42      38.321  80.112 105.213  1.00  0.00           H  
ATOM    639  N   GLU A  43      36.026  82.828 106.978  1.00  0.00           N  
ATOM    640  CA  GLU A  43      34.860  82.762 107.820  1.00  0.00           C  
ATOM    641  C   GLU A  43      33.606  83.395 107.209  1.00  0.00           C  
ATOM    642  O   GLU A  43      32.509  82.937 107.468  1.00  0.00           O  
ATOM    643  CB  GLU A  43      35.116  83.538 109.143  1.00  0.00           C  
ATOM    644  CG  GLU A  43      36.125  82.835 110.092  1.00  0.00           C  
ATOM    645  CD  GLU A  43      35.748  81.369 110.605  1.00  0.00           C  
ATOM    646  OE1 GLU A  43      34.575  80.929 110.579  1.00  0.00           O  
ATOM    647  OE2 GLU A  43      36.697  80.699 111.199  1.00  0.00           O1-
ATOM    648  H   GLU A  43      36.680  83.582 107.136  1.00  0.00           H  
ATOM    649  HA  GLU A  43      34.498  81.768 108.080  1.00  0.00           H  
ATOM    650  HB2 GLU A  43      35.488  84.549 108.975  1.00  0.00           H  
ATOM    651  HB3 GLU A  43      34.197  83.666 109.714  1.00  0.00           H  
ATOM    652  HG2 GLU A  43      37.116  82.835 109.640  1.00  0.00           H  
ATOM    653  HG3 GLU A  43      36.302  83.482 110.951  1.00  0.00           H  
ATOM    654  N   TYR A  44      33.819  84.453 106.416  1.00  0.00           N  
ATOM    655  CA  TYR A  44      32.690  85.137 105.799  1.00  0.00           C  
ATOM    656  C   TYR A  44      32.850  85.708 104.397  1.00  0.00           C  
ATOM    657  O   TYR A  44      31.904  86.315 103.892  1.00  0.00           O  
ATOM    658  CB  TYR A  44      32.253  86.280 106.676  1.00  0.00           C  
ATOM    659  CG  TYR A  44      33.328  87.230 107.061  1.00  0.00           C  
ATOM    660  CD1 TYR A  44      34.136  86.996 108.204  1.00  0.00           C  
ATOM    661  CD2 TYR A  44      33.411  88.426 106.315  1.00  0.00           C  
ATOM    662  CE1 TYR A  44      35.141  87.966 108.453  1.00  0.00           C  
ATOM    663  CE2 TYR A  44      34.372  89.377 106.632  1.00  0.00           C  
ATOM    664  CZ  TYR A  44      35.308  89.136 107.671  1.00  0.00           C  
ATOM    665  OH  TYR A  44      36.326  90.008 107.933  1.00  0.00           O  
ATOM    666  H   TYR A  44      34.763  84.776 106.260  1.00  0.00           H  
ATOM    667  HA  TYR A  44      31.861  84.432 105.730  1.00  0.00           H  
ATOM    668  HB2 TYR A  44      31.352  86.826 106.400  1.00  0.00           H  
ATOM    669  HB3 TYR A  44      31.808  85.882 107.589  1.00  0.00           H  
ATOM    670  HD1 TYR A  44      33.906  86.170 108.860  1.00  0.00           H  
ATOM    671  HD2 TYR A  44      32.819  88.564 105.423  1.00  0.00           H  
ATOM    672  HE1 TYR A  44      35.685  87.914 109.384  1.00  0.00           H  
ATOM    673  HE2 TYR A  44      34.417  90.256 106.005  1.00  0.00           H  
ATOM    674  HH  TYR A  44      36.247  90.833 107.449  1.00  0.00           H  
ATOM    675  N   LYS A  45      34.021  85.562 103.708  1.00  0.00           N  
ATOM    676  CA  LYS A  45      34.180  86.124 102.266  1.00  0.00           C  
ATOM    677  C   LYS A  45      33.228  85.444 101.265  1.00  0.00           C  
ATOM    678  O   LYS A  45      32.548  86.080 100.449  1.00  0.00           O  
ATOM    679  CB  LYS A  45      35.631  85.989 101.866  1.00  0.00           C  
ATOM    680  CG  LYS A  45      35.920  86.167 100.309  1.00  0.00           C  
ATOM    681  CD  LYS A  45      37.260  85.889  99.691  1.00  0.00           C  
ATOM    682  CE  LYS A  45      37.436  85.823  98.176  1.00  0.00           C  
ATOM    683  NZ  LYS A  45      38.742  85.321  97.657  1.00  0.00           N1+
ATOM    684  H   LYS A  45      34.818  85.226 104.228  1.00  0.00           H  
ATOM    685  HA  LYS A  45      33.968  87.189 102.358  1.00  0.00           H  
ATOM    686  HB2 LYS A  45      36.153  86.757 102.436  1.00  0.00           H  
ATOM    687  HB3 LYS A  45      36.069  85.057 102.224  1.00  0.00           H  
ATOM    688  HG2 LYS A  45      35.225  85.444  99.882  1.00  0.00           H  
ATOM    689  HG3 LYS A  45      35.601  87.190 100.108  1.00  0.00           H  
ATOM    690  HD2 LYS A  45      38.000  86.522 100.183  1.00  0.00           H  
ATOM    691  HD3 LYS A  45      37.509  84.877 100.011  1.00  0.00           H  
ATOM    692  HE2 LYS A  45      36.624  85.260  97.715  1.00  0.00           H  
ATOM    693  HE3 LYS A  45      37.412  86.870  97.877  1.00  0.00           H  
ATOM    694  HZ1 LYS A  45      39.586  85.831  97.875  1.00  0.00           H  
ATOM    695  HZ2 LYS A  45      38.895  84.363  97.938  1.00  0.00           H  
ATOM    696  HZ3 LYS A  45      38.721  85.195  96.655  1.00  0.00           H  
ATOM    697  N   ALA A  46      33.003  84.142 101.419  1.00  0.00           N  
ATOM    698  CA  ALA A  46      32.197  83.386 100.403  1.00  0.00           C  
ATOM    699  C   ALA A  46      30.649  83.836 100.732  1.00  0.00           C  
ATOM    700  O   ALA A  46      29.847  84.193  99.868  1.00  0.00           O  
ATOM    701  CB  ALA A  46      32.397  81.899 100.539  1.00  0.00           C  
ATOM    702  H   ALA A  46      33.647  83.545 101.917  1.00  0.00           H  
ATOM    703  HA  ALA A  46      32.551  83.574  99.389  1.00  0.00           H  
ATOM    704  HB1 ALA A  46      31.866  81.312  99.792  1.00  0.00           H  
ATOM    705  HB2 ALA A  46      33.458  81.677 100.421  1.00  0.00           H  
ATOM    706  HB3 ALA A  46      31.957  81.509 101.457  1.00  0.00           H  
ATOM    707  N   TRP A  47      30.176  83.939 101.965  1.00  0.00           N  
ATOM    708  CA  TRP A  47      28.852  84.432 102.467  1.00  0.00           C  
ATOM    709  C   TRP A  47      28.552  85.820 101.933  1.00  0.00           C  
ATOM    710  O   TRP A  47      27.443  86.115 101.465  1.00  0.00           O  
ATOM    711  CB  TRP A  47      28.892  84.310 103.988  1.00  0.00           C  
ATOM    712  CG  TRP A  47      27.608  84.698 104.686  1.00  0.00           C  
ATOM    713  CD1 TRP A  47      26.765  83.855 105.269  1.00  0.00           C  
ATOM    714  CD2 TRP A  47      27.128  86.041 104.953  1.00  0.00           C  
ATOM    715  CE2 TRP A  47      25.886  85.933 105.594  1.00  0.00           C  
ATOM    716  CE3 TRP A  47      27.635  87.382 104.807  1.00  0.00           C  
ATOM    717  NE1 TRP A  47      25.660  84.556 105.623  1.00  0.00           N  
ATOM    718  CZ2 TRP A  47      25.106  86.985 106.115  1.00  0.00           C  
ATOM    719  CZ3 TRP A  47      26.868  88.471 105.313  1.00  0.00           C  
ATOM    720  CH2 TRP A  47      25.621  88.250 105.988  1.00  0.00           C  
ATOM    721  H   TRP A  47      30.803  83.509 102.630  1.00  0.00           H  
ATOM    722  HA  TRP A  47      28.066  83.814 102.035  1.00  0.00           H  
ATOM    723  HB2 TRP A  47      29.065  83.243 104.135  1.00  0.00           H  
ATOM    724  HB3 TRP A  47      29.713  84.882 104.421  1.00  0.00           H  
ATOM    725  HD1 TRP A  47      26.924  82.788 105.302  1.00  0.00           H  
ATOM    726  HE1 TRP A  47      24.895  84.098 106.098  1.00  0.00           H  
ATOM    727  HE3 TRP A  47      28.662  87.553 104.521  1.00  0.00           H  
ATOM    728  HZ2 TRP A  47      24.140  86.705 106.507  1.00  0.00           H  
ATOM    729  HZ3 TRP A  47      27.223  89.490 105.255  1.00  0.00           H  
ATOM    730  HH2 TRP A  47      25.105  89.037 106.518  1.00  0.00           H  
ATOM    731  N   LEU A  48      29.476  86.793 102.045  1.00  0.00           N  
ATOM    732  CA  LEU A  48      29.448  88.159 101.448  1.00  0.00           C  
ATOM    733  C   LEU A  48      29.172  88.057  99.924  1.00  0.00           C  
ATOM    734  O   LEU A  48      28.210  88.577  99.419  1.00  0.00           O  
ATOM    735  CB  LEU A  48      30.720  88.919 101.758  1.00  0.00           C  
ATOM    736  CG  LEU A  48      30.849  89.628 103.113  1.00  0.00           C  
ATOM    737  CD1 LEU A  48      32.187  90.301 103.315  1.00  0.00           C  
ATOM    738  CD2 LEU A  48      29.840  90.718 103.081  1.00  0.00           C  
ATOM    739  H   LEU A  48      30.314  86.450 102.490  1.00  0.00           H  
ATOM    740  HA  LEU A  48      28.612  88.746 101.829  1.00  0.00           H  
ATOM    741  HB2 LEU A  48      31.583  88.328 101.448  1.00  0.00           H  
ATOM    742  HB3 LEU A  48      30.740  89.636 100.938  1.00  0.00           H  
ATOM    743  HG  LEU A  48      30.605  88.917 103.903  1.00  0.00           H  
ATOM    744 HD11 LEU A  48      32.235  90.887 104.232  1.00  0.00           H  
ATOM    745 HD12 LEU A  48      32.972  89.547 103.367  1.00  0.00           H  
ATOM    746 HD13 LEU A  48      32.204  91.051 102.523  1.00  0.00           H  
ATOM    747 HD21 LEU A  48      29.924  91.331 103.979  1.00  0.00           H  
ATOM    748 HD22 LEU A  48      30.064  91.377 102.242  1.00  0.00           H  
ATOM    749 HD23 LEU A  48      28.855  90.250 103.077  1.00  0.00           H  
ATOM    750  N   LEU A  49      29.998  87.339  99.179  1.00  0.00           N  
ATOM    751  CA  LEU A  49      29.966  87.151  97.730  1.00  0.00           C  
ATOM    752  C   LEU A  49      28.661  86.424  97.265  1.00  0.00           C  
ATOM    753  O   LEU A  49      28.108  86.713  96.237  1.00  0.00           O  
ATOM    754  CB  LEU A  49      31.231  86.262  97.220  1.00  0.00           C  
ATOM    755  CG  LEU A  49      32.599  86.977  97.381  1.00  0.00           C  
ATOM    756  CD1 LEU A  49      33.739  85.943  97.328  1.00  0.00           C  
ATOM    757  CD2 LEU A  49      32.908  88.069  96.312  1.00  0.00           C  
ATOM    758  H   LEU A  49      30.709  86.845  99.698  1.00  0.00           H  
ATOM    759  HA  LEU A  49      30.013  88.080  97.162  1.00  0.00           H  
ATOM    760  HB2 LEU A  49      31.226  85.298  97.728  1.00  0.00           H  
ATOM    761  HB3 LEU A  49      31.201  86.067  96.148  1.00  0.00           H  
ATOM    762  HG  LEU A  49      32.786  87.439  98.351  1.00  0.00           H  
ATOM    763 HD11 LEU A  49      33.491  85.380  96.428  1.00  0.00           H  
ATOM    764 HD12 LEU A  49      34.746  86.354  97.384  1.00  0.00           H  
ATOM    765 HD13 LEU A  49      33.654  85.124  98.041  1.00  0.00           H  
ATOM    766 HD21 LEU A  49      32.062  88.736  96.147  1.00  0.00           H  
ATOM    767 HD22 LEU A  49      33.842  88.571  96.564  1.00  0.00           H  
ATOM    768 HD23 LEU A  49      32.964  87.582  95.339  1.00  0.00           H  
ATOM    769  N   GLY A  50      28.106  85.545  98.105  1.00  0.00           N  
ATOM    770  CA  GLY A  50      26.757  84.985  98.002  1.00  0.00           C  
ATOM    771  C   GLY A  50      25.640  85.984  98.045  1.00  0.00           C  
ATOM    772  O   GLY A  50      24.684  85.881  97.237  1.00  0.00           O  
ATOM    773  H   GLY A  50      28.597  85.208  98.920  1.00  0.00           H  
ATOM    774  HA2 GLY A  50      26.697  84.356  97.113  1.00  0.00           H  
ATOM    775  HA3 GLY A  50      26.588  84.434  98.927  1.00  0.00           H  
ATOM    776  N   LEU A  51      25.762  86.862  98.980  1.00  0.00           N  
ATOM    777  CA  LEU A  51      24.784  87.918  99.148  1.00  0.00           C  
ATOM    778  C   LEU A  51      24.944  88.937  97.991  1.00  0.00           C  
ATOM    779  O   LEU A  51      23.937  89.279  97.349  1.00  0.00           O  
ATOM    780  CB  LEU A  51      25.056  88.639 100.493  1.00  0.00           C  
ATOM    781  CG  LEU A  51      24.312  89.964 100.765  1.00  0.00           C  
ATOM    782  CD1 LEU A  51      23.739  90.041 102.205  1.00  0.00           C  
ATOM    783  CD2 LEU A  51      25.309  91.212 100.705  1.00  0.00           C  
ATOM    784  H   LEU A  51      26.471  86.802  99.696  1.00  0.00           H  
ATOM    785  HA  LEU A  51      23.761  87.552  99.066  1.00  0.00           H  
ATOM    786  HB2 LEU A  51      24.810  87.936 101.289  1.00  0.00           H  
ATOM    787  HB3 LEU A  51      26.102  88.895 100.660  1.00  0.00           H  
ATOM    788  HG  LEU A  51      23.475  90.089 100.078  1.00  0.00           H  
ATOM    789 HD11 LEU A  51      23.471  91.068 102.450  1.00  0.00           H  
ATOM    790 HD12 LEU A  51      22.859  89.403 102.290  1.00  0.00           H  
ATOM    791 HD13 LEU A  51      24.502  89.790 102.942  1.00  0.00           H  
ATOM    792 HD21 LEU A  51      25.569  91.375  99.658  1.00  0.00           H  
ATOM    793 HD22 LEU A  51      24.738  92.087 101.013  1.00  0.00           H  
ATOM    794 HD23 LEU A  51      26.196  90.965 101.287  1.00  0.00           H  
ATOM    795  N   LEU A  52      26.182  89.409  97.685  1.00  0.00           N  
ATOM    796  CA  LEU A  52      26.416  90.296  96.550  1.00  0.00           C  
ATOM    797  C   LEU A  52      25.919  89.760  95.153  1.00  0.00           C  
ATOM    798  O   LEU A  52      25.081  90.391  94.482  1.00  0.00           O  
ATOM    799  CB  LEU A  52      27.847  90.768  96.567  1.00  0.00           C  
ATOM    800  CG  LEU A  52      28.338  91.572  97.746  1.00  0.00           C  
ATOM    801  CD1 LEU A  52      29.866  91.684  97.608  1.00  0.00           C  
ATOM    802  CD2 LEU A  52      27.667  92.943  97.840  1.00  0.00           C  
ATOM    803  H   LEU A  52      26.936  89.001  98.219  1.00  0.00           H  
ATOM    804  HA  LEU A  52      25.792  91.170  96.732  1.00  0.00           H  
ATOM    805  HB2 LEU A  52      28.419  89.850  96.435  1.00  0.00           H  
ATOM    806  HB3 LEU A  52      28.037  91.333  95.654  1.00  0.00           H  
ATOM    807  HG  LEU A  52      28.203  90.933  98.620  1.00  0.00           H  
ATOM    808 HD11 LEU A  52      30.083  92.007  96.589  1.00  0.00           H  
ATOM    809 HD12 LEU A  52      30.191  92.232  98.491  1.00  0.00           H  
ATOM    810 HD13 LEU A  52      30.200  90.648  97.655  1.00  0.00           H  
ATOM    811 HD21 LEU A  52      28.075  93.556  98.643  1.00  0.00           H  
ATOM    812 HD22 LEU A  52      27.852  93.487  96.913  1.00  0.00           H  
ATOM    813 HD23 LEU A  52      26.601  92.854  98.048  1.00  0.00           H  
ATOM    814  N   ARG A  53      26.393  88.543  94.799  1.00  0.00           N  
ATOM    815  CA  ARG A  53      25.920  87.874  93.522  1.00  0.00           C  
ATOM    816  C   ARG A  53      24.423  87.700  93.427  1.00  0.00           C  
ATOM    817  O   ARG A  53      23.842  88.009  92.421  1.00  0.00           O  
ATOM    818  CB  ARG A  53      26.776  86.662  93.158  1.00  0.00           C  
ATOM    819  CG  ARG A  53      28.179  86.990  92.766  1.00  0.00           C  
ATOM    820  CD  ARG A  53      29.107  85.745  92.899  1.00  0.00           C  
ATOM    821  NE  ARG A  53      30.458  86.057  92.518  1.00  0.00           N  
ATOM    822  CZ  ARG A  53      31.542  85.351  92.759  1.00  0.00           C  
ATOM    823  NH1 ARG A  53      31.495  84.265  93.546  1.00  0.00           N1+
ATOM    824  NH2 ARG A  53      32.708  85.704  92.345  1.00  0.00           N  
ATOM    825  H   ARG A  53      27.133  88.158  95.370  1.00  0.00           H  
ATOM    826  HA  ARG A  53      26.028  88.620  92.734  1.00  0.00           H  
ATOM    827  HB2 ARG A  53      26.672  85.817  93.839  1.00  0.00           H  
ATOM    828  HB3 ARG A  53      26.323  86.297  92.236  1.00  0.00           H  
ATOM    829  HG2 ARG A  53      28.188  87.348  91.737  1.00  0.00           H  
ATOM    830  HG3 ARG A  53      28.527  87.720  93.497  1.00  0.00           H  
ATOM    831  HD2 ARG A  53      29.138  85.508  93.963  1.00  0.00           H  
ATOM    832  HD3 ARG A  53      28.585  84.900  92.451  1.00  0.00           H  
ATOM    833  HE  ARG A  53      30.630  86.963  92.106  1.00  0.00           H  
ATOM    834 HH11 ARG A  53      30.587  83.834  93.652  1.00  0.00           H  
ATOM    835 HH12 ARG A  53      32.336  83.745  93.753  1.00  0.00           H  
ATOM    836 HH21 ARG A  53      32.802  86.518  91.754  1.00  0.00           H  
ATOM    837 HH22 ARG A  53      33.468  85.048  92.234  1.00  0.00           H  
ATOM    838  N   GLN A  54      23.733  87.435  94.584  1.00  0.00           N  
ATOM    839  CA  GLN A  54      22.300  87.324  94.650  1.00  0.00           C  
ATOM    840  C   GLN A  54      21.536  88.580  94.171  1.00  0.00           C  
ATOM    841  O   GLN A  54      20.350  88.438  93.786  1.00  0.00           O  
ATOM    842  CB  GLN A  54      21.961  86.815  96.060  1.00  0.00           C  
ATOM    843  CG  GLN A  54      20.478  86.614  96.404  1.00  0.00           C  
ATOM    844  CD  GLN A  54      19.977  85.241  95.934  1.00  0.00           C  
ATOM    845  NE2 GLN A  54      19.037  84.592  96.562  1.00  0.00           N  
ATOM    846  OE1 GLN A  54      20.498  84.661  95.008  1.00  0.00           O  
ATOM    847  H   GLN A  54      24.272  87.111  95.374  1.00  0.00           H  
ATOM    848  HA  GLN A  54      22.054  86.626  93.850  1.00  0.00           H  
ATOM    849  HB2 GLN A  54      22.497  85.893  96.284  1.00  0.00           H  
ATOM    850  HB3 GLN A  54      22.387  87.545  96.747  1.00  0.00           H  
ATOM    851  HG2 GLN A  54      20.501  86.599  97.494  1.00  0.00           H  
ATOM    852  HG3 GLN A  54      19.810  87.390  96.030  1.00  0.00           H  
ATOM    853 HE21 GLN A  54      18.690  83.693  96.260  1.00  0.00           H  
ATOM    854 HE22 GLN A  54      18.514  85.057  97.291  1.00  0.00           H  
ATOM    855  N   HIP A  55      22.171  89.767  94.167  1.00  0.00           N  
ATOM    856  CA  HIP A  55      21.692  91.122  93.776  1.00  0.00           C  
ATOM    857  C   HIP A  55      22.476  91.759  92.660  1.00  0.00           C  
ATOM    858  O   HIP A  55      22.337  92.852  92.239  1.00  0.00           O  
ATOM    859  CB  HIP A  55      21.453  92.015  95.008  1.00  0.00           C  
ATOM    860  CG  HIP A  55      20.817  93.355  94.653  1.00  0.00           C  
ATOM    861  CD2 HIP A  55      21.385  94.592  94.831  1.00  0.00           C  
ATOM    862  ND1 HIP A  55      19.718  93.516  93.780  1.00  0.00           N1+
ATOM    863  CE1 HIP A  55      19.534  94.854  93.604  1.00  0.00           C  
ATOM    864  NE2 HIP A  55      20.578  95.538  94.247  1.00  0.00           N  
ATOM    865  H   HIP A  55      23.154  89.721  94.396  1.00  0.00           H  
ATOM    866  HA  HIP A  55      20.708  90.962  93.336  1.00  0.00           H  
ATOM    867  HB2 HIP A  55      20.875  91.429  95.723  1.00  0.00           H  
ATOM    868  HB3 HIP A  55      22.462  92.117  95.408  1.00  0.00           H  
ATOM    869  HD1 HIP A  55      19.059  92.811  93.485  1.00  0.00           H  
ATOM    870  HD2 HIP A  55      22.351  94.832  95.249  1.00  0.00           H  
ATOM    871  HE1 HIP A  55      18.791  95.302  92.960  1.00  0.00           H  
ATOM    872  HE2 HIP A  55      20.921  96.483  94.149  1.00  0.00           H  
ATOM    873  N   GLY A  56      23.419  90.915  92.126  1.00  0.00           N  
ATOM    874  CA  GLY A  56      24.295  91.355  91.072  1.00  0.00           C  
ATOM    875  C   GLY A  56      25.205  92.552  91.211  1.00  0.00           C  
ATOM    876  O   GLY A  56      25.541  93.365  90.300  1.00  0.00           O  
ATOM    877  H   GLY A  56      23.475  89.950  92.418  1.00  0.00           H  
ATOM    878  HA2 GLY A  56      25.056  90.613  90.834  1.00  0.00           H  
ATOM    879  HA3 GLY A  56      23.639  91.511  90.216  1.00  0.00           H  
ATOM    880  N   CYS A  57      25.578  92.700  92.489  1.00  0.00           N  
ATOM    881  CA  CYS A  57      26.347  93.891  92.941  1.00  0.00           C  
ATOM    882  C   CYS A  57      27.752  94.039  92.322  1.00  0.00           C  
ATOM    883  O   CYS A  57      28.321  93.022  91.985  1.00  0.00           O  
ATOM    884  CB  CYS A  57      26.519  93.910  94.458  1.00  0.00           C  
ATOM    885  SG  CYS A  57      24.992  93.599  95.376  1.00  0.00           S  
ATOM    886  H   CYS A  57      25.127  92.149  93.207  1.00  0.00           H  
ATOM    887  HA  CYS A  57      25.802  94.815  92.750  1.00  0.00           H  
ATOM    888  HB2 CYS A  57      27.287  93.181  94.716  1.00  0.00           H  
ATOM    889  HB3 CYS A  57      26.918  94.868  94.788  1.00  0.00           H  
ATOM    890  HG  CYS A  57      24.917  92.337  94.946  1.00  0.00           H  
ATOM    891  N   HIE A  58      28.197  95.277  92.141  1.00  0.00           N  
ATOM    892  CA  HIE A  58      29.685  95.462  91.787  1.00  0.00           C  
ATOM    893  C   HIE A  58      30.294  96.804  92.336  1.00  0.00           C  
ATOM    894  O   HIE A  58      31.435  96.687  92.840  1.00  0.00           O  
ATOM    895  CB  HIE A  58      29.874  95.379  90.259  1.00  0.00           C  
ATOM    896  CG  HIE A  58      31.219  95.026  89.712  1.00  0.00           C  
ATOM    897  CD2 HIE A  58      32.006  95.831  88.936  1.00  0.00           C  
ATOM    898  ND1 HIE A  58      31.921  93.854  89.988  1.00  0.00           N  
ATOM    899  CE1 HIE A  58      33.111  93.984  89.407  1.00  0.00           C  
ATOM    900  NE2 HIE A  58      33.184  95.188  88.776  1.00  0.00           N  
ATOM    901  H   HIE A  58      27.562  96.062  92.114  1.00  0.00           H  
ATOM    902  HA  HIE A  58      30.239  94.656  92.269  1.00  0.00           H  
ATOM    903  HB2 HIE A  58      29.147  94.675  89.853  1.00  0.00           H  
ATOM    904  HB3 HIE A  58      29.645  96.316  89.750  1.00  0.00           H  
ATOM    905  HD2 HIE A  58      31.739  96.832  88.634  1.00  0.00           H  
ATOM    906  HE1 HIE A  58      33.850  93.206  89.279  1.00  0.00           H  
ATOM    907  HE2 HIE A  58      34.023  95.587  88.379  1.00  0.00           H  
ATOM    908  N   ARG A  59      29.560  97.925  92.270  1.00  0.00           N  
ATOM    909  CA  ARG A  59      30.065  99.176  92.881  1.00  0.00           C  
ATOM    910  C   ARG A  59      29.796  99.163  94.332  1.00  0.00           C  
ATOM    911  O   ARG A  59      28.632  99.322  94.691  1.00  0.00           O  
ATOM    912  CB  ARG A  59      29.436 100.358  92.114  1.00  0.00           C  
ATOM    913  CG  ARG A  59      30.247 101.652  92.402  1.00  0.00           C  
ATOM    914  CD  ARG A  59      29.494 102.950  92.219  1.00  0.00           C  
ATOM    915  NE  ARG A  59      30.333 103.979  92.821  1.00  0.00           N  
ATOM    916  CZ  ARG A  59      30.054 105.224  93.191  1.00  0.00           C  
ATOM    917  NH1 ARG A  59      28.864 105.724  93.162  1.00  0.00           N1+
ATOM    918  NH2 ARG A  59      31.013 106.066  93.635  1.00  0.00           N  
ATOM    919  H   ARG A  59      28.635  97.851  91.872  1.00  0.00           H  
ATOM    920  HA  ARG A  59      31.139  99.219  92.700  1.00  0.00           H  
ATOM    921  HB2 ARG A  59      29.616 100.184  91.054  1.00  0.00           H  
ATOM    922  HB3 ARG A  59      28.386 100.479  92.382  1.00  0.00           H  
ATOM    923  HG2 ARG A  59      30.511 101.668  93.459  1.00  0.00           H  
ATOM    924  HG3 ARG A  59      31.107 101.671  91.733  1.00  0.00           H  
ATOM    925  HD2 ARG A  59      29.327 103.150  91.160  1.00  0.00           H  
ATOM    926  HD3 ARG A  59      28.510 102.813  92.666  1.00  0.00           H  
ATOM    927  HE  ARG A  59      31.305 103.719  92.916  1.00  0.00           H  
ATOM    928 HH11 ARG A  59      28.126 105.051  93.007  1.00  0.00           H  
ATOM    929 HH12 ARG A  59      28.632 106.662  93.456  1.00  0.00           H  
ATOM    930 HH21 ARG A  59      31.972 105.753  93.691  1.00  0.00           H  
ATOM    931 HH22 ARG A  59      30.709 106.994  93.893  1.00  0.00           H  
ATOM    932  N   VAL A  60      30.759  98.892  95.211  1.00  0.00           N  
ATOM    933  CA  VAL A  60      30.465  98.700  96.702  1.00  0.00           C  
ATOM    934  C   VAL A  60      31.219  99.601  97.616  1.00  0.00           C  
ATOM    935  O   VAL A  60      32.313 100.069  97.237  1.00  0.00           O  
ATOM    936  CB  VAL A  60      30.440  97.254  97.116  1.00  0.00           C  
ATOM    937  CG1 VAL A  60      29.407  96.317  96.554  1.00  0.00           C  
ATOM    938  CG2 VAL A  60      31.923  96.734  97.026  1.00  0.00           C  
ATOM    939  H   VAL A  60      31.706  98.826  94.866  1.00  0.00           H  
ATOM    940  HA  VAL A  60      29.450  99.057  96.878  1.00  0.00           H  
ATOM    941  HB  VAL A  60      30.197  97.201  98.177  1.00  0.00           H  
ATOM    942 HG11 VAL A  60      29.447  96.362  95.465  1.00  0.00           H  
ATOM    943 HG12 VAL A  60      29.470  95.308  96.959  1.00  0.00           H  
ATOM    944 HG13 VAL A  60      28.435  96.770  96.752  1.00  0.00           H  
ATOM    945 HG21 VAL A  60      32.596  97.321  97.651  1.00  0.00           H  
ATOM    946 HG22 VAL A  60      32.022  95.672  97.251  1.00  0.00           H  
ATOM    947 HG23 VAL A  60      32.297  96.733  96.002  1.00  0.00           H  
ATOM    948  N   LEU A  61      30.641  99.961  98.788  1.00  0.00           N  
ATOM    949  CA  LEU A  61      31.290 100.815  99.783  1.00  0.00           C  
ATOM    950  C   LEU A  61      31.609 100.037 101.166  1.00  0.00           C  
ATOM    951  O   LEU A  61      30.680  99.721 101.962  1.00  0.00           O  
ATOM    952  CB  LEU A  61      30.495 102.136  99.807  1.00  0.00           C  
ATOM    953  CG  LEU A  61      30.669 102.945 101.106  1.00  0.00           C  
ATOM    954  CD1 LEU A  61      32.076 103.479 101.294  1.00  0.00           C  
ATOM    955  CD2 LEU A  61      29.748 104.136 101.054  1.00  0.00           C  
ATOM    956  H   LEU A  61      29.788  99.462  99.002  1.00  0.00           H  
ATOM    957  HA  LEU A  61      32.230 101.112  99.319  1.00  0.00           H  
ATOM    958  HB2 LEU A  61      30.767 102.815  98.999  1.00  0.00           H  
ATOM    959  HB3 LEU A  61      29.430 101.926  99.711  1.00  0.00           H  
ATOM    960  HG  LEU A  61      30.465 102.301 101.961  1.00  0.00           H  
ATOM    961 HD11 LEU A  61      31.969 104.231 102.076  1.00  0.00           H  
ATOM    962 HD12 LEU A  61      32.854 102.757 101.538  1.00  0.00           H  
ATOM    963 HD13 LEU A  61      32.403 103.980 100.382  1.00  0.00           H  
ATOM    964 HD21 LEU A  61      28.700 103.861 100.928  1.00  0.00           H  
ATOM    965 HD22 LEU A  61      29.764 104.678 101.999  1.00  0.00           H  
ATOM    966 HD23 LEU A  61      29.996 104.781 100.210  1.00  0.00           H  
ATOM    967  N   ASH A  62      32.882  99.839 101.549  1.00  0.00           N  
ATOM    968  CA  ASH A  62      33.265  99.410 102.895  1.00  0.00           C  
ATOM    969  C   ASH A  62      33.297 100.593 103.882  1.00  0.00           C  
ATOM    970  O   ASH A  62      34.224 101.387 103.719  1.00  0.00           O  
ATOM    971  CB  ASH A  62      34.520  98.570 102.856  1.00  0.00           C  
ATOM    972  CG  ASH A  62      34.962  98.114 104.315  1.00  0.00           C  
ATOM    973  OD1 ASH A  62      34.299  98.187 105.306  1.00  0.00           O  
ATOM    974  OD2 ASH A  62      36.205  97.531 104.242  1.00  0.00           O  
ATOM    975  H   ASH A  62      33.598 100.178 100.923  1.00  0.00           H  
ATOM    976  HA  ASH A  62      32.503  98.745 103.302  1.00  0.00           H  
ATOM    977  HB2 ASH A  62      34.344  97.659 102.284  1.00  0.00           H  
ATOM    978  HB3 ASH A  62      35.356  99.136 102.447  1.00  0.00           H  
ATOM    979  HD2 ASH A  62      36.503  97.453 103.332  1.00  0.00           H  
ATOM    980  N   VAL A  63      32.241 100.812 104.788  1.00  0.00           N  
ATOM    981  CA  VAL A  63      32.046 102.058 105.569  1.00  0.00           C  
ATOM    982  C   VAL A  63      32.919 102.188 106.808  1.00  0.00           C  
ATOM    983  O   VAL A  63      33.063 103.328 107.398  1.00  0.00           O  
ATOM    984  CB  VAL A  63      30.534 102.345 105.820  1.00  0.00           C  
ATOM    985  CG1 VAL A  63      29.977 101.679 107.047  1.00  0.00           C  
ATOM    986  CG2 VAL A  63      30.214 103.836 106.009  1.00  0.00           C  
ATOM    987  H   VAL A  63      31.514 100.115 104.858  1.00  0.00           H  
ATOM    988  HA  VAL A  63      32.473 102.795 104.890  1.00  0.00           H  
ATOM    989  HB  VAL A  63      29.978 102.234 104.889  1.00  0.00           H  
ATOM    990 HG11 VAL A  63      30.525 101.982 107.939  1.00  0.00           H  
ATOM    991 HG12 VAL A  63      28.887 101.669 107.052  1.00  0.00           H  
ATOM    992 HG13 VAL A  63      30.327 100.664 106.865  1.00  0.00           H  
ATOM    993 HG21 VAL A  63      30.516 104.228 106.980  1.00  0.00           H  
ATOM    994 HG22 VAL A  63      30.682 104.465 105.251  1.00  0.00           H  
ATOM    995 HG23 VAL A  63      29.140 103.901 105.829  1.00  0.00           H  
ATOM    996  N   ALA A  64      33.575 101.102 107.136  1.00  0.00           N  
ATOM    997  CA  ALA A  64      34.420 100.891 108.372  1.00  0.00           C  
ATOM    998  C   ALA A  64      35.748 100.155 108.120  1.00  0.00           C  
ATOM    999  O   ALA A  64      36.009  99.107 108.654  1.00  0.00           O  
ATOM   1000  CB  ALA A  64      33.647 100.278 109.492  1.00  0.00           C  
ATOM   1001  H   ALA A  64      33.557 100.337 106.477  1.00  0.00           H  
ATOM   1002  HA  ALA A  64      34.750 101.884 108.677  1.00  0.00           H  
ATOM   1003  HB1 ALA A  64      32.779 100.859 109.802  1.00  0.00           H  
ATOM   1004  HB2 ALA A  64      33.344  99.290 109.145  1.00  0.00           H  
ATOM   1005  HB3 ALA A  64      34.220 100.312 110.418  1.00  0.00           H  
ATOM   1006  N   CYS A  65      36.556 100.645 107.182  1.00  0.00           N  
ATOM   1007  CA  CYS A  65      37.674  99.854 106.533  1.00  0.00           C  
ATOM   1008  C   CYS A  65      38.726  99.331 107.530  1.00  0.00           C  
ATOM   1009  O   CYS A  65      39.355  98.268 107.304  1.00  0.00           O  
ATOM   1010  CB  CYS A  65      38.189 100.712 105.353  1.00  0.00           C  
ATOM   1011  SG  CYS A  65      39.362  99.868 104.275  1.00  0.00           S  
ATOM   1012  H   CYS A  65      36.402 101.585 106.845  1.00  0.00           H  
ATOM   1013  HA  CYS A  65      37.225  98.990 106.041  1.00  0.00           H  
ATOM   1014  HB2 CYS A  65      37.465 101.166 104.676  1.00  0.00           H  
ATOM   1015  HB3 CYS A  65      38.735 101.560 105.765  1.00  0.00           H  
ATOM   1016  HG  CYS A  65      40.464 100.344 104.861  1.00  0.00           H  
ATOM   1017  N   GLY A  66      38.976 100.120 108.545  1.00  0.00           N  
ATOM   1018  CA  GLY A  66      40.242 100.055 109.288  1.00  0.00           C  
ATOM   1019  C   GLY A  66      41.506  99.928 108.295  1.00  0.00           C  
ATOM   1020  O   GLY A  66      41.688 100.687 107.400  1.00  0.00           O  
ATOM   1021  H   GLY A  66      38.397 100.904 108.809  1.00  0.00           H  
ATOM   1022  HA2 GLY A  66      40.360 100.917 109.946  1.00  0.00           H  
ATOM   1023  HA3 GLY A  66      40.235  99.054 109.718  1.00  0.00           H  
ATOM   1024  N   THR A  67      42.351  98.941 108.572  1.00  0.00           N  
ATOM   1025  CA  THR A  67      43.590  98.550 107.892  1.00  0.00           C  
ATOM   1026  C   THR A  67      43.383  97.810 106.548  1.00  0.00           C  
ATOM   1027  O   THR A  67      44.287  97.862 105.728  1.00  0.00           O  
ATOM   1028  CB  THR A  67      44.583  97.816 108.770  1.00  0.00           C  
ATOM   1029  CG2 THR A  67      44.870  98.657 110.056  1.00  0.00           C  
ATOM   1030  OG1 THR A  67      44.120  96.580 109.201  1.00  0.00           O  
ATOM   1031  H   THR A  67      42.106  98.345 109.350  1.00  0.00           H  
ATOM   1032  HA  THR A  67      44.088  99.502 107.707  1.00  0.00           H  
ATOM   1033  HB  THR A  67      45.551  97.793 108.270  1.00  0.00           H  
ATOM   1034  HG1 THR A  67      44.159  95.909 108.515  1.00  0.00           H  
ATOM   1035 HG21 THR A  67      45.629  98.202 110.693  1.00  0.00           H  
ATOM   1036 HG22 THR A  67      45.147  99.669 109.759  1.00  0.00           H  
ATOM   1037 HG23 THR A  67      43.893  98.855 110.499  1.00  0.00           H  
ATOM   1038  N   GLY A  68      42.185  97.291 106.206  1.00  0.00           N  
ATOM   1039  CA  GLY A  68      41.829  96.886 104.790  1.00  0.00           C  
ATOM   1040  C   GLY A  68      41.001  95.564 104.567  1.00  0.00           C  
ATOM   1041  O   GLY A  68      40.544  95.356 103.447  1.00  0.00           O  
ATOM   1042  H   GLY A  68      41.510  97.253 106.956  1.00  0.00           H  
ATOM   1043  HA2 GLY A  68      41.199  97.754 104.595  1.00  0.00           H  
ATOM   1044  HA3 GLY A  68      42.648  96.947 104.072  1.00  0.00           H  
ATOM   1045  N   VAL A  69      40.984  94.722 105.627  1.00  0.00           N  
ATOM   1046  CA  VAL A  69      40.690  93.328 105.421  1.00  0.00           C  
ATOM   1047  C   VAL A  69      39.354  93.008 104.769  1.00  0.00           C  
ATOM   1048  O   VAL A  69      39.297  92.310 103.763  1.00  0.00           O  
ATOM   1049  CB  VAL A  69      41.047  92.467 106.618  1.00  0.00           C  
ATOM   1050  CG1 VAL A  69      39.862  92.540 107.637  1.00  0.00           C  
ATOM   1051  CG2 VAL A  69      41.166  90.996 106.330  1.00  0.00           C  
ATOM   1052  H   VAL A  69      41.210  95.086 106.542  1.00  0.00           H  
ATOM   1053  HA  VAL A  69      41.440  92.980 104.711  1.00  0.00           H  
ATOM   1054  HB  VAL A  69      42.011  92.657 107.090  1.00  0.00           H  
ATOM   1055 HG11 VAL A  69      39.420  93.520 107.818  1.00  0.00           H  
ATOM   1056 HG12 VAL A  69      39.081  91.849 107.318  1.00  0.00           H  
ATOM   1057 HG13 VAL A  69      40.342  92.287 108.581  1.00  0.00           H  
ATOM   1058 HG21 VAL A  69      41.862  90.730 105.535  1.00  0.00           H  
ATOM   1059 HG22 VAL A  69      41.490  90.513 107.252  1.00  0.00           H  
ATOM   1060 HG23 VAL A  69      40.301  90.405 106.034  1.00  0.00           H  
ATOM   1061  N   ASP A  70      38.319  93.640 105.229  1.00  0.00           N  
ATOM   1062  CA  ASP A  70      36.953  93.512 104.615  1.00  0.00           C  
ATOM   1063  C   ASP A  70      36.683  94.183 103.246  1.00  0.00           C  
ATOM   1064  O   ASP A  70      35.626  93.989 102.567  1.00  0.00           O  
ATOM   1065  CB  ASP A  70      35.968  94.033 105.584  1.00  0.00           C  
ATOM   1066  CG  ASP A  70      36.207  93.608 107.038  1.00  0.00           C  
ATOM   1067  OD1 ASP A  70      36.107  94.573 107.895  1.00  0.00           O  
ATOM   1068  OD2 ASP A  70      36.448  92.428 107.300  1.00  0.00           O1-
ATOM   1069  H   ASP A  70      38.494  94.284 105.989  1.00  0.00           H  
ATOM   1070  HA  ASP A  70      36.693  92.455 104.558  1.00  0.00           H  
ATOM   1071  HB2 ASP A  70      36.037  95.112 105.445  1.00  0.00           H  
ATOM   1072  HB3 ASP A  70      34.991  93.618 105.336  1.00  0.00           H  
ATOM   1073  N   SER A  71      37.678  94.873 102.700  1.00  0.00           N  
ATOM   1074  CA  SER A  71      37.762  95.423 101.343  1.00  0.00           C  
ATOM   1075  C   SER A  71      38.707  94.531 100.509  1.00  0.00           C  
ATOM   1076  O   SER A  71      38.270  94.260  99.335  1.00  0.00           O  
ATOM   1077  CB  SER A  71      38.354  96.797 101.301  1.00  0.00           C  
ATOM   1078  OG  SER A  71      37.498  97.693 101.876  1.00  0.00           O  
ATOM   1079  H   SER A  71      38.425  94.859 103.380  1.00  0.00           H  
ATOM   1080  HA  SER A  71      36.800  95.357 100.834  1.00  0.00           H  
ATOM   1081  HB2 SER A  71      39.289  96.868 101.858  1.00  0.00           H  
ATOM   1082  HB3 SER A  71      38.520  97.128 100.276  1.00  0.00           H  
ATOM   1083  HG  SER A  71      37.582  98.538 101.425  1.00  0.00           H  
ATOM   1084  N   ILE A  72      39.856  94.097 101.057  1.00  0.00           N  
ATOM   1085  CA  ILE A  72      40.865  93.450 100.252  1.00  0.00           C  
ATOM   1086  C   ILE A  72      40.286  92.157  99.642  1.00  0.00           C  
ATOM   1087  O   ILE A  72      40.400  91.966  98.440  1.00  0.00           O  
ATOM   1088  CB  ILE A  72      42.234  93.353 101.008  1.00  0.00           C  
ATOM   1089  CG1 ILE A  72      42.953  94.803 101.076  1.00  0.00           C  
ATOM   1090  CG2 ILE A  72      43.127  92.260 100.360  1.00  0.00           C  
ATOM   1091  CD1 ILE A  72      44.303  94.864 101.781  1.00  0.00           C  
ATOM   1092  H   ILE A  72      40.012  94.519 101.961  1.00  0.00           H  
ATOM   1093  HA  ILE A  72      41.007  94.112  99.398  1.00  0.00           H  
ATOM   1094  HB  ILE A  72      41.998  92.932 101.985  1.00  0.00           H  
ATOM   1095 HG12 ILE A  72      43.126  95.157 100.060  1.00  0.00           H  
ATOM   1096 HG13 ILE A  72      42.153  95.400 101.514  1.00  0.00           H  
ATOM   1097 HG21 ILE A  72      44.047  92.173 100.938  1.00  0.00           H  
ATOM   1098 HG22 ILE A  72      42.602  91.307 100.435  1.00  0.00           H  
ATOM   1099 HG23 ILE A  72      43.375  92.466  99.318  1.00  0.00           H  
ATOM   1100 HD11 ILE A  72      44.982  94.208 101.236  1.00  0.00           H  
ATOM   1101 HD12 ILE A  72      44.689  95.881 101.728  1.00  0.00           H  
ATOM   1102 HD13 ILE A  72      44.166  94.654 102.841  1.00  0.00           H  
ATOM   1103  N   MET A  73      39.506  91.419 100.385  1.00  0.00           N  
ATOM   1104  CA  MET A  73      38.811  90.162  99.998  1.00  0.00           C  
ATOM   1105  C   MET A  73      37.810  90.298  98.777  1.00  0.00           C  
ATOM   1106  O   MET A  73      37.351  89.337  98.160  1.00  0.00           O  
ATOM   1107  CB  MET A  73      38.125  89.604 101.200  1.00  0.00           C  
ATOM   1108  CG  MET A  73      37.103  90.599 101.737  1.00  0.00           C  
ATOM   1109  SD  MET A  73      36.081  89.900 103.076  1.00  0.00           S  
ATOM   1110  CE  MET A  73      37.300  89.560 104.344  1.00  0.00           C  
ATOM   1111  H   MET A  73      39.348  91.735 101.331  1.00  0.00           H  
ATOM   1112  HA  MET A  73      39.573  89.448  99.684  1.00  0.00           H  
ATOM   1113  HB2 MET A  73      37.680  88.630 100.991  1.00  0.00           H  
ATOM   1114  HB3 MET A  73      38.815  89.442 102.029  1.00  0.00           H  
ATOM   1115  HG2 MET A  73      37.598  91.451 102.203  1.00  0.00           H  
ATOM   1116  HG3 MET A  73      36.400  90.930 100.972  1.00  0.00           H  
ATOM   1117  HE1 MET A  73      36.773  89.224 105.238  1.00  0.00           H  
ATOM   1118  HE2 MET A  73      38.062  88.829 104.074  1.00  0.00           H  
ATOM   1119  HE3 MET A  73      37.766  90.514 104.585  1.00  0.00           H  
ATOM   1120  N   LEU A  74      37.338  91.557  98.468  1.00  0.00           N  
ATOM   1121  CA  LEU A  74      36.496  91.947  97.415  1.00  0.00           C  
ATOM   1122  C   LEU A  74      37.328  92.513  96.262  1.00  0.00           C  
ATOM   1123  O   LEU A  74      36.977  92.413  95.094  1.00  0.00           O  
ATOM   1124  CB  LEU A  74      35.413  93.033  97.768  1.00  0.00           C  
ATOM   1125  CG  LEU A  74      34.540  92.746  99.016  1.00  0.00           C  
ATOM   1126  CD1 LEU A  74      33.495  93.806  99.190  1.00  0.00           C  
ATOM   1127  CD2 LEU A  74      33.814  91.331  98.940  1.00  0.00           C  
ATOM   1128  H   LEU A  74      37.688  92.348  98.990  1.00  0.00           H  
ATOM   1129  HA  LEU A  74      35.978  91.035  97.117  1.00  0.00           H  
ATOM   1130  HB2 LEU A  74      35.914  93.993  97.900  1.00  0.00           H  
ATOM   1131  HB3 LEU A  74      34.737  93.162  96.922  1.00  0.00           H  
ATOM   1132  HG  LEU A  74      35.231  92.776  99.858  1.00  0.00           H  
ATOM   1133 HD11 LEU A  74      34.020  94.751  99.050  1.00  0.00           H  
ATOM   1134 HD12 LEU A  74      32.783  93.647  98.379  1.00  0.00           H  
ATOM   1135 HD13 LEU A  74      32.996  93.709 100.154  1.00  0.00           H  
ATOM   1136 HD21 LEU A  74      34.524  90.564  99.251  1.00  0.00           H  
ATOM   1137 HD22 LEU A  74      33.023  91.277  99.689  1.00  0.00           H  
ATOM   1138 HD23 LEU A  74      33.208  91.250  98.039  1.00  0.00           H  
ATOM   1139  N   VAL A  75      38.528  93.154  96.581  1.00  0.00           N  
ATOM   1140  CA  VAL A  75      39.457  93.646  95.544  1.00  0.00           C  
ATOM   1141  C   VAL A  75      40.102  92.436  94.910  1.00  0.00           C  
ATOM   1142  O   VAL A  75      40.321  92.465  93.687  1.00  0.00           O  
ATOM   1143  CB  VAL A  75      40.540  94.591  96.130  1.00  0.00           C  
ATOM   1144  CG1 VAL A  75      41.581  94.898  95.044  1.00  0.00           C  
ATOM   1145  CG2 VAL A  75      39.962  95.884  96.713  1.00  0.00           C  
ATOM   1146  H   VAL A  75      38.797  93.310  97.542  1.00  0.00           H  
ATOM   1147  HA  VAL A  75      38.920  94.225  94.793  1.00  0.00           H  
ATOM   1148  HB  VAL A  75      41.094  94.073  96.912  1.00  0.00           H  
ATOM   1149 HG11 VAL A  75      42.231  95.630  95.521  1.00  0.00           H  
ATOM   1150 HG12 VAL A  75      42.087  94.046  94.588  1.00  0.00           H  
ATOM   1151 HG13 VAL A  75      41.100  95.351  94.178  1.00  0.00           H  
ATOM   1152 HG21 VAL A  75      39.274  96.423  96.060  1.00  0.00           H  
ATOM   1153 HG22 VAL A  75      39.453  95.578  97.627  1.00  0.00           H  
ATOM   1154 HG23 VAL A  75      40.811  96.555  96.848  1.00  0.00           H  
ATOM   1155  N   GLU A  76      40.273  91.315  95.611  1.00  0.00           N  
ATOM   1156  CA  GLU A  76      40.871  90.070  95.217  1.00  0.00           C  
ATOM   1157  C   GLU A  76      39.898  89.199  94.364  1.00  0.00           C  
ATOM   1158  O   GLU A  76      40.330  88.250  93.795  1.00  0.00           O  
ATOM   1159  CB  GLU A  76      41.312  89.230  96.403  1.00  0.00           C  
ATOM   1160  CG  GLU A  76      42.561  89.750  97.207  1.00  0.00           C  
ATOM   1161  CD  GLU A  76      43.895  89.400  96.495  1.00  0.00           C  
ATOM   1162  OE1 GLU A  76      44.829  88.876  97.169  1.00  0.00           O  
ATOM   1163  OE2 GLU A  76      43.958  89.569  95.262  1.00  0.00           O1-
ATOM   1164  H   GLU A  76      40.092  91.309  96.605  1.00  0.00           H  
ATOM   1165  HA  GLU A  76      41.710  90.275  94.552  1.00  0.00           H  
ATOM   1166  HB2 GLU A  76      40.515  89.276  97.145  1.00  0.00           H  
ATOM   1167  HB3 GLU A  76      41.513  88.186  96.162  1.00  0.00           H  
ATOM   1168  HG2 GLU A  76      42.608  90.831  97.340  1.00  0.00           H  
ATOM   1169  HG3 GLU A  76      42.552  89.252  98.176  1.00  0.00           H  
ATOM   1170  N   GLU A  77      38.680  89.627  94.082  1.00  0.00           N  
ATOM   1171  CA  GLU A  77      37.743  89.187  93.030  1.00  0.00           C  
ATOM   1172  C   GLU A  77      37.477  90.310  91.951  1.00  0.00           C  
ATOM   1173  O   GLU A  77      36.760  90.164  90.932  1.00  0.00           O  
ATOM   1174  CB  GLU A  77      36.426  88.577  93.622  1.00  0.00           C  
ATOM   1175  CG  GLU A  77      36.616  87.334  94.595  1.00  0.00           C  
ATOM   1176  CD  GLU A  77      37.401  86.108  94.059  1.00  0.00           C  
ATOM   1177  OE1 GLU A  77      37.301  85.832  92.838  1.00  0.00           O  
ATOM   1178  OE2 GLU A  77      38.114  85.443  94.851  1.00  0.00           O1-
ATOM   1179  H   GLU A  77      38.501  90.450  94.640  1.00  0.00           H  
ATOM   1180  HA  GLU A  77      38.132  88.389  92.396  1.00  0.00           H  
ATOM   1181  HB2 GLU A  77      36.044  89.370  94.264  1.00  0.00           H  
ATOM   1182  HB3 GLU A  77      35.779  88.319  92.785  1.00  0.00           H  
ATOM   1183  HG2 GLU A  77      37.207  87.776  95.398  1.00  0.00           H  
ATOM   1184  HG3 GLU A  77      35.686  86.915  94.979  1.00  0.00           H  
ATOM   1185  N   GLY A  78      38.135  91.493  92.079  1.00  0.00           N  
ATOM   1186  CA  GLY A  78      38.087  92.671  91.233  1.00  0.00           C  
ATOM   1187  C   GLY A  78      36.702  93.411  91.285  1.00  0.00           C  
ATOM   1188  O   GLY A  78      36.288  93.848  90.179  1.00  0.00           O  
ATOM   1189  H   GLY A  78      38.907  91.398  92.724  1.00  0.00           H  
ATOM   1190  HA2 GLY A  78      38.819  93.431  91.506  1.00  0.00           H  
ATOM   1191  HA3 GLY A  78      38.383  92.356  90.233  1.00  0.00           H  
ATOM   1192  N   PHE A  79      35.887  93.388  92.394  1.00  0.00           N  
ATOM   1193  CA  PHE A  79      34.802  94.340  92.525  1.00  0.00           C  
ATOM   1194  C   PHE A  79      35.354  95.765  92.378  1.00  0.00           C  
ATOM   1195  O   PHE A  79      36.436  96.102  92.815  1.00  0.00           O  
ATOM   1196  CB  PHE A  79      34.181  94.107  93.907  1.00  0.00           C  
ATOM   1197  CG  PHE A  79      33.162  92.969  93.943  1.00  0.00           C  
ATOM   1198  CD1 PHE A  79      33.656  91.638  93.953  1.00  0.00           C  
ATOM   1199  CD2 PHE A  79      31.777  93.138  94.086  1.00  0.00           C  
ATOM   1200  CE1 PHE A  79      32.782  90.564  94.084  1.00  0.00           C  
ATOM   1201  CE2 PHE A  79      30.899  92.025  94.048  1.00  0.00           C  
ATOM   1202  CZ  PHE A  79      31.408  90.751  94.207  1.00  0.00           C  
ATOM   1203  H   PHE A  79      36.168  92.767  93.139  1.00  0.00           H  
ATOM   1204  HA  PHE A  79      34.123  93.981  91.750  1.00  0.00           H  
ATOM   1205  HB2 PHE A  79      34.931  93.914  94.675  1.00  0.00           H  
ATOM   1206  HB3 PHE A  79      33.689  95.035  94.200  1.00  0.00           H  
ATOM   1207  HD1 PHE A  79      34.693  91.394  94.137  1.00  0.00           H  
ATOM   1208  HD2 PHE A  79      31.389  94.142  93.993  1.00  0.00           H  
ATOM   1209  HE1 PHE A  79      33.207  89.579  94.211  1.00  0.00           H  
ATOM   1210  HE2 PHE A  79      29.862  92.310  94.140  1.00  0.00           H  
ATOM   1211  HZ  PHE A  79      30.712  89.924  94.209  1.00  0.00           H  
ATOM   1212  N   SER A  80      34.449  96.671  91.977  1.00  0.00           N  
ATOM   1213  CA  SER A  80      34.592  98.090  92.076  1.00  0.00           C  
ATOM   1214  C   SER A  80      34.414  98.669  93.456  1.00  0.00           C  
ATOM   1215  O   SER A  80      33.357  99.200  93.811  1.00  0.00           O  
ATOM   1216  CB  SER A  80      33.646  98.661  91.001  1.00  0.00           C  
ATOM   1217  OG  SER A  80      34.149  98.426  89.691  1.00  0.00           O  
ATOM   1218  H   SER A  80      33.501  96.347  91.850  1.00  0.00           H  
ATOM   1219  HA  SER A  80      35.590  98.374  91.744  1.00  0.00           H  
ATOM   1220  HB2 SER A  80      32.714  98.113  91.136  1.00  0.00           H  
ATOM   1221  HB3 SER A  80      33.574  99.746  91.080  1.00  0.00           H  
ATOM   1222  HG  SER A  80      33.584  98.743  88.985  1.00  0.00           H  
ATOM   1223  N   VAL A  81      35.461  98.553  94.283  1.00  0.00           N  
ATOM   1224  CA  VAL A  81      35.514  98.882  95.715  1.00  0.00           C  
ATOM   1225  C   VAL A  81      35.846 100.371  96.023  1.00  0.00           C  
ATOM   1226  O   VAL A  81      36.779 100.950  95.455  1.00  0.00           O  
ATOM   1227  CB  VAL A  81      36.494  97.873  96.468  1.00  0.00           C  
ATOM   1228  CG1 VAL A  81      36.359  98.023  97.991  1.00  0.00           C  
ATOM   1229  CG2 VAL A  81      36.046  96.399  96.190  1.00  0.00           C  
ATOM   1230  H   VAL A  81      36.338  98.317  93.840  1.00  0.00           H  
ATOM   1231  HA  VAL A  81      34.484  98.647  95.986  1.00  0.00           H  
ATOM   1232  HB  VAL A  81      37.507  98.093  96.131  1.00  0.00           H  
ATOM   1233 HG11 VAL A  81      36.311  99.072  98.282  1.00  0.00           H  
ATOM   1234 HG12 VAL A  81      35.432  97.570  98.344  1.00  0.00           H  
ATOM   1235 HG13 VAL A  81      37.188  97.571  98.534  1.00  0.00           H  
ATOM   1236 HG21 VAL A  81      36.351  95.986  95.229  1.00  0.00           H  
ATOM   1237 HG22 VAL A  81      36.576  95.808  96.936  1.00  0.00           H  
ATOM   1238 HG23 VAL A  81      34.973  96.276  96.343  1.00  0.00           H  
ATOM   1239  N   THR A  82      35.036 100.982  96.842  1.00  0.00           N  
ATOM   1240  CA  THR A  82      35.448 102.180  97.642  1.00  0.00           C  
ATOM   1241  C   THR A  82      35.427 101.866  99.127  1.00  0.00           C  
ATOM   1242  O   THR A  82      34.840 100.821  99.492  1.00  0.00           O  
ATOM   1243  CB  THR A  82      34.348 103.211  97.272  1.00  0.00           C  
ATOM   1244  CG2 THR A  82      34.303 104.597  97.989  1.00  0.00           C  
ATOM   1245  OG1 THR A  82      34.550 103.598  95.893  1.00  0.00           O  
ATOM   1246  H   THR A  82      34.126 100.610  97.071  1.00  0.00           H  
ATOM   1247  HA  THR A  82      36.407 102.571  97.303  1.00  0.00           H  
ATOM   1248  HB  THR A  82      33.396 102.682  97.338  1.00  0.00           H  
ATOM   1249  HG1 THR A  82      34.316 102.820  95.381  1.00  0.00           H  
ATOM   1250 HG21 THR A  82      34.106 104.419  99.047  1.00  0.00           H  
ATOM   1251 HG22 THR A  82      35.185 105.227  97.869  1.00  0.00           H  
ATOM   1252 HG23 THR A  82      33.472 105.195  97.615  1.00  0.00           H  
ATOM   1253  N   SER A  83      36.097 102.620  99.941  1.00  0.00           N  
ATOM   1254  CA  SER A  83      36.271 102.303 101.350  1.00  0.00           C  
ATOM   1255  C   SER A  83      36.453 103.558 102.182  1.00  0.00           C  
ATOM   1256  O   SER A  83      36.940 104.598 101.669  1.00  0.00           O  
ATOM   1257  CB  SER A  83      37.423 101.369 101.586  1.00  0.00           C  
ATOM   1258  OG  SER A  83      37.190 100.155 100.779  1.00  0.00           O  
ATOM   1259  H   SER A  83      36.518 103.442  99.531  1.00  0.00           H  
ATOM   1260  HA  SER A  83      35.351 101.838 101.706  1.00  0.00           H  
ATOM   1261  HB2 SER A  83      38.402 101.812 101.402  1.00  0.00           H  
ATOM   1262  HB3 SER A  83      37.380 101.051 102.627  1.00  0.00           H  
ATOM   1263  HG  SER A  83      36.261 100.180 100.539  1.00  0.00           H  
ATOM   1264  N   VAL A  84      35.930 103.603 103.419  1.00  0.00           N  
ATOM   1265  CA  VAL A  84      35.858 104.724 104.411  1.00  0.00           C  
ATOM   1266  C   VAL A  84      36.242 104.228 105.803  1.00  0.00           C  
ATOM   1267  O   VAL A  84      35.891 103.132 106.229  1.00  0.00           O  
ATOM   1268  CB  VAL A  84      34.490 105.445 104.370  1.00  0.00           C  
ATOM   1269  CG1 VAL A  84      34.310 106.407 105.597  1.00  0.00           C  
ATOM   1270  CG2 VAL A  84      34.567 106.428 103.162  1.00  0.00           C  
ATOM   1271  H   VAL A  84      35.493 102.768 103.782  1.00  0.00           H  
ATOM   1272  HA  VAL A  84      36.634 105.464 104.215  1.00  0.00           H  
ATOM   1273  HB  VAL A  84      33.624 104.788 104.299  1.00  0.00           H  
ATOM   1274 HG11 VAL A  84      33.624 107.229 105.399  1.00  0.00           H  
ATOM   1275 HG12 VAL A  84      33.924 105.857 106.456  1.00  0.00           H  
ATOM   1276 HG13 VAL A  84      35.263 106.828 105.917  1.00  0.00           H  
ATOM   1277 HG21 VAL A  84      33.664 107.034 103.093  1.00  0.00           H  
ATOM   1278 HG22 VAL A  84      35.381 107.120 103.374  1.00  0.00           H  
ATOM   1279 HG23 VAL A  84      34.728 105.942 102.200  1.00  0.00           H  
ATOM   1280  N   ASP A  85      37.100 104.985 106.528  1.00  0.00           N  
ATOM   1281  CA  ASP A  85      37.284 104.910 107.947  1.00  0.00           C  
ATOM   1282  C   ASP A  85      37.757 106.222 108.515  1.00  0.00           C  
ATOM   1283  O   ASP A  85      38.583 106.824 107.851  1.00  0.00           O  
ATOM   1284  CB  ASP A  85      38.298 103.760 108.189  1.00  0.00           C  
ATOM   1285  CG  ASP A  85      38.152 103.400 109.624  1.00  0.00           C  
ATOM   1286  OD1 ASP A  85      37.660 102.312 109.929  1.00  0.00           O  
ATOM   1287  OD2 ASP A  85      38.576 104.152 110.502  1.00  0.00           O1-
ATOM   1288  H   ASP A  85      37.703 105.653 106.070  1.00  0.00           H  
ATOM   1289  HA  ASP A  85      36.336 104.663 108.424  1.00  0.00           H  
ATOM   1290  HB2 ASP A  85      37.902 102.904 107.641  1.00  0.00           H  
ATOM   1291  HB3 ASP A  85      39.275 104.117 107.860  1.00  0.00           H  
ATOM   1292  N   ALA A  86      37.256 106.614 109.670  1.00  0.00           N  
ATOM   1293  CA  ALA A  86      37.483 107.969 110.169  1.00  0.00           C  
ATOM   1294  C   ALA A  86      38.875 108.075 110.724  1.00  0.00           C  
ATOM   1295  O   ALA A  86      39.384 109.154 111.002  1.00  0.00           O  
ATOM   1296  CB  ALA A  86      36.499 108.360 111.275  1.00  0.00           C  
ATOM   1297  H   ALA A  86      36.570 105.981 110.056  1.00  0.00           H  
ATOM   1298  HA  ALA A  86      37.341 108.725 109.396  1.00  0.00           H  
ATOM   1299  HB1 ALA A  86      35.475 108.424 110.907  1.00  0.00           H  
ATOM   1300  HB2 ALA A  86      36.444 107.722 112.157  1.00  0.00           H  
ATOM   1301  HB3 ALA A  86      36.836 109.310 111.688  1.00  0.00           H  
ATOM   1302  N   SER A  87      39.626 106.973 110.959  1.00  0.00           N  
ATOM   1303  CA  SER A  87      40.969 107.037 111.549  1.00  0.00           C  
ATOM   1304  C   SER A  87      42.032 107.021 110.399  1.00  0.00           C  
ATOM   1305  O   SER A  87      42.330 105.989 109.776  1.00  0.00           O  
ATOM   1306  CB  SER A  87      41.166 105.865 112.440  1.00  0.00           C  
ATOM   1307  OG  SER A  87      42.498 105.923 112.919  1.00  0.00           O  
ATOM   1308  H   SER A  87      39.196 106.098 110.697  1.00  0.00           H  
ATOM   1309  HA  SER A  87      41.109 107.974 112.088  1.00  0.00           H  
ATOM   1310  HB2 SER A  87      40.472 105.912 113.280  1.00  0.00           H  
ATOM   1311  HB3 SER A  87      41.001 104.917 111.928  1.00  0.00           H  
ATOM   1312  HG  SER A  87      42.574 106.608 113.587  1.00  0.00           H  
ATOM   1313  N   ASP A  88      42.755 108.165 110.301  1.00  0.00           N  
ATOM   1314  CA  ASP A  88      43.916 108.346 109.438  1.00  0.00           C  
ATOM   1315  C   ASP A  88      45.084 107.400 109.796  1.00  0.00           C  
ATOM   1316  O   ASP A  88      45.869 106.954 108.907  1.00  0.00           O  
ATOM   1317  CB  ASP A  88      44.364 109.846 109.455  1.00  0.00           C  
ATOM   1318  CG  ASP A  88      44.978 110.194 110.791  1.00  0.00           C  
ATOM   1319  OD1 ASP A  88      44.413 109.724 111.819  1.00  0.00           O  
ATOM   1320  OD2 ASP A  88      45.826 111.127 110.839  1.00  0.00           O1-
ATOM   1321  H   ASP A  88      42.451 108.935 110.879  1.00  0.00           H  
ATOM   1322  HA  ASP A  88      43.595 108.118 108.421  1.00  0.00           H  
ATOM   1323  HB2 ASP A  88      45.097 110.027 108.669  1.00  0.00           H  
ATOM   1324  HB3 ASP A  88      43.571 110.573 109.281  1.00  0.00           H  
ATOM   1325  N   LYS A  89      45.187 107.114 111.093  1.00  0.00           N  
ATOM   1326  CA  LYS A  89      46.243 106.157 111.609  1.00  0.00           C  
ATOM   1327  C   LYS A  89      45.996 104.759 110.973  1.00  0.00           C  
ATOM   1328  O   LYS A  89      46.960 104.151 110.446  1.00  0.00           O  
ATOM   1329  CB  LYS A  89      46.330 106.211 113.146  1.00  0.00           C  
ATOM   1330  CG  LYS A  89      46.698 107.587 113.685  1.00  0.00           C  
ATOM   1331  CD  LYS A  89      48.030 108.212 113.124  1.00  0.00           C  
ATOM   1332  CE  LYS A  89      48.350 109.694 113.494  1.00  0.00           C  
ATOM   1333  NZ  LYS A  89      47.362 110.689 113.021  1.00  0.00           N1+
ATOM   1334  H   LYS A  89      44.589 107.614 111.736  1.00  0.00           H  
ATOM   1335  HA  LYS A  89      47.205 106.478 111.209  1.00  0.00           H  
ATOM   1336  HB2 LYS A  89      45.380 105.963 113.621  1.00  0.00           H  
ATOM   1337  HB3 LYS A  89      47.021 105.476 113.558  1.00  0.00           H  
ATOM   1338  HG2 LYS A  89      45.876 108.281 113.512  1.00  0.00           H  
ATOM   1339  HG3 LYS A  89      46.670 107.540 114.774  1.00  0.00           H  
ATOM   1340  HD2 LYS A  89      48.816 107.596 113.562  1.00  0.00           H  
ATOM   1341  HD3 LYS A  89      47.899 108.204 112.042  1.00  0.00           H  
ATOM   1342  HE2 LYS A  89      48.346 109.639 114.583  1.00  0.00           H  
ATOM   1343  HE3 LYS A  89      49.343 109.904 113.098  1.00  0.00           H  
ATOM   1344  HZ1 LYS A  89      47.157 110.705 112.032  1.00  0.00           H  
ATOM   1345  HZ2 LYS A  89      46.444 110.541 113.414  1.00  0.00           H  
ATOM   1346  HZ3 LYS A  89      47.705 111.620 113.210  1.00  0.00           H  
ATOM   1347  N   MET A  90      44.772 104.224 111.054  1.00  0.00           N  
ATOM   1348  CA  MET A  90      44.486 102.928 110.490  1.00  0.00           C  
ATOM   1349  C   MET A  90      44.407 102.876 108.958  1.00  0.00           C  
ATOM   1350  O   MET A  90      44.819 101.849 108.404  1.00  0.00           O  
ATOM   1351  CB  MET A  90      43.112 102.438 111.032  1.00  0.00           C  
ATOM   1352  CG  MET A  90      43.057 102.039 112.485  1.00  0.00           C  
ATOM   1353  SD  MET A  90      43.703 100.390 113.006  1.00  0.00           S  
ATOM   1354  CE  MET A  90      42.900 100.312 114.626  1.00  0.00           C  
ATOM   1355  H   MET A  90      44.064 104.718 111.579  1.00  0.00           H  
ATOM   1356  HA  MET A  90      45.283 102.221 110.716  1.00  0.00           H  
ATOM   1357  HB2 MET A  90      42.377 103.219 110.843  1.00  0.00           H  
ATOM   1358  HB3 MET A  90      42.760 101.567 110.477  1.00  0.00           H  
ATOM   1359  HG2 MET A  90      43.584 102.808 113.050  1.00  0.00           H  
ATOM   1360  HG3 MET A  90      42.002 102.091 112.754  1.00  0.00           H  
ATOM   1361  HE1 MET A  90      42.341  99.392 114.796  1.00  0.00           H  
ATOM   1362  HE2 MET A  90      43.697 100.413 115.364  1.00  0.00           H  
ATOM   1363  HE3 MET A  90      42.272 101.198 114.730  1.00  0.00           H  
ATOM   1364  N   LEU A  91      43.912 104.003 108.356  1.00  0.00           N  
ATOM   1365  CA  LEU A  91      43.783 104.134 106.872  1.00  0.00           C  
ATOM   1366  C   LEU A  91      45.120 104.076 106.139  1.00  0.00           C  
ATOM   1367  O   LEU A  91      45.153 103.692 104.975  1.00  0.00           O  
ATOM   1368  CB  LEU A  91      43.015 105.427 106.447  1.00  0.00           C  
ATOM   1369  CG  LEU A  91      41.967 105.300 105.275  1.00  0.00           C  
ATOM   1370  CD1 LEU A  91      40.522 104.785 105.472  1.00  0.00           C  
ATOM   1371  CD2 LEU A  91      41.637 106.757 104.771  1.00  0.00           C  
ATOM   1372  H   LEU A  91      43.426 104.625 108.986  1.00  0.00           H  
ATOM   1373  HA  LEU A  91      43.163 103.330 106.473  1.00  0.00           H  
ATOM   1374  HB2 LEU A  91      42.428 105.749 107.307  1.00  0.00           H  
ATOM   1375  HB3 LEU A  91      43.761 106.168 106.163  1.00  0.00           H  
ATOM   1376  HG  LEU A  91      42.381 104.759 104.424  1.00  0.00           H  
ATOM   1377 HD11 LEU A  91      40.606 103.739 105.771  1.00  0.00           H  
ATOM   1378 HD12 LEU A  91      40.103 105.336 106.314  1.00  0.00           H  
ATOM   1379 HD13 LEU A  91      39.838 104.919 104.635  1.00  0.00           H  
ATOM   1380 HD21 LEU A  91      42.481 107.373 104.458  1.00  0.00           H  
ATOM   1381 HD22 LEU A  91      41.010 106.781 103.880  1.00  0.00           H  
ATOM   1382 HD23 LEU A  91      41.124 107.416 105.471  1.00  0.00           H  
ATOM   1383  N   LYS A  92      46.198 104.461 106.882  1.00  0.00           N  
ATOM   1384  CA  LYS A  92      47.517 104.500 106.284  1.00  0.00           C  
ATOM   1385  C   LYS A  92      48.018 103.111 105.915  1.00  0.00           C  
ATOM   1386  O   LYS A  92      48.371 102.870 104.752  1.00  0.00           O  
ATOM   1387  CB  LYS A  92      48.482 105.112 107.345  1.00  0.00           C  
ATOM   1388  CG  LYS A  92      49.976 105.163 106.886  1.00  0.00           C  
ATOM   1389  CD  LYS A  92      50.231 105.910 105.569  1.00  0.00           C  
ATOM   1390  CE  LYS A  92      51.697 106.105 105.239  1.00  0.00           C  
ATOM   1391  NZ  LYS A  92      51.725 106.981 104.077  1.00  0.00           N1+
ATOM   1392  H   LYS A  92      46.064 104.893 107.785  1.00  0.00           H  
ATOM   1393  HA  LYS A  92      47.550 105.055 105.347  1.00  0.00           H  
ATOM   1394  HB2 LYS A  92      48.231 106.097 107.740  1.00  0.00           H  
ATOM   1395  HB3 LYS A  92      48.478 104.430 108.196  1.00  0.00           H  
ATOM   1396  HG2 LYS A  92      50.498 105.665 107.701  1.00  0.00           H  
ATOM   1397  HG3 LYS A  92      50.385 104.154 106.823  1.00  0.00           H  
ATOM   1398  HD2 LYS A  92      49.764 105.369 104.746  1.00  0.00           H  
ATOM   1399  HD3 LYS A  92      49.794 106.906 105.651  1.00  0.00           H  
ATOM   1400  HE2 LYS A  92      52.338 106.426 106.060  1.00  0.00           H  
ATOM   1401  HE3 LYS A  92      52.048 105.146 104.860  1.00  0.00           H  
ATOM   1402  HZ1 LYS A  92      51.275 106.501 103.310  1.00  0.00           H  
ATOM   1403  HZ2 LYS A  92      51.285 107.856 104.324  1.00  0.00           H  
ATOM   1404  HZ3 LYS A  92      52.673 107.213 103.820  1.00  0.00           H  
ATOM   1405  N   TYR A  93      47.876 102.104 106.786  1.00  0.00           N  
ATOM   1406  CA  TYR A  93      48.016 100.717 106.452  1.00  0.00           C  
ATOM   1407  C   TYR A  93      47.198 100.366 105.222  1.00  0.00           C  
ATOM   1408  O   TYR A  93      47.752  99.705 104.335  1.00  0.00           O  
ATOM   1409  CB  TYR A  93      47.593  99.716 107.566  1.00  0.00           C  
ATOM   1410  CG  TYR A  93      48.493  99.660 108.754  1.00  0.00           C  
ATOM   1411  CD1 TYR A  93      48.479 100.661 109.741  1.00  0.00           C  
ATOM   1412  CD2 TYR A  93      49.372  98.564 108.969  1.00  0.00           C  
ATOM   1413  CE1 TYR A  93      49.203 100.589 110.920  1.00  0.00           C  
ATOM   1414  CE2 TYR A  93      50.182  98.491 110.121  1.00  0.00           C  
ATOM   1415  CZ  TYR A  93      50.082  99.516 111.089  1.00  0.00           C  
ATOM   1416  OH  TYR A  93      50.829  99.403 112.223  1.00  0.00           O  
ATOM   1417  H   TYR A  93      47.663 102.437 107.715  1.00  0.00           H  
ATOM   1418  HA  TYR A  93      49.028 100.497 106.114  1.00  0.00           H  
ATOM   1419  HB2 TYR A  93      46.612 100.018 107.932  1.00  0.00           H  
ATOM   1420  HB3 TYR A  93      47.490  98.704 107.176  1.00  0.00           H  
ATOM   1421  HD1 TYR A  93      47.873 101.545 109.606  1.00  0.00           H  
ATOM   1422  HD2 TYR A  93      49.396  97.732 108.281  1.00  0.00           H  
ATOM   1423  HE1 TYR A  93      49.351 101.516 111.454  1.00  0.00           H  
ATOM   1424  HE2 TYR A  93      50.777  97.607 110.295  1.00  0.00           H  
ATOM   1425  HH  TYR A  93      50.237  99.717 112.910  1.00  0.00           H  
ATOM   1426  N   ALA A  94      45.919 100.689 105.174  1.00  0.00           N  
ATOM   1427  CA  ALA A  94      45.053 100.356 103.973  1.00  0.00           C  
ATOM   1428  C   ALA A  94      45.559 100.895 102.684  1.00  0.00           C  
ATOM   1429  O   ALA A  94      45.797 100.165 101.694  1.00  0.00           O  
ATOM   1430  CB  ALA A  94      43.579 100.671 104.214  1.00  0.00           C  
ATOM   1431  H   ALA A  94      45.596 101.216 105.973  1.00  0.00           H  
ATOM   1432  HA  ALA A  94      45.094  99.268 104.013  1.00  0.00           H  
ATOM   1433  HB1 ALA A  94      43.427 101.746 104.309  1.00  0.00           H  
ATOM   1434  HB2 ALA A  94      42.978 100.267 103.398  1.00  0.00           H  
ATOM   1435  HB3 ALA A  94      43.115 100.159 105.057  1.00  0.00           H  
ATOM   1436  N   LEU A  95      45.841 102.249 102.580  1.00  0.00           N  
ATOM   1437  CA  LEU A  95      46.434 103.086 101.518  1.00  0.00           C  
ATOM   1438  C   LEU A  95      47.858 102.639 101.038  1.00  0.00           C  
ATOM   1439  O   LEU A  95      48.244 102.653  99.857  1.00  0.00           O  
ATOM   1440  CB  LEU A  95      46.504 104.543 101.963  1.00  0.00           C  
ATOM   1441  CG  LEU A  95      45.154 105.267 102.081  1.00  0.00           C  
ATOM   1442  CD1 LEU A  95      45.192 106.416 103.023  1.00  0.00           C  
ATOM   1443  CD2 LEU A  95      44.753 105.888 100.734  1.00  0.00           C  
ATOM   1444  H   LEU A  95      45.518 102.730 103.408  1.00  0.00           H  
ATOM   1445  HA  LEU A  95      45.791 103.083 100.638  1.00  0.00           H  
ATOM   1446  HB2 LEU A  95      47.109 104.624 102.865  1.00  0.00           H  
ATOM   1447  HB3 LEU A  95      47.105 104.989 101.170  1.00  0.00           H  
ATOM   1448  HG  LEU A  95      44.298 104.654 102.361  1.00  0.00           H  
ATOM   1449 HD11 LEU A  95      45.431 106.109 104.041  1.00  0.00           H  
ATOM   1450 HD12 LEU A  95      45.985 107.072 102.665  1.00  0.00           H  
ATOM   1451 HD13 LEU A  95      44.202 106.873 103.012  1.00  0.00           H  
ATOM   1452 HD21 LEU A  95      44.667 105.031 100.066  1.00  0.00           H  
ATOM   1453 HD22 LEU A  95      43.854 106.503 100.784  1.00  0.00           H  
ATOM   1454 HD23 LEU A  95      45.470 106.569 100.274  1.00  0.00           H  
ATOM   1455  N   LYS A  96      48.696 102.190 102.000  1.00  0.00           N  
ATOM   1456  CA  LYS A  96      50.027 101.506 101.827  1.00  0.00           C  
ATOM   1457  C   LYS A  96      49.904 100.122 101.300  1.00  0.00           C  
ATOM   1458  O   LYS A  96      50.582  99.778 100.328  1.00  0.00           O  
ATOM   1459  CB  LYS A  96      50.765 101.555 103.169  1.00  0.00           C  
ATOM   1460  CG  LYS A  96      52.251 101.173 103.036  1.00  0.00           C  
ATOM   1461  CD  LYS A  96      53.001 102.024 102.049  1.00  0.00           C  
ATOM   1462  CE  LYS A  96      54.540 101.813 102.172  1.00  0.00           C  
ATOM   1463  NZ  LYS A  96      55.430 102.747 101.466  1.00  0.00           N1+
ATOM   1464  H   LYS A  96      48.406 102.207 102.967  1.00  0.00           H  
ATOM   1465  HA  LYS A  96      50.528 102.024 101.009  1.00  0.00           H  
ATOM   1466  HB2 LYS A  96      50.774 102.605 103.459  1.00  0.00           H  
ATOM   1467  HB3 LYS A  96      50.335 100.941 103.960  1.00  0.00           H  
ATOM   1468  HG2 LYS A  96      52.712 101.293 104.016  1.00  0.00           H  
ATOM   1469  HG3 LYS A  96      52.239 100.145 102.676  1.00  0.00           H  
ATOM   1470  HD2 LYS A  96      52.724 101.757 101.029  1.00  0.00           H  
ATOM   1471  HD3 LYS A  96      52.796 103.080 102.228  1.00  0.00           H  
ATOM   1472  HE2 LYS A  96      54.882 101.793 103.207  1.00  0.00           H  
ATOM   1473  HE3 LYS A  96      54.785 100.789 101.891  1.00  0.00           H  
ATOM   1474  HZ1 LYS A  96      55.549 103.428 102.203  1.00  0.00           H  
ATOM   1475  HZ2 LYS A  96      56.284 102.291 101.179  1.00  0.00           H  
ATOM   1476  HZ3 LYS A  96      55.009 103.201 100.669  1.00  0.00           H  
ATOM   1477  N   GLU A  97      48.800  99.325 101.599  1.00  0.00           N  
ATOM   1478  CA  GLU A  97      48.620  98.051 100.867  1.00  0.00           C  
ATOM   1479  C   GLU A  97      48.018  98.181  99.413  1.00  0.00           C  
ATOM   1480  O   GLU A  97      48.278  97.325  98.596  1.00  0.00           O  
ATOM   1481  CB  GLU A  97      47.845  97.071 101.754  1.00  0.00           C  
ATOM   1482  CG  GLU A  97      47.839  95.620 101.307  1.00  0.00           C  
ATOM   1483  CD  GLU A  97      49.106  94.940 100.883  1.00  0.00           C  
ATOM   1484  OE1 GLU A  97      49.119  94.177  99.896  1.00  0.00           O  
ATOM   1485  OE2 GLU A  97      50.173  95.133 101.477  1.00  0.00           O1-
ATOM   1486  H   GLU A  97      48.153  99.519 102.350  1.00  0.00           H  
ATOM   1487  HA  GLU A  97      49.547  97.485 100.780  1.00  0.00           H  
ATOM   1488  HB2 GLU A  97      48.298  97.059 102.746  1.00  0.00           H  
ATOM   1489  HB3 GLU A  97      46.836  97.480 101.792  1.00  0.00           H  
ATOM   1490  HG2 GLU A  97      47.385  95.011 102.089  1.00  0.00           H  
ATOM   1491  HG3 GLU A  97      47.134  95.608 100.476  1.00  0.00           H  
ATOM   1492  N   ARG A  98      47.270  99.288  99.148  1.00  0.00           N  
ATOM   1493  CA  ARG A  98      46.930  99.731  97.829  1.00  0.00           C  
ATOM   1494  C   ARG A  98      48.173 100.126  97.067  1.00  0.00           C  
ATOM   1495  O   ARG A  98      48.358  99.674  95.950  1.00  0.00           O  
ATOM   1496  CB  ARG A  98      45.967 100.949  97.968  1.00  0.00           C  
ATOM   1497  CG  ARG A  98      45.344 101.225  96.593  1.00  0.00           C  
ATOM   1498  CD  ARG A  98      44.191 102.241  96.565  1.00  0.00           C  
ATOM   1499  NE  ARG A  98      44.699 103.582  96.958  1.00  0.00           N  
ATOM   1500  CZ  ARG A  98      44.158 104.759  96.747  1.00  0.00           C  
ATOM   1501  NH1 ARG A  98      43.084 104.981  96.020  1.00  0.00           N1+
ATOM   1502  NH2 ARG A  98      44.715 105.886  97.146  1.00  0.00           N  
ATOM   1503  H   ARG A  98      47.135  99.908  99.934  1.00  0.00           H  
ATOM   1504  HA  ARG A  98      46.473  98.850  97.379  1.00  0.00           H  
ATOM   1505  HB2 ARG A  98      45.191 100.769  98.711  1.00  0.00           H  
ATOM   1506  HB3 ARG A  98      46.554 101.825  98.245  1.00  0.00           H  
ATOM   1507  HG2 ARG A  98      46.035 101.791  95.968  1.00  0.00           H  
ATOM   1508  HG3 ARG A  98      44.973 100.298  96.155  1.00  0.00           H  
ATOM   1509  HD2 ARG A  98      43.768 102.262  95.561  1.00  0.00           H  
ATOM   1510  HD3 ARG A  98      43.431 101.859  97.247  1.00  0.00           H  
ATOM   1511  HE  ARG A  98      45.507 103.580  97.564  1.00  0.00           H  
ATOM   1512 HH11 ARG A  98      42.637 104.224  95.522  1.00  0.00           H  
ATOM   1513 HH12 ARG A  98      42.462 105.726  96.297  1.00  0.00           H  
ATOM   1514 HH21 ARG A  98      45.527 105.760  97.733  1.00  0.00           H  
ATOM   1515 HH22 ARG A  98      44.370 106.801  96.894  1.00  0.00           H  
ATOM   1516  N   TRP A  99      49.043 100.903  97.689  1.00  0.00           N  
ATOM   1517  CA  TRP A  99      50.235 101.291  97.031  1.00  0.00           C  
ATOM   1518  C   TRP A  99      51.226 100.178  96.705  1.00  0.00           C  
ATOM   1519  O   TRP A  99      51.855 100.119  95.651  1.00  0.00           O  
ATOM   1520  CB  TRP A  99      50.972 102.386  97.924  1.00  0.00           C  
ATOM   1521  CG  TRP A  99      52.053 103.195  97.183  1.00  0.00           C  
ATOM   1522  CD1 TRP A  99      51.847 104.297  96.380  1.00  0.00           C  
ATOM   1523  CD2 TRP A  99      53.520 102.992  97.028  1.00  0.00           C  
ATOM   1524  CE2 TRP A  99      54.025 103.931  96.067  1.00  0.00           C  
ATOM   1525  CE3 TRP A  99      54.439 102.040  97.517  1.00  0.00           C  
ATOM   1526  NE1 TRP A  99      52.957 104.684  95.639  1.00  0.00           N  
ATOM   1527  CZ2 TRP A  99      55.340 103.981  95.697  1.00  0.00           C  
ATOM   1528  CZ3 TRP A  99      55.783 102.080  97.090  1.00  0.00           C  
ATOM   1529  CH2 TRP A  99      56.227 103.098  96.270  1.00  0.00           C  
ATOM   1530  H   TRP A  99      48.920 101.197  98.647  1.00  0.00           H  
ATOM   1531  HA  TRP A  99      49.952 101.770  96.094  1.00  0.00           H  
ATOM   1532  HB2 TRP A  99      50.285 103.156  98.275  1.00  0.00           H  
ATOM   1533  HB3 TRP A  99      51.520 101.998  98.783  1.00  0.00           H  
ATOM   1534  HD1 TRP A  99      50.865 104.720  96.221  1.00  0.00           H  
ATOM   1535  HE1 TRP A  99      52.926 105.478  95.017  1.00  0.00           H  
ATOM   1536  HE3 TRP A  99      54.105 101.208  98.119  1.00  0.00           H  
ATOM   1537  HZ2 TRP A  99      55.719 104.629  94.921  1.00  0.00           H  
ATOM   1538  HZ3 TRP A  99      56.406 101.301  97.503  1.00  0.00           H  
ATOM   1539  HH2 TRP A  99      57.248 103.198  95.930  1.00  0.00           H  
ATOM   1540  N   ASN A 100      51.141  99.143  97.515  1.00  0.00           N  
ATOM   1541  CA  ASN A 100      51.959  97.883  97.415  1.00  0.00           C  
ATOM   1542  C   ASN A 100      51.591  97.068  96.174  1.00  0.00           C  
ATOM   1543  O   ASN A 100      52.450  96.504  95.488  1.00  0.00           O  
ATOM   1544  CB  ASN A 100      51.708  97.100  98.756  1.00  0.00           C  
ATOM   1545  CG  ASN A 100      52.533  95.793  98.691  1.00  0.00           C  
ATOM   1546  ND2 ASN A 100      51.939  94.682  98.888  1.00  0.00           N  
ATOM   1547  OD1 ASN A 100      53.727  95.768  98.366  1.00  0.00           O  
ATOM   1548  H   ASN A 100      50.581  99.277  98.345  1.00  0.00           H  
ATOM   1549  HA  ASN A 100      53.011  98.172  97.391  1.00  0.00           H  
ATOM   1550  HB2 ASN A 100      52.063  97.724  99.577  1.00  0.00           H  
ATOM   1551  HB3 ASN A 100      50.664  96.837  98.928  1.00  0.00           H  
ATOM   1552 HD21 ASN A 100      52.361  93.766  98.831  1.00  0.00           H  
ATOM   1553 HD22 ASN A 100      51.037  94.718  99.339  1.00  0.00           H  
ATOM   1554  N   ARG A 101      50.269  97.107  95.817  1.00  0.00           N  
ATOM   1555  CA  ARG A 101      49.635  96.345  94.777  1.00  0.00           C  
ATOM   1556  C   ARG A 101      49.111  97.205  93.552  1.00  0.00           C  
ATOM   1557  O   ARG A 101      48.413  96.711  92.749  1.00  0.00           O  
ATOM   1558  CB  ARG A 101      48.566  95.489  95.444  1.00  0.00           C  
ATOM   1559  CG  ARG A 101      49.188  94.346  96.341  1.00  0.00           C  
ATOM   1560  CD  ARG A 101      48.172  93.399  96.882  1.00  0.00           C  
ATOM   1561  NE  ARG A 101      47.783  92.347  95.826  1.00  0.00           N  
ATOM   1562  CZ  ARG A 101      46.947  91.388  96.058  1.00  0.00           C  
ATOM   1563  NH1 ARG A 101      46.523  91.041  97.208  1.00  0.00           N1+
ATOM   1564  NH2 ARG A 101      46.419  90.757  95.060  1.00  0.00           N  
ATOM   1565  H   ARG A 101      49.708  97.810  96.277  1.00  0.00           H  
ATOM   1566  HA  ARG A 101      50.387  95.690  94.336  1.00  0.00           H  
ATOM   1567  HB2 ARG A 101      47.889  96.119  96.021  1.00  0.00           H  
ATOM   1568  HB3 ARG A 101      48.012  94.957  94.670  1.00  0.00           H  
ATOM   1569  HG2 ARG A 101      49.874  93.762  95.728  1.00  0.00           H  
ATOM   1570  HG3 ARG A 101      49.858  94.679  97.135  1.00  0.00           H  
ATOM   1571  HD2 ARG A 101      48.683  92.892  97.701  1.00  0.00           H  
ATOM   1572  HD3 ARG A 101      47.393  94.012  97.335  1.00  0.00           H  
ATOM   1573  HE  ARG A 101      48.174  92.221  94.904  1.00  0.00           H  
ATOM   1574 HH11 ARG A 101      46.764  91.510  98.070  1.00  0.00           H  
ATOM   1575 HH12 ARG A 101      46.016  90.172  97.291  1.00  0.00           H  
ATOM   1576 HH21 ARG A 101      46.619  91.159  94.155  1.00  0.00           H  
ATOM   1577 HH22 ARG A 101      45.512  90.323  95.141  1.00  0.00           H  
ATOM   1578  N   ARG A 102      49.527  98.431  93.430  1.00  0.00           N  
ATOM   1579  CA  ARG A 102      49.136  99.394  92.374  1.00  0.00           C  
ATOM   1580  C   ARG A 102      49.261  98.894  90.911  1.00  0.00           C  
ATOM   1581  O   ARG A 102      48.730  99.543  89.996  1.00  0.00           O  
ATOM   1582  CB  ARG A 102      49.807 100.760  92.764  1.00  0.00           C  
ATOM   1583  CG  ARG A 102      51.309 100.775  92.314  1.00  0.00           C  
ATOM   1584  CD  ARG A 102      51.783 102.165  92.777  1.00  0.00           C  
ATOM   1585  NE  ARG A 102      53.179 102.298  92.485  1.00  0.00           N  
ATOM   1586  CZ  ARG A 102      54.152 102.112  93.291  1.00  0.00           C  
ATOM   1587  NH1 ARG A 102      54.047 101.449  94.367  1.00  0.00           N1+
ATOM   1588  NH2 ARG A 102      55.300 102.576  93.009  1.00  0.00           N  
ATOM   1589  H   ARG A 102      50.231  98.719  94.094  1.00  0.00           H  
ATOM   1590  HA  ARG A 102      48.061  99.553  92.469  1.00  0.00           H  
ATOM   1591  HB2 ARG A 102      49.282 101.523  92.190  1.00  0.00           H  
ATOM   1592  HB3 ARG A 102      49.675 100.910  93.836  1.00  0.00           H  
ATOM   1593  HG2 ARG A 102      51.904  99.988  92.778  1.00  0.00           H  
ATOM   1594  HG3 ARG A 102      51.367 100.711  91.227  1.00  0.00           H  
ATOM   1595  HD2 ARG A 102      51.200 102.914  92.241  1.00  0.00           H  
ATOM   1596  HD3 ARG A 102      51.521 102.266  93.830  1.00  0.00           H  
ATOM   1597  HE  ARG A 102      53.430 102.540  91.538  1.00  0.00           H  
ATOM   1598 HH11 ARG A 102      53.119 101.136  94.611  1.00  0.00           H  
ATOM   1599 HH12 ARG A 102      54.751 101.580  95.079  1.00  0.00           H  
ATOM   1600 HH21 ARG A 102      55.459 102.754  92.028  1.00  0.00           H  
ATOM   1601 HH22 ARG A 102      56.027 102.208  93.606  1.00  0.00           H  
ATOM   1602  N   LYS A 103      49.907  97.746  90.635  1.00  0.00           N  
ATOM   1603  CA  LYS A 103      50.121  97.123  89.293  1.00  0.00           C  
ATOM   1604  C   LYS A 103      48.857  96.287  88.951  1.00  0.00           C  
ATOM   1605  O   LYS A 103      48.735  96.024  87.753  1.00  0.00           O  
ATOM   1606  CB  LYS A 103      51.306  96.115  89.486  1.00  0.00           C  
ATOM   1607  CG  LYS A 103      52.642  96.695  89.007  1.00  0.00           C  
ATOM   1608  CD  LYS A 103      53.811  95.822  89.397  1.00  0.00           C  
ATOM   1609  CE  LYS A 103      54.251  95.781  90.898  1.00  0.00           C  
ATOM   1610  NZ  LYS A 103      55.626  95.143  91.060  1.00  0.00           N1+
ATOM   1611  H   LYS A 103      50.370  97.251  91.384  1.00  0.00           H  
ATOM   1612  HA  LYS A 103      50.259  97.860  88.502  1.00  0.00           H  
ATOM   1613  HB2 LYS A 103      51.303  95.822  90.537  1.00  0.00           H  
ATOM   1614  HB3 LYS A 103      51.086  95.184  88.964  1.00  0.00           H  
ATOM   1615  HG2 LYS A 103      52.563  96.827  87.929  1.00  0.00           H  
ATOM   1616  HG3 LYS A 103      52.735  97.741  89.300  1.00  0.00           H  
ATOM   1617  HD2 LYS A 103      53.695  94.831  88.958  1.00  0.00           H  
ATOM   1618  HD3 LYS A 103      54.673  96.291  88.922  1.00  0.00           H  
ATOM   1619  HE2 LYS A 103      54.222  96.810  91.259  1.00  0.00           H  
ATOM   1620  HE3 LYS A 103      53.491  95.304  91.516  1.00  0.00           H  
ATOM   1621  HZ1 LYS A 103      56.308  95.497  90.405  1.00  0.00           H  
ATOM   1622  HZ2 LYS A 103      55.933  95.276  92.013  1.00  0.00           H  
ATOM   1623  HZ3 LYS A 103      55.546  94.136  91.051  1.00  0.00           H  
ATOM   1624  N   GLU A 104      47.998  95.830  89.851  1.00  0.00           N  
ATOM   1625  CA  GLU A 104      46.762  95.017  89.521  1.00  0.00           C  
ATOM   1626  C   GLU A 104      45.573  95.941  89.212  1.00  0.00           C  
ATOM   1627  O   GLU A 104      45.301  96.862  89.999  1.00  0.00           O  
ATOM   1628  CB  GLU A 104      46.473  94.145  90.791  1.00  0.00           C  
ATOM   1629  CG  GLU A 104      47.629  93.200  91.102  1.00  0.00           C  
ATOM   1630  CD  GLU A 104      47.367  92.444  92.436  1.00  0.00           C  
ATOM   1631  OE1 GLU A 104      48.326  92.277  93.242  1.00  0.00           O  
ATOM   1632  OE2 GLU A 104      46.236  91.870  92.639  1.00  0.00           O1-
ATOM   1633  H   GLU A 104      48.272  95.871  90.822  1.00  0.00           H  
ATOM   1634  HA  GLU A 104      46.969  94.378  88.663  1.00  0.00           H  
ATOM   1635  HB2 GLU A 104      46.392  94.825  91.638  1.00  0.00           H  
ATOM   1636  HB3 GLU A 104      45.570  93.556  90.625  1.00  0.00           H  
ATOM   1637  HG2 GLU A 104      47.846  92.483  90.311  1.00  0.00           H  
ATOM   1638  HG3 GLU A 104      48.576  93.737  91.176  1.00  0.00           H  
ATOM   1639  N   PRO A 105      44.894  95.897  87.994  1.00  0.00           N  
ATOM   1640  CA  PRO A 105      43.906  96.874  87.710  1.00  0.00           C  
ATOM   1641  C   PRO A 105      42.856  97.184  88.832  1.00  0.00           C  
ATOM   1642  O   PRO A 105      42.318  98.308  88.870  1.00  0.00           O  
ATOM   1643  CB  PRO A 105      43.293  96.336  86.443  1.00  0.00           C  
ATOM   1644  CG  PRO A 105      44.357  95.454  85.772  1.00  0.00           C  
ATOM   1645  CD  PRO A 105      45.124  94.897  86.956  1.00  0.00           C  
ATOM   1646  HA  PRO A 105      44.425  97.827  87.608  1.00  0.00           H  
ATOM   1647  HB2 PRO A 105      42.423  95.701  86.607  1.00  0.00           H  
ATOM   1648  HB3 PRO A 105      43.010  97.220  85.871  1.00  0.00           H  
ATOM   1649  HG2 PRO A 105      43.956  94.598  85.231  1.00  0.00           H  
ATOM   1650  HG3 PRO A 105      44.952  96.062  85.090  1.00  0.00           H  
ATOM   1651  HD2 PRO A 105      44.621  94.007  87.335  1.00  0.00           H  
ATOM   1652  HD3 PRO A 105      46.173  94.682  86.748  1.00  0.00           H  
ATOM   1653  N   ALA A 106      42.404  96.188  89.630  1.00  0.00           N  
ATOM   1654  CA  ALA A 106      41.419  96.393  90.672  1.00  0.00           C  
ATOM   1655  C   ALA A 106      41.963  97.277  91.817  1.00  0.00           C  
ATOM   1656  O   ALA A 106      41.246  98.020  92.414  1.00  0.00           O  
ATOM   1657  CB  ALA A 106      40.974  94.986  91.163  1.00  0.00           C  
ATOM   1658  H   ALA A 106      42.845  95.279  89.620  1.00  0.00           H  
ATOM   1659  HA  ALA A 106      40.573  96.859  90.167  1.00  0.00           H  
ATOM   1660  HB1 ALA A 106      40.633  94.377  90.326  1.00  0.00           H  
ATOM   1661  HB2 ALA A 106      41.779  94.438  91.651  1.00  0.00           H  
ATOM   1662  HB3 ALA A 106      40.181  95.149  91.892  1.00  0.00           H  
ATOM   1663  N   PHE A 107      43.249  97.164  92.094  1.00  0.00           N  
ATOM   1664  CA  PHE A 107      43.898  97.954  93.152  1.00  0.00           C  
ATOM   1665  C   PHE A 107      44.214  99.366  92.707  1.00  0.00           C  
ATOM   1666  O   PHE A 107      44.216 100.289  93.538  1.00  0.00           O  
ATOM   1667  CB  PHE A 107      45.159  97.334  93.623  1.00  0.00           C  
ATOM   1668  CG  PHE A 107      45.038  96.197  94.570  1.00  0.00           C  
ATOM   1669  CD1 PHE A 107      44.950  94.812  94.272  1.00  0.00           C  
ATOM   1670  CD2 PHE A 107      45.063  96.558  95.898  1.00  0.00           C  
ATOM   1671  CE1 PHE A 107      44.867  93.858  95.306  1.00  0.00           C  
ATOM   1672  CE2 PHE A 107      44.928  95.567  96.968  1.00  0.00           C  
ATOM   1673  CZ  PHE A 107      44.688  94.228  96.629  1.00  0.00           C  
ATOM   1674  H   PHE A 107      43.791  96.538  91.515  1.00  0.00           H  
ATOM   1675  HA  PHE A 107      43.234  97.945  94.016  1.00  0.00           H  
ATOM   1676  HB2 PHE A 107      45.702  97.019  92.731  1.00  0.00           H  
ATOM   1677  HB3 PHE A 107      45.741  98.144  94.063  1.00  0.00           H  
ATOM   1678  HD1 PHE A 107      44.911  94.503  93.238  1.00  0.00           H  
ATOM   1679  HD2 PHE A 107      44.852  97.605  96.056  1.00  0.00           H  
ATOM   1680  HE1 PHE A 107      44.806  92.824  94.999  1.00  0.00           H  
ATOM   1681  HE2 PHE A 107      44.781  95.921  97.977  1.00  0.00           H  
ATOM   1682  HZ  PHE A 107      44.468  93.528  97.422  1.00  0.00           H  
ATOM   1683  N   ASP A 108      44.455  99.588  91.363  1.00  0.00           N  
ATOM   1684  CA  ASP A 108      44.812 100.839  90.742  1.00  0.00           C  
ATOM   1685  C   ASP A 108      43.500 101.696  90.541  1.00  0.00           C  
ATOM   1686  O   ASP A 108      43.618 102.934  90.321  1.00  0.00           O  
ATOM   1687  CB  ASP A 108      45.606 100.539  89.397  1.00  0.00           C  
ATOM   1688  CG  ASP A 108      46.445 101.830  88.987  1.00  0.00           C  
ATOM   1689  OD1 ASP A 108      46.834 101.925  87.786  1.00  0.00           O  
ATOM   1690  OD2 ASP A 108      46.780 102.612  89.840  1.00  0.00           O1-
ATOM   1691  H   ASP A 108      44.393  98.805  90.728  1.00  0.00           H  
ATOM   1692  HA  ASP A 108      45.404 101.427  91.442  1.00  0.00           H  
ATOM   1693  HB2 ASP A 108      46.248  99.683  89.598  1.00  0.00           H  
ATOM   1694  HB3 ASP A 108      44.981 100.285  88.540  1.00  0.00           H  
ATOM   1695  N   LYS A 109      42.311 101.039  90.714  1.00  0.00           N  
ATOM   1696  CA  LYS A 109      40.981 101.662  90.907  1.00  0.00           C  
ATOM   1697  C   LYS A 109      40.507 101.712  92.362  1.00  0.00           C  
ATOM   1698  O   LYS A 109      39.664 102.557  92.660  1.00  0.00           O  
ATOM   1699  CB  LYS A 109      39.894 101.113  89.970  1.00  0.00           C  
ATOM   1700  CG  LYS A 109      39.182  99.812  90.416  1.00  0.00           C  
ATOM   1701  CD  LYS A 109      38.084  99.195  89.559  1.00  0.00           C  
ATOM   1702  CE  LYS A 109      38.308  99.183  88.047  1.00  0.00           C  
ATOM   1703  NZ  LYS A 109      37.244  98.432  87.241  1.00  0.00           N1+
ATOM   1704  H   LYS A 109      42.302 100.045  90.890  1.00  0.00           H  
ATOM   1705  HA  LYS A 109      41.083 102.711  90.631  1.00  0.00           H  
ATOM   1706  HB2 LYS A 109      39.103 101.860  89.892  1.00  0.00           H  
ATOM   1707  HB3 LYS A 109      40.419 100.886  89.042  1.00  0.00           H  
ATOM   1708  HG2 LYS A 109      39.887  98.987  90.525  1.00  0.00           H  
ATOM   1709  HG3 LYS A 109      38.696 100.157  91.328  1.00  0.00           H  
ATOM   1710  HD2 LYS A 109      37.806  98.149  89.682  1.00  0.00           H  
ATOM   1711  HD3 LYS A 109      37.143  99.652  89.864  1.00  0.00           H  
ATOM   1712  HE2 LYS A 109      38.561 100.186  87.703  1.00  0.00           H  
ATOM   1713  HE3 LYS A 109      39.239  98.673  87.801  1.00  0.00           H  
ATOM   1714  HZ1 LYS A 109      37.462  98.493  86.257  1.00  0.00           H  
ATOM   1715  HZ2 LYS A 109      37.138  97.453  87.465  1.00  0.00           H  
ATOM   1716  HZ3 LYS A 109      36.342  98.865  87.381  1.00  0.00           H  
ATOM   1717  N   TRP A 110      40.858 100.872  93.349  1.00  0.00           N  
ATOM   1718  CA  TRP A 110      40.200 100.836  94.680  1.00  0.00           C  
ATOM   1719  C   TRP A 110      40.265 102.223  95.389  1.00  0.00           C  
ATOM   1720  O   TRP A 110      41.352 102.722  95.576  1.00  0.00           O  
ATOM   1721  CB  TRP A 110      41.065  99.831  95.524  1.00  0.00           C  
ATOM   1722  CG  TRP A 110      40.658  99.568  96.988  1.00  0.00           C  
ATOM   1723  CD1 TRP A 110      39.455  99.763  97.487  1.00  0.00           C  
ATOM   1724  CD2 TRP A 110      41.441  99.092  98.116  1.00  0.00           C  
ATOM   1725  CE2 TRP A 110      40.709  99.136  99.295  1.00  0.00           C  
ATOM   1726  CE3 TRP A 110      42.706  98.577  98.247  1.00  0.00           C  
ATOM   1727  NE1 TRP A 110      39.492  99.618  98.919  1.00  0.00           N  
ATOM   1728  CZ2 TRP A 110      41.236  98.736 100.534  1.00  0.00           C  
ATOM   1729  CZ3 TRP A 110      43.306  98.295  99.468  1.00  0.00           C  
ATOM   1730  CH2 TRP A 110      42.588  98.405 100.614  1.00  0.00           C  
ATOM   1731  H   TRP A 110      41.418 100.047  93.185  1.00  0.00           H  
ATOM   1732  HA  TRP A 110      39.152 100.559  94.566  1.00  0.00           H  
ATOM   1733  HB2 TRP A 110      41.009  98.866  95.021  1.00  0.00           H  
ATOM   1734  HB3 TRP A 110      42.074 100.242  95.516  1.00  0.00           H  
ATOM   1735  HD1 TRP A 110      38.556 100.119  97.006  1.00  0.00           H  
ATOM   1736  HE1 TRP A 110      38.779  99.853  99.594  1.00  0.00           H  
ATOM   1737  HE3 TRP A 110      43.224  98.398  97.316  1.00  0.00           H  
ATOM   1738  HZ2 TRP A 110      40.650  98.700 101.442  1.00  0.00           H  
ATOM   1739  HZ3 TRP A 110      44.366  98.102  99.392  1.00  0.00           H  
ATOM   1740  HH2 TRP A 110      43.036  98.198 101.574  1.00  0.00           H  
ATOM   1741  N   VAL A 111      39.117 102.746  95.686  1.00  0.00           N  
ATOM   1742  CA  VAL A 111      39.043 104.077  96.396  1.00  0.00           C  
ATOM   1743  C   VAL A 111      39.084 103.870  97.924  1.00  0.00           C  
ATOM   1744  O   VAL A 111      38.471 102.914  98.443  1.00  0.00           O  
ATOM   1745  CB  VAL A 111      37.804 104.849  96.025  1.00  0.00           C  
ATOM   1746  CG1 VAL A 111      37.510 106.131  96.853  1.00  0.00           C  
ATOM   1747  CG2 VAL A 111      37.890 105.176  94.601  1.00  0.00           C  
ATOM   1748  H   VAL A 111      38.233 102.289  95.513  1.00  0.00           H  
ATOM   1749  HA  VAL A 111      39.994 104.565  96.182  1.00  0.00           H  
ATOM   1750  HB  VAL A 111      36.947 104.176  95.988  1.00  0.00           H  
ATOM   1751 HG11 VAL A 111      37.333 105.952  97.912  1.00  0.00           H  
ATOM   1752 HG12 VAL A 111      38.356 106.817  96.807  1.00  0.00           H  
ATOM   1753 HG13 VAL A 111      36.634 106.696  96.535  1.00  0.00           H  
ATOM   1754 HG21 VAL A 111      37.888 104.351  93.888  1.00  0.00           H  
ATOM   1755 HG22 VAL A 111      36.973 105.710  94.351  1.00  0.00           H  
ATOM   1756 HG23 VAL A 111      38.713 105.842  94.342  1.00  0.00           H  
ATOM   1757  N   ILE A 112      39.807 104.741  98.698  1.00  0.00           N  
ATOM   1758  CA  ILE A 112      39.908 104.676 100.170  1.00  0.00           C  
ATOM   1759  C   ILE A 112      39.853 106.119 100.656  1.00  0.00           C  
ATOM   1760  O   ILE A 112      40.746 106.907 100.352  1.00  0.00           O  
ATOM   1761  CB  ILE A 112      41.170 103.966 100.684  1.00  0.00           C  
ATOM   1762  CG1 ILE A 112      41.432 102.667  99.979  1.00  0.00           C  
ATOM   1763  CG2 ILE A 112      41.035 103.705 102.217  1.00  0.00           C  
ATOM   1764  CD1 ILE A 112      42.624 101.890 100.450  1.00  0.00           C  
ATOM   1765  H   ILE A 112      40.250 105.544  98.276  1.00  0.00           H  
ATOM   1766  HA  ILE A 112      39.058 104.085 100.511  1.00  0.00           H  
ATOM   1767  HB  ILE A 112      42.064 104.549 100.464  1.00  0.00           H  
ATOM   1768 HG12 ILE A 112      40.510 102.090  99.913  1.00  0.00           H  
ATOM   1769 HG13 ILE A 112      41.638 102.856  98.925  1.00  0.00           H  
ATOM   1770 HG21 ILE A 112      40.238 102.982 102.390  1.00  0.00           H  
ATOM   1771 HG22 ILE A 112      42.020 103.374 102.552  1.00  0.00           H  
ATOM   1772 HG23 ILE A 112      40.839 104.642 102.736  1.00  0.00           H  
ATOM   1773 HD11 ILE A 112      42.877 101.012  99.856  1.00  0.00           H  
ATOM   1774 HD12 ILE A 112      43.494 102.547 100.453  1.00  0.00           H  
ATOM   1775 HD13 ILE A 112      42.277 101.515 101.412  1.00  0.00           H  
ATOM   1776  N   GLU A 113      38.894 106.426 101.531  1.00  0.00           N  
ATOM   1777  CA  GLU A 113      38.633 107.798 102.017  1.00  0.00           C  
ATOM   1778  C   GLU A 113      38.590 108.019 103.517  1.00  0.00           C  
ATOM   1779  O   GLU A 113      38.136 107.087 104.227  1.00  0.00           O  
ATOM   1780  CB  GLU A 113      37.306 108.294 101.316  1.00  0.00           C  
ATOM   1781  CG  GLU A 113      37.587 108.725  99.814  1.00  0.00           C  
ATOM   1782  CD  GLU A 113      38.586 109.880  99.726  1.00  0.00           C  
ATOM   1783  OE1 GLU A 113      38.354 110.949 100.399  1.00  0.00           O  
ATOM   1784  OE2 GLU A 113      39.592 109.778  98.953  1.00  0.00           O1-
ATOM   1785  H   GLU A 113      38.170 105.748 101.724  1.00  0.00           H  
ATOM   1786  HA  GLU A 113      39.364 108.492 101.604  1.00  0.00           H  
ATOM   1787  HB2 GLU A 113      36.605 107.469 101.441  1.00  0.00           H  
ATOM   1788  HB3 GLU A 113      36.864 109.126 101.865  1.00  0.00           H  
ATOM   1789  HG2 GLU A 113      38.059 107.851  99.364  1.00  0.00           H  
ATOM   1790  HG3 GLU A 113      36.683 108.934  99.243  1.00  0.00           H  
ATOM   1791  N   GLU A 114      39.019 109.177 103.891  1.00  0.00           N  
ATOM   1792  CA  GLU A 114      38.924 109.554 105.356  1.00  0.00           C  
ATOM   1793  C   GLU A 114      37.617 110.273 105.663  1.00  0.00           C  
ATOM   1794  O   GLU A 114      37.568 111.481 105.526  1.00  0.00           O  
ATOM   1795  CB  GLU A 114      40.216 110.340 105.757  1.00  0.00           C  
ATOM   1796  CG  GLU A 114      40.385 110.325 107.290  1.00  0.00           C  
ATOM   1797  CD  GLU A 114      41.402 111.386 107.688  1.00  0.00           C  
ATOM   1798  OE1 GLU A 114      41.270 111.990 108.838  1.00  0.00           O  
ATOM   1799  OE2 GLU A 114      42.385 111.651 106.949  1.00  0.00           O1-
ATOM   1800  H   GLU A 114      39.624 109.734 103.302  1.00  0.00           H  
ATOM   1801  HA  GLU A 114      38.795 108.602 105.872  1.00  0.00           H  
ATOM   1802  HB2 GLU A 114      41.078 109.809 105.354  1.00  0.00           H  
ATOM   1803  HB3 GLU A 114      40.162 111.369 105.401  1.00  0.00           H  
ATOM   1804  HG2 GLU A 114      39.496 110.654 107.829  1.00  0.00           H  
ATOM   1805  HG3 GLU A 114      40.813 109.348 107.514  1.00  0.00           H  
ATOM   1806  N   ALA A 115      36.555 109.615 106.147  1.00  0.00           N  
ATOM   1807  CA  ALA A 115      35.244 110.299 106.578  1.00  0.00           C  
ATOM   1808  C   ALA A 115      34.614 109.707 107.870  1.00  0.00           C  
ATOM   1809  O   ALA A 115      34.684 108.542 108.014  1.00  0.00           O  
ATOM   1810  CB  ALA A 115      34.226 110.285 105.414  1.00  0.00           C  
ATOM   1811  H   ALA A 115      36.712 108.649 106.401  1.00  0.00           H  
ATOM   1812  HA  ALA A 115      35.436 111.346 106.812  1.00  0.00           H  
ATOM   1813  HB1 ALA A 115      33.332 110.785 105.787  1.00  0.00           H  
ATOM   1814  HB2 ALA A 115      34.571 110.861 104.555  1.00  0.00           H  
ATOM   1815  HB3 ALA A 115      34.050 109.270 105.056  1.00  0.00           H  
ATOM   1816  N   ASN A 116      34.000 110.520 108.758  1.00  0.00           N  
ATOM   1817  CA  ASN A 116      33.237 110.140 109.966  1.00  0.00           C  
ATOM   1818  C   ASN A 116      31.799 109.921 109.473  1.00  0.00           C  
ATOM   1819  O   ASN A 116      31.220 110.683 108.756  1.00  0.00           O  
ATOM   1820  CB  ASN A 116      33.336 111.341 110.922  1.00  0.00           C  
ATOM   1821  CG  ASN A 116      32.672 111.136 112.218  1.00  0.00           C  
ATOM   1822  ND2 ASN A 116      33.281 111.690 113.229  1.00  0.00           N  
ATOM   1823  OD1 ASN A 116      31.696 110.476 112.456  1.00  0.00           O  
ATOM   1824  H   ASN A 116      34.166 111.502 108.591  1.00  0.00           H  
ATOM   1825  HA  ASN A 116      33.749 109.273 110.386  1.00  0.00           H  
ATOM   1826  HB2 ASN A 116      34.397 111.538 111.074  1.00  0.00           H  
ATOM   1827  HB3 ASN A 116      32.964 112.240 110.432  1.00  0.00           H  
ATOM   1828 HD21 ASN A 116      32.966 111.375 114.135  1.00  0.00           H  
ATOM   1829 HD22 ASN A 116      34.139 112.209 113.114  1.00  0.00           H  
ATOM   1830  N   TRP A 117      31.143 108.825 109.872  1.00  0.00           N  
ATOM   1831  CA  TRP A 117      29.686 108.521 109.567  1.00  0.00           C  
ATOM   1832  C   TRP A 117      28.772 109.697 109.701  1.00  0.00           C  
ATOM   1833  O   TRP A 117      27.832 109.909 108.992  1.00  0.00           O  
ATOM   1834  CB  TRP A 117      29.288 107.369 110.514  1.00  0.00           C  
ATOM   1835  CG  TRP A 117      30.213 106.158 110.438  1.00  0.00           C  
ATOM   1836  CD1 TRP A 117      30.809 105.711 109.332  1.00  0.00           C  
ATOM   1837  CD2 TRP A 117      30.622 105.284 111.538  1.00  0.00           C  
ATOM   1838  CE2 TRP A 117      31.620 104.366 111.051  1.00  0.00           C  
ATOM   1839  CE3 TRP A 117      30.324 105.355 112.908  1.00  0.00           C  
ATOM   1840  NE1 TRP A 117      31.727 104.702 109.682  1.00  0.00           N  
ATOM   1841  CZ2 TRP A 117      32.226 103.447 111.815  1.00  0.00           C  
ATOM   1842  CZ3 TRP A 117      30.942 104.379 113.766  1.00  0.00           C  
ATOM   1843  CH2 TRP A 117      31.805 103.441 113.178  1.00  0.00           C  
ATOM   1844  H   TRP A 117      31.671 108.203 110.468  1.00  0.00           H  
ATOM   1845  HA  TRP A 117      29.682 108.198 108.526  1.00  0.00           H  
ATOM   1846  HB2 TRP A 117      29.310 107.727 111.543  1.00  0.00           H  
ATOM   1847  HB3 TRP A 117      28.312 106.945 110.275  1.00  0.00           H  
ATOM   1848  HD1 TRP A 117      30.791 106.166 108.353  1.00  0.00           H  
ATOM   1849  HE1 TRP A 117      32.454 104.388 109.056  1.00  0.00           H  
ATOM   1850  HE3 TRP A 117      29.581 106.070 113.227  1.00  0.00           H  
ATOM   1851  HZ2 TRP A 117      33.002 102.754 111.527  1.00  0.00           H  
ATOM   1852  HZ3 TRP A 117      30.605 104.248 114.784  1.00  0.00           H  
ATOM   1853  HH2 TRP A 117      32.267 102.706 113.820  1.00  0.00           H  
ATOM   1854  N   LEU A 118      29.030 110.440 110.785  1.00  0.00           N  
ATOM   1855  CA  LEU A 118      28.366 111.631 111.246  1.00  0.00           C  
ATOM   1856  C   LEU A 118      28.365 112.757 110.259  1.00  0.00           C  
ATOM   1857  O   LEU A 118      27.650 113.734 110.519  1.00  0.00           O  
ATOM   1858  CB  LEU A 118      28.917 112.134 112.664  1.00  0.00           C  
ATOM   1859  CG  LEU A 118      28.717 111.052 113.789  1.00  0.00           C  
ATOM   1860  CD1 LEU A 118      29.311 111.533 115.120  1.00  0.00           C  
ATOM   1861  CD2 LEU A 118      27.203 110.852 114.010  1.00  0.00           C  
ATOM   1862  H   LEU A 118      29.767 110.190 111.431  1.00  0.00           H  
ATOM   1863  HA  LEU A 118      27.328 111.321 111.368  1.00  0.00           H  
ATOM   1864  HB2 LEU A 118      29.970 112.368 112.508  1.00  0.00           H  
ATOM   1865  HB3 LEU A 118      28.319 113.008 112.922  1.00  0.00           H  
ATOM   1866  HG  LEU A 118      28.995 110.036 113.508  1.00  0.00           H  
ATOM   1867 HD11 LEU A 118      29.146 110.791 115.902  1.00  0.00           H  
ATOM   1868 HD12 LEU A 118      30.372 111.760 115.016  1.00  0.00           H  
ATOM   1869 HD13 LEU A 118      28.880 112.509 115.346  1.00  0.00           H  
ATOM   1870 HD21 LEU A 118      27.048 110.067 114.748  1.00  0.00           H  
ATOM   1871 HD22 LEU A 118      26.727 111.800 114.256  1.00  0.00           H  
ATOM   1872 HD23 LEU A 118      26.610 110.540 113.150  1.00  0.00           H  
ATOM   1873  N   THR A 119      29.183 112.600 109.188  1.00  0.00           N  
ATOM   1874  CA  THR A 119      29.280 113.649 108.114  1.00  0.00           C  
ATOM   1875  C   THR A 119      29.524 113.045 106.721  1.00  0.00           C  
ATOM   1876  O   THR A 119      29.906 113.695 105.735  1.00  0.00           O  
ATOM   1877  CB  THR A 119      30.453 114.600 108.412  1.00  0.00           C  
ATOM   1878  CG2 THR A 119      30.105 115.695 109.446  1.00  0.00           C  
ATOM   1879  OG1 THR A 119      31.551 114.018 108.954  1.00  0.00           O  
ATOM   1880  H   THR A 119      29.788 111.795 109.124  1.00  0.00           H  
ATOM   1881  HA  THR A 119      28.369 114.244 108.059  1.00  0.00           H  
ATOM   1882  HB  THR A 119      30.644 115.201 107.522  1.00  0.00           H  
ATOM   1883  HG1 THR A 119      32.129 113.719 108.249  1.00  0.00           H  
ATOM   1884 HG21 THR A 119      30.592 116.656 109.287  1.00  0.00           H  
ATOM   1885 HG22 THR A 119      29.031 115.882 109.427  1.00  0.00           H  
ATOM   1886 HG23 THR A 119      30.305 115.321 110.450  1.00  0.00           H  
ATOM   1887  N   LEU A 120      29.238 111.755 106.620  1.00  0.00           N  
ATOM   1888  CA  LEU A 120      29.699 110.959 105.430  1.00  0.00           C  
ATOM   1889  C   LEU A 120      29.133 111.500 104.046  1.00  0.00           C  
ATOM   1890  O   LEU A 120      29.883 111.566 103.032  1.00  0.00           O  
ATOM   1891  CB  LEU A 120      29.169 109.590 105.723  1.00  0.00           C  
ATOM   1892  CG  LEU A 120      29.612 108.515 104.801  1.00  0.00           C  
ATOM   1893  CD1 LEU A 120      31.181 108.423 104.668  1.00  0.00           C  
ATOM   1894  CD2 LEU A 120      29.030 107.160 105.133  1.00  0.00           C  
ATOM   1895  H   LEU A 120      28.876 111.211 107.390  1.00  0.00           H  
ATOM   1896  HA  LEU A 120      30.786 110.960 105.350  1.00  0.00           H  
ATOM   1897  HB2 LEU A 120      29.588 109.417 106.715  1.00  0.00           H  
ATOM   1898  HB3 LEU A 120      28.087 109.495 105.648  1.00  0.00           H  
ATOM   1899  HG  LEU A 120      29.220 108.676 103.797  1.00  0.00           H  
ATOM   1900 HD11 LEU A 120      31.566 109.280 104.117  1.00  0.00           H  
ATOM   1901 HD12 LEU A 120      31.572 108.459 105.685  1.00  0.00           H  
ATOM   1902 HD13 LEU A 120      31.356 107.488 104.136  1.00  0.00           H  
ATOM   1903 HD21 LEU A 120      27.943 107.226 105.073  1.00  0.00           H  
ATOM   1904 HD22 LEU A 120      29.247 106.432 104.353  1.00  0.00           H  
ATOM   1905 HD23 LEU A 120      29.336 106.796 106.115  1.00  0.00           H  
ATOM   1906  N   ASP A 121      27.918 111.915 104.074  1.00  0.00           N  
ATOM   1907  CA  ASP A 121      27.186 112.536 102.955  1.00  0.00           C  
ATOM   1908  C   ASP A 121      27.745 113.885 102.402  1.00  0.00           C  
ATOM   1909  O   ASP A 121      27.819 114.060 101.169  1.00  0.00           O  
ATOM   1910  CB  ASP A 121      25.814 112.657 103.525  1.00  0.00           C  
ATOM   1911  CG  ASP A 121      24.842 113.135 102.469  1.00  0.00           C  
ATOM   1912  OD1 ASP A 121      24.588 114.342 102.438  1.00  0.00           O  
ATOM   1913  OD2 ASP A 121      24.286 112.327 101.645  1.00  0.00           O1-
ATOM   1914  H   ASP A 121      27.411 111.843 104.945  1.00  0.00           H  
ATOM   1915  HA  ASP A 121      27.093 111.836 102.125  1.00  0.00           H  
ATOM   1916  HB2 ASP A 121      25.419 111.802 104.072  1.00  0.00           H  
ATOM   1917  HB3 ASP A 121      25.819 113.504 104.211  1.00  0.00           H  
ATOM   1918  N   LYS A 122      28.359 114.666 103.281  1.00  0.00           N  
ATOM   1919  CA  LYS A 122      29.074 115.933 102.997  1.00  0.00           C  
ATOM   1920  C   LYS A 122      30.561 115.668 102.698  1.00  0.00           C  
ATOM   1921  O   LYS A 122      31.205 116.487 102.016  1.00  0.00           O  
ATOM   1922  CB  LYS A 122      28.888 117.052 104.028  1.00  0.00           C  
ATOM   1923  CG  LYS A 122      27.407 117.197 104.483  1.00  0.00           C  
ATOM   1924  CD  LYS A 122      26.476 117.666 103.333  1.00  0.00           C  
ATOM   1925  CE  LYS A 122      24.972 117.722 103.742  1.00  0.00           C  
ATOM   1926  NZ  LYS A 122      24.337 116.461 104.216  1.00  0.00           N1+
ATOM   1927  H   LYS A 122      28.122 114.596 104.260  1.00  0.00           H  
ATOM   1928  HA  LYS A 122      28.639 116.135 102.019  1.00  0.00           H  
ATOM   1929  HB2 LYS A 122      29.541 116.887 104.885  1.00  0.00           H  
ATOM   1930  HB3 LYS A 122      29.306 117.968 103.612  1.00  0.00           H  
ATOM   1931  HG2 LYS A 122      27.041 116.280 104.945  1.00  0.00           H  
ATOM   1932  HG3 LYS A 122      27.369 117.988 105.232  1.00  0.00           H  
ATOM   1933  HD2 LYS A 122      26.954 118.481 102.789  1.00  0.00           H  
ATOM   1934  HD3 LYS A 122      26.570 116.829 102.641  1.00  0.00           H  
ATOM   1935  HE2 LYS A 122      24.895 118.479 104.522  1.00  0.00           H  
ATOM   1936  HE3 LYS A 122      24.355 118.147 102.950  1.00  0.00           H  
ATOM   1937  HZ1 LYS A 122      24.447 115.682 103.582  1.00  0.00           H  
ATOM   1938  HZ2 LYS A 122      24.731 116.038 105.044  1.00  0.00           H  
ATOM   1939  HZ3 LYS A 122      23.345 116.617 104.323  1.00  0.00           H  
ATOM   1940  N   ASP A 123      31.144 114.527 103.226  1.00  0.00           N  
ATOM   1941  CA  ASP A 123      32.564 114.225 103.135  1.00  0.00           C  
ATOM   1942  C   ASP A 123      32.891 113.261 101.941  1.00  0.00           C  
ATOM   1943  O   ASP A 123      33.955 113.503 101.410  1.00  0.00           O  
ATOM   1944  CB  ASP A 123      32.973 113.528 104.446  1.00  0.00           C  
ATOM   1945  CG  ASP A 123      33.050 114.397 105.725  1.00  0.00           C  
ATOM   1946  OD1 ASP A 123      33.060 113.922 106.880  1.00  0.00           O  
ATOM   1947  OD2 ASP A 123      33.160 115.639 105.619  1.00  0.00           O1-
ATOM   1948  H   ASP A 123      30.616 113.889 103.805  1.00  0.00           H  
ATOM   1949  HA  ASP A 123      33.000 115.222 103.074  1.00  0.00           H  
ATOM   1950  HB2 ASP A 123      32.221 112.766 104.654  1.00  0.00           H  
ATOM   1951  HB3 ASP A 123      33.944 113.064 104.272  1.00  0.00           H  
ATOM   1952  N   VAL A 124      31.994 112.390 101.580  1.00  0.00           N  
ATOM   1953  CA  VAL A 124      32.026 111.639 100.358  1.00  0.00           C  
ATOM   1954  C   VAL A 124      30.896 112.117  99.370  1.00  0.00           C  
ATOM   1955  O   VAL A 124      29.736 111.745  99.647  1.00  0.00           O  
ATOM   1956  CB  VAL A 124      31.940 110.103 100.620  1.00  0.00           C  
ATOM   1957  CG1 VAL A 124      31.879 109.314  99.298  1.00  0.00           C  
ATOM   1958  CG2 VAL A 124      33.135 109.561 101.505  1.00  0.00           C  
ATOM   1959  H   VAL A 124      31.223 112.348 102.231  1.00  0.00           H  
ATOM   1960  HA  VAL A 124      32.977 111.790  99.845  1.00  0.00           H  
ATOM   1961  HB  VAL A 124      31.000 109.933 101.146  1.00  0.00           H  
ATOM   1962 HG11 VAL A 124      31.825 108.236  99.451  1.00  0.00           H  
ATOM   1963 HG12 VAL A 124      30.988 109.656  98.771  1.00  0.00           H  
ATOM   1964 HG13 VAL A 124      32.672 109.559  98.593  1.00  0.00           H  
ATOM   1965 HG21 VAL A 124      34.107 109.846 101.102  1.00  0.00           H  
ATOM   1966 HG22 VAL A 124      32.987 110.041 102.472  1.00  0.00           H  
ATOM   1967 HG23 VAL A 124      33.128 108.506 101.776  1.00  0.00           H  
ATOM   1968  N   PRO A 125      31.124 112.828  98.264  1.00  0.00           N  
ATOM   1969  CA  PRO A 125      30.076 113.063  97.342  1.00  0.00           C  
ATOM   1970  C   PRO A 125      29.949 111.710  96.608  1.00  0.00           C  
ATOM   1971  O   PRO A 125      30.789 111.364  95.769  1.00  0.00           O  
ATOM   1972  CB  PRO A 125      30.674 114.212  96.478  1.00  0.00           C  
ATOM   1973  CG  PRO A 125      32.224 114.019  96.615  1.00  0.00           C  
ATOM   1974  CD  PRO A 125      32.352 113.476  97.999  1.00  0.00           C  
ATOM   1975  HA  PRO A 125      29.121 113.391  97.753  1.00  0.00           H  
ATOM   1976  HB2 PRO A 125      30.256 114.283  95.473  1.00  0.00           H  
ATOM   1977  HB3 PRO A 125      30.424 115.167  96.941  1.00  0.00           H  
ATOM   1978  HG2 PRO A 125      32.535 113.283  95.874  1.00  0.00           H  
ATOM   1979  HG3 PRO A 125      32.836 114.908  96.460  1.00  0.00           H  
ATOM   1980  HD2 PRO A 125      33.204 112.795  97.982  1.00  0.00           H  
ATOM   1981  HD3 PRO A 125      32.468 114.323  98.674  1.00  0.00           H  
ATOM   1982  N   ALA A 126      28.803 110.971  96.889  1.00  0.00           N  
ATOM   1983  CA  ALA A 126      28.576 109.581  96.561  1.00  0.00           C  
ATOM   1984  C   ALA A 126      28.048 109.271  95.168  1.00  0.00           C  
ATOM   1985  O   ALA A 126      28.077 108.173  94.722  1.00  0.00           O  
ATOM   1986  CB  ALA A 126      27.631 109.095  97.572  1.00  0.00           C  
ATOM   1987  H   ALA A 126      28.202 111.261  97.647  1.00  0.00           H  
ATOM   1988  HA  ALA A 126      29.505 109.021  96.657  1.00  0.00           H  
ATOM   1989  HB1 ALA A 126      26.798 109.797  97.601  1.00  0.00           H  
ATOM   1990  HB2 ALA A 126      27.245 108.149  97.194  1.00  0.00           H  
ATOM   1991  HB3 ALA A 126      28.120 109.041  98.544  1.00  0.00           H  
ATOM   1992  N   GLY A 127      27.598 110.385  94.502  1.00  0.00           N  
ATOM   1993  CA  GLY A 127      27.008 110.313  93.178  1.00  0.00           C  
ATOM   1994  C   GLY A 127      25.696 109.521  93.228  1.00  0.00           C  
ATOM   1995  O   GLY A 127      25.076 109.460  94.265  1.00  0.00           O  
ATOM   1996  H   GLY A 127      27.748 111.262  94.981  1.00  0.00           H  
ATOM   1997  HA2 GLY A 127      26.832 111.304  92.759  1.00  0.00           H  
ATOM   1998  HA3 GLY A 127      27.663 109.783  92.488  1.00  0.00           H  
ATOM   1999  N   ASP A 128      25.367 108.660  92.205  1.00  0.00           N  
ATOM   2000  CA  ASP A 128      24.266 107.638  92.218  1.00  0.00           C  
ATOM   2001  C   ASP A 128      24.522 106.331  93.045  1.00  0.00           C  
ATOM   2002  O   ASP A 128      23.771 105.371  93.058  1.00  0.00           O  
ATOM   2003  CB  ASP A 128      23.897 107.271  90.775  1.00  0.00           C  
ATOM   2004  CG  ASP A 128      24.818 106.267  90.074  1.00  0.00           C  
ATOM   2005  OD1 ASP A 128      24.370 105.754  89.067  1.00  0.00           O  
ATOM   2006  OD2 ASP A 128      25.948 105.968  90.549  1.00  0.00           O1-
ATOM   2007  H   ASP A 128      25.968 108.686  91.394  1.00  0.00           H  
ATOM   2008  HA  ASP A 128      23.410 108.181  92.619  1.00  0.00           H  
ATOM   2009  HB2 ASP A 128      22.921 106.785  90.775  1.00  0.00           H  
ATOM   2010  HB3 ASP A 128      23.838 108.256  90.314  1.00  0.00           H  
ATOM   2011  N   GLY A 129      25.635 106.374  93.817  1.00  0.00           N  
ATOM   2012  CA  GLY A 129      25.839 105.611  95.085  1.00  0.00           C  
ATOM   2013  C   GLY A 129      26.196 104.082  94.791  1.00  0.00           C  
ATOM   2014  O   GLY A 129      26.837 103.754  93.847  1.00  0.00           O  
ATOM   2015  H   GLY A 129      26.251 107.171  93.746  1.00  0.00           H  
ATOM   2016  HA2 GLY A 129      26.565 105.939  95.828  1.00  0.00           H  
ATOM   2017  HA3 GLY A 129      24.902 105.566  95.640  1.00  0.00           H  
ATOM   2018  N   PHE A 130      25.786 103.180  95.620  1.00  0.00           N  
ATOM   2019  CA  PHE A 130      26.306 101.816  95.884  1.00  0.00           C  
ATOM   2020  C   PHE A 130      25.188 100.787  95.969  1.00  0.00           C  
ATOM   2021  O   PHE A 130      24.189 100.937  96.645  1.00  0.00           O  
ATOM   2022  CB  PHE A 130      27.222 101.844  97.168  1.00  0.00           C  
ATOM   2023  CG  PHE A 130      28.394 102.814  97.035  1.00  0.00           C  
ATOM   2024  CD1 PHE A 130      28.256 104.103  97.522  1.00  0.00           C  
ATOM   2025  CD2 PHE A 130      29.588 102.383  96.389  1.00  0.00           C  
ATOM   2026  CE1 PHE A 130      29.372 104.993  97.492  1.00  0.00           C  
ATOM   2027  CE2 PHE A 130      30.740 103.251  96.319  1.00  0.00           C  
ATOM   2028  CZ  PHE A 130      30.543 104.509  96.849  1.00  0.00           C  
ATOM   2029  H   PHE A 130      25.107 103.517  96.288  1.00  0.00           H  
ATOM   2030  HA  PHE A 130      27.052 101.516  95.147  1.00  0.00           H  
ATOM   2031  HB2 PHE A 130      26.663 102.045  98.081  1.00  0.00           H  
ATOM   2032  HB3 PHE A 130      27.613 100.826  97.152  1.00  0.00           H  
ATOM   2033  HD1 PHE A 130      27.331 104.503  97.911  1.00  0.00           H  
ATOM   2034  HD2 PHE A 130      29.694 101.350  96.093  1.00  0.00           H  
ATOM   2035  HE1 PHE A 130      29.459 105.995  97.887  1.00  0.00           H  
ATOM   2036  HE2 PHE A 130      31.651 103.118  95.754  1.00  0.00           H  
ATOM   2037  HZ  PHE A 130      31.288 105.279  96.715  1.00  0.00           H  
ATOM   2038  N   ASP A 131      25.567  99.648  95.449  1.00  0.00           N  
ATOM   2039  CA  ASP A 131      24.762  98.410  95.434  1.00  0.00           C  
ATOM   2040  C   ASP A 131      24.757  97.740  96.815  1.00  0.00           C  
ATOM   2041  O   ASP A 131      23.799  97.076  97.189  1.00  0.00           O  
ATOM   2042  CB  ASP A 131      25.544  97.423  94.418  1.00  0.00           C  
ATOM   2043  CG  ASP A 131      25.655  98.091  93.081  1.00  0.00           C  
ATOM   2044  OD1 ASP A 131      26.606  97.862  92.335  1.00  0.00           O  
ATOM   2045  OD2 ASP A 131      24.767  98.960  92.806  1.00  0.00           O1-
ATOM   2046  H   ASP A 131      26.556  99.675  95.243  1.00  0.00           H  
ATOM   2047  HA  ASP A 131      23.721  98.570  95.152  1.00  0.00           H  
ATOM   2048  HB2 ASP A 131      26.581  97.330  94.740  1.00  0.00           H  
ATOM   2049  HB3 ASP A 131      25.032  96.461  94.415  1.00  0.00           H  
ATOM   2050  N   ALA A 132      25.877  97.815  97.556  1.00  0.00           N  
ATOM   2051  CA  ALA A 132      26.026  97.376  98.911  1.00  0.00           C  
ATOM   2052  C   ALA A 132      27.044  98.252  99.706  1.00  0.00           C  
ATOM   2053  O   ALA A 132      28.015  98.768  99.170  1.00  0.00           O  
ATOM   2054  CB  ALA A 132      26.443  95.912  98.931  1.00  0.00           C  
ATOM   2055  H   ALA A 132      26.657  98.123  96.994  1.00  0.00           H  
ATOM   2056  HA  ALA A 132      25.016  97.381  99.320  1.00  0.00           H  
ATOM   2057  HB1 ALA A 132      25.791  95.451  98.188  1.00  0.00           H  
ATOM   2058  HB2 ALA A 132      27.436  95.931  98.483  1.00  0.00           H  
ATOM   2059  HB3 ALA A 132      26.433  95.550  99.960  1.00  0.00           H  
ATOM   2060  N   VAL A 133      26.720  98.338 101.029  1.00  0.00           N  
ATOM   2061  CA  VAL A 133      27.514  98.880 102.029  1.00  0.00           C  
ATOM   2062  C   VAL A 133      27.862  97.787 103.105  1.00  0.00           C  
ATOM   2063  O   VAL A 133      26.921  97.130 103.654  1.00  0.00           O  
ATOM   2064  CB  VAL A 133      26.754 100.114 102.726  1.00  0.00           C  
ATOM   2065  CG1 VAL A 133      27.579 100.543 103.968  1.00  0.00           C  
ATOM   2066  CG2 VAL A 133      26.904 101.414 101.814  1.00  0.00           C  
ATOM   2067  H   VAL A 133      25.804  98.036 101.330  1.00  0.00           H  
ATOM   2068  HA  VAL A 133      28.434  99.288 101.609  1.00  0.00           H  
ATOM   2069  HB  VAL A 133      25.745  99.881 103.068  1.00  0.00           H  
ATOM   2070 HG11 VAL A 133      27.270 101.529 104.314  1.00  0.00           H  
ATOM   2071 HG12 VAL A 133      27.318  99.849 104.767  1.00  0.00           H  
ATOM   2072 HG13 VAL A 133      28.626 100.651 103.685  1.00  0.00           H  
ATOM   2073 HG21 VAL A 133      27.943 101.718 101.685  1.00  0.00           H  
ATOM   2074 HG22 VAL A 133      26.475 101.265 100.822  1.00  0.00           H  
ATOM   2075 HG23 VAL A 133      26.418 102.311 102.197  1.00  0.00           H  
ATOM   2076  N   ILE A 134      29.188  97.552 103.239  1.00  0.00           N  
ATOM   2077  CA  ILE A 134      29.824  96.646 104.281  1.00  0.00           C  
ATOM   2078  C   ILE A 134      30.235  97.390 105.535  1.00  0.00           C  
ATOM   2079  O   ILE A 134      31.029  98.363 105.479  1.00  0.00           O  
ATOM   2080  CB  ILE A 134      30.937  95.895 103.486  1.00  0.00           C  
ATOM   2081  CG1 ILE A 134      30.437  94.801 102.522  1.00  0.00           C  
ATOM   2082  CG2 ILE A 134      31.895  95.172 104.477  1.00  0.00           C  
ATOM   2083  CD1 ILE A 134      29.643  95.227 101.266  1.00  0.00           C  
ATOM   2084  H   ILE A 134      29.771  98.218 102.753  1.00  0.00           H  
ATOM   2085  HA  ILE A 134      29.050  95.904 104.478  1.00  0.00           H  
ATOM   2086  HB  ILE A 134      31.485  96.608 102.870  1.00  0.00           H  
ATOM   2087 HG12 ILE A 134      31.325  94.264 102.188  1.00  0.00           H  
ATOM   2088 HG13 ILE A 134      29.883  94.088 103.133  1.00  0.00           H  
ATOM   2089 HG21 ILE A 134      32.595  95.808 105.021  1.00  0.00           H  
ATOM   2090 HG22 ILE A 134      31.278  94.675 105.226  1.00  0.00           H  
ATOM   2091 HG23 ILE A 134      32.536  94.363 104.129  1.00  0.00           H  
ATOM   2092 HD11 ILE A 134      29.778  94.424 100.541  1.00  0.00           H  
ATOM   2093 HD12 ILE A 134      28.587  95.325 101.518  1.00  0.00           H  
ATOM   2094 HD13 ILE A 134      30.076  96.093 100.764  1.00  0.00           H  
ATOM   2095  N   CYS A 135      29.898  96.874 106.697  1.00  0.00           N  
ATOM   2096  CA  CYS A 135      30.253  97.535 107.977  1.00  0.00           C  
ATOM   2097  C   CYS A 135      30.454  96.466 109.104  1.00  0.00           C  
ATOM   2098  O   CYS A 135      29.541  96.255 109.876  1.00  0.00           O  
ATOM   2099  CB  CYS A 135      29.200  98.607 108.267  1.00  0.00           C  
ATOM   2100  SG  CYS A 135      29.703  99.433 109.739  1.00  0.00           S  
ATOM   2101  H   CYS A 135      29.290  96.069 106.738  1.00  0.00           H  
ATOM   2102  HA  CYS A 135      31.192  98.074 107.847  1.00  0.00           H  
ATOM   2103  HB2 CYS A 135      28.930  99.236 107.418  1.00  0.00           H  
ATOM   2104  HB3 CYS A 135      28.260  98.106 108.501  1.00  0.00           H  
ATOM   2105  HG  CYS A 135      29.533  98.505 110.685  1.00  0.00           H  
ATOM   2106  N   LEU A 136      31.582  95.725 109.164  1.00  0.00           N  
ATOM   2107  CA  LEU A 136      31.929  94.569 110.071  1.00  0.00           C  
ATOM   2108  C   LEU A 136      33.085  94.748 110.998  1.00  0.00           C  
ATOM   2109  O   LEU A 136      33.879  95.674 110.766  1.00  0.00           O  
ATOM   2110  CB  LEU A 136      32.341  93.347 109.230  1.00  0.00           C  
ATOM   2111  CG  LEU A 136      31.292  93.049 108.103  1.00  0.00           C  
ATOM   2112  CD1 LEU A 136      31.812  91.736 107.463  1.00  0.00           C  
ATOM   2113  CD2 LEU A 136      29.839  92.816 108.505  1.00  0.00           C  
ATOM   2114  H   LEU A 136      32.250  96.133 108.526  1.00  0.00           H  
ATOM   2115  HA  LEU A 136      31.081  94.480 110.749  1.00  0.00           H  
ATOM   2116  HB2 LEU A 136      33.314  93.571 108.792  1.00  0.00           H  
ATOM   2117  HB3 LEU A 136      32.552  92.507 109.891  1.00  0.00           H  
ATOM   2118  HG  LEU A 136      31.195  93.850 107.369  1.00  0.00           H  
ATOM   2119 HD11 LEU A 136      31.388  91.771 106.459  1.00  0.00           H  
ATOM   2120 HD12 LEU A 136      32.876  91.806 107.239  1.00  0.00           H  
ATOM   2121 HD13 LEU A 136      31.494  90.898 108.083  1.00  0.00           H  
ATOM   2122 HD21 LEU A 136      29.777  92.079 109.306  1.00  0.00           H  
ATOM   2123 HD22 LEU A 136      29.375  93.714 108.911  1.00  0.00           H  
ATOM   2124 HD23 LEU A 136      29.273  92.502 107.629  1.00  0.00           H  
ATOM   2125  N   GLY A 137      33.277  93.954 112.069  1.00  0.00           N  
ATOM   2126  CA  GLY A 137      34.296  94.141 113.138  1.00  0.00           C  
ATOM   2127  C   GLY A 137      33.783  94.652 114.504  1.00  0.00           C  
ATOM   2128  O   GLY A 137      34.565  94.980 115.410  1.00  0.00           O  
ATOM   2129  H   GLY A 137      32.598  93.216 112.188  1.00  0.00           H  
ATOM   2130  HA2 GLY A 137      34.900  93.246 113.292  1.00  0.00           H  
ATOM   2131  HA3 GLY A 137      34.920  94.981 112.834  1.00  0.00           H  
ATOM   2132  N   ASN A 138      32.521  94.746 114.712  1.00  0.00           N  
ATOM   2133  CA  ASN A 138      31.871  95.490 115.860  1.00  0.00           C  
ATOM   2134  C   ASN A 138      32.298  96.965 115.879  1.00  0.00           C  
ATOM   2135  O   ASN A 138      32.700  97.555 116.898  1.00  0.00           O  
ATOM   2136  CB  ASN A 138      31.939  94.709 117.244  1.00  0.00           C  
ATOM   2137  CG  ASN A 138      31.190  95.482 118.267  1.00  0.00           C  
ATOM   2138  ND2 ASN A 138      31.850  95.849 119.370  1.00  0.00           N  
ATOM   2139  OD1 ASN A 138      29.977  95.699 118.160  1.00  0.00           O  
ATOM   2140  H   ASN A 138      31.849  94.631 113.967  1.00  0.00           H  
ATOM   2141  HA  ASN A 138      30.826  95.560 115.559  1.00  0.00           H  
ATOM   2142  HB2 ASN A 138      31.397  93.781 117.063  1.00  0.00           H  
ATOM   2143  HB3 ASN A 138      32.930  94.518 117.656  1.00  0.00           H  
ATOM   2144 HD21 ASN A 138      31.375  96.369 120.094  1.00  0.00           H  
ATOM   2145 HD22 ASN A 138      32.814  95.586 119.515  1.00  0.00           H  
ATOM   2146  N   SER A 139      32.196  97.586 114.693  1.00  0.00           N  
ATOM   2147  CA  SER A 139      32.428  99.078 114.475  1.00  0.00           C  
ATOM   2148  C   SER A 139      31.397 100.001 115.115  1.00  0.00           C  
ATOM   2149  O   SER A 139      31.749 100.942 115.793  1.00  0.00           O  
ATOM   2150  CB  SER A 139      32.641  99.388 113.008  1.00  0.00           C  
ATOM   2151  OG  SER A 139      33.374  98.353 112.357  1.00  0.00           O  
ATOM   2152  H   SER A 139      31.906  97.029 113.902  1.00  0.00           H  
ATOM   2153  HA  SER A 139      33.445  99.206 114.848  1.00  0.00           H  
ATOM   2154  HB2 SER A 139      31.733  99.707 112.497  1.00  0.00           H  
ATOM   2155  HB3 SER A 139      33.256 100.288 113.019  1.00  0.00           H  
ATOM   2156  HG  SER A 139      33.505  98.577 111.434  1.00  0.00           H  
ATOM   2157  N   PHE A 140      30.126  99.799 114.771  1.00  0.00           N  
ATOM   2158  CA  PHE A 140      29.083 100.850 115.193  1.00  0.00           C  
ATOM   2159  C   PHE A 140      29.171 101.234 116.686  1.00  0.00           C  
ATOM   2160  O   PHE A 140      28.848 102.355 117.086  1.00  0.00           O  
ATOM   2161  CB  PHE A 140      27.706 100.239 114.881  1.00  0.00           C  
ATOM   2162  CG  PHE A 140      26.549 101.284 114.961  1.00  0.00           C  
ATOM   2163  CD1 PHE A 140      26.491 102.381 114.037  1.00  0.00           C  
ATOM   2164  CD2 PHE A 140      25.608 101.206 115.945  1.00  0.00           C  
ATOM   2165  CE1 PHE A 140      25.438 103.289 114.058  1.00  0.00           C  
ATOM   2166  CE2 PHE A 140      24.474 102.040 115.915  1.00  0.00           C  
ATOM   2167  CZ  PHE A 140      24.431 103.075 115.014  1.00  0.00           C  
ATOM   2168  H   PHE A 140      29.819  99.045 114.173  1.00  0.00           H  
ATOM   2169  HA  PHE A 140      29.214 101.684 114.503  1.00  0.00           H  
ATOM   2170  HB2 PHE A 140      27.688  99.824 113.873  1.00  0.00           H  
ATOM   2171  HB3 PHE A 140      27.543  99.387 115.541  1.00  0.00           H  
ATOM   2172  HD1 PHE A 140      27.216 102.569 113.260  1.00  0.00           H  
ATOM   2173  HD2 PHE A 140      25.693 100.448 116.709  1.00  0.00           H  
ATOM   2174  HE1 PHE A 140      25.263 103.990 113.255  1.00  0.00           H  
ATOM   2175  HE2 PHE A 140      23.734 101.917 116.691  1.00  0.00           H  
ATOM   2176  HZ  PHE A 140      23.580 103.739 115.065  1.00  0.00           H  
ATOM   2177  N   ALA A 141      29.612 100.360 117.591  1.00  0.00           N  
ATOM   2178  CA  ALA A 141      29.696 100.486 118.991  1.00  0.00           C  
ATOM   2179  C   ALA A 141      30.677 101.543 119.502  1.00  0.00           C  
ATOM   2180  O   ALA A 141      30.697 101.767 120.693  1.00  0.00           O  
ATOM   2181  CB  ALA A 141      29.844  99.071 119.617  1.00  0.00           C  
ATOM   2182  H   ALA A 141      29.789  99.464 117.162  1.00  0.00           H  
ATOM   2183  HA  ALA A 141      28.766 100.797 119.467  1.00  0.00           H  
ATOM   2184  HB1 ALA A 141      29.039  98.497 119.156  1.00  0.00           H  
ATOM   2185  HB2 ALA A 141      30.825  98.688 119.335  1.00  0.00           H  
ATOM   2186  HB3 ALA A 141      29.698  99.136 120.695  1.00  0.00           H  
ATOM   2187  N   HID A 142      31.488 102.199 118.671  1.00  0.00           N  
ATOM   2188  CA  HID A 142      32.303 103.366 118.986  1.00  0.00           C  
ATOM   2189  C   HID A 142      31.567 104.672 118.864  1.00  0.00           C  
ATOM   2190  O   HID A 142      32.141 105.711 119.246  1.00  0.00           O  
ATOM   2191  CB  HID A 142      33.659 103.385 118.187  1.00  0.00           C  
ATOM   2192  CG  HID A 142      34.569 102.182 118.386  1.00  0.00           C  
ATOM   2193  CD2 HID A 142      34.744 101.121 117.508  1.00  0.00           C  
ATOM   2194  ND1 HID A 142      35.187 101.773 119.557  1.00  0.00           N  
ATOM   2195  CE1 HID A 142      35.769 100.581 119.323  1.00  0.00           C  
ATOM   2196  NE2 HID A 142      35.616 100.214 118.082  1.00  0.00           N  
ATOM   2197  H   HID A 142      31.670 101.746 117.786  1.00  0.00           H  
ATOM   2198  HA  HID A 142      32.621 103.361 120.029  1.00  0.00           H  
ATOM   2199  HB2 HID A 142      33.555 103.469 117.105  1.00  0.00           H  
ATOM   2200  HB3 HID A 142      34.092 104.308 118.573  1.00  0.00           H  
ATOM   2201  HD1 HID A 142      35.150 102.270 120.436  1.00  0.00           H  
ATOM   2202  HD2 HID A 142      34.292 101.128 116.527  1.00  0.00           H  
ATOM   2203  HE1 HID A 142      36.437 100.070 120.000  1.00  0.00           H  
ATOM   2204  N   LEU A 143      30.390 104.729 118.302  1.00  0.00           N  
ATOM   2205  CA  LEU A 143      29.618 105.915 118.123  1.00  0.00           C  
ATOM   2206  C   LEU A 143      29.040 106.518 119.485  1.00  0.00           C  
ATOM   2207  O   LEU A 143      28.141 105.903 120.069  1.00  0.00           O  
ATOM   2208  CB  LEU A 143      28.594 105.718 117.013  1.00  0.00           C  
ATOM   2209  CG  LEU A 143      28.043 106.939 116.264  1.00  0.00           C  
ATOM   2210  CD1 LEU A 143      29.102 107.784 115.520  1.00  0.00           C  
ATOM   2211  CD2 LEU A 143      27.113 106.350 115.165  1.00  0.00           C  
ATOM   2212  H   LEU A 143      29.990 103.849 118.008  1.00  0.00           H  
ATOM   2213  HA  LEU A 143      30.344 106.615 117.707  1.00  0.00           H  
ATOM   2214  HB2 LEU A 143      29.085 105.099 116.263  1.00  0.00           H  
ATOM   2215  HB3 LEU A 143      27.787 105.108 117.418  1.00  0.00           H  
ATOM   2216  HG  LEU A 143      27.424 107.495 116.969  1.00  0.00           H  
ATOM   2217 HD11 LEU A 143      28.706 108.343 114.672  1.00  0.00           H  
ATOM   2218 HD12 LEU A 143      29.587 108.412 116.266  1.00  0.00           H  
ATOM   2219 HD13 LEU A 143      29.953 107.182 115.203  1.00  0.00           H  
ATOM   2220 HD21 LEU A 143      26.473 107.153 114.799  1.00  0.00           H  
ATOM   2221 HD22 LEU A 143      27.700 106.001 114.316  1.00  0.00           H  
ATOM   2222 HD23 LEU A 143      26.325 105.678 115.504  1.00  0.00           H  
ATOM   2223  N   PRO A 144      29.476 107.654 120.022  1.00  0.00           N  
ATOM   2224  CA  PRO A 144      29.249 108.006 121.400  1.00  0.00           C  
ATOM   2225  C   PRO A 144      27.830 108.301 121.597  1.00  0.00           C  
ATOM   2226  O   PRO A 144      27.088 109.052 121.024  1.00  0.00           O  
ATOM   2227  CB  PRO A 144      30.204 109.270 121.596  1.00  0.00           C  
ATOM   2228  CG  PRO A 144      30.312 109.909 120.247  1.00  0.00           C  
ATOM   2229  CD  PRO A 144      30.278 108.622 119.348  1.00  0.00           C  
ATOM   2230  HA  PRO A 144      29.516 107.134 121.995  1.00  0.00           H  
ATOM   2231  HB2 PRO A 144      29.727 109.934 122.316  1.00  0.00           H  
ATOM   2232  HB3 PRO A 144      31.135 108.895 122.023  1.00  0.00           H  
ATOM   2233  HG2 PRO A 144      29.483 110.603 120.103  1.00  0.00           H  
ATOM   2234  HG3 PRO A 144      31.248 110.438 120.069  1.00  0.00           H  
ATOM   2235  HD2 PRO A 144      29.840 108.923 118.396  1.00  0.00           H  
ATOM   2236  HD3 PRO A 144      31.282 108.231 119.183  1.00  0.00           H  
ATOM   2237  N   ASP A 145      27.328 107.923 122.821  1.00  0.00           N  
ATOM   2238  CA  ASP A 145      26.177 108.480 123.551  1.00  0.00           C  
ATOM   2239  C   ASP A 145      26.406 108.353 125.063  1.00  0.00           C  
ATOM   2240  O   ASP A 145      27.126 107.419 125.459  1.00  0.00           O  
ATOM   2241  CB  ASP A 145      24.835 107.773 123.182  1.00  0.00           C  
ATOM   2242  CG  ASP A 145      23.772 107.952 124.331  1.00  0.00           C  
ATOM   2243  OD1 ASP A 145      23.394 109.105 124.598  1.00  0.00           O  
ATOM   2244  OD2 ASP A 145      23.310 106.990 124.954  1.00  0.00           O1-
ATOM   2245  H   ASP A 145      27.882 107.262 123.348  1.00  0.00           H  
ATOM   2246  HA  ASP A 145      26.055 109.549 123.382  1.00  0.00           H  
ATOM   2247  HB2 ASP A 145      24.449 108.313 122.317  1.00  0.00           H  
ATOM   2248  HB3 ASP A 145      25.062 106.740 122.914  1.00  0.00           H  
ATOM   2249  N   SER A 146      25.907 109.196 125.887  1.00  0.00           N  
ATOM   2250  CA  SER A 146      25.935 108.979 127.337  1.00  0.00           C  
ATOM   2251  C   SER A 146      24.662 109.148 128.161  1.00  0.00           C  
ATOM   2252  O   SER A 146      24.632 108.942 129.390  1.00  0.00           O  
ATOM   2253  CB  SER A 146      27.071 109.682 128.042  1.00  0.00           C  
ATOM   2254  OG  SER A 146      26.834 111.086 128.025  1.00  0.00           O  
ATOM   2255  H   SER A 146      25.519 110.059 125.534  1.00  0.00           H  
ATOM   2256  HA  SER A 146      26.239 107.935 127.410  1.00  0.00           H  
ATOM   2257  HB2 SER A 146      27.109 109.366 129.086  1.00  0.00           H  
ATOM   2258  HB3 SER A 146      27.996 109.325 127.590  1.00  0.00           H  
ATOM   2259  HG  SER A 146      27.000 111.385 127.128  1.00  0.00           H  
ATOM   2260  N   LYS A 147      23.442 109.419 127.536  1.00  0.00           N  
ATOM   2261  CA  LYS A 147      22.234 109.719 128.232  1.00  0.00           C  
ATOM   2262  C   LYS A 147      20.982 109.030 127.606  1.00  0.00           C  
ATOM   2263  O   LYS A 147      19.900 109.414 127.960  1.00  0.00           O  
ATOM   2264  CB  LYS A 147      22.091 111.266 128.450  1.00  0.00           C  
ATOM   2265  CG  LYS A 147      21.887 112.219 127.272  1.00  0.00           C  
ATOM   2266  CD  LYS A 147      23.196 112.429 126.538  1.00  0.00           C  
ATOM   2267  CE  LYS A 147      23.202 113.515 125.367  1.00  0.00           C  
ATOM   2268  NZ  LYS A 147      24.559 113.813 124.789  1.00  0.00           N1+
ATOM   2269  H   LYS A 147      23.537 109.416 126.531  1.00  0.00           H  
ATOM   2270  HA  LYS A 147      22.328 109.299 129.233  1.00  0.00           H  
ATOM   2271  HB2 LYS A 147      21.174 111.381 129.028  1.00  0.00           H  
ATOM   2272  HB3 LYS A 147      22.941 111.576 129.058  1.00  0.00           H  
ATOM   2273  HG2 LYS A 147      21.143 111.912 126.535  1.00  0.00           H  
ATOM   2274  HG3 LYS A 147      21.404 113.163 127.523  1.00  0.00           H  
ATOM   2275  HD2 LYS A 147      23.879 112.687 127.346  1.00  0.00           H  
ATOM   2276  HD3 LYS A 147      23.522 111.460 126.157  1.00  0.00           H  
ATOM   2277  HE2 LYS A 147      22.460 113.193 124.636  1.00  0.00           H  
ATOM   2278  HE3 LYS A 147      22.834 114.386 125.908  1.00  0.00           H  
ATOM   2279  HZ1 LYS A 147      25.147 113.815 125.611  1.00  0.00           H  
ATOM   2280  HZ2 LYS A 147      24.823 112.992 124.265  1.00  0.00           H  
ATOM   2281  HZ3 LYS A 147      24.525 114.647 124.221  1.00  0.00           H  
ATOM   2282  N   GLY A 148      21.118 108.010 126.770  1.00  0.00           N  
ATOM   2283  CA  GLY A 148      20.028 107.316 126.153  1.00  0.00           C  
ATOM   2284  C   GLY A 148      19.536 108.133 124.937  1.00  0.00           C  
ATOM   2285  O   GLY A 148      18.446 107.913 124.403  1.00  0.00           O  
ATOM   2286  H   GLY A 148      21.967 107.792 126.268  1.00  0.00           H  
ATOM   2287  HA2 GLY A 148      20.351 106.342 125.785  1.00  0.00           H  
ATOM   2288  HA3 GLY A 148      19.202 107.128 126.839  1.00  0.00           H  
ATOM   2289  N   ASP A 149      20.274 109.119 124.454  1.00  0.00           N  
ATOM   2290  CA  ASP A 149      19.906 109.720 123.113  1.00  0.00           C  
ATOM   2291  C   ASP A 149      20.321 108.865 121.920  1.00  0.00           C  
ATOM   2292  O   ASP A 149      21.258 108.117 122.043  1.00  0.00           O  
ATOM   2293  CB  ASP A 149      20.599 111.096 122.987  1.00  0.00           C  
ATOM   2294  CG  ASP A 149      20.267 111.869 121.684  1.00  0.00           C  
ATOM   2295  OD1 ASP A 149      19.169 111.689 121.128  1.00  0.00           O  
ATOM   2296  OD2 ASP A 149      21.036 112.712 121.168  1.00  0.00           O1-
ATOM   2297  H   ASP A 149      21.217 109.199 124.807  1.00  0.00           H  
ATOM   2298  HA  ASP A 149      18.830 109.890 123.093  1.00  0.00           H  
ATOM   2299  HB2 ASP A 149      20.256 111.719 123.812  1.00  0.00           H  
ATOM   2300  HB3 ASP A 149      21.679 111.050 123.131  1.00  0.00           H  
ATOM   2301  N   GLN A 150      19.595 108.859 120.752  1.00  0.00           N  
ATOM   2302  CA  GLN A 150      19.920 108.207 119.508  1.00  0.00           C  
ATOM   2303  C   GLN A 150      20.092 109.194 118.335  1.00  0.00           C  
ATOM   2304  O   GLN A 150      20.093 108.732 117.169  1.00  0.00           O  
ATOM   2305  CB  GLN A 150      18.784 107.221 119.155  1.00  0.00           C  
ATOM   2306  CG  GLN A 150      18.805 106.036 120.134  1.00  0.00           C  
ATOM   2307  CD  GLN A 150      17.788 104.890 119.881  1.00  0.00           C  
ATOM   2308  NE2 GLN A 150      17.959 103.754 120.571  1.00  0.00           N  
ATOM   2309  OE1 GLN A 150      16.868 105.028 119.029  1.00  0.00           O  
ATOM   2310  H   GLN A 150      18.753 109.415 120.705  1.00  0.00           H  
ATOM   2311  HA  GLN A 150      20.874 107.683 119.556  1.00  0.00           H  
ATOM   2312  HB2 GLN A 150      17.832 107.736 119.281  1.00  0.00           H  
ATOM   2313  HB3 GLN A 150      18.856 106.769 118.165  1.00  0.00           H  
ATOM   2314  HG2 GLN A 150      19.782 105.560 120.218  1.00  0.00           H  
ATOM   2315  HG3 GLN A 150      18.670 106.397 121.154  1.00  0.00           H  
ATOM   2316 HE21 GLN A 150      17.190 103.100 120.555  1.00  0.00           H  
ATOM   2317 HE22 GLN A 150      18.633 103.782 121.323  1.00  0.00           H  
ATOM   2318  N   SER A 151      20.233 110.493 118.571  1.00  0.00           N  
ATOM   2319  CA  SER A 151      20.363 111.556 117.544  1.00  0.00           C  
ATOM   2320  C   SER A 151      21.558 111.256 116.574  1.00  0.00           C  
ATOM   2321  O   SER A 151      21.440 111.464 115.376  1.00  0.00           O  
ATOM   2322  CB  SER A 151      20.456 112.928 118.110  1.00  0.00           C  
ATOM   2323  OG  SER A 151      19.213 113.283 118.762  1.00  0.00           O  
ATOM   2324  H   SER A 151      20.232 110.823 119.526  1.00  0.00           H  
ATOM   2325  HA  SER A 151      19.439 111.486 116.971  1.00  0.00           H  
ATOM   2326  HB2 SER A 151      21.259 112.809 118.837  1.00  0.00           H  
ATOM   2327  HB3 SER A 151      20.667 113.651 117.321  1.00  0.00           H  
ATOM   2328  HG  SER A 151      19.297 112.794 119.584  1.00  0.00           H  
ATOM   2329  N   GLU A 152      22.736 110.905 117.126  1.00  0.00           N  
ATOM   2330  CA  GLU A 152      24.051 110.658 116.453  1.00  0.00           C  
ATOM   2331  C   GLU A 152      24.160 109.186 115.924  1.00  0.00           C  
ATOM   2332  O   GLU A 152      24.640 109.042 114.776  1.00  0.00           O  
ATOM   2333  CB  GLU A 152      25.254 110.914 117.424  1.00  0.00           C  
ATOM   2334  CG  GLU A 152      25.900 112.264 117.413  1.00  0.00           C  
ATOM   2335  CD  GLU A 152      25.224 113.333 118.310  1.00  0.00           C  
ATOM   2336  OE1 GLU A 152      24.648 113.041 119.360  1.00  0.00           O  
ATOM   2337  OE2 GLU A 152      25.211 114.553 117.864  1.00  0.00           O1-
ATOM   2338  H   GLU A 152      22.742 110.794 118.129  1.00  0.00           H  
ATOM   2339  HA  GLU A 152      24.020 111.243 115.533  1.00  0.00           H  
ATOM   2340  HB2 GLU A 152      24.966 110.737 118.461  1.00  0.00           H  
ATOM   2341  HB3 GLU A 152      26.100 110.315 117.087  1.00  0.00           H  
ATOM   2342  HG2 GLU A 152      26.947 112.128 117.684  1.00  0.00           H  
ATOM   2343  HG3 GLU A 152      25.942 112.601 116.377  1.00  0.00           H  
ATOM   2344  N   HIE A 153      23.706 108.244 116.766  1.00  0.00           N  
ATOM   2345  CA  HIE A 153      23.562 106.864 116.331  1.00  0.00           C  
ATOM   2346  C   HIE A 153      22.717 106.734 115.052  1.00  0.00           C  
ATOM   2347  O   HIE A 153      23.206 106.153 114.080  1.00  0.00           O  
ATOM   2348  CB  HIE A 153      22.955 105.963 117.501  1.00  0.00           C  
ATOM   2349  CG  HIE A 153      23.773 105.900 118.754  1.00  0.00           C  
ATOM   2350  CD2 HIE A 153      24.936 106.459 119.141  1.00  0.00           C  
ATOM   2351  ND1 HIE A 153      23.350 104.938 119.730  1.00  0.00           N  
ATOM   2352  CE1 HIE A 153      24.399 104.923 120.646  1.00  0.00           C  
ATOM   2353  NE2 HIE A 153      25.346 105.776 120.195  1.00  0.00           N  
ATOM   2354  H   HIE A 153      23.540 108.466 117.737  1.00  0.00           H  
ATOM   2355  HA  HIE A 153      24.544 106.526 116.003  1.00  0.00           H  
ATOM   2356  HB2 HIE A 153      21.965 106.377 117.687  1.00  0.00           H  
ATOM   2357  HB3 HIE A 153      22.981 104.933 117.146  1.00  0.00           H  
ATOM   2358  HD2 HIE A 153      25.488 107.211 118.597  1.00  0.00           H  
ATOM   2359  HE1 HIE A 153      24.513 104.343 121.550  1.00  0.00           H  
ATOM   2360  HE2 HIE A 153      26.255 105.913 120.613  1.00  0.00           H  
ATOM   2361  N   ARG A 154      21.574 107.312 115.061  1.00  0.00           N  
ATOM   2362  CA  ARG A 154      20.827 107.547 113.839  1.00  0.00           C  
ATOM   2363  C   ARG A 154      21.619 108.385 112.776  1.00  0.00           C  
ATOM   2364  O   ARG A 154      21.356 108.037 111.654  1.00  0.00           O  
ATOM   2365  CB  ARG A 154      19.468 108.147 114.139  1.00  0.00           C  
ATOM   2366  CG  ARG A 154      18.484 107.304 114.969  1.00  0.00           C  
ATOM   2367  CD  ARG A 154      17.065 107.870 114.998  1.00  0.00           C  
ATOM   2368  NE  ARG A 154      17.017 109.279 115.289  1.00  0.00           N  
ATOM   2369  CZ  ARG A 154      16.565 109.829 116.447  1.00  0.00           C  
ATOM   2370  NH1 ARG A 154      16.777 111.053 116.715  1.00  0.00           N1+
ATOM   2371  NH2 ARG A 154      16.054 109.152 117.458  1.00  0.00           N  
ATOM   2372  H   ARG A 154      21.444 107.901 115.869  1.00  0.00           H  
ATOM   2373  HA  ARG A 154      20.799 106.569 113.361  1.00  0.00           H  
ATOM   2374  HB2 ARG A 154      19.747 109.058 114.670  1.00  0.00           H  
ATOM   2375  HB3 ARG A 154      18.955 108.562 113.271  1.00  0.00           H  
ATOM   2376  HG2 ARG A 154      18.422 106.394 114.372  1.00  0.00           H  
ATOM   2377  HG3 ARG A 154      18.977 107.125 115.925  1.00  0.00           H  
ATOM   2378  HD2 ARG A 154      16.649 107.672 114.009  1.00  0.00           H  
ATOM   2379  HD3 ARG A 154      16.451 107.357 115.739  1.00  0.00           H  
ATOM   2380  HE  ARG A 154      17.433 109.981 114.693  1.00  0.00           H  
ATOM   2381 HH11 ARG A 154      17.230 111.659 116.047  1.00  0.00           H  
ATOM   2382 HH12 ARG A 154      16.746 111.349 117.680  1.00  0.00           H  
ATOM   2383 HH21 ARG A 154      15.885 108.163 117.346  1.00  0.00           H  
ATOM   2384 HH22 ARG A 154      16.153 109.449 118.418  1.00  0.00           H  
ATOM   2385  N   LEU A 155      22.298 109.472 113.062  1.00  0.00           N  
ATOM   2386  CA  LEU A 155      22.813 110.267 111.920  1.00  0.00           C  
ATOM   2387  C   LEU A 155      23.768 109.466 111.095  1.00  0.00           C  
ATOM   2388  O   LEU A 155      23.611 109.436 109.890  1.00  0.00           O  
ATOM   2389  CB  LEU A 155      23.481 111.518 112.555  1.00  0.00           C  
ATOM   2390  CG  LEU A 155      24.170 112.537 111.594  1.00  0.00           C  
ATOM   2391  CD1 LEU A 155      23.167 113.147 110.615  1.00  0.00           C  
ATOM   2392  CD2 LEU A 155      24.742 113.699 112.355  1.00  0.00           C  
ATOM   2393  H   LEU A 155      22.400 109.863 113.988  1.00  0.00           H  
ATOM   2394  HA  LEU A 155      22.001 110.592 111.269  1.00  0.00           H  
ATOM   2395  HB2 LEU A 155      22.648 112.008 113.057  1.00  0.00           H  
ATOM   2396  HB3 LEU A 155      24.223 111.247 113.306  1.00  0.00           H  
ATOM   2397  HG  LEU A 155      24.952 111.973 111.087  1.00  0.00           H  
ATOM   2398 HD11 LEU A 155      22.405 113.672 111.192  1.00  0.00           H  
ATOM   2399 HD12 LEU A 155      23.663 113.881 109.979  1.00  0.00           H  
ATOM   2400 HD13 LEU A 155      22.744 112.308 110.061  1.00  0.00           H  
ATOM   2401 HD21 LEU A 155      25.197 114.411 111.667  1.00  0.00           H  
ATOM   2402 HD22 LEU A 155      23.816 114.122 112.747  1.00  0.00           H  
ATOM   2403 HD23 LEU A 155      25.428 113.287 113.095  1.00  0.00           H  
ATOM   2404  N   ALA A 156      24.562 108.562 111.733  1.00  0.00           N  
ATOM   2405  CA  ALA A 156      25.327 107.651 110.921  1.00  0.00           C  
ATOM   2406  C   ALA A 156      24.483 106.716 109.984  1.00  0.00           C  
ATOM   2407  O   ALA A 156      24.738 106.742 108.733  1.00  0.00           O  
ATOM   2408  CB  ALA A 156      26.142 106.739 111.872  1.00  0.00           C  
ATOM   2409  H   ALA A 156      24.507 108.479 112.738  1.00  0.00           H  
ATOM   2410  HA  ALA A 156      25.960 108.279 110.292  1.00  0.00           H  
ATOM   2411  HB1 ALA A 156      26.784 106.024 111.357  1.00  0.00           H  
ATOM   2412  HB2 ALA A 156      26.634 107.457 112.528  1.00  0.00           H  
ATOM   2413  HB3 ALA A 156      25.407 106.150 112.420  1.00  0.00           H  
ATOM   2414  N   LEU A 157      23.568 105.869 110.447  1.00  0.00           N  
ATOM   2415  CA  LEU A 157      22.635 105.076 109.696  1.00  0.00           C  
ATOM   2416  C   LEU A 157      21.811 105.902 108.655  1.00  0.00           C  
ATOM   2417  O   LEU A 157      21.728 105.431 107.499  1.00  0.00           O  
ATOM   2418  CB  LEU A 157      21.734 104.412 110.754  1.00  0.00           C  
ATOM   2419  CG  LEU A 157      22.394 103.309 111.664  1.00  0.00           C  
ATOM   2420  CD1 LEU A 157      21.380 103.015 112.864  1.00  0.00           C  
ATOM   2421  CD2 LEU A 157      22.802 101.969 110.881  1.00  0.00           C  
ATOM   2422  H   LEU A 157      23.540 105.911 111.455  1.00  0.00           H  
ATOM   2423  HA  LEU A 157      23.134 104.277 109.146  1.00  0.00           H  
ATOM   2424  HB2 LEU A 157      21.394 105.248 111.366  1.00  0.00           H  
ATOM   2425  HB3 LEU A 157      20.853 104.010 110.256  1.00  0.00           H  
ATOM   2426  HG  LEU A 157      23.289 103.754 112.098  1.00  0.00           H  
ATOM   2427 HD11 LEU A 157      21.883 102.488 113.674  1.00  0.00           H  
ATOM   2428 HD12 LEU A 157      20.882 103.908 113.243  1.00  0.00           H  
ATOM   2429 HD13 LEU A 157      20.589 102.428 112.397  1.00  0.00           H  
ATOM   2430 HD21 LEU A 157      22.933 101.226 111.668  1.00  0.00           H  
ATOM   2431 HD22 LEU A 157      21.905 101.691 110.329  1.00  0.00           H  
ATOM   2432 HD23 LEU A 157      23.673 102.025 110.228  1.00  0.00           H  
ATOM   2433  N   LYS A 158      21.323 107.130 109.070  1.00  0.00           N  
ATOM   2434  CA  LYS A 158      20.688 108.178 108.157  1.00  0.00           C  
ATOM   2435  C   LYS A 158      21.642 108.657 107.037  1.00  0.00           C  
ATOM   2436  O   LYS A 158      21.153 108.944 105.970  1.00  0.00           O  
ATOM   2437  CB  LYS A 158      20.126 109.328 109.093  1.00  0.00           C  
ATOM   2438  CG  LYS A 158      19.250 110.333 108.379  1.00  0.00           C  
ATOM   2439  CD  LYS A 158      18.832 111.579 109.169  1.00  0.00           C  
ATOM   2440  CE  LYS A 158      18.237 112.588 108.244  1.00  0.00           C  
ATOM   2441  NZ  LYS A 158      17.718 113.795 108.920  1.00  0.00           N1+
ATOM   2442  H   LYS A 158      21.273 107.255 110.071  1.00  0.00           H  
ATOM   2443  HA  LYS A 158      19.868 107.687 107.632  1.00  0.00           H  
ATOM   2444  HB2 LYS A 158      19.596 108.906 109.947  1.00  0.00           H  
ATOM   2445  HB3 LYS A 158      20.939 109.960 109.452  1.00  0.00           H  
ATOM   2446  HG2 LYS A 158      19.800 110.777 107.548  1.00  0.00           H  
ATOM   2447  HG3 LYS A 158      18.367 109.834 107.979  1.00  0.00           H  
ATOM   2448  HD2 LYS A 158      17.992 111.231 109.772  1.00  0.00           H  
ATOM   2449  HD3 LYS A 158      19.593 112.062 109.782  1.00  0.00           H  
ATOM   2450  HE2 LYS A 158      19.001 112.782 107.490  1.00  0.00           H  
ATOM   2451  HE3 LYS A 158      17.406 112.030 107.814  1.00  0.00           H  
ATOM   2452  HZ1 LYS A 158      18.498 114.284 109.333  1.00  0.00           H  
ATOM   2453  HZ2 LYS A 158      17.317 114.465 108.279  1.00  0.00           H  
ATOM   2454  HZ3 LYS A 158      17.004 113.598 109.607  1.00  0.00           H  
ATOM   2455  N   ASN A 159      22.948 108.760 107.314  1.00  0.00           N  
ATOM   2456  CA  ASN A 159      23.976 109.116 106.334  1.00  0.00           C  
ATOM   2457  C   ASN A 159      24.453 107.916 105.505  1.00  0.00           C  
ATOM   2458  O   ASN A 159      24.961 108.102 104.369  1.00  0.00           O  
ATOM   2459  CB  ASN A 159      25.190 109.648 107.132  1.00  0.00           C  
ATOM   2460  CG  ASN A 159      25.097 111.178 107.241  1.00  0.00           C  
ATOM   2461  ND2 ASN A 159      25.900 111.890 108.016  1.00  0.00           N  
ATOM   2462  OD1 ASN A 159      24.301 111.889 106.641  1.00  0.00           O  
ATOM   2463  H   ASN A 159      23.157 108.644 108.295  1.00  0.00           H  
ATOM   2464  HA  ASN A 159      23.563 109.842 105.634  1.00  0.00           H  
ATOM   2465  HB2 ASN A 159      25.265 109.311 108.165  1.00  0.00           H  
ATOM   2466  HB3 ASN A 159      26.133 109.521 106.599  1.00  0.00           H  
ATOM   2467 HD21 ASN A 159      25.783 112.873 108.215  1.00  0.00           H  
ATOM   2468 HD22 ASN A 159      26.589 111.458 108.614  1.00  0.00           H  
ATOM   2469  N   ILE A 160      24.415 106.676 105.931  1.00  0.00           N  
ATOM   2470  CA  ILE A 160      24.658 105.559 105.049  1.00  0.00           C  
ATOM   2471  C   ILE A 160      23.579 105.334 104.060  1.00  0.00           C  
ATOM   2472  O   ILE A 160      23.849 105.150 102.856  1.00  0.00           O  
ATOM   2473  CB  ILE A 160      24.955 104.362 106.007  1.00  0.00           C  
ATOM   2474  CG1 ILE A 160      26.325 104.485 106.513  1.00  0.00           C  
ATOM   2475  CG2 ILE A 160      24.615 103.121 105.303  1.00  0.00           C  
ATOM   2476  CD1 ILE A 160      26.497 103.715 107.863  1.00  0.00           C  
ATOM   2477  H   ILE A 160      24.282 106.578 106.928  1.00  0.00           H  
ATOM   2478  HA  ILE A 160      25.476 105.872 104.399  1.00  0.00           H  
ATOM   2479  HB  ILE A 160      24.184 104.463 106.771  1.00  0.00           H  
ATOM   2480 HG12 ILE A 160      26.992 104.147 105.721  1.00  0.00           H  
ATOM   2481 HG13 ILE A 160      26.555 105.539 106.674  1.00  0.00           H  
ATOM   2482 HG21 ILE A 160      24.702 102.274 105.985  1.00  0.00           H  
ATOM   2483 HG22 ILE A 160      23.575 103.053 104.981  1.00  0.00           H  
ATOM   2484 HG23 ILE A 160      25.336 103.008 104.494  1.00  0.00           H  
ATOM   2485 HD11 ILE A 160      26.098 102.703 107.800  1.00  0.00           H  
ATOM   2486 HD12 ILE A 160      27.576 103.735 108.016  1.00  0.00           H  
ATOM   2487 HD13 ILE A 160      26.228 104.168 108.817  1.00  0.00           H  
ATOM   2488  N   ALA A 161      22.346 105.321 104.547  1.00  0.00           N  
ATOM   2489  CA  ALA A 161      21.094 105.166 103.780  1.00  0.00           C  
ATOM   2490  C   ALA A 161      21.097 106.018 102.477  1.00  0.00           C  
ATOM   2491  O   ALA A 161      20.715 105.498 101.405  1.00  0.00           O  
ATOM   2492  CB  ALA A 161      19.949 105.557 104.718  1.00  0.00           C  
ATOM   2493  H   ALA A 161      22.155 105.541 105.514  1.00  0.00           H  
ATOM   2494  HA  ALA A 161      20.821 104.139 103.541  1.00  0.00           H  
ATOM   2495  HB1 ALA A 161      19.866 104.828 105.525  1.00  0.00           H  
ATOM   2496  HB2 ALA A 161      20.201 106.468 105.262  1.00  0.00           H  
ATOM   2497  HB3 ALA A 161      18.993 105.572 104.196  1.00  0.00           H  
ATOM   2498  N   SER A 162      21.476 107.294 102.577  1.00  0.00           N  
ATOM   2499  CA  SER A 162      21.631 108.301 101.528  1.00  0.00           C  
ATOM   2500  C   SER A 162      22.328 107.741 100.292  1.00  0.00           C  
ATOM   2501  O   SER A 162      21.941 108.126  99.199  1.00  0.00           O  
ATOM   2502  CB  SER A 162      22.352 109.452 102.150  1.00  0.00           C  
ATOM   2503  OG  SER A 162      22.473 110.431 101.156  1.00  0.00           O  
ATOM   2504  H   SER A 162      21.627 107.669 103.502  1.00  0.00           H  
ATOM   2505  HA  SER A 162      20.654 108.604 101.153  1.00  0.00           H  
ATOM   2506  HB2 SER A 162      21.763 109.673 103.041  1.00  0.00           H  
ATOM   2507  HB3 SER A 162      23.367 109.162 102.420  1.00  0.00           H  
ATOM   2508  HG  SER A 162      22.943 111.193 101.502  1.00  0.00           H  
ATOM   2509  N   MET A 163      23.355 106.879 100.432  1.00  0.00           N  
ATOM   2510  CA  MET A 163      24.038 106.380  99.221  1.00  0.00           C  
ATOM   2511  C   MET A 163      23.818 104.870  98.889  1.00  0.00           C  
ATOM   2512  O   MET A 163      24.432 104.394  97.968  1.00  0.00           O  
ATOM   2513  CB  MET A 163      25.552 106.738  99.396  1.00  0.00           C  
ATOM   2514  CG  MET A 163      26.398 106.132 100.499  1.00  0.00           C  
ATOM   2515  SD  MET A 163      28.065 106.821 100.645  1.00  0.00           S  
ATOM   2516  CE  MET A 163      27.692 108.479 101.270  1.00  0.00           C  
ATOM   2517  H   MET A 163      23.639 106.515 101.331  1.00  0.00           H  
ATOM   2518  HA  MET A 163      23.637 106.969  98.396  1.00  0.00           H  
ATOM   2519  HB2 MET A 163      26.042 106.491  98.454  1.00  0.00           H  
ATOM   2520  HB3 MET A 163      25.652 107.819  99.491  1.00  0.00           H  
ATOM   2521  HG2 MET A 163      25.907 106.161 101.471  1.00  0.00           H  
ATOM   2522  HG3 MET A 163      26.539 105.086 100.222  1.00  0.00           H  
ATOM   2523  HE1 MET A 163      28.553 108.939 101.757  1.00  0.00           H  
ATOM   2524  HE2 MET A 163      27.378 109.160 100.479  1.00  0.00           H  
ATOM   2525  HE3 MET A 163      26.959 108.463 102.077  1.00  0.00           H  
ATOM   2526  N   VAL A 164      22.893 104.158  99.570  1.00  0.00           N  
ATOM   2527  CA  VAL A 164      22.331 102.905  99.098  1.00  0.00           C  
ATOM   2528  C   VAL A 164      21.310 103.028  97.964  1.00  0.00           C  
ATOM   2529  O   VAL A 164      20.379 103.828  98.117  1.00  0.00           O  
ATOM   2530  CB  VAL A 164      21.666 102.161 100.314  1.00  0.00           C  
ATOM   2531  CG1 VAL A 164      21.355 100.731 100.012  1.00  0.00           C  
ATOM   2532  CG2 VAL A 164      22.699 102.111 101.426  1.00  0.00           C  
ATOM   2533  H   VAL A 164      22.481 104.741 100.285  1.00  0.00           H  
ATOM   2534  HA  VAL A 164      23.205 102.324  98.808  1.00  0.00           H  
ATOM   2535  HB  VAL A 164      20.717 102.565 100.670  1.00  0.00           H  
ATOM   2536 HG11 VAL A 164      20.952 100.210 100.879  1.00  0.00           H  
ATOM   2537 HG12 VAL A 164      20.598 100.838  99.236  1.00  0.00           H  
ATOM   2538 HG13 VAL A 164      22.243 100.179  99.703  1.00  0.00           H  
ATOM   2539 HG21 VAL A 164      23.568 101.546 101.090  1.00  0.00           H  
ATOM   2540 HG22 VAL A 164      22.962 103.100 101.801  1.00  0.00           H  
ATOM   2541 HG23 VAL A 164      22.362 101.582 102.318  1.00  0.00           H  
ATOM   2542  N   ARG A 165      21.573 102.406  96.843  1.00  0.00           N  
ATOM   2543  CA  ARG A 165      20.787 102.546  95.645  1.00  0.00           C  
ATOM   2544  C   ARG A 165      19.316 102.038  95.866  1.00  0.00           C  
ATOM   2545  O   ARG A 165      19.059 101.327  96.851  1.00  0.00           O  
ATOM   2546  CB  ARG A 165      21.595 101.791  94.524  1.00  0.00           C  
ATOM   2547  CG  ARG A 165      22.696 102.652  93.752  1.00  0.00           C  
ATOM   2548  CD  ARG A 165      23.550 101.882  92.742  1.00  0.00           C  
ATOM   2549  NE  ARG A 165      24.393 102.776  91.949  1.00  0.00           N  
ATOM   2550  CZ  ARG A 165      25.465 102.384  91.336  1.00  0.00           C  
ATOM   2551  NH1 ARG A 165      26.342 103.172  90.752  1.00  0.00           N1+
ATOM   2552  NH2 ARG A 165      25.805 101.166  91.232  1.00  0.00           N  
ATOM   2553  H   ARG A 165      22.419 101.871  96.709  1.00  0.00           H  
ATOM   2554  HA  ARG A 165      20.767 103.601  95.377  1.00  0.00           H  
ATOM   2555  HB2 ARG A 165      22.136 100.972  94.996  1.00  0.00           H  
ATOM   2556  HB3 ARG A 165      20.967 101.226  93.834  1.00  0.00           H  
ATOM   2557  HG2 ARG A 165      22.089 103.347  93.171  1.00  0.00           H  
ATOM   2558  HG3 ARG A 165      23.278 103.342  94.361  1.00  0.00           H  
ATOM   2559  HD2 ARG A 165      24.240 101.300  93.353  1.00  0.00           H  
ATOM   2560  HD3 ARG A 165      22.935 101.208  92.146  1.00  0.00           H  
ATOM   2561  HE  ARG A 165      24.278 103.778  91.996  1.00  0.00           H  
ATOM   2562 HH11 ARG A 165      26.181 104.167  90.796  1.00  0.00           H  
ATOM   2563 HH12 ARG A 165      27.001 102.734  90.125  1.00  0.00           H  
ATOM   2564 HH21 ARG A 165      25.407 100.443  91.814  1.00  0.00           H  
ATOM   2565 HH22 ARG A 165      26.715 100.877  90.901  1.00  0.00           H  
ATOM   2566  N   PRO A 166      18.409 102.343  95.009  1.00  0.00           N  
ATOM   2567  CA  PRO A 166      17.072 101.633  95.029  1.00  0.00           C  
ATOM   2568  C   PRO A 166      17.324 100.062  95.009  1.00  0.00           C  
ATOM   2569  O   PRO A 166      18.131  99.629  94.199  1.00  0.00           O  
ATOM   2570  CB  PRO A 166      16.285 102.154  93.889  1.00  0.00           C  
ATOM   2571  CG  PRO A 166      16.959 103.449  93.446  1.00  0.00           C  
ATOM   2572  CD  PRO A 166      18.423 103.353  93.962  1.00  0.00           C  
ATOM   2573  HA  PRO A 166      16.547 101.902  95.945  1.00  0.00           H  
ATOM   2574  HB2 PRO A 166      16.412 101.408  93.104  1.00  0.00           H  
ATOM   2575  HB3 PRO A 166      15.252 102.308  94.200  1.00  0.00           H  
ATOM   2576  HG2 PRO A 166      16.943 103.434  92.357  1.00  0.00           H  
ATOM   2577  HG3 PRO A 166      16.359 104.185  93.979  1.00  0.00           H  
ATOM   2578  HD2 PRO A 166      19.108 103.002  93.190  1.00  0.00           H  
ATOM   2579  HD3 PRO A 166      18.692 104.376  94.223  1.00  0.00           H  
ATOM   2580  N   GLY A 167      16.759  99.256  95.895  1.00  0.00           N  
ATOM   2581  CA  GLY A 167      16.987  97.881  96.050  1.00  0.00           C  
ATOM   2582  C   GLY A 167      18.304  97.508  96.662  1.00  0.00           C  
ATOM   2583  O   GLY A 167      18.574  96.327  96.616  1.00  0.00           O  
ATOM   2584  H   GLY A 167      16.081  99.715  96.488  1.00  0.00           H  
ATOM   2585  HA2 GLY A 167      16.248  97.496  96.753  1.00  0.00           H  
ATOM   2586  HA3 GLY A 167      16.783  97.398  95.094  1.00  0.00           H  
ATOM   2587  N   GLY A 168      19.136  98.433  97.112  1.00  0.00           N  
ATOM   2588  CA  GLY A 168      20.478  98.233  97.574  1.00  0.00           C  
ATOM   2589  C   GLY A 168      20.606  97.774  98.995  1.00  0.00           C  
ATOM   2590  O   GLY A 168      19.775  98.107  99.793  1.00  0.00           O  
ATOM   2591  H   GLY A 168      18.745  99.348  97.287  1.00  0.00           H  
ATOM   2592  HA2 GLY A 168      20.915  97.459  96.943  1.00  0.00           H  
ATOM   2593  HA3 GLY A 168      21.016  99.170  97.436  1.00  0.00           H  
ATOM   2594  N   LEU A 169      21.766  97.057  99.270  1.00  0.00           N  
ATOM   2595  CA  LEU A 169      21.918  96.312 100.547  1.00  0.00           C  
ATOM   2596  C   LEU A 169      22.805  96.980 101.592  1.00  0.00           C  
ATOM   2597  O   LEU A 169      23.755  97.678 101.220  1.00  0.00           O  
ATOM   2598  CB  LEU A 169      22.451  94.936 100.193  1.00  0.00           C  
ATOM   2599  CG  LEU A 169      21.950  94.141  98.924  1.00  0.00           C  
ATOM   2600  CD1 LEU A 169      22.678  92.813  98.734  1.00  0.00           C  
ATOM   2601  CD2 LEU A 169      20.419  93.882  98.942  1.00  0.00           C  
ATOM   2602  H   LEU A 169      22.481  97.117  98.559  1.00  0.00           H  
ATOM   2603  HA  LEU A 169      20.923  96.178 100.972  1.00  0.00           H  
ATOM   2604  HB2 LEU A 169      23.525  95.063 100.054  1.00  0.00           H  
ATOM   2605  HB3 LEU A 169      22.219  94.326 101.065  1.00  0.00           H  
ATOM   2606  HG  LEU A 169      22.201  94.641  97.989  1.00  0.00           H  
ATOM   2607 HD11 LEU A 169      22.313  92.040  99.410  1.00  0.00           H  
ATOM   2608 HD12 LEU A 169      22.533  92.533  97.691  1.00  0.00           H  
ATOM   2609 HD13 LEU A 169      23.731  93.059  98.869  1.00  0.00           H  
ATOM   2610 HD21 LEU A 169      20.079  93.278  99.784  1.00  0.00           H  
ATOM   2611 HD22 LEU A 169      19.963  94.872  98.956  1.00  0.00           H  
ATOM   2612 HD23 LEU A 169      20.097  93.440  97.999  1.00  0.00           H  
ATOM   2613  N   LEU A 170      22.550  96.684 102.865  1.00  0.00           N  
ATOM   2614  CA  LEU A 170      23.361  97.142 104.003  1.00  0.00           C  
ATOM   2615  C   LEU A 170      23.629  95.933 104.857  1.00  0.00           C  
ATOM   2616  O   LEU A 170      22.711  95.434 105.462  1.00  0.00           O  
ATOM   2617  CB  LEU A 170      22.640  98.271 104.844  1.00  0.00           C  
ATOM   2618  CG  LEU A 170      23.185  98.685 106.224  1.00  0.00           C  
ATOM   2619  CD1 LEU A 170      24.702  99.227 106.154  1.00  0.00           C  
ATOM   2620  CD2 LEU A 170      22.340  99.727 107.035  1.00  0.00           C  
ATOM   2621  H   LEU A 170      21.755  96.103 103.086  1.00  0.00           H  
ATOM   2622  HA  LEU A 170      24.315  97.492 103.609  1.00  0.00           H  
ATOM   2623  HB2 LEU A 170      22.556  99.164 104.225  1.00  0.00           H  
ATOM   2624  HB3 LEU A 170      21.603  97.949 104.929  1.00  0.00           H  
ATOM   2625  HG  LEU A 170      23.160  97.759 106.799  1.00  0.00           H  
ATOM   2626 HD11 LEU A 170      25.262  98.302 106.016  1.00  0.00           H  
ATOM   2627 HD12 LEU A 170      24.898  99.785 105.238  1.00  0.00           H  
ATOM   2628 HD13 LEU A 170      25.005  99.744 107.064  1.00  0.00           H  
ATOM   2629 HD21 LEU A 170      21.396  99.279 107.346  1.00  0.00           H  
ATOM   2630 HD22 LEU A 170      22.933 100.087 107.876  1.00  0.00           H  
ATOM   2631 HD23 LEU A 170      22.177 100.628 106.445  1.00  0.00           H  
ATOM   2632  N   VAL A 171      24.880  95.570 105.053  1.00  0.00           N  
ATOM   2633  CA  VAL A 171      25.514  94.590 105.923  1.00  0.00           C  
ATOM   2634  C   VAL A 171      26.125  95.206 107.192  1.00  0.00           C  
ATOM   2635  O   VAL A 171      27.110  95.934 106.987  1.00  0.00           O  
ATOM   2636  CB  VAL A 171      26.464  93.683 105.120  1.00  0.00           C  
ATOM   2637  CG1 VAL A 171      26.790  92.357 105.856  1.00  0.00           C  
ATOM   2638  CG2 VAL A 171      25.771  93.219 103.807  1.00  0.00           C  
ATOM   2639  H   VAL A 171      25.495  96.191 104.546  1.00  0.00           H  
ATOM   2640  HA  VAL A 171      24.732  93.925 106.290  1.00  0.00           H  
ATOM   2641  HB  VAL A 171      27.371  94.237 104.879  1.00  0.00           H  
ATOM   2642 HG11 VAL A 171      27.356  92.592 106.758  1.00  0.00           H  
ATOM   2643 HG12 VAL A 171      25.880  91.829 106.139  1.00  0.00           H  
ATOM   2644 HG13 VAL A 171      27.372  91.718 105.193  1.00  0.00           H  
ATOM   2645 HG21 VAL A 171      26.500  92.639 103.239  1.00  0.00           H  
ATOM   2646 HG22 VAL A 171      24.902  92.590 103.997  1.00  0.00           H  
ATOM   2647 HG23 VAL A 171      25.602  94.046 103.118  1.00  0.00           H  
ATOM   2648  N   ILE A 172      25.630  95.000 108.361  1.00  0.00           N  
ATOM   2649  CA  ILE A 172      26.124  95.716 109.514  1.00  0.00           C  
ATOM   2650  C   ILE A 172      26.211  94.777 110.780  1.00  0.00           C  
ATOM   2651  O   ILE A 172      25.502  93.811 110.823  1.00  0.00           O  
ATOM   2652  CB  ILE A 172      25.423  97.091 109.720  1.00  0.00           C  
ATOM   2653  CG1 ILE A 172      26.220  97.868 110.748  1.00  0.00           C  
ATOM   2654  CG2 ILE A 172      23.930  96.925 110.054  1.00  0.00           C  
ATOM   2655  CD1 ILE A 172      26.008  99.382 110.965  1.00  0.00           C  
ATOM   2656  H   ILE A 172      24.898  94.325 108.529  1.00  0.00           H  
ATOM   2657  HA  ILE A 172      27.185  95.895 109.339  1.00  0.00           H  
ATOM   2658  HB  ILE A 172      25.534  97.602 108.764  1.00  0.00           H  
ATOM   2659 HG12 ILE A 172      25.957  97.391 111.692  1.00  0.00           H  
ATOM   2660 HG13 ILE A 172      27.284  97.676 110.614  1.00  0.00           H  
ATOM   2661 HG21 ILE A 172      23.402  96.342 109.300  1.00  0.00           H  
ATOM   2662 HG22 ILE A 172      23.922  96.400 111.010  1.00  0.00           H  
ATOM   2663 HG23 ILE A 172      23.401  97.872 110.161  1.00  0.00           H  
ATOM   2664 HD11 ILE A 172      26.524  99.660 111.884  1.00  0.00           H  
ATOM   2665 HD12 ILE A 172      26.366  99.872 110.058  1.00  0.00           H  
ATOM   2666 HD13 ILE A 172      24.947  99.534 111.157  1.00  0.00           H  
ATOM   2667  N   ASP A 173      26.966  95.034 111.858  1.00  0.00           N  
ATOM   2668  CA  ASP A 173      27.256  94.058 112.916  1.00  0.00           C  
ATOM   2669  C   ASP A 173      27.380  94.724 114.292  1.00  0.00           C  
ATOM   2670  O   ASP A 173      27.682  95.895 114.415  1.00  0.00           O  
ATOM   2671  CB  ASP A 173      28.466  93.232 112.683  1.00  0.00           C  
ATOM   2672  CG  ASP A 173      29.882  93.721 112.760  1.00  0.00           C  
ATOM   2673  OD1 ASP A 173      30.790  92.872 112.671  1.00  0.00           O  
ATOM   2674  OD2 ASP A 173      30.169  94.910 113.021  1.00  0.00           O1-
ATOM   2675  H   ASP A 173      27.651  95.776 111.867  1.00  0.00           H  
ATOM   2676  HA  ASP A 173      26.364  93.437 112.838  1.00  0.00           H  
ATOM   2677  HB2 ASP A 173      28.461  92.245 113.143  1.00  0.00           H  
ATOM   2678  HB3 ASP A 173      28.370  92.862 111.662  1.00  0.00           H  
ATOM   2679  N   HIE A 174      27.094  93.940 115.359  1.00  0.00           N  
ATOM   2680  CA  HIE A 174      27.326  94.243 116.773  1.00  0.00           C  
ATOM   2681  C   HIE A 174      27.584  92.995 117.591  1.00  0.00           C  
ATOM   2682  O   HIE A 174      27.688  91.854 117.103  1.00  0.00           O  
ATOM   2683  CB  HIE A 174      26.164  95.116 117.330  1.00  0.00           C  
ATOM   2684  CG  HIE A 174      24.944  94.374 117.694  1.00  0.00           C  
ATOM   2685  CD2 HIE A 174      23.873  94.269 116.798  1.00  0.00           C  
ATOM   2686  ND1 HIE A 174      24.526  93.974 118.933  1.00  0.00           N  
ATOM   2687  CE1 HIE A 174      23.346  93.427 118.692  1.00  0.00           C  
ATOM   2688  NE2 HIE A 174      22.959  93.541 117.407  1.00  0.00           N  
ATOM   2689  H   HIE A 174      26.814  92.999 115.122  1.00  0.00           H  
ATOM   2690  HA  HIE A 174      28.215  94.871 116.835  1.00  0.00           H  
ATOM   2691  HB2 HIE A 174      26.495  95.715 118.178  1.00  0.00           H  
ATOM   2692  HB3 HIE A 174      25.906  95.843 116.560  1.00  0.00           H  
ATOM   2693  HD2 HIE A 174      23.916  94.652 115.790  1.00  0.00           H  
ATOM   2694  HE1 HIE A 174      22.730  92.855 119.369  1.00  0.00           H  
ATOM   2695  HE2 HIE A 174      22.154  93.131 116.956  1.00  0.00           H  
ATOM   2696  N   ARG A 175      27.996  93.185 118.807  1.00  0.00           N  
ATOM   2697  CA  ARG A 175      28.324  92.117 119.815  1.00  0.00           C  
ATOM   2698  C   ARG A 175      27.056  91.766 120.615  1.00  0.00           C  
ATOM   2699  O   ARG A 175      26.230  92.598 120.982  1.00  0.00           O  
ATOM   2700  CB  ARG A 175      29.458  92.672 120.700  1.00  0.00           C  
ATOM   2701  CG  ARG A 175      30.721  92.211 120.243  1.00  0.00           C  
ATOM   2702  CD  ARG A 175      31.727  92.556 121.339  1.00  0.00           C  
ATOM   2703  NE  ARG A 175      33.132  92.210 121.036  1.00  0.00           N  
ATOM   2704  CZ  ARG A 175      33.823  91.158 121.462  1.00  0.00           C  
ATOM   2705  NH1 ARG A 175      33.307  90.127 122.143  1.00  0.00           N1+
ATOM   2706  NH2 ARG A 175      35.076  91.121 121.183  1.00  0.00           N  
ATOM   2707  H   ARG A 175      28.046  94.154 119.089  1.00  0.00           H  
ATOM   2708  HA  ARG A 175      28.664  91.230 119.280  1.00  0.00           H  
ATOM   2709  HB2 ARG A 175      29.515  93.758 120.779  1.00  0.00           H  
ATOM   2710  HB3 ARG A 175      29.272  92.412 121.742  1.00  0.00           H  
ATOM   2711  HG2 ARG A 175      30.730  91.141 120.036  1.00  0.00           H  
ATOM   2712  HG3 ARG A 175      30.887  92.640 119.255  1.00  0.00           H  
ATOM   2713  HD2 ARG A 175      31.719  93.645 121.390  1.00  0.00           H  
ATOM   2714  HD3 ARG A 175      31.387  92.168 122.299  1.00  0.00           H  
ATOM   2715  HE  ARG A 175      33.708  92.926 120.616  1.00  0.00           H  
ATOM   2716 HH11 ARG A 175      32.335  90.073 122.413  1.00  0.00           H  
ATOM   2717 HH12 ARG A 175      33.874  89.315 122.337  1.00  0.00           H  
ATOM   2718 HH21 ARG A 175      35.440  91.545 120.342  1.00  0.00           H  
ATOM   2719 HH22 ARG A 175      35.713  90.427 121.549  1.00  0.00           H  
ATOM   2720  N   ASN A 176      27.104  90.519 120.962  1.00  0.00           N  
ATOM   2721  CA  ASN A 176      26.338  90.045 122.168  1.00  0.00           C  
ATOM   2722  C   ASN A 176      26.911  90.642 123.440  1.00  0.00           C  
ATOM   2723  O   ASN A 176      27.964  90.188 123.853  1.00  0.00           O  
ATOM   2724  CB  ASN A 176      26.465  88.538 122.207  1.00  0.00           C  
ATOM   2725  CG  ASN A 176      25.686  87.928 123.341  1.00  0.00           C  
ATOM   2726  ND2 ASN A 176      25.578  86.649 123.279  1.00  0.00           N  
ATOM   2727  OD1 ASN A 176      25.263  88.538 124.304  1.00  0.00           O  
ATOM   2728  H   ASN A 176      27.858  89.960 120.589  1.00  0.00           H  
ATOM   2729  HA  ASN A 176      25.309  90.392 122.076  1.00  0.00           H  
ATOM   2730  HB2 ASN A 176      26.062  88.117 121.286  1.00  0.00           H  
ATOM   2731  HB3 ASN A 176      27.493  88.199 122.338  1.00  0.00           H  
ATOM   2732 HD21 ASN A 176      24.871  86.275 123.896  1.00  0.00           H  
ATOM   2733 HD22 ASN A 176      26.097  86.131 122.583  1.00  0.00           H  
ATOM   2734  N   TYR A 177      26.259  91.702 123.942  1.00  0.00           N  
ATOM   2735  CA  TYR A 177      26.642  92.335 125.209  1.00  0.00           C  
ATOM   2736  C   TYR A 177      25.901  91.774 126.423  1.00  0.00           C  
ATOM   2737  O   TYR A 177      26.567  91.805 127.490  1.00  0.00           O  
ATOM   2738  CB  TYR A 177      26.586  93.796 125.188  1.00  0.00           C  
ATOM   2739  CG  TYR A 177      27.582  94.516 124.259  1.00  0.00           C  
ATOM   2740  CD1 TYR A 177      28.911  94.654 124.646  1.00  0.00           C  
ATOM   2741  CD2 TYR A 177      27.179  94.927 122.935  1.00  0.00           C  
ATOM   2742  CE1 TYR A 177      29.908  95.237 123.803  1.00  0.00           C  
ATOM   2743  CE2 TYR A 177      28.184  95.474 122.125  1.00  0.00           C  
ATOM   2744  CZ  TYR A 177      29.508  95.717 122.536  1.00  0.00           C  
ATOM   2745  OH  TYR A 177      30.423  96.334 121.762  1.00  0.00           O  
ATOM   2746  H   TYR A 177      25.491  92.179 123.490  1.00  0.00           H  
ATOM   2747  HA  TYR A 177      27.658  91.982 125.382  1.00  0.00           H  
ATOM   2748  HB2 TYR A 177      25.564  94.155 125.077  1.00  0.00           H  
ATOM   2749  HB3 TYR A 177      26.763  94.204 126.184  1.00  0.00           H  
ATOM   2750  HD1 TYR A 177      29.163  94.456 125.677  1.00  0.00           H  
ATOM   2751  HD2 TYR A 177      26.230  94.665 122.489  1.00  0.00           H  
ATOM   2752  HE1 TYR A 177      30.913  95.367 124.176  1.00  0.00           H  
ATOM   2753  HE2 TYR A 177      27.880  95.834 121.155  1.00  0.00           H  
ATOM   2754  HH  TYR A 177      31.325  96.325 122.090  1.00  0.00           H  
ATOM   2755  N   ASP A 178      24.774  91.034 126.366  1.00  0.00           N  
ATOM   2756  CA  ASP A 178      24.118  90.445 127.544  1.00  0.00           C  
ATOM   2757  C   ASP A 178      24.815  89.195 128.134  1.00  0.00           C  
ATOM   2758  O   ASP A 178      24.760  88.937 129.334  1.00  0.00           O  
ATOM   2759  CB  ASP A 178      22.673  89.991 127.215  1.00  0.00           C  
ATOM   2760  CG  ASP A 178      21.896  89.718 128.592  1.00  0.00           C  
ATOM   2761  OD1 ASP A 178      21.862  90.641 129.440  1.00  0.00           O  
ATOM   2762  OD2 ASP A 178      21.199  88.665 128.662  1.00  0.00           O1-
ATOM   2763  H   ASP A 178      24.337  90.993 125.456  1.00  0.00           H  
ATOM   2764  HA  ASP A 178      24.171  91.238 128.291  1.00  0.00           H  
ATOM   2765  HB2 ASP A 178      22.221  90.814 126.662  1.00  0.00           H  
ATOM   2766  HB3 ASP A 178      22.760  89.148 126.530  1.00  0.00           H  
ATOM   2767  N   TYR A 179      25.669  88.567 127.320  1.00  0.00           N  
ATOM   2768  CA  TYR A 179      26.770  87.688 127.809  1.00  0.00           C  
ATOM   2769  C   TYR A 179      27.782  88.472 128.637  1.00  0.00           C  
ATOM   2770  O   TYR A 179      28.052  88.138 129.731  1.00  0.00           O  
ATOM   2771  CB  TYR A 179      27.330  86.837 126.690  1.00  0.00           C  
ATOM   2772  CG  TYR A 179      28.402  85.949 127.108  1.00  0.00           C  
ATOM   2773  CD1 TYR A 179      28.038  84.583 127.416  1.00  0.00           C  
ATOM   2774  CD2 TYR A 179      29.715  86.398 127.248  1.00  0.00           C  
ATOM   2775  CE1 TYR A 179      29.069  83.787 127.962  1.00  0.00           C  
ATOM   2776  CE2 TYR A 179      30.667  85.523 127.789  1.00  0.00           C  
ATOM   2777  CZ  TYR A 179      30.347  84.228 128.254  1.00  0.00           C  
ATOM   2778  OH  TYR A 179      31.282  83.400 128.934  1.00  0.00           O  
ATOM   2779  H   TYR A 179      25.542  88.679 126.324  1.00  0.00           H  
ATOM   2780  HA  TYR A 179      26.377  86.946 128.504  1.00  0.00           H  
ATOM   2781  HB2 TYR A 179      26.469  86.273 126.331  1.00  0.00           H  
ATOM   2782  HB3 TYR A 179      27.709  87.463 125.882  1.00  0.00           H  
ATOM   2783  HD1 TYR A 179      26.999  84.329 127.270  1.00  0.00           H  
ATOM   2784  HD2 TYR A 179      30.047  87.390 126.981  1.00  0.00           H  
ATOM   2785  HE1 TYR A 179      28.694  82.836 128.312  1.00  0.00           H  
ATOM   2786  HE2 TYR A 179      31.682  85.840 127.978  1.00  0.00           H  
ATOM   2787  HH  TYR A 179      32.204  83.647 128.841  1.00  0.00           H  
ATOM   2788  N   ILE A 180      28.342  89.534 128.056  1.00  0.00           N  
ATOM   2789  CA  ILE A 180      29.464  90.298 128.669  1.00  0.00           C  
ATOM   2790  C   ILE A 180      28.976  90.910 130.017  1.00  0.00           C  
ATOM   2791  O   ILE A 180      29.789  90.843 130.943  1.00  0.00           O  
ATOM   2792  CB  ILE A 180      30.019  91.377 127.731  1.00  0.00           C  
ATOM   2793  CG1 ILE A 180      30.661  90.668 126.507  1.00  0.00           C  
ATOM   2794  CG2 ILE A 180      30.964  92.356 128.416  1.00  0.00           C  
ATOM   2795  CD1 ILE A 180      31.205  91.651 125.436  1.00  0.00           C  
ATOM   2796  H   ILE A 180      28.319  89.583 127.048  1.00  0.00           H  
ATOM   2797  HA  ILE A 180      30.265  89.605 128.929  1.00  0.00           H  
ATOM   2798  HB  ILE A 180      29.255  92.049 127.342  1.00  0.00           H  
ATOM   2799 HG12 ILE A 180      31.453  90.034 126.906  1.00  0.00           H  
ATOM   2800 HG13 ILE A 180      29.872  90.085 126.030  1.00  0.00           H  
ATOM   2801 HG21 ILE A 180      30.343  92.973 129.065  1.00  0.00           H  
ATOM   2802 HG22 ILE A 180      31.658  91.834 129.075  1.00  0.00           H  
ATOM   2803 HG23 ILE A 180      31.492  93.027 127.737  1.00  0.00           H  
ATOM   2804 HD11 ILE A 180      30.752  92.636 125.321  1.00  0.00           H  
ATOM   2805 HD12 ILE A 180      32.230  91.753 125.790  1.00  0.00           H  
ATOM   2806 HD13 ILE A 180      31.136  91.178 124.456  1.00  0.00           H  
ATOM   2807  N   LEU A 181      27.758  91.446 130.054  1.00  0.00           N  
ATOM   2808  CA  LEU A 181      27.312  92.091 131.266  1.00  0.00           C  
ATOM   2809  C   LEU A 181      26.996  91.059 132.329  1.00  0.00           C  
ATOM   2810  O   LEU A 181      27.288  91.252 133.503  1.00  0.00           O  
ATOM   2811  CB  LEU A 181      26.094  92.954 130.860  1.00  0.00           C  
ATOM   2812  CG  LEU A 181      26.353  94.045 129.733  1.00  0.00           C  
ATOM   2813  CD1 LEU A 181      25.009  94.428 129.067  1.00  0.00           C  
ATOM   2814  CD2 LEU A 181      26.921  95.291 130.277  1.00  0.00           C  
ATOM   2815  H   LEU A 181      27.225  91.656 129.221  1.00  0.00           H  
ATOM   2816  HA  LEU A 181      28.102  92.696 131.710  1.00  0.00           H  
ATOM   2817  HB2 LEU A 181      25.303  92.288 130.517  1.00  0.00           H  
ATOM   2818  HB3 LEU A 181      25.767  93.384 131.807  1.00  0.00           H  
ATOM   2819  HG  LEU A 181      27.079  93.658 129.017  1.00  0.00           H  
ATOM   2820 HD11 LEU A 181      24.286  94.571 129.869  1.00  0.00           H  
ATOM   2821 HD12 LEU A 181      25.106  95.325 128.456  1.00  0.00           H  
ATOM   2822 HD13 LEU A 181      24.725  93.528 128.521  1.00  0.00           H  
ATOM   2823 HD21 LEU A 181      26.876  96.072 129.519  1.00  0.00           H  
ATOM   2824 HD22 LEU A 181      26.375  95.658 131.147  1.00  0.00           H  
ATOM   2825 HD23 LEU A 181      27.950  94.993 130.478  1.00  0.00           H  
ATOM   2826  N   SER A 182      26.505  89.868 131.920  1.00  0.00           N  
ATOM   2827  CA  SER A 182      26.026  88.819 132.874  1.00  0.00           C  
ATOM   2828  C   SER A 182      27.255  88.022 133.532  1.00  0.00           C  
ATOM   2829  O   SER A 182      27.218  87.819 134.728  1.00  0.00           O  
ATOM   2830  CB  SER A 182      25.038  87.825 132.220  1.00  0.00           C  
ATOM   2831  OG  SER A 182      25.728  87.154 131.191  1.00  0.00           O  
ATOM   2832  H   SER A 182      26.457  89.689 130.928  1.00  0.00           H  
ATOM   2833  HA  SER A 182      25.550  89.279 133.740  1.00  0.00           H  
ATOM   2834  HB2 SER A 182      24.689  87.116 132.970  1.00  0.00           H  
ATOM   2835  HB3 SER A 182      24.216  88.377 131.764  1.00  0.00           H  
ATOM   2836  HG  SER A 182      25.463  87.652 130.414  1.00  0.00           H  
ATOM   2837  N   THR A 183      28.219  87.574 132.723  1.00  0.00           N  
ATOM   2838  CA  THR A 183      29.436  86.946 133.188  1.00  0.00           C  
ATOM   2839  C   THR A 183      30.509  87.852 133.625  1.00  0.00           C  
ATOM   2840  O   THR A 183      31.385  87.507 134.426  1.00  0.00           O  
ATOM   2841  CB  THR A 183      30.049  86.130 132.036  1.00  0.00           C  
ATOM   2842  CG2 THR A 183      29.096  85.012 131.580  1.00  0.00           C  
ATOM   2843  OG1 THR A 183      30.506  86.929 130.964  1.00  0.00           O  
ATOM   2844  H   THR A 183      28.047  87.717 131.739  1.00  0.00           H  
ATOM   2845  HA  THR A 183      29.204  86.252 133.995  1.00  0.00           H  
ATOM   2846  HB  THR A 183      30.941  85.662 132.450  1.00  0.00           H  
ATOM   2847  HG1 THR A 183      29.871  87.034 130.251  1.00  0.00           H  
ATOM   2848 HG21 THR A 183      28.685  84.465 132.429  1.00  0.00           H  
ATOM   2849 HG22 THR A 183      28.314  85.523 131.018  1.00  0.00           H  
ATOM   2850 HG23 THR A 183      29.614  84.326 130.911  1.00  0.00           H  
ATOM   2851  N   GLY A 184      30.553  89.109 133.169  1.00  0.00           N  
ATOM   2852  CA  GLY A 184      31.678  90.106 133.283  1.00  0.00           C  
ATOM   2853  C   GLY A 184      32.864  89.936 132.359  1.00  0.00           C  
ATOM   2854  O   GLY A 184      33.900  90.510 132.576  1.00  0.00           O  
ATOM   2855  H   GLY A 184      29.833  89.399 132.523  1.00  0.00           H  
ATOM   2856  HA2 GLY A 184      31.252  91.097 133.124  1.00  0.00           H  
ATOM   2857  HA3 GLY A 184      32.134  90.185 134.269  1.00  0.00           H  
ATOM   2858  N   CYS A 185      32.771  89.049 131.367  1.00  0.00           N  
ATOM   2859  CA  CYS A 185      33.860  88.644 130.494  1.00  0.00           C  
ATOM   2860  C   CYS A 185      33.441  88.499 129.057  1.00  0.00           C  
ATOM   2861  O   CYS A 185      32.289  88.247 128.791  1.00  0.00           O  
ATOM   2862  CB  CYS A 185      34.437  87.290 131.128  1.00  0.00           C  
ATOM   2863  SG  CYS A 185      35.053  87.403 132.827  1.00  0.00           S  
ATOM   2864  H   CYS A 185      31.869  88.594 131.366  1.00  0.00           H  
ATOM   2865  HA  CYS A 185      34.641  89.403 130.562  1.00  0.00           H  
ATOM   2866  HB2 CYS A 185      33.636  86.551 131.131  1.00  0.00           H  
ATOM   2867  HB3 CYS A 185      35.229  86.875 130.505  1.00  0.00           H  
ATOM   2868  HG  CYS A 185      36.216  87.990 132.526  1.00  0.00           H  
ATOM   2869  N   ALA A 186      34.428  88.576 128.149  1.00  0.00           N  
ATOM   2870  CA  ALA A 186      34.223  88.326 126.693  1.00  0.00           C  
ATOM   2871  C   ALA A 186      33.865  86.848 126.409  1.00  0.00           C  
ATOM   2872  O   ALA A 186      34.171  85.948 127.165  1.00  0.00           O  
ATOM   2873  CB  ALA A 186      35.375  88.829 125.840  1.00  0.00           C  
ATOM   2874  H   ALA A 186      35.386  88.731 128.431  1.00  0.00           H  
ATOM   2875  HA  ALA A 186      33.387  88.982 126.446  1.00  0.00           H  
ATOM   2876  HB1 ALA A 186      35.091  88.835 124.788  1.00  0.00           H  
ATOM   2877  HB2 ALA A 186      35.649  89.846 126.123  1.00  0.00           H  
ATOM   2878  HB3 ALA A 186      36.276  88.258 126.064  1.00  0.00           H  
ATOM   2879  N   PRO A 187      33.131  86.491 125.298  1.00  0.00           N  
ATOM   2880  CA  PRO A 187      32.607  85.116 125.096  1.00  0.00           C  
ATOM   2881  C   PRO A 187      33.717  84.087 124.688  1.00  0.00           C  
ATOM   2882  O   PRO A 187      34.794  84.470 124.183  1.00  0.00           O  
ATOM   2883  CB  PRO A 187      31.586  85.161 123.990  1.00  0.00           C  
ATOM   2884  CG  PRO A 187      31.201  86.677 123.829  1.00  0.00           C  
ATOM   2885  CD  PRO A 187      32.524  87.352 124.263  1.00  0.00           C  
ATOM   2886  HA  PRO A 187      32.102  84.793 126.006  1.00  0.00           H  
ATOM   2887  HB2 PRO A 187      32.024  84.766 123.073  1.00  0.00           H  
ATOM   2888  HB3 PRO A 187      30.719  84.627 124.378  1.00  0.00           H  
ATOM   2889  HG2 PRO A 187      31.043  86.914 122.777  1.00  0.00           H  
ATOM   2890  HG3 PRO A 187      30.319  86.853 124.445  1.00  0.00           H  
ATOM   2891  HD2 PRO A 187      33.191  87.599 123.438  1.00  0.00           H  
ATOM   2892  HD3 PRO A 187      32.306  88.331 124.689  1.00  0.00           H  
ATOM   2893  N   PRO A 188      33.419  82.783 124.917  1.00  0.00           N  
ATOM   2894  CA  PRO A 188      34.345  81.687 124.831  1.00  0.00           C  
ATOM   2895  C   PRO A 188      34.624  81.313 123.329  1.00  0.00           C  
ATOM   2896  O   PRO A 188      33.805  81.713 122.482  1.00  0.00           O  
ATOM   2897  CB  PRO A 188      33.752  80.528 125.647  1.00  0.00           C  
ATOM   2898  CG  PRO A 188      32.239  80.706 125.574  1.00  0.00           C  
ATOM   2899  CD  PRO A 188      32.097  82.213 125.325  1.00  0.00           C  
ATOM   2900  HA  PRO A 188      35.276  82.060 125.258  1.00  0.00           H  
ATOM   2901  HB2 PRO A 188      34.037  79.637 125.088  1.00  0.00           H  
ATOM   2902  HB3 PRO A 188      34.128  80.589 126.668  1.00  0.00           H  
ATOM   2903  HG2 PRO A 188      31.894  80.152 124.700  1.00  0.00           H  
ATOM   2904  HG3 PRO A 188      31.837  80.493 126.565  1.00  0.00           H  
ATOM   2905  HD2 PRO A 188      31.313  82.538 124.642  1.00  0.00           H  
ATOM   2906  HD3 PRO A 188      31.756  82.608 126.281  1.00  0.00           H  
ATOM   2907  N   GLY A 189      35.692  80.535 123.166  1.00  0.00           N  
ATOM   2908  CA  GLY A 189      36.291  80.240 121.819  1.00  0.00           C  
ATOM   2909  C   GLY A 189      37.078  81.392 121.211  1.00  0.00           C  
ATOM   2910  O   GLY A 189      37.027  82.563 121.583  1.00  0.00           O  
ATOM   2911  H   GLY A 189      36.254  80.278 123.965  1.00  0.00           H  
ATOM   2912  HA2 GLY A 189      36.965  79.388 121.896  1.00  0.00           H  
ATOM   2913  HA3 GLY A 189      35.536  79.863 121.129  1.00  0.00           H  
ATOM   2914  N   LYS A 190      37.940  81.028 120.232  1.00  0.00           N  
ATOM   2915  CA  LYS A 190      38.792  81.938 119.425  1.00  0.00           C  
ATOM   2916  C   LYS A 190      37.961  83.019 118.685  1.00  0.00           C  
ATOM   2917  O   LYS A 190      36.956  82.692 118.010  1.00  0.00           O  
ATOM   2918  CB  LYS A 190      39.474  81.001 118.447  1.00  0.00           C  
ATOM   2919  CG  LYS A 190      40.815  81.466 117.799  1.00  0.00           C  
ATOM   2920  CD  LYS A 190      41.550  80.413 116.926  1.00  0.00           C  
ATOM   2921  CE  LYS A 190      42.411  79.475 117.797  1.00  0.00           C  
ATOM   2922  NZ  LYS A 190      43.366  78.648 117.002  1.00  0.00           N1+
ATOM   2923  H   LYS A 190      37.959  80.032 120.068  1.00  0.00           H  
ATOM   2924  HA  LYS A 190      39.484  82.446 120.098  1.00  0.00           H  
ATOM   2925  HB2 LYS A 190      39.751  80.063 118.929  1.00  0.00           H  
ATOM   2926  HB3 LYS A 190      38.724  80.745 117.698  1.00  0.00           H  
ATOM   2927  HG2 LYS A 190      40.518  82.173 117.023  1.00  0.00           H  
ATOM   2928  HG3 LYS A 190      41.463  81.977 118.511  1.00  0.00           H  
ATOM   2929  HD2 LYS A 190      40.873  79.854 116.280  1.00  0.00           H  
ATOM   2930  HD3 LYS A 190      42.253  80.923 116.267  1.00  0.00           H  
ATOM   2931  HE2 LYS A 190      42.937  79.952 118.623  1.00  0.00           H  
ATOM   2932  HE3 LYS A 190      41.840  78.783 118.416  1.00  0.00           H  
ATOM   2933  HZ1 LYS A 190      42.940  78.292 116.159  1.00  0.00           H  
ATOM   2934  HZ2 LYS A 190      44.200  79.101 116.658  1.00  0.00           H  
ATOM   2935  HZ3 LYS A 190      43.666  77.956 117.674  1.00  0.00           H  
ATOM   2936  N   ASN A 191      38.331  84.294 118.792  1.00  0.00           N  
ATOM   2937  CA  ASN A 191      37.629  85.403 118.212  1.00  0.00           C  
ATOM   2938  C   ASN A 191      37.572  85.423 116.643  1.00  0.00           C  
ATOM   2939  O   ASN A 191      38.589  85.495 116.015  1.00  0.00           O  
ATOM   2940  CB  ASN A 191      38.014  86.735 118.840  1.00  0.00           C  
ATOM   2941  CG  ASN A 191      37.134  87.818 118.255  1.00  0.00           C  
ATOM   2942  ND2 ASN A 191      36.088  88.132 118.950  1.00  0.00           N  
ATOM   2943  OD1 ASN A 191      37.310  88.353 117.140  1.00  0.00           O  
ATOM   2944  H   ASN A 191      39.077  84.495 119.442  1.00  0.00           H  
ATOM   2945  HA  ASN A 191      36.642  85.297 118.662  1.00  0.00           H  
ATOM   2946  HB2 ASN A 191      38.031  86.749 119.930  1.00  0.00           H  
ATOM   2947  HB3 ASN A 191      39.035  86.970 118.536  1.00  0.00           H  
ATOM   2948 HD21 ASN A 191      35.473  88.830 118.558  1.00  0.00           H  
ATOM   2949 HD22 ASN A 191      35.947  87.853 119.911  1.00  0.00           H  
ATOM   2950  N   ILE A 192      36.350  85.447 116.004  1.00  0.00           N  
ATOM   2951  CA  ILE A 192      36.233  85.270 114.576  1.00  0.00           C  
ATOM   2952  C   ILE A 192      36.902  86.343 113.722  1.00  0.00           C  
ATOM   2953  O   ILE A 192      37.351  86.019 112.618  1.00  0.00           O  
ATOM   2954  CB  ILE A 192      34.727  85.009 114.195  1.00  0.00           C  
ATOM   2955  CG1 ILE A 192      33.631  86.015 114.707  1.00  0.00           C  
ATOM   2956  CG2 ILE A 192      34.350  83.556 114.599  1.00  0.00           C  
ATOM   2957  CD1 ILE A 192      33.776  87.397 114.077  1.00  0.00           C  
ATOM   2958  H   ILE A 192      35.520  85.622 116.554  1.00  0.00           H  
ATOM   2959  HA  ILE A 192      36.794  84.379 114.294  1.00  0.00           H  
ATOM   2960  HB  ILE A 192      34.674  85.118 113.111  1.00  0.00           H  
ATOM   2961 HG12 ILE A 192      32.664  85.636 114.374  1.00  0.00           H  
ATOM   2962 HG13 ILE A 192      33.474  86.013 115.785  1.00  0.00           H  
ATOM   2963 HG21 ILE A 192      34.630  83.275 115.614  1.00  0.00           H  
ATOM   2964 HG22 ILE A 192      33.271  83.429 114.508  1.00  0.00           H  
ATOM   2965 HG23 ILE A 192      34.896  82.833 113.992  1.00  0.00           H  
ATOM   2966 HD11 ILE A 192      34.592  88.005 114.467  1.00  0.00           H  
ATOM   2967 HD12 ILE A 192      33.986  87.269 113.016  1.00  0.00           H  
ATOM   2968 HD13 ILE A 192      32.838  87.946 114.154  1.00  0.00           H  
ATOM   2969  N   TYR A 193      37.063  87.573 114.237  1.00  0.00           N  
ATOM   2970  CA  TYR A 193      37.712  88.671 113.508  1.00  0.00           C  
ATOM   2971  C   TYR A 193      39.124  88.705 113.866  1.00  0.00           C  
ATOM   2972  O   TYR A 193      40.047  88.724 113.052  1.00  0.00           O  
ATOM   2973  CB  TYR A 193      36.984  90.001 113.830  1.00  0.00           C  
ATOM   2974  CG  TYR A 193      35.646  90.140 113.192  1.00  0.00           C  
ATOM   2975  CD1 TYR A 193      35.342  89.767 111.889  1.00  0.00           C  
ATOM   2976  CD2 TYR A 193      34.630  90.695 113.962  1.00  0.00           C  
ATOM   2977  CE1 TYR A 193      34.026  89.831 111.396  1.00  0.00           C  
ATOM   2978  CE2 TYR A 193      33.277  90.864 113.453  1.00  0.00           C  
ATOM   2979  CZ  TYR A 193      33.007  90.406 112.180  1.00  0.00           C  
ATOM   2980  OH  TYR A 193      31.794  90.571 111.611  1.00  0.00           O  
ATOM   2981  H   TYR A 193      36.707  87.789 115.158  1.00  0.00           H  
ATOM   2982  HA  TYR A 193      37.683  88.504 112.432  1.00  0.00           H  
ATOM   2983  HB2 TYR A 193      36.853  90.102 114.907  1.00  0.00           H  
ATOM   2984  HB3 TYR A 193      37.597  90.810 113.430  1.00  0.00           H  
ATOM   2985  HD1 TYR A 193      36.015  89.187 111.275  1.00  0.00           H  
ATOM   2986  HD2 TYR A 193      34.866  90.947 114.986  1.00  0.00           H  
ATOM   2987  HE1 TYR A 193      33.833  89.472 110.396  1.00  0.00           H  
ATOM   2988  HE2 TYR A 193      32.494  91.253 114.089  1.00  0.00           H  
ATOM   2989  HH  TYR A 193      31.253  91.199 112.096  1.00  0.00           H  
ATOM   2990  N   TYR A 194      39.364  88.742 115.161  1.00  0.00           N  
ATOM   2991  CA  TYR A 194      40.686  89.054 115.868  1.00  0.00           C  
ATOM   2992  C   TYR A 194      41.296  87.685 116.252  1.00  0.00           C  
ATOM   2993  O   TYR A 194      41.422  87.296 117.440  1.00  0.00           O  
ATOM   2994  CB  TYR A 194      40.561  90.116 116.942  1.00  0.00           C  
ATOM   2995  CG  TYR A 194      39.664  91.303 116.479  1.00  0.00           C  
ATOM   2996  CD1 TYR A 194      38.328  91.428 116.898  1.00  0.00           C  
ATOM   2997  CD2 TYR A 194      40.208  92.200 115.543  1.00  0.00           C  
ATOM   2998  CE1 TYR A 194      37.492  92.478 116.441  1.00  0.00           C  
ATOM   2999  CE2 TYR A 194      39.298  93.114 114.876  1.00  0.00           C  
ATOM   3000  CZ  TYR A 194      37.959  93.236 115.330  1.00  0.00           C  
ATOM   3001  OH  TYR A 194      37.189  94.206 114.860  1.00  0.00           O  
ATOM   3002  H   TYR A 194      38.589  88.771 115.806  1.00  0.00           H  
ATOM   3003  HA  TYR A 194      41.369  89.426 115.103  1.00  0.00           H  
ATOM   3004  HB2 TYR A 194      40.200  89.704 117.885  1.00  0.00           H  
ATOM   3005  HB3 TYR A 194      41.573  90.490 117.095  1.00  0.00           H  
ATOM   3006  HD1 TYR A 194      37.975  90.699 117.613  1.00  0.00           H  
ATOM   3007  HD2 TYR A 194      41.179  92.026 115.103  1.00  0.00           H  
ATOM   3008  HE1 TYR A 194      36.468  92.442 116.785  1.00  0.00           H  
ATOM   3009  HE2 TYR A 194      39.557  93.647 113.974  1.00  0.00           H  
ATOM   3010  HH  TYR A 194      36.460  94.264 115.483  1.00  0.00           H  
ATOM   3011  N   LYS A 195      41.722  86.869 115.276  1.00  0.00           N  
ATOM   3012  CA  LYS A 195      42.201  85.457 115.277  1.00  0.00           C  
ATOM   3013  C   LYS A 195      43.477  85.289 116.089  1.00  0.00           C  
ATOM   3014  O   LYS A 195      43.613  84.239 116.707  1.00  0.00           O  
ATOM   3015  CB  LYS A 195      42.425  84.931 113.823  1.00  0.00           C  
ATOM   3016  CG  LYS A 195      41.135  84.716 112.986  1.00  0.00           C  
ATOM   3017  CD  LYS A 195      40.260  83.523 113.350  1.00  0.00           C  
ATOM   3018  CE  LYS A 195      39.088  83.301 112.432  1.00  0.00           C  
ATOM   3019  NZ  LYS A 195      38.459  82.028 112.763  1.00  0.00           N1+
ATOM   3020  H   LYS A 195      41.629  87.284 114.360  1.00  0.00           H  
ATOM   3021  HA  LYS A 195      41.461  84.844 115.793  1.00  0.00           H  
ATOM   3022  HB2 LYS A 195      43.100  85.613 113.303  1.00  0.00           H  
ATOM   3023  HB3 LYS A 195      42.911  83.955 113.831  1.00  0.00           H  
ATOM   3024  HG2 LYS A 195      40.414  85.534 112.956  1.00  0.00           H  
ATOM   3025  HG3 LYS A 195      41.462  84.571 111.956  1.00  0.00           H  
ATOM   3026  HD2 LYS A 195      40.830  82.596 113.409  1.00  0.00           H  
ATOM   3027  HD3 LYS A 195      39.821  83.791 114.311  1.00  0.00           H  
ATOM   3028  HE2 LYS A 195      38.364  84.104 112.576  1.00  0.00           H  
ATOM   3029  HE3 LYS A 195      39.413  83.161 111.400  1.00  0.00           H  
ATOM   3030  HZ1 LYS A 195      37.786  81.678 112.097  1.00  0.00           H  
ATOM   3031  HZ2 LYS A 195      39.053  81.226 112.919  1.00  0.00           H  
ATOM   3032  HZ3 LYS A 195      37.930  82.099 113.621  1.00  0.00           H  
ATOM   3033  N   SER A 196      44.358  86.321 116.035  1.00  0.00           N  
ATOM   3034  CA  SER A 196      45.794  86.367 116.438  1.00  0.00           C  
ATOM   3035  C   SER A 196      46.220  85.570 117.612  1.00  0.00           C  
ATOM   3036  O   SER A 196      45.675  85.773 118.683  1.00  0.00           O  
ATOM   3037  CB  SER A 196      46.359  87.724 116.726  1.00  0.00           C  
ATOM   3038  OG  SER A 196      47.778  87.808 116.732  1.00  0.00           O  
ATOM   3039  H   SER A 196      44.010  87.024 115.399  1.00  0.00           H  
ATOM   3040  HA  SER A 196      46.394  85.959 115.626  1.00  0.00           H  
ATOM   3041  HB2 SER A 196      46.107  88.421 115.927  1.00  0.00           H  
ATOM   3042  HB3 SER A 196      45.855  88.107 117.614  1.00  0.00           H  
ATOM   3043  HG  SER A 196      47.959  88.700 116.428  1.00  0.00           H  
ATOM   3044  N   ASP A 197      47.273  84.773 117.434  1.00  0.00           N  
ATOM   3045  CA  ASP A 197      47.883  83.976 118.525  1.00  0.00           C  
ATOM   3046  C   ASP A 197      48.622  84.896 119.510  1.00  0.00           C  
ATOM   3047  O   ASP A 197      49.019  84.452 120.579  1.00  0.00           O  
ATOM   3048  CB  ASP A 197      48.956  82.979 118.008  1.00  0.00           C  
ATOM   3049  CG  ASP A 197      48.624  81.971 116.854  1.00  0.00           C  
ATOM   3050  OD1 ASP A 197      49.552  81.412 116.264  1.00  0.00           O  
ATOM   3051  OD2 ASP A 197      47.427  81.654 116.593  1.00  0.00           O1-
ATOM   3052  H   ASP A 197      47.622  84.613 116.500  1.00  0.00           H  
ATOM   3053  HA  ASP A 197      47.140  83.475 119.145  1.00  0.00           H  
ATOM   3054  HB2 ASP A 197      49.846  83.507 117.667  1.00  0.00           H  
ATOM   3055  HB3 ASP A 197      49.277  82.357 118.843  1.00  0.00           H  
ATOM   3056  N   LEU A 198      49.000  86.082 119.060  1.00  0.00           N  
ATOM   3057  CA  LEU A 198      49.995  86.973 119.635  1.00  0.00           C  
ATOM   3058  C   LEU A 198      49.386  87.658 120.858  1.00  0.00           C  
ATOM   3059  O   LEU A 198      50.213  88.038 121.776  1.00  0.00           O  
ATOM   3060  CB  LEU A 198      50.375  88.037 118.575  1.00  0.00           C  
ATOM   3061  CG  LEU A 198      51.218  87.519 117.390  1.00  0.00           C  
ATOM   3062  CD1 LEU A 198      51.313  88.559 116.211  1.00  0.00           C  
ATOM   3063  CD2 LEU A 198      52.636  87.153 117.831  1.00  0.00           C  
ATOM   3064  H   LEU A 198      48.836  86.146 118.065  1.00  0.00           H  
ATOM   3065  HA  LEU A 198      50.863  86.402 119.963  1.00  0.00           H  
ATOM   3066  HB2 LEU A 198      49.478  88.486 118.149  1.00  0.00           H  
ATOM   3067  HB3 LEU A 198      50.958  88.837 119.032  1.00  0.00           H  
ATOM   3068  HG  LEU A 198      50.593  86.712 117.009  1.00  0.00           H  
ATOM   3069 HD11 LEU A 198      50.344  88.930 115.878  1.00  0.00           H  
ATOM   3070 HD12 LEU A 198      51.841  89.419 116.624  1.00  0.00           H  
ATOM   3071 HD13 LEU A 198      51.769  88.156 115.306  1.00  0.00           H  
ATOM   3072 HD21 LEU A 198      52.689  86.632 118.787  1.00  0.00           H  
ATOM   3073 HD22 LEU A 198      53.142  86.525 117.097  1.00  0.00           H  
ATOM   3074 HD23 LEU A 198      53.211  88.073 117.927  1.00  0.00           H  
ATOM   3075  N   THR A 199      48.063  87.670 120.985  1.00  0.00           N  
ATOM   3076  CA  THR A 199      47.259  88.084 122.099  1.00  0.00           C  
ATOM   3077  C   THR A 199      47.462  87.158 123.330  1.00  0.00           C  
ATOM   3078  O   THR A 199      47.666  85.953 123.340  1.00  0.00           O  
ATOM   3079  CB  THR A 199      45.805  88.006 121.774  1.00  0.00           C  
ATOM   3080  CG2 THR A 199      44.957  88.813 122.800  1.00  0.00           C  
ATOM   3081  OG1 THR A 199      45.517  88.596 120.530  1.00  0.00           O  
ATOM   3082  H   THR A 199      47.476  87.237 120.288  1.00  0.00           H  
ATOM   3083  HA  THR A 199      47.455  89.138 122.295  1.00  0.00           H  
ATOM   3084  HB  THR A 199      45.574  86.942 121.718  1.00  0.00           H  
ATOM   3085  HG1 THR A 199      44.843  88.120 120.040  1.00  0.00           H  
ATOM   3086 HG21 THR A 199      44.993  88.358 123.790  1.00  0.00           H  
ATOM   3087 HG22 THR A 199      45.203  89.874 122.832  1.00  0.00           H  
ATOM   3088 HG23 THR A 199      43.960  88.707 122.372  1.00  0.00           H  
ATOM   3089  N   LYS A 200      47.727  87.817 124.490  1.00  0.00           N  
ATOM   3090  CA  LYS A 200      48.138  87.277 125.754  1.00  0.00           C  
ATOM   3091  C   LYS A 200      47.006  87.493 126.765  1.00  0.00           C  
ATOM   3092  O   LYS A 200      46.723  86.550 127.509  1.00  0.00           O  
ATOM   3093  CB  LYS A 200      49.443  88.043 126.090  1.00  0.00           C  
ATOM   3094  CG  LYS A 200      50.024  87.613 127.459  1.00  0.00           C  
ATOM   3095  CD  LYS A 200      50.435  86.115 127.302  1.00  0.00           C  
ATOM   3096  CE  LYS A 200      51.400  85.798 128.464  1.00  0.00           C  
ATOM   3097  NZ  LYS A 200      52.089  84.521 128.367  1.00  0.00           N1+
ATOM   3098  H   LYS A 200      47.523  88.806 124.526  1.00  0.00           H  
ATOM   3099  HA  LYS A 200      48.365  86.211 125.746  1.00  0.00           H  
ATOM   3100  HB2 LYS A 200      50.152  87.899 125.275  1.00  0.00           H  
ATOM   3101  HB3 LYS A 200      49.213  89.108 126.115  1.00  0.00           H  
ATOM   3102  HG2 LYS A 200      50.920  88.172 127.727  1.00  0.00           H  
ATOM   3103  HG3 LYS A 200      49.316  87.749 128.277  1.00  0.00           H  
ATOM   3104  HD2 LYS A 200      49.502  85.553 127.316  1.00  0.00           H  
ATOM   3105  HD3 LYS A 200      50.957  85.920 126.366  1.00  0.00           H  
ATOM   3106  HE2 LYS A 200      52.111  86.623 128.450  1.00  0.00           H  
ATOM   3107  HE3 LYS A 200      50.860  85.766 129.411  1.00  0.00           H  
ATOM   3108  HZ1 LYS A 200      51.380  83.823 128.544  1.00  0.00           H  
ATOM   3109  HZ2 LYS A 200      52.469  84.378 127.442  1.00  0.00           H  
ATOM   3110  HZ3 LYS A 200      52.798  84.369 129.069  1.00  0.00           H  
ATOM   3111  N   ASP A 201      46.239  88.546 126.735  1.00  0.00           N  
ATOM   3112  CA  ASP A 201      45.116  88.675 127.661  1.00  0.00           C  
ATOM   3113  C   ASP A 201      44.136  89.661 127.117  1.00  0.00           C  
ATOM   3114  O   ASP A 201      44.569  90.664 126.548  1.00  0.00           O  
ATOM   3115  CB  ASP A 201      45.682  89.267 128.947  1.00  0.00           C  
ATOM   3116  CG  ASP A 201      44.602  89.569 129.951  1.00  0.00           C  
ATOM   3117  OD1 ASP A 201      43.840  88.649 130.371  1.00  0.00           O  
ATOM   3118  OD2 ASP A 201      44.414  90.783 130.285  1.00  0.00           O1-
ATOM   3119  H   ASP A 201      46.425  89.250 126.035  1.00  0.00           H  
ATOM   3120  HA  ASP A 201      44.632  87.724 127.884  1.00  0.00           H  
ATOM   3121  HB2 ASP A 201      46.563  88.702 129.251  1.00  0.00           H  
ATOM   3122  HB3 ASP A 201      46.137  90.245 128.780  1.00  0.00           H  
ATOM   3123  N   ILE A 202      42.843  89.418 127.481  1.00  0.00           N  
ATOM   3124  CA  ILE A 202      41.677  90.298 127.224  1.00  0.00           C  
ATOM   3125  C   ILE A 202      41.023  90.634 128.576  1.00  0.00           C  
ATOM   3126  O   ILE A 202      40.210  89.909 129.144  1.00  0.00           O  
ATOM   3127  CB  ILE A 202      40.721  89.631 126.254  1.00  0.00           C  
ATOM   3128  CG1 ILE A 202      41.440  89.333 124.872  1.00  0.00           C  
ATOM   3129  CG2 ILE A 202      39.366  90.390 125.992  1.00  0.00           C  
ATOM   3130  CD1 ILE A 202      40.531  88.579 123.882  1.00  0.00           C  
ATOM   3131  H   ILE A 202      42.770  88.507 127.914  1.00  0.00           H  
ATOM   3132  HA  ILE A 202      41.933  91.212 126.688  1.00  0.00           H  
ATOM   3133  HB  ILE A 202      40.395  88.680 126.674  1.00  0.00           H  
ATOM   3134 HG12 ILE A 202      41.830  90.216 124.366  1.00  0.00           H  
ATOM   3135 HG13 ILE A 202      42.207  88.578 125.046  1.00  0.00           H  
ATOM   3136 HG21 ILE A 202      39.539  91.176 125.256  1.00  0.00           H  
ATOM   3137 HG22 ILE A 202      38.626  89.749 125.511  1.00  0.00           H  
ATOM   3138 HG23 ILE A 202      38.887  90.767 126.895  1.00  0.00           H  
ATOM   3139 HD11 ILE A 202      40.161  87.670 124.356  1.00  0.00           H  
ATOM   3140 HD12 ILE A 202      39.719  89.248 123.598  1.00  0.00           H  
ATOM   3141 HD13 ILE A 202      41.085  88.302 122.985  1.00  0.00           H  
ATOM   3142  N   THR A 203      41.241  91.824 129.127  1.00  0.00           N  
ATOM   3143  CA  THR A 203      40.598  92.274 130.397  1.00  0.00           C  
ATOM   3144  C   THR A 203      39.443  93.195 130.071  1.00  0.00           C  
ATOM   3145  O   THR A 203      39.602  94.336 129.692  1.00  0.00           O  
ATOM   3146  CB  THR A 203      41.581  92.994 131.371  1.00  0.00           C  
ATOM   3147  CG2 THR A 203      40.952  93.664 132.534  1.00  0.00           C  
ATOM   3148  OG1 THR A 203      42.368  91.909 131.827  1.00  0.00           O  
ATOM   3149  H   THR A 203      41.921  92.447 128.715  1.00  0.00           H  
ATOM   3150  HA  THR A 203      40.176  91.456 130.983  1.00  0.00           H  
ATOM   3151  HB  THR A 203      42.202  93.665 130.777  1.00  0.00           H  
ATOM   3152  HG1 THR A 203      42.927  91.584 131.118  1.00  0.00           H  
ATOM   3153 HG21 THR A 203      40.286  93.027 133.117  1.00  0.00           H  
ATOM   3154 HG22 THR A 203      41.813  93.930 133.146  1.00  0.00           H  
ATOM   3155 HG23 THR A 203      40.533  94.572 132.102  1.00  0.00           H  
ATOM   3156  N   THR A 204      38.271  92.623 130.424  1.00  0.00           N  
ATOM   3157  CA  THR A 204      36.990  93.376 130.271  1.00  0.00           C  
ATOM   3158  C   THR A 204      36.836  94.241 131.556  1.00  0.00           C  
ATOM   3159  O   THR A 204      37.125  93.804 132.641  1.00  0.00           O  
ATOM   3160  CB  THR A 204      35.845  92.405 130.175  1.00  0.00           C  
ATOM   3161  CG2 THR A 204      34.387  92.995 130.236  1.00  0.00           C  
ATOM   3162  OG1 THR A 204      35.865  91.703 128.973  1.00  0.00           O  
ATOM   3163  H   THR A 204      38.137  91.701 130.816  1.00  0.00           H  
ATOM   3164  HA  THR A 204      36.933  93.926 129.331  1.00  0.00           H  
ATOM   3165  HB  THR A 204      35.923  91.649 130.956  1.00  0.00           H  
ATOM   3166  HG1 THR A 204      36.550  91.037 129.068  1.00  0.00           H  
ATOM   3167 HG21 THR A 204      34.235  93.947 129.726  1.00  0.00           H  
ATOM   3168 HG22 THR A 204      33.710  92.322 129.710  1.00  0.00           H  
ATOM   3169 HG23 THR A 204      34.011  93.090 131.256  1.00  0.00           H  
ATOM   3170  N   SER A 205      36.259  95.457 131.401  1.00  0.00           N  
ATOM   3171  CA  SER A 205      35.800  96.338 132.472  1.00  0.00           C  
ATOM   3172  C   SER A 205      34.474  96.960 132.085  1.00  0.00           C  
ATOM   3173  O   SER A 205      34.137  97.128 130.909  1.00  0.00           O  
ATOM   3174  CB  SER A 205      36.731  97.413 132.985  1.00  0.00           C  
ATOM   3175  OG  SER A 205      37.958  96.902 133.520  1.00  0.00           O  
ATOM   3176  H   SER A 205      35.895  95.630 130.475  1.00  0.00           H  
ATOM   3177  HA  SER A 205      35.639  95.759 133.380  1.00  0.00           H  
ATOM   3178  HB2 SER A 205      37.011  98.034 132.134  1.00  0.00           H  
ATOM   3179  HB3 SER A 205      36.216  97.991 133.753  1.00  0.00           H  
ATOM   3180  HG  SER A 205      38.567  96.945 132.779  1.00  0.00           H  
ATOM   3181  N   VAL A 206      33.551  97.177 133.059  1.00  0.00           N  
ATOM   3182  CA  VAL A 206      32.201  97.735 132.826  1.00  0.00           C  
ATOM   3183  C   VAL A 206      32.007  98.914 133.724  1.00  0.00           C  
ATOM   3184  O   VAL A 206      32.254  98.951 134.969  1.00  0.00           O  
ATOM   3185  CB  VAL A 206      31.235  96.556 132.912  1.00  0.00           C  
ATOM   3186  CG1 VAL A 206      29.938  97.111 132.451  1.00  0.00           C  
ATOM   3187  CG2 VAL A 206      31.512  95.247 132.100  1.00  0.00           C  
ATOM   3188  H   VAL A 206      33.832  97.000 134.012  1.00  0.00           H  
ATOM   3189  HA  VAL A 206      32.138  98.172 131.829  1.00  0.00           H  
ATOM   3190  HB  VAL A 206      31.164  96.352 133.980  1.00  0.00           H  
ATOM   3191 HG11 VAL A 206      29.655  97.843 133.206  1.00  0.00           H  
ATOM   3192 HG12 VAL A 206      30.050  97.524 131.448  1.00  0.00           H  
ATOM   3193 HG13 VAL A 206      29.121  96.391 132.468  1.00  0.00           H  
ATOM   3194 HG21 VAL A 206      30.578  94.689 132.046  1.00  0.00           H  
ATOM   3195 HG22 VAL A 206      31.698  95.569 131.076  1.00  0.00           H  
ATOM   3196 HG23 VAL A 206      32.370  94.721 132.522  1.00  0.00           H  
ATOM   3197  N   LEU A 207      31.479  99.922 133.129  1.00  0.00           N  
ATOM   3198  CA  LEU A 207      31.274 101.222 133.758  1.00  0.00           C  
ATOM   3199  C   LEU A 207      29.734 101.430 133.874  1.00  0.00           C  
ATOM   3200  O   LEU A 207      28.916 101.074 133.013  1.00  0.00           O  
ATOM   3201  CB  LEU A 207      31.822 102.247 132.758  1.00  0.00           C  
ATOM   3202  CG  LEU A 207      33.347 102.478 132.591  1.00  0.00           C  
ATOM   3203  CD1 LEU A 207      34.038 101.578 131.618  1.00  0.00           C  
ATOM   3204  CD2 LEU A 207      33.737 103.998 132.275  1.00  0.00           C  
ATOM   3205  H   LEU A 207      31.208  99.757 132.170  1.00  0.00           H  
ATOM   3206  HA  LEU A 207      31.645 101.304 134.780  1.00  0.00           H  
ATOM   3207  HB2 LEU A 207      31.370 102.122 131.774  1.00  0.00           H  
ATOM   3208  HB3 LEU A 207      31.468 103.199 133.154  1.00  0.00           H  
ATOM   3209  HG  LEU A 207      33.826 102.258 133.546  1.00  0.00           H  
ATOM   3210 HD11 LEU A 207      35.078 101.491 131.932  1.00  0.00           H  
ATOM   3211 HD12 LEU A 207      33.761 100.527 131.530  1.00  0.00           H  
ATOM   3212 HD13 LEU A 207      34.042 101.964 130.599  1.00  0.00           H  
ATOM   3213 HD21 LEU A 207      33.169 104.619 132.967  1.00  0.00           H  
ATOM   3214 HD22 LEU A 207      34.800 104.156 132.458  1.00  0.00           H  
ATOM   3215 HD23 LEU A 207      33.405 104.248 131.269  1.00  0.00           H  
ATOM   3216  N   THR A 208      29.305 102.048 134.946  1.00  0.00           N  
ATOM   3217  CA  THR A 208      27.891 102.190 135.387  1.00  0.00           C  
ATOM   3218  C   THR A 208      27.620 103.479 136.192  1.00  0.00           C  
ATOM   3219  O   THR A 208      28.490 104.137 136.711  1.00  0.00           O  
ATOM   3220  CB  THR A 208      27.515 101.027 136.281  1.00  0.00           C  
ATOM   3221  CG2 THR A 208      27.916  99.561 135.767  1.00  0.00           C  
ATOM   3222  OG1 THR A 208      28.097 101.057 137.548  1.00  0.00           O  
ATOM   3223  H   THR A 208      29.940 102.490 135.595  1.00  0.00           H  
ATOM   3224  HA  THR A 208      27.253 102.200 134.503  1.00  0.00           H  
ATOM   3225  HB  THR A 208      26.436 101.031 136.431  1.00  0.00           H  
ATOM   3226  HG1 THR A 208      29.051 100.971 137.497  1.00  0.00           H  
ATOM   3227 HG21 THR A 208      27.742  98.784 136.512  1.00  0.00           H  
ATOM   3228 HG22 THR A 208      27.359  99.286 134.872  1.00  0.00           H  
ATOM   3229 HG23 THR A 208      28.949  99.503 135.425  1.00  0.00           H  
ATOM   3230  N   VAL A 209      26.356 103.927 136.129  1.00  0.00           N  
ATOM   3231  CA  VAL A 209      25.818 105.104 136.735  1.00  0.00           C  
ATOM   3232  C   VAL A 209      24.351 104.886 136.829  1.00  0.00           C  
ATOM   3233  O   VAL A 209      23.786 104.168 136.000  1.00  0.00           O  
ATOM   3234  CB  VAL A 209      26.268 106.379 135.995  1.00  0.00           C  
ATOM   3235  CG1 VAL A 209      25.255 106.854 134.958  1.00  0.00           C  
ATOM   3236  CG2 VAL A 209      26.436 107.468 137.114  1.00  0.00           C  
ATOM   3237  H   VAL A 209      25.711 103.301 135.670  1.00  0.00           H  
ATOM   3238  HA  VAL A 209      26.259 105.073 137.731  1.00  0.00           H  
ATOM   3239  HB  VAL A 209      27.250 106.212 135.550  1.00  0.00           H  
ATOM   3240 HG11 VAL A 209      24.370 107.131 135.531  1.00  0.00           H  
ATOM   3241 HG12 VAL A 209      25.553 107.698 134.336  1.00  0.00           H  
ATOM   3242 HG13 VAL A 209      24.950 106.054 134.282  1.00  0.00           H  
ATOM   3243 HG21 VAL A 209      25.577 107.543 137.780  1.00  0.00           H  
ATOM   3244 HG22 VAL A 209      27.288 107.119 137.696  1.00  0.00           H  
ATOM   3245 HG23 VAL A 209      26.501 108.490 136.738  1.00  0.00           H  
ATOM   3246  N   ASN A 210      23.662 105.400 137.857  1.00  0.00           N  
ATOM   3247  CA  ASN A 210      22.220 105.231 137.940  1.00  0.00           C  
ATOM   3248  C   ASN A 210      21.864 103.684 137.923  1.00  0.00           C  
ATOM   3249  O   ASN A 210      20.950 103.242 137.198  1.00  0.00           O  
ATOM   3250  CB  ASN A 210      21.505 106.149 136.931  1.00  0.00           C  
ATOM   3251  CG  ASN A 210      21.854 107.651 137.122  1.00  0.00           C  
ATOM   3252  ND2 ASN A 210      22.238 108.474 136.219  1.00  0.00           N  
ATOM   3253  OD1 ASN A 210      21.698 108.035 138.251  1.00  0.00           O  
ATOM   3254  H   ASN A 210      24.107 105.750 138.693  1.00  0.00           H  
ATOM   3255  HA  ASN A 210      21.850 105.564 138.910  1.00  0.00           H  
ATOM   3256  HB2 ASN A 210      21.893 105.979 135.927  1.00  0.00           H  
ATOM   3257  HB3 ASN A 210      20.441 105.950 137.060  1.00  0.00           H  
ATOM   3258 HD21 ASN A 210      22.420 109.435 136.470  1.00  0.00           H  
ATOM   3259 HD22 ASN A 210      22.232 108.202 135.246  1.00  0.00           H  
ATOM   3260  N   ASN A 211      22.661 102.930 138.651  1.00  0.00           N  
ATOM   3261  CA  ASN A 211      22.552 101.518 138.906  1.00  0.00           C  
ATOM   3262  C   ASN A 211      22.371 100.669 137.662  1.00  0.00           C  
ATOM   3263  O   ASN A 211      21.895  99.572 137.683  1.00  0.00           O  
ATOM   3264  CB  ASN A 211      21.457 101.355 140.036  1.00  0.00           C  
ATOM   3265  CG  ASN A 211      22.011 100.414 141.156  1.00  0.00           C  
ATOM   3266  ND2 ASN A 211      22.173 100.878 142.369  1.00  0.00           N  
ATOM   3267  OD1 ASN A 211      22.163  99.234 140.909  1.00  0.00           O  
ATOM   3268  H   ASN A 211      23.399 103.430 139.124  1.00  0.00           H  
ATOM   3269  HA  ASN A 211      23.501 101.273 139.382  1.00  0.00           H  
ATOM   3270  HB2 ASN A 211      21.206 102.370 140.347  1.00  0.00           H  
ATOM   3271  HB3 ASN A 211      20.596 100.861 139.586  1.00  0.00           H  
ATOM   3272 HD21 ASN A 211      22.737 100.266 142.940  1.00  0.00           H  
ATOM   3273 HD22 ASN A 211      21.789 101.771 142.643  1.00  0.00           H  
ATOM   3274  N   LYS A 212      22.947 101.170 136.554  1.00  0.00           N  
ATOM   3275  CA  LYS A 212      22.869 100.572 135.173  1.00  0.00           C  
ATOM   3276  C   LYS A 212      24.084 100.756 134.265  1.00  0.00           C  
ATOM   3277  O   LYS A 212      24.791 101.682 134.463  1.00  0.00           O  
ATOM   3278  CB  LYS A 212      21.636 101.223 134.435  1.00  0.00           C  
ATOM   3279  CG  LYS A 212      20.234 100.987 135.034  1.00  0.00           C  
ATOM   3280  CD  LYS A 212      19.671  99.557 134.929  1.00  0.00           C  
ATOM   3281  CE  LYS A 212      18.287  99.619 135.609  1.00  0.00           C  
ATOM   3282  NZ  LYS A 212      17.752  98.250 135.468  1.00  0.00           N1+
ATOM   3283  H   LYS A 212      23.454 102.041 136.622  1.00  0.00           H  
ATOM   3284  HA  LYS A 212      22.798  99.490 135.275  1.00  0.00           H  
ATOM   3285  HB2 LYS A 212      21.844 102.293 134.472  1.00  0.00           H  
ATOM   3286  HB3 LYS A 212      21.644 100.999 133.369  1.00  0.00           H  
ATOM   3287  HG2 LYS A 212      20.119 101.278 136.078  1.00  0.00           H  
ATOM   3288  HG3 LYS A 212      19.620 101.711 134.499  1.00  0.00           H  
ATOM   3289  HD2 LYS A 212      19.558  99.286 133.880  1.00  0.00           H  
ATOM   3290  HD3 LYS A 212      20.311  98.830 135.430  1.00  0.00           H  
ATOM   3291  HE2 LYS A 212      18.380  99.911 136.655  1.00  0.00           H  
ATOM   3292  HE3 LYS A 212      17.584 100.286 135.109  1.00  0.00           H  
ATOM   3293  HZ1 LYS A 212      16.928  98.130 136.040  1.00  0.00           H  
ATOM   3294  HZ2 LYS A 212      17.419  98.107 134.525  1.00  0.00           H  
ATOM   3295  HZ3 LYS A 212      18.378  97.547 135.833  1.00  0.00           H  
ATOM   3296  N   ALA A 213      24.309  99.823 133.302  1.00  0.00           N  
ATOM   3297  CA  ALA A 213      25.491  99.914 132.474  1.00  0.00           C  
ATOM   3298  C   ALA A 213      25.529 101.204 131.524  1.00  0.00           C  
ATOM   3299  O   ALA A 213      24.497 101.535 130.960  1.00  0.00           O  
ATOM   3300  CB  ALA A 213      25.561  98.608 131.735  1.00  0.00           C  
ATOM   3301  H   ALA A 213      23.536  99.178 133.225  1.00  0.00           H  
ATOM   3302  HA  ALA A 213      26.350  99.963 133.143  1.00  0.00           H  
ATOM   3303  HB1 ALA A 213      26.519  98.637 131.218  1.00  0.00           H  
ATOM   3304  HB2 ALA A 213      25.388  97.676 132.273  1.00  0.00           H  
ATOM   3305  HB3 ALA A 213      24.861  98.544 130.903  1.00  0.00           H  
ATOM   3306  N   HIE A 214      26.693 101.771 131.271  1.00  0.00           N  
ATOM   3307  CA  HIE A 214      26.867 102.736 130.176  1.00  0.00           C  
ATOM   3308  C   HIE A 214      28.095 102.667 129.265  1.00  0.00           C  
ATOM   3309  O   HIE A 214      28.026 103.203 128.172  1.00  0.00           O  
ATOM   3310  CB  HIE A 214      26.850 104.172 130.815  1.00  0.00           C  
ATOM   3311  CG  HIE A 214      27.977 104.476 131.768  1.00  0.00           C  
ATOM   3312  CD2 HIE A 214      27.780 104.643 133.097  1.00  0.00           C  
ATOM   3313  ND1 HIE A 214      29.309 104.816 131.394  1.00  0.00           N  
ATOM   3314  CE1 HIE A 214      29.858 105.283 132.522  1.00  0.00           C  
ATOM   3315  NE2 HIE A 214      28.964 105.242 133.521  1.00  0.00           N  
ATOM   3316  H   HIE A 214      27.526 101.410 131.715  1.00  0.00           H  
ATOM   3317  HA  HIE A 214      25.973 102.831 129.559  1.00  0.00           H  
ATOM   3318  HB2 HIE A 214      26.963 104.859 129.976  1.00  0.00           H  
ATOM   3319  HB3 HIE A 214      25.876 104.353 131.268  1.00  0.00           H  
ATOM   3320  HD2 HIE A 214      26.841 104.649 133.629  1.00  0.00           H  
ATOM   3321  HE1 HIE A 214      30.862 105.672 132.605  1.00  0.00           H  
ATOM   3322  HE2 HIE A 214      29.145 105.589 134.453  1.00  0.00           H  
ATOM   3323  N   MET A 215      29.150 101.880 129.508  1.00  0.00           N  
ATOM   3324  CA  MET A 215      30.300 101.623 128.705  1.00  0.00           C  
ATOM   3325  C   MET A 215      31.034 100.269 129.090  1.00  0.00           C  
ATOM   3326  O   MET A 215      31.243  99.958 130.271  1.00  0.00           O  
ATOM   3327  CB  MET A 215      31.265 102.787 128.844  1.00  0.00           C  
ATOM   3328  CG  MET A 215      32.364 102.722 127.785  1.00  0.00           C  
ATOM   3329  SD  MET A 215      33.737 103.793 128.212  1.00  0.00           S  
ATOM   3330  CE  MET A 215      32.996 105.430 128.486  1.00  0.00           C  
ATOM   3331  H   MET A 215      29.090 101.616 130.481  1.00  0.00           H  
ATOM   3332  HA  MET A 215      30.037 101.539 127.650  1.00  0.00           H  
ATOM   3333  HB2 MET A 215      30.744 103.740 128.769  1.00  0.00           H  
ATOM   3334  HB3 MET A 215      31.688 102.785 129.848  1.00  0.00           H  
ATOM   3335  HG2 MET A 215      32.720 101.701 127.651  1.00  0.00           H  
ATOM   3336  HG3 MET A 215      31.855 102.916 126.840  1.00  0.00           H  
ATOM   3337  HE1 MET A 215      32.522 105.834 127.591  1.00  0.00           H  
ATOM   3338  HE2 MET A 215      32.394 105.292 129.384  1.00  0.00           H  
ATOM   3339  HE3 MET A 215      33.904 105.976 128.744  1.00  0.00           H  
ATOM   3340  N   VAL A 216      31.478  99.538 128.061  1.00  0.00           N  
ATOM   3341  CA  VAL A 216      32.369  98.422 128.170  1.00  0.00           C  
ATOM   3342  C   VAL A 216      33.722  98.952 127.587  1.00  0.00           C  
ATOM   3343  O   VAL A 216      33.792  99.438 126.446  1.00  0.00           O  
ATOM   3344  CB  VAL A 216      31.817  97.299 127.325  1.00  0.00           C  
ATOM   3345  CG1 VAL A 216      32.891  96.312 126.999  1.00  0.00           C  
ATOM   3346  CG2 VAL A 216      30.653  96.572 128.035  1.00  0.00           C  
ATOM   3347  H   VAL A 216      31.206  99.858 127.142  1.00  0.00           H  
ATOM   3348  HA  VAL A 216      32.395  98.104 129.213  1.00  0.00           H  
ATOM   3349  HB  VAL A 216      31.469  97.703 126.374  1.00  0.00           H  
ATOM   3350 HG11 VAL A 216      33.495  96.097 127.880  1.00  0.00           H  
ATOM   3351 HG12 VAL A 216      32.461  95.390 126.608  1.00  0.00           H  
ATOM   3352 HG13 VAL A 216      33.662  96.747 126.362  1.00  0.00           H  
ATOM   3353 HG21 VAL A 216      30.085  95.909 127.383  1.00  0.00           H  
ATOM   3354 HG22 VAL A 216      31.113  96.060 128.880  1.00  0.00           H  
ATOM   3355 HG23 VAL A 216      29.947  97.353 128.319  1.00  0.00           H  
ATOM   3356  N   THR A 217      34.811  98.841 128.347  1.00  0.00           N  
ATOM   3357  CA  THR A 217      36.239  99.008 127.972  1.00  0.00           C  
ATOM   3358  C   THR A 217      36.900  97.615 128.057  1.00  0.00           C  
ATOM   3359  O   THR A 217      36.900  96.904 129.047  1.00  0.00           O  
ATOM   3360  CB  THR A 217      36.874  99.966 129.020  1.00  0.00           C  
ATOM   3361  CG2 THR A 217      38.335  99.956 129.104  1.00  0.00           C  
ATOM   3362  OG1 THR A 217      36.356 101.272 128.891  1.00  0.00           O  
ATOM   3363  H   THR A 217      34.655  98.379 129.231  1.00  0.00           H  
ATOM   3364  HA  THR A 217      36.253  99.451 126.977  1.00  0.00           H  
ATOM   3365  HB  THR A 217      36.564  99.572 129.987  1.00  0.00           H  
ATOM   3366  HG1 THR A 217      36.698 101.693 129.683  1.00  0.00           H  
ATOM   3367 HG21 THR A 217      38.681 100.840 129.640  1.00  0.00           H  
ATOM   3368 HG22 THR A 217      38.630  99.026 129.590  1.00  0.00           H  
ATOM   3369 HG23 THR A 217      38.831  99.962 128.133  1.00  0.00           H  
ATOM   3370  N   LEU A 218      37.652  97.281 126.998  1.00  0.00           N  
ATOM   3371  CA  LEU A 218      38.619  96.185 127.029  1.00  0.00           C  
ATOM   3372  C   LEU A 218      40.021  96.683 127.015  1.00  0.00           C  
ATOM   3373  O   LEU A 218      40.430  97.343 126.048  1.00  0.00           O  
ATOM   3374  CB  LEU A 218      38.247  95.107 125.971  1.00  0.00           C  
ATOM   3375  CG  LEU A 218      37.159  94.104 126.367  1.00  0.00           C  
ATOM   3376  CD1 LEU A 218      35.786  94.590 126.595  1.00  0.00           C  
ATOM   3377  CD2 LEU A 218      37.195  93.139 125.187  1.00  0.00           C  
ATOM   3378  H   LEU A 218      37.804  97.934 126.244  1.00  0.00           H  
ATOM   3379  HA  LEU A 218      38.522  95.677 127.988  1.00  0.00           H  
ATOM   3380  HB2 LEU A 218      38.043  95.556 124.999  1.00  0.00           H  
ATOM   3381  HB3 LEU A 218      39.126  94.489 125.783  1.00  0.00           H  
ATOM   3382  HG  LEU A 218      37.512  93.551 127.239  1.00  0.00           H  
ATOM   3383 HD11 LEU A 218      35.360  95.121 125.744  1.00  0.00           H  
ATOM   3384 HD12 LEU A 218      35.201  93.760 126.992  1.00  0.00           H  
ATOM   3385 HD13 LEU A 218      35.764  95.276 127.441  1.00  0.00           H  
ATOM   3386 HD21 LEU A 218      38.217  92.863 124.925  1.00  0.00           H  
ATOM   3387 HD22 LEU A 218      36.649  92.262 125.536  1.00  0.00           H  
ATOM   3388 HD23 LEU A 218      36.703  93.626 124.345  1.00  0.00           H  
ATOM   3389  N   ASP A 219      40.832  96.170 128.016  1.00  0.00           N  
ATOM   3390  CA  ASP A 219      42.296  96.192 128.014  1.00  0.00           C  
ATOM   3391  C   ASP A 219      42.895  94.990 127.423  1.00  0.00           C  
ATOM   3392  O   ASP A 219      42.752  93.862 127.894  1.00  0.00           O  
ATOM   3393  CB  ASP A 219      42.777  96.491 129.432  1.00  0.00           C  
ATOM   3394  CG  ASP A 219      42.863  97.974 129.744  1.00  0.00           C  
ATOM   3395  OD1 ASP A 219      43.952  98.600 129.713  1.00  0.00           O  
ATOM   3396  OD2 ASP A 219      41.759  98.536 130.068  1.00  0.00           O1-
ATOM   3397  H   ASP A 219      40.411  95.533 128.677  1.00  0.00           H  
ATOM   3398  HA  ASP A 219      42.579  97.031 127.378  1.00  0.00           H  
ATOM   3399  HB2 ASP A 219      42.157  96.053 130.215  1.00  0.00           H  
ATOM   3400  HB3 ASP A 219      43.715  95.976 129.637  1.00  0.00           H  
ATOM   3401  N   TYR A 220      43.561  95.081 126.294  1.00  0.00           N  
ATOM   3402  CA  TYR A 220      44.304  94.006 125.555  1.00  0.00           C  
ATOM   3403  C   TYR A 220      45.799  94.123 125.782  1.00  0.00           C  
ATOM   3404  O   TYR A 220      46.317  95.218 126.183  1.00  0.00           O  
ATOM   3405  CB  TYR A 220      43.960  94.178 124.057  1.00  0.00           C  
ATOM   3406  CG  TYR A 220      42.529  94.145 123.619  1.00  0.00           C  
ATOM   3407  CD1 TYR A 220      41.747  95.322 123.580  1.00  0.00           C  
ATOM   3408  CD2 TYR A 220      41.964  92.888 123.370  1.00  0.00           C  
ATOM   3409  CE1 TYR A 220      40.378  95.256 123.164  1.00  0.00           C  
ATOM   3410  CE2 TYR A 220      40.596  92.838 123.000  1.00  0.00           C  
ATOM   3411  CZ  TYR A 220      39.814  94.046 122.916  1.00  0.00           C  
ATOM   3412  OH  TYR A 220      38.592  93.880 122.378  1.00  0.00           O  
ATOM   3413  H   TYR A 220      43.602  96.014 125.912  1.00  0.00           H  
ATOM   3414  HA  TYR A 220      43.956  93.027 125.884  1.00  0.00           H  
ATOM   3415  HB2 TYR A 220      44.439  95.094 123.711  1.00  0.00           H  
ATOM   3416  HB3 TYR A 220      44.426  93.364 123.501  1.00  0.00           H  
ATOM   3417  HD1 TYR A 220      42.216  96.283 123.738  1.00  0.00           H  
ATOM   3418  HD2 TYR A 220      42.626  92.037 123.396  1.00  0.00           H  
ATOM   3419  HE1 TYR A 220      39.870  96.186 122.955  1.00  0.00           H  
ATOM   3420  HE2 TYR A 220      40.195  91.847 122.849  1.00  0.00           H  
ATOM   3421  HH  TYR A 220      38.135  94.718 122.272  1.00  0.00           H  
ATOM   3422  N   THR A 221      46.491  93.050 125.412  1.00  0.00           N  
ATOM   3423  CA  THR A 221      47.933  92.795 125.422  1.00  0.00           C  
ATOM   3424  C   THR A 221      48.414  91.773 124.382  1.00  0.00           C  
ATOM   3425  O   THR A 221      47.872  90.684 124.312  1.00  0.00           O  
ATOM   3426  CB  THR A 221      48.287  92.199 126.793  1.00  0.00           C  
ATOM   3427  CG2 THR A 221      49.785  91.916 127.043  1.00  0.00           C  
ATOM   3428  OG1 THR A 221      47.868  93.135 127.855  1.00  0.00           O  
ATOM   3429  H   THR A 221      45.925  92.218 125.331  1.00  0.00           H  
ATOM   3430  HA  THR A 221      48.563  93.675 125.287  1.00  0.00           H  
ATOM   3431  HB  THR A 221      47.801  91.229 126.902  1.00  0.00           H  
ATOM   3432  HG1 THR A 221      46.945  92.954 128.045  1.00  0.00           H  
ATOM   3433 HG21 THR A 221      50.020  91.462 128.007  1.00  0.00           H  
ATOM   3434 HG22 THR A 221      50.217  91.308 126.248  1.00  0.00           H  
ATOM   3435 HG23 THR A 221      50.245  92.903 127.032  1.00  0.00           H  
ATOM   3436  N   VAL A 222      49.373  92.191 123.537  1.00  0.00           N  
ATOM   3437  CA  VAL A 222      49.799  91.468 122.327  1.00  0.00           C  
ATOM   3438  C   VAL A 222      51.272  91.495 122.102  1.00  0.00           C  
ATOM   3439  O   VAL A 222      51.865  92.590 122.330  1.00  0.00           O  
ATOM   3440  CB  VAL A 222      48.918  92.090 121.129  1.00  0.00           C  
ATOM   3441  CG1 VAL A 222      49.067  93.619 120.849  1.00  0.00           C  
ATOM   3442  CG2 VAL A 222      49.164  91.296 119.845  1.00  0.00           C  
ATOM   3443  H   VAL A 222      49.823  93.066 123.763  1.00  0.00           H  
ATOM   3444  HA  VAL A 222      49.486  90.424 122.367  1.00  0.00           H  
ATOM   3445  HB  VAL A 222      47.882  91.869 121.384  1.00  0.00           H  
ATOM   3446 HG11 VAL A 222      48.828  94.173 121.757  1.00  0.00           H  
ATOM   3447 HG12 VAL A 222      50.083  93.808 120.500  1.00  0.00           H  
ATOM   3448 HG13 VAL A 222      48.344  93.903 120.085  1.00  0.00           H  
ATOM   3449 HG21 VAL A 222      50.149  91.447 119.403  1.00  0.00           H  
ATOM   3450 HG22 VAL A 222      48.938  90.241 120.007  1.00  0.00           H  
ATOM   3451 HG23 VAL A 222      48.472  91.696 119.103  1.00  0.00           H  
ATOM   3452  N   GLN A 223      51.809  90.384 121.510  1.00  0.00           N  
ATOM   3453  CA  GLN A 223      53.216  90.176 121.502  1.00  0.00           C  
ATOM   3454  C   GLN A 223      53.903  90.958 120.341  1.00  0.00           C  
ATOM   3455  O   GLN A 223      53.489  90.993 119.176  1.00  0.00           O  
ATOM   3456  CB  GLN A 223      53.565  88.657 121.368  1.00  0.00           C  
ATOM   3457  CG  GLN A 223      55.103  88.277 121.668  1.00  0.00           C  
ATOM   3458  CD  GLN A 223      55.551  86.967 120.974  1.00  0.00           C  
ATOM   3459  NE2 GLN A 223      56.869  86.838 121.028  1.00  0.00           N  
ATOM   3460  OE1 GLN A 223      54.871  86.048 120.521  1.00  0.00           O  
ATOM   3461  H   GLN A 223      51.163  89.609 121.549  1.00  0.00           H  
ATOM   3462  HA  GLN A 223      53.632  90.594 122.419  1.00  0.00           H  
ATOM   3463  HB2 GLN A 223      53.038  88.112 122.151  1.00  0.00           H  
ATOM   3464  HB3 GLN A 223      53.209  88.302 120.401  1.00  0.00           H  
ATOM   3465  HG2 GLN A 223      55.737  89.025 121.192  1.00  0.00           H  
ATOM   3466  HG3 GLN A 223      55.359  88.346 122.726  1.00  0.00           H  
ATOM   3467 HE21 GLN A 223      57.238  85.957 120.699  1.00  0.00           H  
ATOM   3468 HE22 GLN A 223      57.435  87.675 121.012  1.00  0.00           H  
ATOM   3469  N   VAL A 224      55.040  91.622 120.739  1.00  0.00           N  
ATOM   3470  CA  VAL A 224      55.874  92.461 119.877  1.00  0.00           C  
ATOM   3471  C   VAL A 224      57.355  92.011 119.879  1.00  0.00           C  
ATOM   3472  O   VAL A 224      57.790  91.450 120.874  1.00  0.00           O  
ATOM   3473  CB  VAL A 224      55.682  94.023 120.269  1.00  0.00           C  
ATOM   3474  CG1 VAL A 224      56.954  94.940 120.091  1.00  0.00           C  
ATOM   3475  CG2 VAL A 224      54.492  94.542 119.403  1.00  0.00           C  
ATOM   3476  H   VAL A 224      55.430  91.516 121.664  1.00  0.00           H  
ATOM   3477  HA  VAL A 224      55.584  92.311 118.837  1.00  0.00           H  
ATOM   3478  HB  VAL A 224      55.473  93.974 121.337  1.00  0.00           H  
ATOM   3479 HG11 VAL A 224      57.235  95.093 119.049  1.00  0.00           H  
ATOM   3480 HG12 VAL A 224      56.689  95.902 120.529  1.00  0.00           H  
ATOM   3481 HG13 VAL A 224      57.778  94.543 120.685  1.00  0.00           H  
ATOM   3482 HG21 VAL A 224      54.585  94.348 118.334  1.00  0.00           H  
ATOM   3483 HG22 VAL A 224      53.596  93.942 119.567  1.00  0.00           H  
ATOM   3484 HG23 VAL A 224      54.337  95.619 119.459  1.00  0.00           H  
ATOM   3485  N   PRO A 225      58.083  92.147 118.796  1.00  0.00           N  
ATOM   3486  CA  PRO A 225      59.526  92.030 118.810  1.00  0.00           C  
ATOM   3487  C   PRO A 225      60.133  93.130 119.727  1.00  0.00           C  
ATOM   3488  O   PRO A 225      60.057  94.334 119.464  1.00  0.00           O  
ATOM   3489  CB  PRO A 225      60.034  92.176 117.390  1.00  0.00           C  
ATOM   3490  CG  PRO A 225      58.878  92.741 116.618  1.00  0.00           C  
ATOM   3491  CD  PRO A 225      57.609  92.644 117.448  1.00  0.00           C  
ATOM   3492  HA  PRO A 225      59.840  91.026 119.094  1.00  0.00           H  
ATOM   3493  HB2 PRO A 225      60.866  92.860 117.219  1.00  0.00           H  
ATOM   3494  HB3 PRO A 225      60.401  91.265 116.918  1.00  0.00           H  
ATOM   3495  HG2 PRO A 225      59.092  93.756 116.283  1.00  0.00           H  
ATOM   3496  HG3 PRO A 225      58.752  92.037 115.796  1.00  0.00           H  
ATOM   3497  HD2 PRO A 225      57.063  93.587 117.498  1.00  0.00           H  
ATOM   3498  HD3 PRO A 225      56.997  91.894 116.945  1.00  0.00           H  
ATOM   3499  N   GLY A 226      60.598  92.718 120.917  1.00  0.00           N  
ATOM   3500  CA  GLY A 226      61.291  93.543 121.941  1.00  0.00           C  
ATOM   3501  C   GLY A 226      61.758  92.791 123.251  1.00  0.00           C  
ATOM   3502  O   GLY A 226      61.128  91.794 123.648  1.00  0.00           O  
ATOM   3503  H   GLY A 226      60.570  91.729 121.118  1.00  0.00           H  
ATOM   3504  HA2 GLY A 226      62.230  93.935 121.550  1.00  0.00           H  
ATOM   3505  HA3 GLY A 226      60.761  94.449 122.232  1.00  0.00           H  
ATOM   3506  N   ALA A 227      62.914  93.170 123.892  1.00  0.00           N  
ATOM   3507  CA  ALA A 227      63.411  92.548 125.098  1.00  0.00           C  
ATOM   3508  C   ALA A 227      62.759  93.049 126.410  1.00  0.00           C  
ATOM   3509  O   ALA A 227      63.017  94.198 126.856  1.00  0.00           O  
ATOM   3510  CB  ALA A 227      64.940  92.710 125.220  1.00  0.00           C  
ATOM   3511  H   ALA A 227      63.529  93.824 123.430  1.00  0.00           H  
ATOM   3512  HA  ALA A 227      63.214  91.476 125.073  1.00  0.00           H  
ATOM   3513  HB1 ALA A 227      65.180  93.758 125.398  1.00  0.00           H  
ATOM   3514  HB2 ALA A 227      65.379  92.205 126.082  1.00  0.00           H  
ATOM   3515  HB3 ALA A 227      65.453  92.438 124.299  1.00  0.00           H  
ATOM   3516  N   GLY A 228      62.002  92.190 127.071  1.00  0.00           N  
ATOM   3517  CA  GLY A 228      61.495  92.426 128.378  1.00  0.00           C  
ATOM   3518  C   GLY A 228      62.467  92.352 129.575  1.00  0.00           C  
ATOM   3519  O   GLY A 228      63.632  91.841 129.468  1.00  0.00           O  
ATOM   3520  H   GLY A 228      61.914  91.281 126.641  1.00  0.00           H  
ATOM   3521  HA2 GLY A 228      61.021  93.406 128.444  1.00  0.00           H  
ATOM   3522  HA3 GLY A 228      60.712  91.686 128.545  1.00  0.00           H  
ATOM   3523  N   ARG A 229      61.984  92.805 130.705  1.00  0.00           N  
ATOM   3524  CA  ARG A 229      62.625  92.576 132.041  1.00  0.00           C  
ATOM   3525  C   ARG A 229      62.656  91.049 132.237  1.00  0.00           C  
ATOM   3526  O   ARG A 229      61.788  90.336 131.818  1.00  0.00           O  
ATOM   3527  CB  ARG A 229      61.887  93.329 133.159  1.00  0.00           C  
ATOM   3528  CG  ARG A 229      61.919  94.879 132.971  1.00  0.00           C  
ATOM   3529  CD  ARG A 229      63.264  95.610 132.989  1.00  0.00           C  
ATOM   3530  NE  ARG A 229      63.799  95.587 134.391  1.00  0.00           N  
ATOM   3531  CZ  ARG A 229      64.947  96.039 134.822  1.00  0.00           C  
ATOM   3532  NH1 ARG A 229      65.778  96.799 134.155  1.00  0.00           N1+
ATOM   3533  NH2 ARG A 229      65.249  95.767 136.025  1.00  0.00           N  
ATOM   3534  H   ARG A 229      61.027  93.101 130.824  1.00  0.00           H  
ATOM   3535  HA  ARG A 229      63.645  92.904 131.838  1.00  0.00           H  
ATOM   3536  HB2 ARG A 229      60.869  92.953 133.066  1.00  0.00           H  
ATOM   3537  HB3 ARG A 229      62.239  93.099 134.166  1.00  0.00           H  
ATOM   3538  HG2 ARG A 229      61.418  95.069 132.020  1.00  0.00           H  
ATOM   3539  HG3 ARG A 229      61.243  95.341 133.691  1.00  0.00           H  
ATOM   3540  HD2 ARG A 229      64.012  95.152 132.343  1.00  0.00           H  
ATOM   3541  HD3 ARG A 229      63.114  96.650 132.698  1.00  0.00           H  
ATOM   3542  HE  ARG A 229      63.259  95.073 135.073  1.00  0.00           H  
ATOM   3543 HH11 ARG A 229      65.651  97.095 133.198  1.00  0.00           H  
ATOM   3544 HH12 ARG A 229      66.586  97.116 134.671  1.00  0.00           H  
ATOM   3545 HH21 ARG A 229      64.607  95.216 136.576  1.00  0.00           H  
ATOM   3546 HH22 ARG A 229      66.128  96.056 136.428  1.00  0.00           H  
ATOM   3547  N   ASP A 230      63.704  90.532 132.993  1.00  0.00           N  
ATOM   3548  CA  ASP A 230      64.022  89.134 133.391  1.00  0.00           C  
ATOM   3549  C   ASP A 230      64.225  88.191 132.215  1.00  0.00           C  
ATOM   3550  O   ASP A 230      64.101  86.982 132.374  1.00  0.00           O  
ATOM   3551  CB  ASP A 230      62.994  88.670 134.476  1.00  0.00           C  
ATOM   3552  CG  ASP A 230      62.890  89.609 135.673  1.00  0.00           C  
ATOM   3553  OD1 ASP A 230      61.864  89.627 136.328  1.00  0.00           O  
ATOM   3554  OD2 ASP A 230      63.825  90.328 136.004  1.00  0.00           O1-
ATOM   3555  H   ASP A 230      64.362  91.185 133.393  1.00  0.00           H  
ATOM   3556  HA  ASP A 230      65.047  89.189 133.758  1.00  0.00           H  
ATOM   3557  HB2 ASP A 230      61.992  88.613 134.055  1.00  0.00           H  
ATOM   3558  HB3 ASP A 230      63.175  87.673 134.878  1.00  0.00           H  
ATOM   3559  N   GLY A 231      64.478  88.693 131.015  1.00  0.00           N  
ATOM   3560  CA  GLY A 231      64.753  87.907 129.745  1.00  0.00           C  
ATOM   3561  C   GLY A 231      63.449  87.663 128.986  1.00  0.00           C  
ATOM   3562  O   GLY A 231      63.440  86.979 127.969  1.00  0.00           O  
ATOM   3563  H   GLY A 231      64.329  89.677 130.846  1.00  0.00           H  
ATOM   3564  HA2 GLY A 231      65.371  88.454 129.034  1.00  0.00           H  
ATOM   3565  HA3 GLY A 231      65.161  86.932 130.013  1.00  0.00           H  
ATOM   3566  N   ALA A 232      62.269  88.157 129.456  1.00  0.00           N  
ATOM   3567  CA  ALA A 232      60.929  87.898 128.899  1.00  0.00           C  
ATOM   3568  C   ALA A 232      60.654  88.388 127.456  1.00  0.00           C  
ATOM   3569  O   ALA A 232      61.341  89.271 126.888  1.00  0.00           O  
ATOM   3570  CB  ALA A 232      59.885  88.585 129.792  1.00  0.00           C  
ATOM   3571  H   ALA A 232      62.299  88.785 130.246  1.00  0.00           H  
ATOM   3572  HA  ALA A 232      60.707  86.832 128.917  1.00  0.00           H  
ATOM   3573  HB1 ALA A 232      58.904  88.413 129.347  1.00  0.00           H  
ATOM   3574  HB2 ALA A 232      59.975  88.273 130.832  1.00  0.00           H  
ATOM   3575  HB3 ALA A 232      60.096  89.648 129.680  1.00  0.00           H  
ATOM   3576  N   PRO A 233      59.681  87.770 126.798  1.00  0.00           N  
ATOM   3577  CA  PRO A 233      59.186  88.171 125.521  1.00  0.00           C  
ATOM   3578  C   PRO A 233      58.623  89.575 125.666  1.00  0.00           C  
ATOM   3579  O   PRO A 233      58.407  90.183 126.766  1.00  0.00           O  
ATOM   3580  CB  PRO A 233      58.119  87.170 125.128  1.00  0.00           C  
ATOM   3581  CG  PRO A 233      57.684  86.494 126.458  1.00  0.00           C  
ATOM   3582  CD  PRO A 233      58.932  86.578 127.298  1.00  0.00           C  
ATOM   3583  HA  PRO A 233      59.968  88.171 124.761  1.00  0.00           H  
ATOM   3584  HB2 PRO A 233      57.281  87.676 124.648  1.00  0.00           H  
ATOM   3585  HB3 PRO A 233      58.487  86.379 124.475  1.00  0.00           H  
ATOM   3586  HG2 PRO A 233      56.875  87.030 126.953  1.00  0.00           H  
ATOM   3587  HG3 PRO A 233      57.415  85.447 126.315  1.00  0.00           H  
ATOM   3588  HD2 PRO A 233      58.670  86.547 128.356  1.00  0.00           H  
ATOM   3589  HD3 PRO A 233      59.521  85.700 127.035  1.00  0.00           H  
ATOM   3590  N   GLY A 234      58.422  90.160 124.512  1.00  0.00           N  
ATOM   3591  CA  GLY A 234      58.020  91.562 124.291  1.00  0.00           C  
ATOM   3592  C   GLY A 234      56.555  91.686 124.071  1.00  0.00           C  
ATOM   3593  O   GLY A 234      55.987  90.929 123.257  1.00  0.00           O  
ATOM   3594  H   GLY A 234      58.624  89.673 123.651  1.00  0.00           H  
ATOM   3595  HA2 GLY A 234      58.244  92.211 125.138  1.00  0.00           H  
ATOM   3596  HA3 GLY A 234      58.600  91.895 123.431  1.00  0.00           H  
ATOM   3597  N   PHE A 235      55.904  92.651 124.705  1.00  0.00           N  
ATOM   3598  CA  PHE A 235      54.478  92.893 124.512  1.00  0.00           C  
ATOM   3599  C   PHE A 235      54.139  94.404 124.320  1.00  0.00           C  
ATOM   3600  O   PHE A 235      54.899  95.261 124.799  1.00  0.00           O  
ATOM   3601  CB  PHE A 235      53.683  92.404 125.714  1.00  0.00           C  
ATOM   3602  CG  PHE A 235      53.805  90.877 125.854  1.00  0.00           C  
ATOM   3603  CD1 PHE A 235      54.754  90.440 126.831  1.00  0.00           C  
ATOM   3604  CD2 PHE A 235      53.147  89.959 125.048  1.00  0.00           C  
ATOM   3605  CE1 PHE A 235      54.847  89.095 127.066  1.00  0.00           C  
ATOM   3606  CE2 PHE A 235      53.167  88.576 125.411  1.00  0.00           C  
ATOM   3607  CZ  PHE A 235      54.057  88.172 126.394  1.00  0.00           C  
ATOM   3608  H   PHE A 235      56.398  93.134 125.441  1.00  0.00           H  
ATOM   3609  HA  PHE A 235      54.072  92.382 123.637  1.00  0.00           H  
ATOM   3610  HB2 PHE A 235      54.048  92.875 126.627  1.00  0.00           H  
ATOM   3611  HB3 PHE A 235      52.631  92.665 125.599  1.00  0.00           H  
ATOM   3612  HD1 PHE A 235      55.498  91.085 127.277  1.00  0.00           H  
ATOM   3613  HD2 PHE A 235      52.410  90.292 124.333  1.00  0.00           H  
ATOM   3614  HE1 PHE A 235      55.576  88.670 127.742  1.00  0.00           H  
ATOM   3615  HE2 PHE A 235      52.492  87.851 124.981  1.00  0.00           H  
ATOM   3616  HZ  PHE A 235      54.069  87.124 126.658  1.00  0.00           H  
ATOM   3617  N   SER A 236      53.019  94.709 123.662  1.00  0.00           N  
ATOM   3618  CA  SER A 236      52.323  96.004 123.534  1.00  0.00           C  
ATOM   3619  C   SER A 236      50.911  95.965 124.164  1.00  0.00           C  
ATOM   3620  O   SER A 236      50.115  95.084 123.912  1.00  0.00           O  
ATOM   3621  CB  SER A 236      52.245  96.395 122.055  1.00  0.00           C  
ATOM   3622  OG  SER A 236      52.493  97.777 122.037  1.00  0.00           O  
ATOM   3623  H   SER A 236      52.505  94.001 123.157  1.00  0.00           H  
ATOM   3624  HA  SER A 236      52.825  96.831 124.036  1.00  0.00           H  
ATOM   3625  HB2 SER A 236      52.989  95.902 121.430  1.00  0.00           H  
ATOM   3626  HB3 SER A 236      51.253  96.189 121.654  1.00  0.00           H  
ATOM   3627  HG  SER A 236      51.740  98.290 121.735  1.00  0.00           H  
ATOM   3628  N   LYS A 237      50.723  96.761 125.253  1.00  0.00           N  
ATOM   3629  CA  LYS A 237      49.442  96.927 125.955  1.00  0.00           C  
ATOM   3630  C   LYS A 237      48.543  98.010 125.310  1.00  0.00           C  
ATOM   3631  O   LYS A 237      49.051  99.094 124.889  1.00  0.00           O  
ATOM   3632  CB  LYS A 237      49.711  97.042 127.440  1.00  0.00           C  
ATOM   3633  CG  LYS A 237      50.546  95.870 128.096  1.00  0.00           C  
ATOM   3634  CD  LYS A 237      50.691  95.954 129.662  1.00  0.00           C  
ATOM   3635  CE  LYS A 237      49.311  95.702 130.313  1.00  0.00           C  
ATOM   3636  NZ  LYS A 237      48.817  94.276 130.098  1.00  0.00           N1+
ATOM   3637  H   LYS A 237      51.415  97.473 125.438  1.00  0.00           H  
ATOM   3638  HA  LYS A 237      48.809  96.069 125.729  1.00  0.00           H  
ATOM   3639  HB2 LYS A 237      50.151  97.949 127.854  1.00  0.00           H  
ATOM   3640  HB3 LYS A 237      48.731  97.047 127.918  1.00  0.00           H  
ATOM   3641  HG2 LYS A 237      50.070  94.963 127.723  1.00  0.00           H  
ATOM   3642  HG3 LYS A 237      51.548  95.881 127.665  1.00  0.00           H  
ATOM   3643  HD2 LYS A 237      51.313  95.122 129.992  1.00  0.00           H  
ATOM   3644  HD3 LYS A 237      51.045  96.938 129.969  1.00  0.00           H  
ATOM   3645  HE2 LYS A 237      49.375  95.872 131.388  1.00  0.00           H  
ATOM   3646  HE3 LYS A 237      48.558  96.354 129.869  1.00  0.00           H  
ATOM   3647  HZ1 LYS A 237      47.931  94.053 130.526  1.00  0.00           H  
ATOM   3648  HZ2 LYS A 237      48.678  94.124 129.110  1.00  0.00           H  
ATOM   3649  HZ3 LYS A 237      49.469  93.621 130.505  1.00  0.00           H  
ATOM   3650  N   PHE A 238      47.235  97.778 125.071  1.00  0.00           N  
ATOM   3651  CA  PHE A 238      46.385  98.739 124.420  1.00  0.00           C  
ATOM   3652  C   PHE A 238      44.919  98.575 124.942  1.00  0.00           C  
ATOM   3653  O   PHE A 238      44.506  97.634 125.658  1.00  0.00           O  
ATOM   3654  CB  PHE A 238      46.563  98.550 122.889  1.00  0.00           C  
ATOM   3655  CG  PHE A 238      45.678  97.406 122.294  1.00  0.00           C  
ATOM   3656  CD1 PHE A 238      46.301  96.235 121.886  1.00  0.00           C  
ATOM   3657  CD2 PHE A 238      44.377  97.602 121.875  1.00  0.00           C  
ATOM   3658  CE1 PHE A 238      45.657  95.290 121.166  1.00  0.00           C  
ATOM   3659  CE2 PHE A 238      43.657  96.709 121.115  1.00  0.00           C  
ATOM   3660  CZ  PHE A 238      44.316  95.473 120.769  1.00  0.00           C  
ATOM   3661  H   PHE A 238      46.791  96.907 125.326  1.00  0.00           H  
ATOM   3662  HA  PHE A 238      46.820  99.701 124.690  1.00  0.00           H  
ATOM   3663  HB2 PHE A 238      46.189  99.425 122.356  1.00  0.00           H  
ATOM   3664  HB3 PHE A 238      47.595  98.355 122.596  1.00  0.00           H  
ATOM   3665  HD1 PHE A 238      47.360  96.106 122.048  1.00  0.00           H  
ATOM   3666  HD2 PHE A 238      43.862  98.509 122.156  1.00  0.00           H  
ATOM   3667  HE1 PHE A 238      46.163  94.432 120.750  1.00  0.00           H  
ATOM   3668  HE2 PHE A 238      42.658  96.956 120.789  1.00  0.00           H  
ATOM   3669  HZ  PHE A 238      43.803  94.687 120.235  1.00  0.00           H  
ATOM   3670  N   ARG A 239      44.108  99.581 124.670  1.00  0.00           N  
ATOM   3671  CA  ARG A 239      42.695  99.766 125.183  1.00  0.00           C  
ATOM   3672  C   ARG A 239      41.764 100.310 124.101  1.00  0.00           C  
ATOM   3673  O   ARG A 239      42.259 101.010 123.250  1.00  0.00           O  
ATOM   3674  CB  ARG A 239      42.773 100.818 126.321  1.00  0.00           C  
ATOM   3675  CG  ARG A 239      41.423 100.902 127.057  1.00  0.00           C  
ATOM   3676  CD  ARG A 239      41.720 101.910 128.214  1.00  0.00           C  
ATOM   3677  NE  ARG A 239      42.445 101.256 129.323  1.00  0.00           N  
ATOM   3678  CZ  ARG A 239      43.015 101.833 130.348  1.00  0.00           C  
ATOM   3679  NH1 ARG A 239      43.041 103.087 130.577  1.00  0.00           N1+
ATOM   3680  NH2 ARG A 239      43.550 101.158 131.268  1.00  0.00           N  
ATOM   3681  H   ARG A 239      44.437 100.373 124.138  1.00  0.00           H  
ATOM   3682  HA  ARG A 239      42.351  98.840 125.643  1.00  0.00           H  
ATOM   3683  HB2 ARG A 239      43.504 100.512 127.069  1.00  0.00           H  
ATOM   3684  HB3 ARG A 239      43.051 101.775 125.878  1.00  0.00           H  
ATOM   3685  HG2 ARG A 239      40.620 101.370 126.485  1.00  0.00           H  
ATOM   3686  HG3 ARG A 239      41.145  99.930 127.464  1.00  0.00           H  
ATOM   3687  HD2 ARG A 239      42.284 102.759 127.827  1.00  0.00           H  
ATOM   3688  HD3 ARG A 239      40.802 102.227 128.710  1.00  0.00           H  
ATOM   3689  HE  ARG A 239      42.424 100.248 129.390  1.00  0.00           H  
ATOM   3690 HH11 ARG A 239      42.600 103.683 129.891  1.00  0.00           H  
ATOM   3691 HH12 ARG A 239      43.308 103.493 131.462  1.00  0.00           H  
ATOM   3692 HH21 ARG A 239      43.390 100.170 131.403  1.00  0.00           H  
ATOM   3693 HH22 ARG A 239      44.019 101.605 132.043  1.00  0.00           H  
ATOM   3694  N   LEU A 240      40.536  99.854 124.152  1.00  0.00           N  
ATOM   3695  CA  LEU A 240      39.387 100.269 123.387  1.00  0.00           C  
ATOM   3696  C   LEU A 240      38.178 100.256 124.359  1.00  0.00           C  
ATOM   3697  O   LEU A 240      38.182  99.548 125.388  1.00  0.00           O  
ATOM   3698  CB  LEU A 240      39.237  99.281 122.212  1.00  0.00           C  
ATOM   3699  CG  LEU A 240      40.449  99.182 121.197  1.00  0.00           C  
ATOM   3700  CD1 LEU A 240      40.288  98.029 120.310  1.00  0.00           C  
ATOM   3701  CD2 LEU A 240      40.573 100.507 120.374  1.00  0.00           C  
ATOM   3702  H   LEU A 240      40.330  99.253 124.938  1.00  0.00           H  
ATOM   3703  HA  LEU A 240      39.588 101.224 122.902  1.00  0.00           H  
ATOM   3704  HB2 LEU A 240      39.179  98.284 122.649  1.00  0.00           H  
ATOM   3705  HB3 LEU A 240      38.402  99.511 121.550  1.00  0.00           H  
ATOM   3706  HG  LEU A 240      41.382  99.159 121.762  1.00  0.00           H  
ATOM   3707 HD11 LEU A 240      39.420  98.279 119.700  1.00  0.00           H  
ATOM   3708 HD12 LEU A 240      41.200  97.898 119.727  1.00  0.00           H  
ATOM   3709 HD13 LEU A 240      40.097  97.101 120.850  1.00  0.00           H  
ATOM   3710 HD21 LEU A 240      40.905 101.311 121.030  1.00  0.00           H  
ATOM   3711 HD22 LEU A 240      41.208 100.349 119.501  1.00  0.00           H  
ATOM   3712 HD23 LEU A 240      39.575 100.720 119.992  1.00  0.00           H  
ATOM   3713  N   SER A 241      37.221 101.064 123.947  1.00  0.00           N  
ATOM   3714  CA  SER A 241      36.063 101.476 124.708  1.00  0.00           C  
ATOM   3715  C   SER A 241      34.734 101.522 123.848  1.00  0.00           C  
ATOM   3716  O   SER A 241      34.825 102.037 122.668  1.00  0.00           O  
ATOM   3717  CB  SER A 241      36.254 102.850 125.357  1.00  0.00           C  
ATOM   3718  OG  SER A 241      37.159 102.816 126.457  1.00  0.00           O  
ATOM   3719  H   SER A 241      37.314 101.543 123.063  1.00  0.00           H  
ATOM   3720  HA  SER A 241      35.922 100.678 125.436  1.00  0.00           H  
ATOM   3721  HB2 SER A 241      36.607 103.636 124.690  1.00  0.00           H  
ATOM   3722  HB3 SER A 241      35.268 103.135 125.726  1.00  0.00           H  
ATOM   3723  HG  SER A 241      36.658 102.321 127.110  1.00  0.00           H  
ATOM   3724  N   TYR A 242      33.607 101.005 124.276  1.00  0.00           N  
ATOM   3725  CA  TYR A 242      32.470 100.601 123.421  1.00  0.00           C  
ATOM   3726  C   TYR A 242      31.139 100.808 124.170  1.00  0.00           C  
ATOM   3727  O   TYR A 242      30.942 100.536 125.314  1.00  0.00           O  
ATOM   3728  CB  TYR A 242      32.646  99.104 123.081  1.00  0.00           C  
ATOM   3729  CG  TYR A 242      33.970  98.614 122.489  1.00  0.00           C  
ATOM   3730  CD1 TYR A 242      34.072  98.411 121.071  1.00  0.00           C  
ATOM   3731  CD2 TYR A 242      34.963  98.160 123.344  1.00  0.00           C  
ATOM   3732  CE1 TYR A 242      35.216  97.693 120.580  1.00  0.00           C  
ATOM   3733  CE2 TYR A 242      35.981  97.326 122.841  1.00  0.00           C  
ATOM   3734  CZ  TYR A 242      36.123  97.109 121.487  1.00  0.00           C  
ATOM   3735  OH  TYR A 242      37.233  96.433 121.045  1.00  0.00           O  
ATOM   3736  H   TYR A 242      33.585 100.554 125.180  1.00  0.00           H  
ATOM   3737  HA  TYR A 242      32.532 101.192 122.507  1.00  0.00           H  
ATOM   3738  HB2 TYR A 242      32.250  98.420 123.832  1.00  0.00           H  
ATOM   3739  HB3 TYR A 242      31.943  98.910 122.271  1.00  0.00           H  
ATOM   3740  HD1 TYR A 242      33.366  98.732 120.319  1.00  0.00           H  
ATOM   3741  HD2 TYR A 242      34.786  98.190 124.409  1.00  0.00           H  
ATOM   3742  HE1 TYR A 242      35.409  97.656 119.518  1.00  0.00           H  
ATOM   3743  HE2 TYR A 242      36.659  96.969 123.602  1.00  0.00           H  
ATOM   3744  HH  TYR A 242      37.094  96.255 120.112  1.00  0.00           H  
ATOM   3745  N   TYR A 243      30.166 101.334 123.437  1.00  0.00           N  
ATOM   3746  CA  TYR A 243      28.748 101.482 123.816  1.00  0.00           C  
ATOM   3747  C   TYR A 243      28.046 100.124 123.894  1.00  0.00           C  
ATOM   3748  O   TYR A 243      28.132  99.368 122.957  1.00  0.00           O  
ATOM   3749  CB  TYR A 243      27.965 102.196 122.708  1.00  0.00           C  
ATOM   3750  CG  TYR A 243      26.701 102.742 123.292  1.00  0.00           C  
ATOM   3751  CD1 TYR A 243      26.666 104.038 123.844  1.00  0.00           C  
ATOM   3752  CD2 TYR A 243      25.540 102.025 123.237  1.00  0.00           C  
ATOM   3753  CE1 TYR A 243      25.474 104.573 124.462  1.00  0.00           C  
ATOM   3754  CE2 TYR A 243      24.358 102.501 123.877  1.00  0.00           C  
ATOM   3755  CZ  TYR A 243      24.301 103.777 124.516  1.00  0.00           C  
ATOM   3756  OH  TYR A 243      23.196 104.238 125.194  1.00  0.00           O  
ATOM   3757  H   TYR A 243      30.297 101.543 122.457  1.00  0.00           H  
ATOM   3758  HA  TYR A 243      28.658 102.053 124.740  1.00  0.00           H  
ATOM   3759  HB2 TYR A 243      28.579 103.012 122.326  1.00  0.00           H  
ATOM   3760  HB3 TYR A 243      27.673 101.517 121.908  1.00  0.00           H  
ATOM   3761  HD1 TYR A 243      27.560 104.630 123.712  1.00  0.00           H  
ATOM   3762  HD2 TYR A 243      25.506 101.046 122.782  1.00  0.00           H  
ATOM   3763  HE1 TYR A 243      25.548 105.547 124.924  1.00  0.00           H  
ATOM   3764  HE2 TYR A 243      23.454 101.911 123.832  1.00  0.00           H  
ATOM   3765  HH  TYR A 243      23.312 105.191 125.195  1.00  0.00           H  
ATOM   3766  N   PRO A 244      27.439  99.650 125.006  1.00  0.00           N  
ATOM   3767  CA  PRO A 244      27.095  98.240 125.179  1.00  0.00           C  
ATOM   3768  C   PRO A 244      25.725  98.013 124.606  1.00  0.00           C  
ATOM   3769  O   PRO A 244      24.802  98.179 125.323  1.00  0.00           O  
ATOM   3770  CB  PRO A 244      27.187  97.970 126.726  1.00  0.00           C  
ATOM   3771  CG  PRO A 244      26.794  99.313 127.321  1.00  0.00           C  
ATOM   3772  CD  PRO A 244      27.309 100.345 126.300  1.00  0.00           C  
ATOM   3773  HA  PRO A 244      27.857  97.615 124.715  1.00  0.00           H  
ATOM   3774  HB2 PRO A 244      26.550  97.119 126.967  1.00  0.00           H  
ATOM   3775  HB3 PRO A 244      28.217  97.705 126.968  1.00  0.00           H  
ATOM   3776  HG2 PRO A 244      25.708  99.250 127.377  1.00  0.00           H  
ATOM   3777  HG3 PRO A 244      27.200  99.536 128.308  1.00  0.00           H  
ATOM   3778  HD2 PRO A 244      26.595 101.164 126.207  1.00  0.00           H  
ATOM   3779  HD3 PRO A 244      28.310 100.600 126.647  1.00  0.00           H  
ATOM   3780  N   HIE A 245      25.665  97.835 123.280  1.00  0.00           N  
ATOM   3781  CA  HIE A 245      24.461  97.731 122.494  1.00  0.00           C  
ATOM   3782  C   HIE A 245      23.535  96.568 122.984  1.00  0.00           C  
ATOM   3783  O   HIE A 245      23.831  95.394 122.826  1.00  0.00           O  
ATOM   3784  CB  HIE A 245      24.749  97.628 121.008  1.00  0.00           C  
ATOM   3785  CG  HIE A 245      24.853  99.062 120.323  1.00  0.00           C  
ATOM   3786  CD2 HIE A 245      25.991  99.788 120.012  1.00  0.00           C  
ATOM   3787  ND1 HIE A 245      23.710  99.841 120.158  1.00  0.00           N  
ATOM   3788  CE1 HIE A 245      24.132 100.976 119.667  1.00  0.00           C  
ATOM   3789  NE2 HIE A 245      25.477 101.003 119.568  1.00  0.00           N  
ATOM   3790  H   HIE A 245      26.534  97.921 122.772  1.00  0.00           H  
ATOM   3791  HA  HIE A 245      23.873  98.646 122.566  1.00  0.00           H  
ATOM   3792  HB2 HIE A 245      25.616  97.026 120.738  1.00  0.00           H  
ATOM   3793  HB3 HIE A 245      23.869  97.228 120.504  1.00  0.00           H  
ATOM   3794  HD2 HIE A 245      27.009  99.495 120.221  1.00  0.00           H  
ATOM   3795  HE1 HIE A 245      23.530 101.868 119.571  1.00  0.00           H  
ATOM   3796  HE2 HIE A 245      26.108 101.769 119.377  1.00  0.00           H  
ATOM   3797  N   CYS A 246      22.305  96.864 123.405  1.00  0.00           N  
ATOM   3798  CA  CYS A 246      21.230  95.922 123.576  1.00  0.00           C  
ATOM   3799  C   CYS A 246      20.705  95.457 122.222  1.00  0.00           C  
ATOM   3800  O   CYS A 246      20.261  96.256 121.426  1.00  0.00           O  
ATOM   3801  CB  CYS A 246      20.231  96.419 124.569  1.00  0.00           C  
ATOM   3802  SG  CYS A 246      18.651  95.572 124.586  1.00  0.00           S  
ATOM   3803  H   CYS A 246      22.070  97.843 123.483  1.00  0.00           H  
ATOM   3804  HA  CYS A 246      21.711  95.017 123.948  1.00  0.00           H  
ATOM   3805  HB2 CYS A 246      20.670  96.411 125.567  1.00  0.00           H  
ATOM   3806  HB3 CYS A 246      20.050  97.485 124.439  1.00  0.00           H  
ATOM   3807  HG  CYS A 246      18.800  95.379 125.900  1.00  0.00           H  
ATOM   3808  N   LEU A 247      20.476  94.163 122.083  1.00  0.00           N  
ATOM   3809  CA  LEU A 247      20.035  93.712 120.738  1.00  0.00           C  
ATOM   3810  C   LEU A 247      18.630  94.083 120.339  1.00  0.00           C  
ATOM   3811  O   LEU A 247      18.305  94.348 119.149  1.00  0.00           O  
ATOM   3812  CB  LEU A 247      20.116  92.155 120.798  1.00  0.00           C  
ATOM   3813  CG  LEU A 247      19.499  91.439 119.577  1.00  0.00           C  
ATOM   3814  CD1 LEU A 247      20.045  91.782 118.206  1.00  0.00           C  
ATOM   3815  CD2 LEU A 247      19.798  90.000 119.807  1.00  0.00           C  
ATOM   3816  H   LEU A 247      20.547  93.499 122.839  1.00  0.00           H  
ATOM   3817  HA  LEU A 247      20.698  94.106 119.968  1.00  0.00           H  
ATOM   3818  HB2 LEU A 247      21.170  91.879 120.835  1.00  0.00           H  
ATOM   3819  HB3 LEU A 247      19.590  91.879 121.712  1.00  0.00           H  
ATOM   3820  HG  LEU A 247      18.435  91.674 119.559  1.00  0.00           H  
ATOM   3821 HD11 LEU A 247      21.124  91.638 118.240  1.00  0.00           H  
ATOM   3822 HD12 LEU A 247      19.750  91.041 117.463  1.00  0.00           H  
ATOM   3823 HD13 LEU A 247      19.840  92.829 117.979  1.00  0.00           H  
ATOM   3824 HD21 LEU A 247      19.621  89.598 120.804  1.00  0.00           H  
ATOM   3825 HD22 LEU A 247      19.029  89.532 119.192  1.00  0.00           H  
ATOM   3826 HD23 LEU A 247      20.782  89.724 119.429  1.00  0.00           H  
ATOM   3827  N   ALA A 248      17.719  94.262 121.293  1.00  0.00           N  
ATOM   3828  CA  ALA A 248      16.371  94.833 121.043  1.00  0.00           C  
ATOM   3829  C   ALA A 248      16.336  96.305 120.640  1.00  0.00           C  
ATOM   3830  O   ALA A 248      15.452  96.631 119.861  1.00  0.00           O  
ATOM   3831  CB  ALA A 248      15.616  94.619 122.297  1.00  0.00           C  
ATOM   3832  H   ALA A 248      18.005  93.987 122.222  1.00  0.00           H  
ATOM   3833  HA  ALA A 248      15.984  94.171 120.268  1.00  0.00           H  
ATOM   3834  HB1 ALA A 248      14.565  94.776 122.055  1.00  0.00           H  
ATOM   3835  HB2 ALA A 248      15.707  93.593 122.653  1.00  0.00           H  
ATOM   3836  HB3 ALA A 248      15.904  95.386 123.015  1.00  0.00           H  
ATOM   3837  N   SER A 249      17.188  97.123 121.279  1.00  0.00           N  
ATOM   3838  CA  SER A 249      17.513  98.489 120.928  1.00  0.00           C  
ATOM   3839  C   SER A 249      18.197  98.590 119.502  1.00  0.00           C  
ATOM   3840  O   SER A 249      17.712  99.330 118.653  1.00  0.00           O  
ATOM   3841  CB  SER A 249      18.346  99.183 121.968  1.00  0.00           C  
ATOM   3842  OG  SER A 249      18.633 100.501 121.465  1.00  0.00           O  
ATOM   3843  H   SER A 249      17.692  96.714 122.053  1.00  0.00           H  
ATOM   3844  HA  SER A 249      16.572  99.036 120.859  1.00  0.00           H  
ATOM   3845  HB2 SER A 249      17.734  99.214 122.870  1.00  0.00           H  
ATOM   3846  HB3 SER A 249      19.233  98.570 122.128  1.00  0.00           H  
ATOM   3847  HG  SER A 249      19.559 100.595 121.233  1.00  0.00           H  
ATOM   3848  N   PHE A 250      19.208  97.765 119.242  1.00  0.00           N  
ATOM   3849  CA  PHE A 250      19.900  97.761 117.970  1.00  0.00           C  
ATOM   3850  C   PHE A 250      18.882  97.269 116.876  1.00  0.00           C  
ATOM   3851  O   PHE A 250      18.823  97.864 115.807  1.00  0.00           O  
ATOM   3852  CB  PHE A 250      21.195  96.981 117.952  1.00  0.00           C  
ATOM   3853  CG  PHE A 250      22.089  97.144 116.702  1.00  0.00           C  
ATOM   3854  CD1 PHE A 250      21.728  96.491 115.526  1.00  0.00           C  
ATOM   3855  CD2 PHE A 250      23.225  97.921 116.796  1.00  0.00           C  
ATOM   3856  CE1 PHE A 250      22.568  96.665 114.336  1.00  0.00           C  
ATOM   3857  CE2 PHE A 250      24.009  98.174 115.621  1.00  0.00           C  
ATOM   3858  CZ  PHE A 250      23.639  97.626 114.401  1.00  0.00           C  
ATOM   3859  H   PHE A 250      19.634  97.286 120.023  1.00  0.00           H  
ATOM   3860  HA  PHE A 250      20.133  98.766 117.619  1.00  0.00           H  
ATOM   3861  HB2 PHE A 250      21.726  97.107 118.896  1.00  0.00           H  
ATOM   3862  HB3 PHE A 250      20.869  95.950 118.093  1.00  0.00           H  
ATOM   3863  HD1 PHE A 250      20.939  95.753 115.510  1.00  0.00           H  
ATOM   3864  HD2 PHE A 250      23.422  98.324 117.778  1.00  0.00           H  
ATOM   3865  HE1 PHE A 250      22.271  96.177 113.419  1.00  0.00           H  
ATOM   3866  HE2 PHE A 250      24.920  98.748 115.720  1.00  0.00           H  
ATOM   3867  HZ  PHE A 250      24.161  97.886 113.492  1.00  0.00           H  
ATOM   3868  N   THR A 251      18.132  96.250 117.103  1.00  0.00           N  
ATOM   3869  CA  THR A 251      17.051  95.717 116.192  1.00  0.00           C  
ATOM   3870  C   THR A 251      15.907  96.760 115.995  1.00  0.00           C  
ATOM   3871  O   THR A 251      15.310  96.708 114.906  1.00  0.00           O  
ATOM   3872  CB  THR A 251      16.414  94.357 116.697  1.00  0.00           C  
ATOM   3873  CG2 THR A 251      15.400  93.809 115.735  1.00  0.00           C  
ATOM   3874  OG1 THR A 251      17.368  93.294 116.916  1.00  0.00           O  
ATOM   3875  H   THR A 251      18.244  95.802 118.001  1.00  0.00           H  
ATOM   3876  HA  THR A 251      17.547  95.544 115.236  1.00  0.00           H  
ATOM   3877  HB  THR A 251      15.870  94.571 117.616  1.00  0.00           H  
ATOM   3878  HG1 THR A 251      17.849  93.583 117.695  1.00  0.00           H  
ATOM   3879 HG21 THR A 251      14.506  94.432 115.754  1.00  0.00           H  
ATOM   3880 HG22 THR A 251      15.946  93.900 114.796  1.00  0.00           H  
ATOM   3881 HG23 THR A 251      15.128  92.787 116.000  1.00  0.00           H  
ATOM   3882  N   GLU A 252      15.687  97.755 116.838  1.00  0.00           N  
ATOM   3883  CA  GLU A 252      14.832  98.967 116.601  1.00  0.00           C  
ATOM   3884  C   GLU A 252      15.525 100.033 115.820  1.00  0.00           C  
ATOM   3885  O   GLU A 252      15.077 100.425 114.732  1.00  0.00           O  
ATOM   3886  CB  GLU A 252      14.258  99.500 117.904  1.00  0.00           C  
ATOM   3887  CG  GLU A 252      13.546 100.871 117.842  1.00  0.00           C  
ATOM   3888  CD  GLU A 252      12.805 101.414 119.117  1.00  0.00           C  
ATOM   3889  OE1 GLU A 252      12.279 102.544 119.053  1.00  0.00           O  
ATOM   3890  OE2 GLU A 252      12.598 100.689 120.113  1.00  0.00           O1-
ATOM   3891  H   GLU A 252      16.203  97.707 117.705  1.00  0.00           H  
ATOM   3892  HA  GLU A 252      13.996  98.632 115.986  1.00  0.00           H  
ATOM   3893  HB2 GLU A 252      13.641  98.712 118.335  1.00  0.00           H  
ATOM   3894  HB3 GLU A 252      15.148  99.650 118.515  1.00  0.00           H  
ATOM   3895  HG2 GLU A 252      14.239 101.606 117.430  1.00  0.00           H  
ATOM   3896  HG3 GLU A 252      12.901 100.726 116.975  1.00  0.00           H  
ATOM   3897  N   LEU A 253      16.688 100.441 116.343  1.00  0.00           N  
ATOM   3898  CA  LEU A 253      17.635 101.501 115.902  1.00  0.00           C  
ATOM   3899  C   LEU A 253      17.948 101.241 114.407  1.00  0.00           C  
ATOM   3900  O   LEU A 253      17.758 102.112 113.536  1.00  0.00           O  
ATOM   3901  CB  LEU A 253      18.838 101.607 116.893  1.00  0.00           C  
ATOM   3902  CG  LEU A 253      20.021 102.614 116.538  1.00  0.00           C  
ATOM   3903  CD1 LEU A 253      19.580 104.083 116.445  1.00  0.00           C  
ATOM   3904  CD2 LEU A 253      21.063 102.362 117.587  1.00  0.00           C  
ATOM   3905  H   LEU A 253      17.021  99.886 117.119  1.00  0.00           H  
ATOM   3906  HA  LEU A 253      17.062 102.428 115.865  1.00  0.00           H  
ATOM   3907  HB2 LEU A 253      18.443 101.864 117.875  1.00  0.00           H  
ATOM   3908  HB3 LEU A 253      19.202 100.579 116.880  1.00  0.00           H  
ATOM   3909  HG  LEU A 253      20.344 102.247 115.564  1.00  0.00           H  
ATOM   3910 HD11 LEU A 253      18.638 104.117 115.898  1.00  0.00           H  
ATOM   3911 HD12 LEU A 253      19.381 104.375 117.477  1.00  0.00           H  
ATOM   3912 HD13 LEU A 253      20.355 104.783 116.134  1.00  0.00           H  
ATOM   3913 HD21 LEU A 253      20.571 102.433 118.557  1.00  0.00           H  
ATOM   3914 HD22 LEU A 253      21.383 101.320 117.554  1.00  0.00           H  
ATOM   3915 HD23 LEU A 253      21.889 103.072 117.586  1.00  0.00           H  
ATOM   3916  N   VAL A 254      18.468 100.048 114.029  1.00  0.00           N  
ATOM   3917  CA  VAL A 254      18.917  99.873 112.704  1.00  0.00           C  
ATOM   3918  C   VAL A 254      17.857  99.940 111.597  1.00  0.00           C  
ATOM   3919  O   VAL A 254      18.088 100.276 110.438  1.00  0.00           O  
ATOM   3920  CB  VAL A 254      19.689  98.508 112.666  1.00  0.00           C  
ATOM   3921  CG1 VAL A 254      18.732  97.258 112.593  1.00  0.00           C  
ATOM   3922  CG2 VAL A 254      20.589  98.398 111.384  1.00  0.00           C  
ATOM   3923  H   VAL A 254      18.458  99.291 114.698  1.00  0.00           H  
ATOM   3924  HA  VAL A 254      19.583 100.710 112.494  1.00  0.00           H  
ATOM   3925  HB  VAL A 254      20.295  98.398 113.565  1.00  0.00           H  
ATOM   3926 HG11 VAL A 254      18.135  97.150 113.500  1.00  0.00           H  
ATOM   3927 HG12 VAL A 254      17.938  97.350 111.853  1.00  0.00           H  
ATOM   3928 HG13 VAL A 254      19.256  96.367 112.246  1.00  0.00           H  
ATOM   3929 HG21 VAL A 254      20.880  97.394 111.075  1.00  0.00           H  
ATOM   3930 HG22 VAL A 254      19.973  98.753 110.558  1.00  0.00           H  
ATOM   3931 HG23 VAL A 254      21.500  98.966 111.573  1.00  0.00           H  
ATOM   3932  N   GLN A 255      16.635  99.521 111.988  1.00  0.00           N  
ATOM   3933  CA  GLN A 255      15.468  99.610 111.120  1.00  0.00           C  
ATOM   3934  C   GLN A 255      14.893 101.057 111.056  1.00  0.00           C  
ATOM   3935  O   GLN A 255      14.366 101.420 110.051  1.00  0.00           O  
ATOM   3936  CB  GLN A 255      14.325  98.617 111.607  1.00  0.00           C  
ATOM   3937  CG  GLN A 255      14.726  97.107 111.426  1.00  0.00           C  
ATOM   3938  CD  GLN A 255      13.659  96.071 111.782  1.00  0.00           C  
ATOM   3939  NE2 GLN A 255      13.547  95.641 113.013  1.00  0.00           N  
ATOM   3940  OE1 GLN A 255      12.972  95.459 110.923  1.00  0.00           O  
ATOM   3941  H   GLN A 255      16.608  99.244 112.958  1.00  0.00           H  
ATOM   3942  HA  GLN A 255      15.761  99.449 110.082  1.00  0.00           H  
ATOM   3943  HB2 GLN A 255      14.145  98.839 112.659  1.00  0.00           H  
ATOM   3944  HB3 GLN A 255      13.354  98.808 111.150  1.00  0.00           H  
ATOM   3945  HG2 GLN A 255      14.920  96.927 110.369  1.00  0.00           H  
ATOM   3946  HG3 GLN A 255      15.640  96.879 111.973  1.00  0.00           H  
ATOM   3947 HE21 GLN A 255      12.795  94.968 113.050  1.00  0.00           H  
ATOM   3948 HE22 GLN A 255      13.825  96.195 113.810  1.00  0.00           H  
ATOM   3949  N   GLU A 256      14.914 101.881 112.146  1.00  0.00           N  
ATOM   3950  CA  GLU A 256      14.294 103.226 112.112  1.00  0.00           C  
ATOM   3951  C   GLU A 256      15.028 104.264 111.288  1.00  0.00           C  
ATOM   3952  O   GLU A 256      14.408 104.972 110.473  1.00  0.00           O  
ATOM   3953  CB  GLU A 256      14.090 103.643 113.594  1.00  0.00           C  
ATOM   3954  CG  GLU A 256      13.618 105.081 113.922  1.00  0.00           C  
ATOM   3955  CD  GLU A 256      12.368 105.609 113.152  1.00  0.00           C  
ATOM   3956  OE1 GLU A 256      12.055 106.794 113.116  1.00  0.00           O  
ATOM   3957  OE2 GLU A 256      11.584 104.737 112.672  1.00  0.00           O1-
ATOM   3958  H   GLU A 256      15.093 101.400 113.016  1.00  0.00           H  
ATOM   3959  HA  GLU A 256      13.350 103.143 111.572  1.00  0.00           H  
ATOM   3960  HB2 GLU A 256      13.507 102.901 114.138  1.00  0.00           H  
ATOM   3961  HB3 GLU A 256      15.104 103.500 113.969  1.00  0.00           H  
ATOM   3962  HG2 GLU A 256      13.383 105.061 114.986  1.00  0.00           H  
ATOM   3963  HG3 GLU A 256      14.475 105.734 113.757  1.00  0.00           H  
ATOM   3964  N   ALA A 257      16.357 104.202 111.314  1.00  0.00           N  
ATOM   3965  CA  ALA A 257      17.206 105.153 110.630  1.00  0.00           C  
ATOM   3966  C   ALA A 257      17.462 104.830 109.107  1.00  0.00           C  
ATOM   3967  O   ALA A 257      18.270 105.597 108.486  1.00  0.00           O  
ATOM   3968  CB  ALA A 257      18.445 105.315 111.498  1.00  0.00           C  
ATOM   3969  H   ALA A 257      16.821 103.681 112.044  1.00  0.00           H  
ATOM   3970  HA  ALA A 257      16.715 106.118 110.758  1.00  0.00           H  
ATOM   3971  HB1 ALA A 257      18.984 104.376 111.624  1.00  0.00           H  
ATOM   3972  HB2 ALA A 257      18.998 106.221 111.251  1.00  0.00           H  
ATOM   3973  HB3 ALA A 257      18.225 105.576 112.533  1.00  0.00           H  
ATOM   3974  N   PHE A 258      16.930 103.765 108.621  1.00  0.00           N  
ATOM   3975  CA  PHE A 258      17.161 103.247 107.249  1.00  0.00           C  
ATOM   3976  C   PHE A 258      16.162 103.776 106.189  1.00  0.00           C  
ATOM   3977  O   PHE A 258      16.556 104.503 105.261  1.00  0.00           O  
ATOM   3978  CB  PHE A 258      17.318 101.760 107.299  1.00  0.00           C  
ATOM   3979  CG  PHE A 258      17.843 101.161 105.972  1.00  0.00           C  
ATOM   3980  CD1 PHE A 258      17.012 100.297 105.265  1.00  0.00           C  
ATOM   3981  CD2 PHE A 258      19.220 101.363 105.511  1.00  0.00           C  
ATOM   3982  CE1 PHE A 258      17.454  99.654 104.101  1.00  0.00           C  
ATOM   3983  CE2 PHE A 258      19.652 100.820 104.278  1.00  0.00           C  
ATOM   3984  CZ  PHE A 258      18.770  99.961 103.585  1.00  0.00           C  
ATOM   3985  H   PHE A 258      16.386 103.143 109.202  1.00  0.00           H  
ATOM   3986  HA  PHE A 258      18.142 103.610 106.946  1.00  0.00           H  
ATOM   3987  HB2 PHE A 258      18.074 101.513 108.043  1.00  0.00           H  
ATOM   3988  HB3 PHE A 258      16.353 101.343 107.584  1.00  0.00           H  
ATOM   3989  HD1 PHE A 258      15.993 100.113 105.572  1.00  0.00           H  
ATOM   3990  HD2 PHE A 258      19.920 102.049 105.967  1.00  0.00           H  
ATOM   3991  HE1 PHE A 258      16.825  98.933 103.599  1.00  0.00           H  
ATOM   3992  HE2 PHE A 258      20.706 100.909 104.054  1.00  0.00           H  
ATOM   3993  HZ  PHE A 258      19.124  99.481 102.685  1.00  0.00           H  
ATOM   3994  N   GLY A 259      14.891 103.445 106.454  1.00  0.00           N  
ATOM   3995  CA  GLY A 259      13.760 103.862 105.632  1.00  0.00           C  
ATOM   3996  C   GLY A 259      12.598 102.964 105.847  1.00  0.00           C  
ATOM   3997  O   GLY A 259      12.770 101.807 106.320  1.00  0.00           O  
ATOM   3998  H   GLY A 259      14.638 102.883 107.254  1.00  0.00           H  
ATOM   3999  HA2 GLY A 259      13.511 104.875 105.947  1.00  0.00           H  
ATOM   4000  HA3 GLY A 259      14.071 103.764 104.592  1.00  0.00           H  
ATOM   4001  N   GLY A 260      11.389 103.427 105.413  1.00  0.00           N  
ATOM   4002  CA  GLY A 260      10.146 102.647 105.479  1.00  0.00           C  
ATOM   4003  C   GLY A 260       9.983 101.667 104.387  1.00  0.00           C  
ATOM   4004  O   GLY A 260      10.584 101.732 103.319  1.00  0.00           O  
ATOM   4005  H   GLY A 260      11.414 104.362 105.033  1.00  0.00           H  
ATOM   4006  HA2 GLY A 260       9.999 102.052 106.381  1.00  0.00           H  
ATOM   4007  HA3 GLY A 260       9.303 103.328 105.364  1.00  0.00           H  
ATOM   4008  N   ARG A 261       9.013 100.728 104.544  1.00  0.00           N  
ATOM   4009  CA  ARG A 261       8.709  99.551 103.669  1.00  0.00           C  
ATOM   4010  C   ARG A 261       9.910  98.723 103.200  1.00  0.00           C  
ATOM   4011  O   ARG A 261       9.726  97.791 102.421  1.00  0.00           O  
ATOM   4012  CB  ARG A 261       7.957 100.144 102.349  1.00  0.00           C  
ATOM   4013  CG  ARG A 261       6.486 100.388 102.660  1.00  0.00           C  
ATOM   4014  CD  ARG A 261       5.746 100.915 101.429  1.00  0.00           C  
ATOM   4015  NE  ARG A 261       6.210 102.183 100.924  1.00  0.00           N  
ATOM   4016  CZ  ARG A 261       7.200 102.512 100.116  1.00  0.00           C  
ATOM   4017  NH1 ARG A 261       7.513 103.750 100.038  1.00  0.00           N1+
ATOM   4018  NH2 ARG A 261       7.905 101.630  99.408  1.00  0.00           N  
ATOM   4019  H   ARG A 261       8.355 100.928 105.284  1.00  0.00           H  
ATOM   4020  HA  ARG A 261       8.033  98.887 104.209  1.00  0.00           H  
ATOM   4021  HB2 ARG A 261       8.402 101.098 102.066  1.00  0.00           H  
ATOM   4022  HB3 ARG A 261       8.166  99.390 101.590  1.00  0.00           H  
ATOM   4023  HG2 ARG A 261       5.989  99.448 102.898  1.00  0.00           H  
ATOM   4024  HG3 ARG A 261       6.337 100.994 103.555  1.00  0.00           H  
ATOM   4025  HD2 ARG A 261       5.760 100.198 100.608  1.00  0.00           H  
ATOM   4026  HD3 ARG A 261       4.709 101.040 101.741  1.00  0.00           H  
ATOM   4027  HE  ARG A 261       5.810 103.066 101.206  1.00  0.00           H  
ATOM   4028 HH11 ARG A 261       7.059 104.476 100.576  1.00  0.00           H  
ATOM   4029 HH12 ARG A 261       8.247 104.043  99.409  1.00  0.00           H  
ATOM   4030 HH21 ARG A 261       7.606 100.678  99.248  1.00  0.00           H  
ATOM   4031 HH22 ARG A 261       8.501 102.002  98.681  1.00  0.00           H  
ATOM   4032  N   CYS A 262      11.074  99.002 103.789  1.00  0.00           N  
ATOM   4033  CA  CYS A 262      12.296  98.271 103.474  1.00  0.00           C  
ATOM   4034  C   CYS A 262      12.379  96.905 104.228  1.00  0.00           C  
ATOM   4035  O   CYS A 262      11.720  96.658 105.213  1.00  0.00           O  
ATOM   4036  CB  CYS A 262      13.492  99.184 103.932  1.00  0.00           C  
ATOM   4037  SG  CYS A 262      13.600 100.539 102.841  1.00  0.00           S  
ATOM   4038  H   CYS A 262      11.042  99.717 104.502  1.00  0.00           H  
ATOM   4039  HA  CYS A 262      12.347  98.140 102.393  1.00  0.00           H  
ATOM   4040  HB2 CYS A 262      13.272  99.561 104.930  1.00  0.00           H  
ATOM   4041  HB3 CYS A 262      14.407  98.610 104.086  1.00  0.00           H  
ATOM   4042  HG  CYS A 262      12.482 101.193 103.167  1.00  0.00           H  
ATOM   4043  N   GLN A 263      13.227  96.017 103.710  1.00  0.00           N  
ATOM   4044  CA  GLN A 263      13.515  94.696 104.410  1.00  0.00           C  
ATOM   4045  C   GLN A 263      14.578  94.727 105.559  1.00  0.00           C  
ATOM   4046  O   GLN A 263      15.615  95.437 105.406  1.00  0.00           O  
ATOM   4047  CB  GLN A 263      13.794  93.689 103.341  1.00  0.00           C  
ATOM   4048  CG  GLN A 263      12.793  93.679 102.108  1.00  0.00           C  
ATOM   4049  CD  GLN A 263      12.895  92.412 101.312  1.00  0.00           C  
ATOM   4050  NE2 GLN A 263      11.937  92.284 100.433  1.00  0.00           N  
ATOM   4051  OE1 GLN A 263      13.878  91.709 101.369  1.00  0.00           O  
ATOM   4052  H   GLN A 263      13.739  96.248 102.871  1.00  0.00           H  
ATOM   4053  HA  GLN A 263      12.587  94.387 104.891  1.00  0.00           H  
ATOM   4054  HB2 GLN A 263      14.813  93.976 103.080  1.00  0.00           H  
ATOM   4055  HB3 GLN A 263      13.788  92.685 103.765  1.00  0.00           H  
ATOM   4056  HG2 GLN A 263      11.750  93.878 102.351  1.00  0.00           H  
ATOM   4057  HG3 GLN A 263      13.144  94.502 101.484  1.00  0.00           H  
ATOM   4058 HE21 GLN A 263      12.249  91.846  99.579  1.00  0.00           H  
ATOM   4059 HE22 GLN A 263      11.158  92.914 100.306  1.00  0.00           H  
ATOM   4060  N   HID A 264      14.453  93.849 106.561  1.00  0.00           N  
ATOM   4061  CA  HID A 264      15.417  93.467 107.589  1.00  0.00           C  
ATOM   4062  C   HID A 264      15.405  91.997 108.001  1.00  0.00           C  
ATOM   4063  O   HID A 264      14.361  91.372 108.271  1.00  0.00           O  
ATOM   4064  CB  HID A 264      15.393  94.544 108.685  1.00  0.00           C  
ATOM   4065  CG  HID A 264      16.112  94.124 109.933  1.00  0.00           C  
ATOM   4066  CD2 HID A 264      17.424  94.436 110.337  1.00  0.00           C  
ATOM   4067  ND1 HID A 264      15.589  93.327 110.927  1.00  0.00           N  
ATOM   4068  CE1 HID A 264      16.464  93.110 111.895  1.00  0.00           C  
ATOM   4069  NE2 HID A 264      17.605  93.766 111.568  1.00  0.00           N  
ATOM   4070  H   HID A 264      13.632  93.265 106.630  1.00  0.00           H  
ATOM   4071  HA  HID A 264      16.422  93.475 107.166  1.00  0.00           H  
ATOM   4072  HB2 HID A 264      15.789  95.518 108.398  1.00  0.00           H  
ATOM   4073  HB3 HID A 264      14.340  94.632 108.952  1.00  0.00           H  
ATOM   4074  HD1 HID A 264      14.590  93.185 110.972  1.00  0.00           H  
ATOM   4075  HD2 HID A 264      18.220  94.909 109.782  1.00  0.00           H  
ATOM   4076  HE1 HID A 264      16.352  92.616 112.849  1.00  0.00           H  
ATOM   4077  N   SER A 265      16.604  91.427 108.325  1.00  0.00           N  
ATOM   4078  CA  SER A 265      16.718  90.165 109.017  1.00  0.00           C  
ATOM   4079  C   SER A 265      18.007  90.142 109.799  1.00  0.00           C  
ATOM   4080  O   SER A 265      18.947  90.887 109.666  1.00  0.00           O  
ATOM   4081  CB  SER A 265      16.778  88.943 108.147  1.00  0.00           C  
ATOM   4082  OG  SER A 265      17.852  88.899 107.195  1.00  0.00           O  
ATOM   4083  H   SER A 265      17.459  91.909 108.084  1.00  0.00           H  
ATOM   4084  HA  SER A 265      15.927  90.125 109.766  1.00  0.00           H  
ATOM   4085  HB2 SER A 265      16.808  88.112 108.852  1.00  0.00           H  
ATOM   4086  HB3 SER A 265      15.820  88.930 107.628  1.00  0.00           H  
ATOM   4087  HG  SER A 265      17.845  89.610 106.549  1.00  0.00           H  
ATOM   4088  N   VAL A 266      17.898  89.337 110.864  1.00  0.00           N  
ATOM   4089  CA  VAL A 266      18.903  89.097 111.966  1.00  0.00           C  
ATOM   4090  C   VAL A 266      19.690  87.809 111.804  1.00  0.00           C  
ATOM   4091  O   VAL A 266      19.175  86.793 111.355  1.00  0.00           O  
ATOM   4092  CB  VAL A 266      18.212  89.141 113.378  1.00  0.00           C  
ATOM   4093  CG1 VAL A 266      19.201  89.231 114.572  1.00  0.00           C  
ATOM   4094  CG2 VAL A 266      17.335  90.389 113.616  1.00  0.00           C  
ATOM   4095  H   VAL A 266      17.250  88.563 110.829  1.00  0.00           H  
ATOM   4096  HA  VAL A 266      19.605  89.927 111.885  1.00  0.00           H  
ATOM   4097  HB  VAL A 266      17.594  88.279 113.628  1.00  0.00           H  
ATOM   4098 HG11 VAL A 266      19.786  88.318 114.456  1.00  0.00           H  
ATOM   4099 HG12 VAL A 266      19.897  90.070 114.561  1.00  0.00           H  
ATOM   4100 HG13 VAL A 266      18.658  89.185 115.515  1.00  0.00           H  
ATOM   4101 HG21 VAL A 266      17.917  91.302 113.492  1.00  0.00           H  
ATOM   4102 HG22 VAL A 266      16.478  90.348 112.945  1.00  0.00           H  
ATOM   4103 HG23 VAL A 266      16.916  90.342 114.621  1.00  0.00           H  
ATOM   4104  N   LEU A 267      20.990  87.863 112.058  1.00  0.00           N  
ATOM   4105  CA  LEU A 267      21.989  86.694 111.997  1.00  0.00           C  
ATOM   4106  C   LEU A 267      22.971  86.742 113.222  1.00  0.00           C  
ATOM   4107  O   LEU A 267      22.992  87.691 114.079  1.00  0.00           O  
ATOM   4108  CB  LEU A 267      22.776  86.657 110.645  1.00  0.00           C  
ATOM   4109  CG  LEU A 267      22.055  86.374 109.336  1.00  0.00           C  
ATOM   4110  CD1 LEU A 267      21.823  87.696 108.636  1.00  0.00           C  
ATOM   4111  CD2 LEU A 267      22.663  85.371 108.437  1.00  0.00           C  
ATOM   4112  H   LEU A 267      21.394  88.758 112.292  1.00  0.00           H  
ATOM   4113  HA  LEU A 267      21.451  85.751 112.087  1.00  0.00           H  
ATOM   4114  HB2 LEU A 267      23.258  87.633 110.596  1.00  0.00           H  
ATOM   4115  HB3 LEU A 267      23.554  85.907 110.787  1.00  0.00           H  
ATOM   4116  HG  LEU A 267      21.106  85.914 109.612  1.00  0.00           H  
ATOM   4117 HD11 LEU A 267      21.292  88.340 109.337  1.00  0.00           H  
ATOM   4118 HD12 LEU A 267      22.812  88.063 108.361  1.00  0.00           H  
ATOM   4119 HD13 LEU A 267      21.256  87.566 107.714  1.00  0.00           H  
ATOM   4120 HD21 LEU A 267      22.210  85.284 107.449  1.00  0.00           H  
ATOM   4121 HD22 LEU A 267      23.687  85.711 108.289  1.00  0.00           H  
ATOM   4122 HD23 LEU A 267      22.726  84.385 108.895  1.00  0.00           H  
ATOM   4123  N   GLY A 268      23.728  85.644 113.529  1.00  0.00           N  
ATOM   4124  CA  GLY A 268      24.817  85.688 114.504  1.00  0.00           C  
ATOM   4125  C   GLY A 268      25.861  84.614 114.302  1.00  0.00           C  
ATOM   4126  O   GLY A 268      25.674  83.460 113.847  1.00  0.00           O  
ATOM   4127  H   GLY A 268      23.652  84.881 112.872  1.00  0.00           H  
ATOM   4128  HA2 GLY A 268      25.286  86.668 114.577  1.00  0.00           H  
ATOM   4129  HA3 GLY A 268      24.368  85.546 115.487  1.00  0.00           H  
ATOM   4130  N   ASP A 269      27.163  85.040 114.432  1.00  0.00           N  
ATOM   4131  CA  ASP A 269      28.369  84.267 113.945  1.00  0.00           C  
ATOM   4132  C   ASP A 269      28.179  83.779 112.466  1.00  0.00           C  
ATOM   4133  O   ASP A 269      28.515  82.655 112.125  1.00  0.00           O  
ATOM   4134  CB  ASP A 269      28.775  83.242 114.939  1.00  0.00           C  
ATOM   4135  CG  ASP A 269      29.041  83.799 116.355  1.00  0.00           C  
ATOM   4136  OD1 ASP A 269      29.096  83.005 117.343  1.00  0.00           O  
ATOM   4137  OD2 ASP A 269      29.314  85.059 116.488  1.00  0.00           O1-
ATOM   4138  H   ASP A 269      27.290  85.815 115.066  1.00  0.00           H  
ATOM   4139  HA  ASP A 269      29.150  85.027 113.941  1.00  0.00           H  
ATOM   4140  HB2 ASP A 269      27.980  82.496 114.949  1.00  0.00           H  
ATOM   4141  HB3 ASP A 269      29.670  82.691 114.650  1.00  0.00           H  
ATOM   4142  N   PHE A 270      27.813  84.720 111.591  1.00  0.00           N  
ATOM   4143  CA  PHE A 270      27.438  84.516 110.154  1.00  0.00           C  
ATOM   4144  C   PHE A 270      26.340  83.452 109.784  1.00  0.00           C  
ATOM   4145  O   PHE A 270      25.731  83.590 108.686  1.00  0.00           O  
ATOM   4146  CB  PHE A 270      28.633  84.262 109.198  1.00  0.00           C  
ATOM   4147  CG  PHE A 270      29.723  85.275 109.283  1.00  0.00           C  
ATOM   4148  CD1 PHE A 270      30.784  85.254 110.261  1.00  0.00           C  
ATOM   4149  CD2 PHE A 270      29.380  86.493 108.638  1.00  0.00           C  
ATOM   4150  CE1 PHE A 270      31.517  86.450 110.500  1.00  0.00           C  
ATOM   4151  CE2 PHE A 270      30.211  87.630 108.814  1.00  0.00           C  
ATOM   4152  CZ  PHE A 270      31.211  87.597 109.745  1.00  0.00           C  
ATOM   4153  H   PHE A 270      27.455  85.566 112.012  1.00  0.00           H  
ATOM   4154  HA  PHE A 270      27.057  85.422 109.683  1.00  0.00           H  
ATOM   4155  HB2 PHE A 270      29.022  83.288 109.496  1.00  0.00           H  
ATOM   4156  HB3 PHE A 270      28.275  84.195 108.170  1.00  0.00           H  
ATOM   4157  HD1 PHE A 270      31.079  84.377 110.816  1.00  0.00           H  
ATOM   4158  HD2 PHE A 270      28.539  86.606 107.970  1.00  0.00           H  
ATOM   4159  HE1 PHE A 270      32.278  86.485 111.266  1.00  0.00           H  
ATOM   4160  HE2 PHE A 270      29.925  88.545 108.316  1.00  0.00           H  
ATOM   4161  HZ  PHE A 270      31.847  88.453 109.910  1.00  0.00           H  
ATOM   4162  N   LYS A 271      25.917  82.555 110.697  1.00  0.00           N  
ATOM   4163  CA  LYS A 271      24.648  81.760 110.674  1.00  0.00           C  
ATOM   4164  C   LYS A 271      23.431  82.750 110.879  1.00  0.00           C  
ATOM   4165  O   LYS A 271      23.598  83.702 111.614  1.00  0.00           O  
ATOM   4166  CB  LYS A 271      24.609  80.731 111.829  1.00  0.00           C  
ATOM   4167  CG  LYS A 271      25.947  80.217 112.334  1.00  0.00           C  
ATOM   4168  CD  LYS A 271      25.973  79.018 113.332  1.00  0.00           C  
ATOM   4169  CE  LYS A 271      27.425  78.505 113.496  1.00  0.00           C  
ATOM   4170  NZ  LYS A 271      27.523  77.350 114.528  1.00  0.00           N1+
ATOM   4171  H   LYS A 271      26.439  82.504 111.559  1.00  0.00           H  
ATOM   4172  HA  LYS A 271      24.606  81.214 109.731  1.00  0.00           H  
ATOM   4173  HB2 LYS A 271      24.179  81.129 112.747  1.00  0.00           H  
ATOM   4174  HB3 LYS A 271      24.010  79.896 111.465  1.00  0.00           H  
ATOM   4175  HG2 LYS A 271      26.538  79.955 111.457  1.00  0.00           H  
ATOM   4176  HG3 LYS A 271      26.565  80.995 112.783  1.00  0.00           H  
ATOM   4177  HD2 LYS A 271      25.670  79.417 114.300  1.00  0.00           H  
ATOM   4178  HD3 LYS A 271      25.233  78.297 112.984  1.00  0.00           H  
ATOM   4179  HE2 LYS A 271      27.797  78.160 112.531  1.00  0.00           H  
ATOM   4180  HE3 LYS A 271      28.007  79.411 113.667  1.00  0.00           H  
ATOM   4181  HZ1 LYS A 271      27.082  76.548 114.099  1.00  0.00           H  
ATOM   4182  HZ2 LYS A 271      28.469  77.084 114.758  1.00  0.00           H  
ATOM   4183  HZ3 LYS A 271      27.058  77.609 115.387  1.00  0.00           H  
ATOM   4184  N   PRO A 272      22.228  82.325 110.468  1.00  0.00           N  
ATOM   4185  CA  PRO A 272      20.929  82.756 111.021  1.00  0.00           C  
ATOM   4186  C   PRO A 272      20.839  82.766 112.574  1.00  0.00           C  
ATOM   4187  O   PRO A 272      21.726  82.195 113.168  1.00  0.00           O  
ATOM   4188  CB  PRO A 272      19.851  81.879 110.381  1.00  0.00           C  
ATOM   4189  CG  PRO A 272      20.518  81.502 109.071  1.00  0.00           C  
ATOM   4190  CD  PRO A 272      21.968  81.324 109.473  1.00  0.00           C  
ATOM   4191  HA  PRO A 272      20.689  83.735 110.606  1.00  0.00           H  
ATOM   4192  HB2 PRO A 272      19.736  80.960 110.956  1.00  0.00           H  
ATOM   4193  HB3 PRO A 272      18.924  82.434 110.232  1.00  0.00           H  
ATOM   4194  HG2 PRO A 272      19.994  80.695 108.559  1.00  0.00           H  
ATOM   4195  HG3 PRO A 272      20.515  82.327 108.358  1.00  0.00           H  
ATOM   4196  HD2 PRO A 272      22.164  80.306 109.812  1.00  0.00           H  
ATOM   4197  HD3 PRO A 272      22.509  81.701 108.605  1.00  0.00           H  
ATOM   4198  N   TYR A 273      19.798  83.386 113.251  1.00  0.00           N  
ATOM   4199  CA  TYR A 273      19.482  83.473 114.710  1.00  0.00           C  
ATOM   4200  C   TYR A 273      17.952  83.452 114.939  1.00  0.00           C  
ATOM   4201  O   TYR A 273      17.298  84.218 114.224  1.00  0.00           O  
ATOM   4202  CB  TYR A 273      20.080  84.780 115.351  1.00  0.00           C  
ATOM   4203  CG  TYR A 273      19.655  84.936 116.767  1.00  0.00           C  
ATOM   4204  CD1 TYR A 273      20.277  84.297 117.832  1.00  0.00           C  
ATOM   4205  CD2 TYR A 273      18.506  85.670 117.065  1.00  0.00           C  
ATOM   4206  CE1 TYR A 273      19.858  84.437 119.174  1.00  0.00           C  
ATOM   4207  CE2 TYR A 273      18.057  85.868 118.380  1.00  0.00           C  
ATOM   4208  CZ  TYR A 273      18.724  85.174 119.484  1.00  0.00           C  
ATOM   4209  OH  TYR A 273      18.243  85.262 120.798  1.00  0.00           O  
ATOM   4210  H   TYR A 273      19.009  83.644 112.675  1.00  0.00           H  
ATOM   4211  HA  TYR A 273      19.885  82.618 115.253  1.00  0.00           H  
ATOM   4212  HB2 TYR A 273      21.169  84.729 115.346  1.00  0.00           H  
ATOM   4213  HB3 TYR A 273      19.626  85.585 114.773  1.00  0.00           H  
ATOM   4214  HD1 TYR A 273      21.149  83.700 117.611  1.00  0.00           H  
ATOM   4215  HD2 TYR A 273      17.996  86.308 116.359  1.00  0.00           H  
ATOM   4216  HE1 TYR A 273      20.316  83.886 119.982  1.00  0.00           H  
ATOM   4217  HE2 TYR A 273      17.179  86.475 118.546  1.00  0.00           H  
ATOM   4218  HH  TYR A 273      18.957  85.171 121.434  1.00  0.00           H  
ATOM   4219  N   ARG A 274      17.410  82.696 115.907  1.00  0.00           N  
ATOM   4220  CA  ARG A 274      16.004  82.884 116.364  1.00  0.00           C  
ATOM   4221  C   ARG A 274      15.959  82.948 117.910  1.00  0.00           C  
ATOM   4222  O   ARG A 274      16.672  82.233 118.593  1.00  0.00           O  
ATOM   4223  CB  ARG A 274      15.183  81.702 115.888  1.00  0.00           C  
ATOM   4224  CG  ARG A 274      15.052  81.530 114.378  1.00  0.00           C  
ATOM   4225  CD  ARG A 274      14.729  80.099 114.053  1.00  0.00           C  
ATOM   4226  NE  ARG A 274      13.465  79.592 114.688  1.00  0.00           N  
ATOM   4227  CZ  ARG A 274      13.075  78.349 114.747  1.00  0.00           C  
ATOM   4228  NH1 ARG A 274      13.784  77.404 114.159  1.00  0.00           N1+
ATOM   4229  NH2 ARG A 274      12.094  77.986 115.498  1.00  0.00           N  
ATOM   4230  H   ARG A 274      18.041  82.049 116.359  1.00  0.00           H  
ATOM   4231  HA  ARG A 274      15.538  83.752 115.895  1.00  0.00           H  
ATOM   4232  HB2 ARG A 274      15.656  80.823 116.325  1.00  0.00           H  
ATOM   4233  HB3 ARG A 274      14.157  81.797 116.244  1.00  0.00           H  
ATOM   4234  HG2 ARG A 274      14.315  82.227 113.976  1.00  0.00           H  
ATOM   4235  HG3 ARG A 274      16.000  81.750 113.888  1.00  0.00           H  
ATOM   4236  HD2 ARG A 274      14.736  79.999 112.967  1.00  0.00           H  
ATOM   4237  HD3 ARG A 274      15.479  79.425 114.468  1.00  0.00           H  
ATOM   4238  HE  ARG A 274      12.927  80.247 115.237  1.00  0.00           H  
ATOM   4239 HH11 ARG A 274      14.525  77.632 113.512  1.00  0.00           H  
ATOM   4240 HH12 ARG A 274      13.602  76.426 114.335  1.00  0.00           H  
ATOM   4241 HH21 ARG A 274      11.486  78.633 115.977  1.00  0.00           H  
ATOM   4242 HH22 ARG A 274      11.730  77.044 115.514  1.00  0.00           H  
ATOM   4243  N   PRO A 275      15.142  83.785 118.556  1.00  0.00           N  
ATOM   4244  CA  PRO A 275      15.072  83.980 120.065  1.00  0.00           C  
ATOM   4245  C   PRO A 275      15.103  82.728 120.872  1.00  0.00           C  
ATOM   4246  O   PRO A 275      14.493  81.712 120.598  1.00  0.00           O  
ATOM   4247  CB  PRO A 275      13.741  84.755 120.404  1.00  0.00           C  
ATOM   4248  CG  PRO A 275      13.454  85.497 119.116  1.00  0.00           C  
ATOM   4249  CD  PRO A 275      13.997  84.465 118.040  1.00  0.00           C  
ATOM   4250  HA  PRO A 275      15.883  84.595 120.455  1.00  0.00           H  
ATOM   4251  HB2 PRO A 275      12.917  84.098 120.683  1.00  0.00           H  
ATOM   4252  HB3 PRO A 275      13.959  85.418 121.242  1.00  0.00           H  
ATOM   4253  HG2 PRO A 275      12.416  85.762 118.912  1.00  0.00           H  
ATOM   4254  HG3 PRO A 275      14.165  86.322 119.146  1.00  0.00           H  
ATOM   4255  HD2 PRO A 275      13.258  83.666 118.073  1.00  0.00           H  
ATOM   4256  HD3 PRO A 275      14.190  84.816 117.026  1.00  0.00           H  
ATOM   4257  N   GLY A 276      15.764  82.766 122.027  1.00  0.00           N  
ATOM   4258  CA  GLY A 276      15.962  81.726 123.059  1.00  0.00           C  
ATOM   4259  C   GLY A 276      16.747  80.474 122.715  1.00  0.00           C  
ATOM   4260  O   GLY A 276      16.648  79.527 123.495  1.00  0.00           O  
ATOM   4261  H   GLY A 276      16.252  83.625 122.236  1.00  0.00           H  
ATOM   4262  HA2 GLY A 276      16.452  82.163 123.927  1.00  0.00           H  
ATOM   4263  HA3 GLY A 276      14.977  81.340 123.321  1.00  0.00           H  
ATOM   4264  N   GLN A 277      17.303  80.376 121.519  1.00  0.00           N  
ATOM   4265  CA  GLN A 277      17.963  79.189 120.989  1.00  0.00           C  
ATOM   4266  C   GLN A 277      19.049  78.782 121.963  1.00  0.00           C  
ATOM   4267  O   GLN A 277      19.661  79.635 122.619  1.00  0.00           O  
ATOM   4268  CB  GLN A 277      18.387  79.430 119.530  1.00  0.00           C  
ATOM   4269  CG  GLN A 277      19.603  80.340 119.371  1.00  0.00           C  
ATOM   4270  CD  GLN A 277      19.858  80.655 117.906  1.00  0.00           C  
ATOM   4271  NE2 GLN A 277      21.098  81.145 117.637  1.00  0.00           N  
ATOM   4272  OE1 GLN A 277      19.021  80.340 117.045  1.00  0.00           O  
ATOM   4273  H   GLN A 277      17.043  80.961 120.738  1.00  0.00           H  
ATOM   4274  HA  GLN A 277      17.224  78.389 120.953  1.00  0.00           H  
ATOM   4275  HB2 GLN A 277      18.605  78.481 119.039  1.00  0.00           H  
ATOM   4276  HB3 GLN A 277      17.600  79.918 118.953  1.00  0.00           H  
ATOM   4277  HG2 GLN A 277      19.414  81.248 119.944  1.00  0.00           H  
ATOM   4278  HG3 GLN A 277      20.519  79.961 119.824  1.00  0.00           H  
ATOM   4279 HE21 GLN A 277      21.384  81.195 116.669  1.00  0.00           H  
ATOM   4280 HE22 GLN A 277      21.619  81.460 118.443  1.00  0.00           H  
ATOM   4281  N   ALA A 278      19.509  77.530 121.892  1.00  0.00           N  
ATOM   4282  CA  ALA A 278      20.653  76.925 122.614  1.00  0.00           C  
ATOM   4283  C   ALA A 278      21.943  77.608 122.193  1.00  0.00           C  
ATOM   4284  O   ALA A 278      22.825  77.782 123.042  1.00  0.00           O  
ATOM   4285  CB  ALA A 278      20.871  75.454 122.282  1.00  0.00           C  
ATOM   4286  H   ALA A 278      19.081  76.835 121.297  1.00  0.00           H  
ATOM   4287  HA  ALA A 278      20.508  77.001 123.691  1.00  0.00           H  
ATOM   4288  HB1 ALA A 278      19.999  74.846 122.522  1.00  0.00           H  
ATOM   4289  HB2 ALA A 278      20.966  75.296 121.207  1.00  0.00           H  
ATOM   4290  HB3 ALA A 278      21.738  75.042 122.798  1.00  0.00           H  
ATOM   4291  N   TYR A 279      22.125  78.004 120.896  1.00  0.00           N  
ATOM   4292  CA  TYR A 279      23.315  78.746 120.422  1.00  0.00           C  
ATOM   4293  C   TYR A 279      23.413  80.226 120.764  1.00  0.00           C  
ATOM   4294  O   TYR A 279      22.430  80.929 120.992  1.00  0.00           O  
ATOM   4295  CB  TYR A 279      23.504  78.528 118.870  1.00  0.00           C  
ATOM   4296  CG  TYR A 279      24.904  79.024 118.403  1.00  0.00           C  
ATOM   4297  CD1 TYR A 279      26.036  78.237 118.676  1.00  0.00           C  
ATOM   4298  CD2 TYR A 279      25.052  80.333 117.846  1.00  0.00           C  
ATOM   4299  CE1 TYR A 279      27.322  78.751 118.317  1.00  0.00           C  
ATOM   4300  CE2 TYR A 279      26.287  80.722 117.370  1.00  0.00           C  
ATOM   4301  CZ  TYR A 279      27.467  79.997 117.622  1.00  0.00           C  
ATOM   4302  OH  TYR A 279      28.709  80.411 117.206  1.00  0.00           O  
ATOM   4303  H   TYR A 279      21.396  77.748 120.245  1.00  0.00           H  
ATOM   4304  HA  TYR A 279      24.158  78.177 120.814  1.00  0.00           H  
ATOM   4305  HB2 TYR A 279      23.446  77.444 118.763  1.00  0.00           H  
ATOM   4306  HB3 TYR A 279      22.671  78.980 118.331  1.00  0.00           H  
ATOM   4307  HD1 TYR A 279      25.944  77.328 119.251  1.00  0.00           H  
ATOM   4308  HD2 TYR A 279      24.141  80.851 117.587  1.00  0.00           H  
ATOM   4309  HE1 TYR A 279      28.236  78.191 118.452  1.00  0.00           H  
ATOM   4310  HE2 TYR A 279      26.391  81.652 116.829  1.00  0.00           H  
ATOM   4311  HH  TYR A 279      28.807  81.364 117.162  1.00  0.00           H  
ATOM   4312  N   VAL A 280      24.639  80.673 121.005  1.00  0.00           N  
ATOM   4313  CA  VAL A 280      25.021  81.928 121.649  1.00  0.00           C  
ATOM   4314  C   VAL A 280      25.994  82.642 120.730  1.00  0.00           C  
ATOM   4315  O   VAL A 280      27.214  82.325 120.741  1.00  0.00           O  
ATOM   4316  CB  VAL A 280      25.482  81.847 123.157  1.00  0.00           C  
ATOM   4317  CG1 VAL A 280      25.982  83.181 123.673  1.00  0.00           C  
ATOM   4318  CG2 VAL A 280      24.329  81.305 124.023  1.00  0.00           C  
ATOM   4319  H   VAL A 280      25.405  80.018 121.069  1.00  0.00           H  
ATOM   4320  HA  VAL A 280      24.133  82.560 121.690  1.00  0.00           H  
ATOM   4321  HB  VAL A 280      26.368  81.214 123.201  1.00  0.00           H  
ATOM   4322 HG11 VAL A 280      25.127  83.856 123.705  1.00  0.00           H  
ATOM   4323 HG12 VAL A 280      26.311  83.013 124.698  1.00  0.00           H  
ATOM   4324 HG13 VAL A 280      26.796  83.557 123.053  1.00  0.00           H  
ATOM   4325 HG21 VAL A 280      23.501  82.009 124.105  1.00  0.00           H  
ATOM   4326 HG22 VAL A 280      23.904  80.388 123.616  1.00  0.00           H  
ATOM   4327 HG23 VAL A 280      24.779  80.961 124.954  1.00  0.00           H  
ATOM   4328  N   PRO A 281      25.552  83.634 119.942  1.00  0.00           N  
ATOM   4329  CA  PRO A 281      26.361  84.295 118.988  1.00  0.00           C  
ATOM   4330  C   PRO A 281      27.425  85.172 119.704  1.00  0.00           C  
ATOM   4331  O   PRO A 281      27.083  85.672 120.753  1.00  0.00           O  
ATOM   4332  CB  PRO A 281      25.466  85.212 118.075  1.00  0.00           C  
ATOM   4333  CG  PRO A 281      24.143  84.451 118.185  1.00  0.00           C  
ATOM   4334  CD  PRO A 281      24.159  83.937 119.596  1.00  0.00           C  
ATOM   4335  HA  PRO A 281      26.941  83.550 118.445  1.00  0.00           H  
ATOM   4336  HB2 PRO A 281      25.410  86.214 118.500  1.00  0.00           H  
ATOM   4337  HB3 PRO A 281      25.887  85.304 117.073  1.00  0.00           H  
ATOM   4338  HG2 PRO A 281      23.243  85.042 118.019  1.00  0.00           H  
ATOM   4339  HG3 PRO A 281      24.169  83.620 117.481  1.00  0.00           H  
ATOM   4340  HD2 PRO A 281      23.843  84.769 120.225  1.00  0.00           H  
ATOM   4341  HD3 PRO A 281      23.448  83.114 119.671  1.00  0.00           H  
ATOM   4342  N   CYS A 282      28.666  85.276 119.262  1.00  0.00           N  
ATOM   4343  CA  CYS A 282      29.507  86.239 119.858  1.00  0.00           C  
ATOM   4344  C   CYS A 282      29.280  87.637 119.228  1.00  0.00           C  
ATOM   4345  O   CYS A 282      29.241  88.679 119.913  1.00  0.00           O  
ATOM   4346  CB  CYS A 282      30.879  85.837 119.558  1.00  0.00           C  
ATOM   4347  SG  CYS A 282      31.981  87.142 120.129  1.00  0.00           S  
ATOM   4348  H   CYS A 282      28.927  84.858 118.381  1.00  0.00           H  
ATOM   4349  HA  CYS A 282      29.279  86.322 120.921  1.00  0.00           H  
ATOM   4350  HB2 CYS A 282      31.038  84.893 120.079  1.00  0.00           H  
ATOM   4351  HB3 CYS A 282      30.993  85.704 118.482  1.00  0.00           H  
ATOM   4352  HG  CYS A 282      32.107  87.853 119.005  1.00  0.00           H  
ATOM   4353  N   TYR A 283      29.262  87.635 117.901  1.00  0.00           N  
ATOM   4354  CA  TYR A 283      28.916  88.830 117.114  1.00  0.00           C  
ATOM   4355  C   TYR A 283      27.484  88.607 116.529  1.00  0.00           C  
ATOM   4356  O   TYR A 283      27.327  87.650 115.785  1.00  0.00           O  
ATOM   4357  CB  TYR A 283      29.919  89.064 115.942  1.00  0.00           C  
ATOM   4358  CG  TYR A 283      31.293  89.497 116.468  1.00  0.00           C  
ATOM   4359  CD1 TYR A 283      32.190  88.470 116.652  1.00  0.00           C  
ATOM   4360  CD2 TYR A 283      31.634  90.911 116.799  1.00  0.00           C  
ATOM   4361  CE1 TYR A 283      33.540  88.805 116.978  1.00  0.00           C  
ATOM   4362  CE2 TYR A 283      32.948  91.257 117.245  1.00  0.00           C  
ATOM   4363  CZ  TYR A 283      33.851  90.161 117.287  1.00  0.00           C  
ATOM   4364  OH  TYR A 283      35.084  90.464 117.728  1.00  0.00           O  
ATOM   4365  H   TYR A 283      29.151  86.774 117.385  1.00  0.00           H  
ATOM   4366  HA  TYR A 283      28.842  89.590 117.893  1.00  0.00           H  
ATOM   4367  HB2 TYR A 283      30.025  88.177 115.317  1.00  0.00           H  
ATOM   4368  HB3 TYR A 283      29.470  89.800 115.275  1.00  0.00           H  
ATOM   4369  HD1 TYR A 283      31.902  87.455 116.425  1.00  0.00           H  
ATOM   4370  HD2 TYR A 283      30.816  91.616 116.793  1.00  0.00           H  
ATOM   4371  HE1 TYR A 283      34.276  88.015 117.014  1.00  0.00           H  
ATOM   4372  HE2 TYR A 283      33.220  92.278 117.474  1.00  0.00           H  
ATOM   4373  HH  TYR A 283      35.155  91.326 118.142  1.00  0.00           H  
ATOM   4374  N   PHE A 284      26.489  89.512 116.734  1.00  0.00           N  
ATOM   4375  CA  PHE A 284      25.273  89.668 116.040  1.00  0.00           C  
ATOM   4376  C   PHE A 284      25.382  90.456 114.722  1.00  0.00           C  
ATOM   4377  O   PHE A 284      26.113  91.477 114.673  1.00  0.00           O  
ATOM   4378  CB  PHE A 284      24.247  90.312 116.962  1.00  0.00           C  
ATOM   4379  CG  PHE A 284      23.572  89.376 118.027  1.00  0.00           C  
ATOM   4380  CD1 PHE A 284      23.759  89.633 119.378  1.00  0.00           C  
ATOM   4381  CD2 PHE A 284      22.759  88.308 117.634  1.00  0.00           C  
ATOM   4382  CE1 PHE A 284      23.101  88.863 120.348  1.00  0.00           C  
ATOM   4383  CE2 PHE A 284      22.195  87.495 118.619  1.00  0.00           C  
ATOM   4384  CZ  PHE A 284      22.327  87.748 120.029  1.00  0.00           C  
ATOM   4385  H   PHE A 284      26.697  90.259 117.380  1.00  0.00           H  
ATOM   4386  HA  PHE A 284      24.929  88.704 115.666  1.00  0.00           H  
ATOM   4387  HB2 PHE A 284      24.727  91.074 117.576  1.00  0.00           H  
ATOM   4388  HB3 PHE A 284      23.466  90.797 116.377  1.00  0.00           H  
ATOM   4389  HD1 PHE A 284      24.309  90.475 119.772  1.00  0.00           H  
ATOM   4390  HD2 PHE A 284      22.517  88.120 116.598  1.00  0.00           H  
ATOM   4391  HE1 PHE A 284      23.136  89.121 121.396  1.00  0.00           H  
ATOM   4392  HE2 PHE A 284      21.481  86.739 118.325  1.00  0.00           H  
ATOM   4393  HZ  PHE A 284      21.681  87.175 120.677  1.00  0.00           H  
ATOM   4394  N   ILE A 285      24.570  90.153 113.641  1.00  0.00           N  
ATOM   4395  CA  ILE A 285      24.827  90.673 112.277  1.00  0.00           C  
ATOM   4396  C   ILE A 285      23.478  90.870 111.651  1.00  0.00           C  
ATOM   4397  O   ILE A 285      22.576  90.023 111.814  1.00  0.00           O  
ATOM   4398  CB  ILE A 285      25.706  89.715 111.431  1.00  0.00           C  
ATOM   4399  CG1 ILE A 285      27.025  89.281 112.147  1.00  0.00           C  
ATOM   4400  CG2 ILE A 285      26.184  90.346 110.169  1.00  0.00           C  
ATOM   4401  CD1 ILE A 285      27.774  88.105 111.624  1.00  0.00           C  
ATOM   4402  H   ILE A 285      23.752  89.560 113.654  1.00  0.00           H  
ATOM   4403  HA  ILE A 285      25.322  91.625 112.463  1.00  0.00           H  
ATOM   4404  HB  ILE A 285      25.104  88.821 111.269  1.00  0.00           H  
ATOM   4405 HG12 ILE A 285      27.710  90.129 112.163  1.00  0.00           H  
ATOM   4406 HG13 ILE A 285      26.823  89.017 113.184  1.00  0.00           H  
ATOM   4407 HG21 ILE A 285      26.800  91.241 110.254  1.00  0.00           H  
ATOM   4408 HG22 ILE A 285      26.756  89.551 109.689  1.00  0.00           H  
ATOM   4409 HG23 ILE A 285      25.285  90.547 109.586  1.00  0.00           H  
ATOM   4410 HD11 ILE A 285      27.149  87.286 111.267  1.00  0.00           H  
ATOM   4411 HD12 ILE A 285      28.469  88.439 110.854  1.00  0.00           H  
ATOM   4412 HD13 ILE A 285      28.262  87.707 112.513  1.00  0.00           H  
ATOM   4413  N   HID A 286      23.303  91.981 111.009  1.00  0.00           N  
ATOM   4414  CA  HID A 286      21.969  92.534 110.619  1.00  0.00           C  
ATOM   4415  C   HID A 286      22.047  93.091 109.238  1.00  0.00           C  
ATOM   4416  O   HID A 286      22.904  93.884 108.951  1.00  0.00           O  
ATOM   4417  CB  HID A 286      21.531  93.773 111.475  1.00  0.00           C  
ATOM   4418  CG  HID A 286      21.154  93.509 112.933  1.00  0.00           C  
ATOM   4419  CD2 HID A 286      22.049  92.983 113.851  1.00  0.00           C  
ATOM   4420  ND1 HID A 286      19.925  93.533 113.494  1.00  0.00           N  
ATOM   4421  CE1 HID A 286      20.087  93.035 114.773  1.00  0.00           C  
ATOM   4422  NE2 HID A 286      21.361  92.642 115.032  1.00  0.00           N  
ATOM   4423  H   HID A 286      24.120  92.501 110.722  1.00  0.00           H  
ATOM   4424  HA  HID A 286      21.129  91.841 110.565  1.00  0.00           H  
ATOM   4425  HB2 HID A 286      22.339  94.503 111.414  1.00  0.00           H  
ATOM   4426  HB3 HID A 286      20.648  94.261 111.061  1.00  0.00           H  
ATOM   4427  HD1 HID A 286      19.059  93.628 112.983  1.00  0.00           H  
ATOM   4428  HD2 HID A 286      23.066  92.658 113.686  1.00  0.00           H  
ATOM   4429  HE1 HID A 286      19.258  92.729 115.396  1.00  0.00           H  
ATOM   4430  N   VAL A 287      21.129  92.635 108.384  1.00  0.00           N  
ATOM   4431  CA  VAL A 287      21.067  92.811 106.949  1.00  0.00           C  
ATOM   4432  C   VAL A 287      19.747  93.524 106.606  1.00  0.00           C  
ATOM   4433  O   VAL A 287      18.659  93.141 107.051  1.00  0.00           O  
ATOM   4434  CB  VAL A 287      21.435  91.552 106.118  1.00  0.00           C  
ATOM   4435  CG1 VAL A 287      21.466  91.691 104.619  1.00  0.00           C  
ATOM   4436  CG2 VAL A 287      22.715  90.892 106.659  1.00  0.00           C  
ATOM   4437  H   VAL A 287      20.375  92.062 108.735  1.00  0.00           H  
ATOM   4438  HA  VAL A 287      21.857  93.499 106.649  1.00  0.00           H  
ATOM   4439  HB  VAL A 287      20.659  90.812 106.311  1.00  0.00           H  
ATOM   4440 HG11 VAL A 287      20.580  92.220 104.270  1.00  0.00           H  
ATOM   4441 HG12 VAL A 287      22.278  92.322 104.255  1.00  0.00           H  
ATOM   4442 HG13 VAL A 287      21.616  90.716 104.155  1.00  0.00           H  
ATOM   4443 HG21 VAL A 287      22.473  90.375 107.587  1.00  0.00           H  
ATOM   4444 HG22 VAL A 287      23.277  90.234 105.996  1.00  0.00           H  
ATOM   4445 HG23 VAL A 287      23.408  91.705 106.876  1.00  0.00           H  
ATOM   4446  N   LEU A 288      19.914  94.527 105.689  1.00  0.00           N  
ATOM   4447  CA  LEU A 288      18.787  95.349 105.281  1.00  0.00           C  
ATOM   4448  C   LEU A 288      18.785  95.532 103.688  1.00  0.00           C  
ATOM   4449  O   LEU A 288      19.856  95.405 103.093  1.00  0.00           O  
ATOM   4450  CB  LEU A 288      18.757  96.751 105.985  1.00  0.00           C  
ATOM   4451  CG  LEU A 288      18.389  96.604 107.454  1.00  0.00           C  
ATOM   4452  CD1 LEU A 288      19.608  96.640 108.353  1.00  0.00           C  
ATOM   4453  CD2 LEU A 288      17.462  97.787 107.837  1.00  0.00           C  
ATOM   4454  H   LEU A 288      20.841  94.703 105.327  1.00  0.00           H  
ATOM   4455  HA  LEU A 288      17.933  94.700 105.475  1.00  0.00           H  
ATOM   4456  HB2 LEU A 288      19.781  97.106 105.864  1.00  0.00           H  
ATOM   4457  HB3 LEU A 288      18.010  97.313 105.426  1.00  0.00           H  
ATOM   4458  HG  LEU A 288      17.823  95.700 107.678  1.00  0.00           H  
ATOM   4459 HD11 LEU A 288      19.412  96.743 109.420  1.00  0.00           H  
ATOM   4460 HD12 LEU A 288      20.266  95.810 108.096  1.00  0.00           H  
ATOM   4461 HD13 LEU A 288      20.072  97.550 107.974  1.00  0.00           H  
ATOM   4462 HD21 LEU A 288      17.996  98.735 107.770  1.00  0.00           H  
ATOM   4463 HD22 LEU A 288      16.659  97.858 107.104  1.00  0.00           H  
ATOM   4464 HD23 LEU A 288      17.143  97.566 108.855  1.00  0.00           H  
ATOM   4465  N   LYS A 289      17.635  95.691 103.009  1.00  0.00           N  
ATOM   4466  CA  LYS A 289      17.539  95.802 101.529  1.00  0.00           C  
ATOM   4467  C   LYS A 289      16.605  96.972 101.310  1.00  0.00           C  
ATOM   4468  O   LYS A 289      15.448  96.938 101.735  1.00  0.00           O  
ATOM   4469  CB  LYS A 289      17.153  94.427 100.909  1.00  0.00           C  
ATOM   4470  CG  LYS A 289      17.030  94.694  99.395  1.00  0.00           C  
ATOM   4471  CD  LYS A 289      16.899  93.300  98.728  1.00  0.00           C  
ATOM   4472  CE  LYS A 289      17.131  93.394  97.171  1.00  0.00           C  
ATOM   4473  NZ  LYS A 289      16.716  92.149  96.483  1.00  0.00           N1+
ATOM   4474  H   LYS A 289      16.790  95.829 103.545  1.00  0.00           H  
ATOM   4475  HA  LYS A 289      18.501  96.133 101.140  1.00  0.00           H  
ATOM   4476  HB2 LYS A 289      17.973  93.722 101.040  1.00  0.00           H  
ATOM   4477  HB3 LYS A 289      16.198  94.060 101.282  1.00  0.00           H  
ATOM   4478  HG2 LYS A 289      16.134  95.259  99.137  1.00  0.00           H  
ATOM   4479  HG3 LYS A 289      17.892  95.240  99.010  1.00  0.00           H  
ATOM   4480  HD2 LYS A 289      17.520  92.589  99.273  1.00  0.00           H  
ATOM   4481  HD3 LYS A 289      15.914  92.912  98.985  1.00  0.00           H  
ATOM   4482  HE2 LYS A 289      16.636  94.299  96.817  1.00  0.00           H  
ATOM   4483  HE3 LYS A 289      18.204  93.558  97.076  1.00  0.00           H  
ATOM   4484  HZ1 LYS A 289      17.260  91.381  96.851  1.00  0.00           H  
ATOM   4485  HZ2 LYS A 289      15.771  91.831  96.648  1.00  0.00           H  
ATOM   4486  HZ3 LYS A 289      16.878  92.102  95.487  1.00  0.00           H  
ATOM   4487  N   LYS A 290      17.008  97.997 100.600  1.00  0.00           N  
ATOM   4488  CA  LYS A 290      16.234  99.231 100.371  1.00  0.00           C  
ATOM   4489  C   LYS A 290      15.090  99.010  99.439  1.00  0.00           C  
ATOM   4490  O   LYS A 290      15.128  98.005  98.744  1.00  0.00           O  
ATOM   4491  CB  LYS A 290      17.155 100.342  99.862  1.00  0.00           C  
ATOM   4492  CG  LYS A 290      16.609 101.765  99.813  1.00  0.00           C  
ATOM   4493  CD  LYS A 290      17.736 102.848  99.583  1.00  0.00           C  
ATOM   4494  CE  LYS A 290      17.136 104.273  99.769  1.00  0.00           C  
ATOM   4495  NZ  LYS A 290      18.210 105.342  99.743  1.00  0.00           N1+
ATOM   4496  H   LYS A 290      18.000  97.970 100.415  1.00  0.00           H  
ATOM   4497  HA  LYS A 290      15.887  99.586 101.341  1.00  0.00           H  
ATOM   4498  HB2 LYS A 290      17.951 100.486 100.592  1.00  0.00           H  
ATOM   4499  HB3 LYS A 290      17.485  99.966  98.894  1.00  0.00           H  
ATOM   4500  HG2 LYS A 290      15.807 101.939  99.097  1.00  0.00           H  
ATOM   4501  HG3 LYS A 290      16.149 102.036 100.764  1.00  0.00           H  
ATOM   4502  HD2 LYS A 290      18.500 102.835 100.360  1.00  0.00           H  
ATOM   4503  HD3 LYS A 290      18.081 102.826  98.549  1.00  0.00           H  
ATOM   4504  HE2 LYS A 290      16.482 104.398  98.905  1.00  0.00           H  
ATOM   4505  HE3 LYS A 290      16.582 104.366 100.701  1.00  0.00           H  
ATOM   4506  HZ1 LYS A 290      17.829 106.257  99.935  1.00  0.00           H  
ATOM   4507  HZ2 LYS A 290      19.023 105.127 100.301  1.00  0.00           H  
ATOM   4508  HZ3 LYS A 290      18.556 105.395  98.796  1.00  0.00           H  
ATOM   4509  N   THR A 291      14.098  99.842  99.493  1.00  0.00           N  
ATOM   4510  CA  THR A 291      13.061  99.804  98.506  1.00  0.00           C  
ATOM   4511  C   THR A 291      13.547 100.091  97.053  1.00  0.00           C  
ATOM   4512  O   THR A 291      14.461 100.873  96.860  1.00  0.00           O  
ATOM   4513  CB  THR A 291      11.952 100.841  98.876  1.00  0.00           C  
ATOM   4514  CG2 THR A 291      11.023 100.415 100.032  1.00  0.00           C  
ATOM   4515  OG1 THR A 291      12.515 102.156  99.082  1.00  0.00           O  
ATOM   4516  H   THR A 291      14.161 100.662 100.080  1.00  0.00           H  
ATOM   4517  HA  THR A 291      12.520  98.859  98.558  1.00  0.00           H  
ATOM   4518  HB  THR A 291      11.382 101.090  97.981  1.00  0.00           H  
ATOM   4519  HG1 THR A 291      12.455 102.601  98.234  1.00  0.00           H  
ATOM   4520 HG21 THR A 291      10.086 100.101  99.569  1.00  0.00           H  
ATOM   4521 HG22 THR A 291      11.345  99.571 100.642  1.00  0.00           H  
ATOM   4522 HG23 THR A 291      10.750 101.261 100.664  1.00  0.00           H  
ATOM   4523  N   GLY A 292      12.881  99.435  96.108  1.00  0.00           N  
ATOM   4524  CA  GLY A 292      13.137  99.668  94.652  1.00  0.00           C  
ATOM   4525  C   GLY A 292      12.825 101.037  94.138  1.00  0.00           C  
ATOM   4526  O   GLY A 292      12.758 101.115  92.908  1.00  0.00           O  
ATOM   4527  OXT GLY A 292      12.764 102.025  94.873  1.00  0.00           O1-
ATOM   4528  H   GLY A 292      12.163  98.821  96.464  1.00  0.00           H  
ATOM   4529  HA2 GLY A 292      14.191  99.509  94.421  1.00  0.00           H  
ATOM   4530  HA3 GLY A 292      12.590  98.907  94.095  1.00  0.00           H  
ATOM   4531  N   ACT A 294      37.162  95.485 118.436  1.00  0.00           N  
ATOM   4532  CA  ACT A 294      35.803  94.938 118.103  1.00  0.00           C  
ATOM   4533  C   ACT A 294      35.117  94.025 119.117  1.00  0.00           C  
ATOM   4534  O   ACT A 294      35.336  92.845 119.070  1.00  0.00           O  
ATOM   4535  OXT ACT A 294      34.262  94.428 119.877  1.00  0.00           O1-
ATOM   4536  H1  ACT A 294      35.834  94.321 117.197  1.00  0.00           H  
ATOM   4537  H3  ACT A 294      35.218  95.786 117.728  1.00  0.00           H  
ATOM   4538  H01 ACT A 294      37.767  94.672 118.337  1.00  0.00           H  
ATOM   4539  H02 ACT A 294      37.463  96.136 117.712  1.00  0.00           H  
ATOM   4540  CA' SAM A 293      37.812  97.020 110.339  1.00  0.00           C  
ATOM   4541  CB  SAM A 293      37.631  98.039 111.495  1.00  0.00           C  
ATOM   4542  CG  SAM A 293      36.782  97.522 112.739  1.00  0.00           C  
ATOM   4543  SD  SAM A 293      37.317  98.459 114.245  1.00  0.00           S  
ATOM   4544  CE  SAM A 293      36.100  97.739 115.319  1.00  0.00           C  
ATOM   4545  C5' SAM A 293      36.371 100.001 114.173  1.00  0.00           C  
ATOM   4546  C4' SAM A 293      36.767 101.075 113.138  1.00  0.00           C  
ATOM   4547  O4' SAM A 293      35.739 102.076 113.227  1.00  0.00           O  
ATOM   4548  C3' SAM A 293      38.101 101.760 113.449  1.00  0.00           C  
ATOM   4549  O3' SAM A 293      38.948 101.628 112.269  1.00  0.00           O  
ATOM   4550  C2' SAM A 293      37.681 103.208 113.712  1.00  0.00           C  
ATOM   4551  O2' SAM A 293      38.655 104.177 113.325  1.00  0.00           O  
ATOM   4552  C1' SAM A 293      36.363 103.338 112.977  1.00  0.00           C  
ATOM   4553  OXT SAM A 293      38.156  94.755 111.091  1.00  0.00           O  
ATOM   4554  N1  SAM A 293      33.333 107.254 111.513  1.00  0.00           N  
ATOM   4555  C2  SAM A 293      34.089 106.384 110.856  1.00  0.00           C  
ATOM   4556  N3  SAM A 293      34.865 105.369 111.335  1.00  0.00           N  
ATOM   4557  C4  SAM A 293      34.848 105.305 112.670  1.00  0.00           C  
ATOM   4558  C5  SAM A 293      34.130 106.131 113.455  1.00  0.00           C  
ATOM   4559  C6  SAM A 293      33.388 107.117 112.813  1.00  0.00           C  
ATOM   4560  N6  SAM A 293      32.652 107.961 113.527  1.00  0.00           N  
ATOM   4561  N7  SAM A 293      34.274 105.845 114.760  1.00  0.00           N  
ATOM   4562  C8  SAM A 293      35.191 104.848 114.747  1.00  0.00           C  
ATOM   4563  N9  SAM A 293      35.462 104.461 113.445  1.00  0.00           N  
ATOM   4564  C'  SAM A 293      38.672  95.801 110.834  1.00  0.00           C  
ATOM   4565  N'  SAM A 293      36.567  96.668 109.510  1.00  0.00           N  
ATOM   4566  O'  SAM A 293      39.878  96.008 110.952  1.00  0.00           O  
ATOM   4567 HN61 SAM A 293      32.236 108.725 113.010  1.00  0.00           H  
ATOM   4568 HN62 SAM A 293      32.787 107.947 114.530  1.00  0.00           H  
ATOM   4569  HA  SAM A 293      38.428  97.529 109.597  1.00  0.00           H  
ATOM   4570  HB1 SAM A 293      37.098  98.939 111.164  1.00  0.00           H  
ATOM   4571  HB2 SAM A 293      38.629  98.311 111.860  1.00  0.00           H  
ATOM   4572  HG1 SAM A 293      37.031  96.460 112.852  1.00  0.00           H  
ATOM   4573  HG2 SAM A 293      35.708  97.651 112.556  1.00  0.00           H  
ATOM   4574  HE1 SAM A 293      36.324  96.670 115.421  1.00  0.00           H  
ATOM   4575  HE2 SAM A 293      35.092  97.659 114.895  1.00  0.00           H  
ATOM   4576  HE3 SAM A 293      36.228  98.165 116.321  1.00  0.00           H  
ATOM   4577 HO2' SAM A 293      38.729 104.181 112.354  1.00  0.00           H  
ATOM   4578 HO3' SAM A 293      38.398 101.882 111.508  1.00  0.00           H  
ATOM   4579  H01 SAM A 293      35.628 104.402 115.630  1.00  0.00           H  
ATOM   4580  H02 SAM A 293      36.747 100.641 112.130  1.00  0.00           H  
ATOM   4581  H03 SAM A 293      38.642 101.368 114.319  1.00  0.00           H  
ATOM   4582  H04 SAM A 293      37.435 103.273 114.779  1.00  0.00           H  
ATOM   4583  H05 SAM A 293      36.483 103.404 111.890  1.00  0.00           H  
ATOM   4584  H06 SAM A 293      34.058 106.436 109.770  1.00  0.00           H  
ATOM   4585  H07 SAM A 293      36.230  97.420 108.893  1.00  0.00           H  
ATOM   4586  H08 SAM A 293      35.740  96.456 110.088  1.00  0.00           H  
ATOM   4587  H09 SAM A 293      36.568  95.863 108.868  1.00  0.00           H  
ATOM   4588 H5'1 SAM A 293      36.452 100.478 115.157  1.00  0.00           H  
ATOM   4589 H5'2 SAM A 293      35.317  99.843 113.918  1.00  0.00           H  
END
