# Supplementary material for: Computational Investigation of GNMT-Catalyzed Methyl Transfer Reaction: Integrating MD, QM, and ML Approaches
Source: J Comput Chem. Author manuscript; Available in PMC 2026 Jun 29. (PMC13312424; doi:10.1002/jcc.70434)
Supplement: SI-3 [file NIHMS2188582-supplement-SI-3.zip › MD-frame-pdbs/clustering-P1-36794.pdb]

ATOM      1  N   VAL A   1      48.170  63.407  15.006  1.00  0.00           N0.      0
ATOM      2  H1  VAL A   1      47.933  64.085  15.716  1.00  0.00           H0.      0
ATOM      3  H2  VAL A   1      47.254  63.036  14.798  1.00  0.00           H0.      0
ATOM      4  H3  VAL A   1      48.480  63.896  14.179  1.00  0.00           H0.      0
ATOM      5  CA  VAL A   1      49.077  62.374  15.518  1.00  0.00           C0.      0
ATOM      6  HA  VAL A   1      49.928  62.949  15.881  1.00  0.00           H0.      0
ATOM      7  CB  VAL A   1      48.524  61.517  16.701  1.00  0.00           C0.      0
ATOM      8  HB  VAL A   1      48.489  62.197  17.552  1.00  0.00           H0.      0
ATOM      9  CG1 VAL A   1      47.200  60.976  16.483  1.00  0.00           C0.      0
ATOM     10 HG11 VAL A   1      46.947  60.256  17.262  1.00  0.00           H0.      0
ATOM     11 HG12 VAL A   1      46.428  61.745  16.512  1.00  0.00           H0.      0
ATOM     12 HG13 VAL A   1      47.144  60.389  15.567  1.00  0.00           H0.      0
ATOM     13  CG2 VAL A   1      49.509  60.380  17.091  1.00  0.00           C0.      0
ATOM     14 HG21 VAL A   1      49.496  59.575  16.356  1.00  0.00           H0.      0
ATOM     15 HG22 VAL A   1      50.551  60.687  17.176  1.00  0.00           H0.      0
ATOM     16 HG23 VAL A   1      49.202  59.956  18.047  1.00  0.00           H0.      0
ATOM     17  C   VAL A   1      49.589  61.642  14.326  1.00  0.00           C0.      0
ATOM     18  O   VAL A   1      48.853  61.428  13.400  1.00  0.00           O0.      0
ATOM     19  N   ASP A   2      50.808  61.193  14.358  1.00  0.00           N0.      0
ATOM     20  H   ASP A   2      51.241  61.239  15.269  1.00  0.00           H0.      0
ATOM     21  CA  ASP A   2      51.577  60.563  13.256  1.00  0.00           C0.      0
ATOM     22  HA  ASP A   2      51.452  61.117  12.325  1.00  0.00           H0.      0
ATOM     23  CB  ASP A   2      53.063  60.708  13.614  1.00  0.00           C0.      0
ATOM     24  HB2 ASP A   2      53.605  60.592  12.676  1.00  0.00           H0.      0
ATOM     25  HB3 ASP A   2      53.317  61.745  13.834  1.00  0.00           H0.      0
ATOM     26  CG  ASP A   2      53.573  59.774  14.702  1.00  0.00           C0.      0
ATOM     27  OD1 ASP A   2      53.074  59.784  15.836  1.00  0.00           O0.      0
ATOM     28  OD2 ASP A   2      54.645  59.118  14.516  1.00  0.00           O0.      0
ATOM     29  C   ASP A   2      51.317  59.069  13.094  1.00  0.00           C0.      0
ATOM     30  O   ASP A   2      51.888  58.482  12.084  1.00  0.00           O0.      0
ATOM     31  N   SER A   3      50.525  58.397  13.962  1.00  0.00           N0.      0
ATOM     32  H   SER A   3      50.163  58.912  14.752  1.00  0.00           H0.      0
ATOM     33  CA  SER A   3      50.102  56.937  13.903  1.00  0.00           C0.      0
ATOM     34  HA  SER A   3      50.200  56.507  12.906  1.00  0.00           H0.      0
ATOM     35  CB  SER A   3      50.999  56.209  14.858  1.00  0.00           C0.      0
ATOM     36  HB2 SER A   3      50.699  55.172  14.708  1.00  0.00           H0.      0
ATOM     37  HB3 SER A   3      52.047  56.452  14.686  1.00  0.00           H0.      0
ATOM     38  OG  SER A   3      50.761  56.427  16.200  1.00  0.00           O0.      0
ATOM     39  HG  SER A   3      51.514  56.844  16.624  1.00  0.00           H0.      0
ATOM     40  C   SER A   3      48.628  56.890  14.285  1.00  0.00           C0.      0
ATOM     41  O   SER A   3      48.216  57.696  15.147  1.00  0.00           O0.      0
ATOM     42  N   VAL A   4      47.933  55.850  13.786  1.00  0.00           N0.      0
ATOM     43  H   VAL A   4      48.372  55.253  13.100  1.00  0.00           H0.      0
ATOM     44  CA  VAL A   4      46.666  55.340  14.389  1.00  0.00           C0.      0
ATOM     45  HA  VAL A   4      46.156  56.215  14.792  1.00  0.00           H0.      0
ATOM     46  CB  VAL A   4      45.737  54.691  13.281  1.00  0.00           C0.      0
ATOM     47  HB  VAL A   4      46.444  53.987  12.842  1.00  0.00           H0.      0
ATOM     48  CG1 VAL A   4      44.482  53.937  13.742  1.00  0.00           C0.      0
ATOM     49 HG11 VAL A   4      44.095  53.325  12.927  1.00  0.00           H0.      0
ATOM     50 HG12 VAL A   4      44.743  53.252  14.549  1.00  0.00           H0.      0
ATOM     51 HG13 VAL A   4      43.617  54.584  13.881  1.00  0.00           H0.      0
ATOM     52  CG2 VAL A   4      45.339  55.639  12.201  1.00  0.00           C0.      0
ATOM     53 HG21 VAL A   4      46.303  55.908  11.770  1.00  0.00           H0.      0
ATOM     54 HG22 VAL A   4      44.689  55.109  11.504  1.00  0.00           H0.      0
ATOM     55 HG23 VAL A   4      44.692  56.462  12.506  1.00  0.00           H0.      0
ATOM     56  C   VAL A   4      46.885  54.382  15.580  1.00  0.00           C0.      0
ATOM     57  O   VAL A   4      47.799  53.562  15.608  1.00  0.00           O0.      0
ATOM     58  N   TYR A   5      46.027  54.585  16.552  1.00  0.00           N0.      0
ATOM     59  H   TYR A   5      45.265  55.245  16.500  1.00  0.00           H0.      0
ATOM     60  CA  TYR A   5      46.035  53.833  17.771  1.00  0.00           C0.      0
ATOM     61  HA  TYR A   5      46.860  54.194  18.385  1.00  0.00           H0.      0
ATOM     62  CB  TYR A   5      44.819  54.155  18.502  1.00  0.00           C0.      0
ATOM     63  HB2 TYR A   5      44.867  55.191  18.838  1.00  0.00           H0.      0
ATOM     64  HB3 TYR A   5      43.896  54.117  17.923  1.00  0.00           H0.      0
ATOM     65  CG  TYR A   5      44.553  53.252  19.710  1.00  0.00           C0.      0
ATOM     66  CD1 TYR A   5      45.091  53.519  20.980  1.00  0.00           C0.      0
ATOM     67  HD1 TYR A   5      45.701  54.383  21.202  1.00  0.00           H0.      0
ATOM     68  CE1 TYR A   5      44.752  52.680  22.114  1.00  0.00           C0.      0
ATOM     69  HE1 TYR A   5      45.163  52.862  23.097  1.00  0.00           H0.      0
ATOM     70  CZ  TYR A   5      44.035  51.487  21.904  1.00  0.00           C0.      0
ATOM     71  OH  TYR A   5      43.814  50.613  22.940  1.00  0.00           O0.      0
ATOM     72  HH  TYR A   5      43.228  49.874  22.763  1.00  0.00           H0.      0
ATOM     73  CE2 TYR A   5      43.599  51.161  20.557  1.00  0.00           C0.      0
ATOM     74  HE2 TYR A   5      43.023  50.252  20.472  1.00  0.00           H0.      0
ATOM     75  CD2 TYR A   5      43.830  52.044  19.488  1.00  0.00           C0.      0
ATOM     76  HD2 TYR A   5      43.650  51.722  18.472  1.00  0.00           H0.      0
ATOM     77  C   TYR A   5      46.323  52.330  17.602  1.00  0.00           C0.      0
ATOM     78  O   TYR A   5      45.568  51.678  16.902  1.00  0.00           O0.      0
ATOM     79  N   ARG A   6      47.272  51.831  18.383  1.00  0.00           N0.      0
ATOM     80  H   ARG A   6      47.823  52.498  18.905  1.00  0.00           H0.      0
ATOM     81  CA  ARG A   6      47.657  50.415  18.467  1.00  0.00           C0.      0
ATOM     82  HA  ARG A   6      47.351  49.876  17.570  1.00  0.00           H0.      0
ATOM     83  CB  ARG A   6      49.120  50.077  18.548  1.00  0.00           C0.      0
ATOM     84  HB2 ARG A   6      49.362  49.018  18.467  1.00  0.00           H0.      0
ATOM     85  HB3 ARG A   6      49.578  50.500  17.653  1.00  0.00           H0.      0
ATOM     86  CG  ARG A   6      49.879  50.725  19.733  1.00  0.00           C0.      0
ATOM     87  HG2 ARG A   6      49.719  51.802  19.773  1.00  0.00           H0.      0
ATOM     88  HG3 ARG A   6      49.494  50.287  20.654  1.00  0.00           H0.      0
ATOM     89  CD  ARG A   6      51.425  50.609  19.738  1.00  0.00           C0.      0
ATOM     90  HD2 ARG A   6      51.901  49.663  19.997  1.00  0.00           H0.      0
ATOM     91  HD3 ARG A   6      51.811  50.761  18.730  1.00  0.00           H0.      0
ATOM     92  NE  ARG A   6      52.010  51.610  20.580  1.00  0.00           N0.      0
ATOM     93  HE  ARG A   6      52.632  52.251  20.108  1.00  0.00           H0.      0
ATOM     94  CZ  ARG A   6      51.977  51.857  21.859  1.00  0.00           C0.      0
ATOM     95  NH1 ARG A   6      52.453  52.948  22.333  1.00  0.00           N0.      0
ATOM     96 HH11 ARG A   6      52.693  53.725  21.733  1.00  0.00           H0.      0
ATOM     97 HH12 ARG A   6      52.496  52.995  23.341  1.00  0.00           H0.      0
ATOM     98  NH2 ARG A   6      51.656  50.967  22.691  1.00  0.00           N0.      0
ATOM     99 HH21 ARG A   6      51.239  50.118  22.337  1.00  0.00           H0.      0
ATOM    100 HH22 ARG A   6      51.889  51.120  23.662  1.00  0.00           H0.      0
ATOM    101  C   ARG A   6      46.959  49.758  19.676  1.00  0.00           C0.      0
ATOM    102  O   ARG A   6      46.963  50.312  20.768  1.00  0.00           O0.      0
ATOM    103  N   THR A   7      46.408  48.544  19.505  1.00  0.00           N0.      0
ATOM    104  H   THR A   7      46.363  48.219  18.550  1.00  0.00           H0.      0
ATOM    105  CA  THR A   7      45.752  47.697  20.468  1.00  0.00           C0.      0
ATOM    106  HA  THR A   7      44.773  48.137  20.659  1.00  0.00           H0.      0
ATOM    107  CB  THR A   7      45.488  46.320  19.776  1.00  0.00           C0.      0
ATOM    108  HB  THR A   7      44.948  46.613  18.876  1.00  0.00           H0.      0
ATOM    109  CG2 THR A   7      46.698  45.498  19.423  1.00  0.00           C0.      0
ATOM    110 HG21 THR A   7      46.952  44.911  20.306  1.00  0.00           H0.      0
ATOM    111 HG22 THR A   7      46.533  44.993  18.471  1.00  0.00           H0.      0
ATOM    112 HG23 THR A   7      47.525  46.184  19.242  1.00  0.00           H0.      0
ATOM    113  OG1 THR A   7      44.655  45.517  20.589  1.00  0.00           O0.      0
ATOM    114  HG1 THR A   7      43.765  45.656  20.255  1.00  0.00           H0.      0
ATOM    115  C   THR A   7      46.533  47.674  21.750  1.00  0.00           C0.      0
ATOM    116  O   THR A   7      47.722  47.363  21.746  1.00  0.00           O0.      0
ATOM    117  N   ARG A   8      45.750  47.634  22.855  1.00  0.00           N0.      0
ATOM    118  H   ARG A   8      44.761  47.822  22.770  1.00  0.00           H0.      0
ATOM    119  CA  ARG A   8      46.264  47.334  24.188  1.00  0.00           C0.      0
ATOM    120  HA  ARG A   8      47.316  47.082  24.054  1.00  0.00           H0.      0
ATOM    121  CB  ARG A   8      46.174  48.584  25.100  1.00  0.00           C0.      0
ATOM    122  HB2 ARG A   8      45.131  48.754  25.367  1.00  0.00           H0.      0
ATOM    123  HB3 ARG A   8      46.772  48.295  25.964  1.00  0.00           H0.      0
ATOM    124  CG  ARG A   8      46.770  49.884  24.515  1.00  0.00           C0.      0
ATOM    125  HG2 ARG A   8      46.230  50.080  23.589  1.00  0.00           H0.      0
ATOM    126  HG3 ARG A   8      46.542  50.619  25.287  1.00  0.00           H0.      0
ATOM    127  CD  ARG A   8      48.243  49.798  24.311  1.00  0.00           C0.      0
ATOM    128  HD2 ARG A   8      48.644  49.153  25.093  1.00  0.00           H0.      0
ATOM    129  HD3 ARG A   8      48.420  49.411  23.307  1.00  0.00           H0.      0
ATOM    130  NE  ARG A   8      48.846  51.161  24.344  1.00  0.00           N0.      0
ATOM    131  HE  ARG A   8      49.390  51.293  25.185  1.00  0.00           H0.      0
ATOM    132  CZ  ARG A   8      48.822  52.195  23.513  1.00  0.00           C0.      0
ATOM    133  NH1 ARG A   8      49.339  53.305  23.965  1.00  0.00           N0.      0
ATOM    134 HH11 ARG A   8      49.862  53.196  24.822  1.00  0.00           H0.      0
ATOM    135 HH12 ARG A   8      49.300  54.182  23.465  1.00  0.00           H0.      0
ATOM    136  NH2 ARG A   8      48.347  52.169  22.293  1.00  0.00           N0.      0
ATOM    137 HH21 ARG A   8      47.697  51.480  21.942  1.00  0.00           H0.      0
ATOM    138 HH22 ARG A   8      48.591  52.929  21.676  1.00  0.00           H0.      0
ATOM    139  C   ARG A   8      45.582  46.147  24.753  1.00  0.00           C0.      0
ATOM    140  O   ARG A   8      45.775  45.731  25.911  1.00  0.00           O0.      0
ATOM    141  N   SER A   9      44.835  45.460  23.912  1.00  0.00           N0.      0
ATOM    142  H   SER A   9      44.815  45.815  22.967  1.00  0.00           H0.      0
ATOM    143  CA  SER A   9      44.211  44.150  24.232  1.00  0.00           C0.      0
ATOM    144  HA  SER A   9      43.732  44.358  25.188  1.00  0.00           H0.      0
ATOM    145  CB  SER A   9      43.205  43.758  23.109  1.00  0.00           C0.      0
ATOM    146  HB2 SER A   9      42.370  44.455  23.180  1.00  0.00           H0.      0
ATOM    147  HB3 SER A   9      43.783  43.803  22.187  1.00  0.00           H0.      0
ATOM    148  OG  SER A   9      42.667  42.515  23.169  1.00  0.00           O0.      0
ATOM    149  HG  SER A   9      42.441  42.189  22.295  1.00  0.00           H0.      0
ATOM    150  C   SER A   9      45.202  43.079  24.632  1.00  0.00           C0.      0
ATOM    151  O   SER A   9      46.298  42.900  24.145  1.00  0.00           O0.      0
ATOM    152  N   LEU A  10      44.935  42.402  25.738  1.00  0.00           N0.      0
ATOM    153  H   LEU A  10      43.975  42.453  26.048  1.00  0.00           H0.      0
ATOM    154  CA  LEU A  10      45.959  42.023  26.733  1.00  0.00           C0.      0
ATOM    155  HA  LEU A  10      46.391  42.945  27.125  1.00  0.00           H0.      0
ATOM    156  CB  LEU A  10      45.348  41.423  28.062  1.00  0.00           C0.      0
ATOM    157  HB2 LEU A  10      44.908  40.500  27.685  1.00  0.00           H0.      0
ATOM    158  HB3 LEU A  10      46.163  41.056  28.686  1.00  0.00           H0.      0
ATOM    159  CG  LEU A  10      44.256  42.219  28.852  1.00  0.00           C0.      0
ATOM    160  HG  LEU A  10      43.498  42.426  28.096  1.00  0.00           H0.      0
ATOM    161  CD1 LEU A  10      43.786  41.439  30.100  1.00  0.00           C0.      0
ATOM    162 HD11 LEU A  10      44.576  41.430  30.851  1.00  0.00           H0.      0
ATOM    163 HD12 LEU A  10      42.839  41.825  30.475  1.00  0.00           H0.      0
ATOM    164 HD13 LEU A  10      43.464  40.429  29.847  1.00  0.00           H0.      0
ATOM    165  CD2 LEU A  10      44.861  43.571  29.270  1.00  0.00           C0.      0
ATOM    166 HD21 LEU A  10      45.256  44.072  28.386  1.00  0.00           H0.      0
ATOM    167 HD22 LEU A  10      43.996  44.138  29.614  1.00  0.00           H0.      0
ATOM    168 HD23 LEU A  10      45.437  43.366  30.172  1.00  0.00           H0.      0
ATOM    169  C   LEU A  10      47.036  41.053  26.271  1.00  0.00           C0.      0
ATOM    170  O   LEU A  10      48.237  41.482  26.461  1.00  0.00           O0.      0
ATOM    171  N   GLY A  11      46.713  39.956  25.645  1.00  0.00           N0.      0
ATOM    172  H   GLY A  11      45.791  39.840  25.248  1.00  0.00           H0.      0
ATOM    173  CA  GLY A  11      47.599  38.927  25.208  1.00  0.00           C0.      0
ATOM    174  HA2 GLY A  11      48.267  38.802  26.060  1.00  0.00           H0.      0
ATOM    175  HA3 GLY A  11      47.070  38.023  24.907  1.00  0.00           H0.      0
ATOM    176  C   GLY A  11      48.652  39.197  24.141  1.00  0.00           C0.      0
ATOM    177  O   GLY A  11      49.626  38.467  23.927  1.00  0.00           O0.      0
ATOM    178  N   VAL A  12      48.371  40.263  23.341  1.00  0.00           N0.      0
ATOM    179  H   VAL A  12      47.561  40.803  23.612  1.00  0.00           H0.      0
ATOM    180  CA  VAL A  12      49.246  40.765  22.291  1.00  0.00           C0.      0
ATOM    181  HA  VAL A  12      50.024  40.030  22.089  1.00  0.00           H0.      0
ATOM    182  CB  VAL A  12      48.378  41.001  21.045  1.00  0.00           C0.      0
ATOM    183  HB  VAL A  12      49.169  41.131  20.306  1.00  0.00           H0.      0
ATOM    184  CG1 VAL A  12      47.490  39.922  20.469  1.00  0.00           C0.      0
ATOM    185 HG11 VAL A  12      46.676  39.514  21.069  1.00  0.00           H0.      0
ATOM    186 HG12 VAL A  12      47.123  40.271  19.504  1.00  0.00           H0.      0
ATOM    187 HG13 VAL A  12      47.995  38.973  20.289  1.00  0.00           H0.      0
ATOM    188  CG2 VAL A  12      47.435  42.235  21.067  1.00  0.00           C0.      0
ATOM    189 HG21 VAL A  12      47.291  42.443  20.007  1.00  0.00           H0.      0
ATOM    190 HG22 VAL A  12      46.416  41.940  21.321  1.00  0.00           H0.      0
ATOM    191 HG23 VAL A  12      47.783  43.084  21.654  1.00  0.00           H0.      0
ATOM    192  C   VAL A  12      50.169  41.913  22.794  1.00  0.00           C0.      0
ATOM    193  O   VAL A  12      51.357  42.101  22.517  1.00  0.00           O0.      0
ATOM    194  N   ALA A  13      49.576  42.786  23.621  1.00  0.00           N0.      0
ATOM    195  H   ALA A  13      48.581  42.707  23.773  1.00  0.00           H0.      0
ATOM    196  CA  ALA A  13      50.240  43.996  24.135  1.00  0.00           C0.      0
ATOM    197  HA  ALA A  13      50.825  44.493  23.361  1.00  0.00           H0.      0
ATOM    198  CB  ALA A  13      49.168  44.958  24.633  1.00  0.00           C0.      0
ATOM    199  HB1 ALA A  13      48.627  45.332  23.764  1.00  0.00           H0.      0
ATOM    200  HB2 ALA A  13      48.548  44.366  25.307  1.00  0.00           H0.      0
ATOM    201  HB3 ALA A  13      49.718  45.771  25.108  1.00  0.00           H0.      0
ATOM    202  C   ALA A  13      51.246  43.595  25.289  1.00  0.00           C0.      0
ATOM    203  O   ALA A  13      52.125  44.322  25.747  1.00  0.00           O0.      0
ATOM    204  N   ALA A  14      51.001  42.400  25.791  1.00  0.00           N0.      0
ATOM    205  H   ALA A  14      50.164  41.948  25.451  1.00  0.00           H0.      0
ATOM    206  CA  ALA A  14      51.766  41.736  26.845  1.00  0.00           C0.      0
ATOM    207  HA  ALA A  14      51.750  42.276  27.792  1.00  0.00           H0.      0
ATOM    208  CB  ALA A  14      50.992  40.478  27.125  1.00  0.00           C0.      0
ATOM    209  HB1 ALA A  14      51.600  39.947  27.858  1.00  0.00           H0.      0
ATOM    210  HB2 ALA A  14      50.046  40.687  27.625  1.00  0.00           H0.      0
ATOM    211  HB3 ALA A  14      50.891  39.840  26.247  1.00  0.00           H0.      0
ATOM    212  C   ALA A  14      53.159  41.450  26.394  1.00  0.00           C0.      0
ATOM    213  O   ALA A  14      53.426  40.365  25.831  1.00  0.00           O0.      0
ATOM    214  N   GLU A  15      54.047  42.385  26.653  1.00  0.00           N0.      0
ATOM    215  H   GLU A  15      53.668  43.276  26.943  1.00  0.00           H0.      0
ATOM    216  CA  GLU A  15      55.455  42.207  26.367  1.00  0.00           C0.      0
ATOM    217  HA  GLU A  15      55.736  41.159  26.265  1.00  0.00           H0.      0
ATOM    218  CB  GLU A  15      55.821  42.758  24.943  1.00  0.00           C0.      0
ATOM    219  HB2 GLU A  15      55.150  42.300  24.216  1.00  0.00           H0.      0
ATOM    220  HB3 GLU A  15      55.602  43.825  24.896  1.00  0.00           H0.      0
ATOM    221  CG  GLU A  15      57.326  42.492  24.616  1.00  0.00           C0.      0
ATOM    222  HG2 GLU A  15      57.781  41.662  25.155  1.00  0.00           H0.      0
ATOM    223  HG3 GLU A  15      57.409  42.280  23.550  1.00  0.00           H0.      0
ATOM    224  CD  GLU A  15      58.167  43.777  24.815  1.00  0.00           C0.      0
ATOM    225  OE1 GLU A  15      59.376  43.668  25.025  1.00  0.00           O0.      0
ATOM    226  OE2 GLU A  15      57.643  44.871  25.016  1.00  0.00           O0.      0
ATOM    227  C   GLU A  15      56.334  42.835  27.483  1.00  0.00           C0.      0
ATOM    228  O   GLU A  15      56.005  43.923  28.012  1.00  0.00           O0.      0
ATOM    229  N   GLY A  16      57.401  42.169  27.935  1.00  0.00           N0.      0
ATOM    230  H   GLY A  16      57.633  41.330  27.423  1.00  0.00           H0.      0
ATOM    231  CA  GLY A  16      58.086  42.477  29.157  1.00  0.00           C0.      0
ATOM    232  HA2 GLY A  16      58.996  41.880  29.091  1.00  0.00           H0.      0
ATOM    233  HA3 GLY A  16      58.288  43.542  29.271  1.00  0.00           H0.      0
ATOM    234  C   GLY A  16      57.230  41.986  30.419  1.00  0.00           C0.      0
ATOM    235  O   GLY A  16      56.990  40.779  30.674  1.00  0.00           O0.      0
ATOM    236  N   ILE A  17      56.480  42.884  31.044  1.00  0.00           N0.      0
ATOM    237  H   ILE A  17      56.547  43.875  30.861  1.00  0.00           H0.      0
ATOM    238  CA  ILE A  17      55.338  42.602  31.952  1.00  0.00           C0.      0
ATOM    239  HA  ILE A  17      55.744  42.038  32.791  1.00  0.00           H0.      0
ATOM    240  CB  ILE A  17      54.775  43.893  32.555  1.00  0.00           C0.      0
ATOM    241  HB  ILE A  17      54.351  44.608  31.850  1.00  0.00           H0.      0
ATOM    242  CG2 ILE A  17      53.504  43.620  33.422  1.00  0.00           C0.      0
ATOM    243 HG21 ILE A  17      53.693  42.892  34.211  1.00  0.00           H0.      0
ATOM    244 HG22 ILE A  17      53.068  44.516  33.865  1.00  0.00           H0.      0
ATOM    245 HG23 ILE A  17      52.750  43.207  32.752  1.00  0.00           H0.      0
ATOM    246  CG1 ILE A  17      55.889  44.640  33.434  1.00  0.00           C0.      0
ATOM    247 HG12 ILE A  17      55.843  44.261  34.455  1.00  0.00           H0.      0
ATOM    248 HG13 ILE A  17      56.869  44.483  32.983  1.00  0.00           H0.      0
ATOM    249  CD1 ILE A  17      55.522  46.141  33.611  1.00  0.00           C0.      0
ATOM    250 HD11 ILE A  17      54.550  46.277  34.086  1.00  0.00           H0.      0
ATOM    251 HD12 ILE A  17      56.405  46.623  34.031  1.00  0.00           H0.      0
ATOM    252 HD13 ILE A  17      55.447  46.572  32.613  1.00  0.00           H0.      0
ATOM    253  C   ILE A  17      54.244  41.746  31.170  1.00  0.00           C0.      0
ATOM    254  O   ILE A  17      53.818  42.187  30.157  1.00  0.00           O0.      0
ATOM    255  N   PRO A  18      53.865  40.559  31.632  1.00  0.00           N0.      0
ATOM    256  CD  PRO A  18      54.515  39.796  32.632  1.00  0.00           C0.      0
ATOM    257  HD2 PRO A  18      54.116  40.172  33.574  1.00  0.00           H0.      0
ATOM    258  HD3 PRO A  18      55.594  39.945  32.590  1.00  0.00           H0.      0
ATOM    259  CG  PRO A  18      54.246  38.311  32.403  1.00  0.00           C0.      0
ATOM    260  HG2 PRO A  18      53.960  37.748  33.291  1.00  0.00           H0.      0
ATOM    261  HG3 PRO A  18      55.087  37.940  31.817  1.00  0.00           H0.      0
ATOM    262  CB  PRO A  18      52.941  38.370  31.563  1.00  0.00           C0.      0
ATOM    263  HB2 PRO A  18      52.123  38.461  32.278  1.00  0.00           H0.      0
ATOM    264  HB3 PRO A  18      52.875  37.589  30.805  1.00  0.00           H0.      0
ATOM    265  CA  PRO A  18      52.861  39.730  30.864  1.00  0.00           C0.      0
ATOM    266  HA  PRO A  18      53.098  39.566  29.813  1.00  0.00           H0.      0
ATOM    267  C   PRO A  18      51.389  40.247  31.014  1.00  0.00           C0.      0
ATOM    268  O   PRO A  18      51.005  41.099  31.808  1.00  0.00           O0.      0
ATOM    269  N   ASP A  19      50.481  39.595  30.293  1.00  0.00           N0.      0
ATOM    270  H   ASP A  19      50.876  38.929  29.644  1.00  0.00           H0.      0
ATOM    271  CA  ASP A  19      49.090  39.441  30.714  1.00  0.00           C0.      0
ATOM    272  HA  ASP A  19      48.698  40.429  30.954  1.00  0.00           H0.      0
ATOM    273  CB  ASP A  19      48.229  38.918  29.534  1.00  0.00           C0.      0
ATOM    274  HB2 ASP A  19      47.193  38.827  29.860  1.00  0.00           H0.      0
ATOM    275  HB3 ASP A  19      48.352  39.615  28.704  1.00  0.00           H0.      0
ATOM    276  CG  ASP A  19      48.667  37.526  29.001  1.00  0.00           C0.      0
ATOM    277  OD1 ASP A  19      47.764  36.880  28.521  1.00  0.00           O0.      0
ATOM    278  OD2 ASP A  19      49.832  37.168  28.898  1.00  0.00           O0.      0
ATOM    279  C   ASP A  19      49.048  38.487  31.978  1.00  0.00           C0.      0
ATOM    280  O   ASP A  19      48.741  37.263  31.827  1.00  0.00           O0.      0
ATOM    281  N   GLN A  20      49.453  38.979  33.099  1.00  0.00           N0.      0
ATOM    282  H   GLN A  20      49.782  39.928  33.202  1.00  0.00           H0.      0
ATOM    283  CA  GLN A  20      49.810  38.161  34.324  1.00  0.00           C0.      0
ATOM    284  HA  GLN A  20      50.183  37.167  34.077  1.00  0.00           H0.      0
ATOM    285  CB  GLN A  20      50.771  38.876  35.235  1.00  0.00           C0.      0
ATOM    286  HB2 GLN A  20      51.154  38.270  36.056  1.00  0.00           H0.      0
ATOM    287  HB3 GLN A  20      51.640  39.191  34.658  1.00  0.00           H0.      0
ATOM    288  CG  GLN A  20      50.105  40.094  35.952  1.00  0.00           C0.      0
ATOM    289  HG2 GLN A  20      49.517  40.624  35.203  1.00  0.00           H0.      0
ATOM    290  HG3 GLN A  20      49.485  39.752  36.780  1.00  0.00           H0.      0
ATOM    291  CD  GLN A  20      51.185  40.968  36.550  1.00  0.00           C0.      0
ATOM    292  OE1 GLN A  20      51.555  40.874  37.663  1.00  0.00           O0.      0
ATOM    293  NE2 GLN A  20      51.762  41.963  35.867  1.00  0.00           N0.      0
ATOM    294 HE21 GLN A  20      52.337  42.602  36.398  1.00  0.00           H0.      0
ATOM    295 HE22 GLN A  20      51.498  42.201  34.921  1.00  0.00           H0.      0
ATOM    296  C   GLN A  20      48.419  37.805  35.014  1.00  0.00           C0.      0
ATOM    297  O   GLN A  20      48.401  36.780  35.720  1.00  0.00           O0.      0
ATOM    298  N   TYR A  21      47.326  38.477  34.784  1.00  0.00           N0.      0
ATOM    299  H   TYR A  21      47.434  39.273  34.172  1.00  0.00           H0.      0
ATOM    300  CA  TYR A  21      46.001  38.181  35.312  1.00  0.00           C0.      0
ATOM    301  HA  TYR A  21      46.128  37.650  36.256  1.00  0.00           H0.      0
ATOM    302  CB  TYR A  21      45.356  39.448  35.798  1.00  0.00           C0.      0
ATOM    303  HB2 TYR A  21      45.092  40.053  34.930  1.00  0.00           H0.      0
ATOM    304  HB3 TYR A  21      44.370  39.144  36.148  1.00  0.00           H0.      0
ATOM    305  CG  TYR A  21      46.212  40.201  36.859  1.00  0.00           C0.      0
ATOM    306  CD1 TYR A  21      47.016  41.372  36.656  1.00  0.00           C0.      0
ATOM    307  HD1 TYR A  21      47.148  41.743  35.650  1.00  0.00           H0.      0
ATOM    308  CE1 TYR A  21      47.730  41.986  37.729  1.00  0.00           C0.      0
ATOM    309  HE1 TYR A  21      48.418  42.801  37.558  1.00  0.00           H0.      0
ATOM    310  CZ  TYR A  21      47.611  41.501  39.023  1.00  0.00           C0.      0
ATOM    311  OH  TYR A  21      48.324  42.049  40.062  1.00  0.00           O0.      0
ATOM    312  HH  TYR A  21      48.594  42.960  39.928  1.00  0.00           H0.      0
ATOM    313  CE2 TYR A  21      46.643  40.463  39.291  1.00  0.00           C0.      0
ATOM    314  HE2 TYR A  21      46.502  40.138  40.311  1.00  0.00           H0.      0
ATOM    315  CD2 TYR A  21      46.054  39.824  38.190  1.00  0.00           C0.      0
ATOM    316  HD2 TYR A  21      45.407  39.019  38.506  1.00  0.00           H0.      0
ATOM    317  C   TYR A  21      45.135  37.412  34.375  1.00  0.00           C0.      0
ATOM    318  O   TYR A  21      44.073  36.899  34.805  1.00  0.00           O0.      0
ATOM    319  N   ALA A  22      45.441  37.233  33.087  1.00  0.00           N0.      0
ATOM    320  H   ALA A  22      46.158  37.832  32.705  1.00  0.00           H0.      0
ATOM    321  CA  ALA A  22      44.615  36.557  32.152  1.00  0.00           C0.      0
ATOM    322  HA  ALA A  22      43.574  36.762  32.405  1.00  0.00           H0.      0
ATOM    323  CB  ALA A  22      44.905  37.061  30.756  1.00  0.00           C0.      0
ATOM    324  HB1 ALA A  22      45.931  36.889  30.431  1.00  0.00           H0.      0
ATOM    325  HB2 ALA A  22      44.232  36.619  30.021  1.00  0.00           H0.      0
ATOM    326  HB3 ALA A  22      44.856  38.148  30.708  1.00  0.00           H0.      0
ATOM    327  C   ALA A  22      44.600  35.053  32.252  1.00  0.00           C0.      0
ATOM    328  O   ALA A  22      43.564  34.491  31.865  1.00  0.00           O0.      0
ATOM    329  N   ASP A  23      45.561  34.389  32.829  1.00  0.00           N0.      0
ATOM    330  H   ASP A  23      46.375  34.884  33.164  1.00  0.00           H0.      0
ATOM    331  CA  ASP A  23      45.596  32.916  33.094  1.00  0.00           C0.      0
ATOM    332  HA  ASP A  23      45.160  32.407  32.235  1.00  0.00           H0.      0
ATOM    333  CB  ASP A  23      47.037  32.366  33.265  1.00  0.00           C0.      0
ATOM    334  HB2 ASP A  23      46.924  31.296  33.438  1.00  0.00           H0.      0
ATOM    335  HB3 ASP A  23      47.495  32.424  32.278  1.00  0.00           H0.      0
ATOM    336  CG  ASP A  23      47.944  32.945  34.349  1.00  0.00           C0.      0
ATOM    337  OD1 ASP A  23      49.139  32.615  34.344  1.00  0.00           O0.      0
ATOM    338  OD2 ASP A  23      47.387  33.607  35.222  1.00  0.00           O0.      0
ATOM    339  C   ASP A  23      44.721  32.524  34.285  1.00  0.00           C0.      0
ATOM    340  O   ASP A  23      44.342  31.365  34.481  1.00  0.00           O0.      0
ATOM    341  N   GLY A  24      44.335  33.575  35.050  1.00  0.00           N0.      0
ATOM    342  H   GLY A  24      44.639  34.472  34.698  1.00  0.00           H0.      0
ATOM    343  CA  GLY A  24      43.652  33.454  36.344  1.00  0.00           C0.      0
ATOM    344  HA2 GLY A  24      43.769  34.474  36.710  1.00  0.00           H0.      0
ATOM    345  HA3 GLY A  24      42.597  33.296  36.117  1.00  0.00           H0.      0
ATOM    346  C   GLY A  24      44.184  32.564  37.426  1.00  0.00           C0.      0
ATOM    347  O   GLY A  24      43.442  32.193  38.347  1.00  0.00           O0.      0
ATOM    348  N   GLU A  25      45.401  32.072  37.296  1.00  0.00           N0.      0
ATOM    349  H   GLU A  25      45.929  32.410  36.504  1.00  0.00           H0.      0
ATOM    350  CA  GLU A  25      46.214  31.318  38.249  1.00  0.00           C0.      0
ATOM    351  HA  GLU A  25      45.648  30.460  38.610  1.00  0.00           H0.      0
ATOM    352  CB  GLU A  25      47.525  30.852  37.526  1.00  0.00           C0.      0
ATOM    353  HB2 GLU A  25      47.774  31.616  36.789  1.00  0.00           H0.      0
ATOM    354  HB3 GLU A  25      48.306  30.669  38.263  1.00  0.00           H0.      0
ATOM    355  CG  GLU A  25      47.430  29.580  36.674  1.00  0.00           C0.      0
ATOM    356  HG2 GLU A  25      46.774  29.832  35.841  1.00  0.00           H0.      0
ATOM    357  HG3 GLU A  25      48.404  29.220  36.344  1.00  0.00           H0.      0
ATOM    358  CD  GLU A  25      46.721  28.470  37.491  1.00  0.00           C0.      0
ATOM    359  OE1 GLU A  25      47.143  28.183  38.637  1.00  0.00           O0.      0
ATOM    360  OE2 GLU A  25      45.701  27.924  36.993  1.00  0.00           O0.      0
ATOM    361  C   GLU A  25      46.654  32.124  39.454  1.00  0.00           C0.      0
ATOM    362  O   GLU A  25      46.448  31.700  40.586  1.00  0.00           O0.      0
ATOM    363  N   ALA A  26      46.891  33.408  39.384  1.00  0.00           N0.      0
ATOM    364  H   ALA A  26      46.924  33.837  38.470  1.00  0.00           H0.      0
ATOM    365  CA  ALA A  26      46.773  34.380  40.514  1.00  0.00           C0.      0
ATOM    366  HA  ALA A  26      47.168  33.860  41.387  1.00  0.00           H0.      0
ATOM    367  CB  ALA A  26      47.642  35.682  40.242  1.00  0.00           C0.      0
ATOM    368  HB1 ALA A  26      47.689  36.333  41.115  1.00  0.00           H0.      0
ATOM    369  HB2 ALA A  26      48.622  35.335  39.914  1.00  0.00           H0.      0
ATOM    370  HB3 ALA A  26      47.205  36.312  39.467  1.00  0.00           H0.      0
ATOM    371  C   ALA A  26      45.330  34.693  40.900  1.00  0.00           C0.      0
ATOM    372  O   ALA A  26      45.049  34.629  42.086  1.00  0.00           O0.      0
ATOM    373  N   ALA A  27      44.378  34.883  39.982  1.00  0.00           N0.      0
ATOM    374  H   ALA A  27      44.647  34.956  39.012  1.00  0.00           H0.      0
ATOM    375  CA  ALA A  27      42.989  35.221  40.224  1.00  0.00           C0.      0
ATOM    376  HA  ALA A  27      43.046  36.150  40.791  1.00  0.00           H0.      0
ATOM    377  CB  ALA A  27      42.413  35.467  38.792  1.00  0.00           C0.      0
ATOM    378  HB1 ALA A  27      43.066  36.035  38.129  1.00  0.00           H0.      0
ATOM    379  HB2 ALA A  27      42.237  34.463  38.408  1.00  0.00           H0.      0
ATOM    380  HB3 ALA A  27      41.405  35.876  38.863  1.00  0.00           H0.      0
ATOM    381  C   ALA A  27      42.216  34.199  41.060  1.00  0.00           C0.      0
ATOM    382  O   ALA A  27      41.404  34.522  41.866  1.00  0.00           O0.      0
ATOM    383  N   ARG A  28      42.542  32.884  40.840  1.00  0.00           N0.      0
ATOM    384  H   ARG A  28      43.184  32.659  40.093  1.00  0.00           H0.      0
ATOM    385  CA  ARG A  28      41.987  31.727  41.604  1.00  0.00           C0.      0
ATOM    386  HA  ARG A  28      40.900  31.783  41.550  1.00  0.00           H0.      0
ATOM    387  CB  ARG A  28      42.510  30.444  40.897  1.00  0.00           C0.      0
ATOM    388  HB2 ARG A  28      42.305  30.532  39.830  1.00  0.00           H0.      0
ATOM    389  HB3 ARG A  28      43.545  30.282  41.196  1.00  0.00           H0.      0
ATOM    390  CG  ARG A  28      41.682  29.243  41.402  1.00  0.00           C0.      0
ATOM    391  HG2 ARG A  28      41.733  29.186  42.489  1.00  0.00           H0.      0
ATOM    392  HG3 ARG A  28      40.685  29.202  40.962  1.00  0.00           H0.      0
ATOM    393  CD  ARG A  28      42.381  27.974  40.883  1.00  0.00           C0.      0
ATOM    394  HD2 ARG A  28      41.745  27.090  40.880  1.00  0.00           H0.      0
ATOM    395  HD3 ARG A  28      42.679  28.133  39.847  1.00  0.00           H0.      0
ATOM    396  NE  ARG A  28      43.648  27.775  41.599  1.00  0.00           N0.      0
ATOM    397  HE  ARG A  28      44.364  28.459  41.401  1.00  0.00           H0.      0
ATOM    398  CZ  ARG A  28      44.036  26.801  42.333  1.00  0.00           C0.      0
ATOM    399  NH1 ARG A  28      43.162  26.035  42.930  1.00  0.00           N0.      0
ATOM    400 HH11 ARG A  28      42.172  25.933  42.760  1.00  0.00           H0.      0
ATOM    401 HH12 ARG A  28      43.578  25.423  43.618  1.00  0.00           H0.      0
ATOM    402  NH2 ARG A  28      45.242  26.691  42.762  1.00  0.00           N0.      0
ATOM    403 HH21 ARG A  28      45.925  27.352  42.419  1.00  0.00           H0.      0
ATOM    404 HH22 ARG A  28      45.413  25.880  43.339  1.00  0.00           H0.      0
ATOM    405  C   ARG A  28      42.319  31.736  43.035  1.00  0.00           C0.      0
ATOM    406  O   ARG A  28      41.504  31.308  43.918  1.00  0.00           O0.      0
ATOM    407  N   VAL A  29      43.531  32.310  43.342  1.00  0.00           N0.      0
ATOM    408  H   VAL A  29      44.091  32.560  42.540  1.00  0.00           H0.      0
ATOM    409  CA  VAL A  29      44.029  32.234  44.714  1.00  0.00           C0.      0
ATOM    410  HA  VAL A  29      43.268  31.847  45.392  1.00  0.00           H0.      0
ATOM    411  CB  VAL A  29      45.244  31.311  44.917  1.00  0.00           C0.      0
ATOM    412  HB  VAL A  29      45.297  31.166  45.996  1.00  0.00           H0.      0
ATOM    413  CG1 VAL A  29      44.992  29.879  44.248  1.00  0.00           C0.      0
ATOM    414 HG11 VAL A  29      44.089  29.405  44.632  1.00  0.00           H0.      0
ATOM    415 HG12 VAL A  29      45.015  29.923  43.159  1.00  0.00           H0.      0
ATOM    416 HG13 VAL A  29      45.815  29.221  44.529  1.00  0.00           H0.      0
ATOM    417  CG2 VAL A  29      46.578  31.820  44.346  1.00  0.00           C0.      0
ATOM    418 HG21 VAL A  29      47.030  32.254  45.238  1.00  0.00           H0.      0
ATOM    419 HG22 VAL A  29      47.282  31.087  43.954  1.00  0.00           H0.      0
ATOM    420 HG23 VAL A  29      46.358  32.499  43.522  1.00  0.00           H0.      0
ATOM    421  C   VAL A  29      44.147  33.579  45.371  1.00  0.00           C0.      0
ATOM    422  O   VAL A  29      44.734  33.633  46.499  1.00  0.00           O0.      0
ATOM    423  N   TRP A  30      43.698  34.692  44.761  1.00  0.00           N0.      0
ATOM    424  H   TRP A  30      43.253  34.601  43.860  1.00  0.00           H0.      0
ATOM    425  CA  TRP A  30      43.889  36.109  45.166  1.00  0.00           C0.      0
ATOM    426  HA  TRP A  30      44.965  36.275  45.121  1.00  0.00           H0.      0
ATOM    427  CB  TRP A  30      43.367  36.979  44.091  1.00  0.00           C0.      0
ATOM    428  HB2 TRP A  30      43.622  36.556  43.120  1.00  0.00           H0.      0
ATOM    429  HB3 TRP A  30      42.292  36.801  44.094  1.00  0.00           H0.      0
ATOM    430  CG  TRP A  30      43.823  38.422  44.113  1.00  0.00           C0.      0
ATOM    431  CD1 TRP A  30      43.232  39.449  44.827  1.00  0.00           C0.      0
ATOM    432  HD1 TRP A  30      42.308  39.257  45.353  1.00  0.00           H0.      0
ATOM    433  NE1 TRP A  30      44.004  40.527  44.765  1.00  0.00           N0.      0
ATOM    434  HE1 TRP A  30      43.705  41.443  45.070  1.00  0.00           H0.      0
ATOM    435  CE2 TRP A  30      45.201  40.331  44.080  1.00  0.00           C0.      0
ATOM    436  CZ2 TRP A  30      46.342  41.063  43.708  1.00  0.00           C0.      0
ATOM    437  HZ2 TRP A  30      46.399  42.069  44.097  1.00  0.00           H0.      0
ATOM    438  CH2 TRP A  30      47.279  40.584  42.876  1.00  0.00           C0.      0
ATOM    439  HH2 TRP A  30      48.089  41.196  42.509  1.00  0.00           H0.      0
ATOM    440  CZ3 TRP A  30      47.259  39.206  42.583  1.00  0.00           C0.      0
ATOM    441  HZ3 TRP A  30      47.995  38.748  41.938  1.00  0.00           H0.      0
ATOM    442  CE3 TRP A  30      46.212  38.382  43.061  1.00  0.00           C0.      0
ATOM    443  HE3 TRP A  30      46.222  37.338  42.784  1.00  0.00           H0.      0
ATOM    444  CD2 TRP A  30      45.105  38.934  43.725  1.00  0.00           C0.      0
ATOM    445  C   TRP A  30      43.358  36.500  46.526  1.00  0.00           C0.      0
ATOM    446  O   TRP A  30      44.026  37.180  47.315  1.00  0.00           O0.      0
ATOM    447  N   GLN A  31      42.185  35.954  46.845  1.00  0.00           N0.      0
ATOM    448  H   GLN A  31      41.717  35.425  46.123  1.00  0.00           H0.      0
ATOM    449  CA  GLN A  31      41.532  36.184  48.127  1.00  0.00           C0.      0
ATOM    450  HA  GLN A  31      41.568  37.260  48.299  1.00  0.00           H0.      0
ATOM    451  CB  GLN A  31      39.988  35.864  48.134  1.00  0.00           C0.      0
ATOM    452  HB2 GLN A  31      39.919  34.832  47.790  1.00  0.00           H0.      0
ATOM    453  HB3 GLN A  31      39.668  35.975  49.170  1.00  0.00           H0.      0
ATOM    454  CG  GLN A  31      39.193  36.850  47.245  1.00  0.00           C0.      0
ATOM    455  HG2 GLN A  31      39.008  37.773  47.794  1.00  0.00           H0.      0
ATOM    456  HG3 GLN A  31      39.849  37.066  46.402  1.00  0.00           H0.      0
ATOM    457  CD  GLN A  31      37.916  36.192  46.871  1.00  0.00           C0.      0
ATOM    458  OE1 GLN A  31      37.659  35.837  45.730  1.00  0.00           O0.      0
ATOM    459  NE2 GLN A  31      36.983  36.145  47.726  1.00  0.00           N0.      0
ATOM    460 HE21 GLN A  31      36.120  35.739  47.393  1.00  0.00           H0.      0
ATOM    461 HE22 GLN A  31      36.961  36.546  48.653  1.00  0.00           H0.      0
ATOM    462  C   GLN A  31      42.324  35.504  49.310  1.00  0.00           C0.      0
ATOM    463  O   GLN A  31      42.415  35.902  50.435  1.00  0.00           O0.      0
ATOM    464  N   LEU A  32      42.912  34.347  49.004  1.00  0.00           N0.      0
ATOM    465  H   LEU A  32      42.812  34.010  48.058  1.00  0.00           H0.      0
ATOM    466  CA  LEU A  32      43.887  33.614  49.852  1.00  0.00           C0.      0
ATOM    467  HA  LEU A  32      43.529  33.621  50.881  1.00  0.00           H0.      0
ATOM    468  CB  LEU A  32      43.960  32.172  49.331  1.00  0.00           C0.      0
ATOM    469  HB2 LEU A  32      44.438  32.076  48.356  1.00  0.00           H0.      0
ATOM    470  HB3 LEU A  32      44.633  31.620  49.986  1.00  0.00           H0.      0
ATOM    471  CG  LEU A  32      42.605  31.438  49.284  1.00  0.00           C0.      0
ATOM    472  HG  LEU A  32      41.888  31.924  48.623  1.00  0.00           H0.      0
ATOM    473  CD1 LEU A  32      42.852  30.033  48.771  1.00  0.00           C0.      0
ATOM    474 HD11 LEU A  32      41.932  29.563  48.425  1.00  0.00           H0.      0
ATOM    475 HD12 LEU A  32      43.443  30.065  47.856  1.00  0.00           H0.      0
ATOM    476 HD13 LEU A  32      43.263  29.422  49.575  1.00  0.00           H0.      0
ATOM    477  CD2 LEU A  32      41.923  31.417  50.682  1.00  0.00           C0.      0
ATOM    478 HD21 LEU A  32      42.559  30.826  51.341  1.00  0.00           H0.      0
ATOM    479 HD22 LEU A  32      41.854  32.393  51.162  1.00  0.00           H0.      0
ATOM    480 HD23 LEU A  32      40.916  31.004  50.729  1.00  0.00           H0.      0
ATOM    481  C   LEU A  32      45.304  34.180  49.885  1.00  0.00           C0.      0
ATOM    482  O   LEU A  32      45.979  34.071  50.904  1.00  0.00           O0.      0
ATOM    483  N   TYR A  33      45.751  34.902  48.819  1.00  0.00           N0.      0
ATOM    484  H   TYR A  33      45.123  34.893  48.028  1.00  0.00           H0.      0
ATOM    485  CA  TYR A  33      46.903  35.792  48.878  1.00  0.00           C0.      0
ATOM    486  HA  TYR A  33      47.638  35.272  49.493  1.00  0.00           H0.      0
ATOM    487  CB  TYR A  33      47.384  36.081  47.409  1.00  0.00           C0.      0
ATOM    488  HB2 TYR A  33      47.814  35.195  46.940  1.00  0.00           H0.      0
ATOM    489  HB3 TYR A  33      46.555  36.409  46.783  1.00  0.00           H0.      0
ATOM    490  CG  TYR A  33      48.342  37.225  47.253  1.00  0.00           C0.      0
ATOM    491  CD1 TYR A  33      48.024  38.248  46.329  1.00  0.00           C0.      0
ATOM    492  HD1 TYR A  33      47.076  38.279  45.812  1.00  0.00           H0.      0
ATOM    493  CE1 TYR A  33      48.894  39.363  46.186  1.00  0.00           C0.      0
ATOM    494  HE1 TYR A  33      48.550  40.157  45.540  1.00  0.00           H0.      0
ATOM    495  CZ  TYR A  33      50.087  39.427  46.924  1.00  0.00           C0.      0
ATOM    496  OH  TYR A  33      50.793  40.535  46.732  1.00  0.00           O0.      0
ATOM    497  HH  TYR A  33      50.232  41.293  46.911  1.00  0.00           H0.      0
ATOM    498  CE2 TYR A  33      50.421  38.359  47.850  1.00  0.00           C0.      0
ATOM    499  HE2 TYR A  33      51.374  38.461  48.348  1.00  0.00           H0.      0
ATOM    500  CD2 TYR A  33      49.571  37.235  47.988  1.00  0.00           C0.      0
ATOM    501  HD2 TYR A  33      49.840  36.366  48.570  1.00  0.00           H0.      0
ATOM    502  C   TYR A  33      46.628  37.096  49.718  1.00  0.00           C0.      0
ATOM    503  O   TYR A  33      47.508  37.519  50.508  1.00  0.00           O0.      0
ATOM    504  N   ILE A  34      45.396  37.648  49.690  1.00  0.00           N0.      0
ATOM    505  H   ILE A  34      44.817  37.331  48.925  1.00  0.00           H0.      0
ATOM    506  CA  ILE A  34      44.922  38.710  50.654  1.00  0.00           C0.      0
ATOM    507  HA  ILE A  34      45.670  39.503  50.634  1.00  0.00           H0.      0
ATOM    508  CB  ILE A  34      43.632  39.425  50.224  1.00  0.00           C0.      0
ATOM    509  HB  ILE A  34      42.871  38.668  50.035  1.00  0.00           H0.      0
ATOM    510  CG2 ILE A  34      43.099  40.450  51.200  1.00  0.00           C0.      0
ATOM    511 HG21 ILE A  34      43.919  41.163  51.286  1.00  0.00           H0.      0
ATOM    512 HG22 ILE A  34      42.207  40.923  50.789  1.00  0.00           H0.      0
ATOM    513 HG23 ILE A  34      42.939  39.940  52.150  1.00  0.00           H0.      0
ATOM    514  CG1 ILE A  34      43.923  40.108  48.870  1.00  0.00           C0.      0
ATOM    515 HG12 ILE A  34      44.601  40.960  48.919  1.00  0.00           H0.      0
ATOM    516 HG13 ILE A  34      44.499  39.476  48.195  1.00  0.00           H0.      0
ATOM    517  CD1 ILE A  34      42.704  40.398  48.043  1.00  0.00           C0.      0
ATOM    518 HD11 ILE A  34      43.115  41.022  47.249  1.00  0.00           H0.      0
ATOM    519 HD12 ILE A  34      42.388  39.471  47.564  1.00  0.00           H0.      0
ATOM    520 HD13 ILE A  34      41.848  40.835  48.557  1.00  0.00           H0.      0
ATOM    521  C   ILE A  34      44.724  38.146  52.044  1.00  0.00           C0.      0
ATOM    522  O   ILE A  34      45.033  38.855  53.028  1.00  0.00           O0.      0
ATOM    523  N   GLY A  35      44.307  36.905  52.188  1.00  0.00           N0.      0
ATOM    524  H   GLY A  35      43.865  36.478  51.387  1.00  0.00           H0.      0
ATOM    525  CA  GLY A  35      43.994  36.281  53.460  1.00  0.00           C0.      0
ATOM    526  HA2 GLY A  35      44.003  35.210  53.261  1.00  0.00           H0.      0
ATOM    527  HA3 GLY A  35      44.691  36.561  54.251  1.00  0.00           H0.      0
ATOM    528  C   GLY A  35      42.699  36.833  54.009  1.00  0.00           C0.      0
ATOM    529  O   GLY A  35      41.676  36.958  53.275  1.00  0.00           O0.      0
ATOM    530  N   ASP A  36      42.649  37.059  55.311  1.00  0.00           N0.      0
ATOM    531  H   ASP A  36      43.469  36.848  55.863  1.00  0.00           H0.      0
ATOM    532  CA  ASP A  36      41.398  37.378  56.030  1.00  0.00           C0.      0
ATOM    533  HA  ASP A  36      40.561  36.816  55.616  1.00  0.00           H0.      0
ATOM    534  CB  ASP A  36      41.501  37.153  57.516  1.00  0.00           C0.      0
ATOM    535  HB2 ASP A  36      41.815  36.119  57.658  1.00  0.00           H0.      0
ATOM    536  HB3 ASP A  36      42.365  37.708  57.881  1.00  0.00           H0.      0
ATOM    537  CG  ASP A  36      40.319  37.470  58.233  1.00  0.00           C0.      0
ATOM    538  OD1 ASP A  36      39.226  37.853  57.736  1.00  0.00           O0.      0
ATOM    539  OD2 ASP A  36      40.415  37.280  59.430  1.00  0.00           O0.      0
ATOM    540  C   ASP A  36      41.032  38.865  55.752  1.00  0.00           C0.      0
ATOM    541  O   ASP A  36      41.746  39.742  56.223  1.00  0.00           O0.      0
ATOM    542  N   THR A  37      39.944  39.121  55.006  1.00  0.00           N0.      0
ATOM    543  H   THR A  37      39.352  38.343  54.756  1.00  0.00           H0.      0
ATOM    544  CA  THR A  37      39.508  40.498  54.664  1.00  0.00           C0.      0
ATOM    545  HA  THR A  37      40.325  40.849  54.033  1.00  0.00           H0.      0
ATOM    546  CB  THR A  37      38.188  40.352  53.929  1.00  0.00           C0.      0
ATOM    547  HB  THR A  37      37.471  39.879  54.601  1.00  0.00           H0.      0
ATOM    548  CG2 THR A  37      37.549  41.565  53.319  1.00  0.00           C0.      0
ATOM    549 HG21 THR A  37      36.686  41.216  52.751  1.00  0.00           H0.      0
ATOM    550 HG22 THR A  37      37.210  42.266  54.081  1.00  0.00           H0.      0
ATOM    551 HG23 THR A  37      38.280  42.078  52.694  1.00  0.00           H0.      0
ATOM    552  OG1 THR A  37      38.396  39.447  52.855  1.00  0.00           O0.      0
ATOM    553  HG1 THR A  37      38.074  38.550  52.974  1.00  0.00           H0.      0
ATOM    554  C   THR A  37      39.366  41.464  55.834  1.00  0.00           C0.      0
ATOM    555  O   THR A  37      39.558  42.662  55.680  1.00  0.00           O0.      0
ATOM    556  N   ARG A  38      39.035  40.987  57.036  1.00  0.00           N0.      0
ATOM    557  H   ARG A  38      38.884  40.000  57.183  1.00  0.00           H0.      0
ATOM    558  CA  ARG A  38      39.055  41.756  58.323  1.00  0.00           C0.      0
ATOM    559  HA  ARG A  38      38.342  42.572  58.200  1.00  0.00           H0.      0
ATOM    560  CB  ARG A  38      38.812  40.988  59.639  1.00  0.00           C0.      0
ATOM    561  HB2 ARG A  38      39.559  40.196  59.694  1.00  0.00           H0.      0
ATOM    562  HB3 ARG A  38      38.961  41.576  60.545  1.00  0.00           H0.      0
ATOM    563  CG  ARG A  38      37.319  40.516  59.608  1.00  0.00           C0.      0
ATOM    564  HG2 ARG A  38      36.645  41.372  59.562  1.00  0.00           H0.      0
ATOM    565  HG3 ARG A  38      37.203  39.882  58.729  1.00  0.00           H0.      0
ATOM    566  CD  ARG A  38      37.088  39.555  60.775  1.00  0.00           C0.      0
ATOM    567  HD2 ARG A  38      37.124  40.020  61.761  1.00  0.00           H0.      0
ATOM    568  HD3 ARG A  38      36.117  39.063  60.723  1.00  0.00           H0.      0
ATOM    569  NE  ARG A  38      38.105  38.492  60.890  1.00  0.00           N0.      0
ATOM    570  HE  ARG A  38      38.696  38.271  60.101  1.00  0.00           H0.      0
ATOM    571  CZ  ARG A  38      38.204  37.551  61.821  1.00  0.00           C0.      0
ATOM    572  NH1 ARG A  38      37.498  37.620  62.869  1.00  0.00           N0.      0
ATOM    573 HH11 ARG A  38      36.831  38.378  62.835  1.00  0.00           H0.      0
ATOM    574 HH12 ARG A  38      37.481  36.865  63.540  1.00  0.00           H0.      0
ATOM    575  NH2 ARG A  38      39.074  36.624  61.741  1.00  0.00           N0.      0
ATOM    576 HH21 ARG A  38      39.675  36.632  60.929  1.00  0.00           H0.      0
ATOM    577 HH22 ARG A  38      39.223  36.039  62.552  1.00  0.00           H0.      0
ATOM    578  C   ARG A  38      40.425  42.445  58.474  1.00  0.00           C0.      0
ATOM    579  O   ARG A  38      40.466  43.662  58.846  1.00  0.00           O0.      0
ATOM    580  N   SER A  39      41.524  41.703  58.173  1.00  0.00           N0.      0
ATOM    581  H   SER A  39      41.457  40.759  57.818  1.00  0.00           H0.      0
ATOM    582  CA  SER A  39      42.917  42.166  58.448  1.00  0.00           C0.      0
ATOM    583  HA  SER A  39      43.133  42.538  59.450  1.00  0.00           H0.      0
ATOM    584  CB  SER A  39      43.893  40.949  58.417  1.00  0.00           C0.      0
ATOM    585  HB2 SER A  39      43.653  40.411  59.334  1.00  0.00           H0.      0
ATOM    586  HB3 SER A  39      43.745  40.417  57.477  1.00  0.00           H0.      0
ATOM    587  OG  SER A  39      45.266  41.367  58.495  1.00  0.00           O0.      0
ATOM    588  HG  SER A  39      45.747  40.574  58.742  1.00  0.00           H0.      0
ATOM    589  C   SER A  39      43.371  43.245  57.474  1.00  0.00           C0.      0
ATOM    590  O   SER A  39      44.044  44.221  57.832  1.00  0.00           O0.      0
ATOM    591  N   ARG A  40      42.999  43.065  56.162  1.00  0.00           N0.      0
ATOM    592  H   ARG A  40      42.502  42.218  55.928  1.00  0.00           H0.      0
ATOM    593  CA  ARG A  40      43.112  44.156  55.174  1.00  0.00           C0.      0
ATOM    594  HA  ARG A  40      44.135  44.532  55.192  1.00  0.00           H0.      0
ATOM    595  CB  ARG A  40      42.694  43.667  53.739  1.00  0.00           C0.      0
ATOM    596  HB2 ARG A  40      43.209  42.744  53.474  1.00  0.00           H0.      0
ATOM    597  HB3 ARG A  40      41.614  43.519  53.776  1.00  0.00           H0.      0
ATOM    598  CG  ARG A  40      42.903  44.878  52.747  1.00  0.00           C0.      0
ATOM    599  HG2 ARG A  40      42.041  45.539  52.833  1.00  0.00           H0.      0
ATOM    600  HG3 ARG A  40      43.814  45.442  52.950  1.00  0.00           H0.      0
ATOM    601  CD  ARG A  40      42.983  44.330  51.365  1.00  0.00           C0.      0
ATOM    602  HD2 ARG A  40      43.821  43.651  51.206  1.00  0.00           H0.      0
ATOM    603  HD3 ARG A  40      42.058  43.767  51.247  1.00  0.00           H0.      0
ATOM    604  NE  ARG A  40      42.898  45.371  50.334  1.00  0.00           N0.      0
ATOM    605  HE  ARG A  40      42.490  46.275  50.520  1.00  0.00           H0.      0
ATOM    606  CZ  ARG A  40      43.290  45.218  49.103  1.00  0.00           C0.      0
ATOM    607  NH1 ARG A  40      43.816  44.113  48.565  1.00  0.00           N0.      0
ATOM    608 HH11 ARG A  40      44.472  43.656  49.182  1.00  0.00           H0.      0
ATOM    609 HH12 ARG A  40      44.085  44.165  47.593  1.00  0.00           H0.      0
ATOM    610  NH2 ARG A  40      43.050  46.112  48.135  1.00  0.00           N0.      0
ATOM    611 HH21 ARG A  40      42.371  46.847  48.270  1.00  0.00           H0.      0
ATOM    612 HH22 ARG A  40      43.506  46.060  47.235  1.00  0.00           H0.      0
ATOM    613  C   ARG A  40      42.294  45.379  55.625  1.00  0.00           C0.      0
ATOM    614  O   ARG A  40      42.849  46.469  55.742  1.00  0.00           O0.      0
ATOM    615  N   THR A  41      41.036  45.170  55.949  1.00  0.00           N0.      0
ATOM    616  H   THR A  41      40.613  44.255  55.873  1.00  0.00           H0.      0
ATOM    617  CA  THR A  41      40.107  46.281  56.192  1.00  0.00           C0.      0
ATOM    618  HA  THR A  41      40.157  46.966  55.346  1.00  0.00           H0.      0
ATOM    619  CB  THR A  41      38.669  45.765  56.405  1.00  0.00           C0.      0
ATOM    620  HB  THR A  41      38.669  45.159  57.310  1.00  0.00           H0.      0
ATOM    621  CG2 THR A  41      37.536  46.835  56.524  1.00  0.00           C0.      0
ATOM    622 HG21 THR A  41      37.437  47.426  55.614  1.00  0.00           H0.      0
ATOM    623 HG22 THR A  41      36.646  46.302  56.860  1.00  0.00           H0.      0
ATOM    624 HG23 THR A  41      37.769  47.506  57.350  1.00  0.00           H0.      0
ATOM    625  OG1 THR A  41      38.138  44.911  55.404  1.00  0.00           O0.      0
ATOM    626  HG1 THR A  41      38.561  44.054  55.489  1.00  0.00           H0.      0
ATOM    627  C   THR A  41      40.471  47.193  57.358  1.00  0.00           C0.      0
ATOM    628  O   THR A  41      40.285  48.385  57.399  1.00  0.00           O0.      0
ATOM    629  N   ALA A  42      41.157  46.534  58.318  1.00  0.00           N0.      0
ATOM    630  H   ALA A  42      41.169  45.524  58.332  1.00  0.00           H0.      0
ATOM    631  CA  ALA A  42      41.662  47.227  59.515  1.00  0.00           C0.      0
ATOM    632  HA  ALA A  42      40.853  47.731  60.042  1.00  0.00           H0.      0
ATOM    633  CB  ALA A  42      42.172  46.125  60.439  1.00  0.00           C0.      0
ATOM    634  HB1 ALA A  42      42.550  46.501  61.390  1.00  0.00           H0.      0
ATOM    635  HB2 ALA A  42      41.375  45.401  60.607  1.00  0.00           H0.      0
ATOM    636  HB3 ALA A  42      42.949  45.508  59.988  1.00  0.00           H0.      0
ATOM    637  C   ALA A  42      42.680  48.355  59.151  1.00  0.00           C0.      0
ATOM    638  O   ALA A  42      42.855  49.327  59.926  1.00  0.00           O0.      0
ATOM    639  N   GLU A  43      43.447  48.199  58.087  1.00  0.00           N0.      0
ATOM    640  H   GLU A  43      43.363  47.313  57.610  1.00  0.00           H0.      0
ATOM    641  CA  GLU A  43      44.594  49.066  57.805  1.00  0.00           C0.      0
ATOM    642  HA  GLU A  43      44.984  49.310  58.793  1.00  0.00           H0.      0
ATOM    643  CB  GLU A  43      45.621  48.324  56.963  1.00  0.00           C0.      0
ATOM    644  HB2 GLU A  43      45.151  47.998  56.035  1.00  0.00           H0.      0
ATOM    645  HB3 GLU A  43      46.433  49.003  56.702  1.00  0.00           H0.      0
ATOM    646  CG  GLU A  43      46.046  47.123  57.759  1.00  0.00           C0.      0
ATOM    647  HG2 GLU A  43      45.206  46.509  58.083  1.00  0.00           H0.      0
ATOM    648  HG3 GLU A  43      46.427  46.501  56.949  1.00  0.00           H0.      0
ATOM    649  CD  GLU A  43      47.119  47.287  58.891  1.00  0.00           C0.      0
ATOM    650  OE1 GLU A  43      46.992  48.308  59.677  1.00  0.00           O0.      0
ATOM    651  OE2 GLU A  43      48.019  46.421  59.018  1.00  0.00           O0.      0
ATOM    652  C   GLU A  43      44.296  50.451  57.163  1.00  0.00           C0.      0
ATOM    653  O   GLU A  43      45.155  51.265  57.316  1.00  0.00           O0.      0
ATOM    654  N   TYR A  44      43.138  50.763  56.548  1.00  0.00           N0.      0
ATOM    655  H   TYR A  44      42.400  50.082  56.440  1.00  0.00           H0.      0
ATOM    656  CA  TYR A  44      42.908  52.119  56.016  1.00  0.00           C0.      0
ATOM    657  HA  TYR A  44      43.372  52.789  56.739  1.00  0.00           H0.      0
ATOM    658  CB  TYR A  44      43.557  52.201  54.632  1.00  0.00           C0.      0
ATOM    659  HB2 TYR A  44      43.396  53.129  54.083  1.00  0.00           H0.      0
ATOM    660  HB3 TYR A  44      44.643  52.194  54.727  1.00  0.00           H0.      0
ATOM    661  CG  TYR A  44      43.085  50.985  53.731  1.00  0.00           C0.      0
ATOM    662  CD1 TYR A  44      43.643  49.762  53.827  1.00  0.00           C0.      0
ATOM    663  HD1 TYR A  44      44.493  49.574  54.466  1.00  0.00           H0.      0
ATOM    664  CE1 TYR A  44      43.261  48.688  52.970  1.00  0.00           C0.      0
ATOM    665  HE1 TYR A  44      43.767  47.735  52.932  1.00  0.00           H0.      0
ATOM    666  CZ  TYR A  44      42.083  48.835  52.164  1.00  0.00           C0.      0
ATOM    667  OH  TYR A  44      41.725  47.808  51.415  1.00  0.00           O0.      0
ATOM    668  HH  TYR A  44      41.511  48.210  50.570  1.00  0.00           H0.      0
ATOM    669  CE2 TYR A  44      41.447  50.090  52.185  1.00  0.00           C0.      0
ATOM    670  HE2 TYR A  44      40.563  50.164  51.569  1.00  0.00           H0.      0
ATOM    671  CD2 TYR A  44      41.879  51.113  53.016  1.00  0.00           C0.      0
ATOM    672  HD2 TYR A  44      41.503  52.125  52.975  1.00  0.00           H0.      0
ATOM    673  C   TYR A  44      41.473  52.604  55.866  1.00  0.00           C0.      0
ATOM    674  O   TYR A  44      41.318  53.753  55.441  1.00  0.00           O0.      0
ATOM    675  N   LYS A  45      40.447  51.780  56.062  1.00  0.00           N0.      0
ATOM    676  H   LYS A  45      40.631  50.951  56.608  1.00  0.00           H0.      0
ATOM    677  CA  LYS A  45      39.065  52.097  55.737  1.00  0.00           C0.      0
ATOM    678  HA  LYS A  45      38.908  52.355  54.690  1.00  0.00           H0.      0
ATOM    679  CB  LYS A  45      38.264  50.846  56.090  1.00  0.00           C0.      0
ATOM    680  HB2 LYS A  45      38.658  50.136  55.363  1.00  0.00           H0.      0
ATOM    681  HB3 LYS A  45      38.361  50.487  57.115  1.00  0.00           H0.      0
ATOM    682  CG  LYS A  45      36.700  51.125  55.901  1.00  0.00           C0.      0
ATOM    683  HG2 LYS A  45      36.480  51.900  56.635  1.00  0.00           H0.      0
ATOM    684  HG3 LYS A  45      36.454  51.504  54.909  1.00  0.00           H0.      0
ATOM    685  CD  LYS A  45      35.822  49.890  56.042  1.00  0.00           C0.      0
ATOM    686  HD2 LYS A  45      36.034  49.187  55.237  1.00  0.00           H0.      0
ATOM    687  HD3 LYS A  45      35.911  49.448  57.034  1.00  0.00           H0.      0
ATOM    688  CE  LYS A  45      34.400  50.269  55.919  1.00  0.00           C0.      0
ATOM    689  HE2 LYS A  45      34.153  51.277  56.254  1.00  0.00           H0.      0
ATOM    690  HE3 LYS A  45      34.145  50.270  54.860  1.00  0.00           H0.      0
ATOM    691  NZ  LYS A  45      33.421  49.375  56.590  1.00  0.00           N0.      0
ATOM    692  HZ1 LYS A  45      33.331  48.477  56.137  1.00  0.00           H0.      0
ATOM    693  HZ2 LYS A  45      33.590  49.255  57.578  1.00  0.00           H0.      0
ATOM    694  HZ3 LYS A  45      32.480  49.735  56.530  1.00  0.00           H0.      0
ATOM    695  C   LYS A  45      38.536  53.269  56.543  1.00  0.00           C0.      0
ATOM    696  O   LYS A  45      37.937  54.214  55.974  1.00  0.00           O0.      0
ATOM    697  N   ALA A  46      38.927  53.476  57.776  1.00  0.00           N0.      0
ATOM    698  H   ALA A  46      39.601  52.827  58.156  1.00  0.00           H0.      0
ATOM    699  CA  ALA A  46      38.650  54.681  58.580  1.00  0.00           C0.      0
ATOM    700  HA  ALA A  46      37.560  54.655  58.602  1.00  0.00           H0.      0
ATOM    701  CB  ALA A  46      39.168  54.544  60.056  1.00  0.00           C0.      0
ATOM    702  HB1 ALA A  46      38.817  55.396  60.638  1.00  0.00           H0.      0
ATOM    703  HB2 ALA A  46      38.956  53.574  60.506  1.00  0.00           H0.      0
ATOM    704  HB3 ALA A  46      40.247  54.695  60.027  1.00  0.00           H0.      0
ATOM    705  C   ALA A  46      39.122  56.050  57.939  1.00  0.00           C0.      0
ATOM    706  O   ALA A  46      38.358  57.072  58.036  1.00  0.00           O0.      0
ATOM    707  N   TRP A  47      40.309  56.085  57.525  1.00  0.00           N0.      0
ATOM    708  H   TRP A  47      40.906  55.291  57.706  1.00  0.00           H0.      0
ATOM    709  CA  TRP A  47      40.827  57.253  56.853  1.00  0.00           C0.      0
ATOM    710  HA  TRP A  47      40.667  58.143  57.462  1.00  0.00           H0.      0
ATOM    711  CB  TRP A  47      42.346  57.107  56.587  1.00  0.00           C0.      0
ATOM    712  HB2 TRP A  47      42.757  56.781  57.543  1.00  0.00           H0.      0
ATOM    713  HB3 TRP A  47      42.464  56.235  55.945  1.00  0.00           H0.      0
ATOM    714  CG  TRP A  47      43.074  58.232  55.945  1.00  0.00           C0.      0
ATOM    715  CD1 TRP A  47      43.792  59.118  56.595  1.00  0.00           C0.      0
ATOM    716  HD1 TRP A  47      43.964  59.097  57.661  1.00  0.00           H0.      0
ATOM    717  NE1 TRP A  47      44.141  60.070  55.700  1.00  0.00           N0.      0
ATOM    718  HE1 TRP A  47      44.748  60.796  56.053  1.00  0.00           H0.      0
ATOM    719  CE2 TRP A  47      43.888  59.698  54.420  1.00  0.00           C0.      0
ATOM    720  CZ2 TRP A  47      44.198  60.193  53.117  1.00  0.00           C0.      0
ATOM    721  HZ2 TRP A  47      44.799  61.084  53.009  1.00  0.00           H0.      0
ATOM    722  CH2 TRP A  47      43.792  59.556  51.935  1.00  0.00           C0.      0
ATOM    723  HH2 TRP A  47      43.958  59.982  50.957  1.00  0.00           H0.      0
ATOM    724  CZ3 TRP A  47      43.044  58.399  52.042  1.00  0.00           C0.      0
ATOM    725  HZ3 TRP A  47      42.737  57.838  51.172  1.00  0.00           H0.      0
ATOM    726  CE3 TRP A  47      42.732  57.888  53.330  1.00  0.00           C0.      0
ATOM    727  HE3 TRP A  47      42.012  57.085  53.381  1.00  0.00           H0.      0
ATOM    728  CD2 TRP A  47      43.205  58.480  54.534  1.00  0.00           C0.      0
ATOM    729  C   TRP A  47      40.092  57.446  55.517  1.00  0.00           C0.      0
ATOM    730  O   TRP A  47      39.715  58.559  55.324  1.00  0.00           O0.      0
ATOM    731  N   LEU A  48      39.870  56.404  54.671  1.00  0.00           N0.      0
ATOM    732  H   LEU A  48      40.164  55.472  54.925  1.00  0.00           H0.      0
ATOM    733  CA  LEU A  48      39.143  56.611  53.438  1.00  0.00           C0.      0
ATOM    734  HA  LEU A  48      39.699  57.314  52.817  1.00  0.00           H0.      0
ATOM    735  CB  LEU A  48      39.134  55.216  52.791  1.00  0.00           C0.      0
ATOM    736  HB2 LEU A  48      40.117  54.744  52.813  1.00  0.00           H0.      0
ATOM    737  HB3 LEU A  48      38.609  54.500  53.422  1.00  0.00           H0.      0
ATOM    738  CG  LEU A  48      38.532  55.118  51.396  1.00  0.00           C0.      0
ATOM    739  HG  LEU A  48      37.442  55.116  51.410  1.00  0.00           H0.      0
ATOM    740  CD1 LEU A  48      39.024  56.278  50.432  1.00  0.00           C0.      0
ATOM    741 HD11 LEU A  48      38.696  56.036  49.421  1.00  0.00           H0.      0
ATOM    742 HD12 LEU A  48      38.645  57.264  50.698  1.00  0.00           H0.      0
ATOM    743 HD13 LEU A  48      40.113  56.322  50.406  1.00  0.00           H0.      0
ATOM    744  CD2 LEU A  48      38.903  53.749  50.744  1.00  0.00           C0.      0
ATOM    745 HD21 LEU A  48      39.974  53.577  50.638  1.00  0.00           H0.      0
ATOM    746 HD22 LEU A  48      38.501  53.021  51.450  1.00  0.00           H0.      0
ATOM    747 HD23 LEU A  48      38.319  53.642  49.830  1.00  0.00           H0.      0
ATOM    748  C   LEU A  48      37.728  57.248  53.703  1.00  0.00           C0.      0
ATOM    749  O   LEU A  48      37.252  58.220  53.096  1.00  0.00           O0.      0
ATOM    750  N   LEU A  49      36.979  56.602  54.531  1.00  0.00           N0.      0
ATOM    751  H   LEU A  49      37.352  55.817  55.044  1.00  0.00           H0.      0
ATOM    752  CA  LEU A  49      35.642  56.973  54.946  1.00  0.00           C0.      0
ATOM    753  HA  LEU A  49      35.030  57.014  54.045  1.00  0.00           H0.      0
ATOM    754  CB  LEU A  49      35.102  55.945  55.998  1.00  0.00           C0.      0
ATOM    755  HB2 LEU A  49      35.053  54.922  55.627  1.00  0.00           H0.      0
ATOM    756  HB3 LEU A  49      35.819  55.852  56.814  1.00  0.00           H0.      0
ATOM    757  CG  LEU A  49      33.744  56.201  56.669  1.00  0.00           C0.      0
ATOM    758  HG  LEU A  49      33.761  57.200  57.103  1.00  0.00           H0.      0
ATOM    759  CD1 LEU A  49      32.476  56.289  55.760  1.00  0.00           C0.      0
ATOM    760 HD11 LEU A  49      32.688  56.860  54.856  1.00  0.00           H0.      0
ATOM    761 HD12 LEU A  49      32.131  55.316  55.411  1.00  0.00           H0.      0
ATOM    762 HD13 LEU A  49      31.599  56.688  56.268  1.00  0.00           H0.      0
ATOM    763  CD2 LEU A  49      33.485  55.244  57.804  1.00  0.00           C0.      0
ATOM    764 HD21 LEU A  49      34.390  54.916  58.316  1.00  0.00           H0.      0
ATOM    765 HD22 LEU A  49      32.831  55.802  58.475  1.00  0.00           H0.      0
ATOM    766 HD23 LEU A  49      32.971  54.373  57.398  1.00  0.00           H0.      0
ATOM    767  C   LEU A  49      35.636  58.352  55.465  1.00  0.00           C0.      0
ATOM    768  O   LEU A  49      34.675  59.054  55.251  1.00  0.00           O0.      0
ATOM    769  N   GLY A  50      36.728  58.768  56.126  1.00  0.00           N0.      0
ATOM    770  H   GLY A  50      37.362  58.042  56.429  1.00  0.00           H0.      0
ATOM    771  CA  GLY A  50      36.951  60.142  56.687  1.00  0.00           C0.      0
ATOM    772  HA2 GLY A  50      36.080  60.538  57.209  1.00  0.00           H0.      0
ATOM    773  HA3 GLY A  50      37.807  60.076  57.358  1.00  0.00           H0.      0
ATOM    774  C   GLY A  50      37.303  61.204  55.608  1.00  0.00           C0.      0
ATOM    775  O   GLY A  50      36.863  62.314  55.690  1.00  0.00           O0.      0
ATOM    776  N   LEU A  51      38.101  60.843  54.581  1.00  0.00           N0.      0
ATOM    777  H   LEU A  51      38.420  59.884  54.583  1.00  0.00           H0.      0
ATOM    778  CA  LEU A  51      38.352  61.564  53.271  1.00  0.00           C0.      0
ATOM    779  HA  LEU A  51      38.781  62.539  53.499  1.00  0.00           H0.      0
ATOM    780  CB  LEU A  51      39.311  60.674  52.485  1.00  0.00           C0.      0
ATOM    781  HB2 LEU A  51      40.110  60.358  53.156  1.00  0.00           H0.      0
ATOM    782  HB3 LEU A  51      38.746  59.801  52.159  1.00  0.00           H0.      0
ATOM    783  CG  LEU A  51      39.824  61.485  51.250  1.00  0.00           C0.      0
ATOM    784  HG  LEU A  51      38.950  61.917  50.762  1.00  0.00           H0.      0
ATOM    785  CD1 LEU A  51      40.826  62.500  51.619  1.00  0.00           C0.      0
ATOM    786 HD11 LEU A  51      41.577  62.221  52.358  1.00  0.00           H0.      0
ATOM    787 HD12 LEU A  51      41.350  62.806  50.713  1.00  0.00           H0.      0
ATOM    788 HD13 LEU A  51      40.429  63.446  51.987  1.00  0.00           H0.      0
ATOM    789  CD2 LEU A  51      40.378  60.555  50.187  1.00  0.00           C0.      0
ATOM    790 HD21 LEU A  51      39.725  59.727  49.912  1.00  0.00           H0.      0
ATOM    791 HD22 LEU A  51      40.615  61.135  49.295  1.00  0.00           H0.      0
ATOM    792 HD23 LEU A  51      41.278  60.054  50.543  1.00  0.00           H0.      0
ATOM    793  C   LEU A  51      37.047  61.873  52.493  1.00  0.00           C0.      0
ATOM    794  O   LEU A  51      36.717  63.039  52.419  1.00  0.00           O0.      0
ATOM    795  N   LEU A  52      36.178  60.852  52.184  1.00  0.00           N0.      0
ATOM    796  H   LEU A  52      36.392  59.914  52.490  1.00  0.00           H0.      0
ATOM    797  CA  LEU A  52      34.961  61.104  51.380  1.00  0.00           C0.      0
ATOM    798  HA  LEU A  52      35.319  61.514  50.436  1.00  0.00           H0.      0
ATOM    799  CB  LEU A  52      34.380  59.702  50.926  1.00  0.00           C0.      0
ATOM    800  HB2 LEU A  52      33.867  59.288  51.794  1.00  0.00           H0.      0
ATOM    801  HB3 LEU A  52      33.589  59.865  50.195  1.00  0.00           H0.      0
ATOM    802  CG  LEU A  52      35.320  58.597  50.286  1.00  0.00           C0.      0
ATOM    803  HG  LEU A  52      36.250  58.490  50.844  1.00  0.00           H0.      0
ATOM    804  CD1 LEU A  52      34.641  57.297  50.119  1.00  0.00           C0.      0
ATOM    805 HD11 LEU A  52      35.283  56.535  49.678  1.00  0.00           H0.      0
ATOM    806 HD12 LEU A  52      34.400  57.023  51.146  1.00  0.00           H0.      0
ATOM    807 HD13 LEU A  52      33.759  57.285  49.479  1.00  0.00           H0.      0
ATOM    808  CD2 LEU A  52      35.777  59.040  48.877  1.00  0.00           C0.      0
ATOM    809 HD21 LEU A  52      34.914  59.010  48.213  1.00  0.00           H0.      0
ATOM    810 HD22 LEU A  52      36.112  60.061  49.061  1.00  0.00           H0.      0
ATOM    811 HD23 LEU A  52      36.529  58.327  48.539  1.00  0.00           H0.      0
ATOM    812  C   LEU A  52      33.881  61.916  52.161  1.00  0.00           C0.      0
ATOM    813  O   LEU A  52      33.157  62.661  51.480  1.00  0.00           O0.      0
ATOM    814  N   ARG A  53      33.815  61.836  53.509  1.00  0.00           N0.      0
ATOM    815  H   ARG A  53      34.412  61.249  54.074  1.00  0.00           H0.      0
ATOM    816  CA  ARG A  53      33.090  62.725  54.371  1.00  0.00           C0.      0
ATOM    817  HA  ARG A  53      32.033  62.788  54.113  1.00  0.00           H0.      0
ATOM    818  CB  ARG A  53      33.208  62.180  55.818  1.00  0.00           C0.      0
ATOM    819  HB2 ARG A  53      34.231  61.846  55.988  1.00  0.00           H0.      0
ATOM    820  HB3 ARG A  53      33.049  62.994  56.526  1.00  0.00           H0.      0
ATOM    821  CG  ARG A  53      32.021  61.117  56.068  1.00  0.00           C0.      0
ATOM    822  HG2 ARG A  53      31.064  61.634  56.151  1.00  0.00           H0.      0
ATOM    823  HG3 ARG A  53      31.826  60.463  55.218  1.00  0.00           H0.      0
ATOM    824  CD  ARG A  53      32.318  60.395  57.317  1.00  0.00           C0.      0
ATOM    825  HD2 ARG A  53      33.334  60.010  57.399  1.00  0.00           H0.      0
ATOM    826  HD3 ARG A  53      32.278  61.119  58.130  1.00  0.00           H0.      0
ATOM    827  NE  ARG A  53      31.364  59.346  57.606  1.00  0.00           N0.      0
ATOM    828  HE  ARG A  53      30.678  59.111  56.902  1.00  0.00           H0.      0
ATOM    829  CZ  ARG A  53      31.434  58.477  58.615  1.00  0.00           C0.      0
ATOM    830  NH1 ARG A  53      32.394  58.612  59.488  1.00  0.00           N0.      0
ATOM    831 HH11 ARG A  53      33.118  59.313  59.418  1.00  0.00           H0.      0
ATOM    832 HH12 ARG A  53      32.414  58.144  60.383  1.00  0.00           H0.      0
ATOM    833  NH2 ARG A  53      30.623  57.493  58.746  1.00  0.00           N0.      0
ATOM    834 HH21 ARG A  53      29.872  57.398  58.077  1.00  0.00           H0.      0
ATOM    835 HH22 ARG A  53      30.680  56.789  59.468  1.00  0.00           H0.      0
ATOM    836  C   ARG A  53      33.567  64.160  54.322  1.00  0.00           C0.      0
ATOM    837  O   ARG A  53      32.807  64.929  53.761  1.00  0.00           O0.      0
ATOM    838  N   GLN A  54      34.843  64.438  54.640  1.00  0.00           N0.      0
ATOM    839  H   GLN A  54      35.379  63.607  54.847  1.00  0.00           H0.      0
ATOM    840  CA  GLN A  54      35.368  65.778  54.613  1.00  0.00           C0.      0
ATOM    841  HA  GLN A  54      34.851  66.440  55.309  1.00  0.00           H0.      0
ATOM    842  CB  GLN A  54      36.801  65.602  55.123  1.00  0.00           C0.      0
ATOM    843  HB2 GLN A  54      37.329  64.804  54.600  1.00  0.00           H0.      0
ATOM    844  HB3 GLN A  54      37.346  66.486  54.793  1.00  0.00           H0.      0
ATOM    845  CG  GLN A  54      37.069  65.576  56.652  1.00  0.00           C0.      0
ATOM    846  HG2 GLN A  54      36.877  66.549  57.104  1.00  0.00           H0.      0
ATOM    847  HG3 GLN A  54      36.437  64.805  57.094  1.00  0.00           H0.      0
ATOM    848  CD  GLN A  54      38.536  65.313  57.032  1.00  0.00           C0.      0
ATOM    849  OE1 GLN A  54      39.438  65.299  56.243  1.00  0.00           O0.      0
ATOM    850  NE2 GLN A  54      38.850  65.078  58.264  1.00  0.00           N0.      0
ATOM    851 HE21 GLN A  54      39.741  64.667  58.502  1.00  0.00           H0.      0
ATOM    852 HE22 GLN A  54      38.134  65.242  58.957  1.00  0.00           H0.      0
ATOM    853  C   GLN A  54      35.298  66.481  53.284  1.00  0.00           C0.      0
ATOM    854  O   GLN A  54      35.241  67.702  53.208  1.00  0.00           O0.      0
ATOM    855  N   HIP A  55      35.332  65.719  52.195  1.00  0.00           N0.      0
ATOM    856  H   HIP A  55      35.446  64.730  52.364  1.00  0.00           H0.      0
ATOM    857  CA  HIP A  55      35.254  66.130  50.768  1.00  0.00           C0.      0
ATOM    858  HA  HIP A  55      35.455  67.173  50.524  1.00  0.00           H0.      0
ATOM    859  CB  HIP A  55      36.433  65.414  50.027  1.00  0.00           C0.      0
ATOM    860  HB2 HIP A  55      36.258  64.350  50.188  1.00  0.00           H0.      0
ATOM    861  HB3 HIP A  55      36.256  65.709  48.992  1.00  0.00           H0.      0
ATOM    862  CG  HIP A  55      37.754  66.019  50.400  1.00  0.00           C0.      0
ATOM    863  ND1 HIP A  55      38.272  67.281  50.021  1.00  0.00           N0.      0
ATOM    864  HD1 HIP A  55      37.699  67.953  49.531  1.00  0.00           H0.      0
ATOM    865  CE1 HIP A  55      39.412  67.481  50.635  1.00  0.00           C0.      0
ATOM    866  HE1 HIP A  55      40.055  68.345  50.560  1.00  0.00           H0.      0
ATOM    867  NE2 HIP A  55      39.573  66.442  51.495  1.00  0.00           N0.      0
ATOM    868  HE2 HIP A  55      40.314  66.286  52.164  1.00  0.00           H0.      0
ATOM    869  CD2 HIP A  55      38.613  65.454  51.299  1.00  0.00           C0.      0
ATOM    870  HD2 HIP A  55      38.534  64.534  51.859  1.00  0.00           H0.      0
ATOM    871  C   HIP A  55      33.849  65.840  50.129  1.00  0.00           C0.      0
ATOM    872  O   HIP A  55      33.529  66.090  49.007  1.00  0.00           O0.      0
ATOM    873  N   GLY A  56      32.876  65.435  50.962  1.00  0.00           N0.      0
ATOM    874  H   GLY A  56      33.136  65.229  51.916  1.00  0.00           H0.      0
ATOM    875  CA  GLY A  56      31.403  65.326  50.561  1.00  0.00           C0.      0
ATOM    876  HA2 GLY A  56      30.867  64.852  51.384  1.00  0.00           H0.      0
ATOM    877  HA3 GLY A  56      31.097  66.331  50.271  1.00  0.00           H0.      0
ATOM    878  C   GLY A  56      31.106  64.326  49.412  1.00  0.00           C0.      0
ATOM    879  O   GLY A  56      29.980  64.330  48.774  1.00  0.00           O0.      0
ATOM    880  N   CYS A  57      32.025  63.516  49.047  1.00  0.00           N0.      0
ATOM    881  H   CYS A  57      32.923  63.520  49.509  1.00  0.00           H0.      0
ATOM    882  CA  CYS A  57      31.919  62.526  47.944  1.00  0.00           C0.      0
ATOM    883  HA  CYS A  57      31.604  63.064  47.050  1.00  0.00           H0.      0
ATOM    884  CB  CYS A  57      33.259  61.695  47.720  1.00  0.00           C0.      0
ATOM    885  HB2 CYS A  57      33.361  60.911  48.470  1.00  0.00           H0.      0
ATOM    886  HB3 CYS A  57      33.192  61.142  46.783  1.00  0.00           H0.      0
ATOM    887  SG  CYS A  57      34.814  62.614  47.512  1.00  0.00           S0.      0
ATOM    888  HG  CYS A  57      34.270  63.196  46.440  1.00  0.00           H0.      0
ATOM    889  C   CYS A  57      30.740  61.568  48.184  1.00  0.00           C0.      0
ATOM    890  O   CYS A  57      30.410  61.157  49.310  1.00  0.00           O0.      0
ATOM    891  N   HIE A  58      30.099  61.237  47.066  1.00  0.00           N0.      0
ATOM    892  H   HIE A  58      30.257  61.743  46.206  1.00  0.00           H0.      0
ATOM    893  CA  HIE A  58      29.090  60.124  47.041  1.00  0.00           C0.      0
ATOM    894  HA  HIE A  58      29.224  59.444  47.883  1.00  0.00           H0.      0
ATOM    895  CB  HIE A  58      27.725  60.653  47.245  1.00  0.00           C0.      0
ATOM    896  HB2 HIE A  58      27.642  61.215  48.175  1.00  0.00           H0.      0
ATOM    897  HB3 HIE A  58      27.431  61.256  46.386  1.00  0.00           H0.      0
ATOM    898  CG  HIE A  58      26.682  59.564  47.392  1.00  0.00           C0.      0
ATOM    899  ND1 HIE A  58      26.705  58.572  48.412  1.00  0.00           N0.      0
ATOM    900  CE1 HIE A  58      25.547  57.883  48.258  1.00  0.00           C0.      0
ATOM    901  HE1 HIE A  58      25.242  56.998  48.797  1.00  0.00           H0.      0
ATOM    902  NE2 HIE A  58      24.777  58.497  47.354  1.00  0.00           N0.      0
ATOM    903  HE2 HIE A  58      23.963  58.079  46.927  1.00  0.00           H0.      0
ATOM    904  CD2 HIE A  58      25.520  59.453  46.703  1.00  0.00           C0.      0
ATOM    905  HD2 HIE A  58      25.040  60.071  45.959  1.00  0.00           H0.      0
ATOM    906  C   HIE A  58      29.065  59.186  45.814  1.00  0.00           C0.      0
ATOM    907  O   HIE A  58      28.988  57.981  46.056  1.00  0.00           O0.      0
ATOM    908  N   ARG A  59      29.397  59.763  44.670  1.00  0.00           N0.      0
ATOM    909  H   ARG A  59      29.479  60.770  44.653  1.00  0.00           H0.      0
ATOM    910  CA  ARG A  59      29.560  59.179  43.357  1.00  0.00           C0.      0
ATOM    911  HA  ARG A  59      28.895  58.317  43.400  1.00  0.00           H0.      0
ATOM    912  CB  ARG A  59      28.839  60.035  42.261  1.00  0.00           C0.      0
ATOM    913  HB2 ARG A  59      27.937  60.373  42.770  1.00  0.00           H0.      0
ATOM    914  HB3 ARG A  59      29.219  61.037  42.063  1.00  0.00           H0.      0
ATOM    915  CG  ARG A  59      28.575  59.266  40.922  1.00  0.00           C0.      0
ATOM    916  HG2 ARG A  59      29.503  58.859  40.519  1.00  0.00           H0.      0
ATOM    917  HG3 ARG A  59      27.821  58.500  41.102  1.00  0.00           H0.      0
ATOM    918  CD  ARG A  59      27.874  59.971  39.811  1.00  0.00           C0.      0
ATOM    919  HD2 ARG A  59      26.935  60.324  40.239  1.00  0.00           H0.      0
ATOM    920  HD3 ARG A  59      28.507  60.792  39.474  1.00  0.00           H0.      0
ATOM    921  NE  ARG A  59      27.459  59.077  38.723  1.00  0.00           N0.      0
ATOM    922  HE  ARG A  59      26.749  58.432  39.039  1.00  0.00           H0.      0
ATOM    923  CZ  ARG A  59      28.109  58.705  37.671  1.00  0.00           C0.      0
ATOM    924  NH1 ARG A  59      29.084  59.428  37.159  1.00  0.00           N0.      0
ATOM    925 HH11 ARG A  59      29.417  60.199  37.719  1.00  0.00           H0.      0
ATOM    926 HH12 ARG A  59      29.405  59.204  36.227  1.00  0.00           H0.      0
ATOM    927  NH2 ARG A  59      27.617  57.785  36.884  1.00  0.00           N0.      0
ATOM    928 HH21 ARG A  59      26.717  57.346  37.012  1.00  0.00           H0.      0
ATOM    929 HH22 ARG A  59      28.218  57.583  36.098  1.00  0.00           H0.      0
ATOM    930  C   ARG A  59      31.043  58.832  43.113  1.00  0.00           C0.      0
ATOM    931  O   ARG A  59      31.815  59.669  42.758  1.00  0.00           O0.      0
ATOM    932  N   VAL A  60      31.433  57.593  43.335  1.00  0.00           N0.      0
ATOM    933  H   VAL A  60      30.767  56.968  43.767  1.00  0.00           H0.      0
ATOM    934  CA  VAL A  60      32.830  57.248  43.369  1.00  0.00           C0.      0
ATOM    935  HA  VAL A  60      33.507  58.045  43.062  1.00  0.00           H0.      0
ATOM    936  CB  VAL A  60      33.497  56.834  44.754  1.00  0.00           C0.      0
ATOM    937  HB  VAL A  60      34.557  56.603  44.646  1.00  0.00           H0.      0
ATOM    938  CG1 VAL A  60      33.366  58.050  45.678  1.00  0.00           C0.      0
ATOM    939 HG11 VAL A  60      34.028  58.839  45.322  1.00  0.00           H0.      0
ATOM    940 HG12 VAL A  60      32.320  58.341  45.775  1.00  0.00           H0.      0
ATOM    941 HG13 VAL A  60      33.891  57.832  46.609  1.00  0.00           H0.      0
ATOM    942  CG2 VAL A  60      32.833  55.566  45.338  1.00  0.00           C0.      0
ATOM    943 HG21 VAL A  60      33.189  55.375  46.350  1.00  0.00           H0.      0
ATOM    944 HG22 VAL A  60      31.748  55.644  45.416  1.00  0.00           H0.      0
ATOM    945 HG23 VAL A  60      33.045  54.650  44.787  1.00  0.00           H0.      0
ATOM    946  C   VAL A  60      33.201  56.145  42.347  1.00  0.00           C0.      0
ATOM    947  O   VAL A  60      32.503  55.140  42.198  1.00  0.00           O0.      0
ATOM    948  N   LEU A  61      34.365  56.239  41.644  1.00  0.00           N0.      0
ATOM    949  H   LEU A  61      34.895  57.099  41.637  1.00  0.00           H0.      0
ATOM    950  CA  LEU A  61      34.941  55.126  40.765  1.00  0.00           C0.      0
ATOM    951  HA  LEU A  61      34.143  54.384  40.739  1.00  0.00           H0.      0
ATOM    952  CB  LEU A  61      35.187  55.654  39.328  1.00  0.00           C0.      0
ATOM    953  HB2 LEU A  61      34.280  55.443  38.761  1.00  0.00           H0.      0
ATOM    954  HB3 LEU A  61      35.226  56.743  39.352  1.00  0.00           H0.      0
ATOM    955  CG  LEU A  61      36.366  55.110  38.548  1.00  0.00           C0.      0
ATOM    956  HG  LEU A  61      37.250  55.124  39.185  1.00  0.00           H0.      0
ATOM    957  CD1 LEU A  61      36.240  53.621  38.172  1.00  0.00           C0.      0
ATOM    958 HD11 LEU A  61      35.789  52.950  38.904  1.00  0.00           H0.      0
ATOM    959 HD12 LEU A  61      35.754  53.422  37.217  1.00  0.00           H0.      0
ATOM    960 HD13 LEU A  61      37.282  53.318  38.072  1.00  0.00           H0.      0
ATOM    961  CD2 LEU A  61      36.668  55.904  37.204  1.00  0.00           C0.      0
ATOM    962 HD21 LEU A  61      37.553  55.525  36.693  1.00  0.00           H0.      0
ATOM    963 HD22 LEU A  61      35.737  55.891  36.637  1.00  0.00           H0.      0
ATOM    964 HD23 LEU A  61      36.917  56.919  37.513  1.00  0.00           H0.      0
ATOM    965  C   LEU A  61      36.215  54.547  41.525  1.00  0.00           C0.      0
ATOM    966  O   LEU A  61      37.216  55.213  41.680  1.00  0.00           O0.      0
ATOM    967  N   ASH A  62      36.226  53.256  41.856  1.00  0.00           N0.      0
ATOM    968  H   ASH A  62      35.405  52.743  41.569  1.00  0.00           H0.      0
ATOM    969  CA  ASH A  62      37.376  52.472  42.237  1.00  0.00           C0.      0
ATOM    970  HA  ASH A  62      38.096  53.126  42.728  1.00  0.00           H0.      0
ATOM    971  CB  ASH A  62      36.871  51.404  43.263  1.00  0.00           C0.      0
ATOM    972  HB2 ASH A  62      36.415  51.903  44.119  1.00  0.00           H0.      0
ATOM    973  HB3 ASH A  62      36.094  50.827  42.762  1.00  0.00           H0.      0
ATOM    974  CG  ASH A  62      38.028  50.458  43.715  1.00  0.00           C0.      0
ATOM    975  OD1 ASH A  62      38.037  49.273  43.417  1.00  0.00           O0.      0
ATOM    976  OD2 ASH A  62      38.928  51.053  44.476  1.00  0.00           O0.      0
ATOM    977  HD2 ASH A  62      39.722  50.591  44.758  1.00  0.00           H0.      0
ATOM    978  C   ASH A  62      37.910  51.806  40.924  1.00  0.00           C0.      0
ATOM    979  O   ASH A  62      37.245  51.095  40.191  1.00  0.00           O0.      0
ATOM    980  N   VAL A  63      39.131  52.109  40.581  1.00  0.00           N0.      0
ATOM    981  H   VAL A  63      39.656  52.653  41.251  1.00  0.00           H0.      0
ATOM    982  CA  VAL A  63      39.644  52.018  39.161  1.00  0.00           C0.      0
ATOM    983  HA  VAL A  63      38.855  51.633  38.515  1.00  0.00           H0.      0
ATOM    984  CB  VAL A  63      40.082  53.416  38.578  1.00  0.00           C0.      0
ATOM    985  HB  VAL A  63      39.279  54.130  38.762  1.00  0.00           H0.      0
ATOM    986  CG1 VAL A  63      41.315  53.966  39.285  1.00  0.00           C0.      0
ATOM    987 HG11 VAL A  63      41.616  54.955  38.938  1.00  0.00           H0.      0
ATOM    988 HG12 VAL A  63      41.075  54.077  40.343  1.00  0.00           H0.      0
ATOM    989 HG13 VAL A  63      42.215  53.357  39.199  1.00  0.00           H0.      0
ATOM    990  CG2 VAL A  63      40.349  53.393  37.123  1.00  0.00           C0.      0
ATOM    991 HG21 VAL A  63      41.194  52.769  36.829  1.00  0.00           H0.      0
ATOM    992 HG22 VAL A  63      39.503  53.073  36.516  1.00  0.00           H0.      0
ATOM    993 HG23 VAL A  63      40.580  54.429  36.877  1.00  0.00           H0.      0
ATOM    994  C   VAL A  63      40.677  50.920  39.026  1.00  0.00           C0.      0
ATOM    995  O   VAL A  63      41.121  50.615  37.931  1.00  0.00           O0.      0
ATOM    996  N   ALA A  64      41.115  50.282  40.122  1.00  0.00           N0.      0
ATOM    997  H   ALA A  64      40.755  50.566  41.021  1.00  0.00           H0.      0
ATOM    998  CA  ALA A  64      41.744  48.905  40.083  1.00  0.00           C0.      0
ATOM    999  HA  ALA A  64      41.965  48.510  39.091  1.00  0.00           H0.      0
ATOM   1000  CB  ALA A  64      43.053  48.956  40.891  1.00  0.00           C0.      0
ATOM   1001  HB1 ALA A  64      42.988  49.206  41.950  1.00  0.00           H0.      0
ATOM   1002  HB2 ALA A  64      43.483  47.956  40.823  1.00  0.00           H0.      0
ATOM   1003  HB3 ALA A  64      43.781  49.707  40.585  1.00  0.00           H0.      0
ATOM   1004  C   ALA A  64      40.770  47.943  40.797  1.00  0.00           C0.      0
ATOM   1005  O   ALA A  64      40.907  47.696  42.032  1.00  0.00           O0.      0
ATOM   1006  N   CYS A  65      39.710  47.434  40.159  1.00  0.00           N0.      0
ATOM   1007  H   CYS A  65      39.498  47.810  39.246  1.00  0.00           H0.      0
ATOM   1008  CA  CYS A  65      38.727  46.707  40.924  1.00  0.00           C0.      0
ATOM   1009  HA  CYS A  65      38.448  47.395  41.722  1.00  0.00           H0.      0
ATOM   1010  CB  CYS A  65      37.465  46.625  40.139  1.00  0.00           C0.      0
ATOM   1011  HB2 CYS A  65      36.927  47.544  39.909  1.00  0.00           H0.      0
ATOM   1012  HB3 CYS A  65      37.820  46.287  39.165  1.00  0.00           H0.      0
ATOM   1013  SG  CYS A  65      36.342  45.446  41.046  1.00  0.00           S0.      0
ATOM   1014  HG  CYS A  65      36.870  44.293  40.626  1.00  0.00           H0.      0
ATOM   1015  C   CYS A  65      39.191  45.385  41.494  1.00  0.00           C0.      0
ATOM   1016  O   CYS A  65      38.925  45.051  42.693  1.00  0.00           O0.      0
ATOM   1017  N   GLY A  66      39.920  44.555  40.654  1.00  0.00           N0.      0
ATOM   1018  H   GLY A  66      40.242  44.831  39.738  1.00  0.00           H0.      0
ATOM   1019  CA  GLY A  66      40.088  43.178  41.118  1.00  0.00           C0.      0
ATOM   1020  HA2 GLY A  66      40.676  42.619  40.390  1.00  0.00           H0.      0
ATOM   1021  HA3 GLY A  66      40.678  43.232  42.033  1.00  0.00           H0.      0
ATOM   1022  C   GLY A  66      38.843  42.369  41.444  1.00  0.00           C0.      0
ATOM   1023  O   GLY A  66      37.800  42.490  40.740  1.00  0.00           O0.      0
ATOM   1024  N   THR A  67      38.905  41.530  42.430  1.00  0.00           N0.      0
ATOM   1025  H   THR A  67      39.754  41.564  42.977  1.00  0.00           H0.      0
ATOM   1026  CA  THR A  67      37.778  40.816  43.029  1.00  0.00           C0.      0
ATOM   1027  HA  THR A  67      37.194  40.458  42.181  1.00  0.00           H0.      0
ATOM   1028  CB  THR A  67      38.277  39.646  43.937  1.00  0.00           C0.      0
ATOM   1029  HB  THR A  67      37.373  39.207  44.362  1.00  0.00           H0.      0
ATOM   1030  CG2 THR A  67      39.178  38.564  43.320  1.00  0.00           C0.      0
ATOM   1031 HG21 THR A  67      38.832  37.573  43.614  1.00  0.00           H0.      0
ATOM   1032 HG22 THR A  67      39.127  38.632  42.234  1.00  0.00           H0.      0
ATOM   1033 HG23 THR A  67      40.227  38.727  43.569  1.00  0.00           H0.      0
ATOM   1034  OG1 THR A  67      39.023  40.212  45.025  1.00  0.00           O0.      0
ATOM   1035  HG1 THR A  67      38.340  40.244  45.699  1.00  0.00           H0.      0
ATOM   1036  C   THR A  67      36.800  41.762  43.755  1.00  0.00           C0.      0
ATOM   1037  O   THR A  67      35.869  41.312  44.456  1.00  0.00           O0.      0
ATOM   1038  N   GLY A  68      36.926  43.050  43.746  1.00  0.00           N0.      0
ATOM   1039  H   GLY A  68      37.785  43.344  43.303  1.00  0.00           H0.      0
ATOM   1040  CA  GLY A  68      36.165  44.035  44.421  1.00  0.00           C0.      0
ATOM   1041  HA2 GLY A  68      36.159  45.018  43.951  1.00  0.00           H0.      0
ATOM   1042  HA3 GLY A  68      35.122  43.720  44.385  1.00  0.00           H0.      0
ATOM   1043  C   GLY A  68      36.585  44.456  45.837  1.00  0.00           C0.      0
ATOM   1044  O   GLY A  68      35.853  45.342  46.294  1.00  0.00           O0.      0
ATOM   1045  N   VAL A  69      37.674  43.806  46.378  1.00  0.00           N0.      0
ATOM   1046  H   VAL A  69      38.162  43.150  45.785  1.00  0.00           H0.      0
ATOM   1047  CA  VAL A  69      38.029  43.857  47.895  1.00  0.00           C0.      0
ATOM   1048  HA  VAL A  69      37.384  43.078  48.301  1.00  0.00           H0.      0
ATOM   1049  CB  VAL A  69      39.444  43.330  48.019  1.00  0.00           C0.      0
ATOM   1050  HB  VAL A  69      39.440  42.378  47.489  1.00  0.00           H0.      0
ATOM   1051  CG1 VAL A  69      40.551  44.160  47.343  1.00  0.00           C0.      0
ATOM   1052 HG11 VAL A  69      41.531  43.730  47.549  1.00  0.00           H0.      0
ATOM   1053 HG12 VAL A  69      40.362  44.120  46.270  1.00  0.00           H0.      0
ATOM   1054 HG13 VAL A  69      40.459  45.175  47.729  1.00  0.00           H0.      0
ATOM   1055  CG2 VAL A  69      39.776  43.042  49.492  1.00  0.00           C0.      0
ATOM   1056 HG21 VAL A  69      40.745  42.548  49.568  1.00  0.00           H0.      0
ATOM   1057 HG22 VAL A  69      39.743  44.004  50.004  1.00  0.00           H0.      0
ATOM   1058 HG23 VAL A  69      38.942  42.573  50.013  1.00  0.00           H0.      0
ATOM   1059  C   VAL A  69      37.819  45.265  48.518  1.00  0.00           C0.      0
ATOM   1060  O   VAL A  69      37.310  45.403  49.602  1.00  0.00           O0.      0
ATOM   1061  N   ASP A  70      38.274  46.376  47.902  1.00  0.00           N0.      0
ATOM   1062  H   ASP A  70      38.640  46.354  46.961  1.00  0.00           H0.      0
ATOM   1063  CA  ASP A  70      38.159  47.860  48.389  1.00  0.00           C0.      0
ATOM   1064  HA  ASP A  70      38.184  47.950  49.475  1.00  0.00           H0.      0
ATOM   1065  CB  ASP A  70      39.284  48.796  47.864  1.00  0.00           C0.      0
ATOM   1066  HB2 ASP A  70      38.988  49.182  46.888  1.00  0.00           H0.      0
ATOM   1067  HB3 ASP A  70      39.348  49.606  48.590  1.00  0.00           H0.      0
ATOM   1068  CG  ASP A  70      40.672  48.104  47.844  1.00  0.00           C0.      0
ATOM   1069  OD1 ASP A  70      41.339  48.174  48.926  1.00  0.00           O0.      0
ATOM   1070  OD2 ASP A  70      41.194  47.721  46.781  1.00  0.00           O0.      0
ATOM   1071  C   ASP A  70      36.851  48.636  48.004  1.00  0.00           C0.      0
ATOM   1072  O   ASP A  70      36.594  49.707  48.545  1.00  0.00           O0.      0
ATOM   1073  N   SER A  71      36.078  48.141  47.080  1.00  0.00           N0.      0
ATOM   1074  H   SER A  71      36.268  47.211  46.736  1.00  0.00           H0.      0
ATOM   1075  CA  SER A  71      34.774  48.718  46.770  1.00  0.00           C0.      0
ATOM   1076  HA  SER A  71      34.839  49.802  46.860  1.00  0.00           H0.      0
ATOM   1077  CB  SER A  71      34.285  48.329  45.392  1.00  0.00           C0.      0
ATOM   1078  HB2 SER A  71      34.347  47.243  45.322  1.00  0.00           H0.      0
ATOM   1079  HB3 SER A  71      33.257  48.687  45.341  1.00  0.00           H0.      0
ATOM   1080  OG  SER A  71      35.073  48.911  44.356  1.00  0.00           O0.      0
ATOM   1081  HG  SER A  71      35.998  48.814  44.595  1.00  0.00           H0.      0
ATOM   1082  C   SER A  71      33.776  48.227  47.796  1.00  0.00           C0.      0
ATOM   1083  O   SER A  71      32.922  49.023  48.209  1.00  0.00           O0.      0
ATOM   1084  N   ILE A  72      33.736  46.939  48.103  1.00  0.00           N0.      0
ATOM   1085  H   ILE A  72      34.504  46.355  47.803  1.00  0.00           H0.      0
ATOM   1086  CA  ILE A  72      32.507  46.273  48.816  1.00  0.00           C0.      0
ATOM   1087  HA  ILE A  72      31.572  46.498  48.303  1.00  0.00           H0.      0
ATOM   1088  CB  ILE A  72      32.798  44.770  48.797  1.00  0.00           C0.      0
ATOM   1089  HB  ILE A  72      33.749  44.588  49.296  1.00  0.00           H0.      0
ATOM   1090  CG2 ILE A  72      31.686  44.093  49.595  1.00  0.00           C0.      0
ATOM   1091 HG21 ILE A  72      31.497  43.048  49.348  1.00  0.00           H0.      0
ATOM   1092 HG22 ILE A  72      31.760  43.957  50.674  1.00  0.00           H0.      0
ATOM   1093 HG23 ILE A  72      30.748  44.613  49.404  1.00  0.00           H0.      0
ATOM   1094  CG1 ILE A  72      32.803  44.169  47.351  1.00  0.00           C0.      0
ATOM   1095 HG12 ILE A  72      31.813  43.920  46.968  1.00  0.00           H0.      0
ATOM   1096 HG13 ILE A  72      33.234  44.964  46.743  1.00  0.00           H0.      0
ATOM   1097  CD1 ILE A  72      33.656  42.888  47.284  1.00  0.00           C0.      0
ATOM   1098 HD11 ILE A  72      33.197  42.045  47.801  1.00  0.00           H0.      0
ATOM   1099 HD12 ILE A  72      33.769  42.661  46.223  1.00  0.00           H0.      0
ATOM   1100 HD13 ILE A  72      34.680  43.108  47.585  1.00  0.00           H0.      0
ATOM   1101  C   ILE A  72      32.342  46.803  50.291  1.00  0.00           C0.      0
ATOM   1102  O   ILE A  72      31.228  47.069  50.690  1.00  0.00           O0.      0
ATOM   1103  N   MET A  73      33.481  47.140  50.921  1.00  0.00           N0.      0
ATOM   1104  H   MET A  73      34.348  47.025  50.416  1.00  0.00           H0.      0
ATOM   1105  CA  MET A  73      33.437  47.893  52.255  1.00  0.00           C0.      0
ATOM   1106  HA  MET A  73      32.641  47.500  52.889  1.00  0.00           H0.      0
ATOM   1107  CB  MET A  73      34.851  47.774  52.878  1.00  0.00           C0.      0
ATOM   1108  HB2 MET A  73      34.834  48.172  53.892  1.00  0.00           H0.      0
ATOM   1109  HB3 MET A  73      35.086  46.709  52.879  1.00  0.00           H0.      0
ATOM   1110  CG  MET A  73      35.903  48.516  52.039  1.00  0.00           C0.      0
ATOM   1111  HG2 MET A  73      35.826  48.179  51.005  1.00  0.00           H0.      0
ATOM   1112  HG3 MET A  73      35.553  49.544  51.942  1.00  0.00           H0.      0
ATOM   1113  SD  MET A  73      37.578  48.741  52.603  1.00  0.00           S0.      0
ATOM   1114  CE  MET A  73      38.172  47.073  52.612  1.00  0.00           C0.      0
ATOM   1115  HE1 MET A  73      38.057  46.634  51.621  1.00  0.00           H0.      0
ATOM   1116  HE2 MET A  73      39.218  47.108  52.918  1.00  0.00           H0.      0
ATOM   1117  HE3 MET A  73      37.566  46.488  53.305  1.00  0.00           H0.      0
ATOM   1118  C   MET A  73      32.841  49.278  52.034  1.00  0.00           C0.      0
ATOM   1119  O   MET A  73      32.432  49.891  53.028  1.00  0.00           O0.      0
ATOM   1120  N   LEU A  74      33.065  49.918  50.852  1.00  0.00           N0.      0
ATOM   1121  H   LEU A  74      33.376  49.445  50.015  1.00  0.00           H0.      0
ATOM   1122  CA  LEU A  74      32.422  51.266  50.554  1.00  0.00           C0.      0
ATOM   1123  HA  LEU A  74      32.384  51.815  51.495  1.00  0.00           H0.      0
ATOM   1124  CB  LEU A  74      33.142  52.034  49.499  1.00  0.00           C0.      0
ATOM   1125  HB2 LEU A  74      33.083  51.498  48.551  1.00  0.00           H0.      0
ATOM   1126  HB3 LEU A  74      32.651  52.984  49.290  1.00  0.00           H0.      0
ATOM   1127  CG  LEU A  74      34.636  52.168  49.745  1.00  0.00           C0.      0
ATOM   1128  HG  LEU A  74      35.052  51.160  49.738  1.00  0.00           H0.      0
ATOM   1129  CD1 LEU A  74      35.135  52.980  48.560  1.00  0.00           C0.      0
ATOM   1130 HD11 LEU A  74      35.021  54.042  48.779  1.00  0.00           H0.      0
ATOM   1131 HD12 LEU A  74      36.212  52.906  48.409  1.00  0.00           H0.      0
ATOM   1132 HD13 LEU A  74      34.657  52.851  47.589  1.00  0.00           H0.      0
ATOM   1133  CD2 LEU A  74      34.933  52.774  51.120  1.00  0.00           C0.      0
ATOM   1134 HD21 LEU A  74      35.969  53.086  50.987  1.00  0.00           H0.      0
ATOM   1135 HD22 LEU A  74      34.262  53.576  51.428  1.00  0.00           H0.      0
ATOM   1136 HD23 LEU A  74      34.927  52.047  51.932  1.00  0.00           H0.      0
ATOM   1137  C   LEU A  74      30.963  51.119  50.217  1.00  0.00           C0.      0
ATOM   1138  O   LEU A  74      30.093  51.950  50.615  1.00  0.00           O0.      0
ATOM   1139  N   VAL A  75      30.565  50.004  49.625  1.00  0.00           N0.      0
ATOM   1140  H   VAL A  75      31.264  49.318  49.378  1.00  0.00           H0.      0
ATOM   1141  CA  VAL A  75      29.186  49.647  49.375  1.00  0.00           C0.      0
ATOM   1142  HA  VAL A  75      28.805  50.539  48.879  1.00  0.00           H0.      0
ATOM   1143  CB  VAL A  75      29.049  48.412  48.413  1.00  0.00           C0.      0
ATOM   1144  HB  VAL A  75      29.294  47.447  48.858  1.00  0.00           H0.      0
ATOM   1145  CG1 VAL A  75      27.549  48.270  47.999  1.00  0.00           C0.      0
ATOM   1146 HG11 VAL A  75      26.927  47.992  48.849  1.00  0.00           H0.      0
ATOM   1147 HG12 VAL A  75      27.088  49.137  47.525  1.00  0.00           H0.      0
ATOM   1148 HG13 VAL A  75      27.432  47.465  47.273  1.00  0.00           H0.      0
ATOM   1149  CG2 VAL A  75      29.680  48.552  47.009  1.00  0.00           C0.      0
ATOM   1150 HG21 VAL A  75      29.546  49.565  46.629  1.00  0.00           H0.      0
ATOM   1151 HG22 VAL A  75      30.727  48.260  47.095  1.00  0.00           H0.      0
ATOM   1152 HG23 VAL A  75      29.341  47.790  46.306  1.00  0.00           H0.      0
ATOM   1153  C   VAL A  75      28.392  49.330  50.724  1.00  0.00           C0.      0
ATOM   1154  O   VAL A  75      27.441  49.947  51.010  1.00  0.00           O0.      0
ATOM   1155  N   GLU A  76      29.056  48.675  51.647  1.00  0.00           N0.      0
ATOM   1156  H   GLU A  76      29.795  48.121  51.239  1.00  0.00           H0.      0
ATOM   1157  CA  GLU A  76      28.720  48.419  53.007  1.00  0.00           C0.      0
ATOM   1158  HA  GLU A  76      27.724  47.985  53.099  1.00  0.00           H0.      0
ATOM   1159  CB  GLU A  76      29.751  47.431  53.560  1.00  0.00           C0.      0
ATOM   1160  HB2 GLU A  76      29.882  46.580  52.891  1.00  0.00           H0.      0
ATOM   1161  HB3 GLU A  76      30.651  48.018  53.738  1.00  0.00           H0.      0
ATOM   1162  CG  GLU A  76      29.341  46.877  54.960  1.00  0.00           C0.      0
ATOM   1163  HG2 GLU A  76      30.189  46.627  55.597  1.00  0.00           H0.      0
ATOM   1164  HG3 GLU A  76      28.691  47.566  55.500  1.00  0.00           H0.      0
ATOM   1165  CD  GLU A  76      28.527  45.597  54.902  1.00  0.00           C0.      0
ATOM   1166  OE1 GLU A  76      29.151  44.562  54.922  1.00  0.00           O0.      0
ATOM   1167  OE2 GLU A  76      27.294  45.604  54.683  1.00  0.00           O0.      0
ATOM   1168  C   GLU A  76      28.575  49.716  53.827  1.00  0.00           C0.      0
ATOM   1169  O   GLU A  76      27.643  49.847  54.601  1.00  0.00           O0.      0
ATOM   1170  N   GLU A  77      29.319  50.757  53.497  1.00  0.00           N0.      0
ATOM   1171  H   GLU A  77      30.066  50.692  52.821  1.00  0.00           H0.      0
ATOM   1172  CA  GLU A  77      29.219  52.068  54.129  1.00  0.00           C0.      0
ATOM   1173  HA  GLU A  77      28.711  51.894  55.077  1.00  0.00           H0.      0
ATOM   1174  CB  GLU A  77      30.555  52.806  54.433  1.00  0.00           C0.      0
ATOM   1175  HB2 GLU A  77      31.070  53.101  53.518  1.00  0.00           H0.      0
ATOM   1176  HB3 GLU A  77      30.316  53.720  54.976  1.00  0.00           H0.      0
ATOM   1177  CG  GLU A  77      31.452  52.052  55.410  1.00  0.00           C0.      0
ATOM   1178  HG2 GLU A  77      31.854  51.117  55.021  1.00  0.00           H0.      0
ATOM   1179  HG3 GLU A  77      32.269  52.722  55.678  1.00  0.00           H0.      0
ATOM   1180  CD  GLU A  77      30.652  51.596  56.651  1.00  0.00           C0.      0
ATOM   1181  OE1 GLU A  77      31.081  50.676  57.393  1.00  0.00           O0.      0
ATOM   1182  OE2 GLU A  77      29.705  52.273  57.110  1.00  0.00           O0.      0
ATOM   1183  C   GLU A  77      28.326  52.966  53.276  1.00  0.00           C0.      0
ATOM   1184  O   GLU A  77      28.326  54.172  53.610  1.00  0.00           O0.      0
ATOM   1185  N   GLY A  78      27.514  52.501  52.358  1.00  0.00           N0.      0
ATOM   1186  H   GLY A  78      27.470  51.493  52.313  1.00  0.00           H0.      0
ATOM   1187  CA  GLY A  78      26.470  53.222  51.671  1.00  0.00           C0.      0
ATOM   1188  HA2 GLY A  78      25.629  52.538  51.555  1.00  0.00           H0.      0
ATOM   1189  HA3 GLY A  78      26.146  54.014  52.346  1.00  0.00           H0.      0
ATOM   1190  C   GLY A  78      26.760  53.969  50.328  1.00  0.00           C0.      0
ATOM   1191  O   GLY A  78      25.820  54.332  49.634  1.00  0.00           O0.      0
ATOM   1192  N   PHE A  79      28.022  54.091  49.982  1.00  0.00           N0.      0
ATOM   1193  H   PHE A  79      28.752  53.738  50.584  1.00  0.00           H0.      0
ATOM   1194  CA  PHE A  79      28.483  54.931  48.869  1.00  0.00           C0.      0
ATOM   1195  HA  PHE A  79      28.227  55.978  49.028  1.00  0.00           H0.      0
ATOM   1196  CB  PHE A  79      30.034  54.873  48.724  1.00  0.00           C0.      0
ATOM   1197  HB2 PHE A  79      30.371  53.847  48.574  1.00  0.00           H0.      0
ATOM   1198  HB3 PHE A  79      30.308  55.430  47.829  1.00  0.00           H0.      0
ATOM   1199  CG  PHE A  79      30.715  55.604  49.848  1.00  0.00           C0.      0
ATOM   1200  CD1 PHE A  79      30.554  56.997  49.861  1.00  0.00           C0.      0
ATOM   1201  HD1 PHE A  79      30.257  57.535  48.973  1.00  0.00           H0.      0
ATOM   1202  CE1 PHE A  79      31.056  57.732  51.004  1.00  0.00           C0.      0
ATOM   1203  HE1 PHE A  79      30.932  58.802  51.082  1.00  0.00           H0.      0
ATOM   1204  CZ  PHE A  79      31.707  57.121  52.012  1.00  0.00           C0.      0
ATOM   1205  HZ  PHE A  79      32.233  57.636  52.802  1.00  0.00           H0.      0
ATOM   1206  CE2 PHE A  79      31.884  55.719  51.953  1.00  0.00           C0.      0
ATOM   1207  HE2 PHE A  79      32.382  55.193  52.755  1.00  0.00           H0.      0
ATOM   1208  CD2 PHE A  79      31.407  54.971  50.925  1.00  0.00           C0.      0
ATOM   1209  HD2 PHE A  79      31.477  53.894  50.980  1.00  0.00           H0.      0
ATOM   1210  C   PHE A  79      27.781  54.616  47.499  1.00  0.00           C0.      0
ATOM   1211  O   PHE A  79      27.300  53.490  47.345  1.00  0.00           O0.      0
ATOM   1212  N   SER A  80      27.790  55.527  46.493  1.00  0.00           N0.      0
ATOM   1213  H   SER A  80      28.178  56.453  46.599  1.00  0.00           H0.      0
ATOM   1214  CA  SER A  80      27.214  55.268  45.095  1.00  0.00           C0.      0
ATOM   1215  HA  SER A  80      26.593  54.375  45.165  1.00  0.00           H0.      0
ATOM   1216  CB  SER A  80      26.296  56.408  44.658  1.00  0.00           C0.      0
ATOM   1217  HB2 SER A  80      25.484  56.314  45.379  1.00  0.00           H0.      0
ATOM   1218  HB3 SER A  80      26.767  57.387  44.561  1.00  0.00           H0.      0
ATOM   1219  OG  SER A  80      25.889  55.935  43.375  1.00  0.00           O0.      0
ATOM   1220  HG  SER A  80      25.320  56.599  42.979  1.00  0.00           H0.      0
ATOM   1221  C   SER A  80      28.461  54.931  44.150  1.00  0.00           C0.      0
ATOM   1222  O   SER A  80      29.199  55.763  43.669  1.00  0.00           O0.      0
ATOM   1223  N   VAL A  81      28.713  53.632  44.050  1.00  0.00           N0.      0
ATOM   1224  H   VAL A  81      27.978  52.980  44.284  1.00  0.00           H0.      0
ATOM   1225  CA  VAL A  81      29.954  52.983  43.627  1.00  0.00           C0.      0
ATOM   1226  HA  VAL A  81      30.645  53.827  43.601  1.00  0.00           H0.      0
ATOM   1227  CB  VAL A  81      30.476  51.850  44.665  1.00  0.00           C0.      0
ATOM   1228  HB  VAL A  81      29.805  50.992  44.623  1.00  0.00           H0.      0
ATOM   1229  CG1 VAL A  81      31.757  51.216  44.264  1.00  0.00           C0.      0
ATOM   1230 HG11 VAL A  81      31.993  50.421  44.972  1.00  0.00           H0.      0
ATOM   1231 HG12 VAL A  81      31.536  50.638  43.366  1.00  0.00           H0.      0
ATOM   1232 HG13 VAL A  81      32.591  51.902  44.120  1.00  0.00           H0.      0
ATOM   1233  CG2 VAL A  81      30.572  52.607  46.024  1.00  0.00           C0.      0
ATOM   1234 HG21 VAL A  81      29.661  53.181  46.197  1.00  0.00           H0.      0
ATOM   1235 HG22 VAL A  81      30.765  51.914  46.843  1.00  0.00           H0.      0
ATOM   1236 HG23 VAL A  81      31.469  53.223  45.969  1.00  0.00           H0.      0
ATOM   1237  C   VAL A  81      29.885  52.486  42.159  1.00  0.00           C0.      0
ATOM   1238  O   VAL A  81      29.122  51.601  41.711  1.00  0.00           O0.      0
ATOM   1239  N   THR A  82      30.964  52.845  41.452  1.00  0.00           N0.      0
ATOM   1240  H   THR A  82      31.400  53.745  41.599  1.00  0.00           H0.      0
ATOM   1241  CA  THR A  82      31.401  52.264  40.175  1.00  0.00           C0.      0
ATOM   1242  HA  THR A  82      30.663  51.509  39.905  1.00  0.00           H0.      0
ATOM   1243  CB  THR A  82      31.293  53.225  38.950  1.00  0.00           C0.      0
ATOM   1244  HB  THR A  82      32.026  54.020  39.088  1.00  0.00           H0.      0
ATOM   1245  CG2 THR A  82      31.721  52.646  37.569  1.00  0.00           C0.      0
ATOM   1246 HG21 THR A  82      32.800  52.494  37.579  1.00  0.00           H0.      0
ATOM   1247 HG22 THR A  82      31.109  51.747  37.499  1.00  0.00           H0.      0
ATOM   1248 HG23 THR A  82      31.439  53.369  36.803  1.00  0.00           H0.      0
ATOM   1249  OG1 THR A  82      30.026  53.764  38.729  1.00  0.00           O0.      0
ATOM   1250  HG1 THR A  82      30.029  54.526  39.313  1.00  0.00           H0.      0
ATOM   1251  C   THR A  82      32.744  51.535  40.302  1.00  0.00           C0.      0
ATOM   1252  O   THR A  82      33.656  51.946  41.013  1.00  0.00           O0.      0
ATOM   1253  N   SER A  83      32.898  50.358  39.601  1.00  0.00           N0.      0
ATOM   1254  H   SER A  83      32.060  50.060  39.121  1.00  0.00           H0.      0
ATOM   1255  CA  SER A  83      34.089  49.459  39.641  1.00  0.00           C0.      0
ATOM   1256  HA  SER A  83      34.846  50.050  40.156  1.00  0.00           H0.      0
ATOM   1257  CB  SER A  83      33.758  48.218  40.531  1.00  0.00           C0.      0
ATOM   1258  HB2 SER A  83      32.775  47.836  40.255  1.00  0.00           H0.      0
ATOM   1259  HB3 SER A  83      34.519  47.460  40.351  1.00  0.00           H0.      0
ATOM   1260  OG  SER A  83      33.661  48.673  41.836  1.00  0.00           O0.      0
ATOM   1261  HG  SER A  83      34.520  48.815  42.241  1.00  0.00           H0.      0
ATOM   1262  C   SER A  83      34.459  48.995  38.262  1.00  0.00           C0.      0
ATOM   1263  O   SER A  83      33.650  48.630  37.484  1.00  0.00           O0.      0
ATOM   1264  N   VAL A  84      35.736  48.982  37.951  1.00  0.00           N0.      0
ATOM   1265  H   VAL A  84      36.369  49.400  38.617  1.00  0.00           H0.      0
ATOM   1266  CA  VAL A  84      36.214  48.607  36.612  1.00  0.00           C0.      0
ATOM   1267  HA  VAL A  84      35.528  47.812  36.322  1.00  0.00           H0.      0
ATOM   1268  CB  VAL A  84      36.331  49.780  35.605  1.00  0.00           C0.      0
ATOM   1269  HB  VAL A  84      36.817  49.378  34.716  1.00  0.00           H0.      0
ATOM   1270  CG1 VAL A  84      35.014  50.571  35.208  1.00  0.00           C0.      0
ATOM   1271 HG11 VAL A  84      34.231  49.938  34.790  1.00  0.00           H0.      0
ATOM   1272 HG12 VAL A  84      34.642  51.138  36.061  1.00  0.00           H0.      0
ATOM   1273 HG13 VAL A  84      35.277  51.347  34.489  1.00  0.00           H0.      0
ATOM   1274  CG2 VAL A  84      37.260  50.924  36.030  1.00  0.00           C0.      0
ATOM   1275 HG21 VAL A  84      37.353  51.623  35.198  1.00  0.00           H0.      0
ATOM   1276 HG22 VAL A  84      37.033  51.305  37.025  1.00  0.00           H0.      0
ATOM   1277 HG23 VAL A  84      38.261  50.494  36.003  1.00  0.00           H0.      0
ATOM   1278  C   VAL A  84      37.638  48.085  36.867  1.00  0.00           C0.      0
ATOM   1279  O   VAL A  84      38.392  48.423  37.777  1.00  0.00           O0.      0
ATOM   1280  N   ASP A  85      37.951  47.278  35.891  1.00  0.00           N0.      0
ATOM   1281  H   ASP A  85      37.309  47.126  35.126  1.00  0.00           H0.      0
ATOM   1282  CA  ASP A  85      39.153  46.538  35.629  1.00  0.00           C0.      0
ATOM   1283  HA  ASP A  85      40.000  47.195  35.827  1.00  0.00           H0.      0
ATOM   1284  CB  ASP A  85      39.271  45.323  36.567  1.00  0.00           C0.      0
ATOM   1285  HB2 ASP A  85      38.764  45.635  37.479  1.00  0.00           H0.      0
ATOM   1286  HB3 ASP A  85      38.774  44.414  36.227  1.00  0.00           H0.      0
ATOM   1287  CG  ASP A  85      40.791  45.033  36.907  1.00  0.00           C0.      0
ATOM   1288  OD1 ASP A  85      41.254  45.577  37.918  1.00  0.00           O0.      0
ATOM   1289  OD2 ASP A  85      41.409  44.392  36.053  1.00  0.00           O0.      0
ATOM   1290  C   ASP A  85      39.263  46.063  34.142  1.00  0.00           C0.      0
ATOM   1291  O   ASP A  85      38.240  46.121  33.475  1.00  0.00           O0.      0
ATOM   1292  N   ALA A  86      40.472  45.574  33.745  1.00  0.00           N0.      0
ATOM   1293  H   ALA A  86      41.134  45.394  34.485  1.00  0.00           H0.      0
ATOM   1294  CA  ALA A  86      40.560  44.837  32.476  1.00  0.00           C0.      0
ATOM   1295  HA  ALA A  86      39.863  45.297  31.775  1.00  0.00           H0.      0
ATOM   1296  CB  ALA A  86      41.992  45.064  31.911  1.00  0.00           C0.      0
ATOM   1297  HB1 ALA A  86      42.206  44.286  31.178  1.00  0.00           H0.      0
ATOM   1298  HB2 ALA A  86      42.029  46.119  31.641  1.00  0.00           H0.      0
ATOM   1299  HB3 ALA A  86      42.675  44.817  32.723  1.00  0.00           H0.      0
ATOM   1300  C   ALA A  86      40.308  43.272  32.567  1.00  0.00           C0.      0
ATOM   1301  O   ALA A  86      40.068  42.585  31.558  1.00  0.00           O0.      0
ATOM   1302  N   SER A  87      40.574  42.702  33.723  1.00  0.00           N0.      0
ATOM   1303  H   SER A  87      40.695  43.301  34.527  1.00  0.00           H0.      0
ATOM   1304  CA  SER A  87      40.564  41.278  34.037  1.00  0.00           C0.      0
ATOM   1305  HA  SER A  87      40.984  40.737  33.189  1.00  0.00           H0.      0
ATOM   1306  CB  SER A  87      41.682  41.012  35.105  1.00  0.00           C0.      0
ATOM   1307  HB2 SER A  87      42.687  41.155  34.710  1.00  0.00           H0.      0
ATOM   1308  HB3 SER A  87      41.605  41.793  35.861  1.00  0.00           H0.      0
ATOM   1309  OG  SER A  87      41.603  39.741  35.716  1.00  0.00           O0.      0
ATOM   1310  HG  SER A  87      41.672  39.043  35.060  1.00  0.00           H0.      0
ATOM   1311  C   SER A  87      39.201  40.688  34.360  1.00  0.00           C0.      0
ATOM   1312  O   SER A  87      38.561  40.953  35.434  1.00  0.00           O0.      0
ATOM   1313  N   ASP A  88      38.604  39.967  33.414  1.00  0.00           N0.      0
ATOM   1314  H   ASP A  88      39.035  39.666  32.551  1.00  0.00           H0.      0
ATOM   1315  CA  ASP A  88      37.244  39.483  33.509  1.00  0.00           C0.      0
ATOM   1316  HA  ASP A  88      36.566  40.270  33.838  1.00  0.00           H0.      0
ATOM   1317  CB  ASP A  88      36.725  38.976  32.141  1.00  0.00           C0.      0
ATOM   1318  HB2 ASP A  88      35.647  38.813  32.151  1.00  0.00           H0.      0
ATOM   1319  HB3 ASP A  88      36.975  39.550  31.249  1.00  0.00           H0.      0
ATOM   1320  CG  ASP A  88      37.305  37.546  31.803  1.00  0.00           C0.      0
ATOM   1321  OD1 ASP A  88      38.418  37.371  31.227  1.00  0.00           O0.      0
ATOM   1322  OD2 ASP A  88      36.590  36.574  32.011  1.00  0.00           O0.      0
ATOM   1323  C   ASP A  88      37.170  38.355  34.583  1.00  0.00           C0.      0
ATOM   1324  O   ASP A  88      36.209  38.285  35.356  1.00  0.00           O0.      0
ATOM   1325  N   LYS A  89      38.275  37.667  34.730  1.00  0.00           N0.      0
ATOM   1326  H   LYS A  89      39.068  37.786  34.115  1.00  0.00           H0.      0
ATOM   1327  CA  LYS A  89      38.418  36.650  35.800  1.00  0.00           C0.      0
ATOM   1328  HA  LYS A  89      37.506  36.061  35.903  1.00  0.00           H0.      0
ATOM   1329  CB  LYS A  89      39.606  35.796  35.607  1.00  0.00           C0.      0
ATOM   1330  HB2 LYS A  89      40.553  36.335  35.621  1.00  0.00           H0.      0
ATOM   1331  HB3 LYS A  89      39.579  35.124  36.465  1.00  0.00           H0.      0
ATOM   1332  CG  LYS A  89      39.412  34.844  34.382  1.00  0.00           C0.      0
ATOM   1333  HG2 LYS A  89      38.505  34.240  34.393  1.00  0.00           H0.      0
ATOM   1334  HG3 LYS A  89      39.400  35.598  33.595  1.00  0.00           H0.      0
ATOM   1335  CD  LYS A  89      40.589  33.921  34.265  1.00  0.00           C0.      0
ATOM   1336  HD2 LYS A  89      41.500  34.512  34.168  1.00  0.00           H0.      0
ATOM   1337  HD3 LYS A  89      40.657  33.293  35.153  1.00  0.00           H0.      0
ATOM   1338  CE  LYS A  89      40.387  33.039  32.961  1.00  0.00           C0.      0
ATOM   1339  HE2 LYS A  89      40.941  32.118  33.140  1.00  0.00           H0.      0
ATOM   1340  HE3 LYS A  89      39.320  32.827  32.892  1.00  0.00           H0.      0
ATOM   1341  NZ  LYS A  89      40.970  33.723  31.730  1.00  0.00           N0.      0
ATOM   1342  HZ1 LYS A  89      40.901  33.341  30.797  1.00  0.00           H0.      0
ATOM   1343  HZ2 LYS A  89      40.506  34.618  31.664  1.00  0.00           H0.      0
ATOM   1344  HZ3 LYS A  89      41.968  33.831  31.840  1.00  0.00           H0.      0
ATOM   1345  C   LYS A  89      38.446  37.254  37.242  1.00  0.00           C0.      0
ATOM   1346  O   LYS A  89      37.865  36.643  38.049  1.00  0.00           O0.      0
ATOM   1347  N   MET A  90      39.014  38.412  37.463  1.00  0.00           N0.      0
ATOM   1348  H   MET A  90      39.576  38.838  36.739  1.00  0.00           H0.      0
ATOM   1349  CA  MET A  90      38.871  39.199  38.652  1.00  0.00           C0.      0
ATOM   1350  HA  MET A  90      38.980  38.497  39.479  1.00  0.00           H0.      0
ATOM   1351  CB  MET A  90      40.025  40.253  38.761  1.00  0.00           C0.      0
ATOM   1352  HB2 MET A  90      39.993  41.007  37.974  1.00  0.00           H0.      0
ATOM   1353  HB3 MET A  90      39.993  40.733  39.739  1.00  0.00           H0.      0
ATOM   1354  CG  MET A  90      41.409  39.641  38.656  1.00  0.00           C0.      0
ATOM   1355  HG2 MET A  90      41.439  38.782  37.986  1.00  0.00           H0.      0
ATOM   1356  HG3 MET A  90      42.205  40.296  38.301  1.00  0.00           H0.      0
ATOM   1357  SD  MET A  90      42.104  38.977  40.194  1.00  0.00           S0.      0
ATOM   1358  CE  MET A  90      42.759  40.494  40.891  1.00  0.00           C0.      0
ATOM   1359  HE1 MET A  90      42.356  40.608  41.897  1.00  0.00           H0.      0
ATOM   1360  HE2 MET A  90      43.842  40.373  40.855  1.00  0.00           H0.      0
ATOM   1361  HE3 MET A  90      42.580  41.367  40.264  1.00  0.00           H0.      0
ATOM   1362  C   MET A  90      37.463  39.778  38.759  1.00  0.00           C0.      0
ATOM   1363  O   MET A  90      36.814  39.504  39.801  1.00  0.00           O0.      0
ATOM   1364  N   LEU A  91      36.938  40.548  37.810  1.00  0.00           N0.      0
ATOM   1365  H   LEU A  91      37.405  40.560  36.914  1.00  0.00           H0.      0
ATOM   1366  CA  LEU A  91      35.569  41.131  38.002  1.00  0.00           C0.      0
ATOM   1367  HA  LEU A  91      35.456  41.830  38.831  1.00  0.00           H0.      0
ATOM   1368  CB  LEU A  91      35.097  41.805  36.716  1.00  0.00           C0.      0
ATOM   1369  HB2 LEU A  91      35.108  41.068  35.914  1.00  0.00           H0.      0
ATOM   1370  HB3 LEU A  91      34.143  42.314  36.858  1.00  0.00           H0.      0
ATOM   1371  CG  LEU A  91      35.990  43.020  36.213  1.00  0.00           C0.      0
ATOM   1372  HG  LEU A  91      37.022  42.677  36.282  1.00  0.00           H0.      0
ATOM   1373  CD1 LEU A  91      35.805  43.493  34.728  1.00  0.00           C0.      0
ATOM   1374 HD11 LEU A  91      36.773  43.886  34.418  1.00  0.00           H0.      0
ATOM   1375 HD12 LEU A  91      35.509  42.618  34.150  1.00  0.00           H0.      0
ATOM   1376 HD13 LEU A  91      35.034  44.262  34.674  1.00  0.00           H0.      0
ATOM   1377  CD2 LEU A  91      35.818  44.213  37.119  1.00  0.00           C0.      0
ATOM   1378 HD21 LEU A  91      36.486  45.004  36.778  1.00  0.00           H0.      0
ATOM   1379 HD22 LEU A  91      34.831  44.634  36.930  1.00  0.00           H0.      0
ATOM   1380 HD23 LEU A  91      35.908  44.026  38.189  1.00  0.00           H0.      0
ATOM   1381  C   LEU A  91      34.520  40.069  38.234  1.00  0.00           C0.      0
ATOM   1382  O   LEU A  91      33.577  40.464  38.948  1.00  0.00           O0.      0
ATOM   1383  N   LYS A  92      34.715  38.813  37.751  1.00  0.00           N0.      0
ATOM   1384  H   LYS A  92      35.400  38.596  37.041  1.00  0.00           H0.      0
ATOM   1385  CA  LYS A  92      33.758  37.769  38.077  1.00  0.00           C0.      0
ATOM   1386  HA  LYS A  92      32.790  38.120  37.719  1.00  0.00           H0.      0
ATOM   1387  CB  LYS A  92      34.063  36.447  37.400  1.00  0.00           C0.      0
ATOM   1388  HB2 LYS A  92      35.145  36.325  37.421  1.00  0.00           H0.      0
ATOM   1389  HB3 LYS A  92      33.560  35.603  37.873  1.00  0.00           H0.      0
ATOM   1390  CG  LYS A  92      33.638  36.356  35.921  1.00  0.00           C0.      0
ATOM   1391  HG2 LYS A  92      32.575  36.116  35.922  1.00  0.00           H0.      0
ATOM   1392  HG3 LYS A  92      33.707  37.306  35.393  1.00  0.00           H0.      0
ATOM   1393  CD  LYS A  92      34.456  35.228  35.233  1.00  0.00           C0.      0
ATOM   1394  HD2 LYS A  92      35.527  35.430  35.220  1.00  0.00           H0.      0
ATOM   1395  HD3 LYS A  92      34.189  34.345  35.813  1.00  0.00           H0.      0
ATOM   1396  CE  LYS A  92      33.762  35.007  33.800  1.00  0.00           C0.      0
ATOM   1397  HE2 LYS A  92      34.259  34.183  33.288  1.00  0.00           H0.      0
ATOM   1398  HE3 LYS A  92      32.698  34.777  33.848  1.00  0.00           H0.      0
ATOM   1399  NZ  LYS A  92      33.994  36.227  32.998  1.00  0.00           N0.      0
ATOM   1400  HZ1 LYS A  92      33.480  36.119  32.136  1.00  0.00           H0.      0
ATOM   1401  HZ2 LYS A  92      33.695  37.104  33.401  1.00  0.00           H0.      0
ATOM   1402  HZ3 LYS A  92      34.934  36.437  32.694  1.00  0.00           H0.      0
ATOM   1403  C   LYS A  92      33.511  37.667  39.573  1.00  0.00           C0.      0
ATOM   1404  O   LYS A  92      32.438  37.431  40.026  1.00  0.00           O0.      0
ATOM   1405  N   TYR A  93      34.607  37.782  40.363  1.00  0.00           N0.      0
ATOM   1406  H   TYR A  93      35.522  37.919  39.957  1.00  0.00           H0.      0
ATOM   1407  CA  TYR A  93      34.520  37.551  41.813  1.00  0.00           C0.      0
ATOM   1408  HA  TYR A  93      33.949  36.628  41.909  1.00  0.00           H0.      0
ATOM   1409  CB  TYR A  93      35.877  37.302  42.496  1.00  0.00           C0.      0
ATOM   1410  HB2 TYR A  93      36.672  37.993  42.215  1.00  0.00           H0.      0
ATOM   1411  HB3 TYR A  93      35.726  37.365  43.574  1.00  0.00           H0.      0
ATOM   1412  CG  TYR A  93      36.560  35.991  42.160  1.00  0.00           C0.      0
ATOM   1413  CD1 TYR A  93      36.057  34.811  42.655  1.00  0.00           C0.      0
ATOM   1414  HD1 TYR A  93      35.179  34.828  43.284  1.00  0.00           H0.      0
ATOM   1415  CE1 TYR A  93      36.749  33.522  42.343  1.00  0.00           C0.      0
ATOM   1416  HE1 TYR A  93      36.365  32.569  42.675  1.00  0.00           H0.      0
ATOM   1417  CZ  TYR A  93      37.829  33.529  41.512  1.00  0.00           C0.      0
ATOM   1418  OH  TYR A  93      38.572  32.421  41.300  1.00  0.00           O0.      0
ATOM   1419  HH  TYR A  93      38.872  32.447  40.389  1.00  0.00           H0.      0
ATOM   1420  CE2 TYR A  93      38.276  34.780  40.950  1.00  0.00           C0.      0
ATOM   1421  HE2 TYR A  93      39.113  34.772  40.268  1.00  0.00           H0.      0
ATOM   1422  CD2 TYR A  93      37.662  35.997  41.316  1.00  0.00           C0.      0
ATOM   1423  HD2 TYR A  93      37.998  36.860  40.759  1.00  0.00           H0.      0
ATOM   1424  C   TYR A  93      33.934  38.882  42.481  1.00  0.00           C0.      0
ATOM   1425  O   TYR A  93      33.110  38.692  43.410  1.00  0.00           O0.      0
ATOM   1426  N   ALA A  94      34.218  40.101  42.007  1.00  0.00           N0.      0
ATOM   1427  H   ALA A  94      34.933  40.255  41.310  1.00  0.00           H0.      0
ATOM   1428  CA  ALA A  94      33.372  41.272  42.305  1.00  0.00           C0.      0
ATOM   1429  HA  ALA A  94      33.522  41.532  43.353  1.00  0.00           H0.      0
ATOM   1430  CB  ALA A  94      34.009  42.412  41.440  1.00  0.00           C0.      0
ATOM   1431  HB1 ALA A  94      33.643  42.319  40.417  1.00  0.00           H0.      0
ATOM   1432  HB2 ALA A  94      33.624  43.344  41.855  1.00  0.00           H0.      0
ATOM   1433  HB3 ALA A  94      35.097  42.374  41.477  1.00  0.00           H0.      0
ATOM   1434  C   ALA A  94      31.894  40.987  41.938  1.00  0.00           C0.      0
ATOM   1435  O   ALA A  94      31.005  41.254  42.859  1.00  0.00           O0.      0
ATOM   1436  N   LEU A  95      31.586  40.490  40.767  1.00  0.00           N0.      0
ATOM   1437  H   LEU A  95      32.357  40.313  40.139  1.00  0.00           H0.      0
ATOM   1438  CA  LEU A  95      30.297  40.187  40.214  1.00  0.00           C0.      0
ATOM   1439  HA  LEU A  95      29.697  41.059  40.474  1.00  0.00           H0.      0
ATOM   1440  CB  LEU A  95      30.304  39.980  38.694  1.00  0.00           C0.      0
ATOM   1441  HB2 LEU A  95      30.991  39.159  38.493  1.00  0.00           H0.      0
ATOM   1442  HB3 LEU A  95      29.309  39.640  38.406  1.00  0.00           H0.      0
ATOM   1443  CG  LEU A  95      30.758  41.163  37.885  1.00  0.00           C0.      0
ATOM   1444  HG  LEU A  95      31.490  41.722  38.467  1.00  0.00           H0.      0
ATOM   1445  CD1 LEU A  95      31.403  40.726  36.560  1.00  0.00           C0.      0
ATOM   1446 HD11 LEU A  95      30.625  40.316  35.916  1.00  0.00           H0.      0
ATOM   1447 HD12 LEU A  95      32.004  41.482  36.054  1.00  0.00           H0.      0
ATOM   1448 HD13 LEU A  95      32.094  39.891  36.676  1.00  0.00           H0.      0
ATOM   1449  CD2 LEU A  95      29.619  42.132  37.581  1.00  0.00           C0.      0
ATOM   1450 HD21 LEU A  95      28.761  41.647  37.115  1.00  0.00           H0.      0
ATOM   1451 HD22 LEU A  95      29.204  42.635  38.455  1.00  0.00           H0.      0
ATOM   1452 HD23 LEU A  95      29.976  42.977  36.992  1.00  0.00           H0.      0
ATOM   1453  C   LEU A  95      29.651  39.060  40.965  1.00  0.00           C0.      0
ATOM   1454  O   LEU A  95      28.480  38.898  40.996  1.00  0.00           O0.      0
ATOM   1455  N   LYS A  96      30.459  38.215  41.687  1.00  0.00           N0.      0
ATOM   1456  H   LYS A  96      31.429  38.402  41.475  1.00  0.00           H0.      0
ATOM   1457  CA  LYS A  96      30.047  37.053  42.477  1.00  0.00           C0.      0
ATOM   1458  HA  LYS A  96      29.402  36.392  41.900  1.00  0.00           H0.      0
ATOM   1459  CB  LYS A  96      31.295  36.152  42.714  1.00  0.00           C0.      0
ATOM   1460  HB2 LYS A  96      31.924  35.994  41.838  1.00  0.00           H0.      0
ATOM   1461  HB3 LYS A  96      31.988  36.570  43.443  1.00  0.00           H0.      0
ATOM   1462  CG  LYS A  96      30.849  34.703  43.149  1.00  0.00           C0.      0
ATOM   1463  HG2 LYS A  96      30.207  34.799  44.025  1.00  0.00           H0.      0
ATOM   1464  HG3 LYS A  96      30.173  34.177  42.475  1.00  0.00           H0.      0
ATOM   1465  CD  LYS A  96      32.091  33.900  43.550  1.00  0.00           C0.      0
ATOM   1466  HD2 LYS A  96      32.818  33.900  42.739  1.00  0.00           H0.      0
ATOM   1467  HD3 LYS A  96      32.577  34.282  44.448  1.00  0.00           H0.      0
ATOM   1468  CE  LYS A  96      31.834  32.441  43.787  1.00  0.00           C0.      0
ATOM   1469  HE2 LYS A  96      31.105  32.038  43.085  1.00  0.00           H0.      0
ATOM   1470  HE3 LYS A  96      32.730  31.842  43.621  1.00  0.00           H0.      0
ATOM   1471  NZ  LYS A  96      31.397  31.993  45.136  1.00  0.00           N0.      0
ATOM   1472  HZ1 LYS A  96      32.156  32.019  45.801  1.00  0.00           H0.      0
ATOM   1473  HZ2 LYS A  96      30.691  32.652  45.431  1.00  0.00           H0.      0
ATOM   1474  HZ3 LYS A  96      30.988  31.069  45.115  1.00  0.00           H0.      0
ATOM   1475  C   LYS A  96      29.473  37.474  43.798  1.00  0.00           C0.      0
ATOM   1476  O   LYS A  96      28.429  36.961  44.184  1.00  0.00           O0.      0
ATOM   1477  N   GLU A  97      30.034  38.486  44.401  1.00  0.00           N0.      0
ATOM   1478  H   GLU A  97      30.881  38.862  44.000  1.00  0.00           H0.      0
ATOM   1479  CA  GLU A  97      29.542  39.133  45.642  1.00  0.00           C0.      0
ATOM   1480  HA  GLU A  97      29.175  38.301  46.242  1.00  0.00           H0.      0
ATOM   1481  CB  GLU A  97      30.710  39.791  46.426  1.00  0.00           C0.      0
ATOM   1482  HB2 GLU A  97      31.376  38.975  46.705  1.00  0.00           H0.      0
ATOM   1483  HB3 GLU A  97      31.217  40.441  45.713  1.00  0.00           H0.      0
ATOM   1484  CG  GLU A  97      30.370  40.310  47.764  1.00  0.00           C0.      0
ATOM   1485  HG2 GLU A  97      31.253  40.832  48.133  1.00  0.00           H0.      0
ATOM   1486  HG3 GLU A  97      29.663  41.098  47.504  1.00  0.00           H0.      0
ATOM   1487  CD  GLU A  97      29.668  39.318  48.733  1.00  0.00           C0.      0
ATOM   1488  OE1 GLU A  97      29.213  39.856  49.748  1.00  0.00           O0.      0
ATOM   1489  OE2 GLU A  97      29.556  38.162  48.441  1.00  0.00           O0.      0
ATOM   1490  C   GLU A  97      28.441  40.144  45.342  1.00  0.00           C0.      0
ATOM   1491  O   GLU A  97      27.476  40.111  46.105  1.00  0.00           O0.      0
ATOM   1492  N   ARG A  98      28.433  40.831  44.173  1.00  0.00           N0.      0
ATOM   1493  H   ARG A  98      29.215  40.609  43.574  1.00  0.00           H0.      0
ATOM   1494  CA  ARG A  98      27.276  41.629  43.753  1.00  0.00           C0.      0
ATOM   1495  HA  ARG A  98      26.937  42.381  44.466  1.00  0.00           H0.      0
ATOM   1496  CB  ARG A  98      27.587  42.431  42.439  1.00  0.00           C0.      0
ATOM   1497  HB2 ARG A  98      28.431  43.107  42.577  1.00  0.00           H0.      0
ATOM   1498  HB3 ARG A  98      27.712  41.751  41.596  1.00  0.00           H0.      0
ATOM   1499  CG  ARG A  98      26.417  43.481  42.213  1.00  0.00           C0.      0
ATOM   1500  HG2 ARG A  98      25.488  42.916  42.136  1.00  0.00           H0.      0
ATOM   1501  HG3 ARG A  98      26.486  44.036  43.149  1.00  0.00           H0.      0
ATOM   1502  CD  ARG A  98      26.593  44.463  41.168  1.00  0.00           C0.      0
ATOM   1503  HD2 ARG A  98      25.848  45.255  41.243  1.00  0.00           H0.      0
ATOM   1504  HD3 ARG A  98      27.599  44.854  41.320  1.00  0.00           H0.      0
ATOM   1505  NE  ARG A  98      26.385  43.788  39.852  1.00  0.00           N0.      0
ATOM   1506  HE  ARG A  98      26.371  42.778  39.819  1.00  0.00           H0.      0
ATOM   1507  CZ  ARG A  98      26.532  44.391  38.634  1.00  0.00           C0.      0
ATOM   1508  NH1 ARG A  98      26.674  45.672  38.391  1.00  0.00           N0.      0
ATOM   1509 HH11 ARG A  98      26.856  46.250  39.198  1.00  0.00           H0.      0
ATOM   1510 HH12 ARG A  98      26.505  46.061  37.474  1.00  0.00           H0.      0
ATOM   1511  NH2 ARG A  98      26.494  43.628  37.603  1.00  0.00           N0.      0
ATOM   1512 HH21 ARG A  98      26.110  42.696  37.665  1.00  0.00           H0.      0
ATOM   1513 HH22 ARG A  98      26.478  44.011  36.669  1.00  0.00           H0.      0
ATOM   1514  C   ARG A  98      26.072  40.756  43.595  1.00  0.00           C0.      0
ATOM   1515  O   ARG A  98      25.076  41.053  44.251  1.00  0.00           O0.      0
ATOM   1516  N   TRP A  99      26.156  39.685  42.826  1.00  0.00           N0.      0
ATOM   1517  H   TRP A  99      27.044  39.546  42.366  1.00  0.00           H0.      0
ATOM   1518  CA  TRP A  99      25.065  38.623  42.664  1.00  0.00           C0.      0
ATOM   1519  HA  TRP A  99      24.199  39.155  42.271  1.00  0.00           H0.      0
ATOM   1520  CB  TRP A  99      25.506  37.578  41.713  1.00  0.00           C0.      0
ATOM   1521  HB2 TRP A  99      25.674  38.139  40.793  1.00  0.00           H0.      0
ATOM   1522  HB3 TRP A  99      26.438  37.110  42.028  1.00  0.00           H0.      0
ATOM   1523  CG  TRP A  99      24.518  36.453  41.548  1.00  0.00           C0.      0
ATOM   1524  CD1 TRP A  99      24.840  35.100  41.700  1.00  0.00           C0.      0
ATOM   1525  HD1 TRP A  99      25.798  34.695  41.991  1.00  0.00           H0.      0
ATOM   1526  NE1 TRP A  99      23.693  34.329  41.463  1.00  0.00           N0.      0
ATOM   1527  HE1 TRP A  99      23.721  33.340  41.262  1.00  0.00           H0.      0
ATOM   1528  CE2 TRP A  99      22.646  35.121  41.089  1.00  0.00           C0.      0
ATOM   1529  CZ2 TRP A  99      21.345  34.858  40.635  1.00  0.00           C0.      0
ATOM   1530  HZ2 TRP A  99      20.946  33.869  40.463  1.00  0.00           H0.      0
ATOM   1531  CH2 TRP A  99      20.481  35.877  40.395  1.00  0.00           C0.      0
ATOM   1532  HH2 TRP A  99      19.460  35.646  40.132  1.00  0.00           H0.      0
ATOM   1533  CZ3 TRP A  99      20.917  37.207  40.453  1.00  0.00           C0.      0
ATOM   1534  HZ3 TRP A  99      20.197  37.905  40.051  1.00  0.00           H0.      0
ATOM   1535  CE3 TRP A  99      22.226  37.514  40.889  1.00  0.00           C0.      0
ATOM   1536  HE3 TRP A  99      22.599  38.523  40.788  1.00  0.00           H0.      0
ATOM   1537  CD2 TRP A  99      23.140  36.470  41.223  1.00  0.00           C0.      0
ATOM   1538  C   TRP A  99      24.492  38.135  44.007  1.00  0.00           C0.      0
ATOM   1539  O   TRP A  99      23.289  37.937  44.236  1.00  0.00           O0.      0
ATOM   1540  N   ASN A 100      25.468  37.928  44.974  1.00  0.00           N0.      0
ATOM   1541  H   ASN A 100      26.441  37.930  44.703  1.00  0.00           H0.      0
ATOM   1542  CA  ASN A 100      25.148  37.564  46.367  1.00  0.00           C0.      0
ATOM   1543  HA  ASN A 100      24.467  36.713  46.393  1.00  0.00           H0.      0
ATOM   1544  CB  ASN A 100      26.401  37.051  46.990  1.00  0.00           C0.      0
ATOM   1545  HB2 ASN A 100      26.644  36.157  46.416  1.00  0.00           H0.      0
ATOM   1546  HB3 ASN A 100      27.202  37.789  46.938  1.00  0.00           H0.      0
ATOM   1547  CG  ASN A 100      26.294  36.608  48.433  1.00  0.00           C0.      0
ATOM   1548  OD1 ASN A 100      25.230  36.183  48.850  1.00  0.00           O0.      0
ATOM   1549  ND2 ASN A 100      27.405  36.610  49.176  1.00  0.00           N0.      0
ATOM   1550 HD21 ASN A 100      27.308  36.699  50.177  1.00  0.00           H0.      0
ATOM   1551 HD22 ASN A 100      28.262  36.933  48.750  1.00  0.00           H0.      0
ATOM   1552  C   ASN A 100      24.314  38.649  47.146  1.00  0.00           C0.      0
ATOM   1553  O   ASN A 100      23.331  38.313  47.744  1.00  0.00           O0.      0
ATOM   1554  N   ARG A 101      24.558  39.927  46.946  1.00  0.00           N0.      0
ATOM   1555  H   ARG A 101      25.333  40.211  46.364  1.00  0.00           H0.      0
ATOM   1556  CA  ARG A 101      24.030  40.979  47.826  1.00  0.00           C0.      0
ATOM   1557  HA  ARG A 101      23.435  40.541  48.627  1.00  0.00           H0.      0
ATOM   1558  CB  ARG A 101      25.129  41.752  48.628  1.00  0.00           C0.      0
ATOM   1559  HB2 ARG A 101      25.818  42.103  47.859  1.00  0.00           H0.      0
ATOM   1560  HB3 ARG A 101      24.693  42.561  49.213  1.00  0.00           H0.      0
ATOM   1561  CG  ARG A 101      25.822  40.734  49.568  1.00  0.00           C0.      0
ATOM   1562  HG2 ARG A 101      25.128  40.145  50.168  1.00  0.00           H0.      0
ATOM   1563  HG3 ARG A 101      26.416  39.993  49.033  1.00  0.00           H0.      0
ATOM   1564  CD  ARG A 101      26.865  41.359  50.507  1.00  0.00           C0.      0
ATOM   1565  HD2 ARG A 101      27.407  40.578  51.039  1.00  0.00           H0.      0
ATOM   1566  HD3 ARG A 101      27.653  41.774  49.878  1.00  0.00           H0.      0
ATOM   1567  NE  ARG A 101      26.293  42.310  51.404  1.00  0.00           N0.      0
ATOM   1568  HE  ARG A 101      25.306  42.512  51.338  1.00  0.00           H0.      0
ATOM   1569  CZ  ARG A 101      26.933  43.103  52.265  1.00  0.00           C0.      0
ATOM   1570  NH1 ARG A 101      28.275  43.128  52.443  1.00  0.00           N0.      0
ATOM   1571 HH11 ARG A 101      28.813  42.543  51.819  1.00  0.00           H0.      0
ATOM   1572 HH12 ARG A 101      28.676  43.654  53.206  1.00  0.00           H0.      0
ATOM   1573  NH2 ARG A 101      26.152  43.843  53.010  1.00  0.00           N0.      0
ATOM   1574 HH21 ARG A 101      25.203  43.906  52.669  1.00  0.00           H0.      0
ATOM   1575 HH22 ARG A 101      26.475  44.418  53.775  1.00  0.00           H0.      0
ATOM   1576  C   ARG A 101      22.985  41.953  47.184  1.00  0.00           C0.      0
ATOM   1577  O   ARG A 101      22.438  42.830  47.842  1.00  0.00           O0.      0
ATOM   1578  N   ARG A 102      22.714  41.963  45.867  1.00  0.00           N0.      0
ATOM   1579  H   ARG A 102      23.307  41.296  45.394  1.00  0.00           H0.      0
ATOM   1580  CA  ARG A 102      21.847  42.886  45.049  1.00  0.00           C0.      0
ATOM   1581  HA  ARG A 102      22.407  43.815  44.941  1.00  0.00           H0.      0
ATOM   1582  CB  ARG A 102      21.596  42.297  43.627  1.00  0.00           C0.      0
ATOM   1583  HB2 ARG A 102      21.479  43.108  42.908  1.00  0.00           H0.      0
ATOM   1584  HB3 ARG A 102      22.489  41.789  43.262  1.00  0.00           H0.      0
ATOM   1585  CG  ARG A 102      20.441  41.265  43.421  1.00  0.00           C0.      0
ATOM   1586  HG2 ARG A 102      19.650  41.519  44.126  1.00  0.00           H0.      0
ATOM   1587  HG3 ARG A 102      20.098  41.421  42.398  1.00  0.00           H0.      0
ATOM   1588  CD  ARG A 102      20.832  39.814  43.630  1.00  0.00           C0.      0
ATOM   1589  HD2 ARG A 102      21.431  39.594  42.746  1.00  0.00           H0.      0
ATOM   1590  HD3 ARG A 102      21.408  39.548  44.516  1.00  0.00           H0.      0
ATOM   1591  NE  ARG A 102      19.632  38.904  43.622  1.00  0.00           N0.      0
ATOM   1592  HE  ARG A 102      18.742  39.324  43.393  1.00  0.00           H0.      0
ATOM   1593  CZ  ARG A 102      19.517  37.610  43.859  1.00  0.00           C0.      0
ATOM   1594  NH1 ARG A 102      20.548  36.848  44.075  1.00  0.00           N0.      0
ATOM   1595 HH11 ARG A 102      21.491  37.197  44.166  1.00  0.00           H0.      0
ATOM   1596 HH12 ARG A 102      20.428  35.860  44.248  1.00  0.00           H0.      0
ATOM   1597  NH2 ARG A 102      18.328  37.015  43.809  1.00  0.00           N0.      0
ATOM   1598 HH21 ARG A 102      17.470  37.502  43.595  1.00  0.00           H0.      0
ATOM   1599 HH22 ARG A 102      18.253  36.022  43.641  1.00  0.00           H0.      0
ATOM   1600  C   ARG A 102      20.516  43.270  45.803  1.00  0.00           C0.      0
ATOM   1601  O   ARG A 102      19.916  44.316  45.509  1.00  0.00           O0.      0
ATOM   1602  N   LYS A 103      19.892  42.414  46.647  1.00  0.00           N0.      0
ATOM   1603  H   LYS A 103      20.303  41.500  46.772  1.00  0.00           H0.      0
ATOM   1604  CA  LYS A 103      18.676  42.805  47.486  1.00  0.00           C0.      0
ATOM   1605  HA  LYS A 103      17.786  43.118  46.941  1.00  0.00           H0.      0
ATOM   1606  CB  LYS A 103      18.185  41.590  48.326  1.00  0.00           C0.      0
ATOM   1607  HB2 LYS A 103      19.122  41.218  48.740  1.00  0.00           H0.      0
ATOM   1608  HB3 LYS A 103      17.599  42.002  49.148  1.00  0.00           H0.      0
ATOM   1609  CG  LYS A 103      17.447  40.611  47.503  1.00  0.00           C0.      0
ATOM   1610  HG2 LYS A 103      16.627  41.189  47.078  1.00  0.00           H0.      0
ATOM   1611  HG3 LYS A 103      18.104  40.231  46.720  1.00  0.00           H0.      0
ATOM   1612  CD  LYS A 103      16.877  39.481  48.378  1.00  0.00           C0.      0
ATOM   1613  HD2 LYS A 103      17.715  39.136  48.983  1.00  0.00           H0.      0
ATOM   1614  HD3 LYS A 103      16.127  39.912  49.041  1.00  0.00           H0.      0
ATOM   1615  CE  LYS A 103      16.383  38.312  47.545  1.00  0.00           C0.      0
ATOM   1616  HE2 LYS A 103      17.130  38.049  46.796  1.00  0.00           H0.      0
ATOM   1617  HE3 LYS A 103      16.287  37.484  48.247  1.00  0.00           H0.      0
ATOM   1618  NZ  LYS A 103      15.039  38.610  46.900  1.00  0.00           N0.      0
ATOM   1619  HZ1 LYS A 103      15.142  39.300  46.170  1.00  0.00           H0.      0
ATOM   1620  HZ2 LYS A 103      14.633  37.839  46.389  1.00  0.00           H0.      0
ATOM   1621  HZ3 LYS A 103      14.312  38.908  47.535  1.00  0.00           H0.      0
ATOM   1622  C   LYS A 103      18.917  44.049  48.351  1.00  0.00           C0.      0
ATOM   1623  O   LYS A 103      17.995  44.713  48.806  1.00  0.00           O0.      0
ATOM   1624  N   GLU A 104      20.184  44.443  48.648  1.00  0.00           N0.      0
ATOM   1625  H   GLU A 104      20.918  43.834  48.318  1.00  0.00           H0.      0
ATOM   1626  CA  GLU A 104      20.602  45.618  49.396  1.00  0.00           C0.      0
ATOM   1627  HA  GLU A 104      19.861  45.943  50.127  1.00  0.00           H0.      0
ATOM   1628  CB  GLU A 104      21.863  45.320  50.299  1.00  0.00           C0.      0
ATOM   1629  HB2 GLU A 104      22.690  45.054  49.641  1.00  0.00           H0.      0
ATOM   1630  HB3 GLU A 104      22.024  46.205  50.914  1.00  0.00           H0.      0
ATOM   1631  CG  GLU A 104      21.601  44.191  51.281  1.00  0.00           C0.      0
ATOM   1632  HG2 GLU A 104      20.848  44.464  52.020  1.00  0.00           H0.      0
ATOM   1633  HG3 GLU A 104      21.419  43.336  50.630  1.00  0.00           H0.      0
ATOM   1634  CD  GLU A 104      22.917  43.906  52.041  1.00  0.00           C0.      0
ATOM   1635  OE1 GLU A 104      23.365  44.699  52.952  1.00  0.00           O0.      0
ATOM   1636  OE2 GLU A 104      23.494  42.825  51.851  1.00  0.00           O0.      0
ATOM   1637  C   GLU A 104      20.809  46.807  48.400  1.00  0.00           C0.      0
ATOM   1638  O   GLU A 104      21.750  46.788  47.574  1.00  0.00           O0.      0
ATOM   1639  N   PRO A 105      20.055  47.948  48.586  1.00  0.00           N0.      0
ATOM   1640  CD  PRO A 105      18.965  48.141  49.554  1.00  0.00           C0.      0
ATOM   1641  HD2 PRO A 105      19.406  48.439  50.505  1.00  0.00           H0.      0
ATOM   1642  HD3 PRO A 105      18.328  47.260  49.480  1.00  0.00           H0.      0
ATOM   1643  CG  PRO A 105      18.161  49.317  48.994  1.00  0.00           C0.      0
ATOM   1644  HG2 PRO A 105      17.719  49.901  49.802  1.00  0.00           H0.      0
ATOM   1645  HG3 PRO A 105      17.392  48.935  48.323  1.00  0.00           H0.      0
ATOM   1646  CB  PRO A 105      19.161  50.093  48.105  1.00  0.00           C0.      0
ATOM   1647  HB2 PRO A 105      19.636  50.840  48.742  1.00  0.00           H0.      0
ATOM   1648  HB3 PRO A 105      18.732  50.680  47.293  1.00  0.00           H0.      0
ATOM   1649  CA  PRO A 105      20.164  49.040  47.630  1.00  0.00           C0.      0
ATOM   1650  HA  PRO A 105      19.675  48.636  46.743  1.00  0.00           H0.      0
ATOM   1651  C   PRO A 105      21.491  49.659  47.166  1.00  0.00           C0.      0
ATOM   1652  O   PRO A 105      21.565  50.262  46.066  1.00  0.00           O0.      0
ATOM   1653  N   ALA A 106      22.505  49.677  48.034  1.00  0.00           N0.      0
ATOM   1654  H   ALA A 106      22.343  49.288  48.952  1.00  0.00           H0.      0
ATOM   1655  CA  ALA A 106      23.864  50.077  47.612  1.00  0.00           C0.      0
ATOM   1656  HA  ALA A 106      23.735  51.068  47.175  1.00  0.00           H0.      0
ATOM   1657  CB  ALA A 106      24.650  50.272  48.891  1.00  0.00           C0.      0
ATOM   1658  HB1 ALA A 106      24.947  49.253  49.140  1.00  0.00           H0.      0
ATOM   1659  HB2 ALA A 106      25.552  50.850  48.689  1.00  0.00           H0.      0
ATOM   1660  HB3 ALA A 106      24.103  50.790  49.679  1.00  0.00           H0.      0
ATOM   1661  C   ALA A 106      24.486  49.029  46.693  1.00  0.00           C0.      0
ATOM   1662  O   ALA A 106      25.129  49.551  45.775  1.00  0.00           O0.      0
ATOM   1663  N   PHE A 107      24.331  47.711  46.899  1.00  0.00           N0.      0
ATOM   1664  H   PHE A 107      23.665  47.423  47.602  1.00  0.00           H0.      0
ATOM   1665  CA  PHE A 107      24.802  46.700  45.888  1.00  0.00           C0.      0
ATOM   1666  HA  PHE A 107      25.839  46.879  45.605  1.00  0.00           H0.      0
ATOM   1667  CB  PHE A 107      24.758  45.317  46.608  1.00  0.00           C0.      0
ATOM   1668  HB2 PHE A 107      23.777  45.086  47.024  1.00  0.00           H0.      0
ATOM   1669  HB3 PHE A 107      24.902  44.556  45.841  1.00  0.00           H0.      0
ATOM   1670  CG  PHE A 107      25.741  45.122  47.732  1.00  0.00           C0.      0
ATOM   1671  CD1 PHE A 107      25.462  45.570  49.004  1.00  0.00           C0.      0
ATOM   1672  HD1 PHE A 107      24.485  45.920  49.304  1.00  0.00           H0.      0
ATOM   1673  CE1 PHE A 107      26.468  45.717  49.941  1.00  0.00           C0.      0
ATOM   1674  HE1 PHE A 107      26.231  46.071  50.933  1.00  0.00           H0.      0
ATOM   1675  CZ  PHE A 107      27.772  45.213  49.712  1.00  0.00           C0.      0
ATOM   1676  HZ  PHE A 107      28.643  45.229  50.350  1.00  0.00           H0.      0
ATOM   1677  CE2 PHE A 107      28.008  44.622  48.456  1.00  0.00           C0.      0
ATOM   1678  HE2 PHE A 107      28.978  44.239  48.175  1.00  0.00           H0.      0
ATOM   1679  CD2 PHE A 107      27.014  44.613  47.447  1.00  0.00           C0.      0
ATOM   1680  HD2 PHE A 107      27.183  44.236  46.449  1.00  0.00           H0.      0
ATOM   1681  C   PHE A 107      23.867  46.537  44.605  1.00  0.00           C0.      0
ATOM   1682  O   PHE A 107      24.260  46.060  43.575  1.00  0.00           O0.      0
ATOM   1683  N   ASP A 108      22.597  46.971  44.681  1.00  0.00           N0.      0
ATOM   1684  H   ASP A 108      22.115  47.103  45.559  1.00  0.00           H0.      0
ATOM   1685  CA  ASP A 108      21.682  47.074  43.523  1.00  0.00           C0.      0
ATOM   1686  HA  ASP A 108      21.671  46.126  42.985  1.00  0.00           H0.      0
ATOM   1687  CB  ASP A 108      20.315  47.493  44.074  1.00  0.00           C0.      0
ATOM   1688  HB2 ASP A 108      20.165  47.148  45.097  1.00  0.00           H0.      0
ATOM   1689  HB3 ASP A 108      20.227  48.576  44.165  1.00  0.00           H0.      0
ATOM   1690  CG  ASP A 108      19.101  47.060  43.216  1.00  0.00           C0.      0
ATOM   1691  OD1 ASP A 108      19.294  46.687  42.014  1.00  0.00           O0.      0
ATOM   1692  OD2 ASP A 108      17.954  47.165  43.698  1.00  0.00           O0.      0
ATOM   1693  C   ASP A 108      22.120  48.188  42.578  1.00  0.00           C0.      0
ATOM   1694  O   ASP A 108      22.064  48.049  41.371  1.00  0.00           O0.      0
ATOM   1695  N   LYS A 109      22.719  49.276  43.116  1.00  0.00           N0.      0
ATOM   1696  H   LYS A 109      22.881  49.222  44.112  1.00  0.00           H0.      0
ATOM   1697  CA  LYS A 109      23.504  50.396  42.443  1.00  0.00           C0.      0
ATOM   1698  HA  LYS A 109      23.136  50.571  41.432  1.00  0.00           H0.      0
ATOM   1699  CB  LYS A 109      23.479  51.560  43.465  1.00  0.00           C0.      0
ATOM   1700  HB2 LYS A 109      23.827  51.210  44.437  1.00  0.00           H0.      0
ATOM   1701  HB3 LYS A 109      24.195  52.310  43.130  1.00  0.00           H0.      0
ATOM   1702  CG  LYS A 109      22.093  52.203  43.506  1.00  0.00           C0.      0
ATOM   1703  HG2 LYS A 109      21.898  52.388  42.450  1.00  0.00           H0.      0
ATOM   1704  HG3 LYS A 109      21.415  51.489  43.975  1.00  0.00           H0.      0
ATOM   1705  CD  LYS A 109      22.041  53.543  44.302  1.00  0.00           C0.      0
ATOM   1706  HD2 LYS A 109      22.678  53.417  45.177  1.00  0.00           H0.      0
ATOM   1707  HD3 LYS A 109      22.425  54.308  43.627  1.00  0.00           H0.      0
ATOM   1708  CE  LYS A 109      20.558  53.780  44.761  1.00  0.00           C0.      0
ATOM   1709  HE2 LYS A 109      20.463  54.807  45.113  1.00  0.00           H0.      0
ATOM   1710  HE3 LYS A 109      19.885  53.736  43.905  1.00  0.00           H0.      0
ATOM   1711  NZ  LYS A 109      20.082  52.890  45.843  1.00  0.00           N0.      0
ATOM   1712  HZ1 LYS A 109      19.174  53.101  46.233  1.00  0.00           H0.      0
ATOM   1713  HZ2 LYS A 109      19.979  51.966  45.447  1.00  0.00           H0.      0
ATOM   1714  HZ3 LYS A 109      20.735  52.868  46.613  1.00  0.00           H0.      0
ATOM   1715  C   LYS A 109      24.939  50.141  42.155  1.00  0.00           C0.      0
ATOM   1716  O   LYS A 109      25.493  50.886  41.334  1.00  0.00           O0.      0
ATOM   1717  N   TRP A 110      25.656  49.158  42.784  1.00  0.00           N0.      0
ATOM   1718  H   TRP A 110      25.202  48.530  43.431  1.00  0.00           H0.      0
ATOM   1719  CA  TRP A 110      27.073  48.977  42.602  1.00  0.00           C0.      0
ATOM   1720  HA  TRP A 110      27.534  49.943  42.806  1.00  0.00           H0.      0
ATOM   1721  CB  TRP A 110      27.507  47.902  43.490  1.00  0.00           C0.      0
ATOM   1722  HB2 TRP A 110      27.372  48.256  44.512  1.00  0.00           H0.      0
ATOM   1723  HB3 TRP A 110      26.911  47.005  43.319  1.00  0.00           H0.      0
ATOM   1724  CG  TRP A 110      28.981  47.510  43.391  1.00  0.00           C0.      0
ATOM   1725  CD1 TRP A 110      29.982  48.348  42.967  1.00  0.00           C0.      0
ATOM   1726  HD1 TRP A 110      29.852  49.339  42.557  1.00  0.00           H0.      0
ATOM   1727  NE1 TRP A 110      31.216  47.710  42.993  1.00  0.00           N0.      0
ATOM   1728  HE1 TRP A 110      32.064  48.095  42.602  1.00  0.00           H0.      0
ATOM   1729  CE2 TRP A 110      31.086  46.437  43.552  1.00  0.00           C0.      0
ATOM   1730  CZ2 TRP A 110      31.979  45.359  43.671  1.00  0.00           C0.      0
ATOM   1731  HZ2 TRP A 110      32.995  45.470  43.321  1.00  0.00           H0.      0
ATOM   1732  CH2 TRP A 110      31.555  44.163  44.265  1.00  0.00           C0.      0
ATOM   1733  HH2 TRP A 110      32.239  43.334  44.367  1.00  0.00           H0.      0
ATOM   1734  CZ3 TRP A 110      30.232  44.076  44.741  1.00  0.00           C0.      0
ATOM   1735  HZ3 TRP A 110      29.841  43.187  45.213  1.00  0.00           H0.      0
ATOM   1736  CE3 TRP A 110      29.296  45.106  44.455  1.00  0.00           C0.      0
ATOM   1737  HE3 TRP A 110      28.283  45.049  44.826  1.00  0.00           H0.      0
ATOM   1738  CD2 TRP A 110      29.664  46.311  43.825  1.00  0.00           C0.      0
ATOM   1739  C   TRP A 110      27.373  48.564  41.105  1.00  0.00           C0.      0
ATOM   1740  O   TRP A 110      27.041  47.487  40.632  1.00  0.00           O0.      0
ATOM   1741  N   VAL A 111      27.836  49.480  40.231  1.00  0.00           N0.      0
ATOM   1742  H   VAL A 111      28.151  50.346  40.644  1.00  0.00           H0.      0
ATOM   1743  CA  VAL A 111      28.170  49.194  38.768  1.00  0.00           C0.      0
ATOM   1744  HA  VAL A 111      27.452  48.489  38.349  1.00  0.00           H0.      0
ATOM   1745  CB  VAL A 111      28.233  50.505  37.881  1.00  0.00           C0.      0
ATOM   1746  HB  VAL A 111      28.910  51.156  38.434  1.00  0.00           H0.      0
ATOM   1747  CG1 VAL A 111      28.638  50.222  36.447  1.00  0.00           C0.      0
ATOM   1748 HG11 VAL A 111      29.627  49.765  36.498  1.00  0.00           H0.      0
ATOM   1749 HG12 VAL A 111      27.930  49.627  35.871  1.00  0.00           H0.      0
ATOM   1750 HG13 VAL A 111      28.875  51.175  35.975  1.00  0.00           H0.      0
ATOM   1751  CG2 VAL A 111      26.860  51.168  38.051  1.00  0.00           C0.      0
ATOM   1752 HG21 VAL A 111      26.824  51.865  37.214  1.00  0.00           H0.      0
ATOM   1753 HG22 VAL A 111      26.113  50.414  37.805  1.00  0.00           H0.      0
ATOM   1754 HG23 VAL A 111      26.703  51.549  39.060  1.00  0.00           H0.      0
ATOM   1755  C   VAL A 111      29.520  48.468  38.705  1.00  0.00           C0.      0
ATOM   1756  O   VAL A 111      30.501  48.875  39.399  1.00  0.00           O0.      0
ATOM   1757  N   ILE A 112      29.594  47.399  37.901  1.00  0.00           N0.      0
ATOM   1758  H   ILE A 112      28.777  47.170  37.353  1.00  0.00           H0.      0
ATOM   1759  CA  ILE A 112      30.858  46.639  37.734  1.00  0.00           C0.      0
ATOM   1760  HA  ILE A 112      31.750  47.178  38.055  1.00  0.00           H0.      0
ATOM   1761  CB  ILE A 112      30.883  45.312  38.624  1.00  0.00           C0.      0
ATOM   1762  HB  ILE A 112      30.056  44.727  38.223  1.00  0.00           H0.      0
ATOM   1763  CG2 ILE A 112      32.220  44.641  38.406  1.00  0.00           C0.      0
ATOM   1764 HG21 ILE A 112      32.960  45.425  38.571  1.00  0.00           H0.      0
ATOM   1765 HG22 ILE A 112      32.372  43.823  39.111  1.00  0.00           H0.      0
ATOM   1766 HG23 ILE A 112      32.312  44.412  37.345  1.00  0.00           H0.      0
ATOM   1767  CG1 ILE A 112      30.643  45.524  40.161  1.00  0.00           C0.      0
ATOM   1768 HG12 ILE A 112      31.522  45.976  40.621  1.00  0.00           H0.      0
ATOM   1769 HG13 ILE A 112      29.755  46.152  40.235  1.00  0.00           H0.      0
ATOM   1770  CD1 ILE A 112      30.394  44.233  40.918  1.00  0.00           C0.      0
ATOM   1771 HD11 ILE A 112      29.639  43.625  40.420  1.00  0.00           H0.      0
ATOM   1772 HD12 ILE A 112      31.291  43.615  40.962  1.00  0.00           H0.      0
ATOM   1773 HD13 ILE A 112      30.063  44.420  41.940  1.00  0.00           H0.      0
ATOM   1774  C   ILE A 112      31.068  46.337  36.182  1.00  0.00           C0.      0
ATOM   1775  O   ILE A 112      30.305  45.472  35.655  1.00  0.00           O0.      0
ATOM   1776  N   GLU A 113      32.053  46.928  35.620  1.00  0.00           N0.      0
ATOM   1777  H   GLU A 113      32.530  47.652  36.138  1.00  0.00           H0.      0
ATOM   1778  CA  GLU A 113      32.217  46.921  34.218  1.00  0.00           C0.      0
ATOM   1779  HA  GLU A 113      31.896  45.937  33.877  1.00  0.00           H0.      0
ATOM   1780  CB  GLU A 113      31.264  48.003  33.541  1.00  0.00           C0.      0
ATOM   1781  HB2 GLU A 113      30.286  47.928  34.015  1.00  0.00           H0.      0
ATOM   1782  HB3 GLU A 113      31.693  48.940  33.895  1.00  0.00           H0.      0
ATOM   1783  CG  GLU A 113      31.047  47.837  32.054  1.00  0.00           C0.      0
ATOM   1784  HG2 GLU A 113      30.202  48.507  31.899  1.00  0.00           H0.      0
ATOM   1785  HG3 GLU A 113      31.864  48.388  31.588  1.00  0.00           H0.      0
ATOM   1786  CD  GLU A 113      30.817  46.396  31.615  1.00  0.00           C0.      0
ATOM   1787  OE1 GLU A 113      29.741  45.786  31.855  1.00  0.00           O0.      0
ATOM   1788  OE2 GLU A 113      31.745  45.940  30.907  1.00  0.00           O0.      0
ATOM   1789  C   GLU A 113      33.622  47.055  33.651  1.00  0.00           C0.      0
ATOM   1790  O   GLU A 113      34.443  47.555  34.370  1.00  0.00           O0.      0
ATOM   1791  N   GLU A 114      33.957  46.512  32.443  1.00  0.00           N0.      0
ATOM   1792  H   GLU A 114      33.285  46.067  31.836  1.00  0.00           H0.      0
ATOM   1793  CA  GLU A 114      35.336  46.360  31.964  1.00  0.00           C0.      0
ATOM   1794  HA  GLU A 114      35.952  46.122  32.831  1.00  0.00           H0.      0
ATOM   1795  CB  GLU A 114      35.405  45.165  31.117  1.00  0.00           C0.      0
ATOM   1796  HB2 GLU A 114      34.942  44.262  31.515  1.00  0.00           H0.      0
ATOM   1797  HB3 GLU A 114      34.767  45.476  30.289  1.00  0.00           H0.      0
ATOM   1798  CG  GLU A 114      36.721  44.651  30.557  1.00  0.00           C0.      0
ATOM   1799  HG2 GLU A 114      37.470  45.423  30.378  1.00  0.00           H0.      0
ATOM   1800  HG3 GLU A 114      37.197  44.100  31.368  1.00  0.00           H0.      0
ATOM   1801  CD  GLU A 114      36.559  43.743  29.338  1.00  0.00           C0.      0
ATOM   1802  OE1 GLU A 114      35.613  42.940  29.271  1.00  0.00           O0.      0
ATOM   1803  OE2 GLU A 114      37.472  43.828  28.480  1.00  0.00           O0.      0
ATOM   1804  C   GLU A 114      35.920  47.516  31.242  1.00  0.00           C0.      0
ATOM   1805  O   GLU A 114      35.287  47.999  30.356  1.00  0.00           O0.      0
ATOM   1806  N   ALA A 115      37.167  47.834  31.460  1.00  0.00           N0.      0
ATOM   1807  H   ALA A 115      37.652  47.349  32.201  1.00  0.00           H0.      0
ATOM   1808  CA  ALA A 115      37.962  48.805  30.649  1.00  0.00           C0.      0
ATOM   1809  HA  ALA A 115      37.690  48.595  29.615  1.00  0.00           H0.      0
ATOM   1810  CB  ALA A 115      37.700  50.244  31.087  1.00  0.00           C0.      0
ATOM   1811  HB1 ALA A 115      38.337  50.997  30.622  1.00  0.00           H0.      0
ATOM   1812  HB2 ALA A 115      36.686  50.485  30.766  1.00  0.00           H0.      0
ATOM   1813  HB3 ALA A 115      37.868  50.352  32.159  1.00  0.00           H0.      0
ATOM   1814  C   ALA A 115      39.487  48.714  30.719  1.00  0.00           C0.      0
ATOM   1815  O   ALA A 115      40.049  48.225  31.685  1.00  0.00           O0.      0
ATOM   1816  N   ASN A 116      40.276  49.275  29.801  1.00  0.00           N0.      0
ATOM   1817  H   ASN A 116      39.859  49.825  29.064  1.00  0.00           H0.      0
ATOM   1818  CA  ASN A 116      41.759  49.370  29.824  1.00  0.00           C0.      0
ATOM   1819  HA  ASN A 116      42.192  48.720  30.584  1.00  0.00           H0.      0
ATOM   1820  CB  ASN A 116      42.304  48.877  28.500  1.00  0.00           C0.      0
ATOM   1821  HB2 ASN A 116      41.764  47.954  28.292  1.00  0.00           H0.      0
ATOM   1822  HB3 ASN A 116      42.119  49.587  27.693  1.00  0.00           H0.      0
ATOM   1823  CG  ASN A 116      43.767  48.545  28.438  1.00  0.00           C0.      0
ATOM   1824  OD1 ASN A 116      44.662  49.182  28.999  1.00  0.00           O0.      0
ATOM   1825  ND2 ASN A 116      44.051  47.471  27.647  1.00  0.00           N0.      0
ATOM   1826 HD21 ASN A 116      44.958  47.349  27.219  1.00  0.00           H0.      0
ATOM   1827 HD22 ASN A 116      43.319  46.852  27.330  1.00  0.00           H0.      0
ATOM   1828  C   ASN A 116      42.020  50.835  30.047  1.00  0.00           C0.      0
ATOM   1829  O   ASN A 116      41.493  51.659  29.253  1.00  0.00           O0.      0
ATOM   1830  N   TRP A 117      42.859  51.150  31.096  1.00  0.00           N0.      0
ATOM   1831  H   TRP A 117      43.043  50.385  31.730  1.00  0.00           H0.      0
ATOM   1832  CA  TRP A 117      43.000  52.540  31.536  1.00  0.00           C0.      0
ATOM   1833  HA  TRP A 117      42.044  52.849  31.960  1.00  0.00           H0.      0
ATOM   1834  CB  TRP A 117      43.900  52.631  32.804  1.00  0.00           C0.      0
ATOM   1835  HB2 TRP A 117      44.946  52.574  32.504  1.00  0.00           H0.      0
ATOM   1836  HB3 TRP A 117      43.778  53.662  33.134  1.00  0.00           H0.      0
ATOM   1837  CG  TRP A 117      43.603  51.723  33.925  1.00  0.00           C0.      0
ATOM   1838  CD1 TRP A 117      42.392  51.571  34.540  1.00  0.00           C0.      0
ATOM   1839  HD1 TRP A 117      41.426  51.946  34.237  1.00  0.00           H0.      0
ATOM   1840  NE1 TRP A 117      42.537  50.695  35.604  1.00  0.00           N0.      0
ATOM   1841  HE1 TRP A 117      41.860  50.634  36.351  1.00  0.00           H0.      0
ATOM   1842  CE2 TRP A 117      43.836  50.331  35.859  1.00  0.00           C0.      0
ATOM   1843  CZ2 TRP A 117      44.457  49.537  36.779  1.00  0.00           C0.      0
ATOM   1844  HZ2 TRP A 117      43.862  49.254  37.635  1.00  0.00           H0.      0
ATOM   1845  CH2 TRP A 117      45.789  49.322  36.625  1.00  0.00           C0.      0
ATOM   1846  HH2 TRP A 117      46.150  48.610  37.352  1.00  0.00           H0.      0
ATOM   1847  CZ3 TRP A 117      46.563  49.917  35.605  1.00  0.00           C0.      0
ATOM   1848  HZ3 TRP A 117      47.563  49.526  35.485  1.00  0.00           H0.      0
ATOM   1849  CE3 TRP A 117      45.952  50.788  34.685  1.00  0.00           C0.      0
ATOM   1850  HE3 TRP A 117      46.608  51.260  33.969  1.00  0.00           H0.      0
ATOM   1851  CD2 TRP A 117      44.547  50.912  34.682  1.00  0.00           C0.      0
ATOM   1852  C   TRP A 117      43.564  53.466  30.452  1.00  0.00           C0.      0
ATOM   1853  O   TRP A 117      43.430  54.649  30.521  1.00  0.00           O0.      0
ATOM   1854  N   LEU A 118      44.253  52.863  29.473  1.00  0.00           N0.      0
ATOM   1855  H   LEU A 118      44.448  51.878  29.578  1.00  0.00           H0.      0
ATOM   1856  CA  LEU A 118      44.788  53.519  28.311  1.00  0.00           C0.      0
ATOM   1857  HA  LEU A 118      45.289  54.430  28.640  1.00  0.00           H0.      0
ATOM   1858  CB  LEU A 118      45.811  52.571  27.697  1.00  0.00           C0.      0
ATOM   1859  HB2 LEU A 118      45.220  51.764  27.264  1.00  0.00           H0.      0
ATOM   1860  HB3 LEU A 118      46.179  53.044  26.786  1.00  0.00           H0.      0
ATOM   1861  CG  LEU A 118      46.918  52.023  28.513  1.00  0.00           C0.      0
ATOM   1862  HG  LEU A 118      46.447  51.845  29.479  1.00  0.00           H0.      0
ATOM   1863  CD1 LEU A 118      47.595  50.733  28.050  1.00  0.00           C0.      0
ATOM   1864 HD11 LEU A 118      46.828  50.035  27.714  1.00  0.00           H0.      0
ATOM   1865 HD12 LEU A 118      48.406  50.799  27.324  1.00  0.00           H0.      0
ATOM   1866 HD13 LEU A 118      47.961  50.182  28.916  1.00  0.00           H0.      0
ATOM   1867  CD2 LEU A 118      48.028  52.925  28.818  1.00  0.00           C0.      0
ATOM   1868 HD21 LEU A 118      47.572  53.858  29.150  1.00  0.00           H0.      0
ATOM   1869 HD22 LEU A 118      48.764  52.499  29.500  1.00  0.00           H0.      0
ATOM   1870 HD23 LEU A 118      48.615  53.156  27.929  1.00  0.00           H0.      0
ATOM   1871  C   LEU A 118      43.766  53.956  27.348  1.00  0.00           C0.      0
ATOM   1872  O   LEU A 118      44.066  54.870  26.573  1.00  0.00           O0.      0
ATOM   1873  N   THR A 119      42.540  53.468  27.368  1.00  0.00           N0.      0
ATOM   1874  H   THR A 119      42.361  52.643  27.922  1.00  0.00           H0.      0
ATOM   1875  CA  THR A 119      41.350  53.985  26.666  1.00  0.00           C0.      0
ATOM   1876  HA  THR A 119      41.550  54.843  26.024  1.00  0.00           H0.      0
ATOM   1877  CB  THR A 119      41.076  52.909  25.597  1.00  0.00           C0.      0
ATOM   1878  HB  THR A 119      40.101  53.012  25.121  1.00  0.00           H0.      0
ATOM   1879  CG2 THR A 119      42.030  52.898  24.385  1.00  0.00           C0.      0
ATOM   1880 HG21 THR A 119      43.052  52.721  24.722  1.00  0.00           H0.      0
ATOM   1881 HG22 THR A 119      41.839  52.017  23.772  1.00  0.00           H0.      0
ATOM   1882 HG23 THR A 119      41.972  53.875  23.906  1.00  0.00           H0.      0
ATOM   1883  OG1 THR A 119      41.139  51.622  26.041  1.00  0.00           O0.      0
ATOM   1884  HG1 THR A 119      40.364  51.396  26.560  1.00  0.00           H0.      0
ATOM   1885  C   THR A 119      40.099  54.293  27.512  1.00  0.00           C0.      0
ATOM   1886  O   THR A 119      39.020  54.491  26.974  1.00  0.00           O0.      0
ATOM   1887  N   LEU A 120      40.306  54.280  28.849  1.00  0.00           N0.      0
ATOM   1888  H   LEU A 120      41.167  53.943  29.254  1.00  0.00           H0.      0
ATOM   1889  CA  LEU A 120      39.150  54.389  29.735  1.00  0.00           C0.      0
ATOM   1890  HA  LEU A 120      38.556  53.475  29.698  1.00  0.00           H0.      0
ATOM   1891  CB  LEU A 120      39.669  54.400  31.193  1.00  0.00           C0.      0
ATOM   1892  HB2 LEU A 120      40.244  53.512  31.455  1.00  0.00           H0.      0
ATOM   1893  HB3 LEU A 120      40.434  55.160  31.350  1.00  0.00           H0.      0
ATOM   1894  CG  LEU A 120      38.652  54.663  32.368  1.00  0.00           C0.      0
ATOM   1895  HG  LEU A 120      38.230  55.655  32.213  1.00  0.00           H0.      0
ATOM   1896  CD1 LEU A 120      37.481  53.668  32.466  1.00  0.00           C0.      0
ATOM   1897 HD11 LEU A 120      36.915  53.823  33.384  1.00  0.00           H0.      0
ATOM   1898 HD12 LEU A 120      36.735  53.724  31.674  1.00  0.00           H0.      0
ATOM   1899 HD13 LEU A 120      37.882  52.657  32.541  1.00  0.00           H0.      0
ATOM   1900  CD2 LEU A 120      39.443  54.535  33.718  1.00  0.00           C0.      0
ATOM   1901 HD21 LEU A 120      38.705  54.727  34.496  1.00  0.00           H0.      0
ATOM   1902 HD22 LEU A 120      39.943  53.568  33.782  1.00  0.00           H0.      0
ATOM   1903 HD23 LEU A 120      40.059  55.425  33.847  1.00  0.00           H0.      0
ATOM   1904  C   LEU A 120      38.200  55.561  29.430  1.00  0.00           C0.      0
ATOM   1905  O   LEU A 120      36.993  55.242  29.409  1.00  0.00           O0.      0
ATOM   1906  N   ASP A 121      38.739  56.782  29.085  1.00  0.00           N0.      0
ATOM   1907  H   ASP A 121      39.746  56.851  29.080  1.00  0.00           H0.      0
ATOM   1908  CA  ASP A 121      37.883  57.960  28.753  1.00  0.00           C0.      0
ATOM   1909  HA  ASP A 121      37.041  57.984  29.444  1.00  0.00           H0.      0
ATOM   1910  CB  ASP A 121      38.761  59.240  28.824  1.00  0.00           C0.      0
ATOM   1911  HB2 ASP A 121      38.185  60.132  29.071  1.00  0.00           H0.      0
ATOM   1912  HB3 ASP A 121      39.505  59.040  29.596  1.00  0.00           H0.      0
ATOM   1913  CG  ASP A 121      39.580  59.616  27.527  1.00  0.00           C0.      0
ATOM   1914  OD1 ASP A 121      39.204  59.060  26.482  1.00  0.00           O0.      0
ATOM   1915  OD2 ASP A 121      40.484  60.504  27.510  1.00  0.00           O0.      0
ATOM   1916  C   ASP A 121      36.922  57.821  27.492  1.00  0.00           C0.      0
ATOM   1917  O   ASP A 121      36.021  58.631  27.315  1.00  0.00           O0.      0
ATOM   1918  N   LYS A 122      37.032  56.696  26.697  1.00  0.00           N0.      0
ATOM   1919  H   LYS A 122      37.843  56.109  26.837  1.00  0.00           H0.      0
ATOM   1920  CA  LYS A 122      36.121  56.313  25.647  1.00  0.00           C0.      0
ATOM   1921  HA  LYS A 122      35.223  56.917  25.517  1.00  0.00           H0.      0
ATOM   1922  CB  LYS A 122      36.799  56.205  24.220  1.00  0.00           C0.      0
ATOM   1923  HB2 LYS A 122      37.275  55.237  24.070  1.00  0.00           H0.      0
ATOM   1924  HB3 LYS A 122      35.955  56.131  23.533  1.00  0.00           H0.      0
ATOM   1925  CG  LYS A 122      37.625  57.416  23.771  1.00  0.00           C0.      0
ATOM   1926  HG2 LYS A 122      36.952  58.260  23.919  1.00  0.00           H0.      0
ATOM   1927  HG3 LYS A 122      38.449  57.478  24.482  1.00  0.00           H0.      0
ATOM   1928  CD  LYS A 122      38.184  57.232  22.321  1.00  0.00           C0.      0
ATOM   1929  HD2 LYS A 122      37.397  56.939  21.627  1.00  0.00           H0.      0
ATOM   1930  HD3 LYS A 122      38.614  58.180  21.996  1.00  0.00           H0.      0
ATOM   1931  CE  LYS A 122      39.325  56.175  22.227  1.00  0.00           C0.      0
ATOM   1932  HE2 LYS A 122      40.305  56.650  22.181  1.00  0.00           H0.      0
ATOM   1933  HE3 LYS A 122      39.328  55.627  23.169  1.00  0.00           H0.      0
ATOM   1934  NZ  LYS A 122      39.119  55.204  21.133  1.00  0.00           N0.      0
ATOM   1935  HZ1 LYS A 122      38.703  55.690  20.352  1.00  0.00           H0.      0
ATOM   1936  HZ2 LYS A 122      39.974  54.729  20.881  1.00  0.00           H0.      0
ATOM   1937  HZ3 LYS A 122      38.476  54.481  21.422  1.00  0.00           H0.      0
ATOM   1938  C   LYS A 122      35.564  54.875  25.960  1.00  0.00           C0.      0
ATOM   1939  O   LYS A 122      34.403  54.707  25.627  1.00  0.00           O0.      0
ATOM   1940  N   ASP A 123      36.266  53.987  26.658  1.00  0.00           N0.      0
ATOM   1941  H   ASP A 123      37.272  54.065  26.702  1.00  0.00           H0.      0
ATOM   1942  CA  ASP A 123      35.713  52.691  27.076  1.00  0.00           C0.      0
ATOM   1943  HA  ASP A 123      35.287  52.230  26.185  1.00  0.00           H0.      0
ATOM   1944  CB  ASP A 123      36.667  51.704  27.802  1.00  0.00           C0.      0
ATOM   1945  HB2 ASP A 123      37.081  52.198  28.681  1.00  0.00           H0.      0
ATOM   1946  HB3 ASP A 123      36.203  50.756  28.076  1.00  0.00           H0.      0
ATOM   1947  CG  ASP A 123      37.894  51.286  26.964  1.00  0.00           C0.      0
ATOM   1948  OD1 ASP A 123      37.854  51.432  25.745  1.00  0.00           O0.      0
ATOM   1949  OD2 ASP A 123      38.927  50.808  27.523  1.00  0.00           O0.      0
ATOM   1950  C   ASP A 123      34.474  52.966  27.976  1.00  0.00           C0.      0
ATOM   1951  O   ASP A 123      33.457  52.239  27.897  1.00  0.00           O0.      0
ATOM   1952  N   VAL A 124      34.534  53.790  29.019  1.00  0.00           N0.      0
ATOM   1953  H   VAL A 124      35.399  54.296  29.142  1.00  0.00           H0.      0
ATOM   1954  CA  VAL A 124      33.442  54.114  29.958  1.00  0.00           C0.      0
ATOM   1955  HA  VAL A 124      32.624  53.428  29.735  1.00  0.00           H0.      0
ATOM   1956  CB  VAL A 124      33.898  54.100  31.461  1.00  0.00           C0.      0
ATOM   1957  HB  VAL A 124      34.758  54.733  31.680  1.00  0.00           H0.      0
ATOM   1958  CG1 VAL A 124      32.907  54.734  32.390  1.00  0.00           C0.      0
ATOM   1959 HG11 VAL A 124      31.939  54.256  32.244  1.00  0.00           H0.      0
ATOM   1960 HG12 VAL A 124      33.314  54.574  33.389  1.00  0.00           H0.      0
ATOM   1961 HG13 VAL A 124      32.944  55.820  32.300  1.00  0.00           H0.      0
ATOM   1962  CG2 VAL A 124      34.067  52.576  31.852  1.00  0.00           C0.      0
ATOM   1963 HG21 VAL A 124      34.626  52.040  31.085  1.00  0.00           H0.      0
ATOM   1964 HG22 VAL A 124      34.577  52.561  32.815  1.00  0.00           H0.      0
ATOM   1965 HG23 VAL A 124      33.081  52.116  31.921  1.00  0.00           H0.      0
ATOM   1966  C   VAL A 124      32.881  55.436  29.601  1.00  0.00           C0.      0
ATOM   1967  O   VAL A 124      33.705  56.350  29.418  1.00  0.00           O0.      0
ATOM   1968  N   PRO A 125      31.565  55.648  29.607  1.00  0.00           N0.      0
ATOM   1969  CD  PRO A 125      30.535  54.733  29.067  1.00  0.00           C0.      0
ATOM   1970  HD2 PRO A 125      30.511  53.809  29.645  1.00  0.00           H0.      0
ATOM   1971  HD3 PRO A 125      30.784  54.460  28.042  1.00  0.00           H0.      0
ATOM   1972  CG  PRO A 125      29.192  55.412  29.106  1.00  0.00           C0.      0
ATOM   1973  HG2 PRO A 125      28.596  54.994  29.917  1.00  0.00           H0.      0
ATOM   1974  HG3 PRO A 125      28.635  55.220  28.189  1.00  0.00           H0.      0
ATOM   1975  CB  PRO A 125      29.528  56.855  29.267  1.00  0.00           C0.      0
ATOM   1976  HB2 PRO A 125      28.723  57.488  29.642  1.00  0.00           H0.      0
ATOM   1977  HB3 PRO A 125      29.717  57.181  28.245  1.00  0.00           H0.      0
ATOM   1978  CA  PRO A 125      30.908  56.896  29.974  1.00  0.00           C0.      0
ATOM   1979  HA  PRO A 125      31.464  57.677  29.456  1.00  0.00           H0.      0
ATOM   1980  C   PRO A 125      30.853  57.268  31.400  1.00  0.00           C0.      0
ATOM   1981  O   PRO A 125      30.015  56.717  32.127  1.00  0.00           O0.      0
ATOM   1982  N   ALA A 126      31.684  58.232  31.869  1.00  0.00           N0.      0
ATOM   1983  H   ALA A 126      32.410  58.588  31.264  1.00  0.00           H0.      0
ATOM   1984  CA  ALA A 126      31.631  58.891  33.121  1.00  0.00           C0.      0
ATOM   1985  HA  ALA A 126      31.602  58.075  33.843  1.00  0.00           H0.      0
ATOM   1986  CB  ALA A 126      32.879  59.871  33.264  1.00  0.00           C0.      0
ATOM   1987  HB1 ALA A 126      32.961  60.586  32.446  1.00  0.00           H0.      0
ATOM   1988  HB2 ALA A 126      32.769  60.324  34.249  1.00  0.00           H0.      0
ATOM   1989  HB3 ALA A 126      33.624  59.076  33.299  1.00  0.00           H0.      0
ATOM   1990  C   ALA A 126      30.361  59.722  33.299  1.00  0.00           C0.      0
ATOM   1991  O   ALA A 126      29.728  59.732  34.352  1.00  0.00           O0.      0
ATOM   1992  N   GLY A 127      29.983  60.486  32.259  1.00  0.00           N0.      0
ATOM   1993  H   GLY A 127      30.377  60.491  31.329  1.00  0.00           H0.      0
ATOM   1994  CA  GLY A 127      28.891  61.463  32.322  1.00  0.00           C0.      0
ATOM   1995  HA2 GLY A 127      28.925  61.913  31.330  1.00  0.00           H0.      0
ATOM   1996  HA3 GLY A 127      27.923  60.998  32.508  1.00  0.00           H0.      0
ATOM   1997  C   GLY A 127      29.118  62.545  33.353  1.00  0.00           C0.      0
ATOM   1998  O   GLY A 127      30.088  63.292  33.354  1.00  0.00           O0.      0
ATOM   1999  N   ASP A 128      28.157  62.598  34.297  1.00  0.00           N0.      0
ATOM   2000  H   ASP A 128      27.385  61.946  34.314  1.00  0.00           H0.      0
ATOM   2001  CA  ASP A 128      28.318  63.501  35.487  1.00  0.00           C0.      0
ATOM   2002  HA  ASP A 128      28.374  64.530  35.132  1.00  0.00           H0.      0
ATOM   2003  CB  ASP A 128      27.164  63.141  36.473  1.00  0.00           C0.      0
ATOM   2004  HB2 ASP A 128      27.213  62.097  36.780  1.00  0.00           H0.      0
ATOM   2005  HB3 ASP A 128      27.299  63.708  37.395  1.00  0.00           H0.      0
ATOM   2006  CG  ASP A 128      25.750  63.431  35.899  1.00  0.00           C0.      0
ATOM   2007  OD1 ASP A 128      25.657  64.498  35.271  1.00  0.00           O0.      0
ATOM   2008  OD2 ASP A 128      24.824  62.647  36.061  1.00  0.00           O0.      0
ATOM   2009  C   ASP A 128      29.678  63.300  36.190  1.00  0.00           C0.      0
ATOM   2010  O   ASP A 128      30.229  64.306  36.785  1.00  0.00           O0.      0
ATOM   2011  N   GLY A 129      30.299  62.140  36.044  1.00  0.00           N0.      0
ATOM   2012  H   GLY A 129      29.874  61.461  35.428  1.00  0.00           H0.      0
ATOM   2013  CA  GLY A 129      31.595  61.841  36.646  1.00  0.00           C0.      0
ATOM   2014  HA2 GLY A 129      31.965  60.873  36.307  1.00  0.00           H0.      0
ATOM   2015  HA3 GLY A 129      32.358  62.562  36.350  1.00  0.00           H0.      0
ATOM   2016  C   GLY A 129      31.594  61.676  38.136  1.00  0.00           C0.      0
ATOM   2017  O   GLY A 129      30.549  61.387  38.682  1.00  0.00           O0.      0
ATOM   2018  N   PHE A 130      32.762  61.663  38.732  1.00  0.00           N0.      0
ATOM   2019  H   PHE A 130      33.582  61.900  38.192  1.00  0.00           H0.      0
ATOM   2020  CA  PHE A 130      33.027  60.990  40.040  1.00  0.00           C0.      0
ATOM   2021  HA  PHE A 130      32.055  60.714  40.449  1.00  0.00           H0.      0
ATOM   2022  CB  PHE A 130      33.947  59.665  39.890  1.00  0.00           C0.      0
ATOM   2023  HB2 PHE A 130      34.949  59.881  39.517  1.00  0.00           H0.      0
ATOM   2024  HB3 PHE A 130      34.089  59.207  40.869  1.00  0.00           H0.      0
ATOM   2025  CG  PHE A 130      33.176  58.699  39.015  1.00  0.00           C0.      0
ATOM   2026  CD1 PHE A 130      33.651  58.336  37.727  1.00  0.00           C0.      0
ATOM   2027  HD1 PHE A 130      34.604  58.715  37.389  1.00  0.00           H0.      0
ATOM   2028  CE1 PHE A 130      32.876  57.535  36.864  1.00  0.00           C0.      0
ATOM   2029  HE1 PHE A 130      33.219  57.284  35.871  1.00  0.00           H0.      0
ATOM   2030  CZ  PHE A 130      31.697  56.949  37.313  1.00  0.00           C0.      0
ATOM   2031  HZ  PHE A 130      31.054  56.272  36.770  1.00  0.00           H0.      0
ATOM   2032  CE2 PHE A 130      31.293  57.232  38.614  1.00  0.00           C0.      0
ATOM   2033  HE2 PHE A 130      30.392  56.703  38.886  1.00  0.00           H0.      0
ATOM   2034  CD2 PHE A 130      32.032  58.015  39.485  1.00  0.00           C0.      0
ATOM   2035  HD2 PHE A 130      31.630  58.291  40.449  1.00  0.00           H0.      0
ATOM   2036  C   PHE A 130      33.626  62.018  40.983  1.00  0.00           C0.      0
ATOM   2037  O   PHE A 130      34.594  62.661  40.607  1.00  0.00           O0.      0
ATOM   2038  N   ASP A 131      33.130  62.060  42.202  1.00  0.00           N0.      0
ATOM   2039  H   ASP A 131      32.281  61.535  42.355  1.00  0.00           H0.      0
ATOM   2040  CA  ASP A 131      33.653  62.740  43.349  1.00  0.00           C0.      0
ATOM   2041  HA  ASP A 131      33.692  63.816  43.179  1.00  0.00           H0.      0
ATOM   2042  CB  ASP A 131      32.592  62.532  44.405  1.00  0.00           C0.      0
ATOM   2043  HB2 ASP A 131      32.602  61.462  44.611  1.00  0.00           H0.      0
ATOM   2044  HB3 ASP A 131      33.041  62.961  45.301  1.00  0.00           H0.      0
ATOM   2045  CG  ASP A 131      31.203  63.125  44.119  1.00  0.00           C0.      0
ATOM   2046  OD1 ASP A 131      31.036  64.131  43.444  1.00  0.00           O0.      0
ATOM   2047  OD2 ASP A 131      30.276  62.445  44.552  1.00  0.00           O0.      0
ATOM   2048  C   ASP A 131      35.075  62.340  43.789  1.00  0.00           C0.      0
ATOM   2049  O   ASP A 131      35.863  63.244  44.112  1.00  0.00           O0.      0
ATOM   2050  N   ALA A 132      35.374  60.959  43.881  1.00  0.00           N0.      0
ATOM   2051  H   ALA A 132      34.640  60.288  43.703  1.00  0.00           H0.      0
ATOM   2052  CA  ALA A 132      36.678  60.392  44.124  1.00  0.00           C0.      0
ATOM   2053  HA  ALA A 132      37.390  61.186  43.901  1.00  0.00           H0.      0
ATOM   2054  CB  ALA A 132      36.890  60.045  45.609  1.00  0.00           C0.      0
ATOM   2055  HB1 ALA A 132      36.176  59.276  45.903  1.00  0.00           H0.      0
ATOM   2056  HB2 ALA A 132      37.879  59.605  45.732  1.00  0.00           H0.      0
ATOM   2057  HB3 ALA A 132      36.715  60.883  46.284  1.00  0.00           H0.      0
ATOM   2058  C   ALA A 132      36.911  59.234  43.179  1.00  0.00           C0.      0
ATOM   2059  O   ALA A 132      36.108  58.306  42.951  1.00  0.00           O0.      0
ATOM   2060  N   VAL A 133      38.109  59.260  42.600  1.00  0.00           N0.      0
ATOM   2061  H   VAL A 133      38.804  59.860  43.019  1.00  0.00           H0.      0
ATOM   2062  CA  VAL A 133      38.696  58.091  41.889  1.00  0.00           C0.      0
ATOM   2063  HA  VAL A 133      37.977  57.277  41.799  1.00  0.00           H0.      0
ATOM   2064  CB  VAL A 133      39.150  58.365  40.442  1.00  0.00           C0.      0
ATOM   2065  HB  VAL A 133      40.068  58.941  40.559  1.00  0.00           H0.      0
ATOM   2066  CG1 VAL A 133      39.608  57.038  39.735  1.00  0.00           C0.      0
ATOM   2067 HG11 VAL A 133      39.876  57.179  38.688  1.00  0.00           H0.      0
ATOM   2068 HG12 VAL A 133      40.515  56.741  40.263  1.00  0.00           H0.      0
ATOM   2069 HG13 VAL A 133      38.842  56.270  39.843  1.00  0.00           H0.      0
ATOM   2070  CG2 VAL A 133      38.098  59.115  39.678  1.00  0.00           C0.      0
ATOM   2071 HG21 VAL A 133      37.171  58.546  39.602  1.00  0.00           H0.      0
ATOM   2072 HG22 VAL A 133      37.818  60.031  40.198  1.00  0.00           H0.      0
ATOM   2073 HG23 VAL A 133      38.458  59.303  38.666  1.00  0.00           H0.      0
ATOM   2074  C   VAL A 133      39.799  57.405  42.769  1.00  0.00           C0.      0
ATOM   2075  O   VAL A 133      40.695  58.056  43.316  1.00  0.00           O0.      0
ATOM   2076  N   ILE A 134      39.726  56.065  43.000  1.00  0.00           N0.      0
ATOM   2077  H   ILE A 134      38.872  55.647  42.662  1.00  0.00           H0.      0
ATOM   2078  CA  ILE A 134      40.478  55.289  43.982  1.00  0.00           C0.      0
ATOM   2079  HA  ILE A 134      41.239  55.940  44.413  1.00  0.00           H0.      0
ATOM   2080  CB  ILE A 134      39.527  54.793  45.111  1.00  0.00           C0.      0
ATOM   2081  HB  ILE A 134      38.799  54.143  44.626  1.00  0.00           H0.      0
ATOM   2082  CG2 ILE A 134      40.216  54.090  46.286  1.00  0.00           C0.      0
ATOM   2083 HG21 ILE A 134      40.630  53.140  45.947  1.00  0.00           H0.      0
ATOM   2084 HG22 ILE A 134      41.095  54.677  46.553  1.00  0.00           H0.      0
ATOM   2085 HG23 ILE A 134      39.538  53.974  47.131  1.00  0.00           H0.      0
ATOM   2086  CG1 ILE A 134      38.662  55.944  45.727  1.00  0.00           C0.      0
ATOM   2087 HG12 ILE A 134      39.093  56.312  46.658  1.00  0.00           H0.      0
ATOM   2088 HG13 ILE A 134      38.494  56.738  44.999  1.00  0.00           H0.      0
ATOM   2089  CD1 ILE A 134      37.248  55.519  46.174  1.00  0.00           C0.      0
ATOM   2090 HD11 ILE A 134      36.792  56.270  46.819  1.00  0.00           H0.      0
ATOM   2091 HD12 ILE A 134      36.755  55.330  45.220  1.00  0.00           H0.      0
ATOM   2092 HD13 ILE A 134      37.367  54.608  46.761  1.00  0.00           H0.      0
ATOM   2093  C   ILE A 134      41.190  54.072  43.303  1.00  0.00           C0.      0
ATOM   2094  O   ILE A 134      40.506  53.335  42.571  1.00  0.00           O0.      0
ATOM   2095  N   CYS A 135      42.495  53.836  43.547  1.00  0.00           N0.      0
ATOM   2096  H   CYS A 135      43.013  54.483  44.124  1.00  0.00           H0.      0
ATOM   2097  CA  CYS A 135      43.333  52.895  42.746  1.00  0.00           C0.      0
ATOM   2098  HA  CYS A 135      42.705  52.333  42.055  1.00  0.00           H0.      0
ATOM   2099  CB  CYS A 135      44.307  53.728  41.905  1.00  0.00           C0.      0
ATOM   2100  HB2 CYS A 135      43.758  54.604  41.561  1.00  0.00           H0.      0
ATOM   2101  HB3 CYS A 135      45.194  53.923  42.507  1.00  0.00           H0.      0
ATOM   2102  SG  CYS A 135      44.813  52.729  40.424  1.00  0.00           S0.      0
ATOM   2103  HG  CYS A 135      45.467  51.791  41.116  1.00  0.00           H0.      0
ATOM   2104  C   CYS A 135      44.027  51.795  43.475  1.00  0.00           C0.      0
ATOM   2105  O   CYS A 135      44.974  51.142  43.020  1.00  0.00           O0.      0
ATOM   2106  N   LEU A 136      43.637  51.616  44.751  1.00  0.00           N0.      0
ATOM   2107  H   LEU A 136      42.897  52.218  45.083  1.00  0.00           H0.      0
ATOM   2108  CA  LEU A 136      44.514  51.063  45.776  1.00  0.00           C0.      0
ATOM   2109  HA  LEU A 136      45.484  51.544  45.648  1.00  0.00           H0.      0
ATOM   2110  CB  LEU A 136      44.006  51.328  47.204  1.00  0.00           C0.      0
ATOM   2111  HB2 LEU A 136      43.158  50.686  47.442  1.00  0.00           H0.      0
ATOM   2112  HB3 LEU A 136      44.815  50.965  47.838  1.00  0.00           H0.      0
ATOM   2113  CG  LEU A 136      43.687  52.866  47.484  1.00  0.00           C0.      0
ATOM   2114  HG  LEU A 136      42.815  53.141  46.891  1.00  0.00           H0.      0
ATOM   2115  CD1 LEU A 136      43.460  52.980  49.011  1.00  0.00           C0.      0
ATOM   2116 HD11 LEU A 136      44.344  52.568  49.498  1.00  0.00           H0.      0
ATOM   2117 HD12 LEU A 136      43.083  53.969  49.273  1.00  0.00           H0.      0
ATOM   2118 HD13 LEU A 136      42.625  52.341  49.297  1.00  0.00           H0.      0
ATOM   2119  CD2 LEU A 136      44.939  53.713  47.007  1.00  0.00           C0.      0
ATOM   2120 HD21 LEU A 136      44.811  54.721  47.403  1.00  0.00           H0.      0
ATOM   2121 HD22 LEU A 136      45.825  53.281  47.473  1.00  0.00           H0.      0
ATOM   2122 HD23 LEU A 136      44.953  53.754  45.918  1.00  0.00           H0.      0
ATOM   2123  C   LEU A 136      44.836  49.589  45.631  1.00  0.00           C0.      0
ATOM   2124  O   LEU A 136      44.123  48.797  45.034  1.00  0.00           O0.      0
ATOM   2125  N   GLY A 137      45.994  49.245  46.151  1.00  0.00           N0.      0
ATOM   2126  H   GLY A 137      46.546  50.027  46.471  1.00  0.00           H0.      0
ATOM   2127  CA  GLY A 137      46.639  47.890  46.181  1.00  0.00           C0.      0
ATOM   2128  HA2 GLY A 137      46.452  47.567  47.206  1.00  0.00           H0.      0
ATOM   2129  HA3 GLY A 137      45.997  47.234  45.593  1.00  0.00           H0.      0
ATOM   2130  C   GLY A 137      48.097  47.811  45.682  1.00  0.00           C0.      0
ATOM   2131  O   GLY A 137      48.550  46.694  45.410  1.00  0.00           O0.      0
ATOM   2132  N   ASN A 138      48.764  48.924  45.433  1.00  0.00           N0.      0
ATOM   2133  H   ASN A 138      48.390  49.838  45.644  1.00  0.00           H0.      0
ATOM   2134  CA  ASN A 138      49.824  49.079  44.414  1.00  0.00           C0.      0
ATOM   2135  HA  ASN A 138      50.127  50.106  44.213  1.00  0.00           H0.      0
ATOM   2136  CB  ASN A 138      51.123  48.362  44.933  1.00  0.00           C0.      0
ATOM   2137  HB2 ASN A 138      51.475  48.801  45.866  1.00  0.00           H0.      0
ATOM   2138  HB3 ASN A 138      50.994  47.288  45.071  1.00  0.00           H0.      0
ATOM   2139  CG  ASN A 138      52.296  48.457  43.977  1.00  0.00           C0.      0
ATOM   2140  OD1 ASN A 138      52.505  49.560  43.455  1.00  0.00           O0.      0
ATOM   2141  ND2 ASN A 138      53.167  47.520  43.877  1.00  0.00           N0.      0
ATOM   2142 HD21 ASN A 138      53.996  47.660  43.317  1.00  0.00           H0.      0
ATOM   2143 HD22 ASN A 138      52.951  46.568  44.136  1.00  0.00           H0.      0
ATOM   2144  C   ASN A 138      49.453  48.507  43.056  1.00  0.00           C0.      0
ATOM   2145  O   ASN A 138      50.047  47.504  42.537  1.00  0.00           O0.      0
ATOM   2146  N   SER A 139      48.373  49.102  42.506  1.00  0.00           N0.      0
ATOM   2147  H   SER A 139      47.932  49.817  43.067  1.00  0.00           H0.      0
ATOM   2148  CA  SER A 139      47.656  48.491  41.336  1.00  0.00           C0.      0
ATOM   2149  HA  SER A 139      47.927  47.435  41.315  1.00  0.00           H0.      0
ATOM   2150  CB  SER A 139      46.193  48.695  41.457  1.00  0.00           C0.      0
ATOM   2151  HB2 SER A 139      45.867  49.703  41.201  1.00  0.00           H0.      0
ATOM   2152  HB3 SER A 139      45.679  48.021  40.772  1.00  0.00           H0.      0
ATOM   2153  OG  SER A 139      45.696  48.286  42.701  1.00  0.00           O0.      0
ATOM   2154  HG  SER A 139      45.426  49.062  43.197  1.00  0.00           H0.      0
ATOM   2155  C   SER A 139      48.010  48.961  39.968  1.00  0.00           C0.      0
ATOM   2156  O   SER A 139      47.877  48.253  38.932  1.00  0.00           O0.      0
ATOM   2157  N   PHE A 140      48.494  50.204  39.877  1.00  0.00           N0.      0
ATOM   2158  H   PHE A 140      48.810  50.665  40.718  1.00  0.00           H0.      0
ATOM   2159  CA  PHE A 140      48.798  50.933  38.627  1.00  0.00           C0.      0
ATOM   2160  HA  PHE A 140      48.016  50.700  37.905  1.00  0.00           H0.      0
ATOM   2161  CB  PHE A 140      48.645  52.429  38.921  1.00  0.00           C0.      0
ATOM   2162  HB2 PHE A 140      47.779  52.659  39.541  1.00  0.00           H0.      0
ATOM   2163  HB3 PHE A 140      49.530  52.700  39.496  1.00  0.00           H0.      0
ATOM   2164  CG  PHE A 140      48.516  53.347  37.749  1.00  0.00           C0.      0
ATOM   2165  CD1 PHE A 140      47.279  53.503  37.135  1.00  0.00           C0.      0
ATOM   2166  HD1 PHE A 140      46.487  52.881  37.523  1.00  0.00           H0.      0
ATOM   2167  CE1 PHE A 140      47.176  54.378  36.062  1.00  0.00           C0.      0
ATOM   2168  HE1 PHE A 140      46.228  54.456  35.549  1.00  0.00           H0.      0
ATOM   2169  CZ  PHE A 140      48.267  55.196  35.643  1.00  0.00           C0.      0
ATOM   2170  HZ  PHE A 140      48.227  55.798  34.747  1.00  0.00           H0.      0
ATOM   2171  CE2 PHE A 140      49.479  55.153  36.326  1.00  0.00           C0.      0
ATOM   2172  HE2 PHE A 140      50.331  55.766  36.073  1.00  0.00           H0.      0
ATOM   2173  CD2 PHE A 140      49.602  54.223  37.387  1.00  0.00           C0.      0
ATOM   2174  HD2 PHE A 140      50.526  54.102  37.933  1.00  0.00           H0.      0
ATOM   2175  C   PHE A 140      50.187  50.579  38.066  1.00  0.00           C0.      0
ATOM   2176  O   PHE A 140      50.489  50.691  36.823  1.00  0.00           O0.      0
ATOM   2177  N   ALA A 141      51.108  50.119  38.914  1.00  0.00           N0.      0
ATOM   2178  H   ALA A 141      50.842  50.048  39.886  1.00  0.00           H0.      0
ATOM   2179  CA  ALA A 141      52.485  49.748  38.518  1.00  0.00           C0.      0
ATOM   2180  HA  ALA A 141      52.945  50.610  38.035  1.00  0.00           H0.      0
ATOM   2181  CB  ALA A 141      53.215  49.471  39.825  1.00  0.00           C0.      0
ATOM   2182  HB1 ALA A 141      53.458  50.359  40.409  1.00  0.00           H0.      0
ATOM   2183  HB2 ALA A 141      52.749  48.665  40.392  1.00  0.00           H0.      0
ATOM   2184  HB3 ALA A 141      54.157  48.980  39.582  1.00  0.00           H0.      0
ATOM   2185  C   ALA A 141      52.675  48.652  37.464  1.00  0.00           C0.      0
ATOM   2186  O   ALA A 141      53.735  48.541  36.883  1.00  0.00           O0.      0
ATOM   2187  N   HID A 142      51.646  47.860  37.139  1.00  0.00           N0.      0
ATOM   2188  H   HID A 142      50.831  47.748  37.726  1.00  0.00           H0.      0
ATOM   2189  CA  HID A 142      51.726  46.741  36.158  1.00  0.00           C0.      0
ATOM   2190  HA  HID A 142      52.627  46.226  36.492  1.00  0.00           H0.      0
ATOM   2191  CB  HID A 142      50.645  45.659  36.345  1.00  0.00           C0.      0
ATOM   2192  HB2 HID A 142      49.664  45.960  35.976  1.00  0.00           H0.      0
ATOM   2193  HB3 HID A 142      50.933  44.780  35.767  1.00  0.00           H0.      0
ATOM   2194  CG  HID A 142      50.394  45.165  37.716  1.00  0.00           C0.      0
ATOM   2195  ND1 HID A 142      51.247  44.188  38.260  1.00  0.00           N0.      0
ATOM   2196  HD1 HID A 142      52.019  43.716  37.810  1.00  0.00           H0.      0
ATOM   2197  CE1 HID A 142      50.725  43.838  39.407  1.00  0.00           C0.      0
ATOM   2198  HE1 HID A 142      51.196  43.120  40.061  1.00  0.00           H0.      0
ATOM   2199  NE2 HID A 142      49.593  44.516  39.728  1.00  0.00           N0.      0
ATOM   2200  CD2 HID A 142      49.367  45.302  38.608  1.00  0.00           C0.      0
ATOM   2201  HD2 HID A 142      48.552  46.001  38.490  1.00  0.00           H0.      0
ATOM   2202  C   HID A 142      51.812  47.325  34.653  1.00  0.00           C0.      0
ATOM   2203  O   HID A 142      51.906  46.507  33.693  1.00  0.00           O0.      0
ATOM   2204  N   LEU A 143      51.609  48.629  34.484  1.00  0.00           N0.      0
ATOM   2205  H   LEU A 143      51.337  49.206  35.267  1.00  0.00           H0.      0
ATOM   2206  CA  LEU A 143      51.759  49.164  33.076  1.00  0.00           C0.      0
ATOM   2207  HA  LEU A 143      51.233  48.374  32.540  1.00  0.00           H0.      0
ATOM   2208  CB  LEU A 143      51.039  50.525  32.883  1.00  0.00           C0.      0
ATOM   2209  HB2 LEU A 143      51.008  50.872  33.916  1.00  0.00           H0.      0
ATOM   2210  HB3 LEU A 143      51.488  51.309  32.273  1.00  0.00           H0.      0
ATOM   2211  CG  LEU A 143      49.550  50.330  32.545  1.00  0.00           C0.      0
ATOM   2212  HG  LEU A 143      49.068  49.617  33.213  1.00  0.00           H0.      0
ATOM   2213  CD1 LEU A 143      48.830  51.720  32.681  1.00  0.00           C0.      0
ATOM   2214 HD11 LEU A 143      47.809  51.586  32.321  1.00  0.00           H0.      0
ATOM   2215 HD12 LEU A 143      48.768  51.858  33.760  1.00  0.00           H0.      0
ATOM   2216 HD13 LEU A 143      49.348  52.514  32.142  1.00  0.00           H0.      0
ATOM   2217  CD2 LEU A 143      49.414  49.729  31.136  1.00  0.00           C0.      0
ATOM   2218 HD21 LEU A 143      48.347  49.537  31.026  1.00  0.00           H0.      0
ATOM   2219 HD22 LEU A 143      49.704  50.353  30.290  1.00  0.00           H0.      0
ATOM   2220 HD23 LEU A 143      50.005  48.818  31.044  1.00  0.00           H0.      0
ATOM   2221  C   LEU A 143      53.292  49.149  32.668  1.00  0.00           C0.      0
ATOM   2222  O   LEU A 143      54.072  49.530  33.527  1.00  0.00           O0.      0
ATOM   2223  N   PRO A 144      53.660  48.917  31.449  1.00  0.00           N0.      0
ATOM   2224  CD  PRO A 144      52.769  48.508  30.368  1.00  0.00           C0.      0
ATOM   2225  HD2 PRO A 144      52.109  49.335  30.105  1.00  0.00           H0.      0
ATOM   2226  HD3 PRO A 144      52.246  47.628  30.742  1.00  0.00           H0.      0
ATOM   2227  CG  PRO A 144      53.562  48.198  29.065  1.00  0.00           C0.      0
ATOM   2228  HG2 PRO A 144      53.417  48.956  28.295  1.00  0.00           H0.      0
ATOM   2229  HG3 PRO A 144      53.162  47.242  28.730  1.00  0.00           H0.      0
ATOM   2230  CB  PRO A 144      55.019  48.135  29.617  1.00  0.00           C0.      0
ATOM   2231  HB2 PRO A 144      55.699  48.606  28.907  1.00  0.00           H0.      0
ATOM   2232  HB3 PRO A 144      55.335  47.098  29.725  1.00  0.00           H0.      0
ATOM   2233  CA  PRO A 144      55.030  48.988  30.916  1.00  0.00           C0.      0
ATOM   2234  HA  PRO A 144      55.743  48.614  31.650  1.00  0.00           H0.      0
ATOM   2235  C   PRO A 144      55.434  50.411  30.549  1.00  0.00           C0.      0
ATOM   2236  O   PRO A 144      54.570  51.294  30.457  1.00  0.00           O0.      0
ATOM   2237  N   ASP A 145      56.730  50.735  30.471  1.00  0.00           N0.      0
ATOM   2238  H   ASP A 145      57.368  49.985  30.696  1.00  0.00           H0.      0
ATOM   2239  CA  ASP A 145      57.250  51.883  29.783  1.00  0.00           C0.      0
ATOM   2240  HA  ASP A 145      56.622  52.736  30.042  1.00  0.00           H0.      0
ATOM   2241  CB  ASP A 145      58.649  52.292  30.411  1.00  0.00           C0.      0
ATOM   2242  HB2 ASP A 145      59.009  53.155  29.852  1.00  0.00           H0.      0
ATOM   2243  HB3 ASP A 145      58.538  52.589  31.454  1.00  0.00           H0.      0
ATOM   2244  CG  ASP A 145      59.866  51.317  30.400  1.00  0.00           C0.      0
ATOM   2245  OD1 ASP A 145      60.970  51.740  30.065  1.00  0.00           O0.      0
ATOM   2246  OD2 ASP A 145      59.572  50.113  30.446  1.00  0.00           O0.      0
ATOM   2247  C   ASP A 145      57.304  51.764  28.264  1.00  0.00           C0.      0
ATOM   2248  O   ASP A 145      57.228  50.689  27.667  1.00  0.00           O0.      0
ATOM   2249  N   SER A 146      57.532  52.838  27.547  1.00  0.00           N0.      0
ATOM   2250  H   SER A 146      57.555  53.704  28.066  1.00  0.00           H0.      0
ATOM   2251  CA  SER A 146      57.807  52.866  26.072  1.00  0.00           C0.      0
ATOM   2252  HA  SER A 146      57.071  52.249  25.556  1.00  0.00           H0.      0
ATOM   2253  CB  SER A 146      57.719  54.266  25.518  1.00  0.00           C0.      0
ATOM   2254  HB2 SER A 146      57.921  54.208  24.448  1.00  0.00           H0.      0
ATOM   2255  HB3 SER A 146      56.686  54.612  25.535  1.00  0.00           H0.      0
ATOM   2256  OG  SER A 146      58.566  55.201  26.203  1.00  0.00           O0.      0
ATOM   2257  HG  SER A 146      58.110  55.158  27.047  1.00  0.00           H0.      0
ATOM   2258  C   SER A 146      59.302  52.332  25.825  1.00  0.00           C0.      0
ATOM   2259  O   SER A 146      59.795  52.669  24.800  1.00  0.00           O0.      0
ATOM   2260  N   LYS A 147      59.881  51.548  26.751  1.00  0.00           N0.      0
ATOM   2261  H   LYS A 147      59.380  51.229  27.568  1.00  0.00           H0.      0
ATOM   2262  CA  LYS A 147      61.328  51.352  26.761  1.00  0.00           C0.      0
ATOM   2263  HA  LYS A 147      61.556  50.752  27.642  1.00  0.00           H0.      0
ATOM   2264  CB  LYS A 147      61.796  50.467  25.615  1.00  0.00           C0.      0
ATOM   2265  HB2 LYS A 147      61.535  50.930  24.664  1.00  0.00           H0.      0
ATOM   2266  HB3 LYS A 147      62.859  50.240  25.700  1.00  0.00           H0.      0
ATOM   2267  CG  LYS A 147      61.261  49.062  25.718  1.00  0.00           C0.      0
ATOM   2268  HG2 LYS A 147      61.615  48.591  26.636  1.00  0.00           H0.      0
ATOM   2269  HG3 LYS A 147      60.195  49.092  25.493  1.00  0.00           H0.      0
ATOM   2270  CD  LYS A 147      61.902  48.205  24.707  1.00  0.00           C0.      0
ATOM   2271  HD2 LYS A 147      61.678  48.641  23.733  1.00  0.00           H0.      0
ATOM   2272  HD3 LYS A 147      62.983  48.253  24.836  1.00  0.00           H0.      0
ATOM   2273  CE  LYS A 147      61.440  46.805  24.854  1.00  0.00           C0.      0
ATOM   2274  HE2 LYS A 147      61.859  46.246  24.018  1.00  0.00           H0.      0
ATOM   2275  HE3 LYS A 147      61.883  46.361  25.746  1.00  0.00           H0.      0
ATOM   2276  NZ  LYS A 147      59.950  46.611  24.773  1.00  0.00           N0.      0
ATOM   2277  HZ1 LYS A 147      59.583  47.114  23.978  1.00  0.00           H0.      0
ATOM   2278  HZ2 LYS A 147      59.642  45.663  24.614  1.00  0.00           H0.      0
ATOM   2279  HZ3 LYS A 147      59.433  47.002  25.548  1.00  0.00           H0.      0
ATOM   2280  C   LYS A 147      62.152  52.610  26.741  1.00  0.00           C0.      0
ATOM   2281  O   LYS A 147      62.847  52.960  25.810  1.00  0.00           O0.      0
ATOM   2282  N   GLY A 148      62.115  53.446  27.820  1.00  0.00           N0.      0
ATOM   2283  H   GLY A 148      61.697  53.120  28.680  1.00  0.00           H0.      0
ATOM   2284  CA  GLY A 148      62.807  54.721  27.923  1.00  0.00           C0.      0
ATOM   2285  HA2 GLY A 148      63.584  54.579  28.673  1.00  0.00           H0.      0
ATOM   2286  HA3 GLY A 148      63.263  55.136  27.024  1.00  0.00           H0.      0
ATOM   2287  C   GLY A 148      61.994  55.915  28.440  1.00  0.00           C0.      0
ATOM   2288  O   GLY A 148      62.573  56.912  28.765  1.00  0.00           O0.      0
ATOM   2289  N   ASP A 149      60.695  55.803  28.446  1.00  0.00           N0.      0
ATOM   2290  H   ASP A 149      60.320  55.157  27.767  1.00  0.00           H0.      0
ATOM   2291  CA  ASP A 149      59.821  56.826  29.096  1.00  0.00           C0.      0
ATOM   2292  HA  ASP A 149      60.497  57.350  29.772  1.00  0.00           H0.      0
ATOM   2293  CB  ASP A 149      59.393  57.983  28.178  1.00  0.00           C0.      0
ATOM   2294  HB2 ASP A 149      60.309  58.314  27.690  1.00  0.00           H0.      0
ATOM   2295  HB3 ASP A 149      58.738  57.571  27.410  1.00  0.00           H0.      0
ATOM   2296  CG  ASP A 149      58.807  59.170  28.901  1.00  0.00           C0.      0
ATOM   2297  OD1 ASP A 149      59.116  59.435  30.079  1.00  0.00           O0.      0
ATOM   2298  OD2 ASP A 149      57.918  59.808  28.327  1.00  0.00           O0.      0
ATOM   2299  C   ASP A 149      58.492  56.258  29.683  1.00  0.00           C0.      0
ATOM   2300  O   ASP A 149      57.906  55.305  29.084  1.00  0.00           O0.      0
ATOM   2301  N   GLN A 150      57.961  56.799  30.745  1.00  0.00           N0.      0
ATOM   2302  H   GLN A 150      58.560  57.405  31.286  1.00  0.00           H0.      0
ATOM   2303  CA  GLN A 150      56.713  56.523  31.470  1.00  0.00           C0.      0
ATOM   2304  HA  GLN A 150      56.566  55.446  31.543  1.00  0.00           H0.      0
ATOM   2305  CB  GLN A 150      56.750  57.086  32.925  1.00  0.00           C0.      0
ATOM   2306  HB2 GLN A 150      57.136  58.096  32.781  1.00  0.00           H0.      0
ATOM   2307  HB3 GLN A 150      55.750  57.064  33.358  1.00  0.00           H0.      0
ATOM   2308  CG  GLN A 150      57.709  56.205  33.708  1.00  0.00           C0.      0
ATOM   2309  HG2 GLN A 150      57.272  55.214  33.824  1.00  0.00           H0.      0
ATOM   2310  HG3 GLN A 150      58.710  56.213  33.277  1.00  0.00           H0.      0
ATOM   2311  CD  GLN A 150      57.877  56.806  35.098  1.00  0.00           C0.      0
ATOM   2312  OE1 GLN A 150      57.119  57.689  35.511  1.00  0.00           O0.      0
ATOM   2313  NE2 GLN A 150      58.875  56.361  35.856  1.00  0.00           N0.      0
ATOM   2314 HE21 GLN A 150      59.068  56.829  36.730  1.00  0.00           H0.      0
ATOM   2315 HE22 GLN A 150      59.653  55.852  35.462  1.00  0.00           H0.      0
ATOM   2316  C   GLN A 150      55.450  57.077  30.738  1.00  0.00           C0.      0
ATOM   2317  O   GLN A 150      54.487  57.489  31.373  1.00  0.00           O0.      0
ATOM   2318  N   SER A 151      55.441  56.934  29.405  1.00  0.00           N0.      0
ATOM   2319  H   SER A 151      56.145  56.388  28.930  1.00  0.00           H0.      0
ATOM   2320  CA  SER A 151      54.377  57.516  28.551  1.00  0.00           C0.      0
ATOM   2321  HA  SER A 151      54.182  58.485  29.011  1.00  0.00           H0.      0
ATOM   2322  CB  SER A 151      54.891  57.811  27.136  1.00  0.00           C0.      0
ATOM   2323  HB2 SER A 151      54.081  58.360  26.655  1.00  0.00           H0.      0
ATOM   2324  HB3 SER A 151      55.712  58.523  27.055  1.00  0.00           H0.      0
ATOM   2325  OG  SER A 151      55.066  56.681  26.387  1.00  0.00           O0.      0
ATOM   2326  HG  SER A 151      55.042  57.037  25.496  1.00  0.00           H0.      0
ATOM   2327  C   SER A 151      53.133  56.697  28.480  1.00  0.00           C0.      0
ATOM   2328  O   SER A 151      52.130  57.315  28.044  1.00  0.00           O0.      0
ATOM   2329  N   GLU A 152      53.089  55.398  28.801  1.00  0.00           N0.      0
ATOM   2330  H   GLU A 152      53.940  55.002  29.175  1.00  0.00           H0.      0
ATOM   2331  CA  GLU A 152      51.824  54.631  28.915  1.00  0.00           C0.      0
ATOM   2332  HA  GLU A 152      51.046  54.965  28.229  1.00  0.00           H0.      0
ATOM   2333  CB  GLU A 152      51.965  53.134  28.668  1.00  0.00           C0.      0
ATOM   2334  HB2 GLU A 152      52.314  52.697  29.603  1.00  0.00           H0.      0
ATOM   2335  HB3 GLU A 152      50.961  52.739  28.513  1.00  0.00           H0.      0
ATOM   2336  CG  GLU A 152      52.711  52.623  27.458  1.00  0.00           C0.      0
ATOM   2337  HG2 GLU A 152      53.561  53.292  27.328  1.00  0.00           H0.      0
ATOM   2338  HG3 GLU A 152      53.186  51.671  27.698  1.00  0.00           H0.      0
ATOM   2339  CD  GLU A 152      51.964  52.487  26.124  1.00  0.00           C0.      0
ATOM   2340  OE1 GLU A 152      50.743  52.159  26.164  1.00  0.00           O0.      0
ATOM   2341  OE2 GLU A 152      52.593  52.611  25.057  1.00  0.00           O0.      0
ATOM   2342  C   GLU A 152      51.223  54.896  30.325  1.00  0.00           C0.      0
ATOM   2343  O   GLU A 152      50.060  55.218  30.392  1.00  0.00           O0.      0
ATOM   2344  N   HIE A 153      52.069  55.089  31.332  1.00  0.00           N0.      0
ATOM   2345  H   HIE A 153      53.041  54.822  31.280  1.00  0.00           H0.      0
ATOM   2346  CA  HIE A 153      51.589  55.575  32.639  1.00  0.00           C0.      0
ATOM   2347  HA  HIE A 153      50.786  54.867  32.843  1.00  0.00           H0.      0
ATOM   2348  CB  HIE A 153      52.637  55.506  33.743  1.00  0.00           C0.      0
ATOM   2349  HB2 HIE A 153      53.330  56.339  33.624  1.00  0.00           H0.      0
ATOM   2350  HB3 HIE A 153      52.094  55.698  34.668  1.00  0.00           H0.      0
ATOM   2351  CG  HIE A 153      53.411  54.232  33.847  1.00  0.00           C0.      0
ATOM   2352  ND1 HIE A 153      54.710  54.014  33.355  1.00  0.00           N0.      0
ATOM   2353  CE1 HIE A 153      55.082  52.789  33.702  1.00  0.00           C0.      0
ATOM   2354  HE1 HIE A 153      56.061  52.354  33.565  1.00  0.00           H0.      0
ATOM   2355  NE2 HIE A 153      54.061  52.161  34.279  1.00  0.00           N0.      0
ATOM   2356  HE2 HIE A 153      54.037  51.158  34.389  1.00  0.00           H0.      0
ATOM   2357  CD2 HIE A 153      53.016  53.037  34.347  1.00  0.00           C0.      0
ATOM   2358  HD2 HIE A 153      51.992  52.877  34.648  1.00  0.00           H0.      0
ATOM   2359  C   HIE A 153      51.006  56.971  32.456  1.00  0.00           C0.      0
ATOM   2360  O   HIE A 153      49.857  57.199  32.983  1.00  0.00           O0.      0
ATOM   2361  N   ARG A 154      51.548  57.844  31.608  1.00  0.00           N0.      0
ATOM   2362  H   ARG A 154      52.477  57.571  31.319  1.00  0.00           H0.      0
ATOM   2363  CA  ARG A 154      51.015  59.147  31.269  1.00  0.00           C0.      0
ATOM   2364  HA  ARG A 154      50.851  59.745  32.166  1.00  0.00           H0.      0
ATOM   2365  CB  ARG A 154      51.995  60.008  30.465  1.00  0.00           C0.      0
ATOM   2366  HB2 ARG A 154      52.975  59.543  30.568  1.00  0.00           H0.      0
ATOM   2367  HB3 ARG A 154      51.795  59.890  29.400  1.00  0.00           H0.      0
ATOM   2368  CG  ARG A 154      51.985  61.507  30.866  1.00  0.00           C0.      0
ATOM   2369  HG2 ARG A 154      51.064  61.922  30.456  1.00  0.00           H0.      0
ATOM   2370  HG3 ARG A 154      51.942  61.631  31.948  1.00  0.00           H0.      0
ATOM   2371  CD  ARG A 154      53.162  62.234  30.335  1.00  0.00           C0.      0
ATOM   2372  HD2 ARG A 154      53.208  62.135  29.251  1.00  0.00           H0.      0
ATOM   2373  HD3 ARG A 154      53.173  63.278  30.651  1.00  0.00           H0.      0
ATOM   2374  NE  ARG A 154      54.434  61.606  30.914  1.00  0.00           N0.      0
ATOM   2375  HE  ARG A 154      54.667  61.680  31.894  1.00  0.00           H0.      0
ATOM   2376  CZ  ARG A 154      55.435  61.004  30.280  1.00  0.00           C0.      0
ATOM   2377  NH1 ARG A 154      56.508  60.690  30.924  1.00  0.00           N0.      0
ATOM   2378 HH11 ARG A 154      56.576  60.968  31.893  1.00  0.00           H0.      0
ATOM   2379 HH12 ARG A 154      57.285  60.234  30.469  1.00  0.00           H0.      0
ATOM   2380  NH2 ARG A 154      55.381  60.663  29.057  1.00  0.00           N0.      0
ATOM   2381 HH21 ARG A 154      54.521  60.786  28.543  1.00  0.00           H0.      0
ATOM   2382 HH22 ARG A 154      56.191  60.254  28.612  1.00  0.00           H0.      0
ATOM   2383  C   ARG A 154      49.675  59.121  30.500  1.00  0.00           C0.      0
ATOM   2384  O   ARG A 154      48.805  59.977  30.809  1.00  0.00           O0.      0
ATOM   2385  N   LEU A 155      49.480  58.130  29.634  1.00  0.00           N0.      0
ATOM   2386  H   LEU A 155      50.214  57.439  29.573  1.00  0.00           H0.      0
ATOM   2387  CA  LEU A 155      48.264  57.811  28.853  1.00  0.00           C0.      0
ATOM   2388  HA  LEU A 155      47.962  58.797  28.499  1.00  0.00           H0.      0
ATOM   2389  CB  LEU A 155      48.431  56.879  27.661  1.00  0.00           C0.      0
ATOM   2390  HB2 LEU A 155      49.071  57.382  26.936  1.00  0.00           H0.      0
ATOM   2391  HB3 LEU A 155      48.965  55.976  27.955  1.00  0.00           H0.      0
ATOM   2392  CG  LEU A 155      47.108  56.398  26.985  1.00  0.00           C0.      0
ATOM   2393  HG  LEU A 155      46.587  55.789  27.724  1.00  0.00           H0.      0
ATOM   2394  CD1 LEU A 155      46.363  57.612  26.410  1.00  0.00           C0.      0
ATOM   2395 HD11 LEU A 155      47.100  58.163  25.825  1.00  0.00           H0.      0
ATOM   2396 HD12 LEU A 155      45.602  57.329  25.683  1.00  0.00           H0.      0
ATOM   2397 HD13 LEU A 155      45.830  58.249  27.116  1.00  0.00           H0.      0
ATOM   2398  CD2 LEU A 155      47.431  55.555  25.793  1.00  0.00           C0.      0
ATOM   2399 HD21 LEU A 155      47.823  54.560  26.000  1.00  0.00           H0.      0
ATOM   2400 HD22 LEU A 155      46.480  55.291  25.332  1.00  0.00           H0.      0
ATOM   2401 HD23 LEU A 155      48.109  56.001  25.065  1.00  0.00           H0.      0
ATOM   2402  C   LEU A 155      47.192  57.289  29.821  1.00  0.00           C0.      0
ATOM   2403  O   LEU A 155      46.049  57.806  29.747  1.00  0.00           O0.      0
ATOM   2404  N   ALA A 156      47.520  56.409  30.745  1.00  0.00           N0.      0
ATOM   2405  H   ALA A 156      48.419  55.952  30.686  1.00  0.00           H0.      0
ATOM   2406  CA  ALA A 156      46.498  55.873  31.656  1.00  0.00           C0.      0
ATOM   2407  HA  ALA A 156      45.572  55.603  31.148  1.00  0.00           H0.      0
ATOM   2408  CB  ALA A 156      47.050  54.607  32.337  1.00  0.00           C0.      0
ATOM   2409  HB1 ALA A 156      48.060  54.829  32.683  1.00  0.00           H0.      0
ATOM   2410  HB2 ALA A 156      46.506  54.262  33.216  1.00  0.00           H0.      0
ATOM   2411  HB3 ALA A 156      47.139  53.755  31.663  1.00  0.00           H0.      0
ATOM   2412  C   ALA A 156      45.936  56.938  32.607  1.00  0.00           C0.      0
ATOM   2413  O   ALA A 156      44.700  56.990  32.930  1.00  0.00           O0.      0
ATOM   2414  N   LEU A 157      46.796  57.877  33.083  1.00  0.00           N0.      0
ATOM   2415  H   LEU A 157      47.760  57.798  32.794  1.00  0.00           H0.      0
ATOM   2416  CA  LEU A 157      46.479  58.898  34.050  1.00  0.00           C0.      0
ATOM   2417  HA  LEU A 157      45.900  58.423  34.842  1.00  0.00           H0.      0
ATOM   2418  CB  LEU A 157      47.810  59.330  34.723  1.00  0.00           C0.      0
ATOM   2419  HB2 LEU A 157      48.721  59.046  34.195  1.00  0.00           H0.      0
ATOM   2420  HB3 LEU A 157      47.861  60.418  34.714  1.00  0.00           H0.      0
ATOM   2421  CG  LEU A 157      47.867  58.817  36.200  1.00  0.00           C0.      0
ATOM   2422  HG  LEU A 157      47.567  57.781  36.358  1.00  0.00           H0.      0
ATOM   2423  CD1 LEU A 157      49.363  58.970  36.688  1.00  0.00           C0.      0
ATOM   2424 HD11 LEU A 157      50.056  58.451  36.026  1.00  0.00           H0.      0
ATOM   2425 HD12 LEU A 157      49.619  60.030  36.671  1.00  0.00           H0.      0
ATOM   2426 HD13 LEU A 157      49.454  58.551  37.690  1.00  0.00           H0.      0
ATOM   2427  CD2 LEU A 157      46.865  59.581  37.160  1.00  0.00           C0.      0
ATOM   2428 HD21 LEU A 157      46.747  58.968  38.054  1.00  0.00           H0.      0
ATOM   2429 HD22 LEU A 157      47.142  60.600  37.431  1.00  0.00           H0.      0
ATOM   2430 HD23 LEU A 157      45.908  59.749  36.666  1.00  0.00           H0.      0
ATOM   2431  C   LEU A 157      45.749  60.054  33.384  1.00  0.00           C0.      0
ATOM   2432  O   LEU A 157      44.791  60.491  34.003  1.00  0.00           O0.      0
ATOM   2433  N   LYS A 158      46.120  60.450  32.182  1.00  0.00           N0.      0
ATOM   2434  H   LYS A 158      46.938  60.035  31.760  1.00  0.00           H0.      0
ATOM   2435  CA  LYS A 158      45.430  61.504  31.368  1.00  0.00           C0.      0
ATOM   2436  HA  LYS A 158      45.384  62.380  32.016  1.00  0.00           H0.      0
ATOM   2437  CB  LYS A 158      46.164  61.759  30.031  1.00  0.00           C0.      0
ATOM   2438  HB2 LYS A 158      46.464  60.795  29.620  1.00  0.00           H0.      0
ATOM   2439  HB3 LYS A 158      45.401  62.060  29.313  1.00  0.00           H0.      0
ATOM   2440  CG  LYS A 158      47.259  62.832  30.265  1.00  0.00           C0.      0
ATOM   2441  HG2 LYS A 158      46.770  63.635  30.816  1.00  0.00           H0.      0
ATOM   2442  HG3 LYS A 158      47.983  62.313  30.894  1.00  0.00           H0.      0
ATOM   2443  CD  LYS A 158      47.897  63.390  29.020  1.00  0.00           C0.      0
ATOM   2444  HD2 LYS A 158      48.661  62.785  28.532  1.00  0.00           H0.      0
ATOM   2445  HD3 LYS A 158      47.183  63.630  28.233  1.00  0.00           H0.      0
ATOM   2446  CE  LYS A 158      48.726  64.636  29.370  1.00  0.00           C0.      0
ATOM   2447  HE2 LYS A 158      48.037  65.223  29.978  1.00  0.00           H0.      0
ATOM   2448  HE3 LYS A 158      49.583  64.243  29.917  1.00  0.00           H0.      0
ATOM   2449  NZ  LYS A 158      49.247  65.326  28.222  1.00  0.00           N0.      0
ATOM   2450  HZ1 LYS A 158      48.457  65.734  27.743  1.00  0.00           H0.      0
ATOM   2451  HZ2 LYS A 158      49.913  66.036  28.494  1.00  0.00           H0.      0
ATOM   2452  HZ3 LYS A 158      49.715  64.723  27.560  1.00  0.00           H0.      0
ATOM   2453  C   LYS A 158      44.035  60.972  31.169  1.00  0.00           C0.      0
ATOM   2454  O   LYS A 158      43.078  61.725  31.423  1.00  0.00           O0.      0
ATOM   2455  N   ASN A 159      43.809  59.760  30.789  1.00  0.00           N0.      0
ATOM   2456  H   ASN A 159      44.646  59.262  30.522  1.00  0.00           H0.      0
ATOM   2457  CA  ASN A 159      42.437  59.215  30.676  1.00  0.00           C0.      0
ATOM   2458  HA  ASN A 159      41.877  59.794  29.940  1.00  0.00           H0.      0
ATOM   2459  CB  ASN A 159      42.395  57.729  30.299  1.00  0.00           C0.      0
ATOM   2460  HB2 ASN A 159      43.159  57.167  30.837  1.00  0.00           H0.      0
ATOM   2461  HB3 ASN A 159      41.478  57.225  30.604  1.00  0.00           H0.      0
ATOM   2462  CG  ASN A 159      42.430  57.252  28.860  1.00  0.00           C0.      0
ATOM   2463  OD1 ASN A 159      41.424  57.103  28.181  1.00  0.00           O0.      0
ATOM   2464  ND2 ASN A 159      43.559  56.978  28.304  1.00  0.00           N0.      0
ATOM   2465 HD21 ASN A 159      43.550  56.356  27.508  1.00  0.00           H0.      0
ATOM   2466 HD22 ASN A 159      44.414  57.337  28.702  1.00  0.00           H0.      0
ATOM   2467  C   ASN A 159      41.710  59.259  32.073  1.00  0.00           C0.      0
ATOM   2468  O   ASN A 159      40.530  59.632  32.146  1.00  0.00           O0.      0
ATOM   2469  N   ILE A 160      42.448  58.851  33.124  1.00  0.00           N0.      0
ATOM   2470  H   ILE A 160      43.368  58.459  32.982  1.00  0.00           H0.      0
ATOM   2471  CA  ILE A 160      41.771  58.713  34.437  1.00  0.00           C0.      0
ATOM   2472  HA  ILE A 160      40.863  58.118  34.338  1.00  0.00           H0.      0
ATOM   2473  CB  ILE A 160      42.669  58.063  35.433  1.00  0.00           C0.      0
ATOM   2474  HB  ILE A 160      43.646  58.466  35.166  1.00  0.00           H0.      0
ATOM   2475  CG2 ILE A 160      42.472  58.462  36.915  1.00  0.00           C0.      0
ATOM   2476 HG21 ILE A 160      43.139  57.790  37.455  1.00  0.00           H0.      0
ATOM   2477 HG22 ILE A 160      42.848  59.472  37.082  1.00  0.00           H0.      0
ATOM   2478 HG23 ILE A 160      41.471  58.228  37.277  1.00  0.00           H0.      0
ATOM   2479  CG1 ILE A 160      42.714  56.540  35.251  1.00  0.00           C0.      0
ATOM   2480 HG12 ILE A 160      41.819  56.131  35.720  1.00  0.00           H0.      0
ATOM   2481 HG13 ILE A 160      42.611  56.240  34.208  1.00  0.00           H0.      0
ATOM   2482  CD1 ILE A 160      43.929  55.882  35.855  1.00  0.00           C0.      0
ATOM   2483 HD11 ILE A 160      43.966  55.971  36.941  1.00  0.00           H0.      0
ATOM   2484 HD12 ILE A 160      43.963  54.819  35.613  1.00  0.00           H0.      0
ATOM   2485 HD13 ILE A 160      44.838  56.237  35.369  1.00  0.00           H0.      0
ATOM   2486  C   ILE A 160      41.284  60.101  34.830  1.00  0.00           C0.      0
ATOM   2487  O   ILE A 160      40.125  60.211  35.203  1.00  0.00           O0.      0
ATOM   2488  N   ALA A 161      42.072  61.104  34.550  1.00  0.00           N0.      0
ATOM   2489  H   ALA A 161      42.936  60.931  34.058  1.00  0.00           H0.      0
ATOM   2490  CA  ALA A 161      41.834  62.504  34.893  1.00  0.00           C0.      0
ATOM   2491  HA  ALA A 161      41.853  62.603  35.978  1.00  0.00           H0.      0
ATOM   2492  CB  ALA A 161      43.145  63.303  34.460  1.00  0.00           C0.      0
ATOM   2493  HB1 ALA A 161      43.095  64.311  34.874  1.00  0.00           H0.      0
ATOM   2494  HB2 ALA A 161      43.908  62.689  34.937  1.00  0.00           H0.      0
ATOM   2495  HB3 ALA A 161      43.216  63.288  33.372  1.00  0.00           H0.      0
ATOM   2496  C   ALA A 161      40.427  62.989  34.431  1.00  0.00           C0.      0
ATOM   2497  O   ALA A 161      39.682  63.762  35.079  1.00  0.00           O0.      0
ATOM   2498  N   SER A 162      39.994  62.654  33.208  1.00  0.00           N0.      0
ATOM   2499  H   SER A 162      40.536  62.060  32.597  1.00  0.00           H0.      0
ATOM   2500  CA  SER A 162      38.707  63.129  32.634  1.00  0.00           C0.      0
ATOM   2501  HA  SER A 162      38.718  64.188  32.375  1.00  0.00           H0.      0
ATOM   2502  CB  SER A 162      38.646  62.401  31.276  1.00  0.00           C0.      0
ATOM   2503  HB2 SER A 162      37.953  62.878  30.583  1.00  0.00           H0.      0
ATOM   2504  HB3 SER A 162      39.621  62.336  30.793  1.00  0.00           H0.      0
ATOM   2505  OG  SER A 162      38.342  60.955  31.373  1.00  0.00           O0.      0
ATOM   2506  HG  SER A 162      39.075  60.462  31.748  1.00  0.00           H0.      0
ATOM   2507  C   SER A 162      37.453  62.746  33.590  1.00  0.00           C0.      0
ATOM   2508  O   SER A 162      36.447  63.404  33.390  1.00  0.00           O0.      0
ATOM   2509  N   MET A 163      37.510  61.661  34.382  1.00  0.00           N0.      0
ATOM   2510  H   MET A 163      38.289  61.062  34.150  1.00  0.00           H0.      0
ATOM   2511  CA  MET A 163      36.480  61.209  35.308  1.00  0.00           C0.      0
ATOM   2512  HA  MET A 163      35.514  61.443  34.861  1.00  0.00           H0.      0
ATOM   2513  CB  MET A 163      36.564  59.665  35.307  1.00  0.00           C0.      0
ATOM   2514  HB2 MET A 163      37.344  59.194  35.905  1.00  0.00           H0.      0
ATOM   2515  HB3 MET A 163      35.651  59.281  35.761  1.00  0.00           H0.      0
ATOM   2516  CG  MET A 163      36.630  59.046  33.901  1.00  0.00           C0.      0
ATOM   2517  HG2 MET A 163      36.016  59.638  33.222  1.00  0.00           H0.      0
ATOM   2518  HG3 MET A 163      37.627  59.130  33.470  1.00  0.00           H0.      0
ATOM   2519  SD  MET A 163      36.174  57.327  33.573  1.00  0.00           S0.      0
ATOM   2520  CE  MET A 163      36.254  57.458  31.789  1.00  0.00           C0.      0
ATOM   2521  HE1 MET A 163      35.598  58.286  31.518  1.00  0.00           H0.      0
ATOM   2522  HE2 MET A 163      37.267  57.691  31.459  1.00  0.00           H0.      0
ATOM   2523  HE3 MET A 163      35.912  56.526  31.340  1.00  0.00           H0.      0
ATOM   2524  C   MET A 163      36.415  61.821  36.687  1.00  0.00           C0.      0
ATOM   2525  O   MET A 163      35.430  61.668  37.336  1.00  0.00           O0.      0
ATOM   2526  N   VAL A 164      37.458  62.530  37.090  1.00  0.00           N0.      0
ATOM   2527  H   VAL A 164      38.213  62.594  36.422  1.00  0.00           H0.      0
ATOM   2528  CA  VAL A 164      37.489  63.314  38.343  1.00  0.00           C0.      0
ATOM   2529  HA  VAL A 164      36.933  62.791  39.122  1.00  0.00           H0.      0
ATOM   2530  CB  VAL A 164      38.943  63.458  38.809  1.00  0.00           C0.      0
ATOM   2531  HB  VAL A 164      39.570  63.874  38.021  1.00  0.00           H0.      0
ATOM   2532  CG1 VAL A 164      39.046  64.244  40.091  1.00  0.00           C0.      0
ATOM   2533 HG11 VAL A 164      40.081  64.286  40.432  1.00  0.00           H0.      0
ATOM   2534 HG12 VAL A 164      38.758  65.234  39.740  1.00  0.00           H0.      0
ATOM   2535 HG13 VAL A 164      38.385  63.819  40.846  1.00  0.00           H0.      0
ATOM   2536  CG2 VAL A 164      39.620  62.166  39.203  1.00  0.00           C0.      0
ATOM   2537 HG21 VAL A 164      40.684  62.344  39.363  1.00  0.00           H0.      0
ATOM   2538 HG22 VAL A 164      39.132  61.736  40.077  1.00  0.00           H0.      0
ATOM   2539 HG23 VAL A 164      39.548  61.471  38.367  1.00  0.00           H0.      0
ATOM   2540  C   VAL A 164      36.672  64.672  38.069  1.00  0.00           C0.      0
ATOM   2541  O   VAL A 164      37.120  65.446  37.256  1.00  0.00           O0.      0
ATOM   2542  N   ARG A 165      35.530  64.892  38.748  1.00  0.00           N0.      0
ATOM   2543  H   ARG A 165      35.171  64.102  39.265  1.00  0.00           H0.      0
ATOM   2544  CA  ARG A 165      34.856  66.218  38.957  1.00  0.00           C0.      0
ATOM   2545  HA  ARG A 165      34.443  66.412  37.967  1.00  0.00           H0.      0
ATOM   2546  CB  ARG A 165      33.775  65.931  40.067  1.00  0.00           C0.      0
ATOM   2547  HB2 ARG A 165      34.057  65.252  40.871  1.00  0.00           H0.      0
ATOM   2548  HB3 ARG A 165      33.564  66.909  40.501  1.00  0.00           H0.      0
ATOM   2549  CG  ARG A 165      32.397  65.469  39.541  1.00  0.00           C0.      0
ATOM   2550  HG2 ARG A 165      32.084  66.351  38.982  1.00  0.00           H0.      0
ATOM   2551  HG3 ARG A 165      32.625  64.660  38.847  1.00  0.00           H0.      0
ATOM   2552  CD  ARG A 165      31.422  64.885  40.523  1.00  0.00           C0.      0
ATOM   2553  HD2 ARG A 165      31.805  63.909  40.821  1.00  0.00           H0.      0
ATOM   2554  HD3 ARG A 165      31.235  65.498  41.405  1.00  0.00           H0.      0
ATOM   2555  NE  ARG A 165      30.148  64.747  39.914  1.00  0.00           N0.      0
ATOM   2556  HE  ARG A 165      29.873  65.358  39.158  1.00  0.00           H0.      0
ATOM   2557  CZ  ARG A 165      29.081  64.143  40.465  1.00  0.00           C0.      0
ATOM   2558  NH1 ARG A 165      27.932  64.130  39.891  1.00  0.00           N0.      0
ATOM   2559 HH11 ARG A 165      27.837  64.300  38.900  1.00  0.00           H0.      0
ATOM   2560 HH12 ARG A 165      27.221  63.589  40.362  1.00  0.00           H0.      0
ATOM   2561  NH2 ARG A 165      29.123  63.665  41.628  1.00  0.00           N0.      0
ATOM   2562 HH21 ARG A 165      29.958  63.804  42.179  1.00  0.00           H0.      0
ATOM   2563 HH22 ARG A 165      28.342  63.187  42.055  1.00  0.00           H0.      0
ATOM   2564  C   ARG A 165      35.781  67.419  39.385  1.00  0.00           C0.      0
ATOM   2565  O   ARG A 165      36.765  67.132  40.077  1.00  0.00           O0.      0
ATOM   2566  N   PRO A 166      35.322  68.714  39.225  1.00  0.00           N0.      0
ATOM   2567  CD  PRO A 166      34.136  69.156  38.498  1.00  0.00           C0.      0
ATOM   2568  HD2 PRO A 166      33.333  68.430  38.625  1.00  0.00           H0.      0
ATOM   2569  HD3 PRO A 166      34.406  69.345  37.460  1.00  0.00           H0.      0
ATOM   2570  CG  PRO A 166      33.759  70.511  39.185  1.00  0.00           C0.      0
ATOM   2571  HG2 PRO A 166      33.008  70.342  39.956  1.00  0.00           H0.      0
ATOM   2572  HG3 PRO A 166      33.500  71.269  38.447  1.00  0.00           H0.      0
ATOM   2573  CB  PRO A 166      35.120  70.962  39.734  1.00  0.00           C0.      0
ATOM   2574  HB2 PRO A 166      34.993  71.672  40.551  1.00  0.00           H0.      0
ATOM   2575  HB3 PRO A 166      35.696  71.537  39.009  1.00  0.00           H0.      0
ATOM   2576  CA  PRO A 166      35.864  69.695  40.122  1.00  0.00           C0.      0
ATOM   2577  HA  PRO A 166      36.925  69.780  39.887  1.00  0.00           H0.      0
ATOM   2578  C   PRO A 166      35.665  69.428  41.620  1.00  0.00           C0.      0
ATOM   2579  O   PRO A 166      34.611  68.993  42.077  1.00  0.00           O0.      0
ATOM   2580  N   GLY A 167      36.542  69.809  42.514  1.00  0.00           N0.      0
ATOM   2581  H   GLY A 167      37.311  70.265  42.044  1.00  0.00           H0.      0
ATOM   2582  CA  GLY A 167      36.429  69.487  43.938  1.00  0.00           C0.      0
ATOM   2583  HA2 GLY A 167      37.129  70.028  44.575  1.00  0.00           H0.      0
ATOM   2584  HA3 GLY A 167      35.414  69.714  44.262  1.00  0.00           H0.      0
ATOM   2585  C   GLY A 167      36.652  68.006  44.336  1.00  0.00           C0.      0
ATOM   2586  O   GLY A 167      36.671  67.621  45.508  1.00  0.00           O0.      0
ATOM   2587  N   GLY A 168      36.828  67.203  43.220  1.00  0.00           N0.      0
ATOM   2588  H   GLY A 168      36.722  67.680  42.336  1.00  0.00           H0.      0
ATOM   2589  CA  GLY A 168      37.019  65.814  43.283  1.00  0.00           C0.      0
ATOM   2590  HA2 GLY A 168      36.292  65.462  44.015  1.00  0.00           H0.      0
ATOM   2591  HA3 GLY A 168      36.872  65.426  42.275  1.00  0.00           H0.      0
ATOM   2592  C   GLY A 168      38.418  65.461  43.690  1.00  0.00           C0.      0
ATOM   2593  O   GLY A 168      39.341  66.221  43.617  1.00  0.00           O0.      0
ATOM   2594  N   LEU A 169      38.487  64.136  44.006  1.00  0.00           N0.      0
ATOM   2595  H   LEU A 169      37.637  63.591  43.996  1.00  0.00           H0.      0
ATOM   2596  CA  LEU A 169      39.726  63.535  44.551  1.00  0.00           C0.      0
ATOM   2597  HA  LEU A 169      40.535  64.263  44.484  1.00  0.00           H0.      0
ATOM   2598  CB  LEU A 169      39.454  62.990  46.001  1.00  0.00           C0.      0
ATOM   2599  HB2 LEU A 169      38.753  62.156  46.042  1.00  0.00           H0.      0
ATOM   2600  HB3 LEU A 169      40.346  62.567  46.463  1.00  0.00           H0.      0
ATOM   2601  CG  LEU A 169      38.883  63.999  47.000  1.00  0.00           C0.      0
ATOM   2602  HG  LEU A 169      37.831  64.182  46.781  1.00  0.00           H0.      0
ATOM   2603  CD1 LEU A 169      39.038  63.325  48.386  1.00  0.00           C0.      0
ATOM   2604 HD11 LEU A 169      40.101  63.177  48.575  1.00  0.00           H0.      0
ATOM   2605 HD12 LEU A 169      38.652  64.035  49.118  1.00  0.00           H0.      0
ATOM   2606 HD13 LEU A 169      38.436  62.416  48.371  1.00  0.00           H0.      0
ATOM   2607  CD2 LEU A 169      39.534  65.418  47.155  1.00  0.00           C0.      0
ATOM   2608 HD21 LEU A 169      39.564  65.901  46.179  1.00  0.00           H0.      0
ATOM   2609 HD22 LEU A 169      38.980  65.975  47.911  1.00  0.00           H0.      0
ATOM   2610 HD23 LEU A 169      40.575  65.353  47.472  1.00  0.00           H0.      0
ATOM   2611  C   LEU A 169      40.335  62.399  43.785  1.00  0.00           C0.      0
ATOM   2612  O   LEU A 169      39.554  61.614  43.239  1.00  0.00           O0.      0
ATOM   2613  N   LEU A 170      41.650  62.224  43.737  1.00  0.00           N0.      0
ATOM   2614  H   LEU A 170      42.144  63.037  44.076  1.00  0.00           H0.      0
ATOM   2615  CA  LEU A 170      42.371  61.064  43.148  1.00  0.00           C0.      0
ATOM   2616  HA  LEU A 170      41.618  60.286  43.024  1.00  0.00           H0.      0
ATOM   2617  CB  LEU A 170      43.064  61.338  41.831  1.00  0.00           C0.      0
ATOM   2618  HB2 LEU A 170      42.328  61.609  41.074  1.00  0.00           H0.      0
ATOM   2619  HB3 LEU A 170      43.775  62.164  41.844  1.00  0.00           H0.      0
ATOM   2620  CG  LEU A 170      43.890  60.157  41.249  1.00  0.00           C0.      0
ATOM   2621  HG  LEU A 170      44.499  59.687  42.021  1.00  0.00           H0.      0
ATOM   2622  CD1 LEU A 170      42.992  59.112  40.637  1.00  0.00           C0.      0
ATOM   2623 HD11 LEU A 170      42.431  58.637  41.442  1.00  0.00           H0.      0
ATOM   2624 HD12 LEU A 170      42.286  59.482  39.893  1.00  0.00           H0.      0
ATOM   2625 HD13 LEU A 170      43.504  58.270  40.172  1.00  0.00           H0.      0
ATOM   2626  CD2 LEU A 170      44.808  60.645  40.143  1.00  0.00           C0.      0
ATOM   2627 HD21 LEU A 170      45.595  59.896  40.059  1.00  0.00           H0.      0
ATOM   2628 HD22 LEU A 170      44.277  60.830  39.209  1.00  0.00           H0.      0
ATOM   2629 HD23 LEU A 170      45.253  61.627  40.298  1.00  0.00           H0.      0
ATOM   2630  C   LEU A 170      43.215  60.416  44.304  1.00  0.00           C0.      0
ATOM   2631  O   LEU A 170      43.709  61.119  45.217  1.00  0.00           O0.      0
ATOM   2632  N   VAL A 171      43.140  59.060  44.474  1.00  0.00           N0.      0
ATOM   2633  H   VAL A 171      42.519  58.507  43.902  1.00  0.00           H0.      0
ATOM   2634  CA  VAL A 171      43.730  58.306  45.575  1.00  0.00           C0.      0
ATOM   2635  HA  VAL A 171      44.441  58.908  46.142  1.00  0.00           H0.      0
ATOM   2636  CB  VAL A 171      42.593  57.934  46.529  1.00  0.00           C0.      0
ATOM   2637  HB  VAL A 171      42.023  57.057  46.222  1.00  0.00           H0.      0
ATOM   2638  CG1 VAL A 171      43.239  57.469  47.908  1.00  0.00           C0.      0
ATOM   2639 HG11 VAL A 171      43.747  56.539  47.653  1.00  0.00           H0.      0
ATOM   2640 HG12 VAL A 171      43.983  58.208  48.208  1.00  0.00           H0.      0
ATOM   2641 HG13 VAL A 171      42.473  57.278  48.659  1.00  0.00           H0.      0
ATOM   2642  CG2 VAL A 171      41.570  59.061  46.789  1.00  0.00           C0.      0
ATOM   2643 HG21 VAL A 171      42.095  60.016  46.771  1.00  0.00           H0.      0
ATOM   2644 HG22 VAL A 171      40.799  59.107  46.020  1.00  0.00           H0.      0
ATOM   2645 HG23 VAL A 171      41.012  58.920  47.715  1.00  0.00           H0.      0
ATOM   2646  C   VAL A 171      44.493  57.131  45.022  1.00  0.00           C0.      0
ATOM   2647  O   VAL A 171      43.923  56.134  44.610  1.00  0.00           O0.      0
ATOM   2648  N   ILE A 172      45.766  57.322  44.944  1.00  0.00           N0.      0
ATOM   2649  H   ILE A 172      46.198  58.187  45.236  1.00  0.00           H0.      0
ATOM   2650  CA  ILE A 172      46.594  56.344  44.206  1.00  0.00           C0.      0
ATOM   2651  HA  ILE A 172      46.039  55.415  44.078  1.00  0.00           H0.      0
ATOM   2652  CB  ILE A 172      46.793  56.829  42.781  1.00  0.00           C0.      0
ATOM   2653  HB  ILE A 172      45.781  57.083  42.466  1.00  0.00           H0.      0
ATOM   2654  CG2 ILE A 172      47.550  58.181  42.716  1.00  0.00           C0.      0
ATOM   2655 HG21 ILE A 172      47.165  58.953  43.382  1.00  0.00           H0.      0
ATOM   2656 HG22 ILE A 172      48.571  58.008  43.057  1.00  0.00           H0.      0
ATOM   2657 HG23 ILE A 172      47.636  58.603  41.715  1.00  0.00           H0.      0
ATOM   2658  CG1 ILE A 172      47.430  55.831  41.773  1.00  0.00           C0.      0
ATOM   2659 HG12 ILE A 172      48.496  55.766  41.990  1.00  0.00           H0.      0
ATOM   2660 HG13 ILE A 172      46.959  54.865  41.956  1.00  0.00           H0.      0
ATOM   2661  CD1 ILE A 172      47.355  56.197  40.309  1.00  0.00           C0.      0
ATOM   2662 HD11 ILE A 172      47.659  55.286  39.794  1.00  0.00           H0.      0
ATOM   2663 HD12 ILE A 172      46.335  56.376  39.968  1.00  0.00           H0.      0
ATOM   2664 HD13 ILE A 172      48.045  57.026  40.153  1.00  0.00           H0.      0
ATOM   2665  C   ILE A 172      47.821  55.945  44.935  1.00  0.00           C0.      0
ATOM   2666  O   ILE A 172      48.324  56.679  45.798  1.00  0.00           O0.      0
ATOM   2667  N   ASP A 173      48.362  54.738  44.691  1.00  0.00           N0.      0
ATOM   2668  H   ASP A 173      48.215  54.242  43.823  1.00  0.00           H0.      0
ATOM   2669  CA  ASP A 173      49.455  54.211  45.419  1.00  0.00           C0.      0
ATOM   2670  HA  ASP A 173      50.035  55.028  45.847  1.00  0.00           H0.      0
ATOM   2671  CB  ASP A 173      48.979  53.370  46.621  1.00  0.00           C0.      0
ATOM   2672  HB2 ASP A 173      49.910  53.260  47.179  1.00  0.00           H0.      0
ATOM   2673  HB3 ASP A 173      48.325  53.953  47.271  1.00  0.00           H0.      0
ATOM   2674  CG  ASP A 173      48.303  52.094  46.144  1.00  0.00           C0.      0
ATOM   2675  OD1 ASP A 173      47.836  51.340  47.129  1.00  0.00           O0.      0
ATOM   2676  OD2 ASP A 173      48.135  51.741  44.970  1.00  0.00           O0.      0
ATOM   2677  C   ASP A 173      50.550  53.518  44.603  1.00  0.00           C0.      0
ATOM   2678  O   ASP A 173      50.378  53.243  43.440  1.00  0.00           O0.      0
ATOM   2679  N   HIE A 174      51.695  53.304  45.318  1.00  0.00           N0.      0
ATOM   2680  H   HIE A 174      51.676  53.584  46.288  1.00  0.00           H0.      0
ATOM   2681  CA  HIE A 174      52.907  52.723  44.763  1.00  0.00           C0.      0
ATOM   2682  HA  HIE A 174      52.646  51.826  44.202  1.00  0.00           H0.      0
ATOM   2683  CB  HIE A 174      53.681  53.609  43.763  1.00  0.00           C0.      0
ATOM   2684  HB2 HIE A 174      54.585  53.066  43.489  1.00  0.00           H0.      0
ATOM   2685  HB3 HIE A 174      53.101  53.840  42.870  1.00  0.00           H0.      0
ATOM   2686  CG  HIE A 174      54.347  54.862  44.191  1.00  0.00           C0.      0
ATOM   2687  ND1 HIE A 174      55.652  54.923  44.506  1.00  0.00           N0.      0
ATOM   2688  CE1 HIE A 174      55.929  56.217  44.649  1.00  0.00           C0.      0
ATOM   2689  HE1 HIE A 174      56.865  56.620  45.007  1.00  0.00           H0.      0
ATOM   2690  NE2 HIE A 174      54.815  56.916  44.403  1.00  0.00           N0.      0
ATOM   2691  HE2 HIE A 174      54.661  57.897  44.588  1.00  0.00           H0.      0
ATOM   2692  CD2 HIE A 174      53.783  56.076  44.109  1.00  0.00           C0.      0
ATOM   2693  HD2 HIE A 174      52.790  56.322  43.764  1.00  0.00           H0.      0
ATOM   2694  C   HIE A 174      53.874  52.166  45.776  1.00  0.00           C0.      0
ATOM   2695  O   HIE A 174      54.151  52.836  46.745  1.00  0.00           O0.      0
ATOM   2696  N   ARG A 175      54.414  50.980  45.600  1.00  0.00           N0.      0
ATOM   2697  H   ARG A 175      54.203  50.466  44.756  1.00  0.00           H0.      0
ATOM   2698  CA  ARG A 175      55.409  50.431  46.584  1.00  0.00           C0.      0
ATOM   2699  HA  ARG A 175      55.057  50.598  47.603  1.00  0.00           H0.      0
ATOM   2700  CB  ARG A 175      55.781  48.936  46.272  1.00  0.00           C0.      0
ATOM   2701  HB2 ARG A 175      55.672  48.649  45.226  1.00  0.00           H0.      0
ATOM   2702  HB3 ARG A 175      56.794  48.765  46.638  1.00  0.00           H0.      0
ATOM   2703  CG  ARG A 175      54.737  47.978  46.953  1.00  0.00           C0.      0
ATOM   2704  HG2 ARG A 175      54.739  48.112  48.034  1.00  0.00           H0.      0
ATOM   2705  HG3 ARG A 175      53.725  48.078  46.560  1.00  0.00           H0.      0
ATOM   2706  CD  ARG A 175      55.205  46.601  46.542  1.00  0.00           C0.      0
ATOM   2707  HD2 ARG A 175      55.205  46.531  45.454  1.00  0.00           H0.      0
ATOM   2708  HD3 ARG A 175      56.218  46.449  46.916  1.00  0.00           H0.      0
ATOM   2709  NE  ARG A 175      54.273  45.487  46.919  1.00  0.00           N0.      0
ATOM   2710  HE  ARG A 175      53.690  45.167  46.158  1.00  0.00           H0.      0
ATOM   2711  CZ  ARG A 175      54.045  44.946  48.109  1.00  0.00           C0.      0
ATOM   2712  NH1 ARG A 175      54.686  45.292  49.171  1.00  0.00           N0.      0
ATOM   2713 HH11 ARG A 175      55.500  45.889  49.163  1.00  0.00           H0.      0
ATOM   2714 HH12 ARG A 175      54.523  44.829  50.054  1.00  0.00           H0.      0
ATOM   2715  NH2 ARG A 175      53.082  44.072  48.298  1.00  0.00           N0.      0
ATOM   2716 HH21 ARG A 175      52.614  43.861  47.428  1.00  0.00           H0.      0
ATOM   2717 HH22 ARG A 175      52.817  43.696  49.197  1.00  0.00           H0.      0
ATOM   2718  C   ARG A 175      56.663  51.279  46.532  1.00  0.00           C0.      0
ATOM   2719  O   ARG A 175      56.939  51.980  45.565  1.00  0.00           O0.      0
ATOM   2720  N   ASN A 176      57.445  51.293  47.639  1.00  0.00           N0.      0
ATOM   2721  H   ASN A 176      57.098  50.746  48.413  1.00  0.00           H0.      0
ATOM   2722  CA  ASN A 176      58.789  51.996  47.731  1.00  0.00           C0.      0
ATOM   2723  HA  ASN A 176      58.611  52.983  47.305  1.00  0.00           H0.      0
ATOM   2724  CB  ASN A 176      59.158  52.174  49.159  1.00  0.00           C0.      0
ATOM   2725  HB2 ASN A 176      58.351  52.658  49.708  1.00  0.00           H0.      0
ATOM   2726  HB3 ASN A 176      59.300  51.227  49.679  1.00  0.00           H0.      0
ATOM   2727  CG  ASN A 176      60.363  53.095  49.433  1.00  0.00           C0.      0
ATOM   2728  OD1 ASN A 176      61.188  53.498  48.577  1.00  0.00           O0.      0
ATOM   2729  ND2 ASN A 176      60.566  53.391  50.682  1.00  0.00           N0.      0
ATOM   2730 HD21 ASN A 176      61.415  53.915  50.836  1.00  0.00           H0.      0
ATOM   2731 HD22 ASN A 176      59.959  53.014  51.396  1.00  0.00           H0.      0
ATOM   2732  C   ASN A 176      59.854  51.243  46.965  1.00  0.00           C0.      0
ATOM   2733  O   ASN A 176      60.655  50.467  47.483  1.00  0.00           O0.      0
ATOM   2734  N   TYR A 177      59.806  51.316  45.630  1.00  0.00           N0.      0
ATOM   2735  H   TYR A 177      59.056  51.866  45.236  1.00  0.00           H0.      0
ATOM   2736  CA  TYR A 177      60.598  50.560  44.628  1.00  0.00           C0.      0
ATOM   2737  HA  TYR A 177      60.497  49.498  44.851  1.00  0.00           H0.      0
ATOM   2738  CB  TYR A 177      60.024  50.632  43.223  1.00  0.00           C0.      0
ATOM   2739  HB2 TYR A 177      59.728  51.626  42.888  1.00  0.00           H0.      0
ATOM   2740  HB3 TYR A 177      60.783  50.317  42.507  1.00  0.00           H0.      0
ATOM   2741  CG  TYR A 177      58.863  49.715  43.060  1.00  0.00           C0.      0
ATOM   2742  CD1 TYR A 177      59.057  48.319  42.915  1.00  0.00           C0.      0
ATOM   2743  HD1 TYR A 177      60.013  47.867  43.135  1.00  0.00           H0.      0
ATOM   2744  CE1 TYR A 177      57.914  47.506  42.829  1.00  0.00           C0.      0
ATOM   2745  HE1 TYR A 177      58.046  46.436  42.764  1.00  0.00           H0.      0
ATOM   2746  CZ  TYR A 177      56.636  48.090  42.636  1.00  0.00           C0.      0
ATOM   2747  OH  TYR A 177      55.599  47.325  42.498  1.00  0.00           O0.      0
ATOM   2748  HH  TYR A 177      55.878  46.408  42.538  1.00  0.00           H0.      0
ATOM   2749  CE2 TYR A 177      56.505  49.455  42.457  1.00  0.00           C0.      0
ATOM   2750  HE2 TYR A 177      55.510  49.762  42.170  1.00  0.00           H0.      0
ATOM   2751  CD2 TYR A 177      57.623  50.260  42.711  1.00  0.00           C0.      0
ATOM   2752  HD2 TYR A 177      57.499  51.325  42.583  1.00  0.00           H0.      0
ATOM   2753  C   TYR A 177      62.121  50.841  44.684  1.00  0.00           C0.      0
ATOM   2754  O   TYR A 177      63.000  50.125  44.234  1.00  0.00           O0.      0
ATOM   2755  N   ASP A 178      62.486  52.023  45.140  1.00  0.00           N0.      0
ATOM   2756  H   ASP A 178      61.766  52.608  45.541  1.00  0.00           H0.      0
ATOM   2757  CA  ASP A 178      63.816  52.512  45.349  1.00  0.00           C0.      0
ATOM   2758  HA  ASP A 178      64.327  52.378  44.395  1.00  0.00           H0.      0
ATOM   2759  CB  ASP A 178      63.827  54.044  45.681  1.00  0.00           C0.      0
ATOM   2760  HB2 ASP A 178      63.245  54.251  46.579  1.00  0.00           H0.      0
ATOM   2761  HB3 ASP A 178      64.859  54.366  45.823  1.00  0.00           H0.      0
ATOM   2762  CG  ASP A 178      63.097  54.807  44.539  1.00  0.00           C0.      0
ATOM   2763  OD1 ASP A 178      62.456  55.805  44.923  1.00  0.00           O0.      0
ATOM   2764  OD2 ASP A 178      63.386  54.483  43.380  1.00  0.00           O0.      0
ATOM   2765  C   ASP A 178      64.572  51.616  46.350  1.00  0.00           C0.      0
ATOM   2766  O   ASP A 178      65.691  51.118  46.066  1.00  0.00           O0.      0
ATOM   2767  N   TYR A 179      63.959  51.256  47.465  1.00  0.00           N0.      0
ATOM   2768  H   TYR A 179      63.135  51.743  47.787  1.00  0.00           H0.      0
ATOM   2769  CA  TYR A 179      64.477  50.206  48.356  1.00  0.00           C0.      0
ATOM   2770  HA  TYR A 179      65.529  50.476  48.454  1.00  0.00           H0.      0
ATOM   2771  CB  TYR A 179      63.688  50.065  49.645  1.00  0.00           C0.      0
ATOM   2772  HB2 TYR A 179      63.445  51.060  50.018  1.00  0.00           H0.      0
ATOM   2773  HB3 TYR A 179      62.713  49.630  49.425  1.00  0.00           H0.      0
ATOM   2774  CG  TYR A 179      64.383  49.312  50.765  1.00  0.00           C0.      0
ATOM   2775  CD1 TYR A 179      64.388  47.868  50.848  1.00  0.00           C0.      0
ATOM   2776  HD1 TYR A 179      63.998  47.167  50.125  1.00  0.00           H0.      0
ATOM   2777  CE1 TYR A 179      64.902  47.256  52.031  1.00  0.00           C0.      0
ATOM   2778  HE1 TYR A 179      64.905  46.178  52.081  1.00  0.00           H0.      0
ATOM   2779  CZ  TYR A 179      65.666  47.998  52.969  1.00  0.00           C0.      0
ATOM   2780  OH  TYR A 179      66.309  47.370  53.983  1.00  0.00           O0.      0
ATOM   2781  HH  TYR A 179      66.267  46.411  53.957  1.00  0.00           H0.      0
ATOM   2782  CE2 TYR A 179      65.676  49.395  52.832  1.00  0.00           C0.      0
ATOM   2783  HE2 TYR A 179      66.088  49.972  53.648  1.00  0.00           H0.      0
ATOM   2784  CD2 TYR A 179      64.967  50.057  51.769  1.00  0.00           C0.      0
ATOM   2785  HD2 TYR A 179      65.006  51.134  51.708  1.00  0.00           H0.      0
ATOM   2786  C   TYR A 179      64.545  48.840  47.540  1.00  0.00           C0.      0
ATOM   2787  O   TYR A 179      65.543  48.147  47.739  1.00  0.00           O0.      0
ATOM   2788  N   ILE A 180      63.556  48.513  46.690  1.00  0.00           N0.      0
ATOM   2789  H   ILE A 180      62.962  49.305  46.489  1.00  0.00           H0.      0
ATOM   2790  CA  ILE A 180      63.453  47.203  46.040  1.00  0.00           C0.      0
ATOM   2791  HA  ILE A 180      63.562  46.463  46.834  1.00  0.00           H0.      0
ATOM   2792  CB  ILE A 180      62.087  46.974  45.384  1.00  0.00           C0.      0
ATOM   2793  HB  ILE A 180      61.925  47.797  44.687  1.00  0.00           H0.      0
ATOM   2794  CG2 ILE A 180      61.997  45.686  44.597  1.00  0.00           C0.      0
ATOM   2795 HG21 ILE A 180      61.102  45.566  43.987  1.00  0.00           H0.      0
ATOM   2796 HG22 ILE A 180      62.763  45.661  43.821  1.00  0.00           H0.      0
ATOM   2797 HG23 ILE A 180      62.121  44.857  45.294  1.00  0.00           H0.      0
ATOM   2798  CG1 ILE A 180      60.924  46.959  46.408  1.00  0.00           C0.      0
ATOM   2799 HG12 ILE A 180      61.128  46.152  47.111  1.00  0.00           H0.      0
ATOM   2800 HG13 ILE A 180      60.856  47.891  46.969  1.00  0.00           H0.      0
ATOM   2801  CD1 ILE A 180      59.513  46.667  46.005  1.00  0.00           C0.      0
ATOM   2802 HD11 ILE A 180      58.816  46.867  46.819  1.00  0.00           H0.      0
ATOM   2803 HD12 ILE A 180      59.269  47.301  45.153  1.00  0.00           H0.      0
ATOM   2804 HD13 ILE A 180      59.377  45.653  45.630  1.00  0.00           H0.      0
ATOM   2805  C   ILE A 180      64.645  46.991  45.062  1.00  0.00           C0.      0
ATOM   2806  O   ILE A 180      65.293  45.930  45.068  1.00  0.00           O0.      0
ATOM   2807  N   LEU A 181      65.051  48.004  44.319  1.00  0.00           N0.      0
ATOM   2808  H   LEU A 181      64.432  48.798  44.238  1.00  0.00           H0.      0
ATOM   2809  CA  LEU A 181      66.181  48.053  43.419  1.00  0.00           C0.      0
ATOM   2810  HA  LEU A 181      66.083  47.218  42.726  1.00  0.00           H0.      0
ATOM   2811  CB  LEU A 181      66.051  49.335  42.606  1.00  0.00           C0.      0
ATOM   2812  HB2 LEU A 181      65.868  50.249  43.171  1.00  0.00           H0.      0
ATOM   2813  HB3 LEU A 181      67.030  49.517  42.163  1.00  0.00           H0.      0
ATOM   2814  CG  LEU A 181      65.196  49.272  41.292  1.00  0.00           C0.      0
ATOM   2815  HG  LEU A 181      65.768  48.814  40.485  1.00  0.00           H0.      0
ATOM   2816  CD1 LEU A 181      63.843  48.526  41.443  1.00  0.00           C0.      0
ATOM   2817 HD11 LEU A 181      63.843  47.458  41.664  1.00  0.00           H0.      0
ATOM   2818 HD12 LEU A 181      63.271  49.154  42.126  1.00  0.00           H0.      0
ATOM   2819 HD13 LEU A 181      63.350  48.741  40.495  1.00  0.00           H0.      0
ATOM   2820  CD2 LEU A 181      64.792  50.722  40.909  1.00  0.00           C0.      0
ATOM   2821 HD21 LEU A 181      65.706  51.277  40.698  1.00  0.00           H0.      0
ATOM   2822 HD22 LEU A 181      64.218  50.743  39.983  1.00  0.00           H0.      0
ATOM   2823 HD23 LEU A 181      64.327  51.325  41.688  1.00  0.00           H0.      0
ATOM   2824  C   LEU A 181      67.590  47.912  44.108  1.00  0.00           C0.      0
ATOM   2825  O   LEU A 181      68.345  47.178  43.561  1.00  0.00           O0.      0
ATOM   2826  N   SER A 182      67.758  48.457  45.302  1.00  0.00           N0.      0
ATOM   2827  H   SER A 182      67.116  49.150  45.659  1.00  0.00           H0.      0
ATOM   2828  CA  SER A 182      68.989  48.313  46.103  1.00  0.00           C0.      0
ATOM   2829  HA  SER A 182      69.875  48.454  45.483  1.00  0.00           H0.      0
ATOM   2830  CB  SER A 182      68.931  49.354  47.269  1.00  0.00           C0.      0
ATOM   2831  HB2 SER A 182      67.974  49.331  47.792  1.00  0.00           H0.      0
ATOM   2832  HB3 SER A 182      69.740  49.143  47.968  1.00  0.00           H0.      0
ATOM   2833  OG  SER A 182      69.041  50.636  46.688  1.00  0.00           O0.      0
ATOM   2834  HG  SER A 182      68.147  50.975  46.777  1.00  0.00           H0.      0
ATOM   2835  C   SER A 182      69.260  46.905  46.745  1.00  0.00           C0.      0
ATOM   2836  O   SER A 182      70.411  46.662  47.121  1.00  0.00           O0.      0
ATOM   2837  N   THR A 183      68.218  46.150  46.960  1.00  0.00           N0.      0
ATOM   2838  H   THR A 183      67.320  46.502  46.662  1.00  0.00           H0.      0
ATOM   2839  CA  THR A 183      68.203  44.964  47.836  1.00  0.00           C0.      0
ATOM   2840  HA  THR A 183      69.238  44.760  48.111  1.00  0.00           H0.      0
ATOM   2841  CB  THR A 183      67.336  45.328  49.072  1.00  0.00           C0.      0
ATOM   2842  HB  THR A 183      67.170  44.411  49.638  1.00  0.00           H0.      0
ATOM   2843  CG2 THR A 183      67.785  46.500  49.946  1.00  0.00           C0.      0
ATOM   2844 HG21 THR A 183      68.649  46.137  50.501  1.00  0.00           H0.      0
ATOM   2845 HG22 THR A 183      67.861  47.380  49.307  1.00  0.00           H0.      0
ATOM   2846 HG23 THR A 183      66.987  46.693  50.663  1.00  0.00           H0.      0
ATOM   2847  OG1 THR A 183      66.058  45.665  48.711  1.00  0.00           O0.      0
ATOM   2848  HG1 THR A 183      65.979  46.564  48.385  1.00  0.00           H0.      0
ATOM   2849  C   THR A 183      67.620  43.674  47.276  1.00  0.00           C0.      0
ATOM   2850  O   THR A 183      68.094  42.671  47.821  1.00  0.00           O0.      0
ATOM   2851  N   GLY A 184      66.706  43.658  46.315  1.00  0.00           N0.      0
ATOM   2852  H   GLY A 184      66.492  44.495  45.792  1.00  0.00           H0.      0
ATOM   2853  CA  GLY A 184      65.866  42.467  45.997  1.00  0.00           C0.      0
ATOM   2854  HA2 GLY A 184      65.204  42.774  45.187  1.00  0.00           H0.      0
ATOM   2855  HA3 GLY A 184      66.453  41.628  45.626  1.00  0.00           H0.      0
ATOM   2856  C   GLY A 184      65.060  41.946  47.140  1.00  0.00           C0.      0
ATOM   2857  O   GLY A 184      64.922  40.729  47.269  1.00  0.00           O0.      0
ATOM   2858  N   CYS A 185      64.478  42.831  47.933  1.00  0.00           N0.      0
ATOM   2859  H   CYS A 185      64.597  43.819  47.761  1.00  0.00           H0.      0
ATOM   2860  CA  CYS A 185      63.528  42.458  49.024  1.00  0.00           C0.      0
ATOM   2861  HA  CYS A 185      63.141  41.455  48.850  1.00  0.00           H0.      0
ATOM   2862  CB  CYS A 185      64.394  42.523  50.309  1.00  0.00           C0.      0
ATOM   2863  HB2 CYS A 185      65.240  41.844  50.197  1.00  0.00           H0.      0
ATOM   2864  HB3 CYS A 185      64.686  43.556  50.494  1.00  0.00           H0.      0
ATOM   2865  SG  CYS A 185      63.351  41.942  51.681  1.00  0.00           S0.      0
ATOM   2866  HG  CYS A 185      62.598  43.046  51.659  1.00  0.00           H0.      0
ATOM   2867  C   CYS A 185      62.286  43.395  49.155  1.00  0.00           C0.      0
ATOM   2868  O   CYS A 185      62.513  44.581  48.949  1.00  0.00           O0.      0
ATOM   2869  N   ALA A 186      61.235  43.021  49.853  1.00  0.00           N0.      0
ATOM   2870  H   ALA A 186      61.102  42.043  50.069  1.00  0.00           H0.      0
ATOM   2871  CA  ALA A 186      60.209  43.832  50.420  1.00  0.00           C0.      0
ATOM   2872  HA  ALA A 186      59.605  44.246  49.613  1.00  0.00           H0.      0
ATOM   2873  CB  ALA A 186      59.137  42.835  51.072  1.00  0.00           C0.      0
ATOM   2874  HB1 ALA A 186      58.320  43.415  51.500  1.00  0.00           H0.      0
ATOM   2875  HB2 ALA A 186      58.678  42.263  50.265  1.00  0.00           H0.      0
ATOM   2876  HB3 ALA A 186      59.578  42.277  51.898  1.00  0.00           H0.      0
ATOM   2877  C   ALA A 186      60.775  44.851  51.430  1.00  0.00           C0.      0
ATOM   2878  O   ALA A 186      61.528  44.529  52.391  1.00  0.00           O0.      0
ATOM   2879  N   PRO A 187      60.320  46.115  51.181  1.00  0.00           N0.      0
ATOM   2880  CD  PRO A 187      59.511  46.709  50.103  1.00  0.00           C0.      0
ATOM   2881  HD2 PRO A 187      58.447  46.633  50.330  1.00  0.00           H0.      0
ATOM   2882  HD3 PRO A 187      59.666  46.261  49.121  1.00  0.00           H0.      0
ATOM   2883  CG  PRO A 187      59.900  48.204  50.049  1.00  0.00           C0.      0
ATOM   2884  HG2 PRO A 187      59.106  48.777  49.572  1.00  0.00           H0.      0
ATOM   2885  HG3 PRO A 187      60.832  48.184  49.483  1.00  0.00           H0.      0
ATOM   2886  CB  PRO A 187      60.216  48.471  51.542  1.00  0.00           C0.      0
ATOM   2887  HB2 PRO A 187      59.265  48.674  52.035  1.00  0.00           H0.      0
ATOM   2888  HB3 PRO A 187      60.936  49.278  51.674  1.00  0.00           H0.      0
ATOM   2889  CA  PRO A 187      60.785  47.188  52.113  1.00  0.00           C0.      0
ATOM   2890  HA  PRO A 187      61.864  47.326  52.040  1.00  0.00           H0.      0
ATOM   2891  C   PRO A 187      60.392  47.055  53.580  1.00  0.00           C0.      0
ATOM   2892  O   PRO A 187      59.427  46.311  53.763  1.00  0.00           O0.      0
ATOM   2893  N   PRO A 188      60.907  47.703  54.615  1.00  0.00           N0.      0
ATOM   2894  CD  PRO A 188      62.115  48.484  54.417  1.00  0.00           C0.      0
ATOM   2895  HD2 PRO A 188      61.679  49.468  54.247  1.00  0.00           H0.      0
ATOM   2896  HD3 PRO A 188      62.695  48.140  53.560  1.00  0.00           H0.      0
ATOM   2897  CG  PRO A 188      62.772  48.492  55.738  1.00  0.00           C0.      0
ATOM   2898  HG2 PRO A 188      63.442  49.333  55.921  1.00  0.00           H0.      0
ATOM   2899  HG3 PRO A 188      63.267  47.523  55.799  1.00  0.00           H0.      0
ATOM   2900  CB  PRO A 188      61.603  48.512  56.827  1.00  0.00           C0.      0
ATOM   2901  HB2 PRO A 188      61.274  49.546  56.728  1.00  0.00           H0.      0
ATOM   2902  HB3 PRO A 188      62.009  48.012  57.706  1.00  0.00           H0.      0
ATOM   2903  CA  PRO A 188      60.604  47.561  56.061  1.00  0.00           C0.      0
ATOM   2904  HA  PRO A 188      60.774  46.510  56.295  1.00  0.00           H0.      0
ATOM   2905  C   PRO A 188      59.197  47.865  56.563  1.00  0.00           C0.      0
ATOM   2906  O   PRO A 188      58.826  47.364  57.653  1.00  0.00           O0.      0
ATOM   2907  N   GLY A 189      58.505  48.768  55.869  1.00  0.00           N0.      0
ATOM   2908  H   GLY A 189      59.010  49.214  55.117  1.00  0.00           H0.      0
ATOM   2909  CA  GLY A 189      57.153  49.304  56.239  1.00  0.00           C0.      0
ATOM   2910  HA2 GLY A 189      57.204  49.836  57.189  1.00  0.00           H0.      0
ATOM   2911  HA3 GLY A 189      56.986  50.046  55.458  1.00  0.00           H0.      0
ATOM   2912  C   GLY A 189      55.976  48.275  56.317  1.00  0.00           C0.      0
ATOM   2913  O   GLY A 189      56.152  47.138  56.574  1.00  0.00           O0.      0
ATOM   2914  N   LYS A 190      54.728  48.747  56.183  1.00  0.00           N0.      0
ATOM   2915  H   LYS A 190      54.609  49.739  56.031  1.00  0.00           H0.      0
ATOM   2916  CA  LYS A 190      53.522  47.866  56.433  1.00  0.00           C0.      0
ATOM   2917  HA  LYS A 190      53.751  47.150  57.222  1.00  0.00           H0.      0
ATOM   2918  CB  LYS A 190      52.333  48.683  56.754  1.00  0.00           C0.      0
ATOM   2919  HB2 LYS A 190      52.107  49.450  56.013  1.00  0.00           H0.      0
ATOM   2920  HB3 LYS A 190      51.418  48.096  56.831  1.00  0.00           H0.      0
ATOM   2921  CG  LYS A 190      52.462  49.435  58.048  1.00  0.00           C0.      0
ATOM   2922  HG2 LYS A 190      52.725  48.698  58.806  1.00  0.00           H0.      0
ATOM   2923  HG3 LYS A 190      53.272  50.153  57.923  1.00  0.00           H0.      0
ATOM   2924  CD  LYS A 190      51.286  50.183  58.619  1.00  0.00           C0.      0
ATOM   2925  HD2 LYS A 190      51.677  50.912  59.328  1.00  0.00           H0.      0
ATOM   2926  HD3 LYS A 190      50.844  50.875  57.902  1.00  0.00           H0.      0
ATOM   2927  CE  LYS A 190      50.133  49.336  59.196  1.00  0.00           C0.      0
ATOM   2928  HE2 LYS A 190      49.722  48.656  58.449  1.00  0.00           H0.      0
ATOM   2929  HE3 LYS A 190      50.507  48.648  59.954  1.00  0.00           H0.      0
ATOM   2930  NZ  LYS A 190      49.039  50.106  59.795  1.00  0.00           N0.      0
ATOM   2931  HZ1 LYS A 190      49.331  50.666  60.583  1.00  0.00           H0.      0
ATOM   2932  HZ2 LYS A 190      48.567  50.681  59.112  1.00  0.00           H0.      0
ATOM   2933  HZ3 LYS A 190      48.376  49.373  60.004  1.00  0.00           H0.      0
ATOM   2934  C   LYS A 190      53.207  47.033  55.185  1.00  0.00           C0.      0
ATOM   2935  O   LYS A 190      53.699  47.308  54.133  1.00  0.00           O0.      0
ATOM   2936  N   ASN A 191      52.325  46.039  55.336  1.00  0.00           N0.      0
ATOM   2937  H   ASN A 191      52.018  45.767  56.259  1.00  0.00           H0.      0
ATOM   2938  CA  ASN A 191      51.849  45.203  54.271  1.00  0.00           C0.      0
ATOM   2939  HA  ASN A 191      52.618  45.113  53.504  1.00  0.00           H0.      0
ATOM   2940  CB  ASN A 191      51.691  43.820  54.892  1.00  0.00           C0.      0
ATOM   2941  HB2 ASN A 191      52.400  43.531  55.667  1.00  0.00           H0.      0
ATOM   2942  HB3 ASN A 191      50.809  43.837  55.531  1.00  0.00           H0.      0
ATOM   2943  CG  ASN A 191      51.472  42.696  53.891  1.00  0.00           C0.      0
ATOM   2944  OD1 ASN A 191      50.713  42.793  52.941  1.00  0.00           O0.      0
ATOM   2945  ND2 ASN A 191      52.046  41.478  54.228  1.00  0.00           N0.      0
ATOM   2946 HD21 ASN A 191      51.965  40.655  53.649  1.00  0.00           H0.      0
ATOM   2947 HD22 ASN A 191      52.609  41.418  55.064  1.00  0.00           H0.      0
ATOM   2948  C   ASN A 191      50.567  45.727  53.659  1.00  0.00           C0.      0
ATOM   2949  O   ASN A 191      50.393  45.740  52.468  1.00  0.00           O0.      0
ATOM   2950  N   ILE A 192      49.633  46.135  54.531  1.00  0.00           N0.      0
ATOM   2951  H   ILE A 192      49.915  46.275  55.491  1.00  0.00           H0.      0
ATOM   2952  CA  ILE A 192      48.302  46.758  54.234  1.00  0.00           C0.      0
ATOM   2953  HA  ILE A 192      47.917  46.891  55.245  1.00  0.00           H0.      0
ATOM   2954  CB  ILE A 192      48.409  48.122  53.575  1.00  0.00           C0.      0
ATOM   2955  HB  ILE A 192      48.743  47.958  52.550  1.00  0.00           H0.      0
ATOM   2956  CG2 ILE A 192      47.009  48.702  53.540  1.00  0.00           C0.      0
ATOM   2957 HG21 ILE A 192      46.523  48.719  54.515  1.00  0.00           H0.      0
ATOM   2958 HG22 ILE A 192      46.939  49.724  53.168  1.00  0.00           H0.      0
ATOM   2959 HG23 ILE A 192      46.366  48.184  52.829  1.00  0.00           H0.      0
ATOM   2960  CG1 ILE A 192      49.500  49.141  54.126  1.00  0.00           C0.      0
ATOM   2961 HG12 ILE A 192      49.390  49.219  55.208  1.00  0.00           H0.      0
ATOM   2962 HG13 ILE A 192      50.504  48.769  53.922  1.00  0.00           H0.      0
ATOM   2963  CD1 ILE A 192      49.364  50.526  53.429  1.00  0.00           C0.      0
ATOM   2964 HD11 ILE A 192      50.244  51.130  53.648  1.00  0.00           H0.      0
ATOM   2965 HD12 ILE A 192      49.502  50.358  52.360  1.00  0.00           H0.      0
ATOM   2966 HD13 ILE A 192      48.360  50.919  53.589  1.00  0.00           H0.      0
ATOM   2967  C   ILE A 192      47.324  45.825  53.539  1.00  0.00           C0.      0
ATOM   2968  O   ILE A 192      46.278  45.597  54.119  1.00  0.00           O0.      0
ATOM   2969  N   TYR A 193      47.666  45.377  52.320  1.00  0.00           N0.      0
ATOM   2970  H   TYR A 193      48.577  45.651  51.979  1.00  0.00           H0.      0
ATOM   2971  CA  TYR A 193      46.774  44.724  51.331  1.00  0.00           C0.      0
ATOM   2972  HA  TYR A 193      45.752  44.847  51.690  1.00  0.00           H0.      0
ATOM   2973  CB  TYR A 193      47.005  45.455  49.977  1.00  0.00           C0.      0
ATOM   2974  HB2 TYR A 193      47.967  45.127  49.582  1.00  0.00           H0.      0
ATOM   2975  HB3 TYR A 193      46.214  45.130  49.301  1.00  0.00           H0.      0
ATOM   2976  CG  TYR A 193      46.915  46.989  49.952  1.00  0.00           C0.      0
ATOM   2977  CD1 TYR A 193      48.095  47.757  49.525  1.00  0.00           C0.      0
ATOM   2978  HD1 TYR A 193      48.970  47.157  49.325  1.00  0.00           H0.      0
ATOM   2979  CE1 TYR A 193      48.013  49.164  49.380  1.00  0.00           C0.      0
ATOM   2980  HE1 TYR A 193      48.842  49.737  48.991  1.00  0.00           H0.      0
ATOM   2981  CZ  TYR A 193      46.749  49.803  49.689  1.00  0.00           C0.      0
ATOM   2982  OH  TYR A 193      46.625  51.191  49.561  1.00  0.00           O0.      0
ATOM   2983  HH  TYR A 193      47.282  51.478  48.923  1.00  0.00           H0.      0
ATOM   2984  CE2 TYR A 193      45.619  49.056  50.226  1.00  0.00           C0.      0
ATOM   2985  HE2 TYR A 193      44.703  49.570  50.477  1.00  0.00           H0.      0
ATOM   2986  CD2 TYR A 193      45.779  47.702  50.257  1.00  0.00           C0.      0
ATOM   2987  HD2 TYR A 193      44.875  47.173  50.522  1.00  0.00           H0.      0
ATOM   2988  C   TYR A 193      46.981  43.273  51.135  1.00  0.00           C0.      0
ATOM   2989  O   TYR A 193      46.077  42.597  50.590  1.00  0.00           O0.      0
ATOM   2990  N   TYR A 194      48.138  42.648  51.550  1.00  0.00           N0.      0
ATOM   2991  H   TYR A 194      48.824  43.170  52.076  1.00  0.00           H0.      0
ATOM   2992  CA  TYR A 194      48.386  41.272  51.192  1.00  0.00           C0.      0
ATOM   2993  HA  TYR A 194      47.467  40.774  50.883  1.00  0.00           H0.      0
ATOM   2994  CB  TYR A 194      49.387  41.333  50.024  1.00  0.00           C0.      0
ATOM   2995  HB2 TYR A 194      50.271  41.876  50.360  1.00  0.00           H0.      0
ATOM   2996  HB3 TYR A 194      49.666  40.295  49.843  1.00  0.00           H0.      0
ATOM   2997  CG  TYR A 194      48.821  41.947  48.829  1.00  0.00           C0.      0
ATOM   2998  CD1 TYR A 194      49.382  43.111  48.212  1.00  0.00           C0.      0
ATOM   2999  HD1 TYR A 194      50.342  43.423  48.595  1.00  0.00           H0.      0
ATOM   3000  CE1 TYR A 194      48.787  43.798  47.139  1.00  0.00           C0.      0
ATOM   3001  HE1 TYR A 194      49.125  44.731  46.714  1.00  0.00           H0.      0
ATOM   3002  CZ  TYR A 194      47.521  43.349  46.603  1.00  0.00           C0.      0
ATOM   3003  OH  TYR A 194      46.977  44.083  45.578  1.00  0.00           O0.      0
ATOM   3004  HH  TYR A 194      46.079  44.382  45.740  1.00  0.00           H0.      0
ATOM   3005  CE2 TYR A 194      46.995  42.179  47.132  1.00  0.00           C0.      0
ATOM   3006  HE2 TYR A 194      46.056  41.776  46.783  1.00  0.00           H0.      0
ATOM   3007  CD2 TYR A 194      47.551  41.599  48.295  1.00  0.00           C0.      0
ATOM   3008  HD2 TYR A 194      46.975  40.829  48.787  1.00  0.00           H0.      0
ATOM   3009  C   TYR A 194      48.752  40.459  52.482  1.00  0.00           C0.      0
ATOM   3010  O   TYR A 194      49.855  39.851  52.625  1.00  0.00           O0.      0
ATOM   3011  N   LYS A 195      47.887  40.387  53.495  1.00  0.00           N0.      0
ATOM   3012  H   LYS A 195      47.104  40.983  53.270  1.00  0.00           H0.      0
ATOM   3013  CA  LYS A 195      48.225  39.910  54.817  1.00  0.00           C0.      0
ATOM   3014  HA  LYS A 195      49.285  40.039  55.034  1.00  0.00           H0.      0
ATOM   3015  CB  LYS A 195      47.599  40.921  55.844  1.00  0.00           C0.      0
ATOM   3016  HB2 LYS A 195      46.564  41.122  55.569  1.00  0.00           H0.      0
ATOM   3017  HB3 LYS A 195      47.509  40.542  56.862  1.00  0.00           H0.      0
ATOM   3018  CG  LYS A 195      48.397  42.250  55.857  1.00  0.00           C0.      0
ATOM   3019  HG2 LYS A 195      49.393  42.176  56.294  1.00  0.00           H0.      0
ATOM   3020  HG3 LYS A 195      48.537  42.536  54.815  1.00  0.00           H0.      0
ATOM   3021  CD  LYS A 195      47.517  43.268  56.560  1.00  0.00           C0.      0
ATOM   3022  HD2 LYS A 195      47.763  44.278  56.233  1.00  0.00           H0.      0
ATOM   3023  HD3 LYS A 195      46.541  43.222  56.078  1.00  0.00           H0.      0
ATOM   3024  CE  LYS A 195      47.615  43.108  58.111  1.00  0.00           C0.      0
ATOM   3025  HE2 LYS A 195      47.452  42.064  58.377  1.00  0.00           H0.      0
ATOM   3026  HE3 LYS A 195      48.609  43.404  58.445  1.00  0.00           H0.      0
ATOM   3027  NZ  LYS A 195      46.594  43.916  58.883  1.00  0.00           N0.      0
ATOM   3028  HZ1 LYS A 195      46.970  44.808  59.171  1.00  0.00           H0.      0
ATOM   3029  HZ2 LYS A 195      45.691  44.037  58.448  1.00  0.00           H0.      0
ATOM   3030  HZ3 LYS A 195      46.465  43.440  59.764  1.00  0.00           H0.      0
ATOM   3031  C   LYS A 195      47.823  38.495  55.170  1.00  0.00           C0.      0
ATOM   3032  O   LYS A 195      47.571  38.184  56.383  1.00  0.00           O0.      0
ATOM   3033  N   SER A 196      47.810  37.551  54.220  1.00  0.00           N0.      0
ATOM   3034  H   SER A 196      48.002  37.793  53.259  1.00  0.00           H0.      0
ATOM   3035  CA  SER A 196      47.573  36.153  54.539  1.00  0.00           C0.      0
ATOM   3036  HA  SER A 196      46.569  35.996  54.932  1.00  0.00           H0.      0
ATOM   3037  CB  SER A 196      47.496  35.456  53.234  1.00  0.00           C0.      0
ATOM   3038  HB2 SER A 196      46.737  35.857  52.563  1.00  0.00           H0.      0
ATOM   3039  HB3 SER A 196      48.424  35.357  52.671  1.00  0.00           H0.      0
ATOM   3040  OG  SER A 196      46.955  34.182  53.475  1.00  0.00           O0.      0
ATOM   3041  HG  SER A 196      46.570  33.871  52.652  1.00  0.00           H0.      0
ATOM   3042  C   SER A 196      48.589  35.449  55.411  1.00  0.00           C0.      0
ATOM   3043  O   SER A 196      49.831  35.645  55.346  1.00  0.00           O0.      0
ATOM   3044  N   ASP A 197      48.102  34.527  56.204  1.00  0.00           N0.      0
ATOM   3045  H   ASP A 197      47.115  34.352  56.330  1.00  0.00           H0.      0
ATOM   3046  CA  ASP A 197      49.009  33.501  56.779  1.00  0.00           C0.      0
ATOM   3047  HA  ASP A 197      49.921  33.956  57.166  1.00  0.00           H0.      0
ATOM   3048  CB  ASP A 197      48.401  32.865  58.017  1.00  0.00           C0.      0
ATOM   3049  HB2 ASP A 197      47.563  32.255  57.680  1.00  0.00           H0.      0
ATOM   3050  HB3 ASP A 197      49.182  32.246  58.459  1.00  0.00           H0.      0
ATOM   3051  CG  ASP A 197      47.942  33.896  59.003  1.00  0.00           C0.      0
ATOM   3052  OD1 ASP A 197      48.567  34.978  59.177  1.00  0.00           O0.      0
ATOM   3053  OD2 ASP A 197      46.934  33.617  59.677  1.00  0.00           O0.      0
ATOM   3054  C   ASP A 197      49.435  32.523  55.705  1.00  0.00           C0.      0
ATOM   3055  O   ASP A 197      50.578  32.020  55.792  1.00  0.00           O0.      0
ATOM   3056  N   LEU A 198      48.631  32.282  54.674  1.00  0.00           N0.      0
ATOM   3057  H   LEU A 198      47.830  32.880  54.529  1.00  0.00           H0.      0
ATOM   3058  CA  LEU A 198      48.827  31.228  53.603  1.00  0.00           C0.      0
ATOM   3059  HA  LEU A 198      49.081  30.267  54.051  1.00  0.00           H0.      0
ATOM   3060  CB  LEU A 198      47.433  30.881  52.932  1.00  0.00           C0.      0
ATOM   3061  HB2 LEU A 198      47.132  31.752  52.349  1.00  0.00           H0.      0
ATOM   3062  HB3 LEU A 198      47.629  30.198  52.106  1.00  0.00           H0.      0
ATOM   3063  CG  LEU A 198      46.295  30.339  53.881  1.00  0.00           C0.      0
ATOM   3064  HG  LEU A 198      46.287  30.880  54.827  1.00  0.00           H0.      0
ATOM   3065  CD1 LEU A 198      44.911  30.492  53.264  1.00  0.00           C0.      0
ATOM   3066 HD11 LEU A 198      44.147  30.184  53.977  1.00  0.00           H0.      0
ATOM   3067 HD12 LEU A 198      44.774  31.559  53.083  1.00  0.00           H0.      0
ATOM   3068 HD13 LEU A 198      44.793  29.874  52.374  1.00  0.00           H0.      0
ATOM   3069  CD2 LEU A 198      46.457  28.840  54.171  1.00  0.00           C0.      0
ATOM   3070 HD21 LEU A 198      47.449  28.644  54.578  1.00  0.00           H0.      0
ATOM   3071 HD22 LEU A 198      45.653  28.532  54.840  1.00  0.00           H0.      0
ATOM   3072 HD23 LEU A 198      46.358  28.312  53.223  1.00  0.00           H0.      0
ATOM   3073  C   LEU A 198      49.965  31.476  52.585  1.00  0.00           C0.      0
ATOM   3074  O   LEU A 198      50.365  30.580  51.879  1.00  0.00           O0.      0
ATOM   3075  N   THR A 199      50.427  32.659  52.517  1.00  0.00           N0.      0
ATOM   3076  H   THR A 199      50.097  33.369  53.155  1.00  0.00           H0.      0
ATOM   3077  CA  THR A 199      51.520  32.990  51.546  1.00  0.00           C0.      0
ATOM   3078  HA  THR A 199      51.322  32.417  50.640  1.00  0.00           H0.      0
ATOM   3079  CB  THR A 199      51.520  34.402  50.961  1.00  0.00           C0.      0
ATOM   3080  HB  THR A 199      51.676  35.069  51.809  1.00  0.00           H0.      0
ATOM   3081  CG2 THR A 199      52.625  34.639  49.974  1.00  0.00           C0.      0
ATOM   3082 HG21 THR A 199      53.540  34.710  50.562  1.00  0.00           H0.      0
ATOM   3083 HG22 THR A 199      52.700  33.980  49.109  1.00  0.00           H0.      0
ATOM   3084 HG23 THR A 199      52.460  35.661  49.632  1.00  0.00           H0.      0
ATOM   3085  OG1 THR A 199      50.363  34.669  50.222  1.00  0.00           O0.      0
ATOM   3086  HG1 THR A 199      50.051  35.484  50.622  1.00  0.00           H0.      0
ATOM   3087  C   THR A 199      52.890  32.680  52.153  1.00  0.00           C0.      0
ATOM   3088  O   THR A 199      53.221  33.115  53.255  1.00  0.00           O0.      0
ATOM   3089  N   LYS A 200      53.704  32.016  51.377  1.00  0.00           N0.      0
ATOM   3090  H   LYS A 200      53.393  31.786  50.444  1.00  0.00           H0.      0
ATOM   3091  CA  LYS A 200      55.149  31.715  51.601  1.00  0.00           C0.      0
ATOM   3092  HA  LYS A 200      55.508  32.413  52.357  1.00  0.00           H0.      0
ATOM   3093  CB  LYS A 200      55.444  30.329  52.179  1.00  0.00           C0.      0
ATOM   3094  HB2 LYS A 200      56.515  30.207  52.341  1.00  0.00           H0.      0
ATOM   3095  HB3 LYS A 200      54.894  30.221  53.115  1.00  0.00           H0.      0
ATOM   3096  CG  LYS A 200      54.969  29.224  51.304  1.00  0.00           C0.      0
ATOM   3097  HG2 LYS A 200      53.885  29.179  51.204  1.00  0.00           H0.      0
ATOM   3098  HG3 LYS A 200      55.340  29.252  50.280  1.00  0.00           H0.      0
ATOM   3099  CD  LYS A 200      55.396  27.877  51.895  1.00  0.00           C0.      0
ATOM   3100  HD2 LYS A 200      56.384  28.030  52.329  1.00  0.00           H0.      0
ATOM   3101  HD3 LYS A 200      54.646  27.578  52.628  1.00  0.00           H0.      0
ATOM   3102  CE  LYS A 200      55.463  26.727  50.899  1.00  0.00           C0.      0
ATOM   3103  HE2 LYS A 200      55.215  25.886  51.547  1.00  0.00           H0.      0
ATOM   3104  HE3 LYS A 200      54.673  26.771  50.149  1.00  0.00           H0.      0
ATOM   3105  NZ  LYS A 200      56.795  26.502  50.236  1.00  0.00           N0.      0
ATOM   3106  HZ1 LYS A 200      57.460  26.188  50.928  1.00  0.00           H0.      0
ATOM   3107  HZ2 LYS A 200      56.721  25.821  49.494  1.00  0.00           H0.      0
ATOM   3108  HZ3 LYS A 200      57.050  27.379  49.804  1.00  0.00           H0.      0
ATOM   3109  C   LYS A 200      55.940  32.024  50.382  1.00  0.00           C0.      0
ATOM   3110  O   LYS A 200      55.483  31.864  49.239  1.00  0.00           O0.      0
ATOM   3111  N   ASP A 201      57.323  32.134  50.432  1.00  0.00           N0.      0
ATOM   3112  H   ASP A 201      57.599  32.203  51.401  1.00  0.00           H0.      0
ATOM   3113  CA  ASP A 201      58.249  32.158  49.311  1.00  0.00           C0.      0
ATOM   3114  HA  ASP A 201      59.228  32.282  49.775  1.00  0.00           H0.      0
ATOM   3115  CB  ASP A 201      58.262  30.791  48.509  1.00  0.00           C0.      0
ATOM   3116  HB2 ASP A 201      57.311  30.546  48.036  1.00  0.00           H0.      0
ATOM   3117  HB3 ASP A 201      59.015  30.903  47.729  1.00  0.00           H0.      0
ATOM   3118  CG  ASP A 201      58.712  29.595  49.376  1.00  0.00           C0.      0
ATOM   3119  OD1 ASP A 201      59.559  29.841  50.291  1.00  0.00           O0.      0
ATOM   3120  OD2 ASP A 201      58.262  28.439  49.165  1.00  0.00           O0.      0
ATOM   3121  C   ASP A 201      58.236  33.342  48.319  1.00  0.00           C0.      0
ATOM   3122  O   ASP A 201      58.848  33.324  47.259  1.00  0.00           O0.      0
ATOM   3123  N   ILE A 202      57.679  34.527  48.685  1.00  0.00           N0.      0
ATOM   3124  H   ILE A 202      57.100  34.567  49.511  1.00  0.00           H0.      0
ATOM   3125  CA  ILE A 202      57.839  35.789  47.901  1.00  0.00           C0.      0
ATOM   3126  HA  ILE A 202      57.393  35.533  46.940  1.00  0.00           H0.      0
ATOM   3127  CB  ILE A 202      57.132  36.983  48.648  1.00  0.00           C0.      0
ATOM   3128  HB  ILE A 202      57.620  37.046  49.621  1.00  0.00           H0.      0
ATOM   3129  CG2 ILE A 202      57.352  38.405  48.143  1.00  0.00           C0.      0
ATOM   3130 HG21 ILE A 202      58.398  38.682  48.012  1.00  0.00           H0.      0
ATOM   3131 HG22 ILE A 202      56.800  38.537  47.212  1.00  0.00           H0.      0
ATOM   3132 HG23 ILE A 202      56.973  39.163  48.829  1.00  0.00           H0.      0
ATOM   3133  CG1 ILE A 202      55.591  36.802  48.924  1.00  0.00           C0.      0
ATOM   3134 HG12 ILE A 202      55.148  37.048  47.959  1.00  0.00           H0.      0
ATOM   3135 HG13 ILE A 202      55.306  35.774  49.147  1.00  0.00           H0.      0
ATOM   3136  CD1 ILE A 202      54.892  37.780  49.913  1.00  0.00           C0.      0
ATOM   3137 HD11 ILE A 202      53.862  37.494  50.129  1.00  0.00           H0.      0
ATOM   3138 HD12 ILE A 202      55.457  37.825  50.844  1.00  0.00           H0.      0
ATOM   3139 HD13 ILE A 202      54.758  38.747  49.428  1.00  0.00           H0.      0
ATOM   3140  C   ILE A 202      59.328  36.082  47.589  1.00  0.00           C0.      0
ATOM   3141  O   ILE A 202      60.148  36.088  48.485  1.00  0.00           O0.      0
ATOM   3142  N   THR A 203      59.712  36.281  46.347  1.00  0.00           N0.      0
ATOM   3143  H   THR A 203      59.036  36.333  45.598  1.00  0.00           H0.      0
ATOM   3144  CA  THR A 203      61.082  36.332  45.893  1.00  0.00           C0.      0
ATOM   3145  HA  THR A 203      61.818  36.507  46.678  1.00  0.00           H0.      0
ATOM   3146  CB  THR A 203      61.453  34.894  45.469  1.00  0.00           C0.      0
ATOM   3147  HB  THR A 203      60.906  34.653  44.557  1.00  0.00           H0.      0
ATOM   3148  CG2 THR A 203      62.912  34.699  45.142  1.00  0.00           C0.      0
ATOM   3149 HG21 THR A 203      63.634  35.081  45.864  1.00  0.00           H0.      0
ATOM   3150 HG22 THR A 203      63.108  33.647  44.938  1.00  0.00           H0.      0
ATOM   3151 HG23 THR A 203      63.197  35.257  44.249  1.00  0.00           H0.      0
ATOM   3152  OG1 THR A 203      61.240  33.922  46.422  1.00  0.00           O0.      0
ATOM   3153  HG1 THR A 203      60.304  33.767  46.569  1.00  0.00           H0.      0
ATOM   3154  C   THR A 203      61.139  37.313  44.774  1.00  0.00           C0.      0
ATOM   3155  O   THR A 203      60.260  37.236  43.878  1.00  0.00           O0.      0
ATOM   3156  N   THR A 204      62.084  38.256  44.843  1.00  0.00           N0.      0
ATOM   3157  H   THR A 204      62.648  38.292  45.680  1.00  0.00           H0.      0
ATOM   3158  CA  THR A 204      62.245  39.355  43.860  1.00  0.00           C0.      0
ATOM   3159  HA  THR A 204      61.315  39.661  43.381  1.00  0.00           H0.      0
ATOM   3160  CB  THR A 204      62.726  40.631  44.641  1.00  0.00           C0.      0
ATOM   3161  HB  THR A 204      63.674  40.450  45.147  1.00  0.00           H0.      0
ATOM   3162  CG2 THR A 204      62.919  41.913  43.787  1.00  0.00           C0.      0
ATOM   3163 HG21 THR A 204      62.062  42.125  43.147  1.00  0.00           H0.      0
ATOM   3164 HG22 THR A 204      63.093  42.794  44.404  1.00  0.00           H0.      0
ATOM   3165 HG23 THR A 204      63.876  41.738  43.294  1.00  0.00           H0.      0
ATOM   3166  OG1 THR A 204      61.727  41.115  45.581  1.00  0.00           O0.      0
ATOM   3167  HG1 THR A 204      61.490  40.440  46.221  1.00  0.00           H0.      0
ATOM   3168  C   THR A 204      63.315  39.108  42.820  1.00  0.00           C0.      0
ATOM   3169  O   THR A 204      64.270  38.368  43.105  1.00  0.00           O0.      0
ATOM   3170  N   SER A 205      63.132  39.634  41.607  1.00  0.00           N0.      0
ATOM   3171  H   SER A 205      62.289  40.155  41.414  1.00  0.00           H0.      0
ATOM   3172  CA  SER A 205      64.101  39.709  40.495  1.00  0.00           C0.      0
ATOM   3173  HA  SER A 205      65.108  39.537  40.875  1.00  0.00           H0.      0
ATOM   3174  CB  SER A 205      63.886  38.507  39.560  1.00  0.00           C0.      0
ATOM   3175  HB2 SER A 205      63.928  37.567  40.110  1.00  0.00           H0.      0
ATOM   3176  HB3 SER A 205      62.899  38.589  39.106  1.00  0.00           H0.      0
ATOM   3177  OG  SER A 205      64.835  38.540  38.559  1.00  0.00           O0.      0
ATOM   3178  HG  SER A 205      65.535  37.906  38.729  1.00  0.00           H0.      0
ATOM   3179  C   SER A 205      63.971  41.083  39.787  1.00  0.00           C0.      0
ATOM   3180  O   SER A 205      62.822  41.514  39.516  1.00  0.00           O0.      0
ATOM   3181  N   VAL A 206      65.109  41.767  39.540  1.00  0.00           N0.      0
ATOM   3182  H   VAL A 206      66.039  41.453  39.774  1.00  0.00           H0.      0
ATOM   3183  CA  VAL A 206      65.089  43.113  39.074  1.00  0.00           C0.      0
ATOM   3184  HA  VAL A 206      64.052  43.381  38.868  1.00  0.00           H0.      0
ATOM   3185  CB  VAL A 206      65.598  44.222  40.081  1.00  0.00           C0.      0
ATOM   3186  HB  VAL A 206      66.652  44.124  40.340  1.00  0.00           H0.      0
ATOM   3187  CG1 VAL A 206      65.351  45.661  39.446  1.00  0.00           C0.      0
ATOM   3188 HG11 VAL A 206      65.718  46.392  40.166  1.00  0.00           H0.      0
ATOM   3189 HG12 VAL A 206      65.898  45.802  38.514  1.00  0.00           H0.      0
ATOM   3190 HG13 VAL A 206      64.296  45.809  39.212  1.00  0.00           H0.      0
ATOM   3191  CG2 VAL A 206      64.685  44.240  41.367  1.00  0.00           C0.      0
ATOM   3192 HG21 VAL A 206      65.074  44.886  42.153  1.00  0.00           H0.      0
ATOM   3193 HG22 VAL A 206      63.659  44.569  41.206  1.00  0.00           H0.      0
ATOM   3194 HG23 VAL A 206      64.559  43.251  41.806  1.00  0.00           H0.      0
ATOM   3195  C   VAL A 206      65.824  43.108  37.725  1.00  0.00           C0.      0
ATOM   3196  O   VAL A 206      66.901  42.463  37.635  1.00  0.00           O0.      0
ATOM   3197  N   LEU A 207      65.258  43.807  36.710  1.00  0.00           N0.      0
ATOM   3198  H   LEU A 207      64.354  44.232  36.854  1.00  0.00           H0.      0
ATOM   3199  CA  LEU A 207      65.737  43.815  35.325  1.00  0.00           C0.      0
ATOM   3200  HA  LEU A 207      66.609  43.162  35.314  1.00  0.00           H0.      0
ATOM   3201  CB  LEU A 207      64.674  43.336  34.250  1.00  0.00           C0.      0
ATOM   3202  HB2 LEU A 207      63.846  44.044  34.244  1.00  0.00           H0.      0
ATOM   3203  HB3 LEU A 207      65.286  43.484  33.359  1.00  0.00           H0.      0
ATOM   3204  CG  LEU A 207      64.187  41.888  34.306  1.00  0.00           C0.      0
ATOM   3205  HG  LEU A 207      65.071  41.249  34.305  1.00  0.00           H0.      0
ATOM   3206  CD1 LEU A 207      63.245  41.559  35.426  1.00  0.00           C0.      0
ATOM   3207 HD11 LEU A 207      62.361  42.195  35.392  1.00  0.00           H0.      0
ATOM   3208 HD12 LEU A 207      63.003  40.499  35.343  1.00  0.00           H0.      0
ATOM   3209 HD13 LEU A 207      63.806  41.871  36.306  1.00  0.00           H0.      0
ATOM   3210  CD2 LEU A 207      63.468  41.614  32.947  1.00  0.00           C0.      0
ATOM   3211 HD21 LEU A 207      63.088  40.593  32.912  1.00  0.00           H0.      0
ATOM   3212 HD22 LEU A 207      62.666  42.333  32.778  1.00  0.00           H0.      0
ATOM   3213 HD23 LEU A 207      64.219  41.774  32.173  1.00  0.00           H0.      0
ATOM   3214  C   LEU A 207      66.304  45.176  34.977  1.00  0.00           C0.      0
ATOM   3215  O   LEU A 207      65.639  46.188  35.112  1.00  0.00           O0.      0
ATOM   3216  N   THR A 208      67.472  45.186  34.348  1.00  0.00           N0.      0
ATOM   3217  H   THR A 208      68.053  44.373  34.201  1.00  0.00           H0.      0
ATOM   3218  CA  THR A 208      68.213  46.455  34.123  1.00  0.00           C0.      0
ATOM   3219  HA  THR A 208      67.553  47.312  34.256  1.00  0.00           H0.      0
ATOM   3220  CB  THR A 208      69.360  46.585  35.078  1.00  0.00           C0.      0
ATOM   3221  HB  THR A 208      70.038  47.382  34.771  1.00  0.00           H0.      0
ATOM   3222  CG2 THR A 208      68.800  47.059  36.421  1.00  0.00           C0.      0
ATOM   3223 HG21 THR A 208      68.593  48.129  36.466  1.00  0.00           H0.      0
ATOM   3224 HG22 THR A 208      67.918  46.495  36.723  1.00  0.00           H0.      0
ATOM   3225 HG23 THR A 208      69.568  46.878  37.173  1.00  0.00           H0.      0
ATOM   3226  OG1 THR A 208      70.090  45.375  35.243  1.00  0.00           O0.      0
ATOM   3227  HG1 THR A 208      70.684  45.399  34.489  1.00  0.00           H0.      0
ATOM   3228  C   THR A 208      68.694  46.604  32.670  1.00  0.00           C0.      0
ATOM   3229  O   THR A 208      69.025  45.552  32.033  1.00  0.00           O0.      0
ATOM   3230  N   VAL A 209      68.844  47.871  32.190  1.00  0.00           N0.      0
ATOM   3231  H   VAL A 209      68.584  48.617  32.818  1.00  0.00           H0.      0
ATOM   3232  CA  VAL A 209      69.493  48.124  30.855  1.00  0.00           C0.      0
ATOM   3233  HA  VAL A 209      70.303  47.396  30.827  1.00  0.00           H0.      0
ATOM   3234  CB  VAL A 209      68.540  47.921  29.636  1.00  0.00           C0.      0
ATOM   3235  HB  VAL A 209      67.991  46.982  29.705  1.00  0.00           H0.      0
ATOM   3236  CG1 VAL A 209      67.436  49.004  29.561  1.00  0.00           C0.      0
ATOM   3237 HG11 VAL A 209      66.915  48.933  30.516  1.00  0.00           H0.      0
ATOM   3238 HG12 VAL A 209      67.747  50.042  29.444  1.00  0.00           H0.      0
ATOM   3239 HG13 VAL A 209      66.755  48.710  28.763  1.00  0.00           H0.      0
ATOM   3240  CG2 VAL A 209      69.161  47.753  28.248  1.00  0.00           C0.      0
ATOM   3241 HG21 VAL A 209      68.424  47.314  27.575  1.00  0.00           H0.      0
ATOM   3242 HG22 VAL A 209      69.459  48.695  27.789  1.00  0.00           H0.      0
ATOM   3243 HG23 VAL A 209      69.960  47.012  28.235  1.00  0.00           H0.      0
ATOM   3244  C   VAL A 209      70.079  49.521  30.926  1.00  0.00           C0.      0
ATOM   3245  O   VAL A 209      69.601  50.393  31.652  1.00  0.00           O0.      0
ATOM   3246  N   ASN A 210      71.170  49.821  30.212  1.00  0.00           N0.      0
ATOM   3247  H   ASN A 210      71.553  49.087  29.633  1.00  0.00           H0.      0
ATOM   3248  CA  ASN A 210      71.790  51.168  30.218  1.00  0.00           C0.      0
ATOM   3249  HA  ASN A 210      72.776  51.096  29.758  1.00  0.00           H0.      0
ATOM   3250  CB  ASN A 210      71.014  52.135  29.374  1.00  0.00           C0.      0
ATOM   3251  HB2 ASN A 210      70.222  52.658  29.910  1.00  0.00           H0.      0
ATOM   3252  HB3 ASN A 210      71.668  52.965  29.108  1.00  0.00           H0.      0
ATOM   3253  CG  ASN A 210      70.415  51.580  28.105  1.00  0.00           C0.      0
ATOM   3254  OD1 ASN A 210      71.042  50.746  27.437  1.00  0.00           O0.      0
ATOM   3255  ND2 ASN A 210      69.255  51.966  27.731  1.00  0.00           N0.      0
ATOM   3256 HD21 ASN A 210      68.947  51.472  26.905  1.00  0.00           H0.      0
ATOM   3257 HD22 ASN A 210      68.703  52.428  28.438  1.00  0.00           H0.      0
ATOM   3258  C   ASN A 210      72.155  51.662  31.629  1.00  0.00           C0.      0
ATOM   3259  O   ASN A 210      72.065  52.875  31.880  1.00  0.00           O0.      0
ATOM   3260  N   ASN A 211      72.426  50.744  32.554  1.00  0.00           N0.      0
ATOM   3261  H   ASN A 211      72.618  49.837  32.152  1.00  0.00           H0.      0
ATOM   3262  CA  ASN A 211      72.558  51.064  34.004  1.00  0.00           C0.      0
ATOM   3263  HA  ASN A 211      72.565  50.070  34.451  1.00  0.00           H0.      0
ATOM   3264  CB  ASN A 211      74.013  51.660  34.302  1.00  0.00           C0.      0
ATOM   3265  HB2 ASN A 211      73.902  52.672  33.913  1.00  0.00           H0.      0
ATOM   3266  HB3 ASN A 211      74.194  51.610  35.375  1.00  0.00           H0.      0
ATOM   3267  CG  ASN A 211      75.210  51.063  33.553  1.00  0.00           C0.      0
ATOM   3268  OD1 ASN A 211      75.460  49.847  33.562  1.00  0.00           O0.      0
ATOM   3269  ND2 ASN A 211      75.952  51.877  32.822  1.00  0.00           N0.      0
ATOM   3270 HD21 ASN A 211      76.706  51.397  32.351  1.00  0.00           H0.      0
ATOM   3271 HD22 ASN A 211      75.921  52.887  32.848  1.00  0.00           H0.      0
ATOM   3272  C   ASN A 211      71.387  51.729  34.703  1.00  0.00           C0.      0
ATOM   3273  O   ASN A 211      71.657  52.558  35.621  1.00  0.00           O0.      0
ATOM   3274  N   LYS A 212      70.164  51.290  34.437  1.00  0.00           N0.      0
ATOM   3275  H   LYS A 212      69.995  50.773  33.586  1.00  0.00           H0.      0
ATOM   3276  CA  LYS A 212      68.957  51.737  35.176  1.00  0.00           C0.      0
ATOM   3277  HA  LYS A 212      69.202  51.973  36.211  1.00  0.00           H0.      0
ATOM   3278  CB  LYS A 212      68.257  53.021  34.557  1.00  0.00           C0.      0
ATOM   3279  HB2 LYS A 212      68.184  52.989  33.470  1.00  0.00           H0.      0
ATOM   3280  HB3 LYS A 212      67.260  53.069  34.995  1.00  0.00           H0.      0
ATOM   3281  CG  LYS A 212      68.927  54.417  34.847  1.00  0.00           C0.      0
ATOM   3282  HG2 LYS A 212      69.042  54.564  35.921  1.00  0.00           H0.      0
ATOM   3283  HG3 LYS A 212      69.959  54.396  34.495  1.00  0.00           H0.      0
ATOM   3284  CD  LYS A 212      68.224  55.687  34.350  1.00  0.00           C0.      0
ATOM   3285  HD2 LYS A 212      67.381  55.825  35.026  1.00  0.00           H0.      0
ATOM   3286  HD3 LYS A 212      68.947  56.481  34.538  1.00  0.00           H0.      0
ATOM   3287  CE  LYS A 212      68.018  55.624  32.827  1.00  0.00           C0.      0
ATOM   3288  HE2 LYS A 212      68.831  54.964  32.524  1.00  0.00           H0.      0
ATOM   3289  HE3 LYS A 212      67.086  55.112  32.586  1.00  0.00           H0.      0
ATOM   3290  NZ  LYS A 212      68.077  57.082  32.272  1.00  0.00           N0.      0
ATOM   3291  HZ1 LYS A 212      67.719  57.126  31.328  1.00  0.00           H0.      0
ATOM   3292  HZ2 LYS A 212      67.429  57.681  32.764  1.00  0.00           H0.      0
ATOM   3293  HZ3 LYS A 212      68.999  57.465  32.428  1.00  0.00           H0.      0
ATOM   3294  C   LYS A 212      67.971  50.533  35.132  1.00  0.00           C0.      0
ATOM   3295  O   LYS A 212      67.973  49.764  34.201  1.00  0.00           O0.      0
ATOM   3296  N   ALA A 213      67.008  50.489  36.078  1.00  0.00           N0.      0
ATOM   3297  H   ALA A 213      67.034  51.129  36.858  1.00  0.00           H0.      0
ATOM   3298  CA  ALA A 213      65.975  49.469  36.057  1.00  0.00           C0.      0
ATOM   3299  HA  ALA A 213      66.338  48.529  35.641  1.00  0.00           H0.      0
ATOM   3300  CB  ALA A 213      65.588  49.177  37.508  1.00  0.00           C0.      0
ATOM   3301  HB1 ALA A 213      66.490  48.942  38.073  1.00  0.00           H0.      0
ATOM   3302  HB2 ALA A 213      65.273  50.165  37.843  1.00  0.00           H0.      0
ATOM   3303  HB3 ALA A 213      64.831  48.395  37.562  1.00  0.00           H0.      0
ATOM   3304  C   ALA A 213      64.741  49.804  35.250  1.00  0.00           C0.      0
ATOM   3305  O   ALA A 213      64.112  50.879  35.448  1.00  0.00           O0.      0
ATOM   3306  N   HIE A 214      64.200  48.856  34.498  1.00  0.00           N0.      0
ATOM   3307  H   HIE A 214      64.743  48.005  34.474  1.00  0.00           H0.      0
ATOM   3308  CA  HIE A 214      63.041  49.035  33.594  1.00  0.00           C0.      0
ATOM   3309  HA  HIE A 214      62.685  50.063  33.655  1.00  0.00           H0.      0
ATOM   3310  CB  HIE A 214      63.604  48.716  32.231  1.00  0.00           C0.      0
ATOM   3311  HB2 HIE A 214      62.845  49.001  31.503  1.00  0.00           H0.      0
ATOM   3312  HB3 HIE A 214      64.437  49.338  31.902  1.00  0.00           H0.      0
ATOM   3313  CG  HIE A 214      64.030  47.288  31.931  1.00  0.00           C0.      0
ATOM   3314  ND1 HIE A 214      63.186  46.273  31.563  1.00  0.00           N0.      0
ATOM   3315  CE1 HIE A 214      63.916  45.180  31.453  1.00  0.00           C0.      0
ATOM   3316  HE1 HIE A 214      63.509  44.184  31.547  1.00  0.00           H0.      0
ATOM   3317  NE2 HIE A 214      65.235  45.447  31.471  1.00  0.00           N0.      0
ATOM   3318  HE2 HIE A 214      65.931  44.717  31.430  1.00  0.00           H0.      0
ATOM   3319  CD2 HIE A 214      65.311  46.789  31.802  1.00  0.00           C0.      0
ATOM   3320  HD2 HIE A 214      66.245  47.296  31.996  1.00  0.00           H0.      0
ATOM   3321  C   HIE A 214      61.918  48.137  33.964  1.00  0.00           C0.      0
ATOM   3322  O   HIE A 214      60.751  48.301  33.549  1.00  0.00           O0.      0
ATOM   3323  N   MET A 215      62.167  47.033  34.779  1.00  0.00           N0.      0
ATOM   3324  H   MET A 215      63.109  46.964  35.138  1.00  0.00           H0.      0
ATOM   3325  CA  MET A 215      61.157  46.115  35.223  1.00  0.00           C0.      0
ATOM   3326  HA  MET A 215      60.272  46.741  35.340  1.00  0.00           H0.      0
ATOM   3327  CB  MET A 215      60.810  45.117  34.057  1.00  0.00           C0.      0
ATOM   3328  HB2 MET A 215      60.623  45.771  33.205  1.00  0.00           H0.      0
ATOM   3329  HB3 MET A 215      61.759  44.622  33.852  1.00  0.00           H0.      0
ATOM   3330  CG  MET A 215      59.738  44.049  34.340  1.00  0.00           C0.      0
ATOM   3331  HG2 MET A 215      60.118  43.428  35.151  1.00  0.00           H0.      0
ATOM   3332  HG3 MET A 215      58.908  44.531  34.856  1.00  0.00           H0.      0
ATOM   3333  SD  MET A 215      59.109  42.935  33.067  1.00  0.00           S0.      0
ATOM   3334  CE  MET A 215      59.194  41.359  33.968  1.00  0.00           C0.      0
ATOM   3335  HE1 MET A 215      59.094  40.575  33.218  1.00  0.00           H0.      0
ATOM   3336  HE2 MET A 215      60.173  41.332  34.446  1.00  0.00           H0.      0
ATOM   3337  HE3 MET A 215      58.525  41.381  34.829  1.00  0.00           H0.      0
ATOM   3338  C   MET A 215      61.496  45.440  36.505  1.00  0.00           C0.      0
ATOM   3339  O   MET A 215      62.673  45.283  36.789  1.00  0.00           O0.      0
ATOM   3340  N   VAL A 216      60.488  45.164  37.319  1.00  0.00           N0.      0
ATOM   3341  H   VAL A 216      59.559  45.403  37.003  1.00  0.00           H0.      0
ATOM   3342  CA  VAL A 216      60.588  44.301  38.515  1.00  0.00           C0.      0
ATOM   3343  HA  VAL A 216      61.612  43.952  38.653  1.00  0.00           H0.      0
ATOM   3344  CB  VAL A 216      60.150  44.985  39.862  1.00  0.00           C0.      0
ATOM   3345  HB  VAL A 216      59.089  45.234  39.823  1.00  0.00           H0.      0
ATOM   3346  CG1 VAL A 216      60.393  44.033  41.078  1.00  0.00           C0.      0
ATOM   3347 HG11 VAL A 216      59.880  44.349  41.986  1.00  0.00           H0.      0
ATOM   3348 HG12 VAL A 216      59.926  43.060  40.922  1.00  0.00           H0.      0
ATOM   3349 HG13 VAL A 216      61.437  43.815  41.300  1.00  0.00           H0.      0
ATOM   3350  CG2 VAL A 216      60.840  46.290  40.153  1.00  0.00           C0.      0
ATOM   3351 HG21 VAL A 216      60.292  46.886  40.882  1.00  0.00           H0.      0
ATOM   3352 HG22 VAL A 216      61.899  46.178  40.385  1.00  0.00           H0.      0
ATOM   3353 HG23 VAL A 216      60.792  46.942  39.281  1.00  0.00           H0.      0
ATOM   3354  C   VAL A 216      59.656  43.159  38.272  1.00  0.00           C0.      0
ATOM   3355  O   VAL A 216      58.525  43.314  37.798  1.00  0.00           O0.      0
ATOM   3356  N   THR A 217      60.158  41.922  38.625  1.00  0.00           N0.      0
ATOM   3357  H   THR A 217      61.062  41.843  39.068  1.00  0.00           H0.      0
ATOM   3358  CA  THR A 217      59.202  40.774  38.871  1.00  0.00           C0.      0
ATOM   3359  HA  THR A 217      58.210  41.195  38.709  1.00  0.00           H0.      0
ATOM   3360  CB  THR A 217      59.252  39.729  37.704  1.00  0.00           C0.      0
ATOM   3361  HB  THR A 217      59.243  40.162  36.704  1.00  0.00           H0.      0
ATOM   3362  CG2 THR A 217      60.494  38.874  37.699  1.00  0.00           C0.      0
ATOM   3363 HG21 THR A 217      61.334  39.568  37.698  1.00  0.00           H0.      0
ATOM   3364 HG22 THR A 217      60.595  38.341  38.645  1.00  0.00           H0.      0
ATOM   3365 HG23 THR A 217      60.447  38.269  36.793  1.00  0.00           H0.      0
ATOM   3366  OG1 THR A 217      58.218  38.771  37.793  1.00  0.00           O0.      0
ATOM   3367  HG1 THR A 217      57.485  39.321  37.505  1.00  0.00           H0.      0
ATOM   3368  C   THR A 217      59.305  40.161  40.215  1.00  0.00           C0.      0
ATOM   3369  O   THR A 217      60.350  40.321  40.880  1.00  0.00           O0.      0
ATOM   3370  N   LEU A 218      58.346  39.302  40.647  1.00  0.00           N0.      0
ATOM   3371  H   LEU A 218      57.578  39.114  40.019  1.00  0.00           H0.      0
ATOM   3372  CA  LEU A 218      58.389  38.521  41.884  1.00  0.00           C0.      0
ATOM   3373  HA  LEU A 218      59.430  38.351  42.156  1.00  0.00           H0.      0
ATOM   3374  CB  LEU A 218      57.668  39.173  43.110  1.00  0.00           C0.      0
ATOM   3375  HB2 LEU A 218      56.615  39.392  42.933  1.00  0.00           H0.      0
ATOM   3376  HB3 LEU A 218      57.613  38.456  43.929  1.00  0.00           H0.      0
ATOM   3377  CG  LEU A 218      58.406  40.511  43.644  1.00  0.00           C0.      0
ATOM   3378  HG  LEU A 218      59.450  40.642  43.357  1.00  0.00           H0.      0
ATOM   3379  CD1 LEU A 218      57.665  41.724  43.084  1.00  0.00           C0.      0
ATOM   3380 HD11 LEU A 218      56.667  41.940  43.467  1.00  0.00           H0.      0
ATOM   3381 HD12 LEU A 218      58.175  42.654  43.334  1.00  0.00           H0.      0
ATOM   3382 HD13 LEU A 218      57.796  41.755  42.003  1.00  0.00           H0.      0
ATOM   3383  CD2 LEU A 218      58.317  40.620  45.164  1.00  0.00           C0.      0
ATOM   3384 HD21 LEU A 218      57.297  40.438  45.503  1.00  0.00           H0.      0
ATOM   3385 HD22 LEU A 218      58.868  39.747  45.515  1.00  0.00           H0.      0
ATOM   3386 HD23 LEU A 218      58.680  41.577  45.537  1.00  0.00           H0.      0
ATOM   3387  C   LEU A 218      57.710  37.091  41.655  1.00  0.00           C0.      0
ATOM   3388  O   LEU A 218      56.885  36.955  40.771  1.00  0.00           O0.      0
ATOM   3389  N   ASP A 219      58.073  36.043  42.417  1.00  0.00           N0.      0
ATOM   3390  H   ASP A 219      58.729  36.276  43.149  1.00  0.00           H0.      0
ATOM   3391  CA  ASP A 219      57.586  34.614  42.368  1.00  0.00           C0.      0
ATOM   3392  HA  ASP A 219      56.787  34.572  41.628  1.00  0.00           H0.      0
ATOM   3393  CB  ASP A 219      58.742  33.681  42.014  1.00  0.00           C0.      0
ATOM   3394  HB2 ASP A 219      59.292  33.916  41.102  1.00  0.00           H0.      0
ATOM   3395  HB3 ASP A 219      59.444  33.675  42.848  1.00  0.00           H0.      0
ATOM   3396  CG  ASP A 219      58.203  32.201  41.819  1.00  0.00           C0.      0
ATOM   3397  OD1 ASP A 219      59.010  31.225  41.888  1.00  0.00           O0.      0
ATOM   3398  OD2 ASP A 219      57.038  31.952  41.568  1.00  0.00           O0.      0
ATOM   3399  C   ASP A 219      56.920  34.310  43.746  1.00  0.00           C0.      0
ATOM   3400  O   ASP A 219      57.482  34.624  44.803  1.00  0.00           O0.      0
ATOM   3401  N   TYR A 220      55.710  33.658  43.744  1.00  0.00           N0.      0
ATOM   3402  H   TYR A 220      55.362  33.269  42.879  1.00  0.00           H0.      0
ATOM   3403  CA  TYR A 220      54.810  33.477  44.894  1.00  0.00           C0.      0
ATOM   3404  HA  TYR A 220      55.183  33.924  45.815  1.00  0.00           H0.      0
ATOM   3405  CB  TYR A 220      53.606  34.418  44.742  1.00  0.00           C0.      0
ATOM   3406  HB2 TYR A 220      53.097  34.060  43.847  1.00  0.00           H0.      0
ATOM   3407  HB3 TYR A 220      53.081  34.237  45.680  1.00  0.00           H0.      0
ATOM   3408  CG  TYR A 220      53.806  35.891  44.693  1.00  0.00           C0.      0
ATOM   3409  CD1 TYR A 220      54.271  36.444  43.509  1.00  0.00           C0.      0
ATOM   3410  HD1 TYR A 220      54.529  35.842  42.650  1.00  0.00           H0.      0
ATOM   3411  CE1 TYR A 220      54.407  37.841  43.392  1.00  0.00           C0.      0
ATOM   3412  HE1 TYR A 220      54.829  38.244  42.484  1.00  0.00           H0.      0
ATOM   3413  CZ  TYR A 220      54.115  38.618  44.491  1.00  0.00           C0.      0
ATOM   3414  OH  TYR A 220      54.346  39.942  44.323  1.00  0.00           O0.      0
ATOM   3415  HH  TYR A 220      54.383  40.419  45.155  1.00  0.00           H0.      0
ATOM   3416  CE2 TYR A 220      53.629  38.058  45.733  1.00  0.00           C0.      0
ATOM   3417  HE2 TYR A 220      53.369  38.659  46.592  1.00  0.00           H0.      0
ATOM   3418  CD2 TYR A 220      53.485  36.681  45.811  1.00  0.00           C0.      0
ATOM   3419  HD2 TYR A 220      52.929  36.273  46.642  1.00  0.00           H0.      0
ATOM   3420  C   TYR A 220      54.332  32.037  45.099  1.00  0.00           C0.      0
ATOM   3421  O   TYR A 220      54.044  31.369  44.070  1.00  0.00           O0.      0
ATOM   3422  N   THR A 221      54.298  31.558  46.307  1.00  0.00           N0.      0
ATOM   3423  H   THR A 221      54.780  32.081  47.023  1.00  0.00           H0.      0
ATOM   3424  CA  THR A 221      53.696  30.284  46.677  1.00  0.00           C0.      0
ATOM   3425  HA  THR A 221      53.297  29.899  45.739  1.00  0.00           H0.      0
ATOM   3426  CB  THR A 221      54.759  29.274  47.198  1.00  0.00           C0.      0
ATOM   3427  HB  THR A 221      55.217  29.692  48.095  1.00  0.00           H0.      0
ATOM   3428  CG2 THR A 221      54.152  27.914  47.565  1.00  0.00           C0.      0
ATOM   3429 HG21 THR A 221      53.479  27.958  48.420  1.00  0.00           H0.      0
ATOM   3430 HG22 THR A 221      53.663  27.355  46.767  1.00  0.00           H0.      0
ATOM   3431 HG23 THR A 221      54.911  27.206  47.896  1.00  0.00           H0.      0
ATOM   3432  OG1 THR A 221      55.774  29.138  46.143  1.00  0.00           O0.      0
ATOM   3433  HG1 THR A 221      55.964  30.064  45.975  1.00  0.00           H0.      0
ATOM   3434  C   THR A 221      52.566  30.456  47.712  1.00  0.00           C0.      0
ATOM   3435  O   THR A 221      52.856  30.842  48.809  1.00  0.00           O0.      0
ATOM   3436  N   VAL A 222      51.248  30.173  47.394  1.00  0.00           N0.      0
ATOM   3437  H   VAL A 222      51.032  29.849  46.462  1.00  0.00           H0.      0
ATOM   3438  CA  VAL A 222      50.092  30.150  48.381  1.00  0.00           C0.      0
ATOM   3439  HA  VAL A 222      50.431  30.598  49.315  1.00  0.00           H0.      0
ATOM   3440  CB  VAL A 222      48.892  31.059  47.973  1.00  0.00           C0.      0
ATOM   3441  HB  VAL A 222      48.493  30.693  47.027  1.00  0.00           H0.      0
ATOM   3442  CG1 VAL A 222      47.816  31.147  49.001  1.00  0.00           C0.      0
ATOM   3443 HG11 VAL A 222      48.230  31.445  49.964  1.00  0.00           H0.      0
ATOM   3444 HG12 VAL A 222      47.021  31.796  48.632  1.00  0.00           H0.      0
ATOM   3445 HG13 VAL A 222      47.386  30.174  49.239  1.00  0.00           H0.      0
ATOM   3446  CG2 VAL A 222      49.216  32.488  47.684  1.00  0.00           C0.      0
ATOM   3447 HG21 VAL A 222      50.041  32.515  46.972  1.00  0.00           H0.      0
ATOM   3448 HG22 VAL A 222      48.385  33.054  47.263  1.00  0.00           H0.      0
ATOM   3449 HG23 VAL A 222      49.615  32.968  48.577  1.00  0.00           H0.      0
ATOM   3450  C   VAL A 222      49.546  28.780  48.699  1.00  0.00           C0.      0
ATOM   3451  O   VAL A 222      49.432  28.006  47.768  1.00  0.00           O0.      0
ATOM   3452  N   GLN A 223      49.415  28.495  49.956  1.00  0.00           N0.      0
ATOM   3453  H   GLN A 223      49.556  29.269  50.590  1.00  0.00           H0.      0
ATOM   3454  CA  GLN A 223      48.782  27.245  50.404  1.00  0.00           C0.      0
ATOM   3455  HA  GLN A 223      49.129  26.374  49.849  1.00  0.00           H0.      0
ATOM   3456  CB  GLN A 223      49.158  27.050  51.841  1.00  0.00           C0.      0
ATOM   3457  HB2 GLN A 223      50.174  27.431  51.947  1.00  0.00           H0.      0
ATOM   3458  HB3 GLN A 223      48.502  27.572  52.538  1.00  0.00           H0.      0
ATOM   3459  CG  GLN A 223      49.064  25.554  52.128  1.00  0.00           C0.      0
ATOM   3460  HG2 GLN A 223      49.365  24.985  51.248  1.00  0.00           H0.      0
ATOM   3461  HG3 GLN A 223      49.917  25.270  52.745  1.00  0.00           H0.      0
ATOM   3462  CD  GLN A 223      47.844  25.096  52.781  1.00  0.00           C0.      0
ATOM   3463  OE1 GLN A 223      47.662  25.224  53.974  1.00  0.00           O0.      0
ATOM   3464  NE2 GLN A 223      47.187  24.139  52.143  1.00  0.00           N0.      0
ATOM   3465 HE21 GLN A 223      46.427  23.687  52.632  1.00  0.00           H0.      0
ATOM   3466 HE22 GLN A 223      47.320  23.947  51.160  1.00  0.00           H0.      0
ATOM   3467  C   GLN A 223      47.253  27.350  50.110  1.00  0.00           C0.      0
ATOM   3468  O   GLN A 223      46.553  28.205  50.655  1.00  0.00           O0.      0
ATOM   3469  N   VAL A 224      46.693  26.489  49.258  1.00  0.00           N0.      0
ATOM   3470  H   VAL A 224      47.372  25.843  48.881  1.00  0.00           H0.      0
ATOM   3471  CA  VAL A 224      45.323  26.367  48.835  1.00  0.00           C0.      0
ATOM   3472  HA  VAL A 224      44.873  27.318  49.121  1.00  0.00           H0.      0
ATOM   3473  CB  VAL A 224      45.074  26.354  47.317  1.00  0.00           C0.      0
ATOM   3474  HB  VAL A 224      45.377  25.385  46.921  1.00  0.00           H0.      0
ATOM   3475  CG1 VAL A 224      43.596  26.596  46.964  1.00  0.00           C0.      0
ATOM   3476 HG11 VAL A 224      43.253  27.461  47.532  1.00  0.00           H0.      0
ATOM   3477 HG12 VAL A 224      43.669  26.751  45.887  1.00  0.00           H0.      0
ATOM   3478 HG13 VAL A 224      43.032  25.745  47.346  1.00  0.00           H0.      0
ATOM   3479  CG2 VAL A 224      46.000  27.396  46.657  1.00  0.00           C0.      0
ATOM   3480 HG21 VAL A 224      45.798  28.417  46.980  1.00  0.00           H0.      0
ATOM   3481 HG22 VAL A 224      47.059  27.174  46.793  1.00  0.00           H0.      0
ATOM   3482 HG23 VAL A 224      45.863  27.230  45.589  1.00  0.00           H0.      0
ATOM   3483  C   VAL A 224      44.693  25.229  49.667  1.00  0.00           C0.      0
ATOM   3484  O   VAL A 224      45.076  24.089  49.420  1.00  0.00           O0.      0
ATOM   3485  N   PRO A 225      43.638  25.403  50.444  1.00  0.00           N0.      0
ATOM   3486  CD  PRO A 225      43.266  26.670  51.037  1.00  0.00           C0.      0
ATOM   3487  HD2 PRO A 225      42.655  27.206  50.311  1.00  0.00           H0.      0
ATOM   3488  HD3 PRO A 225      44.132  27.242  51.368  1.00  0.00           H0.      0
ATOM   3489  CG  PRO A 225      42.482  26.364  52.268  1.00  0.00           C0.      0
ATOM   3490  HG2 PRO A 225      41.622  27.023  52.387  1.00  0.00           H0.      0
ATOM   3491  HG3 PRO A 225      43.110  26.539  53.141  1.00  0.00           H0.      0
ATOM   3492  CB  PRO A 225      42.019  24.906  52.254  1.00  0.00           C0.      0
ATOM   3493  HB2 PRO A 225      40.938  24.966  52.126  1.00  0.00           H0.      0
ATOM   3494  HB3 PRO A 225      42.263  24.471  53.224  1.00  0.00           H0.      0
ATOM   3495  CA  PRO A 225      42.849  24.326  51.035  1.00  0.00           C0.      0
ATOM   3496  HA  PRO A 225      43.522  23.560  51.420  1.00  0.00           H0.      0
ATOM   3497  C   PRO A 225      41.916  23.585  50.149  1.00  0.00           C0.      0
ATOM   3498  O   PRO A 225      41.579  23.954  49.013  1.00  0.00           O0.      0
ATOM   3499  N   GLY A 226      41.453  22.478  50.682  1.00  0.00           N0.      0
ATOM   3500  H   GLY A 226      41.729  22.304  51.638  1.00  0.00           H0.      0
ATOM   3501  CA  GLY A 226      40.667  21.484  49.938  1.00  0.00           C0.      0
ATOM   3502  HA2 GLY A 226      40.408  20.776  50.725  1.00  0.00           H0.      0
ATOM   3503  HA3 GLY A 226      39.800  22.047  49.593  1.00  0.00           H0.      0
ATOM   3504  C   GLY A 226      41.306  20.793  48.714  1.00  0.00           C0.      0
ATOM   3505  O   GLY A 226      42.259  21.266  48.167  1.00  0.00           O0.      0
ATOM   3506  N   ALA A 227      40.748  19.636  48.387  1.00  0.00           N0.      0
ATOM   3507  H   ALA A 227      40.063  19.217  48.999  1.00  0.00           H0.      0
ATOM   3508  CA  ALA A 227      41.225  18.736  47.361  1.00  0.00           C0.      0
ATOM   3509  HA  ALA A 227      42.298  18.627  47.517  1.00  0.00           H0.      0
ATOM   3510  CB  ALA A 227      40.476  17.482  47.624  1.00  0.00           C0.      0
ATOM   3511  HB1 ALA A 227      40.857  16.917  48.474  1.00  0.00           H0.      0
ATOM   3512  HB2 ALA A 227      39.425  17.718  47.791  1.00  0.00           H0.      0
ATOM   3513  HB3 ALA A 227      40.349  16.806  46.778  1.00  0.00           H0.      0
ATOM   3514  C   ALA A 227      41.102  19.307  45.899  1.00  0.00           C0.      0
ATOM   3515  O   ALA A 227      41.974  19.087  45.058  1.00  0.00           O0.      0
ATOM   3516  N   GLY A 228      39.955  19.890  45.579  1.00  0.00           N0.      0
ATOM   3517  H   GLY A 228      39.226  19.761  46.266  1.00  0.00           H0.      0
ATOM   3518  CA  GLY A 228      39.710  20.782  44.506  1.00  0.00           C0.      0
ATOM   3519  HA2 GLY A 228      38.679  21.136  44.488  1.00  0.00           H0.      0
ATOM   3520  HA3 GLY A 228      40.299  21.674  44.718  1.00  0.00           H0.      0
ATOM   3521  C   GLY A 228      40.116  20.254  43.110  1.00  0.00           C0.      0
ATOM   3522  O   GLY A 228      40.264  19.048  42.842  1.00  0.00           O0.      0
ATOM   3523  N   ARG A 229      40.413  21.126  42.153  1.00  0.00           N0.      0
ATOM   3524  H   ARG A 229      40.122  22.085  42.284  1.00  0.00           H0.      0
ATOM   3525  CA  ARG A 229      40.961  20.738  40.862  1.00  0.00           C0.      0
ATOM   3526  HA  ARG A 229      40.173  20.237  40.298  1.00  0.00           H0.      0
ATOM   3527  CB  ARG A 229      41.289  22.052  40.085  1.00  0.00           C0.      0
ATOM   3528  HB2 ARG A 229      41.624  21.789  39.082  1.00  0.00           H0.      0
ATOM   3529  HB3 ARG A 229      40.410  22.682  39.943  1.00  0.00           H0.      0
ATOM   3530  CG  ARG A 229      42.341  22.978  40.729  1.00  0.00           C0.      0
ATOM   3531  HG2 ARG A 229      41.883  23.451  41.598  1.00  0.00           H0.      0
ATOM   3532  HG3 ARG A 229      43.242  22.412  40.968  1.00  0.00           H0.      0
ATOM   3533  CD  ARG A 229      42.733  24.002  39.678  1.00  0.00           C0.      0
ATOM   3534  HD2 ARG A 229      42.535  23.618  38.678  1.00  0.00           H0.      0
ATOM   3535  HD3 ARG A 229      42.073  24.865  39.772  1.00  0.00           H0.      0
ATOM   3536  NE  ARG A 229      44.151  24.437  39.868  1.00  0.00           N0.      0
ATOM   3537  HE  ARG A 229      44.790  23.902  40.439  1.00  0.00           H0.      0
ATOM   3538  CZ  ARG A 229      44.625  25.505  39.198  1.00  0.00           C0.      0
ATOM   3539  NH1 ARG A 229      43.892  26.300  38.485  1.00  0.00           N0.      0
ATOM   3540 HH11 ARG A 229      42.962  26.035  38.193  1.00  0.00           H0.      0
ATOM   3541 HH12 ARG A 229      44.407  27.010  37.984  1.00  0.00           H0.      0
ATOM   3542  NH2 ARG A 229      45.827  25.751  39.420  1.00  0.00           N0.      0
ATOM   3543 HH21 ARG A 229      46.351  25.219  40.100  1.00  0.00           H0.      0
ATOM   3544 HH22 ARG A 229      46.187  26.619  39.051  1.00  0.00           H0.      0
ATOM   3545  C   ARG A 229      42.173  19.790  40.813  1.00  0.00           C0.      0
ATOM   3546  O   ARG A 229      42.476  19.086  39.832  1.00  0.00           O0.      0
ATOM   3547  N   ASP A 230      42.903  19.751  41.927  1.00  0.00           N0.      0
ATOM   3548  H   ASP A 230      42.622  20.363  42.679  1.00  0.00           H0.      0
ATOM   3549  CA  ASP A 230      44.131  18.973  42.085  1.00  0.00           C0.      0
ATOM   3550  HA  ASP A 230      44.711  19.090  41.170  1.00  0.00           H0.      0
ATOM   3551  CB  ASP A 230      45.072  19.723  43.106  1.00  0.00           C0.      0
ATOM   3552  HB2 ASP A 230      44.536  19.804  44.051  1.00  0.00           H0.      0
ATOM   3553  HB3 ASP A 230      46.001  19.155  43.145  1.00  0.00           H0.      0
ATOM   3554  CG  ASP A 230      45.427  21.113  42.792  1.00  0.00           C0.      0
ATOM   3555  OD1 ASP A 230      45.644  21.432  41.592  1.00  0.00           O0.      0
ATOM   3556  OD2 ASP A 230      45.474  21.945  43.738  1.00  0.00           O0.      0
ATOM   3557  C   ASP A 230      44.005  17.524  42.470  1.00  0.00           C0.      0
ATOM   3558  O   ASP A 230      44.932  16.713  42.338  1.00  0.00           O0.      0
ATOM   3559  N   GLY A 231      42.897  17.166  43.128  1.00  0.00           N0.      0
ATOM   3560  H   GLY A 231      42.303  17.968  43.284  1.00  0.00           H0.      0
ATOM   3561  CA  GLY A 231      42.635  15.903  43.810  1.00  0.00           C0.      0
ATOM   3562  HA2 GLY A 231      41.568  15.698  43.726  1.00  0.00           H0.      0
ATOM   3563  HA3 GLY A 231      43.084  15.129  43.188  1.00  0.00           H0.      0
ATOM   3564  C   GLY A 231      43.251  15.726  45.208  1.00  0.00           C0.      0
ATOM   3565  O   GLY A 231      43.227  14.537  45.573  1.00  0.00           O0.      0
ATOM   3566  N   ALA A 232      44.000  16.665  45.746  1.00  0.00           N0.      0
ATOM   3567  H   ALA A 232      44.048  17.516  45.203  1.00  0.00           H0.      0
ATOM   3568  CA  ALA A 232      44.794  16.598  46.993  1.00  0.00           C0.      0
ATOM   3569  HA  ALA A 232      44.312  15.936  47.712  1.00  0.00           H0.      0
ATOM   3570  CB  ALA A 232      46.085  15.853  46.714  1.00  0.00           C0.      0
ATOM   3571  HB1 ALA A 232      46.604  15.987  47.664  1.00  0.00           H0.      0
ATOM   3572  HB2 ALA A 232      45.878  14.793  46.570  1.00  0.00           H0.      0
ATOM   3573  HB3 ALA A 232      46.512  16.411  45.881  1.00  0.00           H0.      0
ATOM   3574  C   ALA A 232      45.145  18.034  47.516  1.00  0.00           C0.      0
ATOM   3575  O   ALA A 232      45.543  18.817  46.608  1.00  0.00           O0.      0
ATOM   3576  N   PRO A 233      44.883  18.432  48.751  1.00  0.00           N0.      0
ATOM   3577  CD  PRO A 233      44.380  17.655  49.871  1.00  0.00           C0.      0
ATOM   3578  HD2 PRO A 233      44.873  16.683  49.853  1.00  0.00           H0.      0
ATOM   3579  HD3 PRO A 233      43.292  17.593  49.904  1.00  0.00           H0.      0
ATOM   3580  CG  PRO A 233      44.814  18.304  51.223  1.00  0.00           C0.      0
ATOM   3581  HG2 PRO A 233      45.837  18.048  51.501  1.00  0.00           H0.      0
ATOM   3582  HG3 PRO A 233      44.272  18.074  52.141  1.00  0.00           H0.      0
ATOM   3583  CB  PRO A 233      44.704  19.768  50.675  1.00  0.00           C0.      0
ATOM   3584  HB2 PRO A 233      45.168  20.521  51.312  1.00  0.00           H0.      0
ATOM   3585  HB3 PRO A 233      43.661  20.039  50.518  1.00  0.00           H0.      0
ATOM   3586  CA  PRO A 233      45.270  19.734  49.222  1.00  0.00           C0.      0
ATOM   3587  HA  PRO A 233      44.931  20.567  48.606  1.00  0.00           H0.      0
ATOM   3588  C   PRO A 233      46.816  19.805  49.127  1.00  0.00           C0.      0
ATOM   3589  O   PRO A 233      47.569  18.955  49.521  1.00  0.00           O0.      0
ATOM   3590  N   GLY A 234      47.294  21.033  48.843  1.00  0.00           N0.      0
ATOM   3591  H   GLY A 234      46.588  21.706  48.580  1.00  0.00           H0.      0
ATOM   3592  CA  GLY A 234      48.752  21.351  48.983  1.00  0.00           C0.      0
ATOM   3593  HA2 GLY A 234      49.027  21.004  49.979  1.00  0.00           H0.      0
ATOM   3594  HA3 GLY A 234      49.229  20.609  48.342  1.00  0.00           H0.      0
ATOM   3595  C   GLY A 234      48.966  22.879  48.746  1.00  0.00           C0.      0
ATOM   3596  O   GLY A 234      48.213  23.758  49.232  1.00  0.00           O0.      0
ATOM   3597  N   PHE A 235      50.033  23.218  47.966  1.00  0.00           N0.      0
ATOM   3598  H   PHE A 235      50.439  22.430  47.482  1.00  0.00           H0.      0
ATOM   3599  CA  PHE A 235      50.282  24.621  47.659  1.00  0.00           C0.      0
ATOM   3600  HA  PHE A 235      49.613  25.346  48.123  1.00  0.00           H0.      0
ATOM   3601  CB  PHE A 235      51.776  24.939  48.099  1.00  0.00           C0.      0
ATOM   3602  HB2 PHE A 235      52.520  24.297  47.626  1.00  0.00           H0.      0
ATOM   3603  HB3 PHE A 235      51.817  25.985  47.797  1.00  0.00           H0.      0
ATOM   3604  CG  PHE A 235      52.096  24.936  49.589  1.00  0.00           C0.      0
ATOM   3605  CD1 PHE A 235      52.539  23.770  50.242  1.00  0.00           C0.      0
ATOM   3606  HD1 PHE A 235      52.499  22.810  49.748  1.00  0.00           H0.      0
ATOM   3607  CE1 PHE A 235      52.942  23.842  51.557  1.00  0.00           C0.      0
ATOM   3608  HE1 PHE A 235      53.264  22.942  52.059  1.00  0.00           H0.      0
ATOM   3609  CZ  PHE A 235      52.869  25.019  52.297  1.00  0.00           C0.      0
ATOM   3610  HZ  PHE A 235      53.256  24.976  53.304  1.00  0.00           H0.      0
ATOM   3611  CE2 PHE A 235      52.450  26.228  51.670  1.00  0.00           C0.      0
ATOM   3612  HE2 PHE A 235      52.497  27.150  52.231  1.00  0.00           H0.      0
ATOM   3613  CD2 PHE A 235      52.076  26.190  50.324  1.00  0.00           C0.      0
ATOM   3614  HD2 PHE A 235      51.730  27.099  49.854  1.00  0.00           H0.      0
ATOM   3615  C   PHE A 235      50.217  24.967  46.157  1.00  0.00           C0.      0
ATOM   3616  O   PHE A 235      50.302  24.074  45.336  1.00  0.00           O0.      0
ATOM   3617  N   SER A 236      50.085  26.237  45.751  1.00  0.00           N0.      0
ATOM   3618  H   SER A 236      50.075  26.952  46.464  1.00  0.00           H0.      0
ATOM   3619  CA  SER A 236      49.847  26.690  44.376  1.00  0.00           C0.      0
ATOM   3620  HA  SER A 236      50.212  25.892  43.730  1.00  0.00           H0.      0
ATOM   3621  CB  SER A 236      48.324  26.715  44.123  1.00  0.00           C0.      0
ATOM   3622  HB2 SER A 236      47.882  25.753  44.383  1.00  0.00           H0.      0
ATOM   3623  HB3 SER A 236      47.930  27.445  44.830  1.00  0.00           H0.      0
ATOM   3624  OG  SER A 236      48.043  27.156  42.876  1.00  0.00           O0.      0
ATOM   3625  HG  SER A 236      48.329  26.484  42.253  1.00  0.00           H0.      0
ATOM   3626  C   SER A 236      50.605  28.020  44.054  1.00  0.00           C0.      0
ATOM   3627  O   SER A 236      50.753  28.878  44.879  1.00  0.00           O0.      0
ATOM   3628  N   LYS A 237      51.224  28.161  42.868  1.00  0.00           N0.      0
ATOM   3629  H   LYS A 237      51.052  27.537  42.093  1.00  0.00           H0.      0
ATOM   3630  CA  LYS A 237      52.216  29.188  42.606  1.00  0.00           C0.      0
ATOM   3631  HA  LYS A 237      52.302  29.722  43.552  1.00  0.00           H0.      0
ATOM   3632  CB  LYS A 237      53.553  28.524  42.161  1.00  0.00           C0.      0
ATOM   3633  HB2 LYS A 237      53.349  27.987  41.234  1.00  0.00           H0.      0
ATOM   3634  HB3 LYS A 237      54.287  29.305  41.965  1.00  0.00           H0.      0
ATOM   3635  CG  LYS A 237      54.317  27.601  43.121  1.00  0.00           C0.      0
ATOM   3636  HG2 LYS A 237      54.187  28.079  44.092  1.00  0.00           H0.      0
ATOM   3637  HG3 LYS A 237      53.828  26.626  43.130  1.00  0.00           H0.      0
ATOM   3638  CD  LYS A 237      55.821  27.453  42.741  1.00  0.00           C0.      0
ATOM   3639  HD2 LYS A 237      56.090  26.400  42.822  1.00  0.00           H0.      0
ATOM   3640  HD3 LYS A 237      55.895  27.708  41.684  1.00  0.00           H0.      0
ATOM   3641  CE  LYS A 237      56.823  28.277  43.516  1.00  0.00           C0.      0
ATOM   3642  HE2 LYS A 237      56.556  27.935  44.516  1.00  0.00           H0.      0
ATOM   3643  HE3 LYS A 237      57.787  27.939  43.134  1.00  0.00           H0.      0
ATOM   3644  NZ  LYS A 237      56.668  29.777  43.347  1.00  0.00           N0.      0
ATOM   3645  HZ1 LYS A 237      55.695  30.023  43.238  1.00  0.00           H0.      0
ATOM   3646  HZ2 LYS A 237      56.927  30.261  44.195  1.00  0.00           H0.      0
ATOM   3647  HZ3 LYS A 237      57.174  30.282  42.633  1.00  0.00           H0.      0
ATOM   3648  C   LYS A 237      51.846  30.155  41.483  1.00  0.00           C0.      0
ATOM   3649  O   LYS A 237      51.054  29.814  40.639  1.00  0.00           O0.      0
ATOM   3650  N   PHE A 238      52.416  31.381  41.527  1.00  0.00           N0.      0
ATOM   3651  H   PHE A 238      53.031  31.596  42.299  1.00  0.00           H0.      0
ATOM   3652  CA  PHE A 238      52.268  32.351  40.416  1.00  0.00           C0.      0
ATOM   3653  HA  PHE A 238      52.249  31.717  39.530  1.00  0.00           H0.      0
ATOM   3654  CB  PHE A 238      50.886  32.988  40.590  1.00  0.00           C0.      0
ATOM   3655  HB2 PHE A 238      50.793  33.779  39.846  1.00  0.00           H0.      0
ATOM   3656  HB3 PHE A 238      50.071  32.272  40.477  1.00  0.00           H0.      0
ATOM   3657  CG  PHE A 238      50.614  33.662  41.897  1.00  0.00           C0.      0
ATOM   3658  CD1 PHE A 238      49.857  33.016  42.902  1.00  0.00           C0.      0
ATOM   3659  HD1 PHE A 238      49.525  32.012  42.681  1.00  0.00           H0.      0
ATOM   3660  CE1 PHE A 238      49.675  33.626  44.156  1.00  0.00           C0.      0
ATOM   3661  HE1 PHE A 238      49.169  33.104  44.954  1.00  0.00           H0.      0
ATOM   3662  CZ  PHE A 238      50.220  34.940  44.347  1.00  0.00           C0.      0
ATOM   3663  HZ  PHE A 238      50.129  35.383  45.328  1.00  0.00           H0.      0
ATOM   3664  CE2 PHE A 238      50.815  35.683  43.326  1.00  0.00           C0.      0
ATOM   3665  HE2 PHE A 238      51.351  36.579  43.602  1.00  0.00           H0.      0
ATOM   3666  CD2 PHE A 238      50.939  35.026  42.081  1.00  0.00           C0.      0
ATOM   3667  HD2 PHE A 238      51.545  35.540  41.350  1.00  0.00           H0.      0
ATOM   3668  C   PHE A 238      53.465  33.334  40.357  1.00  0.00           C0.      0
ATOM   3669  O   PHE A 238      54.164  33.446  41.366  1.00  0.00           O0.      0
ATOM   3670  N   ARG A 239      53.578  34.005  39.205  1.00  0.00           N0.      0
ATOM   3671  H   ARG A 239      52.943  33.862  38.433  1.00  0.00           H0.      0
ATOM   3672  CA  ARG A 239      54.541  35.129  39.005  1.00  0.00           C0.      0
ATOM   3673  HA  ARG A 239      54.838  35.303  40.040  1.00  0.00           H0.      0
ATOM   3674  CB  ARG A 239      55.673  34.798  38.061  1.00  0.00           C0.      0
ATOM   3675  HB2 ARG A 239      55.181  34.367  37.189  1.00  0.00           H0.      0
ATOM   3676  HB3 ARG A 239      56.128  35.760  37.824  1.00  0.00           H0.      0
ATOM   3677  CG  ARG A 239      56.585  33.746  38.684  1.00  0.00           C0.      0
ATOM   3678  HG2 ARG A 239      57.064  34.179  39.562  1.00  0.00           H0.      0
ATOM   3679  HG3 ARG A 239      55.964  32.874  38.888  1.00  0.00           H0.      0
ATOM   3680  CD  ARG A 239      57.515  33.269  37.659  1.00  0.00           C0.      0
ATOM   3681  HD2 ARG A 239      56.925  32.680  36.957  1.00  0.00           H0.      0
ATOM   3682  HD3 ARG A 239      58.004  34.037  37.060  1.00  0.00           H0.      0
ATOM   3683  NE  ARG A 239      58.463  32.358  38.314  1.00  0.00           N0.      0
ATOM   3684  HE  ARG A 239      58.234  31.387  38.470  1.00  0.00           H0.      0
ATOM   3685  CZ  ARG A 239      59.794  32.625  38.477  1.00  0.00           C0.      0
ATOM   3686  NH1 ARG A 239      60.384  33.751  38.411  1.00  0.00           N0.      0
ATOM   3687 HH11 ARG A 239      59.895  34.634  38.364  1.00  0.00           H0.      0
ATOM   3688 HH12 ARG A 239      61.388  33.769  38.525  1.00  0.00           H0.      0
ATOM   3689  NH2 ARG A 239      60.509  31.591  38.714  1.00  0.00           N0.      0
ATOM   3690 HH21 ARG A 239      60.186  30.699  38.369  1.00  0.00           H0.      0
ATOM   3691 HH22 ARG A 239      61.494  31.652  38.928  1.00  0.00           H0.      0
ATOM   3692  C   ARG A 239      53.793  36.454  38.607  1.00  0.00           C0.      0
ATOM   3693  O   ARG A 239      52.888  36.397  37.774  1.00  0.00           O0.      0
ATOM   3694  N   LEU A 240      54.307  37.599  39.101  1.00  0.00           N0.      0
ATOM   3695  H   LEU A 240      55.050  37.470  39.773  1.00  0.00           H0.      0
ATOM   3696  CA  LEU A 240      53.699  38.902  38.910  1.00  0.00           C0.      0
ATOM   3697  HA  LEU A 240      52.983  38.874  38.088  1.00  0.00           H0.      0
ATOM   3698  CB  LEU A 240      52.958  39.380  40.236  1.00  0.00           C0.      0
ATOM   3699  HB2 LEU A 240      53.747  39.585  40.960  1.00  0.00           H0.      0
ATOM   3700  HB3 LEU A 240      52.475  40.324  39.982  1.00  0.00           H0.      0
ATOM   3701  CG  LEU A 240      51.841  38.544  40.741  1.00  0.00           C0.      0
ATOM   3702  HG  LEU A 240      52.293  37.622  41.105  1.00  0.00           H0.      0
ATOM   3703  CD1 LEU A 240      51.076  39.111  41.934  1.00  0.00           C0.      0
ATOM   3704 HD11 LEU A 240      51.852  39.487  42.602  1.00  0.00           H0.      0
ATOM   3705 HD12 LEU A 240      50.502  39.969  41.583  1.00  0.00           H0.      0
ATOM   3706 HD13 LEU A 240      50.418  38.350  42.353  1.00  0.00           H0.      0
ATOM   3707  CD2 LEU A 240      50.752  38.174  39.688  1.00  0.00           C0.      0
ATOM   3708 HD21 LEU A 240      50.104  37.396  40.092  1.00  0.00           H0.      0
ATOM   3709 HD22 LEU A 240      50.330  39.135  39.393  1.00  0.00           H0.      0
ATOM   3710 HD23 LEU A 240      51.175  37.791  38.760  1.00  0.00           H0.      0
ATOM   3711  C   LEU A 240      54.719  39.963  38.480  1.00  0.00           C0.      0
ATOM   3712  O   LEU A 240      55.833  39.874  39.105  1.00  0.00           O0.      0
ATOM   3713  N   SER A 241      54.424  40.946  37.585  1.00  0.00           N0.      0
ATOM   3714  H   SER A 241      53.444  41.157  37.457  1.00  0.00           H0.      0
ATOM   3715  CA  SER A 241      55.484  41.790  37.075  1.00  0.00           C0.      0
ATOM   3716  HA  SER A 241      56.374  41.711  37.698  1.00  0.00           H0.      0
ATOM   3717  CB  SER A 241      55.826  41.423  35.674  1.00  0.00           C0.      0
ATOM   3718  HB2 SER A 241      54.901  41.348  35.101  1.00  0.00           H0.      0
ATOM   3719  HB3 SER A 241      56.562  42.110  35.258  1.00  0.00           H0.      0
ATOM   3720  OG  SER A 241      56.472  40.159  35.662  1.00  0.00           O0.      0
ATOM   3721  HG  SER A 241      55.857  39.443  35.835  1.00  0.00           H0.      0
ATOM   3722  C   SER A 241      55.104  43.298  37.155  1.00  0.00           C0.      0
ATOM   3723  O   SER A 241      53.873  43.541  37.100  1.00  0.00           O0.      0
ATOM   3724  N   TYR A 242      56.000  44.336  37.240  1.00  0.00           N0.      0
ATOM   3725  H   TYR A 242      56.986  44.124  37.288  1.00  0.00           H0.      0
ATOM   3726  CA  TYR A 242      55.758  45.691  37.525  1.00  0.00           C0.      0
ATOM   3727  HA  TYR A 242      54.833  46.025  37.055  1.00  0.00           H0.      0
ATOM   3728  CB  TYR A 242      55.692  45.853  39.032  1.00  0.00           C0.      0
ATOM   3729  HB2 TYR A 242      56.689  45.948  39.462  1.00  0.00           H0.      0
ATOM   3730  HB3 TYR A 242      55.393  46.870  39.283  1.00  0.00           H0.      0
ATOM   3731  CG  TYR A 242      55.057  44.803  39.954  1.00  0.00           C0.      0
ATOM   3732  CD1 TYR A 242      53.836  45.114  40.535  1.00  0.00           C0.      0
ATOM   3733  HD1 TYR A 242      53.359  46.042  40.255  1.00  0.00           H0.      0
ATOM   3734  CE1 TYR A 242      53.207  44.246  41.395  1.00  0.00           C0.      0
ATOM   3735  HE1 TYR A 242      52.198  44.331  41.769  1.00  0.00           H0.      0
ATOM   3736  CZ  TYR A 242      53.802  43.077  41.787  1.00  0.00           C0.      0
ATOM   3737  OH  TYR A 242      53.101  42.084  42.469  1.00  0.00           O0.      0
ATOM   3738  HH  TYR A 242      53.571  41.686  43.205  1.00  0.00           H0.      0
ATOM   3739  CE2 TYR A 242      55.101  42.710  41.250  1.00  0.00           C0.      0
ATOM   3740  HE2 TYR A 242      55.491  41.720  41.436  1.00  0.00           H0.      0
ATOM   3741  CD2 TYR A 242      55.684  43.544  40.273  1.00  0.00           C0.      0
ATOM   3742  HD2 TYR A 242      56.614  43.213  39.834  1.00  0.00           H0.      0
ATOM   3743  C   TYR A 242      56.866  46.606  37.043  1.00  0.00           C0.      0
ATOM   3744  O   TYR A 242      58.012  46.267  37.015  1.00  0.00           O0.      0
ATOM   3745  N   TYR A 243      56.515  47.828  36.667  1.00  0.00           N0.      0
ATOM   3746  H   TYR A 243      55.577  48.125  36.899  1.00  0.00           H0.      0
ATOM   3747  CA  TYR A 243      57.454  48.876  36.262  1.00  0.00           C0.      0
ATOM   3748  HA  TYR A 243      58.322  48.404  35.801  1.00  0.00           H0.      0
ATOM   3749  CB  TYR A 243      56.875  49.827  35.148  1.00  0.00           C0.      0
ATOM   3750  HB2 TYR A 243      56.716  49.304  34.205  1.00  0.00           H0.      0
ATOM   3751  HB3 TYR A 243      55.925  50.299  35.401  1.00  0.00           H0.      0
ATOM   3752  CG  TYR A 243      57.799  50.987  34.885  1.00  0.00           C0.      0
ATOM   3753  CD1 TYR A 243      57.682  52.115  35.720  1.00  0.00           C0.      0
ATOM   3754  HD1 TYR A 243      57.051  52.154  36.595  1.00  0.00           H0.      0
ATOM   3755  CE1 TYR A 243      58.499  53.210  35.554  1.00  0.00           C0.      0
ATOM   3756  HE1 TYR A 243      58.376  54.052  36.219  1.00  0.00           H0.      0
ATOM   3757  CZ  TYR A 243      59.556  53.207  34.596  1.00  0.00           C0.      0
ATOM   3758  OH  TYR A 243      60.447  54.229  34.524  1.00  0.00           O0.      0
ATOM   3759  HH  TYR A 243      61.058  54.078  33.799  1.00  0.00           H0.      0
ATOM   3760  CE2 TYR A 243      59.712  52.070  33.793  1.00  0.00           C0.      0
ATOM   3761  HE2 TYR A 243      60.507  52.013  33.064  1.00  0.00           H0.      0
ATOM   3762  CD2 TYR A 243      58.756  50.991  33.842  1.00  0.00           C0.      0
ATOM   3763  HD2 TYR A 243      58.744  50.161  33.150  1.00  0.00           H0.      0
ATOM   3764  C   TYR A 243      57.841  49.596  37.526  1.00  0.00           C0.      0
ATOM   3765  O   TYR A 243      56.963  49.893  38.320  1.00  0.00           O0.      0
ATOM   3766  N   PRO A 244      59.122  49.874  37.789  1.00  0.00           N0.      0
ATOM   3767  CD  PRO A 244      60.285  49.621  36.907  1.00  0.00           C0.      0
ATOM   3768  HD2 PRO A 244      60.033  50.033  35.930  1.00  0.00           H0.      0
ATOM   3769  HD3 PRO A 244      60.453  48.552  36.775  1.00  0.00           H0.      0
ATOM   3770  CG  PRO A 244      61.525  50.173  37.549  1.00  0.00           C0.      0
ATOM   3771  HG2 PRO A 244      61.619  51.079  36.951  1.00  0.00           H0.      0
ATOM   3772  HG3 PRO A 244      62.332  49.441  37.517  1.00  0.00           H0.      0
ATOM   3773  CB  PRO A 244      61.057  50.353  39.051  1.00  0.00           C0.      0
ATOM   3774  HB2 PRO A 244      61.602  51.096  39.634  1.00  0.00           H0.      0
ATOM   3775  HB3 PRO A 244      61.174  49.417  39.597  1.00  0.00           H0.      0
ATOM   3776  CA  PRO A 244      59.570  50.565  38.998  1.00  0.00           C0.      0
ATOM   3777  HA  PRO A 244      59.276  50.172  39.971  1.00  0.00           H0.      0
ATOM   3778  C   PRO A 244      59.272  52.116  38.966  1.00  0.00           C0.      0
ATOM   3779  O   PRO A 244      60.049  52.865  38.323  1.00  0.00           O0.      0
ATOM   3780  N   HIE A 245      58.259  52.526  39.703  1.00  0.00           N0.      0
ATOM   3781  H   HIE A 245      57.640  51.850  40.127  1.00  0.00           H0.      0
ATOM   3782  CA  HIE A 245      58.134  53.978  40.021  1.00  0.00           C0.      0
ATOM   3783  HA  HIE A 245      58.501  54.472  39.121  1.00  0.00           H0.      0
ATOM   3784  CB  HIE A 245      56.683  54.436  40.313  1.00  0.00           C0.      0
ATOM   3785  HB2 HIE A 245      56.400  53.881  41.207  1.00  0.00           H0.      0
ATOM   3786  HB3 HIE A 245      56.631  55.499  40.551  1.00  0.00           H0.      0
ATOM   3787  CG  HIE A 245      55.817  54.187  39.077  1.00  0.00           C0.      0
ATOM   3788  ND1 HIE A 245      55.586  55.120  38.088  1.00  0.00           N0.      0
ATOM   3789  CE1 HIE A 245      54.837  54.565  37.081  1.00  0.00           C0.      0
ATOM   3790  HE1 HIE A 245      54.560  54.998  36.131  1.00  0.00           H0.      0
ATOM   3791  NE2 HIE A 245      54.746  53.282  37.366  1.00  0.00           N0.      0
ATOM   3792  HE2 HIE A 245      54.312  52.675  36.685  1.00  0.00           H0.      0
ATOM   3793  CD2 HIE A 245      55.164  53.023  38.675  1.00  0.00           C0.      0
ATOM   3794  HD2 HIE A 245      55.244  52.037  39.110  1.00  0.00           H0.      0
ATOM   3795  C   HIE A 245      59.029  54.563  41.085  1.00  0.00           C0.      0
ATOM   3796  O   HIE A 245      59.587  53.869  41.996  1.00  0.00           O0.      0
ATOM   3797  N   CYS A 246      59.125  55.942  41.089  1.00  0.00           N0.      0
ATOM   3798  H   CYS A 246      58.752  56.502  40.336  1.00  0.00           H0.      0
ATOM   3799  CA  CYS A 246      59.931  56.738  42.032  1.00  0.00           C0.      0
ATOM   3800  HA  CYS A 246      60.165  56.147  42.918  1.00  0.00           H0.      0
ATOM   3801  CB  CYS A 246      61.270  56.961  41.327  1.00  0.00           C0.      0
ATOM   3802  HB2 CYS A 246      61.884  56.067  41.216  1.00  0.00           H0.      0
ATOM   3803  HB3 CYS A 246      61.077  57.439  40.367  1.00  0.00           H0.      0
ATOM   3804  SG  CYS A 246      62.108  58.142  42.409  1.00  0.00           S0.      0
ATOM   3805  HG  CYS A 246      62.226  57.381  43.501  1.00  0.00           H0.      0
ATOM   3806  C   CYS A 246      59.221  58.071  42.391  1.00  0.00           C0.      0
ATOM   3807  O   CYS A 246      58.826  58.826  41.513  1.00  0.00           O0.      0
ATOM   3808  N   LEU A 247      59.019  58.289  43.729  1.00  0.00           N0.      0
ATOM   3809  H   LEU A 247      59.389  57.616  44.384  1.00  0.00           H0.      0
ATOM   3810  CA  LEU A 247      58.331  59.499  44.252  1.00  0.00           C0.      0
ATOM   3811  HA  LEU A 247      57.293  59.495  43.919  1.00  0.00           H0.      0
ATOM   3812  CB  LEU A 247      58.519  59.504  45.793  1.00  0.00           C0.      0
ATOM   3813  HB2 LEU A 247      58.266  58.531  46.215  1.00  0.00           H0.      0
ATOM   3814  HB3 LEU A 247      59.580  59.515  46.045  1.00  0.00           H0.      0
ATOM   3815  CG  LEU A 247      57.827  60.599  46.549  1.00  0.00           C0.      0
ATOM   3816  HG  LEU A 247      58.257  61.597  46.471  1.00  0.00           H0.      0
ATOM   3817  CD1 LEU A 247      56.409  60.738  46.142  1.00  0.00           C0.      0
ATOM   3818 HD11 LEU A 247      55.817  61.450  46.716  1.00  0.00           H0.      0
ATOM   3819 HD12 LEU A 247      56.367  60.914  45.067  1.00  0.00           H0.      0
ATOM   3820 HD13 LEU A 247      55.883  59.785  46.206  1.00  0.00           H0.      0
ATOM   3821  CD2 LEU A 247      57.792  60.288  48.090  1.00  0.00           C0.      0
ATOM   3822 HD21 LEU A 247      57.449  59.273  48.288  1.00  0.00           H0.      0
ATOM   3823 HD22 LEU A 247      58.853  60.291  48.341  1.00  0.00           H0.      0
ATOM   3824 HD23 LEU A 247      57.290  60.990  48.755  1.00  0.00           H0.      0
ATOM   3825  C   LEU A 247      58.720  60.906  43.611  1.00  0.00           C0.      0
ATOM   3826  O   LEU A 247      57.864  61.787  43.432  1.00  0.00           O0.      0
ATOM   3827  N   ALA A 248      60.005  61.119  43.220  1.00  0.00           N0.      0
ATOM   3828  H   ALA A 248      60.712  60.425  43.416  1.00  0.00           H0.      0
ATOM   3829  CA  ALA A 248      60.416  62.228  42.413  1.00  0.00           C0.      0
ATOM   3830  HA  ALA A 248      60.189  63.148  42.952  1.00  0.00           H0.      0
ATOM   3831  CB  ALA A 248      61.892  62.249  42.137  1.00  0.00           C0.      0
ATOM   3832  HB1 ALA A 248      62.118  63.251  41.771  1.00  0.00           H0.      0
ATOM   3833  HB2 ALA A 248      62.505  62.139  43.032  1.00  0.00           H0.      0
ATOM   3834  HB3 ALA A 248      62.069  61.516  41.351  1.00  0.00           H0.      0
ATOM   3835  C   ALA A 248      59.617  62.244  41.113  1.00  0.00           C0.      0
ATOM   3836  O   ALA A 248      58.906  63.221  40.928  1.00  0.00           O0.      0
ATOM   3837  N   SER A 249      59.637  61.182  40.274  1.00  0.00           N0.      0
ATOM   3838  H   SER A 249      60.050  60.297  40.533  1.00  0.00           H0.      0
ATOM   3839  CA  SER A 249      58.997  61.317  38.922  1.00  0.00           C0.      0
ATOM   3840  HA  SER A 249      59.079  62.348  38.578  1.00  0.00           H0.      0
ATOM   3841  CB  SER A 249      59.641  60.322  37.936  1.00  0.00           C0.      0
ATOM   3842  HB2 SER A 249      59.132  60.270  36.973  1.00  0.00           H0.      0
ATOM   3843  HB3 SER A 249      60.682  60.604  37.781  1.00  0.00           H0.      0
ATOM   3844  OG  SER A 249      59.739  58.972  38.439  1.00  0.00           O0.      0
ATOM   3845  HG  SER A 249      58.926  58.469  38.352  1.00  0.00           H0.      0
ATOM   3846  C   SER A 249      57.488  61.063  39.049  1.00  0.00           C0.      0
ATOM   3847  O   SER A 249      56.666  61.724  38.347  1.00  0.00           O0.      0
ATOM   3848  N   PHE A 250      57.019  60.320  40.038  1.00  0.00           N0.      0
ATOM   3849  H   PHE A 250      57.697  60.022  40.724  1.00  0.00           H0.      0
ATOM   3850  CA  PHE A 250      55.586  60.132  40.346  1.00  0.00           C0.      0
ATOM   3851  HA  PHE A 250      55.086  59.911  39.402  1.00  0.00           H0.      0
ATOM   3852  CB  PHE A 250      55.481  58.895  41.280  1.00  0.00           C0.      0
ATOM   3853  HB2 PHE A 250      56.201  58.090  41.132  1.00  0.00           H0.      0
ATOM   3854  HB3 PHE A 250      55.622  59.305  42.280  1.00  0.00           H0.      0
ATOM   3855  CG  PHE A 250      54.167  58.196  41.156  1.00  0.00           C0.      0
ATOM   3856  CD1 PHE A 250      53.041  58.620  41.795  1.00  0.00           C0.      0
ATOM   3857  HD1 PHE A 250      53.075  59.513  42.401  1.00  0.00           H0.      0
ATOM   3858  CE1 PHE A 250      51.752  58.051  41.589  1.00  0.00           C0.      0
ATOM   3859  HE1 PHE A 250      50.918  58.550  42.060  1.00  0.00           H0.      0
ATOM   3860  CZ  PHE A 250      51.595  57.047  40.582  1.00  0.00           C0.      0
ATOM   3861  HZ  PHE A 250      50.632  56.615  40.352  1.00  0.00           H0.      0
ATOM   3862  CE2 PHE A 250      52.735  56.657  39.847  1.00  0.00           C0.      0
ATOM   3863  HE2 PHE A 250      52.713  55.964  39.019  1.00  0.00           H0.      0
ATOM   3864  CD2 PHE A 250      54.011  57.276  40.154  1.00  0.00           C0.      0
ATOM   3865  HD2 PHE A 250      54.834  56.900  39.564  1.00  0.00           H0.      0
ATOM   3866  C   PHE A 250      54.783  61.398  40.843  1.00  0.00           C0.      0
ATOM   3867  O   PHE A 250      53.646  61.583  40.371  1.00  0.00           O0.      0
ATOM   3868  N   THR A 251      55.460  62.328  41.504  1.00  0.00           N0.      0
ATOM   3869  H   THR A 251      56.275  61.994  41.998  1.00  0.00           H0.      0
ATOM   3870  CA  THR A 251      54.899  63.671  41.760  1.00  0.00           C0.      0
ATOM   3871  HA  THR A 251      53.944  63.531  42.266  1.00  0.00           H0.      0
ATOM   3872  CB  THR A 251      55.755  64.468  42.754  1.00  0.00           C0.      0
ATOM   3873  HB  THR A 251      56.779  64.140  42.571  1.00  0.00           H0.      0
ATOM   3874  CG2 THR A 251      55.590  65.971  42.844  1.00  0.00           C0.      0
ATOM   3875 HG21 THR A 251      55.917  66.363  41.881  1.00  0.00           H0.      0
ATOM   3876 HG22 THR A 251      54.544  66.210  43.035  1.00  0.00           H0.      0
ATOM   3877 HG23 THR A 251      56.051  66.412  43.728  1.00  0.00           H0.      0
ATOM   3878  OG1 THR A 251      55.498  64.108  44.093  1.00  0.00           O0.      0
ATOM   3879  HG1 THR A 251      56.358  64.152  44.517  1.00  0.00           H0.      0
ATOM   3880  C   THR A 251      54.590  64.440  40.435  1.00  0.00           C0.      0
ATOM   3881  O   THR A 251      53.564  65.099  40.361  1.00  0.00           O0.      0
ATOM   3882  N   GLU A 252      55.439  64.442  39.401  1.00  0.00           N0.      0
ATOM   3883  H   GLU A 252      56.321  63.966  39.526  1.00  0.00           H0.      0
ATOM   3884  CA  GLU A 252      55.284  65.127  38.081  1.00  0.00           C0.      0
ATOM   3885  HA  GLU A 252      55.019  66.165  38.282  1.00  0.00           H0.      0
ATOM   3886  CB  GLU A 252      56.615  65.110  37.328  1.00  0.00           C0.      0
ATOM   3887  HB2 GLU A 252      56.797  64.090  36.987  1.00  0.00           H0.      0
ATOM   3888  HB3 GLU A 252      56.466  65.768  36.472  1.00  0.00           H0.      0
ATOM   3889  CG  GLU A 252      57.737  65.709  38.206  1.00  0.00           C0.      0
ATOM   3890  HG2 GLU A 252      57.525  66.778  38.228  1.00  0.00           H0.      0
ATOM   3891  HG3 GLU A 252      57.801  65.390  39.246  1.00  0.00           H0.      0
ATOM   3892  CD  GLU A 252      59.226  65.385  37.736  1.00  0.00           C0.      0
ATOM   3893  OE1 GLU A 252      60.228  65.832  38.332  1.00  0.00           O0.      0
ATOM   3894  OE2 GLU A 252      59.250  64.741  36.696  1.00  0.00           O0.      0
ATOM   3895  C   GLU A 252      54.072  64.589  37.285  1.00  0.00           C0.      0
ATOM   3896  O   GLU A 252      53.114  65.277  36.968  1.00  0.00           O0.      0
ATOM   3897  N   LEU A 253      54.151  63.265  37.094  1.00  0.00           N0.      0
ATOM   3898  H   LEU A 253      55.035  62.822  37.299  1.00  0.00           H0.      0
ATOM   3899  CA  LEU A 253      53.134  62.426  36.519  1.00  0.00           C0.      0
ATOM   3900  HA  LEU A 253      53.058  62.760  35.484  1.00  0.00           H0.      0
ATOM   3901  CB  LEU A 253      53.739  61.002  36.582  1.00  0.00           C0.      0
ATOM   3902  HB2 LEU A 253      54.556  61.136  35.874  1.00  0.00           H0.      0
ATOM   3903  HB3 LEU A 253      54.124  60.834  37.588  1.00  0.00           H0.      0
ATOM   3904  CG  LEU A 253      52.879  59.829  36.173  1.00  0.00           C0.      0
ATOM   3905  HG  LEU A 253      51.976  59.963  36.768  1.00  0.00           H0.      0
ATOM   3906  CD1 LEU A 253      52.497  59.951  34.738  1.00  0.00           C0.      0
ATOM   3907 HD11 LEU A 253      51.896  60.856  34.649  1.00  0.00           H0.      0
ATOM   3908 HD12 LEU A 253      53.405  60.047  34.143  1.00  0.00           H0.      0
ATOM   3909 HD13 LEU A 253      51.954  59.028  34.534  1.00  0.00           H0.      0
ATOM   3910  CD2 LEU A 253      53.372  58.492  36.465  1.00  0.00           C0.      0
ATOM   3911 HD21 LEU A 253      53.418  58.239  37.524  1.00  0.00           H0.      0
ATOM   3912 HD22 LEU A 253      52.684  57.775  36.016  1.00  0.00           H0.      0
ATOM   3913 HD23 LEU A 253      54.361  58.370  36.024  1.00  0.00           H0.      0
ATOM   3914  C   LEU A 253      51.727  62.608  37.147  1.00  0.00           C0.      0
ATOM   3915  O   LEU A 253      50.779  62.873  36.366  1.00  0.00           O0.      0
ATOM   3916  N   VAL A 254      51.422  62.458  38.448  1.00  0.00           N0.      0
ATOM   3917  H   VAL A 254      52.116  62.128  39.102  1.00  0.00           H0.      0
ATOM   3918  CA  VAL A 254      50.059  62.669  38.995  1.00  0.00           C0.      0
ATOM   3919  HA  VAL A 254      49.508  61.973  38.363  1.00  0.00           H0.      0
ATOM   3920  CB  VAL A 254      49.856  62.138  40.427  1.00  0.00           C0.      0
ATOM   3921  HB  VAL A 254      48.798  62.164  40.688  1.00  0.00           H0.      0
ATOM   3922  CG1 VAL A 254      50.263  60.709  40.507  1.00  0.00           C0.      0
ATOM   3923 HG11 VAL A 254      50.058  60.427  41.540  1.00  0.00           H0.      0
ATOM   3924 HG12 VAL A 254      49.795  59.949  39.881  1.00  0.00           H0.      0
ATOM   3925 HG13 VAL A 254      51.333  60.508  40.467  1.00  0.00           H0.      0
ATOM   3926  CG2 VAL A 254      50.774  62.973  41.412  1.00  0.00           C0.      0
ATOM   3927 HG21 VAL A 254      50.746  62.524  42.405  1.00  0.00           H0.      0
ATOM   3928 HG22 VAL A 254      51.768  62.935  40.966  1.00  0.00           H0.      0
ATOM   3929 HG23 VAL A 254      50.476  64.011  41.561  1.00  0.00           H0.      0
ATOM   3930  C   VAL A 254      49.475  64.108  38.845  1.00  0.00           C0.      0
ATOM   3931  O   VAL A 254      48.236  64.226  38.990  1.00  0.00           O0.      0
ATOM   3932  N   GLN A 255      50.241  65.178  38.551  1.00  0.00           N0.      0
ATOM   3933  H   GLN A 255      51.183  64.947  38.269  1.00  0.00           H0.      0
ATOM   3934  CA  GLN A 255      49.815  66.599  38.469  1.00  0.00           C0.      0
ATOM   3935  HA  GLN A 255      48.772  66.652  38.780  1.00  0.00           H0.      0
ATOM   3936  CB  GLN A 255      50.764  67.493  39.238  1.00  0.00           C0.      0
ATOM   3937  HB2 GLN A 255      51.745  67.283  38.812  1.00  0.00           H0.      0
ATOM   3938  HB3 GLN A 255      50.608  68.545  38.999  1.00  0.00           H0.      0
ATOM   3939  CG  GLN A 255      50.816  67.207  40.715  1.00  0.00           C0.      0
ATOM   3940  HG2 GLN A 255      49.861  67.344  41.224  1.00  0.00           H0.      0
ATOM   3941  HG3 GLN A 255      51.044  66.150  40.846  1.00  0.00           H0.      0
ATOM   3942  CD  GLN A 255      51.762  68.199  41.435  1.00  0.00           C0.      0
ATOM   3943  OE1 GLN A 255      51.408  69.348  41.632  1.00  0.00           O0.      0
ATOM   3944  NE2 GLN A 255      53.043  67.887  41.566  1.00  0.00           N0.      0
ATOM   3945 HE21 GLN A 255      53.571  68.496  42.175  1.00  0.00           H0.      0
ATOM   3946 HE22 GLN A 255      53.316  66.925  41.424  1.00  0.00           H0.      0
ATOM   3947  C   GLN A 255      49.696  66.955  36.956  1.00  0.00           C0.      0
ATOM   3948  O   GLN A 255      48.716  67.650  36.540  1.00  0.00           O0.      0
ATOM   3949  N   GLU A 256      50.608  66.441  36.178  1.00  0.00           N0.      0
ATOM   3950  H   GLU A 256      51.283  65.807  36.580  1.00  0.00           H0.      0
ATOM   3951  CA  GLU A 256      50.601  66.549  34.718  1.00  0.00           C0.      0
ATOM   3952  HA  GLU A 256      50.615  67.571  34.341  1.00  0.00           H0.      0
ATOM   3953  CB  GLU A 256      51.803  65.745  34.217  1.00  0.00           C0.      0
ATOM   3954  HB2 GLU A 256      52.698  66.195  34.645  1.00  0.00           H0.      0
ATOM   3955  HB3 GLU A 256      51.537  64.745  34.561  1.00  0.00           H0.      0
ATOM   3956  CG  GLU A 256      52.085  65.728  32.658  1.00  0.00           C0.      0
ATOM   3957  HG2 GLU A 256      53.002  65.171  32.466  1.00  0.00           H0.      0
ATOM   3958  HG3 GLU A 256      51.326  65.071  32.235  1.00  0.00           H0.      0
ATOM   3959  CD  GLU A 256      52.158  67.051  31.853  1.00  0.00           C0.      0
ATOM   3960  OE1 GLU A 256      51.926  67.055  30.622  1.00  0.00           O0.      0
ATOM   3961  OE2 GLU A 256      52.308  68.102  32.508  1.00  0.00           O0.      0
ATOM   3962  C   GLU A 256      49.288  66.007  34.109  1.00  0.00           C0.      0
ATOM   3963  O   GLU A 256      48.812  66.506  33.071  1.00  0.00           O0.      0
ATOM   3964  N   ALA A 257      48.663  65.035  34.884  1.00  0.00           N0.      0
ATOM   3965  H   ALA A 257      49.070  64.798  35.778  1.00  0.00           H0.      0
ATOM   3966  CA  ALA A 257      47.419  64.342  34.484  1.00  0.00           C0.      0
ATOM   3967  HA  ALA A 257      47.743  63.865  33.559  1.00  0.00           H0.      0
ATOM   3968  CB  ALA A 257      47.070  63.417  35.609  1.00  0.00           C0.      0
ATOM   3969  HB1 ALA A 257      46.190  62.857  35.291  1.00  0.00           H0.      0
ATOM   3970  HB2 ALA A 257      47.912  62.827  35.970  1.00  0.00           H0.      0
ATOM   3971  HB3 ALA A 257      46.704  64.045  36.421  1.00  0.00           H0.      0
ATOM   3972  C   ALA A 257      46.306  65.385  34.282  1.00  0.00           C0.      0
ATOM   3973  O   ALA A 257      45.417  65.093  33.446  1.00  0.00           O0.      0
ATOM   3974  N   PHE A 258      46.276  66.483  35.054  1.00  0.00           N0.      0
ATOM   3975  H   PHE A 258      46.932  66.633  35.807  1.00  0.00           H0.      0
ATOM   3976  CA  PHE A 258      45.186  67.470  35.112  1.00  0.00           C0.      0
ATOM   3977  HA  PHE A 258      44.297  67.024  34.666  1.00  0.00           H0.      0
ATOM   3978  CB  PHE A 258      44.903  67.784  36.560  1.00  0.00           C0.      0
ATOM   3979  HB2 PHE A 258      45.823  68.180  36.990  1.00  0.00           H0.      0
ATOM   3980  HB3 PHE A 258      44.047  68.453  36.649  1.00  0.00           H0.      0
ATOM   3981  CG  PHE A 258      44.424  66.575  37.333  1.00  0.00           C0.      0
ATOM   3982  CD1 PHE A 258      43.079  66.237  37.251  1.00  0.00           C0.      0
ATOM   3983  HD1 PHE A 258      42.321  66.835  36.767  1.00  0.00           H0.      0
ATOM   3984  CE1 PHE A 258      42.638  65.072  37.810  1.00  0.00           C0.      0
ATOM   3985  HE1 PHE A 258      41.587  64.833  37.742  1.00  0.00           H0.      0
ATOM   3986  CZ  PHE A 258      43.474  64.303  38.564  1.00  0.00           C0.      0
ATOM   3987  HZ  PHE A 258      43.096  63.453  39.113  1.00  0.00           H0.      0
ATOM   3988  CE2 PHE A 258      44.851  64.575  38.619  1.00  0.00           C0.      0
ATOM   3989  HE2 PHE A 258      45.498  63.932  39.197  1.00  0.00           H0.      0
ATOM   3990  CD2 PHE A 258      45.330  65.733  38.024  1.00  0.00           C0.      0
ATOM   3991  HD2 PHE A 258      46.384  65.968  37.977  1.00  0.00           H0.      0
ATOM   3992  C   PHE A 258      45.694  68.736  34.313  1.00  0.00           C0.      0
ATOM   3993  O   PHE A 258      44.931  69.668  34.155  1.00  0.00           O0.      0
ATOM   3994  N   GLY A 259      46.946  68.755  33.847  1.00  0.00           N0.      0
ATOM   3995  H   GLY A 259      47.422  67.864  33.816  1.00  0.00           H0.      0
ATOM   3996  CA  GLY A 259      47.538  70.001  33.425  1.00  0.00           C0.      0
ATOM   3997  HA2 GLY A 259      48.415  69.831  32.801  1.00  0.00           H0.      0
ATOM   3998  HA3 GLY A 259      46.812  70.546  32.821  1.00  0.00           H0.      0
ATOM   3999  C   GLY A 259      47.828  70.942  34.575  1.00  0.00           C0.      0
ATOM   4000  O   GLY A 259      47.687  72.129  34.391  1.00  0.00           O0.      0
ATOM   4001  N   GLY A 260      48.383  70.411  35.692  1.00  0.00           N0.      0
ATOM   4002  H   GLY A 260      48.457  69.409  35.790  1.00  0.00           H0.      0
ATOM   4003  CA  GLY A 260      48.867  71.269  36.757  1.00  0.00           C0.      0
ATOM   4004  HA2 GLY A 260      49.584  70.700  37.348  1.00  0.00           H0.      0
ATOM   4005  HA3 GLY A 260      49.337  72.109  36.245  1.00  0.00           H0.      0
ATOM   4006  C   GLY A 260      47.808  71.918  37.758  1.00  0.00           C0.      0
ATOM   4007  O   GLY A 260      48.014  72.124  38.931  1.00  0.00           O0.      0
ATOM   4008  N   ARG A 261      46.609  72.006  37.279  1.00  0.00           N0.      0
ATOM   4009  H   ARG A 261      46.513  71.824  36.291  1.00  0.00           H0.      0
ATOM   4010  CA  ARG A 261      45.440  72.596  38.072  1.00  0.00           C0.      0
ATOM   4011  HA  ARG A 261      45.909  73.386  38.658  1.00  0.00           H0.      0
ATOM   4012  CB  ARG A 261      44.442  73.241  37.094  1.00  0.00           C0.      0
ATOM   4013  HB2 ARG A 261      43.843  72.446  36.649  1.00  0.00           H0.      0
ATOM   4014  HB3 ARG A 261      43.693  73.791  37.664  1.00  0.00           H0.      0
ATOM   4015  CG  ARG A 261      44.961  74.176  36.015  1.00  0.00           C0.      0
ATOM   4016  HG2 ARG A 261      45.660  74.860  36.495  1.00  0.00           H0.      0
ATOM   4017  HG3 ARG A 261      45.466  73.509  35.317  1.00  0.00           H0.      0
ATOM   4018  CD  ARG A 261      43.752  74.840  35.268  1.00  0.00           C0.      0
ATOM   4019  HD2 ARG A 261      43.400  75.607  35.958  1.00  0.00           H0.      0
ATOM   4020  HD3 ARG A 261      44.109  75.459  34.444  1.00  0.00           H0.      0
ATOM   4021  NE  ARG A 261      42.720  73.885  34.805  1.00  0.00           N0.      0
ATOM   4022  HE  ARG A 261      43.012  73.169  34.156  1.00  0.00           H0.      0
ATOM   4023  CZ  ARG A 261      41.392  73.926  34.959  1.00  0.00           C0.      0
ATOM   4024  NH1 ARG A 261      40.586  73.140  34.315  1.00  0.00           N0.      0
ATOM   4025 HH11 ARG A 261      40.894  72.397  33.704  1.00  0.00           H0.      0
ATOM   4026 HH12 ARG A 261      39.608  73.387  34.380  1.00  0.00           H0.      0
ATOM   4027  NH2 ARG A 261      40.846  74.810  35.742  1.00  0.00           N0.      0
ATOM   4028 HH21 ARG A 261      41.370  75.513  36.243  1.00  0.00           H0.      0
ATOM   4029 HH22 ARG A 261      39.855  74.962  35.863  1.00  0.00           H0.      0
ATOM   4030  C   ARG A 261      44.817  71.522  38.942  1.00  0.00           C0.      0
ATOM   4031  O   ARG A 261      43.677  71.187  38.802  1.00  0.00           O0.      0
ATOM   4032  N   CYS A 262      45.582  71.002  39.907  1.00  0.00           N0.      0
ATOM   4033  H   CYS A 262      46.520  71.374  39.941  1.00  0.00           H0.      0
ATOM   4034  CA  CYS A 262      45.246  70.163  41.051  1.00  0.00           C0.      0
ATOM   4035  HA  CYS A 262      44.202  70.322  41.321  1.00  0.00           H0.      0
ATOM   4036  CB  CYS A 262      45.417  68.640  40.676  1.00  0.00           C0.      0
ATOM   4037  HB2 CYS A 262      44.988  68.026  41.468  1.00  0.00           H0.      0
ATOM   4038  HB3 CYS A 262      44.969  68.452  39.700  1.00  0.00           H0.      0
ATOM   4039  SG  CYS A 262      47.148  68.331  40.515  1.00  0.00           S0.      0
ATOM   4040  HG  CYS A 262      47.522  68.943  41.642  1.00  0.00           H0.      0
ATOM   4041  C   CYS A 262      46.070  70.585  42.249  1.00  0.00           C0.      0
ATOM   4042  O   CYS A 262      47.178  71.052  42.051  1.00  0.00           O0.      0
ATOM   4043  N   GLN A 263      45.570  70.265  43.433  1.00  0.00           N0.      0
ATOM   4044  H   GLN A 263      44.724  69.715  43.437  1.00  0.00           H0.      0
ATOM   4045  CA  GLN A 263      46.335  70.321  44.659  1.00  0.00           C0.      0
ATOM   4046  HA  GLN A 263      47.181  71.009  44.660  1.00  0.00           H0.      0
ATOM   4047  CB  GLN A 263      45.431  70.817  45.786  1.00  0.00           C0.      0
ATOM   4048  HB2 GLN A 263      45.364  71.856  45.465  1.00  0.00           H0.      0
ATOM   4049  HB3 GLN A 263      44.462  70.319  45.735  1.00  0.00           H0.      0
ATOM   4050  CG  GLN A 263      45.998  70.761  47.206  1.00  0.00           C0.      0
ATOM   4051  HG2 GLN A 263      47.087  70.753  47.256  1.00  0.00           H0.      0
ATOM   4052  HG3 GLN A 263      45.654  71.620  47.783  1.00  0.00           H0.      0
ATOM   4053  CD  GLN A 263      45.623  69.472  48.015  1.00  0.00           C0.      0
ATOM   4054  OE1 GLN A 263      44.661  68.781  47.680  1.00  0.00           O0.      0
ATOM   4055  NE2 GLN A 263      46.172  69.167  49.168  1.00  0.00           N0.      0
ATOM   4056 HE21 GLN A 263      45.740  68.363  49.600  1.00  0.00           H0.      0
ATOM   4057 HE22 GLN A 263      47.017  69.607  49.502  1.00  0.00           H0.      0
ATOM   4058  C   GLN A 263      46.873  68.868  44.939  1.00  0.00           C0.      0
ATOM   4059  O   GLN A 263      46.361  67.883  44.399  1.00  0.00           O0.      0
ATOM   4060  N   HID A 264      47.983  68.615  45.701  1.00  0.00           N0.      0
ATOM   4061  H   HID A 264      48.554  69.378  46.033  1.00  0.00           H0.      0
ATOM   4062  CA  HID A 264      48.577  67.282  46.029  1.00  0.00           C0.      0
ATOM   4063  HA  HID A 264      47.979  66.376  45.929  1.00  0.00           H0.      0
ATOM   4064  CB  HID A 264      49.673  67.035  44.930  1.00  0.00           C0.      0
ATOM   4065  HB2 HID A 264      49.164  66.926  43.972  1.00  0.00           H0.      0
ATOM   4066  HB3 HID A 264      50.283  67.918  44.737  1.00  0.00           H0.      0
ATOM   4067  CG  HID A 264      50.631  65.917  45.228  1.00  0.00           C0.      0
ATOM   4068  ND1 HID A 264      51.947  66.125  45.518  1.00  0.00           N0.      0
ATOM   4069  HD1 HID A 264      52.360  67.019  45.743  1.00  0.00           H0.      0
ATOM   4070  CE1 HID A 264      52.496  64.887  45.725  1.00  0.00           C0.      0
ATOM   4071  HE1 HID A 264      53.525  64.720  46.005  1.00  0.00           H0.      0
ATOM   4072  NE2 HID A 264      51.579  63.966  45.570  1.00  0.00           N0.      0
ATOM   4073  CD2 HID A 264      50.383  64.559  45.197  1.00  0.00           C0.      0
ATOM   4074  HD2 HID A 264      49.465  64.033  44.978  1.00  0.00           H0.      0
ATOM   4075  C   HID A 264      49.119  67.254  47.416  1.00  0.00           C0.      0
ATOM   4076  O   HID A 264      49.575  68.283  47.964  1.00  0.00           O0.      0
ATOM   4077  N   SER A 265      49.221  66.056  47.981  1.00  0.00           N0.      0
ATOM   4078  H   SER A 265      48.713  65.262  47.618  1.00  0.00           H0.      0
ATOM   4079  CA  SER A 265      49.898  65.644  49.252  1.00  0.00           C0.      0
ATOM   4080  HA  SER A 265      50.799  66.241  49.393  1.00  0.00           H0.      0
ATOM   4081  CB  SER A 265      48.934  66.065  50.312  1.00  0.00           C0.      0
ATOM   4082  HB2 SER A 265      48.372  66.972  50.090  1.00  0.00           H0.      0
ATOM   4083  HB3 SER A 265      48.099  65.365  50.313  1.00  0.00           H0.      0
ATOM   4084  OG  SER A 265      49.614  66.218  51.598  1.00  0.00           O0.      0
ATOM   4085  HG  SER A 265      50.271  66.917  51.553  1.00  0.00           H0.      0
ATOM   4086  C   SER A 265      50.149  64.140  49.227  1.00  0.00           C0.      0
ATOM   4087  O   SER A 265      49.519  63.406  48.483  1.00  0.00           O0.      0
ATOM   4088  N   VAL A 266      51.166  63.736  49.993  1.00  0.00           N0.      0
ATOM   4089  H   VAL A 266      51.520  64.434  50.631  1.00  0.00           H0.      0
ATOM   4090  CA  VAL A 266      51.627  62.324  50.113  1.00  0.00           C0.      0
ATOM   4091  HA  VAL A 266      50.848  61.698  49.678  1.00  0.00           H0.      0
ATOM   4092  CB  VAL A 266      52.923  62.135  49.184  1.00  0.00           C0.      0
ATOM   4093  HB  VAL A 266      52.798  62.525  48.174  1.00  0.00           H0.      0
ATOM   4094  CG1 VAL A 266      54.183  62.849  49.723  1.00  0.00           C0.      0
ATOM   4095 HG11 VAL A 266      54.024  63.924  49.803  1.00  0.00           H0.      0
ATOM   4096 HG12 VAL A 266      54.426  62.585  50.752  1.00  0.00           H0.      0
ATOM   4097 HG13 VAL A 266      55.065  62.593  49.136  1.00  0.00           H0.      0
ATOM   4098  CG2 VAL A 266      53.218  60.646  49.070  1.00  0.00           C0.      0
ATOM   4099 HG21 VAL A 266      54.119  60.549  48.465  1.00  0.00           H0.      0
ATOM   4100 HG22 VAL A 266      53.559  60.235  50.020  1.00  0.00           H0.      0
ATOM   4101 HG23 VAL A 266      52.508  60.056  48.491  1.00  0.00           H0.      0
ATOM   4102  C   VAL A 266      51.620  61.783  51.516  1.00  0.00           C0.      0
ATOM   4103  O   VAL A 266      51.962  62.469  52.492  1.00  0.00           O0.      0
ATOM   4104  N   LEU A 267      51.311  60.478  51.636  1.00  0.00           N0.      0
ATOM   4105  H   LEU A 267      50.920  59.985  50.846  1.00  0.00           H0.      0
ATOM   4106  CA  LEU A 267      51.527  59.688  52.915  1.00  0.00           C0.      0
ATOM   4107  HA  LEU A 267      51.836  60.302  53.761  1.00  0.00           H0.      0
ATOM   4108  CB  LEU A 267      50.119  59.112  53.386  1.00  0.00           C0.      0
ATOM   4109  HB2 LEU A 267      49.937  58.344  52.634  1.00  0.00           H0.      0
ATOM   4110  HB3 LEU A 267      50.162  58.783  54.424  1.00  0.00           H0.      0
ATOM   4111  CG  LEU A 267      48.968  60.116  53.421  1.00  0.00           C0.      0
ATOM   4112  HG  LEU A 267      48.956  60.845  52.610  1.00  0.00           H0.      0
ATOM   4113  CD1 LEU A 267      47.662  59.325  53.328  1.00  0.00           C0.      0
ATOM   4114 HD11 LEU A 267      46.878  60.071  53.203  1.00  0.00           H0.      0
ATOM   4115 HD12 LEU A 267      47.752  58.841  52.356  1.00  0.00           H0.      0
ATOM   4116 HD13 LEU A 267      47.497  58.703  54.208  1.00  0.00           H0.      0
ATOM   4117  CD2 LEU A 267      48.958  60.964  54.701  1.00  0.00           C0.      0
ATOM   4118 HD21 LEU A 267      48.811  60.380  55.609  1.00  0.00           H0.      0
ATOM   4119 HD22 LEU A 267      49.841  61.584  54.854  1.00  0.00           H0.      0
ATOM   4120 HD23 LEU A 267      48.143  61.663  54.513  1.00  0.00           H0.      0
ATOM   4121  C   LEU A 267      52.582  58.525  52.683  1.00  0.00           C0.      0
ATOM   4122  O   LEU A 267      52.725  58.057  51.562  1.00  0.00           O0.      0
ATOM   4123  N   GLY A 268      53.125  57.921  53.714  1.00  0.00           N0.      0
ATOM   4124  H   GLY A 268      52.733  58.196  54.603  1.00  0.00           H0.      0
ATOM   4125  CA  GLY A 268      53.881  56.720  53.643  1.00  0.00           C0.      0
ATOM   4126  HA2 GLY A 268      53.844  56.461  52.584  1.00  0.00           H0.      0
ATOM   4127  HA3 GLY A 268      54.882  56.965  53.998  1.00  0.00           H0.      0
ATOM   4128  C   GLY A 268      53.177  55.745  54.562  1.00  0.00           C0.      0
ATOM   4129  O   GLY A 268      53.082  56.024  55.769  1.00  0.00           O0.      0
ATOM   4130  N   ASP A 269      52.778  54.529  54.062  1.00  0.00           N0.      0
ATOM   4131  H   ASP A 269      53.048  54.262  53.127  1.00  0.00           H0.      0
ATOM   4132  CA  ASP A 269      51.954  53.566  54.730  1.00  0.00           C0.      0
ATOM   4133  HA  ASP A 269      51.627  52.847  53.979  1.00  0.00           H0.      0
ATOM   4134  CB  ASP A 269      52.905  52.816  55.665  1.00  0.00           C0.      0
ATOM   4135  HB2 ASP A 269      53.331  53.525  56.375  1.00  0.00           H0.      0
ATOM   4136  HB3 ASP A 269      52.318  52.057  56.181  1.00  0.00           H0.      0
ATOM   4137  CG  ASP A 269      54.004  51.999  55.008  1.00  0.00           C0.      0
ATOM   4138  OD1 ASP A 269      53.927  51.763  53.810  1.00  0.00           O0.      0
ATOM   4139  OD2 ASP A 269      54.984  51.742  55.763  1.00  0.00           O0.      0
ATOM   4140  C   ASP A 269      50.704  54.211  55.437  1.00  0.00           C0.      0
ATOM   4141  O   ASP A 269      50.300  53.683  56.467  1.00  0.00           O0.      0
ATOM   4142  N   PHE A 270      50.049  55.257  54.866  1.00  0.00           N0.      0
ATOM   4143  H   PHE A 270      50.336  55.530  53.937  1.00  0.00           H0.      0
ATOM   4144  CA  PHE A 270      48.977  56.012  55.519  1.00  0.00           C0.      0
ATOM   4145  HA  PHE A 270      48.628  56.787  54.836  1.00  0.00           H0.      0
ATOM   4146  CB  PHE A 270      47.730  55.127  55.820  1.00  0.00           C0.      0
ATOM   4147  HB2 PHE A 270      47.950  54.159  56.268  1.00  0.00           H0.      0
ATOM   4148  HB3 PHE A 270      47.033  55.710  56.423  1.00  0.00           H0.      0
ATOM   4149  CG  PHE A 270      46.903  54.801  54.583  1.00  0.00           C0.      0
ATOM   4150  CD1 PHE A 270      47.254  53.655  53.847  1.00  0.00           C0.      0
ATOM   4151  HD1 PHE A 270      48.079  53.054  54.198  1.00  0.00           H0.      0
ATOM   4152  CE1 PHE A 270      46.687  53.397  52.628  1.00  0.00           C0.      0
ATOM   4153  HE1 PHE A 270      47.015  52.579  52.004  1.00  0.00           H0.      0
ATOM   4154  CZ  PHE A 270      45.754  54.276  52.056  1.00  0.00           C0.      0
ATOM   4155  HZ  PHE A 270      45.432  54.047  51.051  1.00  0.00           H0.      0
ATOM   4156  CE2 PHE A 270      45.361  55.474  52.769  1.00  0.00           C0.      0
ATOM   4157  HE2 PHE A 270      44.883  56.288  52.244  1.00  0.00           H0.      0
ATOM   4158  CD2 PHE A 270      45.982  55.724  54.041  1.00  0.00           C0.      0
ATOM   4159  HD2 PHE A 270      45.712  56.679  54.466  1.00  0.00           H0.      0
ATOM   4160  C   PHE A 270      49.437  56.889  56.701  1.00  0.00           C0.      0
ATOM   4161  O   PHE A 270      48.643  57.663  57.179  1.00  0.00           O0.      0
ATOM   4162  N   LYS A 271      50.676  56.770  57.139  1.00  0.00           N0.      0
ATOM   4163  H   LYS A 271      51.380  56.274  56.611  1.00  0.00           H0.      0
ATOM   4164  CA  LYS A 271      51.223  57.675  58.099  1.00  0.00           C0.      0
ATOM   4165  HA  LYS A 271      50.481  57.956  58.846  1.00  0.00           H0.      0
ATOM   4166  CB  LYS A 271      52.485  57.175  58.817  1.00  0.00           C0.      0
ATOM   4167  HB2 LYS A 271      53.348  57.180  58.152  1.00  0.00           H0.      0
ATOM   4168  HB3 LYS A 271      52.672  57.782  59.702  1.00  0.00           H0.      0
ATOM   4169  CG  LYS A 271      52.389  55.749  59.457  1.00  0.00           C0.      0
ATOM   4170  HG2 LYS A 271      51.450  55.699  60.009  1.00  0.00           H0.      0
ATOM   4171  HG3 LYS A 271      52.358  55.070  58.605  1.00  0.00           H0.      0
ATOM   4172  CD  LYS A 271      53.578  55.441  60.344  1.00  0.00           C0.      0
ATOM   4173  HD2 LYS A 271      54.453  55.442  59.694  1.00  0.00           H0.      0
ATOM   4174  HD3 LYS A 271      53.641  56.030  61.259  1.00  0.00           H0.      0
ATOM   4175  CE  LYS A 271      53.396  54.017  60.847  1.00  0.00           C0.      0
ATOM   4176  HE2 LYS A 271      53.582  53.368  59.991  1.00  0.00           H0.      0
ATOM   4177  HE3 LYS A 271      54.138  53.747  61.599  1.00  0.00           H0.      0
ATOM   4178  NZ  LYS A 271      52.000  53.633  61.404  1.00  0.00           N0.      0
ATOM   4179  HZ1 LYS A 271      51.645  54.278  62.095  1.00  0.00           H0.      0
ATOM   4180  HZ2 LYS A 271      51.355  53.399  60.663  1.00  0.00           H0.      0
ATOM   4181  HZ3 LYS A 271      52.112  52.782  61.936  1.00  0.00           H0.      0
ATOM   4182  C   LYS A 271      51.629  59.041  57.423  1.00  0.00           C0.      0
ATOM   4183  O   LYS A 271      52.236  58.971  56.349  1.00  0.00           O0.      0
ATOM   4184  N   PRO A 272      51.421  60.229  58.027  1.00  0.00           N0.      0
ATOM   4185  CD  PRO A 272      50.728  60.523  59.222  1.00  0.00           C0.      0
ATOM   4186  HD2 PRO A 272      51.383  60.208  60.035  1.00  0.00           H0.      0
ATOM   4187  HD3 PRO A 272      49.729  60.089  59.224  1.00  0.00           H0.      0
ATOM   4188  CG  PRO A 272      50.545  62.039  59.326  1.00  0.00           C0.      0
ATOM   4189  HG2 PRO A 272      50.654  62.464  60.324  1.00  0.00           H0.      0
ATOM   4190  HG3 PRO A 272      49.570  62.330  58.936  1.00  0.00           H0.      0
ATOM   4191  CB  PRO A 272      51.590  62.652  58.297  1.00  0.00           C0.      0
ATOM   4192  HB2 PRO A 272      52.472  63.047  58.800  1.00  0.00           H0.      0
ATOM   4193  HB3 PRO A 272      51.134  63.461  57.726  1.00  0.00           H0.      0
ATOM   4194  CA  PRO A 272      51.939  61.476  57.431  1.00  0.00           C0.      0
ATOM   4195  HA  PRO A 272      51.499  61.720  56.464  1.00  0.00           H0.      0
ATOM   4196  C   PRO A 272      53.418  61.448  57.221  1.00  0.00           C0.      0
ATOM   4197  O   PRO A 272      54.177  60.947  58.073  1.00  0.00           O0.      0
ATOM   4198  N   TYR A 273      53.852  61.969  56.066  1.00  0.00           N0.      0
ATOM   4199  H   TYR A 273      53.233  62.523  55.491  1.00  0.00           H0.      0
ATOM   4200  CA  TYR A 273      55.200  61.834  55.553  1.00  0.00           C0.      0
ATOM   4201  HA  TYR A 273      55.704  60.956  55.956  1.00  0.00           H0.      0
ATOM   4202  CB  TYR A 273      54.985  61.617  54.054  1.00  0.00           C0.      0
ATOM   4203  HB2 TYR A 273      54.331  60.796  53.760  1.00  0.00           H0.      0
ATOM   4204  HB3 TYR A 273      54.575  62.506  53.576  1.00  0.00           H0.      0
ATOM   4205  CG  TYR A 273      56.310  61.204  53.403  1.00  0.00           C0.      0
ATOM   4206  CD1 TYR A 273      57.052  60.082  53.805  1.00  0.00           C0.      0
ATOM   4207  HD1 TYR A 273      56.767  59.512  54.677  1.00  0.00           H0.      0
ATOM   4208  CE1 TYR A 273      58.250  59.783  53.163  1.00  0.00           C0.      0
ATOM   4209  HE1 TYR A 273      58.826  58.969  53.578  1.00  0.00           H0.      0
ATOM   4210  CZ  TYR A 273      58.811  60.696  52.223  1.00  0.00           C0.      0
ATOM   4211  OH  TYR A 273      60.095  60.485  51.783  1.00  0.00           O0.      0
ATOM   4212  HH  TYR A 273      60.360  61.136  51.130  1.00  0.00           H0.      0
ATOM   4213  CE2 TYR A 273      58.100  61.813  51.926  1.00  0.00           C0.      0
ATOM   4214  HE2 TYR A 273      58.566  62.573  51.316  1.00  0.00           H0.      0
ATOM   4215  CD2 TYR A 273      56.809  62.078  52.434  1.00  0.00           C0.      0
ATOM   4216  HD2 TYR A 273      56.208  62.877  52.025  1.00  0.00           H0.      0
ATOM   4217  C   TYR A 273      56.052  63.102  55.919  1.00  0.00           C0.      0
ATOM   4218  O   TYR A 273      55.545  64.211  56.009  1.00  0.00           O0.      0
ATOM   4219  N   ARG A 274      57.358  62.935  56.046  1.00  0.00           N0.      0
ATOM   4220  H   ARG A 274      57.638  61.964  56.046  1.00  0.00           H0.      0
ATOM   4221  CA  ARG A 274      58.466  63.991  55.998  1.00  0.00           C0.      0
ATOM   4222  HA  ARG A 274      58.117  64.849  55.423  1.00  0.00           H0.      0
ATOM   4223  CB  ARG A 274      58.746  64.394  57.440  1.00  0.00           C0.      0
ATOM   4224  HB2 ARG A 274      57.912  64.990  57.811  1.00  0.00           H0.      0
ATOM   4225  HB3 ARG A 274      58.806  63.498  58.058  1.00  0.00           H0.      0
ATOM   4226  CG  ARG A 274      59.984  65.240  57.822  1.00  0.00           C0.      0
ATOM   4227  HG2 ARG A 274      60.875  64.666  57.566  1.00  0.00           H0.      0
ATOM   4228  HG3 ARG A 274      59.912  66.080  57.130  1.00  0.00           H0.      0
ATOM   4229  CD  ARG A 274      59.900  65.656  59.327  1.00  0.00           C0.      0
ATOM   4230  HD2 ARG A 274      59.168  66.463  59.367  1.00  0.00           H0.      0
ATOM   4231  HD3 ARG A 274      59.394  64.870  59.887  1.00  0.00           H0.      0
ATOM   4232  NE  ARG A 274      61.182  66.009  59.838  1.00  0.00           N0.      0
ATOM   4233  HE  ARG A 274      61.415  66.981  59.983  1.00  0.00           H0.      0
ATOM   4234  CZ  ARG A 274      62.081  65.181  60.362  1.00  0.00           C0.      0
ATOM   4235  NH1 ARG A 274      61.814  63.914  60.579  1.00  0.00           N0.      0
ATOM   4236 HH11 ARG A 274      60.836  63.701  60.446  1.00  0.00           H0.      0
ATOM   4237 HH12 ARG A 274      62.478  63.304  61.034  1.00  0.00           H0.      0
ATOM   4238  NH2 ARG A 274      63.305  65.602  60.606  1.00  0.00           N0.      0
ATOM   4239 HH21 ARG A 274      63.597  66.556  60.449  1.00  0.00           H0.      0
ATOM   4240 HH22 ARG A 274      63.906  64.960  61.103  1.00  0.00           H0.      0
ATOM   4241  C   ARG A 274      59.681  63.323  55.283  1.00  0.00           C0.      0
ATOM   4242  O   ARG A 274      60.069  62.291  55.764  1.00  0.00           O0.      0
ATOM   4243  N   PRO A 275      60.266  63.935  54.228  1.00  0.00           N0.      0
ATOM   4244  CD  PRO A 275      59.746  65.128  53.485  1.00  0.00           C0.      0
ATOM   4245  HD2 PRO A 275      60.140  65.975  54.046  1.00  0.00           H0.      0
ATOM   4246  HD3 PRO A 275      58.678  64.990  53.318  1.00  0.00           H0.      0
ATOM   4247  CG  PRO A 275      60.363  64.974  52.040  1.00  0.00           C0.      0
ATOM   4248  HG2 PRO A 275      60.588  65.958  51.629  1.00  0.00           H0.      0
ATOM   4249  HG3 PRO A 275      59.782  64.364  51.349  1.00  0.00           H0.      0
ATOM   4250  CB  PRO A 275      61.704  64.374  52.416  1.00  0.00           C0.      0
ATOM   4251  HB2 PRO A 275      62.353  65.112  52.888  1.00  0.00           H0.      0
ATOM   4252  HB3 PRO A 275      62.278  64.038  51.553  1.00  0.00           H0.      0
ATOM   4253  CA  PRO A 275      61.358  63.346  53.452  1.00  0.00           C0.      0
ATOM   4254  HA  PRO A 275      61.087  62.427  52.931  1.00  0.00           H0.      0
ATOM   4255  C   PRO A 275      62.665  63.063  54.267  1.00  0.00           C0.      0
ATOM   4256  O   PRO A 275      63.431  62.205  53.871  1.00  0.00           O0.      0
ATOM   4257  N   GLY A 276      62.888  63.774  55.366  1.00  0.00           N0.      0
ATOM   4258  H   GLY A 276      62.331  64.600  55.529  1.00  0.00           H0.      0
ATOM   4259  CA  GLY A 276      63.897  63.348  56.342  1.00  0.00           C0.      0
ATOM   4260  HA2 GLY A 276      64.778  62.965  55.826  1.00  0.00           H0.      0
ATOM   4261  HA3 GLY A 276      64.299  64.216  56.865  1.00  0.00           H0.      0
ATOM   4262  C   GLY A 276      63.581  62.272  57.443  1.00  0.00           C0.      0
ATOM   4263  O   GLY A 276      64.432  61.949  58.301  1.00  0.00           O0.      0
ATOM   4264  N   GLN A 277      62.302  61.871  57.508  1.00  0.00           N0.      0
ATOM   4265  H   GLN A 277      61.709  62.139  56.735  1.00  0.00           H0.      0
ATOM   4266  CA  GLN A 277      61.818  61.052  58.686  1.00  0.00           C0.      0
ATOM   4267  HA  GLN A 277      61.841  61.612  59.622  1.00  0.00           H0.      0
ATOM   4268  CB  GLN A 277      60.362  60.620  58.419  1.00  0.00           C0.      0
ATOM   4269  HB2 GLN A 277      59.887  60.246  59.327  1.00  0.00           H0.      0
ATOM   4270  HB3 GLN A 277      59.713  61.469  58.206  1.00  0.00           H0.      0
ATOM   4271  CG  GLN A 277      60.185  59.660  57.266  1.00  0.00           C0.      0
ATOM   4272  HG2 GLN A 277      60.778  59.979  56.409  1.00  0.00           H0.      0
ATOM   4273  HG3 GLN A 277      60.553  58.696  57.616  1.00  0.00           H0.      0
ATOM   4274  CD  GLN A 277      58.705  59.407  56.773  1.00  0.00           C0.      0
ATOM   4275  OE1 GLN A 277      57.796  60.212  56.986  1.00  0.00           O0.      0
ATOM   4276  NE2 GLN A 277      58.349  58.245  56.384  1.00  0.00           N0.      0
ATOM   4277 HE21 GLN A 277      57.407  57.891  56.469  1.00  0.00           H0.      0
ATOM   4278 HE22 GLN A 277      58.996  57.471  56.430  1.00  0.00           H0.      0
ATOM   4279  C   GLN A 277      62.583  59.721  58.851  1.00  0.00           C0.      0
ATOM   4280  O   GLN A 277      63.096  59.216  57.828  1.00  0.00           O0.      0
ATOM   4281  N   ALA A 278      62.728  59.176  60.106  1.00  0.00           N0.      0
ATOM   4282  H   ALA A 278      62.209  59.622  60.849  1.00  0.00           H0.      0
ATOM   4283  CA  ALA A 278      63.326  57.897  60.397  1.00  0.00           C0.      0
ATOM   4284  HA  ALA A 278      64.260  57.826  59.841  1.00  0.00           H0.      0
ATOM   4285  CB  ALA A 278      63.701  57.748  61.961  1.00  0.00           C0.      0
ATOM   4286  HB1 ALA A 278      64.505  57.015  62.030  1.00  0.00           H0.      0
ATOM   4287  HB2 ALA A 278      64.120  58.697  62.294  1.00  0.00           H0.      0
ATOM   4288  HB3 ALA A 278      62.813  57.516  62.549  1.00  0.00           H0.      0
ATOM   4289  C   ALA A 278      62.512  56.721  59.842  1.00  0.00           C0.      0
ATOM   4290  O   ALA A 278      63.129  55.760  59.430  1.00  0.00           O0.      0
ATOM   4291  N   TYR A 279      61.186  56.737  59.795  1.00  0.00           N0.      0
ATOM   4292  H   TYR A 279      60.799  57.491  60.345  1.00  0.00           H0.      0
ATOM   4293  CA  TYR A 279      60.361  55.673  59.244  1.00  0.00           C0.      0
ATOM   4294  HA  TYR A 279      60.759  54.753  59.671  1.00  0.00           H0.      0
ATOM   4295  CB  TYR A 279      58.905  55.927  59.762  1.00  0.00           C0.      0
ATOM   4296  HB2 TYR A 279      59.018  56.031  60.841  1.00  0.00           H0.      0
ATOM   4297  HB3 TYR A 279      58.557  56.904  59.427  1.00  0.00           H0.      0
ATOM   4298  CG  TYR A 279      57.897  54.875  59.545  1.00  0.00           C0.      0
ATOM   4299  CD1 TYR A 279      57.413  54.840  58.260  1.00  0.00           C0.      0
ATOM   4300  HD1 TYR A 279      57.776  55.524  57.506  1.00  0.00           H0.      0
ATOM   4301  CE1 TYR A 279      56.468  53.837  57.964  1.00  0.00           C0.      0
ATOM   4302  HE1 TYR A 279      56.130  53.669  56.952  1.00  0.00           H0.      0
ATOM   4303  CZ  TYR A 279      56.124  52.810  58.882  1.00  0.00           C0.      0
ATOM   4304  OH  TYR A 279      55.450  51.673  58.423  1.00  0.00           O0.      0
ATOM   4305  HH  TYR A 279      55.360  51.629  57.469  1.00  0.00           H0.      0
ATOM   4306  CE2 TYR A 279      56.693  52.828  60.155  1.00  0.00           C0.      0
ATOM   4307  HE2 TYR A 279      56.705  52.023  60.875  1.00  0.00           H0.      0
ATOM   4308  CD2 TYR A 279      57.520  53.881  60.512  1.00  0.00           C0.      0
ATOM   4309  HD2 TYR A 279      58.153  53.838  61.386  1.00  0.00           H0.      0
ATOM   4310  C   TYR A 279      60.404  55.462  57.715  1.00  0.00           C0.      0
ATOM   4311  O   TYR A 279      60.421  56.418  56.978  1.00  0.00           O0.      0
ATOM   4312  N   VAL A 280      60.533  54.189  57.282  1.00  0.00           N0.      0
ATOM   4313  H   VAL A 280      60.577  53.450  57.969  1.00  0.00           H0.      0
ATOM   4314  CA  VAL A 280      60.689  53.730  55.865  1.00  0.00           C0.      0
ATOM   4315  HA  VAL A 280      60.952  54.642  55.329  1.00  0.00           H0.      0
ATOM   4316  CB  VAL A 280      61.853  52.754  55.701  1.00  0.00           C0.      0
ATOM   4317  HB  VAL A 280      61.651  51.841  56.261  1.00  0.00           H0.      0
ATOM   4318  CG1 VAL A 280      62.236  52.364  54.275  1.00  0.00           C0.      0
ATOM   4319 HG11 VAL A 280      63.124  51.738  54.359  1.00  0.00           H0.      0
ATOM   4320 HG12 VAL A 280      61.439  51.779  53.816  1.00  0.00           H0.      0
ATOM   4321 HG13 VAL A 280      62.381  53.228  53.626  1.00  0.00           H0.      0
ATOM   4322  CG2 VAL A 280      63.061  53.292  56.426  1.00  0.00           C0.      0
ATOM   4323 HG21 VAL A 280      62.874  53.324  57.499  1.00  0.00           H0.      0
ATOM   4324 HG22 VAL A 280      63.901  52.658  56.142  1.00  0.00           H0.      0
ATOM   4325 HG23 VAL A 280      63.180  54.333  56.125  1.00  0.00           H0.      0
ATOM   4326  C   VAL A 280      59.382  53.152  55.300  1.00  0.00           C0.      0
ATOM   4327  O   VAL A 280      59.122  51.992  55.604  1.00  0.00           O0.      0
ATOM   4328  N   PRO A 281      58.570  53.881  54.592  1.00  0.00           N0.      0
ATOM   4329  CD  PRO A 281      58.674  55.350  54.310  1.00  0.00           C0.      0
ATOM   4330  HD2 PRO A 281      59.347  55.625  53.497  1.00  0.00           H0.      0
ATOM   4331  HD3 PRO A 281      59.014  55.996  55.119  1.00  0.00           H0.      0
ATOM   4332  CG  PRO A 281      57.240  55.789  53.954  1.00  0.00           C0.      0
ATOM   4333  HG2 PRO A 281      57.291  56.678  53.325  1.00  0.00           H0.      0
ATOM   4334  HG3 PRO A 281      56.695  55.975  54.880  1.00  0.00           H0.      0
ATOM   4335  CB  PRO A 281      56.736  54.533  53.255  1.00  0.00           C0.      0
ATOM   4336  HB2 PRO A 281      56.949  54.688  52.198  1.00  0.00           H0.      0
ATOM   4337  HB3 PRO A 281      55.680  54.446  53.508  1.00  0.00           H0.      0
ATOM   4338  CA  PRO A 281      57.407  53.367  53.980  1.00  0.00           C0.      0
ATOM   4339  HA  PRO A 281      56.724  52.962  54.727  1.00  0.00           H0.      0
ATOM   4340  C   PRO A 281      57.665  52.149  53.025  1.00  0.00           C0.      0
ATOM   4341  O   PRO A 281      58.761  52.010  52.441  1.00  0.00           O0.      0
ATOM   4342  N   CYS A 282      56.744  51.195  53.058  1.00  0.00           N0.      0
ATOM   4343  H   CYS A 282      55.973  51.266  53.708  1.00  0.00           H0.      0
ATOM   4344  CA  CYS A 282      56.632  50.222  52.043  1.00  0.00           C0.      0
ATOM   4345  HA  CYS A 282      57.625  50.110  51.610  1.00  0.00           H0.      0
ATOM   4346  CB  CYS A 282      56.347  48.914  52.669  1.00  0.00           C0.      0
ATOM   4347  HB2 CYS A 282      57.270  48.624  53.173  1.00  0.00           H0.      0
ATOM   4348  HB3 CYS A 282      55.528  49.058  53.374  1.00  0.00           H0.      0
ATOM   4349  SG  CYS A 282      55.753  47.659  51.551  1.00  0.00           S0.      0
ATOM   4350  HG  CYS A 282      54.627  48.298  51.223  1.00  0.00           H0.      0
ATOM   4351  C   CYS A 282      55.802  50.659  50.842  1.00  0.00           C0.      0
ATOM   4352  O   CYS A 282      55.967  50.118  49.760  1.00  0.00           O0.      0
ATOM   4353  N   TYR A 283      54.903  51.523  51.110  1.00  0.00           N0.      0
ATOM   4354  H   TYR A 283      54.730  51.687  52.092  1.00  0.00           H0.      0
ATOM   4355  CA  TYR A 283      54.058  52.187  50.110  1.00  0.00           C0.      0
ATOM   4356  HA  TYR A 283      54.391  52.024  49.085  1.00  0.00           H0.      0
ATOM   4357  CB  TYR A 283      52.667  51.581  50.159  1.00  0.00           C0.      0
ATOM   4358  HB2 TYR A 283      52.209  51.910  51.091  1.00  0.00           H0.      0
ATOM   4359  HB3 TYR A 283      52.065  51.992  49.349  1.00  0.00           H0.      0
ATOM   4360  CG  TYR A 283      52.533  50.067  50.094  1.00  0.00           C0.      0
ATOM   4361  CD1 TYR A 283      52.739  49.317  51.198  1.00  0.00           C0.      0
ATOM   4362  HD1 TYR A 283      52.954  49.797  52.141  1.00  0.00           H0.      0
ATOM   4363  CE1 TYR A 283      52.551  47.955  51.163  1.00  0.00           C0.      0
ATOM   4364  HE1 TYR A 283      52.871  47.351  51.999  1.00  0.00           H0.      0
ATOM   4365  CZ  TYR A 283      52.184  47.210  49.961  1.00  0.00           C0.      0
ATOM   4366  OH  TYR A 283      51.800  45.893  50.144  1.00  0.00           O0.      0
ATOM   4367  HH  TYR A 283      51.412  45.828  51.020  1.00  0.00           H0.      0
ATOM   4368  CE2 TYR A 283      51.895  48.014  48.871  1.00  0.00           C0.      0
ATOM   4369  HE2 TYR A 283      51.508  47.618  47.943  1.00  0.00           H0.      0
ATOM   4370  CD2 TYR A 283      52.189  49.387  48.935  1.00  0.00           C0.      0
ATOM   4371  HD2 TYR A 283      51.984  49.954  48.039  1.00  0.00           H0.      0
ATOM   4372  C   TYR A 283      53.996  53.712  50.296  1.00  0.00           C0.      0
ATOM   4373  O   TYR A 283      53.895  54.336  51.391  1.00  0.00           O0.      0
ATOM   4374  N   PHE A 284      53.953  54.400  49.112  1.00  0.00           N0.      0
ATOM   4375  H   PHE A 284      54.047  53.808  48.299  1.00  0.00           H0.      0
ATOM   4376  CA  PHE A 284      53.612  55.766  48.859  1.00  0.00           C0.      0
ATOM   4377  HA  PHE A 284      53.718  56.347  49.775  1.00  0.00           H0.      0
ATOM   4378  CB  PHE A 284      54.656  56.323  47.902  1.00  0.00           C0.      0
ATOM   4379  HB2 PHE A 284      54.597  55.782  46.958  1.00  0.00           H0.      0
ATOM   4380  HB3 PHE A 284      54.429  57.358  47.643  1.00  0.00           H0.      0
ATOM   4381  CG  PHE A 284      56.047  56.426  48.506  1.00  0.00           C0.      0
ATOM   4382  CD1 PHE A 284      57.092  55.592  48.050  1.00  0.00           C0.      0
ATOM   4383  HD1 PHE A 284      57.054  54.955  47.179  1.00  0.00           H0.      0
ATOM   4384  CE1 PHE A 284      58.394  55.722  48.615  1.00  0.00           C0.      0
ATOM   4385  HE1 PHE A 284      59.241  55.163  48.247  1.00  0.00           H0.      0
ATOM   4386  CZ  PHE A 284      58.670  56.612  49.637  1.00  0.00           C0.      0
ATOM   4387  HZ  PHE A 284      59.628  56.589  50.135  1.00  0.00           H0.      0
ATOM   4388  CE2 PHE A 284      57.586  57.363  50.158  1.00  0.00           C0.      0
ATOM   4389  HE2 PHE A 284      57.772  57.936  51.055  1.00  0.00           H0.      0
ATOM   4390  CD2 PHE A 284      56.318  57.333  49.591  1.00  0.00           C0.      0
ATOM   4391  HD2 PHE A 284      55.526  57.901  50.057  1.00  0.00           H0.      0
ATOM   4392  C   PHE A 284      52.173  55.905  48.404  1.00  0.00           C0.      0
ATOM   4393  O   PHE A 284      51.748  55.387  47.328  1.00  0.00           O0.      0
ATOM   4394  N   ILE A 285      51.346  56.521  49.240  1.00  0.00           N0.      0
ATOM   4395  H   ILE A 285      51.783  56.933  50.052  1.00  0.00           H0.      0
ATOM   4396  CA  ILE A 285      49.971  56.914  48.953  1.00  0.00           C0.      0
ATOM   4397  HA  ILE A 285      49.609  56.336  48.102  1.00  0.00           H0.      0
ATOM   4398  CB  ILE A 285      49.164  56.424  50.193  1.00  0.00           C0.      0
ATOM   4399  HB  ILE A 285      49.581  56.872  51.095  1.00  0.00           H0.      0
ATOM   4400  CG2 ILE A 285      47.654  56.857  50.168  1.00  0.00           C0.      0
ATOM   4401 HG21 ILE A 285      47.147  56.408  49.314  1.00  0.00           H0.      0
ATOM   4402 HG22 ILE A 285      47.148  56.429  51.033  1.00  0.00           H0.      0
ATOM   4403 HG23 ILE A 285      47.630  57.943  50.079  1.00  0.00           H0.      0
ATOM   4404  CG1 ILE A 285      49.230  54.911  50.271  1.00  0.00           C0.      0
ATOM   4405 HG12 ILE A 285      48.312  54.486  50.678  1.00  0.00           H0.      0
ATOM   4406 HG13 ILE A 285      49.216  54.480  49.270  1.00  0.00           H0.      0
ATOM   4407  CD1 ILE A 285      50.282  54.410  51.171  1.00  0.00           C0.      0
ATOM   4408 HD11 ILE A 285      50.485  55.062  52.020  1.00  0.00           H0.      0
ATOM   4409 HD12 ILE A 285      49.911  53.512  51.665  1.00  0.00           H0.      0
ATOM   4410 HD13 ILE A 285      51.103  54.157  50.500  1.00  0.00           H0.      0
ATOM   4411  C   ILE A 285      49.771  58.374  48.701  1.00  0.00           C0.      0
ATOM   4412  O   ILE A 285      50.150  59.164  49.465  1.00  0.00           O0.      0
ATOM   4413  N   HID A 286      49.220  58.777  47.534  1.00  0.00           N0.      0
ATOM   4414  H   HID A 286      49.006  58.062  46.853  1.00  0.00           H0.      0
ATOM   4415  CA  HID A 286      49.055  60.119  47.012  1.00  0.00           C0.      0
ATOM   4416  HA  HID A 286      49.571  60.851  47.634  1.00  0.00           H0.      0
ATOM   4417  CB  HID A 286      49.685  60.144  45.586  1.00  0.00           C0.      0
ATOM   4418  HB2 HID A 286      49.237  59.319  45.031  1.00  0.00           H0.      0
ATOM   4419  HB3 HID A 286      49.472  61.100  45.108  1.00  0.00           H0.      0
ATOM   4420  CG  HID A 286      51.259  60.111  45.520  1.00  0.00           C0.      0
ATOM   4421  ND1 HID A 286      52.112  61.204  45.373  1.00  0.00           N0.      0
ATOM   4422  HD1 HID A 286      51.847  62.168  45.518  1.00  0.00           H0.      0
ATOM   4423  CE1 HID A 286      53.388  60.734  45.241  1.00  0.00           C0.      0
ATOM   4424  HE1 HID A 286      54.261  61.352  45.094  1.00  0.00           H0.      0
ATOM   4425  NE2 HID A 286      53.388  59.406  45.324  1.00  0.00           N0.      0
ATOM   4426  CD2 HID A 286      52.092  58.991  45.486  1.00  0.00           C0.      0
ATOM   4427  HD2 HID A 286      51.764  57.962  45.520  1.00  0.00           H0.      0
ATOM   4428  C   HID A 286      47.616  60.584  46.848  1.00  0.00           C0.      0
ATOM   4429  O   HID A 286      46.705  59.873  46.330  1.00  0.00           O0.      0
ATOM   4430  N   VAL A 287      47.399  61.770  47.403  1.00  0.00           N0.      0
ATOM   4431  H   VAL A 287      48.138  62.339  47.792  1.00  0.00           H0.      0
ATOM   4432  CA  VAL A 287      46.123  62.377  47.483  1.00  0.00           C0.      0
ATOM   4433  HA  VAL A 287      45.383  61.662  47.125  1.00  0.00           H0.      0
ATOM   4434  CB  VAL A 287      45.688  62.714  48.983  1.00  0.00           C0.      0
ATOM   4435  HB  VAL A 287      46.355  63.443  49.443  1.00  0.00           H0.      0
ATOM   4436  CG1 VAL A 287      44.201  63.130  49.108  1.00  0.00           C0.      0
ATOM   4437 HG11 VAL A 287      43.510  62.372  48.738  1.00  0.00           H0.      0
ATOM   4438 HG12 VAL A 287      44.109  63.376  50.166  1.00  0.00           H0.      0
ATOM   4439 HG13 VAL A 287      44.197  64.048  48.520  1.00  0.00           H0.      0
ATOM   4440  CG2 VAL A 287      45.857  61.403  49.788  1.00  0.00           C0.      0
ATOM   4441 HG21 VAL A 287      46.920  61.177  49.876  1.00  0.00           H0.      0
ATOM   4442 HG22 VAL A 287      45.506  61.519  50.813  1.00  0.00           H0.      0
ATOM   4443 HG23 VAL A 287      45.297  60.591  49.324  1.00  0.00           H0.      0
ATOM   4444  C   VAL A 287      46.133  63.594  46.660  1.00  0.00           C0.      0
ATOM   4445  O   VAL A 287      47.061  64.423  46.824  1.00  0.00           O0.      0
ATOM   4446  N   LEU A 288      45.072  63.792  45.893  1.00  0.00           N0.      0
ATOM   4447  H   LEU A 288      44.385  63.066  45.747  1.00  0.00           H0.      0
ATOM   4448  CA  LEU A 288      45.013  64.960  45.121  1.00  0.00           C0.      0
ATOM   4449  HA  LEU A 288      45.773  65.687  45.406  1.00  0.00           H0.      0
ATOM   4450  CB  LEU A 288      45.361  64.676  43.608  1.00  0.00           C0.      0
ATOM   4451  HB2 LEU A 288      44.665  63.926  43.230  1.00  0.00           H0.      0
ATOM   4452  HB3 LEU A 288      45.212  65.573  43.007  1.00  0.00           H0.      0
ATOM   4453  CG  LEU A 288      46.861  64.230  43.352  1.00  0.00           C0.      0
ATOM   4454  HG  LEU A 288      47.451  64.628  44.178  1.00  0.00           H0.      0
ATOM   4455  CD1 LEU A 288      47.084  62.720  43.084  1.00  0.00           C0.      0
ATOM   4456 HD11 LEU A 288      46.624  62.429  42.140  1.00  0.00           H0.      0
ATOM   4457 HD12 LEU A 288      48.127  62.427  43.205  1.00  0.00           H0.      0
ATOM   4458 HD13 LEU A 288      46.468  62.327  43.892  1.00  0.00           H0.      0
ATOM   4459  CD2 LEU A 288      47.453  64.898  42.095  1.00  0.00           C0.      0
ATOM   4460 HD21 LEU A 288      46.650  64.727  41.378  1.00  0.00           H0.      0
ATOM   4461 HD22 LEU A 288      47.619  65.928  42.413  1.00  0.00           H0.      0
ATOM   4462 HD23 LEU A 288      48.390  64.455  41.757  1.00  0.00           H0.      0
ATOM   4463  C   LEU A 288      43.558  65.598  45.189  1.00  0.00           C0.      0
ATOM   4464  O   LEU A 288      42.619  64.858  45.524  1.00  0.00           O0.      0
ATOM   4465  N   LYS A 289      43.469  66.871  44.819  1.00  0.00           N0.      0
ATOM   4466  H   LYS A 289      44.378  67.305  44.758  1.00  0.00           H0.      0
ATOM   4467  CA  LYS A 289      42.223  67.609  44.606  1.00  0.00           C0.      0
ATOM   4468  HA  LYS A 289      41.409  66.886  44.549  1.00  0.00           H0.      0
ATOM   4469  CB  LYS A 289      41.793  68.586  45.713  1.00  0.00           C0.      0
ATOM   4470  HB2 LYS A 289      41.642  67.978  46.604  1.00  0.00           H0.      0
ATOM   4471  HB3 LYS A 289      42.547  69.373  45.737  1.00  0.00           H0.      0
ATOM   4472  CG  LYS A 289      40.430  69.242  45.428  1.00  0.00           C0.      0
ATOM   4473  HG2 LYS A 289      40.469  69.816  44.502  1.00  0.00           H0.      0
ATOM   4474  HG3 LYS A 289      39.798  68.378  45.224  1.00  0.00           H0.      0
ATOM   4475  CD  LYS A 289      39.801  70.203  46.523  1.00  0.00           C0.      0
ATOM   4476  HD2 LYS A 289      38.821  70.616  46.285  1.00  0.00           H0.      0
ATOM   4477  HD3 LYS A 289      39.624  69.619  47.427  1.00  0.00           H0.      0
ATOM   4478  CE  LYS A 289      40.801  71.342  46.814  1.00  0.00           C0.      0
ATOM   4479  HE2 LYS A 289      41.752  70.922  47.142  1.00  0.00           H0.      0
ATOM   4480  HE3 LYS A 289      40.920  71.921  45.898  1.00  0.00           H0.      0
ATOM   4481  NZ  LYS A 289      40.331  72.235  47.903  1.00  0.00           N0.      0
ATOM   4482  HZ1 LYS A 289      41.069  72.912  48.031  1.00  0.00           H0.      0
ATOM   4483  HZ2 LYS A 289      39.430  72.639  47.688  1.00  0.00           H0.      0
ATOM   4484  HZ3 LYS A 289      40.169  71.702  48.746  1.00  0.00           H0.      0
ATOM   4485  C   LYS A 289      42.258  68.237  43.221  1.00  0.00           C0.      0
ATOM   4486  O   LYS A 289      43.206  68.945  42.993  1.00  0.00           O0.      0
ATOM   4487  N   LYS A 290      41.265  67.985  42.338  1.00  0.00           N0.      0
ATOM   4488  H   LYS A 290      40.736  67.156  42.569  1.00  0.00           H0.      0
ATOM   4489  CA  LYS A 290      41.048  68.821  41.157  1.00  0.00           C0.      0
ATOM   4490  HA  LYS A 290      41.998  68.988  40.650  1.00  0.00           H0.      0
ATOM   4491  CB  LYS A 290      40.018  68.162  40.203  1.00  0.00           C0.      0
ATOM   4492  HB2 LYS A 290      40.379  67.135  40.143  1.00  0.00           H0.      0
ATOM   4493  HB3 LYS A 290      39.039  68.180  40.683  1.00  0.00           H0.      0
ATOM   4494  CG  LYS A 290      39.955  68.751  38.770  1.00  0.00           C0.      0
ATOM   4495  HG2 LYS A 290      39.808  69.823  38.901  1.00  0.00           H0.      0
ATOM   4496  HG3 LYS A 290      40.942  68.680  38.313  1.00  0.00           H0.      0
ATOM   4497  CD  LYS A 290      38.925  68.174  37.797  1.00  0.00           C0.      0
ATOM   4498  HD2 LYS A 290      38.923  67.093  37.941  1.00  0.00           H0.      0
ATOM   4499  HD3 LYS A 290      37.925  68.547  38.016  1.00  0.00           H0.      0
ATOM   4500  CE  LYS A 290      39.245  68.388  36.276  1.00  0.00           C0.      0
ATOM   4501  HE2 LYS A 290      40.293  68.137  36.112  1.00  0.00           H0.      0
ATOM   4502  HE3 LYS A 290      38.712  67.712  35.608  1.00  0.00           H0.      0
ATOM   4503  NZ  LYS A 290      39.088  69.797  35.951  1.00  0.00           N0.      0
ATOM   4504  HZ1 LYS A 290      39.235  69.921  34.959  1.00  0.00           H0.      0
ATOM   4505  HZ2 LYS A 290      38.165  70.085  36.245  1.00  0.00           H0.      0
ATOM   4506  HZ3 LYS A 290      39.807  70.399  36.326  1.00  0.00           H0.      0
ATOM   4507  C   LYS A 290      40.623  70.263  41.441  1.00  0.00           C0.      0
ATOM   4508  O   LYS A 290      39.504  70.478  41.938  1.00  0.00           O0.      0
ATOM   4509  N   THR A 291      41.564  71.207  41.314  1.00  0.00           N0.      0
ATOM   4510  H   THR A 291      42.421  71.047  40.804  1.00  0.00           H0.      0
ATOM   4511  CA  THR A 291      41.306  72.632  41.655  1.00  0.00           C0.      0
ATOM   4512  HA  THR A 291      40.613  72.772  42.484  1.00  0.00           H0.      0
ATOM   4513  CB  THR A 291      42.576  73.367  42.193  1.00  0.00           C0.      0
ATOM   4514  HB  THR A 291      42.489  74.446  42.061  1.00  0.00           H0.      0
ATOM   4515  CG2 THR A 291      42.867  72.902  43.638  1.00  0.00           C0.      0
ATOM   4516 HG21 THR A 291      42.950  71.816  43.611  1.00  0.00           H0.      0
ATOM   4517 HG22 THR A 291      43.808  73.338  43.973  1.00  0.00           H0.      0
ATOM   4518 HG23 THR A 291      42.047  73.319  44.221  1.00  0.00           H0.      0
ATOM   4519  OG1 THR A 291      43.676  72.971  41.454  1.00  0.00           O0.      0
ATOM   4520  HG1 THR A 291      43.796  73.650  40.786  1.00  0.00           H0.      0
ATOM   4521  C   THR A 291      40.799  73.320  40.370  1.00  0.00           C0.      0
ATOM   4522  O   THR A 291      40.754  72.765  39.265  1.00  0.00           O0.      0
ATOM   4523  N   GLY A 292      40.397  74.604  40.484  1.00  0.00           N0.      0
ATOM   4524  H   GLY A 292      40.282  74.963  41.421  1.00  0.00           H0.      0
ATOM   4525  CA  GLY A 292      40.188  75.545  39.394  1.00  0.00           C0.      0
ATOM   4526  HA2 GLY A 292      39.868  74.920  38.560  1.00  0.00           H0.      0
ATOM   4527  HA3 GLY A 292      39.319  76.192  39.518  1.00  0.00           H0.      0
ATOM   4528  C   GLY A 292      41.363  76.401  38.905  1.00  0.00           C0.      0
ATOM   4529  O   GLY A 292      42.138  76.808  39.773  1.00  0.00           O0.      0
ATOM   4530  OXT GLY A 292      41.418  76.772  37.736  1.00  0.00           O0.      0
ATOM   4531  CA' SAM A 293      43.217  45.122  44.025  1.00  0.00           C0.      0
ATOM   4532  CB  SAM A 293      44.201  45.173  42.907  1.00  0.00           C0.      0
ATOM   4533  CG  SAM A 293      44.228  43.838  42.212  1.00  0.00           C0.      0
ATOM   4534  SD  SAM A 293      45.767  43.544  41.250  1.00  0.00           S0.      0
ATOM   4535  C5' SAM A 293      45.880  44.904  39.964  1.00  0.00           C0.      0
ATOM   4536  C4' SAM A 293      44.642  45.007  39.099  1.00  0.00           C0.      0
ATOM   4537  O4' SAM A 293      44.961  45.984  38.151  1.00  0.00           O0.      0
ATOM   4538  C3' SAM A 293      44.190  43.716  38.357  1.00  0.00           C0.      0
ATOM   4539  O3' SAM A 293      42.789  43.562  38.596  1.00  0.00           O0.      0
ATOM   4540  C2' SAM A 293      44.568  44.016  36.881  1.00  0.00           C0.      0
ATOM   4541  O2' SAM A 293      43.756  43.316  35.857  1.00  0.00           O0.      0
ATOM   4542  C1' SAM A 293      44.484  45.542  36.820  1.00  0.00           C0.      0
ATOM   4543  OXT SAM A 293      43.233  43.154  45.393  1.00  0.00           O0.      0
ATOM   4544  N1  SAM A 293      43.838  48.447  32.444  1.00  0.00           N0.      0
ATOM   4545  C2  SAM A 293      42.940  48.074  33.409  1.00  0.00           C0.      0
[truncated: 6,254,513 more chars]
