# Supplementary material for: Computational Investigation of GNMT-Catalyzed Methyl Transfer Reaction: Integrating MD, QM, and ML Approaches
Source: J Comput Chem. Author manuscript; Available in PMC 2026 Jun 29. (PMC13312424; doi:10.1002/jcc.70434)
Supplement: SI-3 [file NIHMS2188582-supplement-SI-3.zip › MD-frame-pdbs/clustering-P1-5310.pdb]

ATOM      1  N   VAL A   1      69.870  66.549  52.029  1.00  0.00           N0.      0
ATOM      2  H1  VAL A   1      69.698  67.544  52.032  1.00  0.00           H0.      0
ATOM      3  H2  VAL A   1      69.854  66.200  52.977  1.00  0.00           H0.      0
ATOM      4  H3  VAL A   1      69.192  66.067  51.457  1.00  0.00           H0.      0
ATOM      5  CA  VAL A   1      71.230  66.200  51.516  1.00  0.00           C0.      0
ATOM      6  HA  VAL A   1      72.008  66.532  52.203  1.00  0.00           H0.      0
ATOM      7  CB  VAL A   1      71.502  64.728  51.245  1.00  0.00           C0.      0
ATOM      8  HB  VAL A   1      70.899  64.443  50.383  1.00  0.00           H0.      0
ATOM      9  CG1 VAL A   1      72.977  64.428  51.094  1.00  0.00           C0.      0
ATOM     10 HG11 VAL A   1      73.512  64.843  50.239  1.00  0.00           H0.      0
ATOM     11 HG12 VAL A   1      73.527  64.723  51.988  1.00  0.00           H0.      0
ATOM     12 HG13 VAL A   1      73.207  63.367  50.999  1.00  0.00           H0.      0
ATOM     13  CG2 VAL A   1      71.047  63.831  52.368  1.00  0.00           C0.      0
ATOM     14 HG21 VAL A   1      71.458  64.150  53.326  1.00  0.00           H0.      0
ATOM     15 HG22 VAL A   1      69.961  63.729  52.386  1.00  0.00           H0.      0
ATOM     16 HG23 VAL A   1      71.307  62.797  52.138  1.00  0.00           H0.      0
ATOM     17  C   VAL A   1      71.514  67.028  50.274  1.00  0.00           C0.      0
ATOM     18  O   VAL A   1      70.658  67.043  49.342  1.00  0.00           O0.      0
ATOM     19  N   ASP A   2      72.604  67.786  50.239  1.00  0.00           N0.      0
ATOM     20  H   ASP A   2      73.153  67.825  51.086  1.00  0.00           H0.      0
ATOM     21  CA  ASP A   2      73.133  68.569  49.067  1.00  0.00           C0.      0
ATOM     22  HA  ASP A   2      72.411  69.332  48.776  1.00  0.00           H0.      0
ATOM     23  CB  ASP A   2      74.491  69.248  49.419  1.00  0.00           C0.      0
ATOM     24  HB2 ASP A   2      75.123  68.379  49.603  1.00  0.00           H0.      0
ATOM     25  HB3 ASP A   2      74.966  69.780  48.595  1.00  0.00           H0.      0
ATOM     26  CG  ASP A   2      74.180  70.180  50.639  1.00  0.00           C0.      0
ATOM     27  OD1 ASP A   2      74.285  69.738  51.836  1.00  0.00           O0.      0
ATOM     28  OD2 ASP A   2      73.689  71.356  50.381  1.00  0.00           O0.      0
ATOM     29  C   ASP A   2      73.392  67.645  47.915  1.00  0.00           C0.      0
ATOM     30  O   ASP A   2      73.930  66.536  48.106  1.00  0.00           O0.      0
ATOM     31  N   SER A   3      73.100  68.086  46.654  1.00  0.00           N0.      0
ATOM     32  H   SER A   3      72.717  69.019  46.602  1.00  0.00           H0.      0
ATOM     33  CA  SER A   3      73.488  67.181  45.483  1.00  0.00           C0.      0
ATOM     34  HA  SER A   3      73.124  67.720  44.609  1.00  0.00           H0.      0
ATOM     35  CB  SER A   3      75.012  67.085  45.347  1.00  0.00           C0.      0
ATOM     36  HB2 SER A   3      75.376  66.753  46.320  1.00  0.00           H0.      0
ATOM     37  HB3 SER A   3      75.298  66.394  44.553  1.00  0.00           H0.      0
ATOM     38  OG  SER A   3      75.583  68.373  45.044  1.00  0.00           O0.      0
ATOM     39  HG  SER A   3      76.089  68.563  45.838  1.00  0.00           H0.      0
ATOM     40  C   SER A   3      72.850  65.725  45.413  1.00  0.00           C0.      0
ATOM     41  O   SER A   3      73.342  64.943  44.657  1.00  0.00           O0.      0
ATOM     42  N   VAL A   4      71.860  65.397  46.248  1.00  0.00           N0.      0
ATOM     43  H   VAL A   4      71.382  66.135  46.744  1.00  0.00           H0.      0
ATOM     44  CA  VAL A   4      71.331  64.005  46.429  1.00  0.00           C0.      0
ATOM     45  HA  VAL A   4      71.463  63.408  45.527  1.00  0.00           H0.      0
ATOM     46  CB  VAL A   4      72.088  63.234  47.540  1.00  0.00           C0.      0
ATOM     47  HB  VAL A   4      72.238  63.882  48.404  1.00  0.00           H0.      0
ATOM     48  CG1 VAL A   4      71.270  62.097  47.909  1.00  0.00           C0.      0
ATOM     49 HG11 VAL A   4      70.332  62.385  48.384  1.00  0.00           H0.      0
ATOM     50 HG12 VAL A   4      71.095  61.455  47.046  1.00  0.00           H0.      0
ATOM     51 HG13 VAL A   4      71.808  61.389  48.539  1.00  0.00           H0.      0
ATOM     52  CG2 VAL A   4      73.480  62.847  47.015  1.00  0.00           C0.      0
ATOM     53 HG21 VAL A   4      74.040  62.433  47.854  1.00  0.00           H0.      0
ATOM     54 HG22 VAL A   4      73.281  62.202  46.159  1.00  0.00           H0.      0
ATOM     55 HG23 VAL A   4      74.028  63.748  46.737  1.00  0.00           H0.      0
ATOM     56  C   VAL A   4      69.806  64.140  46.586  1.00  0.00           C0.      0
ATOM     57  O   VAL A   4      69.386  65.119  47.148  1.00  0.00           O0.      0
ATOM     58  N   TYR A   5      69.066  63.146  46.143  1.00  0.00           N0.      0
ATOM     59  H   TYR A   5      69.532  62.367  45.699  1.00  0.00           H0.      0
ATOM     60  CA  TYR A   5      67.671  63.045  46.450  1.00  0.00           C0.      0
ATOM     61  HA  TYR A   5      67.323  63.938  46.970  1.00  0.00           H0.      0
ATOM     62  CB  TYR A   5      66.950  63.220  45.136  1.00  0.00           C0.      0
ATOM     63  HB2 TYR A   5      67.169  64.181  44.672  1.00  0.00           H0.      0
ATOM     64  HB3 TYR A   5      67.282  62.513  44.375  1.00  0.00           H0.      0
ATOM     65  CG  TYR A   5      65.408  63.113  45.281  1.00  0.00           C0.      0
ATOM     66  CD1 TYR A   5      64.767  61.873  45.231  1.00  0.00           C0.      0
ATOM     67  HD1 TYR A   5      65.304  60.963  45.004  1.00  0.00           H0.      0
ATOM     68  CE1 TYR A   5      63.319  61.882  45.260  1.00  0.00           C0.      0
ATOM     69  HE1 TYR A   5      62.841  60.937  45.048  1.00  0.00           H0.      0
ATOM     70  CZ  TYR A   5      62.628  63.078  45.607  1.00  0.00           C0.      0
ATOM     71  OH  TYR A   5      61.331  63.052  45.808  1.00  0.00           O0.      0
ATOM     72  HH  TYR A   5      60.974  62.179  45.986  1.00  0.00           H0.      0
ATOM     73  CE2 TYR A   5      63.365  64.242  45.842  1.00  0.00           C0.      0
ATOM     74  HE2 TYR A   5      62.797  65.115  46.129  1.00  0.00           H0.      0
ATOM     75  CD2 TYR A   5      64.747  64.300  45.523  1.00  0.00           C0.      0
ATOM     76  HD2 TYR A   5      65.212  65.272  45.440  1.00  0.00           H0.      0
ATOM     77  C   TYR A   5      67.321  61.790  47.359  1.00  0.00           C0.      0
ATOM     78  O   TYR A   5      67.917  60.715  47.117  1.00  0.00           O0.      0
ATOM     79  N   ARG A   6      66.320  61.968  48.307  1.00  0.00           N0.      0
ATOM     80  H   ARG A   6      65.872  62.871  48.366  1.00  0.00           H0.      0
ATOM     81  CA  ARG A   6      65.643  60.856  48.994  1.00  0.00           C0.      0
ATOM     82  HA  ARG A   6      65.742  59.986  48.345  1.00  0.00           H0.      0
ATOM     83  CB  ARG A   6      66.261  60.650  50.430  1.00  0.00           C0.      0
ATOM     84  HB2 ARG A   6      66.165  61.581  50.989  1.00  0.00           H0.      0
ATOM     85  HB3 ARG A   6      65.705  59.886  50.974  1.00  0.00           H0.      0
ATOM     86  CG  ARG A   6      67.698  60.120  50.417  1.00  0.00           C0.      0
ATOM     87  HG2 ARG A   6      67.834  59.317  49.692  1.00  0.00           H0.      0
ATOM     88  HG3 ARG A   6      68.402  60.882  50.084  1.00  0.00           H0.      0
ATOM     89  CD  ARG A   6      67.921  59.473  51.782  1.00  0.00           C0.      0
ATOM     90  HD2 ARG A   6      67.207  58.671  51.970  1.00  0.00           H0.      0
ATOM     91  HD3 ARG A   6      68.968  59.171  51.806  1.00  0.00           H0.      0
ATOM     92  NE  ARG A   6      67.933  60.458  52.815  1.00  0.00           N0.      0
ATOM     93  HE  ARG A   6      67.472  61.327  52.588  1.00  0.00           H0.      0
ATOM     94  CZ  ARG A   6      68.286  60.397  54.072  1.00  0.00           C0.      0
ATOM     95  NH1 ARG A   6      68.178  61.434  54.893  1.00  0.00           N0.      0
ATOM     96 HH11 ARG A   6      67.917  62.367  54.607  1.00  0.00           H0.      0
ATOM     97 HH12 ARG A   6      68.689  61.422  55.765  1.00  0.00           H0.      0
ATOM     98  NH2 ARG A   6      68.948  59.418  54.603  1.00  0.00           N0.      0
ATOM     99 HH21 ARG A   6      68.968  58.512  54.156  1.00  0.00           H0.      0
ATOM    100 HH22 ARG A   6      69.343  59.609  55.513  1.00  0.00           H0.      0
ATOM    101  C   ARG A   6      64.149  61.163  49.164  1.00  0.00           C0.      0
ATOM    102  O   ARG A   6      63.848  62.326  49.445  1.00  0.00           O0.      0
ATOM    103  N   THR A   7      63.315  60.151  49.247  1.00  0.00           N0.      0
ATOM    104  H   THR A   7      63.724  59.229  49.302  1.00  0.00           H0.      0
ATOM    105  CA  THR A   7      61.926  60.243  49.573  1.00  0.00           C0.      0
ATOM    106  HA  THR A   7      61.485  61.075  49.024  1.00  0.00           H0.      0
ATOM    107  CB  THR A   7      61.126  59.037  49.137  1.00  0.00           C0.      0
ATOM    108  HB  THR A   7      61.145  58.690  48.103  1.00  0.00           H0.      0
ATOM    109  CG2 THR A   7      61.411  57.771  49.985  1.00  0.00           C0.      0
ATOM    110 HG21 THR A   7      61.354  57.954  51.058  1.00  0.00           H0.      0
ATOM    111 HG22 THR A   7      60.667  57.006  49.765  1.00  0.00           H0.      0
ATOM    112 HG23 THR A   7      62.427  57.452  49.754  1.00  0.00           H0.      0
ATOM    113  OG1 THR A   7      59.809  59.199  49.416  1.00  0.00           O0.      0
ATOM    114  HG1 THR A   7      59.405  59.387  48.566  1.00  0.00           H0.      0
ATOM    115  C   THR A   7      61.729  60.627  51.028  1.00  0.00           C0.      0
ATOM    116  O   THR A   7      62.637  60.452  51.866  1.00  0.00           O0.      0
ATOM    117  N   ARG A   8      60.613  61.313  51.439  1.00  0.00           N0.      0
ATOM    118  H   ARG A   8      59.899  61.335  50.725  1.00  0.00           H0.      0
ATOM    119  CA  ARG A   8      60.247  61.555  52.826  1.00  0.00           C0.      0
ATOM    120  HA  ARG A   8      61.104  61.999  53.333  1.00  0.00           H0.      0
ATOM    121  CB  ARG A   8      59.106  62.553  52.881  1.00  0.00           C0.      0
ATOM    122  HB2 ARG A   8      58.345  62.222  52.174  1.00  0.00           H0.      0
ATOM    123  HB3 ARG A   8      58.570  62.627  53.827  1.00  0.00           H0.      0
ATOM    124  CG  ARG A   8      59.631  63.976  52.566  1.00  0.00           C0.      0
ATOM    125  HG2 ARG A   8      60.086  64.236  53.522  1.00  0.00           H0.      0
ATOM    126  HG3 ARG A   8      60.355  63.941  51.752  1.00  0.00           H0.      0
ATOM    127  CD  ARG A   8      58.561  64.968  52.148  1.00  0.00           C0.      0
ATOM    128  HD2 ARG A   8      57.676  64.863  52.776  1.00  0.00           H0.      0
ATOM    129  HD3 ARG A   8      58.979  65.964  52.292  1.00  0.00           H0.      0
ATOM    130  NE  ARG A   8      58.244  64.759  50.718  1.00  0.00           N0.      0
ATOM    131  HE  ARG A   8      58.785  64.073  50.211  1.00  0.00           H0.      0
ATOM    132  CZ  ARG A   8      57.154  64.999  49.969  1.00  0.00           C0.      0
ATOM    133  NH1 ARG A   8      56.899  64.201  48.966  1.00  0.00           N0.      0
ATOM    134 HH11 ARG A   8      57.503  63.419  48.760  1.00  0.00           H0.      0
ATOM    135 HH12 ARG A   8      55.983  64.302  48.552  1.00  0.00           H0.      0
ATOM    136  NH2 ARG A   8      56.302  65.928  50.211  1.00  0.00           N0.      0
ATOM    137 HH21 ARG A   8      56.487  66.549  50.986  1.00  0.00           H0.      0
ATOM    138 HH22 ARG A   8      55.427  65.974  49.709  1.00  0.00           H0.      0
ATOM    139  C   ARG A   8      59.856  60.255  53.659  1.00  0.00           C0.      0
ATOM    140  O   ARG A   8      59.431  59.322  53.051  1.00  0.00           O0.      0
ATOM    141  N   SER A   9      60.091  60.317  54.958  1.00  0.00           N0.      0
ATOM    142  H   SER A   9      60.361  61.213  55.340  1.00  0.00           H0.      0
ATOM    143  CA  SER A   9      59.972  59.142  55.871  1.00  0.00           C0.      0
ATOM    144  HA  SER A   9      60.516  58.290  55.464  1.00  0.00           H0.      0
ATOM    145  CB  SER A   9      60.607  59.377  57.240  1.00  0.00           C0.      0
ATOM    146  HB2 SER A   9      60.430  58.486  57.842  1.00  0.00           H0.      0
ATOM    147  HB3 SER A   9      61.665  59.578  57.069  1.00  0.00           H0.      0
ATOM    148  OG  SER A   9      60.128  60.467  57.976  1.00  0.00           O0.      0
ATOM    149  HG  SER A   9      59.593  60.094  58.680  1.00  0.00           H0.      0
ATOM    150  C   SER A   9      58.506  58.901  56.143  1.00  0.00           C0.      0
ATOM    151  O   SER A   9      57.750  59.763  56.700  1.00  0.00           O0.      0
ATOM    152  N   LEU A  10      58.055  57.647  55.967  1.00  0.00           N0.      0
ATOM    153  H   LEU A  10      58.782  57.017  55.661  1.00  0.00           H0.      0
ATOM    154  CA  LEU A  10      56.734  57.036  56.312  1.00  0.00           C0.      0
ATOM    155  HA  LEU A  10      55.901  57.529  55.811  1.00  0.00           H0.      0
ATOM    156  CB  LEU A  10      56.787  55.552  55.766  1.00  0.00           C0.      0
ATOM    157  HB2 LEU A  10      57.596  55.022  56.268  1.00  0.00           H0.      0
ATOM    158  HB3 LEU A  10      55.841  55.038  55.936  1.00  0.00           H0.      0
ATOM    159  CG  LEU A  10      57.101  55.464  54.284  1.00  0.00           C0.      0
ATOM    160  HG  LEU A  10      58.119  55.751  54.022  1.00  0.00           H0.      0
ATOM    161  CD1 LEU A  10      56.967  54.021  53.872  1.00  0.00           C0.      0
ATOM    162 HD11 LEU A  10      57.512  53.874  52.940  1.00  0.00           H0.      0
ATOM    163 HD12 LEU A  10      57.383  53.201  54.457  1.00  0.00           H0.      0
ATOM    164 HD13 LEU A  10      55.905  53.816  53.735  1.00  0.00           H0.      0
ATOM    165  CD2 LEU A  10      56.202  56.258  53.399  1.00  0.00           C0.      0
ATOM    166 HD21 LEU A  10      56.424  57.295  53.651  1.00  0.00           H0.      0
ATOM    167 HD22 LEU A  10      56.436  56.236  52.335  1.00  0.00           H0.      0
ATOM    168 HD23 LEU A  10      55.194  55.906  53.621  1.00  0.00           H0.      0
ATOM    169  C   LEU A  10      56.396  56.921  57.822  1.00  0.00           C0.      0
ATOM    170  O   LEU A  10      57.315  56.848  58.626  1.00  0.00           O0.      0
ATOM    171  N   GLY A  11      55.088  57.024  58.180  1.00  0.00           N0.      0
ATOM    172  H   GLY A  11      54.321  57.191  57.545  1.00  0.00           H0.      0
ATOM    173  CA  GLY A  11      54.506  56.708  59.483  1.00  0.00           C0.      0
ATOM    174  HA2 GLY A  11      55.211  57.013  60.256  1.00  0.00           H0.      0
ATOM    175  HA3 GLY A  11      53.673  57.408  59.537  1.00  0.00           H0.      0
ATOM    176  C   GLY A  11      54.013  55.345  59.841  1.00  0.00           C0.      0
ATOM    177  O   GLY A  11      54.261  54.414  59.111  1.00  0.00           O0.      0
ATOM    178  N   VAL A  12      53.385  55.190  61.015  1.00  0.00           N0.      0
ATOM    179  H   VAL A  12      53.065  56.052  61.432  1.00  0.00           H0.      0
ATOM    180  CA  VAL A  12      53.161  53.891  61.712  1.00  0.00           C0.      0
ATOM    181  HA  VAL A  12      54.029  53.238  61.622  1.00  0.00           H0.      0
ATOM    182  CB  VAL A  12      52.848  54.172  63.250  1.00  0.00           C0.      0
ATOM    183  HB  VAL A  12      51.955  54.794  63.312  1.00  0.00           H0.      0
ATOM    184  CG1 VAL A  12      52.687  52.856  64.028  1.00  0.00           C0.      0
ATOM    185 HG11 VAL A  12      52.567  53.132  65.076  1.00  0.00           H0.      0
ATOM    186 HG12 VAL A  12      51.804  52.341  63.650  1.00  0.00           H0.      0
ATOM    187 HG13 VAL A  12      53.574  52.224  64.001  1.00  0.00           H0.      0
ATOM    188  CG2 VAL A  12      53.948  54.969  63.871  1.00  0.00           C0.      0
ATOM    189 HG21 VAL A  12      54.908  54.535  63.592  1.00  0.00           H0.      0
ATOM    190 HG22 VAL A  12      53.772  55.946  63.419  1.00  0.00           H0.      0
ATOM    191 HG23 VAL A  12      53.746  55.080  64.936  1.00  0.00           H0.      0
ATOM    192  C   VAL A  12      52.081  53.081  61.032  1.00  0.00           C0.      0
ATOM    193  O   VAL A  12      52.127  51.807  60.988  1.00  0.00           O0.      0
ATOM    194  N   ALA A  13      51.101  53.712  60.397  1.00  0.00           N0.      0
ATOM    195  H   ALA A  13      51.109  54.721  60.441  1.00  0.00           H0.      0
ATOM    196  CA  ALA A  13      50.213  53.068  59.401  1.00  0.00           C0.      0
ATOM    197  HA  ALA A  13      49.772  52.186  59.866  1.00  0.00           H0.      0
ATOM    198  CB  ALA A  13      49.069  53.990  59.016  1.00  0.00           C0.      0
ATOM    199  HB1 ALA A  13      48.343  53.525  58.349  1.00  0.00           H0.      0
ATOM    200  HB2 ALA A  13      48.584  54.418  59.893  1.00  0.00           H0.      0
ATOM    201  HB3 ALA A  13      49.477  54.924  58.628  1.00  0.00           H0.      0
ATOM    202  C   ALA A  13      50.966  52.635  58.167  1.00  0.00           C0.      0
ATOM    203  O   ALA A  13      50.778  51.507  57.694  1.00  0.00           O0.      0
ATOM    204  N   ALA A  14      51.712  53.551  57.571  1.00  0.00           N0.      0
ATOM    205  H   ALA A  14      51.916  54.386  58.101  1.00  0.00           H0.      0
ATOM    206  CA  ALA A  14      52.277  53.260  56.232  1.00  0.00           C0.      0
ATOM    207  HA  ALA A  14      51.537  52.947  55.496  1.00  0.00           H0.      0
ATOM    208  CB  ALA A  14      52.761  54.617  55.662  1.00  0.00           C0.      0
ATOM    209  HB1 ALA A  14      52.964  54.455  54.604  1.00  0.00           H0.      0
ATOM    210  HB2 ALA A  14      52.044  55.424  55.811  1.00  0.00           H0.      0
ATOM    211  HB3 ALA A  14      53.689  54.937  56.136  1.00  0.00           H0.      0
ATOM    212  C   ALA A  14      53.467  52.176  56.314  1.00  0.00           C0.      0
ATOM    213  O   ALA A  14      53.381  51.174  55.584  1.00  0.00           O0.      0
ATOM    214  N   GLU A  15      54.375  52.257  57.270  1.00  0.00           N0.      0
ATOM    215  H   GLU A  15      54.285  53.086  57.839  1.00  0.00           H0.      0
ATOM    216  CA  GLU A  15      55.286  51.241  57.685  1.00  0.00           C0.      0
ATOM    217  HA  GLU A  15      55.815  50.932  56.783  1.00  0.00           H0.      0
ATOM    218  CB  GLU A  15      56.279  51.756  58.766  1.00  0.00           C0.      0
ATOM    219  HB2 GLU A  15      55.700  52.126  59.612  1.00  0.00           H0.      0
ATOM    220  HB3 GLU A  15      56.840  50.927  59.196  1.00  0.00           H0.      0
ATOM    221  CG  GLU A  15      57.304  52.831  58.330  1.00  0.00           C0.      0
ATOM    222  HG2 GLU A  15      56.810  53.459  57.589  1.00  0.00           H0.      0
ATOM    223  HG3 GLU A  15      57.580  53.414  59.209  1.00  0.00           H0.      0
ATOM    224  CD  GLU A  15      58.665  52.349  57.778  1.00  0.00           C0.      0
ATOM    225  OE1 GLU A  15      58.897  51.084  57.788  1.00  0.00           O0.      0
ATOM    226  OE2 GLU A  15      59.444  53.169  57.282  1.00  0.00           O0.      0
ATOM    227  C   GLU A  15      54.578  50.032  58.320  1.00  0.00           C0.      0
ATOM    228  O   GLU A  15      55.188  48.953  58.358  1.00  0.00           O0.      0
ATOM    229  N   GLY A  16      53.323  50.247  58.724  1.00  0.00           N0.      0
ATOM    230  H   GLY A  16      53.037  51.216  58.735  1.00  0.00           H0.      0
ATOM    231  CA  GLY A  16      52.300  49.241  59.054  1.00  0.00           C0.      0
ATOM    232  HA2 GLY A  16      52.714  48.559  59.797  1.00  0.00           H0.      0
ATOM    233  HA3 GLY A  16      51.478  49.697  59.606  1.00  0.00           H0.      0
ATOM    234  C   GLY A  16      51.553  48.377  57.916  1.00  0.00           C0.      0
ATOM    235  O   GLY A  16      50.932  47.337  58.231  1.00  0.00           O0.      0
ATOM    236  N   ILE A  17      51.573  48.754  56.653  1.00  0.00           N0.      0
ATOM    237  H   ILE A  17      51.901  49.642  56.301  1.00  0.00           H0.      0
ATOM    238  CA  ILE A  17      51.186  47.674  55.652  1.00  0.00           C0.      0
ATOM    239  HA  ILE A  17      50.149  47.426  55.877  1.00  0.00           H0.      0
ATOM    240  CB  ILE A  17      51.293  48.367  54.336  1.00  0.00           C0.      0
ATOM    241  HB  ILE A  17      52.275  48.816  54.182  1.00  0.00           H0.      0
ATOM    242  CG2 ILE A  17      51.088  47.286  53.249  1.00  0.00           C0.      0
ATOM    243 HG21 ILE A  17      51.886  46.567  53.063  1.00  0.00           H0.      0
ATOM    244 HG22 ILE A  17      50.286  46.605  53.536  1.00  0.00           H0.      0
ATOM    245 HG23 ILE A  17      50.941  47.648  52.231  1.00  0.00           H0.      0
ATOM    246  CG1 ILE A  17      50.489  49.683  53.995  1.00  0.00           C0.      0
ATOM    247 HG12 ILE A  17      49.540  49.266  53.658  1.00  0.00           H0.      0
ATOM    248 HG13 ILE A  17      50.466  50.271  54.912  1.00  0.00           H0.      0
ATOM    249  CD1 ILE A  17      51.124  50.511  52.929  1.00  0.00           C0.      0
ATOM    250 HD11 ILE A  17      50.369  51.243  52.643  1.00  0.00           H0.      0
ATOM    251 HD12 ILE A  17      51.996  51.019  53.340  1.00  0.00           H0.      0
ATOM    252 HD13 ILE A  17      51.437  49.853  52.119  1.00  0.00           H0.      0
ATOM    253  C   ILE A  17      52.118  46.542  55.865  1.00  0.00           C0.      0
ATOM    254  O   ILE A  17      53.331  46.765  55.836  1.00  0.00           O0.      0
ATOM    255  N   PRO A  18      51.647  45.236  56.051  1.00  0.00           N0.      0
ATOM    256  CD  PRO A  18      50.280  44.808  56.296  1.00  0.00           C0.      0
ATOM    257  HD2 PRO A  18      49.708  44.710  55.373  1.00  0.00           H0.      0
ATOM    258  HD3 PRO A  18      49.736  45.446  56.993  1.00  0.00           H0.      0
ATOM    259  CG  PRO A  18      50.377  43.391  56.919  1.00  0.00           C0.      0
ATOM    260  HG2 PRO A  18      49.527  42.783  56.609  1.00  0.00           H0.      0
ATOM    261  HG3 PRO A  18      50.421  43.535  57.998  1.00  0.00           H0.      0
ATOM    262  CB  PRO A  18      51.627  42.878  56.191  1.00  0.00           C0.      0
ATOM    263  HB2 PRO A  18      51.339  42.354  55.279  1.00  0.00           H0.      0
ATOM    264  HB3 PRO A  18      52.200  42.128  56.736  1.00  0.00           H0.      0
ATOM    265  CA  PRO A  18      52.543  44.063  55.919  1.00  0.00           C0.      0
ATOM    266  HA  PRO A  18      53.414  44.213  56.557  1.00  0.00           H0.      0
ATOM    267  C   PRO A  18      53.219  43.899  54.544  1.00  0.00           C0.      0
ATOM    268  O   PRO A  18      52.688  44.383  53.539  1.00  0.00           O0.      0
ATOM    269  N   ASP A  19      54.446  43.337  54.507  1.00  0.00           N0.      0
ATOM    270  H   ASP A  19      54.756  42.837  55.328  1.00  0.00           H0.      0
ATOM    271  CA  ASP A  19      55.417  43.428  53.501  1.00  0.00           C0.      0
ATOM    272  HA  ASP A  19      55.264  44.433  53.107  1.00  0.00           H0.      0
ATOM    273  CB  ASP A  19      56.859  43.242  54.100  1.00  0.00           C0.      0
ATOM    274  HB2 ASP A  19      57.586  43.411  53.307  1.00  0.00           H0.      0
ATOM    275  HB3 ASP A  19      57.021  44.001  54.866  1.00  0.00           H0.      0
ATOM    276  CG  ASP A  19      57.211  41.909  54.636  1.00  0.00           C0.      0
ATOM    277  OD1 ASP A  19      56.533  41.335  55.525  1.00  0.00           O0.      0
ATOM    278  OD2 ASP A  19      58.317  41.456  54.309  1.00  0.00           O0.      0
ATOM    279  C   ASP A  19      55.145  42.443  52.351  1.00  0.00           C0.      0
ATOM    280  O   ASP A  19      56.119  42.041  51.639  1.00  0.00           O0.      0
ATOM    281  N   GLN A  20      53.856  42.212  52.003  1.00  0.00           N0.      0
ATOM    282  H   GLN A  20      53.204  42.652  52.637  1.00  0.00           H0.      0
ATOM    283  CA  GLN A  20      53.344  41.171  51.135  1.00  0.00           C0.      0
ATOM    284  HA  GLN A  20      53.767  40.227  51.478  1.00  0.00           H0.      0
ATOM    285  CB  GLN A  20      51.816  41.137  51.362  1.00  0.00           C0.      0
ATOM    286  HB2 GLN A  20      51.374  40.255  50.897  1.00  0.00           H0.      0
ATOM    287  HB3 GLN A  20      51.524  41.003  52.403  1.00  0.00           H0.      0
ATOM    288  CG  GLN A  20      51.159  42.397  50.865  1.00  0.00           C0.      0
ATOM    289  HG2 GLN A  20      51.789  43.286  50.844  1.00  0.00           H0.      0
ATOM    290  HG3 GLN A  20      50.808  42.156  49.862  1.00  0.00           H0.      0
ATOM    291  CD  GLN A  20      49.939  42.763  51.726  1.00  0.00           C0.      0
ATOM    292  OE1 GLN A  20      48.901  42.083  51.523  1.00  0.00           O0.      0
ATOM    293  NE2 GLN A  20      49.944  43.801  52.640  1.00  0.00           N0.      0
ATOM    294 HE21 GLN A  20      49.046  44.135  52.957  1.00  0.00           H0.      0
ATOM    295 HE22 GLN A  20      50.810  44.271  52.860  1.00  0.00           H0.      0
ATOM    296  C   GLN A  20      53.653  41.302  49.620  1.00  0.00           C0.      0
ATOM    297  O   GLN A  20      53.243  40.435  48.852  1.00  0.00           O0.      0
ATOM    298  N   TYR A  21      54.326  42.440  49.199  1.00  0.00           N0.      0
ATOM    299  H   TYR A  21      54.594  43.142  49.873  1.00  0.00           H0.      0
ATOM    300  CA  TYR A  21      54.727  42.635  47.769  1.00  0.00           C0.      0
ATOM    301  HA  TYR A  21      54.516  41.759  47.154  1.00  0.00           H0.      0
ATOM    302  CB  TYR A  21      53.996  43.859  47.080  1.00  0.00           C0.      0
ATOM    303  HB2 TYR A  21      54.292  44.806  47.533  1.00  0.00           H0.      0
ATOM    304  HB3 TYR A  21      54.313  43.969  46.043  1.00  0.00           H0.      0
ATOM    305  CG  TYR A  21      52.506  43.692  46.925  1.00  0.00           C0.      0
ATOM    306  CD1 TYR A  21      51.685  44.417  47.771  1.00  0.00           C0.      0
ATOM    307  HD1 TYR A  21      52.176  44.998  48.538  1.00  0.00           H0.      0
ATOM    308  CE1 TYR A  21      50.276  44.280  47.694  1.00  0.00           C0.      0
ATOM    309  HE1 TYR A  21      49.625  44.786  48.392  1.00  0.00           H0.      0
ATOM    310  CZ  TYR A  21      49.726  43.336  46.782  1.00  0.00           C0.      0
ATOM    311  OH  TYR A  21      48.368  43.312  46.574  1.00  0.00           O0.      0
ATOM    312  HH  TYR A  21      47.961  44.095  46.953  1.00  0.00           H0.      0
ATOM    313  CE2 TYR A  21      50.596  42.583  45.940  1.00  0.00           C0.      0
ATOM    314  HE2 TYR A  21      50.197  41.838  45.267  1.00  0.00           H0.      0
ATOM    315  CD2 TYR A  21      51.995  42.795  45.955  1.00  0.00           C0.      0
ATOM    316  HD2 TYR A  21      52.674  42.371  45.230  1.00  0.00           H0.      0
ATOM    317  C   TYR A  21      56.283  42.905  47.741  1.00  0.00           C0.      0
ATOM    318  O   TYR A  21      56.876  43.013  46.648  1.00  0.00           O0.      0
ATOM    319  N   ALA A  22      56.935  43.057  48.853  1.00  0.00           N0.      0
ATOM    320  H   ALA A  22      56.401  42.804  49.672  1.00  0.00           H0.      0
ATOM    321  CA  ALA A  22      58.394  43.125  49.019  1.00  0.00           C0.      0
ATOM    322  HA  ALA A  22      58.824  43.529  48.102  1.00  0.00           H0.      0
ATOM    323  CB  ALA A  22      58.726  44.176  50.129  1.00  0.00           C0.      0
ATOM    324  HB1 ALA A  22      58.528  43.693  51.086  1.00  0.00           H0.      0
ATOM    325  HB2 ALA A  22      59.753  44.539  50.146  1.00  0.00           H0.      0
ATOM    326  HB3 ALA A  22      58.101  45.069  50.137  1.00  0.00           H0.      0
ATOM    327  C   ALA A  22      59.166  41.824  49.369  1.00  0.00           C0.      0
ATOM    328  O   ALA A  22      60.377  41.706  49.216  1.00  0.00           O0.      0
ATOM    329  N   ASP A  23      58.447  40.789  49.913  1.00  0.00           N0.      0
ATOM    330  H   ASP A  23      57.546  40.987  50.324  1.00  0.00           H0.      0
ATOM    331  CA  ASP A  23      59.002  39.395  50.059  1.00  0.00           C0.      0
ATOM    332  HA  ASP A  23      60.012  39.530  50.446  1.00  0.00           H0.      0
ATOM    333  CB  ASP A  23      58.240  38.585  51.071  1.00  0.00           C0.      0
ATOM    334  HB2 ASP A  23      58.801  37.796  51.573  1.00  0.00           H0.      0
ATOM    335  HB3 ASP A  23      57.942  39.110  51.978  1.00  0.00           H0.      0
ATOM    336  CG  ASP A  23      56.959  38.064  50.514  1.00  0.00           C0.      0
ATOM    337  OD1 ASP A  23      56.366  38.465  49.471  1.00  0.00           O0.      0
ATOM    338  OD2 ASP A  23      56.357  37.293  51.351  1.00  0.00           O0.      0
ATOM    339  C   ASP A  23      59.180  38.725  48.726  1.00  0.00           C0.      0
ATOM    340  O   ASP A  23      59.918  37.733  48.523  1.00  0.00           O0.      0
ATOM    341  N   GLY A  24      58.496  39.195  47.676  1.00  0.00           N0.      0
ATOM    342  H   GLY A  24      57.789  39.902  47.814  1.00  0.00           H0.      0
ATOM    343  CA  GLY A  24      58.590  38.711  46.358  1.00  0.00           C0.      0
ATOM    344  HA2 GLY A  24      58.321  39.550  45.716  1.00  0.00           H0.      0
ATOM    345  HA3 GLY A  24      59.634  38.467  46.157  1.00  0.00           H0.      0
ATOM    346  C   GLY A  24      57.855  37.434  46.108  1.00  0.00           C0.      0
ATOM    347  O   GLY A  24      57.960  37.011  44.975  1.00  0.00           O0.      0
ATOM    348  N   GLU A  25      57.076  36.888  46.944  1.00  0.00           N0.      0
ATOM    349  H   GLU A  25      56.964  37.296  47.861  1.00  0.00           H0.      0
ATOM    350  CA  GLU A  25      56.566  35.557  46.727  1.00  0.00           C0.      0
ATOM    351  HA  GLU A  25      57.367  35.009  46.230  1.00  0.00           H0.      0
ATOM    352  CB  GLU A  25      56.223  34.877  48.032  1.00  0.00           C0.      0
ATOM    353  HB2 GLU A  25      55.628  35.662  48.500  1.00  0.00           H0.      0
ATOM    354  HB3 GLU A  25      55.600  34.015  47.792  1.00  0.00           H0.      0
ATOM    355  CG  GLU A  25      57.520  34.548  48.865  1.00  0.00           C0.      0
ATOM    356  HG2 GLU A  25      58.184  35.409  48.945  1.00  0.00           H0.      0
ATOM    357  HG3 GLU A  25      57.110  34.159  49.797  1.00  0.00           H0.      0
ATOM    358  CD  GLU A  25      58.232  33.379  48.243  1.00  0.00           C0.      0
ATOM    359  OE1 GLU A  25      57.629  32.424  47.723  1.00  0.00           O0.      0
ATOM    360  OE2 GLU A  25      59.441  33.413  48.259  1.00  0.00           O0.      0
ATOM    361  C   GLU A  25      55.323  35.521  45.863  1.00  0.00           C0.      0
ATOM    362  O   GLU A  25      55.207  34.824  44.871  1.00  0.00           O0.      0
ATOM    363  N   ALA A  26      54.241  36.274  46.199  1.00  0.00           N0.      0
ATOM    364  H   ALA A  26      54.387  36.875  46.998  1.00  0.00           H0.      0
ATOM    365  CA  ALA A  26      53.120  36.473  45.294  1.00  0.00           C0.      0
ATOM    366  HA  ALA A  26      52.627  35.513  45.137  1.00  0.00           H0.      0
ATOM    367  CB  ALA A  26      52.151  37.470  45.938  1.00  0.00           C0.      0
ATOM    368  HB1 ALA A  26      52.462  38.514  45.971  1.00  0.00           H0.      0
ATOM    369  HB2 ALA A  26      51.225  37.325  45.382  1.00  0.00           H0.      0
ATOM    370  HB3 ALA A  26      51.982  37.137  46.962  1.00  0.00           H0.      0
ATOM    371  C   ALA A  26      53.561  36.885  43.853  1.00  0.00           C0.      0
ATOM    372  O   ALA A  26      53.095  36.321  42.872  1.00  0.00           O0.      0
ATOM    373  N   ALA A  27      54.545  37.877  43.870  1.00  0.00           N0.      0
ATOM    374  H   ALA A  27      54.765  38.429  44.687  1.00  0.00           H0.      0
ATOM    375  CA  ALA A  27      55.058  38.556  42.692  1.00  0.00           C0.      0
ATOM    376  HA  ALA A  27      54.232  39.142  42.288  1.00  0.00           H0.      0
ATOM    377  CB  ALA A  27      56.275  39.399  43.138  1.00  0.00           C0.      0
ATOM    378  HB1 ALA A  27      57.128  38.757  43.358  1.00  0.00           H0.      0
ATOM    379  HB2 ALA A  27      56.524  40.088  42.331  1.00  0.00           H0.      0
ATOM    380  HB3 ALA A  27      55.940  39.963  44.009  1.00  0.00           H0.      0
ATOM    381  C   ALA A  27      55.565  37.576  41.574  1.00  0.00           C0.      0
ATOM    382  O   ALA A  27      55.343  37.753  40.360  1.00  0.00           O0.      0
ATOM    383  N   ARG A  28      56.230  36.558  42.026  1.00  0.00           N0.      0
ATOM    384  H   ARG A  28      56.421  36.596  43.017  1.00  0.00           H0.      0
ATOM    385  CA  ARG A  28      56.880  35.530  41.194  1.00  0.00           C0.      0
ATOM    386  HA  ARG A  28      57.534  36.086  40.522  1.00  0.00           H0.      0
ATOM    387  CB  ARG A  28      57.626  34.581  42.133  1.00  0.00           C0.      0
ATOM    388  HB2 ARG A  28      57.872  35.085  43.067  1.00  0.00           H0.      0
ATOM    389  HB3 ARG A  28      56.898  33.826  42.429  1.00  0.00           H0.      0
ATOM    390  CG  ARG A  28      58.859  33.884  41.496  1.00  0.00           C0.      0
ATOM    391  HG2 ARG A  28      58.471  33.421  40.588  1.00  0.00           H0.      0
ATOM    392  HG3 ARG A  28      59.606  34.665  41.360  1.00  0.00           H0.      0
ATOM    393  CD  ARG A  28      59.496  32.781  42.226  1.00  0.00           C0.      0
ATOM    394  HD2 ARG A  28      58.799  31.970  42.436  1.00  0.00           H0.      0
ATOM    395  HD3 ARG A  28      60.180  32.232  41.580  1.00  0.00           H0.      0
ATOM    396  NE  ARG A  28      60.255  33.294  43.423  1.00  0.00           N0.      0
ATOM    397  HE  ARG A  28      61.202  33.608  43.264  1.00  0.00           H0.      0
ATOM    398  CZ  ARG A  28      59.778  33.080  44.654  1.00  0.00           C0.      0
ATOM    399  NH1 ARG A  28      58.604  32.668  44.937  1.00  0.00           N0.      0
ATOM    400 HH11 ARG A  28      57.956  32.319  44.246  1.00  0.00           H0.      0
ATOM    401 HH12 ARG A  28      58.397  32.516  45.914  1.00  0.00           H0.      0
ATOM    402  NH2 ARG A  28      60.501  33.232  45.659  1.00  0.00           N0.      0
ATOM    403 HH21 ARG A  28      61.406  33.680  45.626  1.00  0.00           H0.      0
ATOM    404 HH22 ARG A  28      60.184  33.067  46.603  1.00  0.00           H0.      0
ATOM    405  C   ARG A  28      55.790  34.729  40.383  1.00  0.00           C0.      0
ATOM    406  O   ARG A  28      56.102  34.033  39.450  1.00  0.00           O0.      0
ATOM    407  N   VAL A  29      54.496  34.776  40.784  1.00  0.00           N0.      0
ATOM    408  H   VAL A  29      54.284  35.236  41.658  1.00  0.00           H0.      0
ATOM    409  CA  VAL A  29      53.358  34.156  40.136  1.00  0.00           C0.      0
ATOM    410  HA  VAL A  29      53.701  33.792  39.168  1.00  0.00           H0.      0
ATOM    411  CB  VAL A  29      52.791  32.913  40.968  1.00  0.00           C0.      0
ATOM    412  HB  VAL A  29      51.982  32.489  40.372  1.00  0.00           H0.      0
ATOM    413  CG1 VAL A  29      53.871  31.837  41.013  1.00  0.00           C0.      0
ATOM    414 HG11 VAL A  29      54.162  31.413  40.052  1.00  0.00           H0.      0
ATOM    415 HG12 VAL A  29      54.800  32.233  41.422  1.00  0.00           H0.      0
ATOM    416 HG13 VAL A  29      53.419  31.040  41.604  1.00  0.00           H0.      0
ATOM    417  CG2 VAL A  29      52.277  33.300  42.410  1.00  0.00           C0.      0
ATOM    418 HG21 VAL A  29      51.639  32.532  42.846  1.00  0.00           H0.      0
ATOM    419 HG22 VAL A  29      53.158  33.448  43.034  1.00  0.00           H0.      0
ATOM    420 HG23 VAL A  29      51.570  34.130  42.419  1.00  0.00           H0.      0
ATOM    421  C   VAL A  29      52.175  35.051  39.797  1.00  0.00           C0.      0
ATOM    422  O   VAL A  29      51.082  34.585  39.446  1.00  0.00           O0.      0
ATOM    423  N   TRP A  30      52.344  36.354  39.919  1.00  0.00           N0.      0
ATOM    424  H   TRP A  30      53.243  36.703  40.218  1.00  0.00           H0.      0
ATOM    425  CA  TRP A  30      51.396  37.336  39.586  1.00  0.00           C0.      0
ATOM    426  HA  TRP A  30      50.551  37.309  40.274  1.00  0.00           H0.      0
ATOM    427  CB  TRP A  30      51.966  38.711  39.820  1.00  0.00           C0.      0
ATOM    428  HB2 TRP A  30      52.633  38.663  40.681  1.00  0.00           H0.      0
ATOM    429  HB3 TRP A  30      52.570  38.965  38.948  1.00  0.00           H0.      0
ATOM    430  CG  TRP A  30      50.844  39.840  40.000  1.00  0.00           C0.      0
ATOM    431  CD1 TRP A  30      50.382  40.748  39.084  1.00  0.00           C0.      0
ATOM    432  HD1 TRP A  30      50.827  40.931  38.117  1.00  0.00           H0.      0
ATOM    433  NE1 TRP A  30      49.248  41.389  39.606  1.00  0.00           N0.      0
ATOM    434  HE1 TRP A  30      48.561  41.921  39.091  1.00  0.00           H0.      0
ATOM    435  CE2 TRP A  30      49.117  41.088  40.929  1.00  0.00           C0.      0
ATOM    436  CZ2 TRP A  30      48.177  41.580  41.868  1.00  0.00           C0.      0
ATOM    437  HZ2 TRP A  30      47.449  42.292  41.509  1.00  0.00           H0.      0
ATOM    438  CH2 TRP A  30      48.198  41.073  43.179  1.00  0.00           C0.      0
ATOM    439  HH2 TRP A  30      47.505  41.401  43.941  1.00  0.00           H0.      0
ATOM    440  CZ3 TRP A  30      49.127  40.028  43.443  1.00  0.00           C0.      0
ATOM    441  HZ3 TRP A  30      49.100  39.608  44.437  1.00  0.00           H0.      0
ATOM    442  CE3 TRP A  30      50.110  39.515  42.533  1.00  0.00           C0.      0
ATOM    443  HE3 TRP A  30      50.899  38.866  42.882  1.00  0.00           H0.      0
ATOM    444  CD2 TRP A  30      50.121  40.077  41.211  1.00  0.00           C0.      0
ATOM    445  C   TRP A  30      50.891  37.306  38.149  1.00  0.00           C0.      0
ATOM    446  O   TRP A  30      49.687  37.404  37.912  1.00  0.00           O0.      0
ATOM    447  N   GLN A  31      51.766  37.112  37.169  1.00  0.00           N0.      0
ATOM    448  H   GLN A  31      52.737  37.131  37.446  1.00  0.00           H0.      0
ATOM    449  CA  GLN A  31      51.347  36.991  35.753  1.00  0.00           C0.      0
ATOM    450  HA  GLN A  31      50.735  37.872  35.560  1.00  0.00           H0.      0
ATOM    451  CB  GLN A  31      52.582  37.068  34.815  1.00  0.00           C0.      0
ATOM    452  HB2 GLN A  31      53.157  36.147  34.912  1.00  0.00           H0.      0
ATOM    453  HB3 GLN A  31      52.218  37.292  33.812  1.00  0.00           H0.      0
ATOM    454  CG  GLN A  31      53.477  38.341  35.152  1.00  0.00           C0.      0
ATOM    455  HG2 GLN A  31      53.623  38.519  36.217  1.00  0.00           H0.      0
ATOM    456  HG3 GLN A  31      54.457  38.238  34.686  1.00  0.00           H0.      0
ATOM    457  CD  GLN A  31      52.789  39.589  34.646  1.00  0.00           C0.      0
ATOM    458  OE1 GLN A  31      51.690  40.002  35.001  1.00  0.00           O0.      0
ATOM    459  NE2 GLN A  31      53.572  40.354  33.967  1.00  0.00           N0.      0
ATOM    460 HE21 GLN A  31      53.302  41.171  33.438  1.00  0.00           H0.      0
ATOM    461 HE22 GLN A  31      54.481  40.040  33.658  1.00  0.00           H0.      0
ATOM    462  C   GLN A  31      50.377  35.819  35.512  1.00  0.00           C0.      0
ATOM    463  O   GLN A  31      49.722  35.778  34.421  1.00  0.00           O0.      0
ATOM    464  N   LEU A  32      50.260  34.859  36.470  1.00  0.00           N0.      0
ATOM    465  H   LEU A  32      50.956  34.870  37.202  1.00  0.00           H0.      0
ATOM    466  CA  LEU A  32      49.253  33.787  36.467  1.00  0.00           C0.      0
ATOM    467  HA  LEU A  32      48.886  33.686  35.446  1.00  0.00           H0.      0
ATOM    468  CB  LEU A  32      50.099  32.489  36.772  1.00  0.00           C0.      0
ATOM    469  HB2 LEU A  32      50.574  32.520  37.752  1.00  0.00           H0.      0
ATOM    470  HB3 LEU A  32      49.459  31.609  36.835  1.00  0.00           H0.      0
ATOM    471  CG  LEU A  32      51.122  32.301  35.658  1.00  0.00           C0.      0
ATOM    472  HG  LEU A  32      51.942  33.020  35.660  1.00  0.00           H0.      0
ATOM    473  CD1 LEU A  32      51.829  30.938  35.917  1.00  0.00           C0.      0
ATOM    474 HD11 LEU A  32      52.319  30.707  34.971  1.00  0.00           H0.      0
ATOM    475 HD12 LEU A  32      52.683  31.032  36.588  1.00  0.00           H0.      0
ATOM    476 HD13 LEU A  32      51.061  30.210  36.176  1.00  0.00           H0.      0
ATOM    477  CD2 LEU A  32      50.598  32.220  34.283  1.00  0.00           C0.      0
ATOM    478 HD21 LEU A  32      49.791  31.501  34.142  1.00  0.00           H0.      0
ATOM    479 HD22 LEU A  32      50.229  33.155  33.861  1.00  0.00           H0.      0
ATOM    480 HD23 LEU A  32      51.463  32.057  33.641  1.00  0.00           H0.      0
ATOM    481  C   LEU A  32      48.115  33.928  37.471  1.00  0.00           C0.      0
ATOM    482  O   LEU A  32      47.057  33.272  37.378  1.00  0.00           O0.      0
ATOM    483  N   TYR A  33      48.252  34.720  38.474  1.00  0.00           N0.      0
ATOM    484  H   TYR A  33      49.222  34.841  38.730  1.00  0.00           H0.      0
ATOM    485  CA  TYR A  33      47.170  35.216  39.324  1.00  0.00           C0.      0
ATOM    486  HA  TYR A  33      46.545  34.403  39.693  1.00  0.00           H0.      0
ATOM    487  CB  TYR A  33      47.695  36.070  40.478  1.00  0.00           C0.      0
ATOM    488  HB2 TYR A  33      48.366  35.482  41.104  1.00  0.00           H0.      0
ATOM    489  HB3 TYR A  33      48.227  36.936  40.084  1.00  0.00           H0.      0
ATOM    490  CG  TYR A  33      46.508  36.578  41.289  1.00  0.00           C0.      0
ATOM    491  CD1 TYR A  33      46.362  37.988  41.588  1.00  0.00           C0.      0
ATOM    492  HD1 TYR A  33      47.060  38.706  41.182  1.00  0.00           H0.      0
ATOM    493  CE1 TYR A  33      45.235  38.388  42.382  1.00  0.00           C0.      0
ATOM    494  HE1 TYR A  33      45.196  39.409  42.731  1.00  0.00           H0.      0
ATOM    495  CZ  TYR A  33      44.293  37.438  42.887  1.00  0.00           C0.      0
ATOM    496  OH  TYR A  33      43.228  37.789  43.685  1.00  0.00           O0.      0
ATOM    497  HH  TYR A  33      43.360  38.679  44.019  1.00  0.00           H0.      0
ATOM    498  CE2 TYR A  33      44.596  36.091  42.771  1.00  0.00           C0.      0
ATOM    499  HE2 TYR A  33      43.887  35.389  43.184  1.00  0.00           H0.      0
ATOM    500  CD2 TYR A  33      45.595  35.680  41.842  1.00  0.00           C0.      0
ATOM    501  HD2 TYR A  33      45.958  34.665  41.899  1.00  0.00           H0.      0
ATOM    502  C   TYR A  33      46.258  36.059  38.434  1.00  0.00           C0.      0
ATOM    503  O   TYR A  33      45.054  35.918  38.489  1.00  0.00           O0.      0
ATOM    504  N   ILE A  34      46.770  36.890  37.489  1.00  0.00           N0.      0
ATOM    505  H   ILE A  34      47.775  36.976  37.432  1.00  0.00           H0.      0
ATOM    506  CA  ILE A  34      45.984  37.328  36.259  1.00  0.00           C0.      0
ATOM    507  HA  ILE A  34      45.092  37.780  36.693  1.00  0.00           H0.      0
ATOM    508  CB  ILE A  34      46.830  38.492  35.560  1.00  0.00           C0.      0
ATOM    509  HB  ILE A  34      47.685  38.037  35.061  1.00  0.00           H0.      0
ATOM    510  CG2 ILE A  34      45.963  39.069  34.424  1.00  0.00           C0.      0
ATOM    511 HG21 ILE A  34      45.878  38.399  33.569  1.00  0.00           H0.      0
ATOM    512 HG22 ILE A  34      45.022  39.361  34.891  1.00  0.00           H0.      0
ATOM    513 HG23 ILE A  34      46.482  39.953  34.055  1.00  0.00           H0.      0
ATOM    514  CG1 ILE A  34      47.238  39.813  36.395  1.00  0.00           C0.      0
ATOM    515 HG12 ILE A  34      46.347  40.436  36.469  1.00  0.00           H0.      0
ATOM    516 HG13 ILE A  34      47.514  39.520  37.408  1.00  0.00           H0.      0
ATOM    517  CD1 ILE A  34      48.368  40.655  35.741  1.00  0.00           C0.      0
ATOM    518 HD11 ILE A  34      48.252  40.899  34.685  1.00  0.00           H0.      0
ATOM    519 HD12 ILE A  34      48.538  41.544  36.349  1.00  0.00           H0.      0
ATOM    520 HD13 ILE A  34      49.319  40.135  35.855  1.00  0.00           H0.      0
ATOM    521  C   ILE A  34      45.593  36.238  35.251  1.00  0.00           C0.      0
ATOM    522  O   ILE A  34      44.487  36.300  34.657  1.00  0.00           O0.      0
ATOM    523  N   GLY A  35      46.364  35.130  35.221  1.00  0.00           N0.      0
ATOM    524  H   GLY A  35      47.243  35.198  35.714  1.00  0.00           H0.      0
ATOM    525  CA  GLY A  35      46.000  33.922  34.478  1.00  0.00           C0.      0
ATOM    526  HA2 GLY A  35      46.528  33.035  34.829  1.00  0.00           H0.      0
ATOM    527  HA3 GLY A  35      44.928  33.762  34.596  1.00  0.00           H0.      0
ATOM    528  C   GLY A  35      46.386  34.155  33.004  1.00  0.00           C0.      0
ATOM    529  O   GLY A  35      47.488  33.781  32.578  1.00  0.00           O0.      0
ATOM    530  N   ASP A  36      45.412  34.732  32.235  1.00  0.00           N0.      0
ATOM    531  H   ASP A  36      44.600  35.119  32.695  1.00  0.00           H0.      0
ATOM    532  CA  ASP A  36      45.757  35.178  30.900  1.00  0.00           C0.      0
ATOM    533  HA  ASP A  36      46.843  35.215  30.818  1.00  0.00           H0.      0
ATOM    534  CB  ASP A  36      45.222  34.263  29.843  1.00  0.00           C0.      0
ATOM    535  HB2 ASP A  36      45.683  33.335  30.180  1.00  0.00           H0.      0
ATOM    536  HB3 ASP A  36      44.144  34.112  29.771  1.00  0.00           H0.      0
ATOM    537  CG  ASP A  36      45.777  34.616  28.413  1.00  0.00           C0.      0
ATOM    538  OD1 ASP A  36      46.279  35.737  28.218  1.00  0.00           O0.      0
ATOM    539  OD2 ASP A  36      45.512  33.789  27.536  1.00  0.00           O0.      0
ATOM    540  C   ASP A  36      45.319  36.708  30.807  1.00  0.00           C0.      0
ATOM    541  O   ASP A  36      44.160  37.111  30.992  1.00  0.00           O0.      0
ATOM    542  N   THR A  37      46.304  37.541  30.518  1.00  0.00           N0.      0
ATOM    543  H   THR A  37      47.262  37.240  30.628  1.00  0.00           H0.      0
ATOM    544  CA  THR A  37      46.033  38.968  30.482  1.00  0.00           C0.      0
ATOM    545  HA  THR A  37      45.640  39.139  31.484  1.00  0.00           H0.      0
ATOM    546  CB  THR A  37      47.316  39.747  30.192  1.00  0.00           C0.      0
ATOM    547  HB  THR A  37      48.013  39.233  30.855  1.00  0.00           H0.      0
ATOM    548  CG2 THR A  37      47.837  39.613  28.795  1.00  0.00           C0.      0
ATOM    549 HG21 THR A  37      48.890  39.893  28.757  1.00  0.00           H0.      0
ATOM    550 HG22 THR A  37      47.936  38.567  28.503  1.00  0.00           H0.      0
ATOM    551 HG23 THR A  37      47.296  40.233  28.080  1.00  0.00           H0.      0
ATOM    552  OG1 THR A  37      47.141  41.012  30.651  1.00  0.00           O0.      0
ATOM    553  HG1 THR A  37      47.992  41.438  30.778  1.00  0.00           H0.      0
ATOM    554  C   THR A  37      45.061  39.355  29.391  1.00  0.00           C0.      0
ATOM    555  O   THR A  37      44.302  40.296  29.513  1.00  0.00           O0.      0
ATOM    556  N   ARG A  38      44.845  38.490  28.383  1.00  0.00           N0.      0
ATOM    557  H   ARG A  38      45.456  37.688  28.321  1.00  0.00           H0.      0
ATOM    558  CA  ARG A  38      43.842  38.758  27.279  1.00  0.00           C0.      0
ATOM    559  HA  ARG A  38      44.031  39.757  26.884  1.00  0.00           H0.      0
ATOM    560  CB  ARG A  38      44.000  37.672  26.234  1.00  0.00           C0.      0
ATOM    561  HB2 ARG A  38      44.017  36.691  26.708  1.00  0.00           H0.      0
ATOM    562  HB3 ARG A  38      43.097  37.708  25.624  1.00  0.00           H0.      0
ATOM    563  CG  ARG A  38      45.232  37.917  25.302  1.00  0.00           C0.      0
ATOM    564  HG2 ARG A  38      45.172  38.876  24.787  1.00  0.00           H0.      0
ATOM    565  HG3 ARG A  38      46.118  38.017  25.929  1.00  0.00           H0.      0
ATOM    566  CD  ARG A  38      45.417  36.797  24.227  1.00  0.00           C0.      0
ATOM    567  HD2 ARG A  38      44.554  36.651  23.577  1.00  0.00           H0.      0
ATOM    568  HD3 ARG A  38      46.162  37.099  23.491  1.00  0.00           H0.      0
ATOM    569  NE  ARG A  38      45.964  35.556  24.877  1.00  0.00           N0.      0
ATOM    570  HE  ARG A  38      45.527  35.341  25.762  1.00  0.00           H0.      0
ATOM    571  CZ  ARG A  38      46.929  34.806  24.518  1.00  0.00           C0.      0
ATOM    572  NH1 ARG A  38      47.559  34.846  23.382  1.00  0.00           N0.      0
ATOM    573 HH11 ARG A  38      47.344  35.608  22.754  1.00  0.00           H0.      0
ATOM    574 HH12 ARG A  38      48.327  34.223  23.175  1.00  0.00           H0.      0
ATOM    575  NH2 ARG A  38      47.346  33.825  25.215  1.00  0.00           N0.      0
ATOM    576 HH21 ARG A  38      46.876  33.675  26.097  1.00  0.00           H0.      0
ATOM    577 HH22 ARG A  38      47.966  33.119  24.843  1.00  0.00           H0.      0
ATOM    578  C   ARG A  38      42.451  38.883  27.760  1.00  0.00           C0.      0
ATOM    579  O   ARG A  38      41.625  39.604  27.195  1.00  0.00           O0.      0
ATOM    580  N   SER A  39      42.127  38.247  28.880  1.00  0.00           N0.      0
ATOM    581  H   SER A  39      42.825  37.653  29.305  1.00  0.00           H0.      0
ATOM    582  CA  SER A  39      40.760  38.211  29.429  1.00  0.00           C0.      0
ATOM    583  HA  SER A  39      39.974  38.292  28.678  1.00  0.00           H0.      0
ATOM    584  CB  SER A  39      40.741  36.964  30.323  1.00  0.00           C0.      0
ATOM    585  HB2 SER A  39      41.099  36.087  29.784  1.00  0.00           H0.      0
ATOM    586  HB3 SER A  39      41.315  37.123  31.236  1.00  0.00           H0.      0
ATOM    587  OG  SER A  39      39.408  36.667  30.765  1.00  0.00           O0.      0
ATOM    588  HG  SER A  39      39.239  35.761  30.496  1.00  0.00           H0.      0
ATOM    589  C   SER A  39      40.492  39.454  30.273  1.00  0.00           C0.      0
ATOM    590  O   SER A  39      39.405  40.010  30.280  1.00  0.00           O0.      0
ATOM    591  N   ARG A  40      41.526  39.997  30.955  1.00  0.00           N0.      0
ATOM    592  H   ARG A  40      42.479  39.776  30.704  1.00  0.00           H0.      0
ATOM    593  CA  ARG A  40      41.427  41.365  31.552  1.00  0.00           C0.      0
ATOM    594  HA  ARG A  40      40.502  41.476  32.119  1.00  0.00           H0.      0
ATOM    595  CB  ARG A  40      42.697  41.436  32.426  1.00  0.00           C0.      0
ATOM    596  HB2 ARG A  40      42.667  40.626  33.154  1.00  0.00           H0.      0
ATOM    597  HB3 ARG A  40      43.612  41.431  31.833  1.00  0.00           H0.      0
ATOM    598  CG  ARG A  40      42.649  42.659  33.331  1.00  0.00           C0.      0
ATOM    599  HG2 ARG A  40      42.648  43.622  32.819  1.00  0.00           H0.      0
ATOM    600  HG3 ARG A  40      41.777  42.516  33.969  1.00  0.00           H0.      0
ATOM    601  CD  ARG A  40      43.898  42.603  34.260  1.00  0.00           C0.      0
ATOM    602  HD2 ARG A  40      43.809  41.660  34.800  1.00  0.00           H0.      0
ATOM    603  HD3 ARG A  40      44.836  42.461  33.724  1.00  0.00           H0.      0
ATOM    604  NE  ARG A  40      43.935  43.749  35.169  1.00  0.00           N0.      0
ATOM    605  HE  ARG A  40      43.420  44.511  34.749  1.00  0.00           H0.      0
ATOM    606  CZ  ARG A  40      44.335  43.907  36.443  1.00  0.00           C0.      0
ATOM    607  NH1 ARG A  40      44.848  42.914  37.050  1.00  0.00           N0.      0
ATOM    608 HH11 ARG A  40      44.878  42.015  36.588  1.00  0.00           H0.      0
ATOM    609 HH12 ARG A  40      45.181  43.060  37.992  1.00  0.00           H0.      0
ATOM    610  NH2 ARG A  40      44.303  45.091  37.099  1.00  0.00           N0.      0
ATOM    611 HH21 ARG A  40      44.190  45.933  36.552  1.00  0.00           H0.      0
ATOM    612 HH22 ARG A  40      44.739  45.180  38.006  1.00  0.00           H0.      0
ATOM    613  C   ARG A  40      41.411  42.587  30.580  1.00  0.00           C0.      0
ATOM    614  O   ARG A  40      40.567  43.550  30.808  1.00  0.00           O0.      0
ATOM    615  N   THR A  41      42.140  42.486  29.430  1.00  0.00           N0.      0
ATOM    616  H   THR A  41      42.901  41.831  29.319  1.00  0.00           H0.      0
ATOM    617  CA  THR A  41      41.926  43.372  28.314  1.00  0.00           C0.      0
ATOM    618  HA  THR A  41      42.121  44.361  28.728  1.00  0.00           H0.      0
ATOM    619  CB  THR A  41      42.845  43.115  27.087  1.00  0.00           C0.      0
ATOM    620  HB  THR A  41      43.097  42.055  27.074  1.00  0.00           H0.      0
ATOM    621  CG2 THR A  41      42.289  43.357  25.683  1.00  0.00           C0.      0
ATOM    622 HG21 THR A  41      41.591  44.194  25.676  1.00  0.00           H0.      0
ATOM    623 HG22 THR A  41      43.018  43.322  24.874  1.00  0.00           H0.      0
ATOM    624 HG23 THR A  41      41.674  42.464  25.566  1.00  0.00           H0.      0
ATOM    625  OG1 THR A  41      44.001  43.901  27.237  1.00  0.00           O0.      0
ATOM    626  HG1 THR A  41      44.341  43.679  28.107  1.00  0.00           H0.      0
ATOM    627  C   THR A  41      40.474  43.306  27.842  1.00  0.00           C0.      0
ATOM    628  O   THR A  41      39.802  44.329  27.772  1.00  0.00           O0.      0
ATOM    629  N   ALA A  42      39.827  42.123  27.573  1.00  0.00           N0.      0
ATOM    630  H   ALA A  42      40.499  41.368  27.547  1.00  0.00           H0.      0
ATOM    631  CA  ALA A  42      38.589  42.006  26.939  1.00  0.00           C0.      0
ATOM    632  HA  ALA A  42      38.652  42.726  26.123  1.00  0.00           H0.      0
ATOM    633  CB  ALA A  42      38.317  40.635  26.434  1.00  0.00           C0.      0
ATOM    634  HB1 ALA A  42      37.487  40.691  25.731  1.00  0.00           H0.      0
ATOM    635  HB2 ALA A  42      39.133  40.162  25.887  1.00  0.00           H0.      0
ATOM    636  HB3 ALA A  42      38.063  39.909  27.206  1.00  0.00           H0.      0
ATOM    637  C   ALA A  42      37.422  42.476  27.864  1.00  0.00           C0.      0
ATOM    638  O   ALA A  42      36.401  42.941  27.360  1.00  0.00           O0.      0
ATOM    639  N   GLU A  43      37.643  42.415  29.133  1.00  0.00           N0.      0
ATOM    640  H   GLU A  43      38.545  42.059  29.417  1.00  0.00           H0.      0
ATOM    641  CA  GLU A  43      36.795  43.107  30.087  1.00  0.00           C0.      0
ATOM    642  HA  GLU A  43      35.811  42.658  29.947  1.00  0.00           H0.      0
ATOM    643  CB  GLU A  43      37.154  42.659  31.496  1.00  0.00           C0.      0
ATOM    644  HB2 GLU A  43      37.343  41.588  31.428  1.00  0.00           H0.      0
ATOM    645  HB3 GLU A  43      38.120  43.019  31.850  1.00  0.00           H0.      0
ATOM    646  CG  GLU A  43      36.074  42.796  32.619  1.00  0.00           C0.      0
ATOM    647  HG2 GLU A  43      36.645  42.413  33.465  1.00  0.00           H0.      0
ATOM    648  HG3 GLU A  43      35.712  43.814  32.765  1.00  0.00           H0.      0
ATOM    649  CD  GLU A  43      34.928  41.772  32.307  1.00  0.00           C0.      0
ATOM    650  OE1 GLU A  43      35.191  40.655  31.814  1.00  0.00           O0.      0
ATOM    651  OE2 GLU A  43      33.823  42.093  32.770  1.00  0.00           O0.      0
ATOM    652  C   GLU A  43      36.710  44.636  30.035  1.00  0.00           C0.      0
ATOM    653  O   GLU A  43      35.596  45.161  29.945  1.00  0.00           O0.      0
ATOM    654  N   TYR A  44      37.849  45.370  30.075  1.00  0.00           N0.      0
ATOM    655  H   TYR A  44      38.717  44.855  30.115  1.00  0.00           H0.      0
ATOM    656  CA  TYR A  44      37.692  46.880  30.278  1.00  0.00           C0.      0
ATOM    657  HA  TYR A  44      36.711  47.222  29.946  1.00  0.00           H0.      0
ATOM    658  CB  TYR A  44      37.775  47.188  31.793  1.00  0.00           C0.      0
ATOM    659  HB2 TYR A  44      37.465  48.203  32.042  1.00  0.00           H0.      0
ATOM    660  HB3 TYR A  44      37.009  46.684  32.383  1.00  0.00           H0.      0
ATOM    661  CG  TYR A  44      39.089  46.827  32.559  1.00  0.00           C0.      0
ATOM    662  CD1 TYR A  44      40.004  47.897  32.734  1.00  0.00           C0.      0
ATOM    663  HD1 TYR A  44      39.831  48.828  32.215  1.00  0.00           H0.      0
ATOM    664  CE1 TYR A  44      41.203  47.665  33.458  1.00  0.00           C0.      0
ATOM    665  HE1 TYR A  44      41.941  48.418  33.692  1.00  0.00           H0.      0
ATOM    666  CZ  TYR A  44      41.398  46.376  34.045  1.00  0.00           C0.      0
ATOM    667  OH  TYR A  44      42.508  46.118  34.734  1.00  0.00           O0.      0
ATOM    668  HH  TYR A  44      43.168  46.813  34.792  1.00  0.00           H0.      0
ATOM    669  CE2 TYR A  44      40.464  45.353  33.824  1.00  0.00           C0.      0
ATOM    670  HE2 TYR A  44      40.679  44.401  34.286  1.00  0.00           H0.      0
ATOM    671  CD2 TYR A  44      39.333  45.570  33.071  1.00  0.00           C0.      0
ATOM    672  HD2 TYR A  44      38.720  44.690  32.945  1.00  0.00           H0.      0
ATOM    673  C   TYR A  44      38.716  47.675  29.428  1.00  0.00           C0.      0
ATOM    674  O   TYR A  44      38.699  48.905  29.521  1.00  0.00           O0.      0
ATOM    675  N   LYS A  45      39.577  47.138  28.554  1.00  0.00           N0.      0
ATOM    676  H   LYS A  45      39.814  46.156  28.524  1.00  0.00           H0.      0
ATOM    677  CA  LYS A  45      40.406  47.941  27.696  1.00  0.00           C0.      0
ATOM    678  HA  LYS A  45      40.945  48.616  28.361  1.00  0.00           H0.      0
ATOM    679  CB  LYS A  45      41.379  46.995  26.905  1.00  0.00           C0.      0
ATOM    680  HB2 LYS A  45      41.851  46.302  27.601  1.00  0.00           H0.      0
ATOM    681  HB3 LYS A  45      40.715  46.343  26.337  1.00  0.00           H0.      0
ATOM    682  CG  LYS A  45      42.547  47.695  26.103  1.00  0.00           C0.      0
ATOM    683  HG2 LYS A  45      42.190  48.400  25.352  1.00  0.00           H0.      0
ATOM    684  HG3 LYS A  45      43.047  48.263  26.887  1.00  0.00           H0.      0
ATOM    685  CD  LYS A  45      43.402  46.684  25.510  1.00  0.00           C0.      0
ATOM    686  HD2 LYS A  45      43.948  46.223  26.333  1.00  0.00           H0.      0
ATOM    687  HD3 LYS A  45      42.784  46.048  24.877  1.00  0.00           H0.      0
ATOM    688  CE  LYS A  45      44.434  47.317  24.553  1.00  0.00           C0.      0
ATOM    689  HE2 LYS A  45      44.090  48.326  24.327  1.00  0.00           H0.      0
ATOM    690  HE3 LYS A  45      45.377  47.607  25.017  1.00  0.00           H0.      0
ATOM    691  NZ  LYS A  45      44.787  46.505  23.318  1.00  0.00           N0.      0
ATOM    692  HZ1 LYS A  45      43.976  46.015  22.970  1.00  0.00           H0.      0
ATOM    693  HZ2 LYS A  45      45.222  47.097  22.625  1.00  0.00           H0.      0
ATOM    694  HZ3 LYS A  45      45.364  45.700  23.515  1.00  0.00           H0.      0
ATOM    695  C   LYS A  45      39.630  48.943  26.764  1.00  0.00           C0.      0
ATOM    696  O   LYS A  45      39.924  50.142  26.851  1.00  0.00           O0.      0
ATOM    697  N   ALA A  46      38.516  48.635  26.070  1.00  0.00           N0.      0
ATOM    698  H   ALA A  46      38.290  47.662  25.924  1.00  0.00           H0.      0
ATOM    699  CA  ALA A  46      37.640  49.467  25.326  1.00  0.00           C0.      0
ATOM    700  HA  ALA A  46      38.138  50.144  24.632  1.00  0.00           H0.      0
ATOM    701  CB  ALA A  46      36.772  48.531  24.434  1.00  0.00           C0.      0
ATOM    702  HB1 ALA A  46      37.379  47.933  23.754  1.00  0.00           H0.      0
ATOM    703  HB2 ALA A  46      36.085  47.917  25.016  1.00  0.00           H0.      0
ATOM    704  HB3 ALA A  46      36.177  49.177  23.787  1.00  0.00           H0.      0
ATOM    705  C   ALA A  46      36.726  50.407  26.186  1.00  0.00           C0.      0
ATOM    706  O   ALA A  46      36.371  51.520  25.784  1.00  0.00           O0.      0
ATOM    707  N   TRP A  47      36.301  49.875  27.356  1.00  0.00           N0.      0
ATOM    708  H   TRP A  47      36.688  49.063  27.815  1.00  0.00           H0.      0
ATOM    709  CA  TRP A  47      35.650  50.772  28.318  1.00  0.00           C0.      0
ATOM    710  HA  TRP A  47      34.689  51.068  27.899  1.00  0.00           H0.      0
ATOM    711  CB  TRP A  47      35.263  50.013  29.563  1.00  0.00           C0.      0
ATOM    712  HB2 TRP A  47      34.424  49.425  29.190  1.00  0.00           H0.      0
ATOM    713  HB3 TRP A  47      36.057  49.300  29.783  1.00  0.00           H0.      0
ATOM    714  CG  TRP A  47      34.857  50.856  30.693  1.00  0.00           C0.      0
ATOM    715  CD1 TRP A  47      33.606  51.334  30.925  1.00  0.00           C0.      0
ATOM    716  HD1 TRP A  47      32.822  51.278  30.184  1.00  0.00           H0.      0
ATOM    717  NE1 TRP A  47      33.542  52.077  32.091  1.00  0.00           N0.      0
ATOM    718  HE1 TRP A  47      32.694  52.485  32.458  1.00  0.00           H0.      0
ATOM    719  CE2 TRP A  47      34.702  52.013  32.723  1.00  0.00           C0.      0
ATOM    720  CZ2 TRP A  47      35.124  52.518  33.982  1.00  0.00           C0.      0
ATOM    721  HZ2 TRP A  47      34.441  53.022  34.650  1.00  0.00           H0.      0
ATOM    722  CH2 TRP A  47      36.528  52.417  34.301  1.00  0.00           C0.      0
ATOM    723  HH2 TRP A  47      36.967  52.732  35.236  1.00  0.00           H0.      0
ATOM    724  CZ3 TRP A  47      37.381  51.911  33.293  1.00  0.00           C0.      0
ATOM    725  HZ3 TRP A  47      38.447  51.804  33.433  1.00  0.00           H0.      0
ATOM    726  CE3 TRP A  47      36.943  51.278  32.143  1.00  0.00           C0.      0
ATOM    727  HE3 TRP A  47      37.720  50.791  31.573  1.00  0.00           H0.      0
ATOM    728  CD2 TRP A  47      35.577  51.339  31.812  1.00  0.00           C0.      0
ATOM    729  C   TRP A  47      36.638  51.951  28.638  1.00  0.00           C0.      0
ATOM    730  O   TRP A  47      36.316  53.098  28.420  1.00  0.00           O0.      0
ATOM    731  N   LEU A  48      37.952  51.741  28.983  1.00  0.00           N0.      0
ATOM    732  H   LEU A  48      38.173  50.755  28.996  1.00  0.00           H0.      0
ATOM    733  CA  LEU A  48      38.992  52.677  29.440  1.00  0.00           C0.      0
ATOM    734  HA  LEU A  48      38.495  53.267  30.209  1.00  0.00           H0.      0
ATOM    735  CB  LEU A  48      40.241  51.859  29.971  1.00  0.00           C0.      0
ATOM    736  HB2 LEU A  48      39.924  51.271  30.832  1.00  0.00           H0.      0
ATOM    737  HB3 LEU A  48      40.659  51.298  29.135  1.00  0.00           H0.      0
ATOM    738  CG  LEU A  48      41.350  52.660  30.516  1.00  0.00           C0.      0
ATOM    739  HG  LEU A  48      41.857  53.157  29.689  1.00  0.00           H0.      0
ATOM    740  CD1 LEU A  48      40.938  53.740  31.595  1.00  0.00           C0.      0
ATOM    741 HD11 LEU A  48      40.597  54.632  31.069  1.00  0.00           H0.      0
ATOM    742 HD12 LEU A  48      40.178  53.345  32.268  1.00  0.00           H0.      0
ATOM    743 HD13 LEU A  48      41.821  54.000  32.180  1.00  0.00           H0.      0
ATOM    744  CD2 LEU A  48      42.341  51.700  31.262  1.00  0.00           C0.      0
ATOM    745 HD21 LEU A  48      43.250  52.198  31.600  1.00  0.00           H0.      0
ATOM    746 HD22 LEU A  48      41.876  51.339  32.180  1.00  0.00           H0.      0
ATOM    747 HD23 LEU A  48      42.620  50.918  30.557  1.00  0.00           H0.      0
ATOM    748  C   LEU A  48      39.348  53.646  28.261  1.00  0.00           C0.      0
ATOM    749  O   LEU A  48      39.287  54.809  28.548  1.00  0.00           O0.      0
ATOM    750  N   LEU A  49      39.465  53.131  27.049  1.00  0.00           N0.      0
ATOM    751  H   LEU A  49      39.689  52.149  26.977  1.00  0.00           H0.      0
ATOM    752  CA  LEU A  49      39.759  53.976  25.886  1.00  0.00           C0.      0
ATOM    753  HA  LEU A  49      40.658  54.582  25.996  1.00  0.00           H0.      0
ATOM    754  CB  LEU A  49      39.912  53.016  24.652  1.00  0.00           C0.      0
ATOM    755  HB2 LEU A  49      39.217  52.179  24.580  1.00  0.00           H0.      0
ATOM    756  HB3 LEU A  49      39.758  53.552  23.716  1.00  0.00           H0.      0
ATOM    757  CG  LEU A  49      41.301  52.421  24.456  1.00  0.00           C0.      0
ATOM    758  HG  LEU A  49      41.599  52.063  25.441  1.00  0.00           H0.      0
ATOM    759  CD1 LEU A  49      41.409  51.213  23.479  1.00  0.00           C0.      0
ATOM    760 HD11 LEU A  49      40.776  50.370  23.756  1.00  0.00           H0.      0
ATOM    761 HD12 LEU A  49      41.049  51.463  22.481  1.00  0.00           H0.      0
ATOM    762 HD13 LEU A  49      42.473  50.997  23.388  1.00  0.00           H0.      0
ATOM    763  CD2 LEU A  49      42.446  53.436  24.155  1.00  0.00           C0.      0
ATOM    764 HD21 LEU A  49      42.629  53.383  23.082  1.00  0.00           H0.      0
ATOM    765 HD22 LEU A  49      42.001  54.408  24.365  1.00  0.00           H0.      0
ATOM    766 HD23 LEU A  49      43.233  53.305  24.899  1.00  0.00           H0.      0
ATOM    767  C   LEU A  49      38.632  54.941  25.729  1.00  0.00           C0.      0
ATOM    768  O   LEU A  49      38.841  56.152  25.619  1.00  0.00           O0.      0
ATOM    769  N   GLY A  50      37.379  54.482  25.705  1.00  0.00           N0.      0
ATOM    770  H   GLY A  50      37.297  53.483  25.829  1.00  0.00           H0.      0
ATOM    771  CA  GLY A  50      36.216  55.372  25.614  1.00  0.00           C0.      0
ATOM    772  HA2 GLY A  50      36.363  55.991  24.729  1.00  0.00           H0.      0
ATOM    773  HA3 GLY A  50      35.338  54.757  25.416  1.00  0.00           H0.      0
ATOM    774  C   GLY A  50      35.983  56.328  26.741  1.00  0.00           C0.      0
ATOM    775  O   GLY A  50      35.433  57.374  26.440  1.00  0.00           O0.      0
ATOM    776  N   LEU A  51      36.474  56.064  27.922  1.00  0.00           N0.      0
ATOM    777  H   LEU A  51      37.006  55.208  27.986  1.00  0.00           H0.      0
ATOM    778  CA  LEU A  51      36.508  57.038  29.026  1.00  0.00           C0.      0
ATOM    779  HA  LEU A  51      35.568  57.581  28.926  1.00  0.00           H0.      0
ATOM    780  CB  LEU A  51      36.469  56.257  30.375  1.00  0.00           C0.      0
ATOM    781  HB2 LEU A  51      35.477  55.808  30.409  1.00  0.00           H0.      0
ATOM    782  HB3 LEU A  51      37.198  55.447  30.389  1.00  0.00           H0.      0
ATOM    783  CG  LEU A  51      36.852  57.039  31.652  1.00  0.00           C0.      0
ATOM    784  HG  LEU A  51      37.886  57.378  31.589  1.00  0.00           H0.      0
ATOM    785  CD1 LEU A  51      35.735  58.079  31.896  1.00  0.00           C0.      0
ATOM    786 HD11 LEU A  51      35.853  58.518  32.886  1.00  0.00           H0.      0
ATOM    787 HD12 LEU A  51      35.887  58.879  31.171  1.00  0.00           H0.      0
ATOM    788 HD13 LEU A  51      34.755  57.625  31.745  1.00  0.00           H0.      0
ATOM    789  CD2 LEU A  51      36.758  56.108  32.907  1.00  0.00           C0.      0
ATOM    790 HD21 LEU A  51      35.702  55.968  33.136  1.00  0.00           H0.      0
ATOM    791 HD22 LEU A  51      37.280  55.154  32.837  1.00  0.00           H0.      0
ATOM    792 HD23 LEU A  51      37.157  56.639  33.771  1.00  0.00           H0.      0
ATOM    793  C   LEU A  51      37.742  58.038  28.857  1.00  0.00           C0.      0
ATOM    794  O   LEU A  51      37.621  59.191  29.232  1.00  0.00           O0.      0
ATOM    795  N   LEU A  52      38.835  57.542  28.310  1.00  0.00           N0.      0
ATOM    796  H   LEU A  52      38.877  56.546  28.145  1.00  0.00           H0.      0
ATOM    797  CA  LEU A  52      39.988  58.430  28.001  1.00  0.00           C0.      0
ATOM    798  HA  LEU A  52      40.115  59.123  28.833  1.00  0.00           H0.      0
ATOM    799  CB  LEU A  52      41.313  57.592  27.780  1.00  0.00           C0.      0
ATOM    800  HB2 LEU A  52      41.025  56.752  27.149  1.00  0.00           H0.      0
ATOM    801  HB3 LEU A  52      42.012  58.233  27.243  1.00  0.00           H0.      0
ATOM    802  CG  LEU A  52      41.871  57.117  29.162  1.00  0.00           C0.      0
ATOM    803  HG  LEU A  52      41.116  56.606  29.760  1.00  0.00           H0.      0
ATOM    804  CD1 LEU A  52      42.994  56.060  28.994  1.00  0.00           C0.      0
ATOM    805 HD11 LEU A  52      43.491  55.754  29.914  1.00  0.00           H0.      0
ATOM    806 HD12 LEU A  52      42.501  55.226  28.495  1.00  0.00           H0.      0
ATOM    807 HD13 LEU A  52      43.823  56.257  28.315  1.00  0.00           H0.      0
ATOM    808  CD2 LEU A  52      42.281  58.167  30.145  1.00  0.00           C0.      0
ATOM    809 HD21 LEU A  52      42.480  57.790  31.149  1.00  0.00           H0.      0
ATOM    810 HD22 LEU A  52      43.184  58.594  29.708  1.00  0.00           H0.      0
ATOM    811 HD23 LEU A  52      41.603  59.014  30.248  1.00  0.00           H0.      0
ATOM    812  C   LEU A  52      39.718  59.396  26.844  1.00  0.00           C0.      0
ATOM    813  O   LEU A  52      40.110  60.569  26.945  1.00  0.00           O0.      0
ATOM    814  N   ARG A  53      38.963  58.982  25.852  1.00  0.00           N0.      0
ATOM    815  H   ARG A  53      38.753  57.997  25.938  1.00  0.00           H0.      0
ATOM    816  CA  ARG A  53      38.472  59.724  24.693  1.00  0.00           C0.      0
ATOM    817  HA  ARG A  53      39.317  60.251  24.250  1.00  0.00           H0.      0
ATOM    818  CB  ARG A  53      37.890  58.768  23.599  1.00  0.00           C0.      0
ATOM    819  HB2 ARG A  53      37.263  57.994  24.043  1.00  0.00           H0.      0
ATOM    820  HB3 ARG A  53      37.288  59.241  22.823  1.00  0.00           H0.      0
ATOM    821  CG  ARG A  53      39.013  58.033  22.901  1.00  0.00           C0.      0
ATOM    822  HG2 ARG A  53      39.535  58.710  22.224  1.00  0.00           H0.      0
ATOM    823  HG3 ARG A  53      39.704  57.565  23.603  1.00  0.00           H0.      0
ATOM    824  CD  ARG A  53      38.527  56.903  21.966  1.00  0.00           C0.      0
ATOM    825  HD2 ARG A  53      37.679  56.410  22.442  1.00  0.00           H0.      0
ATOM    826  HD3 ARG A  53      38.099  57.385  21.088  1.00  0.00           H0.      0
ATOM    827  NE  ARG A  53      39.638  55.935  21.595  1.00  0.00           N0.      0
ATOM    828  HE  ARG A  53      40.531  56.108  22.035  1.00  0.00           H0.      0
ATOM    829  CZ  ARG A  53      39.606  54.674  21.210  1.00  0.00           C0.      0
ATOM    830  NH1 ARG A  53      38.526  54.119  20.770  1.00  0.00           N0.      0
ATOM    831 HH11 ARG A  53      37.621  54.533  20.944  1.00  0.00           H0.      0
ATOM    832 HH12 ARG A  53      38.595  53.181  20.403  1.00  0.00           H0.      0
ATOM    833  NH2 ARG A  53      40.610  53.898  21.247  1.00  0.00           N0.      0
ATOM    834 HH21 ARG A  53      41.513  54.254  21.525  1.00  0.00           H0.      0
ATOM    835 HH22 ARG A  53      40.557  52.929  20.967  1.00  0.00           H0.      0
ATOM    836  C   ARG A  53      37.412  60.793  24.982  1.00  0.00           C0.      0
ATOM    837  O   ARG A  53      37.663  61.884  24.582  1.00  0.00           O0.      0
ATOM    838  N   GLN A  54      36.398  60.401  25.721  1.00  0.00           N0.      0
ATOM    839  H   GLN A  54      36.364  59.424  25.974  1.00  0.00           H0.      0
ATOM    840  CA  GLN A  54      35.408  61.273  26.419  1.00  0.00           C0.      0
ATOM    841  HA  GLN A  54      34.729  61.660  25.658  1.00  0.00           H0.      0
ATOM    842  CB  GLN A  54      34.501  60.319  27.246  1.00  0.00           C0.      0
ATOM    843  HB2 GLN A  54      34.296  59.480  26.581  1.00  0.00           H0.      0
ATOM    844  HB3 GLN A  54      35.083  59.941  28.087  1.00  0.00           H0.      0
ATOM    845  CG  GLN A  54      33.146  60.762  27.930  1.00  0.00           C0.      0
ATOM    846  HG2 GLN A  54      32.941  60.105  28.776  1.00  0.00           H0.      0
ATOM    847  HG3 GLN A  54      33.124  61.783  28.311  1.00  0.00           H0.      0
ATOM    848  CD  GLN A  54      31.915  60.442  27.040  1.00  0.00           C0.      0
ATOM    849  OE1 GLN A  54      31.998  60.568  25.831  1.00  0.00           O0.      0
ATOM    850  NE2 GLN A  54      30.744  59.969  27.458  1.00  0.00           N0.      0
ATOM    851 HE21 GLN A  54      30.014  60.144  26.782  1.00  0.00           H0.      0
ATOM    852 HE22 GLN A  54      30.366  59.953  28.394  1.00  0.00           H0.      0
ATOM    853  C   GLN A  54      35.902  62.524  27.131  1.00  0.00           C0.      0
ATOM    854  O   GLN A  54      35.099  63.465  27.274  1.00  0.00           O0.      0
ATOM    855  N   HIP A  55      37.149  62.577  27.553  1.00  0.00           N0.      0
ATOM    856  H   HIP A  55      37.762  61.777  27.616  1.00  0.00           H0.      0
ATOM    857  CA  HIP A  55      37.781  63.817  28.059  1.00  0.00           C0.      0
ATOM    858  HA  HIP A  55      37.099  64.636  27.835  1.00  0.00           H0.      0
ATOM    859  CB  HIP A  55      37.722  63.745  29.646  1.00  0.00           C0.      0
ATOM    860  HB2 HIP A  55      38.417  62.925  29.822  1.00  0.00           H0.      0
ATOM    861  HB3 HIP A  55      38.116  64.654  30.100  1.00  0.00           H0.      0
ATOM    862  CG  HIP A  55      36.436  63.351  30.282  1.00  0.00           C0.      0
ATOM    863  ND1 HIP A  55      35.419  64.239  30.657  1.00  0.00           N0.      0
ATOM    864  HD1 HIP A  55      35.425  65.237  30.504  1.00  0.00           H0.      0
ATOM    865  CE1 HIP A  55      34.417  63.452  31.130  1.00  0.00           C0.      0
ATOM    866  HE1 HIP A  55      33.448  63.777  31.480  1.00  0.00           H0.      0
ATOM    867  NE2 HIP A  55      34.735  62.178  30.988  1.00  0.00           N0.      0
ATOM    868  HE2 HIP A  55      34.113  61.389  31.093  1.00  0.00           H0.      0
ATOM    869  CD2 HIP A  55      36.032  62.097  30.558  1.00  0.00           C0.      0
ATOM    870  HD2 HIP A  55      36.531  61.186  30.262  1.00  0.00           H0.      0
ATOM    871  C   HIP A  55      39.195  64.087  27.551  1.00  0.00           C0.      0
ATOM    872  O   HIP A  55      39.908  64.960  28.064  1.00  0.00           O0.      0
ATOM    873  N   GLY A  56      39.540  63.576  26.341  1.00  0.00           N0.      0
ATOM    874  H   GLY A  56      38.887  62.978  25.855  1.00  0.00           H0.      0
ATOM    875  CA  GLY A  56      40.749  63.945  25.575  1.00  0.00           C0.      0
ATOM    876  HA2 GLY A  56      40.660  63.561  24.558  1.00  0.00           H0.      0
ATOM    877  HA3 GLY A  56      40.731  65.034  25.542  1.00  0.00           H0.      0
ATOM    878  C   GLY A  56      42.087  63.459  26.076  1.00  0.00           C0.      0
ATOM    879  O   GLY A  56      43.064  63.936  25.511  1.00  0.00           O0.      0
ATOM    880  N   CYS A  57      42.160  62.608  27.115  1.00  0.00           N0.      0
ATOM    881  H   CYS A  57      41.377  61.994  27.290  1.00  0.00           H0.      0
ATOM    882  CA  CYS A  57      43.413  62.303  27.828  1.00  0.00           C0.      0
ATOM    883  HA  CYS A  57      43.897  63.241  28.102  1.00  0.00           H0.      0
ATOM    884  CB  CYS A  57      43.019  61.527  29.119  1.00  0.00           C0.      0
ATOM    885  HB2 CYS A  57      42.809  60.491  28.853  1.00  0.00           H0.      0
ATOM    886  HB3 CYS A  57      43.850  61.535  29.823  1.00  0.00           H0.      0
ATOM    887  SG  CYS A  57      41.542  62.266  29.935  1.00  0.00           S0.      0
ATOM    888  HG  CYS A  57      42.122  63.155  30.746  1.00  0.00           H0.      0
ATOM    889  C   CYS A  57      44.443  61.638  26.920  1.00  0.00           C0.      0
ATOM    890  O   CYS A  57      44.083  60.719  26.219  1.00  0.00           O0.      0
ATOM    891  N   HIE A  58      45.691  61.978  27.102  1.00  0.00           N0.      0
ATOM    892  H   HIE A  58      45.973  62.761  27.674  1.00  0.00           H0.      0
ATOM    893  CA  HIE A  58      46.812  61.306  26.313  1.00  0.00           C0.      0
ATOM    894  HA  HIE A  58      46.494  60.354  25.888  1.00  0.00           H0.      0
ATOM    895  CB  HIE A  58      47.071  62.194  25.062  1.00  0.00           C0.      0
ATOM    896  HB2 HIE A  58      46.190  62.254  24.423  1.00  0.00           H0.      0
ATOM    897  HB3 HIE A  58      47.286  63.242  25.269  1.00  0.00           H0.      0
ATOM    898  CG  HIE A  58      48.273  61.545  24.397  1.00  0.00           C0.      0
ATOM    899  ND1 HIE A  58      48.332  60.278  23.779  1.00  0.00           N0.      0
ATOM    900  CE1 HIE A  58      49.634  60.159  23.368  1.00  0.00           C0.      0
ATOM    901  HE1 HIE A  58      50.104  59.259  23.001  1.00  0.00           H0.      0
ATOM    902  NE2 HIE A  58      50.223  61.390  23.532  1.00  0.00           N0.      0
ATOM    903  HE2 HIE A  58      51.205  61.533  23.345  1.00  0.00           H0.      0
ATOM    904  CD2 HIE A  58      49.380  62.260  24.182  1.00  0.00           C0.      0
ATOM    905  HD2 HIE A  58      49.591  63.228  24.614  1.00  0.00           H0.      0
ATOM    906  C   HIE A  58      48.120  61.004  27.113  1.00  0.00           C0.      0
ATOM    907  O   HIE A  58      48.814  60.023  26.794  1.00  0.00           O0.      0
ATOM    908  N   ARG A  59      48.367  61.775  28.131  1.00  0.00           N0.      0
ATOM    909  H   ARG A  59      47.904  62.666  28.022  1.00  0.00           H0.      0
ATOM    910  CA  ARG A  59      49.373  61.645  29.214  1.00  0.00           C0.      0
ATOM    911  HA  ARG A  59      50.174  61.017  28.825  1.00  0.00           H0.      0
ATOM    912  CB  ARG A  59      50.046  62.974  29.555  1.00  0.00           C0.      0
ATOM    913  HB2 ARG A  59      50.352  63.482  28.640  1.00  0.00           H0.      0
ATOM    914  HB3 ARG A  59      49.306  63.699  29.893  1.00  0.00           H0.      0
ATOM    915  CG  ARG A  59      51.309  62.705  30.415  1.00  0.00           C0.      0
ATOM    916  HG2 ARG A  59      51.143  61.939  31.173  1.00  0.00           H0.      0
ATOM    917  HG3 ARG A  59      52.105  62.309  29.784  1.00  0.00           H0.      0
ATOM    918  CD  ARG A  59      51.912  64.018  30.967  1.00  0.00           C0.      0
ATOM    919  HD2 ARG A  59      52.218  64.568  30.077  1.00  0.00           H0.      0
ATOM    920  HD3 ARG A  59      51.178  64.570  31.554  1.00  0.00           H0.      0
ATOM    921  NE  ARG A  59      53.059  63.618  31.722  1.00  0.00           N0.      0
ATOM    922  HE  ARG A  59      53.527  62.746  31.519  1.00  0.00           H0.      0
ATOM    923  CZ  ARG A  59      53.778  64.380  32.499  1.00  0.00           C0.      0
ATOM    924  NH1 ARG A  59      53.322  65.592  32.789  1.00  0.00           N0.      0
ATOM    925 HH11 ARG A  59      52.363  65.897  32.698  1.00  0.00           H0.      0
ATOM    926 HH12 ARG A  59      53.777  66.076  33.550  1.00  0.00           H0.      0
ATOM    927  NH2 ARG A  59      54.935  64.064  33.021  1.00  0.00           N0.      0
ATOM    928 HH21 ARG A  59      55.463  63.205  32.962  1.00  0.00           H0.      0
ATOM    929 HH22 ARG A  59      55.404  64.749  33.596  1.00  0.00           H0.      0
ATOM    930  C   ARG A  59      48.719  61.055  30.493  1.00  0.00           C0.      0
ATOM    931  O   ARG A  59      48.113  61.736  31.324  1.00  0.00           O0.      0
ATOM    932  N   VAL A  60      48.897  59.723  30.651  1.00  0.00           N0.      0
ATOM    933  H   VAL A  60      49.685  59.332  30.154  1.00  0.00           H0.      0
ATOM    934  CA  VAL A  60      48.283  58.921  31.749  1.00  0.00           C0.      0
ATOM    935  HA  VAL A  60      47.453  59.537  32.096  1.00  0.00           H0.      0
ATOM    936  CB  VAL A  60      47.554  57.686  31.136  1.00  0.00           C0.      0
ATOM    937  HB  VAL A  60      48.377  57.124  30.694  1.00  0.00           H0.      0
ATOM    938  CG1 VAL A  60      46.926  56.865  32.276  1.00  0.00           C0.      0
ATOM    939 HG11 VAL A  60      47.742  56.505  32.902  1.00  0.00           H0.      0
ATOM    940 HG12 VAL A  60      46.033  57.287  32.736  1.00  0.00           H0.      0
ATOM    941 HG13 VAL A  60      46.607  55.928  31.821  1.00  0.00           H0.      0
ATOM    942  CG2 VAL A  60      46.474  58.003  30.089  1.00  0.00           C0.      0
ATOM    943 HG21 VAL A  60      45.968  58.888  30.474  1.00  0.00           H0.      0
ATOM    944 HG22 VAL A  60      46.968  58.305  29.165  1.00  0.00           H0.      0
ATOM    945 HG23 VAL A  60      45.786  57.161  30.018  1.00  0.00           H0.      0
ATOM    946  C   VAL A  60      49.318  58.665  32.825  1.00  0.00           C0.      0
ATOM    947  O   VAL A  60      50.445  58.210  32.500  1.00  0.00           O0.      0
ATOM    948  N   LEU A  61      48.937  58.697  34.132  1.00  0.00           N0.      0
ATOM    949  H   LEU A  61      48.018  59.083  34.293  1.00  0.00           H0.      0
ATOM    950  CA  LEU A  61      49.633  58.063  35.238  1.00  0.00           C0.      0
ATOM    951  HA  LEU A  61      50.596  57.799  34.801  1.00  0.00           H0.      0
ATOM    952  CB  LEU A  61      49.990  59.043  36.378  1.00  0.00           C0.      0
ATOM    953  HB2 LEU A  61      50.464  59.985  36.103  1.00  0.00           H0.      0
ATOM    954  HB3 LEU A  61      49.029  59.318  36.814  1.00  0.00           H0.      0
ATOM    955  CG  LEU A  61      50.805  58.467  37.555  1.00  0.00           C0.      0
ATOM    956  HG  LEU A  61      50.322  57.628  38.057  1.00  0.00           H0.      0
ATOM    957  CD1 LEU A  61      52.178  57.955  37.002  1.00  0.00           C0.      0
ATOM    958 HD11 LEU A  61      52.492  58.497  36.109  1.00  0.00           H0.      0
ATOM    959 HD12 LEU A  61      53.006  58.109  37.694  1.00  0.00           H0.      0
ATOM    960 HD13 LEU A  61      52.051  56.911  36.716  1.00  0.00           H0.      0
ATOM    961  CD2 LEU A  61      51.027  59.550  38.602  1.00  0.00           C0.      0
ATOM    962 HD21 LEU A  61      50.073  59.872  39.018  1.00  0.00           H0.      0
ATOM    963 HD22 LEU A  61      51.562  59.145  39.461  1.00  0.00           H0.      0
ATOM    964 HD23 LEU A  61      51.425  60.463  38.160  1.00  0.00           H0.      0
ATOM    965  C   LEU A  61      48.973  56.772  35.761  1.00  0.00           C0.      0
ATOM    966  O   LEU A  61      47.793  56.699  36.141  1.00  0.00           O0.      0
ATOM    967  N   ASH A  62      49.746  55.680  35.977  1.00  0.00           N0.      0
ATOM    968  H   ASH A  62      50.610  55.546  35.472  1.00  0.00           H0.      0
ATOM    969  CA  ASH A  62      49.276  54.543  36.874  1.00  0.00           C0.      0
ATOM    970  HA  ASH A  62      48.198  54.627  37.017  1.00  0.00           H0.      0
ATOM    971  CB  ASH A  62      49.482  53.209  36.100  1.00  0.00           C0.      0
ATOM    972  HB2 ASH A  62      48.937  53.364  35.169  1.00  0.00           H0.      0
ATOM    973  HB3 ASH A  62      50.552  53.066  35.948  1.00  0.00           H0.      0
ATOM    974  CG  ASH A  62      48.960  51.928  36.811  1.00  0.00           C0.      0
ATOM    975  OD1 ASH A  62      48.969  50.826  36.242  1.00  0.00           O0.      0
ATOM    976  OD2 ASH A  62      48.387  52.074  38.083  1.00  0.00           O0.      0
ATOM    977  HD2 ASH A  62      47.948  51.251  38.311  1.00  0.00           H0.      0
ATOM    978  C   ASH A  62      49.995  54.606  38.197  1.00  0.00           C0.      0
ATOM    979  O   ASH A  62      51.229  54.610  38.087  1.00  0.00           O0.      0
ATOM    980  N   VAL A  63      49.362  54.639  39.370  1.00  0.00           N0.      0
ATOM    981  H   VAL A  63      48.358  54.752  39.391  1.00  0.00           H0.      0
ATOM    982  CA  VAL A  63      50.028  54.803  40.671  1.00  0.00           C0.      0
ATOM    983  HA  VAL A  63      50.997  55.263  40.478  1.00  0.00           H0.      0
ATOM    984  CB  VAL A  63      49.339  55.774  41.579  1.00  0.00           C0.      0
ATOM    985  HB  VAL A  63      49.815  55.871  42.555  1.00  0.00           H0.      0
ATOM    986  CG1 VAL A  63      49.432  57.167  40.933  1.00  0.00           C0.      0
ATOM    987 HG11 VAL A  63      50.484  57.452  40.917  1.00  0.00           H0.      0
ATOM    988 HG12 VAL A  63      49.106  57.293  39.900  1.00  0.00           H0.      0
ATOM    989 HG13 VAL A  63      48.947  57.891  41.587  1.00  0.00           H0.      0
ATOM    990  CG2 VAL A  63      47.848  55.455  41.779  1.00  0.00           C0.      0
ATOM    991 HG21 VAL A  63      47.182  55.488  40.917  1.00  0.00           H0.      0
ATOM    992 HG22 VAL A  63      47.874  54.469  42.243  1.00  0.00           H0.      0
ATOM    993 HG23 VAL A  63      47.337  56.040  42.545  1.00  0.00           H0.      0
ATOM    994  C   VAL A  63      50.168  53.458  41.425  1.00  0.00           C0.      0
ATOM    995  O   VAL A  63      50.605  53.416  42.585  1.00  0.00           O0.      0
ATOM    996  N   ALA A  64      49.781  52.330  40.814  1.00  0.00           N0.      0
ATOM    997  H   ALA A  64      49.410  52.431  39.880  1.00  0.00           H0.      0
ATOM    998  CA  ALA A  64      49.783  51.015  41.500  1.00  0.00           C0.      0
ATOM    999  HA  ALA A  64      50.644  50.930  42.162  1.00  0.00           H0.      0
ATOM   1000  CB  ALA A  64      48.462  50.915  42.369  1.00  0.00           C0.      0
ATOM   1001  HB1 ALA A  64      48.363  51.711  43.107  1.00  0.00           H0.      0
ATOM   1002  HB2 ALA A  64      47.566  50.756  41.771  1.00  0.00           H0.      0
ATOM   1003  HB3 ALA A  64      48.588  49.888  42.710  1.00  0.00           H0.      0
ATOM   1004  C   ALA A  64      49.952  49.883  40.486  1.00  0.00           C0.      0
ATOM   1005  O   ALA A  64      49.083  49.009  40.384  1.00  0.00           O0.      0
ATOM   1006  N   CYS A  65      51.007  50.012  39.582  1.00  0.00           N0.      0
ATOM   1007  H   CYS A  65      51.649  50.753  39.826  1.00  0.00           H0.      0
ATOM   1008  CA  CYS A  65      51.210  49.186  38.354  1.00  0.00           C0.      0
ATOM   1009  HA  CYS A  65      50.423  49.362  37.620  1.00  0.00           H0.      0
ATOM   1010  CB  CYS A  65      52.520  49.686  37.814  1.00  0.00           C0.      0
ATOM   1011  HB2 CYS A  65      53.302  49.457  38.538  1.00  0.00           H0.      0
ATOM   1012  HB3 CYS A  65      52.751  49.090  36.931  1.00  0.00           H0.      0
ATOM   1013  SG  CYS A  65      52.385  51.468  37.425  1.00  0.00           S0.      0
ATOM   1014  HG  CYS A  65      52.629  51.945  38.648  1.00  0.00           H0.      0
ATOM   1015  C   CYS A  65      51.209  47.718  38.647  1.00  0.00           C0.      0
ATOM   1016  O   CYS A  65      50.770  47.063  37.689  1.00  0.00           O0.      0
ATOM   1017  N   GLY A  66      51.652  47.241  39.814  1.00  0.00           N0.      0
ATOM   1018  H   GLY A  66      52.007  47.826  40.557  1.00  0.00           H0.      0
ATOM   1019  CA  GLY A  66      51.960  45.780  40.034  1.00  0.00           C0.      0
ATOM   1020  HA2 GLY A  66      52.509  45.566  40.951  1.00  0.00           H0.      0
ATOM   1021  HA3 GLY A  66      51.090  45.125  39.994  1.00  0.00           H0.      0
ATOM   1022  C   GLY A  66      53.013  45.378  38.944  1.00  0.00           C0.      0
ATOM   1023  O   GLY A  66      54.085  45.887  38.898  1.00  0.00           O0.      0
ATOM   1024  N   THR A  67      52.793  44.330  38.137  1.00  0.00           N0.      0
ATOM   1025  H   THR A  67      51.942  43.804  38.278  1.00  0.00           H0.      0
ATOM   1026  CA  THR A  67      53.775  43.803  37.202  1.00  0.00           C0.      0
ATOM   1027  HA  THR A  67      54.790  43.696  37.587  1.00  0.00           H0.      0
ATOM   1028  CB  THR A  67      53.424  42.341  36.847  1.00  0.00           C0.      0
ATOM   1029  HB  THR A  67      54.010  41.989  35.998  1.00  0.00           H0.      0
ATOM   1030  CG2 THR A  67      53.818  41.338  37.999  1.00  0.00           C0.      0
ATOM   1031 HG21 THR A  67      53.371  41.656  38.940  1.00  0.00           H0.      0
ATOM   1032 HG22 THR A  67      53.571  40.341  37.632  1.00  0.00           H0.      0
ATOM   1033 HG23 THR A  67      54.898  41.266  38.132  1.00  0.00           H0.      0
ATOM   1034  OG1 THR A  67      52.068  42.272  36.515  1.00  0.00           O0.      0
ATOM   1035  HG1 THR A  67      51.813  41.408  36.183  1.00  0.00           H0.      0
ATOM   1036  C   THR A  67      53.752  44.661  35.901  1.00  0.00           C0.      0
ATOM   1037  O   THR A  67      54.171  44.290  34.825  1.00  0.00           O0.      0
ATOM   1038  N   GLY A  68      52.981  45.765  35.883  1.00  0.00           N0.      0
ATOM   1039  H   GLY A  68      52.719  46.101  36.798  1.00  0.00           H0.      0
ATOM   1040  CA  GLY A  68      52.707  46.709  34.742  1.00  0.00           C0.      0
ATOM   1041  HA2 GLY A  68      52.684  47.739  35.099  1.00  0.00           H0.      0
ATOM   1042  HA3 GLY A  68      53.441  46.641  33.940  1.00  0.00           H0.      0
ATOM   1043  C   GLY A  68      51.303  46.510  34.044  1.00  0.00           C0.      0
ATOM   1044  O   GLY A  68      51.047  47.110  33.013  1.00  0.00           O0.      0
ATOM   1045  N   VAL A  69      50.404  45.603  34.583  1.00  0.00           N0.      0
ATOM   1046  H   VAL A  69      50.582  45.139  35.462  1.00  0.00           H0.      0
ATOM   1047  CA  VAL A  69      49.250  45.113  33.772  1.00  0.00           C0.      0
ATOM   1048  HA  VAL A  69      49.706  44.613  32.918  1.00  0.00           H0.      0
ATOM   1049  CB  VAL A  69      48.445  44.100  34.652  1.00  0.00           C0.      0
ATOM   1050  HB  VAL A  69      49.207  43.388  34.971  1.00  0.00           H0.      0
ATOM   1051  CG1 VAL A  69      48.010  44.672  36.038  1.00  0.00           C0.      0
ATOM   1052 HG11 VAL A  69      47.494  43.868  36.563  1.00  0.00           H0.      0
ATOM   1053 HG12 VAL A  69      48.860  45.016  36.627  1.00  0.00           H0.      0
ATOM   1054 HG13 VAL A  69      47.321  45.513  35.969  1.00  0.00           H0.      0
ATOM   1055  CG2 VAL A  69      47.259  43.317  33.835  1.00  0.00           C0.      0
ATOM   1056 HG21 VAL A  69      47.726  42.876  32.955  1.00  0.00           H0.      0
ATOM   1057 HG22 VAL A  69      46.674  42.568  34.369  1.00  0.00           H0.      0
ATOM   1058 HG23 VAL A  69      46.605  44.076  33.405  1.00  0.00           H0.      0
ATOM   1059  C   VAL A  69      48.281  46.117  33.191  1.00  0.00           C0.      0
ATOM   1060  O   VAL A  69      47.866  46.105  32.012  1.00  0.00           O0.      0
ATOM   1061  N   ASP A  70      47.894  47.057  34.055  1.00  0.00           N0.      0
ATOM   1062  H   ASP A  70      48.122  46.994  35.037  1.00  0.00           H0.      0
ATOM   1063  CA  ASP A  70      46.982  48.188  33.674  1.00  0.00           C0.      0
ATOM   1064  HA  ASP A  70      46.216  47.773  33.020  1.00  0.00           H0.      0
ATOM   1065  CB  ASP A  70      46.306  48.862  34.853  1.00  0.00           C0.      0
ATOM   1066  HB2 ASP A  70      47.070  49.366  35.446  1.00  0.00           H0.      0
ATOM   1067  HB3 ASP A  70      45.576  49.637  34.623  1.00  0.00           H0.      0
ATOM   1068  CG  ASP A  70      45.721  47.888  35.800  1.00  0.00           C0.      0
ATOM   1069  OD1 ASP A  70      46.208  47.768  36.997  1.00  0.00           O0.      0
ATOM   1070  OD2 ASP A  70      44.704  47.325  35.434  1.00  0.00           O0.      0
ATOM   1071  C   ASP A  70      47.716  49.298  32.864  1.00  0.00           C0.      0
ATOM   1072  O   ASP A  70      47.180  50.011  32.015  1.00  0.00           O0.      0
ATOM   1073  N   SER A  71      49.068  49.350  32.999  1.00  0.00           N0.      0
ATOM   1074  H   SER A  71      49.468  48.703  33.664  1.00  0.00           H0.      0
ATOM   1075  CA  SER A  71      49.954  50.291  32.188  1.00  0.00           C0.      0
ATOM   1076  HA  SER A  71      49.540  51.299  32.177  1.00  0.00           H0.      0
ATOM   1077  CB  SER A  71      51.343  50.377  32.807  1.00  0.00           C0.      0
ATOM   1078  HB2 SER A  71      51.789  49.382  32.829  1.00  0.00           H0.      0
ATOM   1079  HB3 SER A  71      51.943  51.142  32.315  1.00  0.00           H0.      0
ATOM   1080  OG  SER A  71      51.194  50.825  34.110  1.00  0.00           O0.      0
ATOM   1081  HG  SER A  71      50.247  50.788  34.260  1.00  0.00           H0.      0
ATOM   1082  C   SER A  71      50.064  49.815  30.751  1.00  0.00           C0.      0
ATOM   1083  O   SER A  71      49.808  50.569  29.827  1.00  0.00           O0.      0
ATOM   1084  N   ILE A  72      50.411  48.505  30.608  1.00  0.00           N0.      0
ATOM   1085  H   ILE A  72      50.576  47.929  31.421  1.00  0.00           H0.      0
ATOM   1086  CA  ILE A  72      50.701  47.819  29.293  1.00  0.00           C0.      0
ATOM   1087  HA  ILE A  72      51.521  48.352  28.813  1.00  0.00           H0.      0
ATOM   1088  CB  ILE A  72      51.250  46.438  29.601  1.00  0.00           C0.      0
ATOM   1089  HB  ILE A  72      50.650  45.934  30.359  1.00  0.00           H0.      0
ATOM   1090  CG2 ILE A  72      51.283  45.473  28.354  1.00  0.00           C0.      0
ATOM   1091 HG21 ILE A  72      50.339  45.316  27.832  1.00  0.00           H0.      0
ATOM   1092 HG22 ILE A  72      52.074  45.830  27.694  1.00  0.00           H0.      0
ATOM   1093 HG23 ILE A  72      51.636  44.515  28.735  1.00  0.00           H0.      0
ATOM   1094  CG1 ILE A  72      52.730  46.572  30.183  1.00  0.00           C0.      0
ATOM   1095 HG12 ILE A  72      53.408  46.746  29.348  1.00  0.00           H0.      0
ATOM   1096 HG13 ILE A  72      52.763  47.484  30.779  1.00  0.00           H0.      0
ATOM   1097  CD1 ILE A  72      53.029  45.347  31.018  1.00  0.00           C0.      0
ATOM   1098 HD11 ILE A  72      52.195  44.885  31.545  1.00  0.00           H0.      0
ATOM   1099 HD12 ILE A  72      53.402  44.562  30.360  1.00  0.00           H0.      0
ATOM   1100 HD13 ILE A  72      53.741  45.565  31.814  1.00  0.00           H0.      0
ATOM   1101  C   ILE A  72      49.477  47.970  28.382  1.00  0.00           C0.      0
ATOM   1102  O   ILE A  72      49.467  48.375  27.241  1.00  0.00           O0.      0
ATOM   1103  N   MET A  73      48.289  47.799  28.982  1.00  0.00           N0.      0
ATOM   1104  H   MET A  73      48.245  47.431  29.921  1.00  0.00           H0.      0
ATOM   1105  CA  MET A  73      47.079  47.947  28.166  1.00  0.00           C0.      0
ATOM   1106  HA  MET A  73      47.144  47.399  27.226  1.00  0.00           H0.      0
ATOM   1107  CB  MET A  73      45.883  47.244  28.848  1.00  0.00           C0.      0
ATOM   1108  HB2 MET A  73      45.155  47.025  28.067  1.00  0.00           H0.      0
ATOM   1109  HB3 MET A  73      46.312  46.417  29.413  1.00  0.00           H0.      0
ATOM   1110  CG  MET A  73      45.144  48.102  29.828  1.00  0.00           C0.      0
ATOM   1111  HG2 MET A  73      45.862  48.405  30.589  1.00  0.00           H0.      0
ATOM   1112  HG3 MET A  73      44.705  48.937  29.281  1.00  0.00           H0.      0
ATOM   1113  SD  MET A  73      43.682  47.506  30.765  1.00  0.00           S0.      0
ATOM   1114  CE  MET A  73      44.058  45.912  31.400  1.00  0.00           C0.      0
ATOM   1115  HE1 MET A  73      44.086  45.148  30.623  1.00  0.00           H0.      0
ATOM   1116  HE2 MET A  73      45.089  45.938  31.752  1.00  0.00           H0.      0
ATOM   1117  HE3 MET A  73      43.364  45.510  32.138  1.00  0.00           H0.      0
ATOM   1118  C   MET A  73      46.803  49.317  27.547  1.00  0.00           C0.      0
ATOM   1119  O   MET A  73      45.913  49.458  26.732  1.00  0.00           O0.      0
ATOM   1120  N   LEU A  74      47.469  50.387  27.897  1.00  0.00           N0.      0
ATOM   1121  H   LEU A  74      48.088  50.207  28.675  1.00  0.00           H0.      0
ATOM   1122  CA  LEU A  74      47.387  51.673  27.342  1.00  0.00           C0.      0
ATOM   1123  HA  LEU A  74      46.553  51.749  26.645  1.00  0.00           H0.      0
ATOM   1124  CB  LEU A  74      47.250  52.717  28.454  1.00  0.00           C0.      0
ATOM   1125  HB2 LEU A  74      48.133  52.743  29.093  1.00  0.00           H0.      0
ATOM   1126  HB3 LEU A  74      47.148  53.648  27.897  1.00  0.00           H0.      0
ATOM   1127  CG  LEU A  74      45.901  52.470  29.280  1.00  0.00           C0.      0
ATOM   1128  HG  LEU A  74      45.996  51.509  29.785  1.00  0.00           H0.      0
ATOM   1129  CD1 LEU A  74      45.853  53.601  30.323  1.00  0.00           C0.      0
ATOM   1130 HD11 LEU A  74      44.942  53.520  30.917  1.00  0.00           H0.      0
ATOM   1131 HD12 LEU A  74      46.690  53.446  31.004  1.00  0.00           H0.      0
ATOM   1132 HD13 LEU A  74      45.913  54.547  29.785  1.00  0.00           H0.      0
ATOM   1133  CD2 LEU A  74      44.767  52.501  28.254  1.00  0.00           C0.      0
ATOM   1134 HD21 LEU A  74      44.930  53.282  27.511  1.00  0.00           H0.      0
ATOM   1135 HD22 LEU A  74      44.585  51.491  27.888  1.00  0.00           H0.      0
ATOM   1136 HD23 LEU A  74      43.843  52.808  28.743  1.00  0.00           H0.      0
ATOM   1137  C   LEU A  74      48.568  52.005  26.414  1.00  0.00           C0.      0
ATOM   1138  O   LEU A  74      48.368  52.604  25.394  1.00  0.00           O0.      0
ATOM   1139  N   VAL A  75      49.779  51.660  26.805  1.00  0.00           N0.      0
ATOM   1140  H   VAL A  75      49.938  51.294  27.733  1.00  0.00           H0.      0
ATOM   1141  CA  VAL A  75      51.049  51.933  25.997  1.00  0.00           C0.      0
ATOM   1142  HA  VAL A  75      50.980  52.960  25.638  1.00  0.00           H0.      0
ATOM   1143  CB  VAL A  75      52.306  51.829  26.922  1.00  0.00           C0.      0
ATOM   1144  HB  VAL A  75      52.253  52.611  27.679  1.00  0.00           H0.      0
ATOM   1145  CG1 VAL A  75      52.555  50.419  27.640  1.00  0.00           C0.      0
ATOM   1146 HG11 VAL A  75      51.743  50.244  28.346  1.00  0.00           H0.      0
ATOM   1147 HG12 VAL A  75      52.593  49.650  26.868  1.00  0.00           H0.      0
ATOM   1148 HG13 VAL A  75      53.472  50.420  28.229  1.00  0.00           H0.      0
ATOM   1149  CG2 VAL A  75      53.575  52.115  26.125  1.00  0.00           C0.      0
ATOM   1150 HG21 VAL A  75      53.845  51.278  25.481  1.00  0.00           H0.      0
ATOM   1151 HG22 VAL A  75      53.509  52.985  25.472  1.00  0.00           H0.      0
ATOM   1152 HG23 VAL A  75      54.430  52.260  26.785  1.00  0.00           H0.      0
ATOM   1153  C   VAL A  75      51.045  50.999  24.810  1.00  0.00           C0.      0
ATOM   1154  O   VAL A  75      51.460  51.407  23.729  1.00  0.00           O0.      0
ATOM   1155  N   GLU A  76      50.411  49.806  24.846  1.00  0.00           N0.      0
ATOM   1156  H   GLU A  76      50.063  49.455  25.727  1.00  0.00           H0.      0
ATOM   1157  CA  GLU A  76      50.170  49.051  23.594  1.00  0.00           C0.      0
ATOM   1158  HA  GLU A  76      51.122  48.860  23.099  1.00  0.00           H0.      0
ATOM   1159  CB  GLU A  76      49.496  47.710  24.012  1.00  0.00           C0.      0
ATOM   1160  HB2 GLU A  76      49.936  47.359  24.945  1.00  0.00           H0.      0
ATOM   1161  HB3 GLU A  76      48.425  47.898  24.096  1.00  0.00           H0.      0
ATOM   1162  CG  GLU A  76      49.660  46.615  22.886  1.00  0.00           C0.      0
ATOM   1163  HG2 GLU A  76      49.160  45.664  23.072  1.00  0.00           H0.      0
ATOM   1164  HG3 GLU A  76      49.184  47.034  22.000  1.00  0.00           H0.      0
ATOM   1165  CD  GLU A  76      51.157  46.289  22.708  1.00  0.00           C0.      0
ATOM   1166  OE1 GLU A  76      51.750  45.798  23.612  1.00  0.00           O0.      0
ATOM   1167  OE2 GLU A  76      51.703  46.302  21.553  1.00  0.00           O0.      0
ATOM   1168  C   GLU A  76      49.335  49.835  22.518  1.00  0.00           C0.      0
ATOM   1169  O   GLU A  76      49.558  49.621  21.321  1.00  0.00           O0.      0
ATOM   1170  N   GLU A  77      48.514  50.786  22.954  1.00  0.00           N0.      0
ATOM   1171  H   GLU A  77      48.458  50.827  23.962  1.00  0.00           H0.      0
ATOM   1172  CA  GLU A  77      47.691  51.714  22.131  1.00  0.00           C0.      0
ATOM   1173  HA  GLU A  77      47.628  51.406  21.087  1.00  0.00           H0.      0
ATOM   1174  CB  GLU A  77      46.216  51.755  22.531  1.00  0.00           C0.      0
ATOM   1175  HB2 GLU A  77      46.185  52.244  23.505  1.00  0.00           H0.      0
ATOM   1176  HB3 GLU A  77      45.647  52.378  21.841  1.00  0.00           H0.      0
ATOM   1177  CG  GLU A  77      45.570  50.315  22.603  1.00  0.00           C0.      0
ATOM   1178  HG2 GLU A  77      46.151  49.619  23.207  1.00  0.00           H0.      0
ATOM   1179  HG3 GLU A  77      44.633  50.366  23.157  1.00  0.00           H0.      0
ATOM   1180  CD  GLU A  77      45.302  49.716  21.268  1.00  0.00           C0.      0
ATOM   1181  OE1 GLU A  77      44.787  50.344  20.370  1.00  0.00           O0.      0
ATOM   1182  OE2 GLU A  77      45.400  48.484  21.105  1.00  0.00           O0.      0
ATOM   1183  C   GLU A  77      48.202  53.161  22.003  1.00  0.00           C0.      0
ATOM   1184  O   GLU A  77      47.546  54.024  21.433  1.00  0.00           O0.      0
ATOM   1185  N   GLY A  78      49.422  53.501  22.503  1.00  0.00           N0.      0
ATOM   1186  H   GLY A  78      49.864  52.835  23.120  1.00  0.00           H0.      0
ATOM   1187  CA  GLY A  78      50.262  54.658  21.939  1.00  0.00           C0.      0
ATOM   1188  HA2 GLY A  78      51.283  54.275  21.930  1.00  0.00           H0.      0
ATOM   1189  HA3 GLY A  78      49.900  54.910  20.942  1.00  0.00           H0.      0
ATOM   1190  C   GLY A  78      50.302  55.930  22.772  1.00  0.00           C0.      0
ATOM   1191  O   GLY A  78      50.756  56.951  22.342  1.00  0.00           O0.      0
ATOM   1192  N   PHE A  79      49.824  55.833  23.955  1.00  0.00           N0.      0
ATOM   1193  H   PHE A  79      49.332  54.978  24.173  1.00  0.00           H0.      0
ATOM   1194  CA  PHE A  79      49.771  56.821  25.023  1.00  0.00           C0.      0
ATOM   1195  HA  PHE A  79      49.286  57.698  24.593  1.00  0.00           H0.      0
ATOM   1196  CB  PHE A  79      48.862  56.291  26.113  1.00  0.00           C0.      0
ATOM   1197  HB2 PHE A  79      49.052  55.275  26.460  1.00  0.00           H0.      0
ATOM   1198  HB3 PHE A  79      48.956  56.942  26.982  1.00  0.00           H0.      0
ATOM   1199  CG  PHE A  79      47.371  56.350  25.879  1.00  0.00           C0.      0
ATOM   1200  CD1 PHE A  79      46.626  57.480  26.410  1.00  0.00           C0.      0
ATOM   1201  HD1 PHE A  79      47.079  58.165  27.111  1.00  0.00           H0.      0
ATOM   1202  CE1 PHE A  79      45.237  57.562  26.232  1.00  0.00           C0.      0
ATOM   1203  HE1 PHE A  79      44.748  58.452  26.600  1.00  0.00           H0.      0
ATOM   1204  CZ  PHE A  79      44.574  56.634  25.401  1.00  0.00           C0.      0
ATOM   1205  HZ  PHE A  79      43.523  56.835  25.257  1.00  0.00           H0.      0
ATOM   1206  CE2 PHE A  79      45.305  55.627  24.763  1.00  0.00           C0.      0
ATOM   1207  HE2 PHE A  79      44.882  54.863  24.127  1.00  0.00           H0.      0
ATOM   1208  CD2 PHE A  79      46.658  55.468  25.013  1.00  0.00           C0.      0
ATOM   1209  HD2 PHE A  79      47.160  54.627  24.556  1.00  0.00           H0.      0
ATOM   1210  C   PHE A  79      51.157  57.152  25.477  1.00  0.00           C0.      0
ATOM   1211  O   PHE A  79      52.038  56.342  25.516  1.00  0.00           O0.      0
ATOM   1212  N   SER A  80      51.248  58.368  25.988  1.00  0.00           N0.      0
ATOM   1213  H   SER A  80      50.462  59.002  25.966  1.00  0.00           H0.      0
ATOM   1214  CA  SER A  80      52.207  58.825  26.973  1.00  0.00           C0.      0
ATOM   1215  HA  SER A  80      53.236  58.582  26.706  1.00  0.00           H0.      0
ATOM   1216  CB  SER A  80      52.273  60.405  26.941  1.00  0.00           C0.      0
ATOM   1217  HB2 SER A  80      52.531  60.780  25.951  1.00  0.00           H0.      0
ATOM   1218  HB3 SER A  80      51.215  60.654  27.023  1.00  0.00           H0.      0
ATOM   1219  OG  SER A  80      53.155  61.017  27.821  1.00  0.00           O0.      0
ATOM   1220  HG  SER A  80      52.959  61.957  27.825  1.00  0.00           H0.      0
ATOM   1221  C   SER A  80      51.959  58.262  28.403  1.00  0.00           C0.      0
ATOM   1222  O   SER A  80      51.422  58.962  29.295  1.00  0.00           O0.      0
ATOM   1223  N   VAL A  81      52.232  56.972  28.586  1.00  0.00           N0.      0
ATOM   1224  H   VAL A  81      52.780  56.457  27.912  1.00  0.00           H0.      0
ATOM   1225  CA  VAL A  81      52.112  56.403  29.931  1.00  0.00           C0.      0
ATOM   1226  HA  VAL A  81      51.223  56.779  30.435  1.00  0.00           H0.      0
ATOM   1227  CB  VAL A  81      51.740  54.909  29.822  1.00  0.00           C0.      0
ATOM   1228  HB  VAL A  81      52.540  54.381  29.303  1.00  0.00           H0.      0
ATOM   1229  CG1 VAL A  81      51.557  54.158  31.194  1.00  0.00           C0.      0
ATOM   1230 HG11 VAL A  81      52.492  54.287  31.739  1.00  0.00           H0.      0
ATOM   1231 HG12 VAL A  81      50.742  54.604  31.764  1.00  0.00           H0.      0
ATOM   1232 HG13 VAL A  81      51.355  53.089  31.128  1.00  0.00           H0.      0
ATOM   1233  CG2 VAL A  81      50.423  54.707  29.105  1.00  0.00           C0.      0
ATOM   1234 HG21 VAL A  81      50.101  53.673  29.233  1.00  0.00           H0.      0
ATOM   1235 HG22 VAL A  81      49.674  55.291  29.640  1.00  0.00           H0.      0
ATOM   1236 HG23 VAL A  81      50.546  54.919  28.043  1.00  0.00           H0.      0
ATOM   1237  C   VAL A  81      53.270  56.713  30.801  1.00  0.00           C0.      0
ATOM   1238  O   VAL A  81      54.370  56.881  30.262  1.00  0.00           O0.      0
ATOM   1239  N   THR A  82      53.047  56.904  32.113  1.00  0.00           N0.      0
ATOM   1240  H   THR A  82      52.087  56.980  32.419  1.00  0.00           H0.      0
ATOM   1241  CA  THR A  82      54.054  56.809  33.140  1.00  0.00           C0.      0
ATOM   1242  HA  THR A  82      55.048  56.569  32.763  1.00  0.00           H0.      0
ATOM   1243  CB  THR A  82      54.239  58.179  33.882  1.00  0.00           C0.      0
ATOM   1244  HB  THR A  82      53.221  58.551  34.000  1.00  0.00           H0.      0
ATOM   1245  CG2 THR A  82      55.035  58.120  35.183  1.00  0.00           C0.      0
ATOM   1246 HG21 THR A  82      56.043  57.771  34.956  1.00  0.00           H0.      0
ATOM   1247 HG22 THR A  82      55.106  59.101  35.653  1.00  0.00           H0.      0
ATOM   1248 HG23 THR A  82      54.554  57.454  35.898  1.00  0.00           H0.      0
ATOM   1249  OG1 THR A  82      54.915  59.072  33.119  1.00  0.00           O0.      0
ATOM   1250  HG1 THR A  82      54.292  59.189  32.398  1.00  0.00           H0.      0
ATOM   1251  C   THR A  82      53.542  55.782  34.153  1.00  0.00           C0.      0
ATOM   1252  O   THR A  82      52.347  55.651  34.320  1.00  0.00           O0.      0
ATOM   1253  N   SER A  83      54.449  54.956  34.719  1.00  0.00           N0.      0
ATOM   1254  H   SER A  83      55.362  54.975  34.286  1.00  0.00           H0.      0
ATOM   1255  CA  SER A  83      54.083  53.938  35.654  1.00  0.00           C0.      0
ATOM   1256  HA  SER A  83      53.005  53.910  35.817  1.00  0.00           H0.      0
ATOM   1257  CB  SER A  83      54.405  52.582  34.964  1.00  0.00           C0.      0
ATOM   1258  HB2 SER A  83      55.461  52.570  34.695  1.00  0.00           H0.      0
ATOM   1259  HB3 SER A  83      54.256  51.708  35.597  1.00  0.00           H0.      0
ATOM   1260  OG  SER A  83      53.606  52.427  33.815  1.00  0.00           O0.      0
ATOM   1261  HG  SER A  83      52.744  52.140  34.125  1.00  0.00           H0.      0
ATOM   1262  C   SER A  83      54.893  54.119  36.982  1.00  0.00           C0.      0
ATOM   1263  O   SER A  83      56.117  54.218  36.821  1.00  0.00           O0.      0
ATOM   1264  N   VAL A  84      54.295  54.188  38.114  1.00  0.00           N0.      0
ATOM   1265  H   VAL A  84      53.288  54.266  38.132  1.00  0.00           H0.      0
ATOM   1266  CA  VAL A  84      55.032  54.100  39.360  1.00  0.00           C0.      0
ATOM   1267  HA  VAL A  84      56.067  53.796  39.204  1.00  0.00           H0.      0
ATOM   1268  CB  VAL A  84      55.080  55.505  40.096  1.00  0.00           C0.      0
ATOM   1269  HB  VAL A  84      55.903  55.396  40.802  1.00  0.00           H0.      0
ATOM   1270  CG1 VAL A  84      55.524  56.668  39.173  1.00  0.00           C0.      0
ATOM   1271 HG11 VAL A  84      56.297  56.284  38.507  1.00  0.00           H0.      0
ATOM   1272 HG12 VAL A  84      54.685  57.070  38.605  1.00  0.00           H0.      0
ATOM   1273 HG13 VAL A  84      55.900  57.517  39.743  1.00  0.00           H0.      0
ATOM   1274  CG2 VAL A  84      53.757  55.817  40.800  1.00  0.00           C0.      0
ATOM   1275 HG21 VAL A  84      53.470  55.155  41.617  1.00  0.00           H0.      0
ATOM   1276 HG22 VAL A  84      53.803  56.855  41.131  1.00  0.00           H0.      0
ATOM   1277 HG23 VAL A  84      53.054  55.712  39.974  1.00  0.00           H0.      0
ATOM   1278  C   VAL A  84      54.418  53.029  40.228  1.00  0.00           C0.      0
ATOM   1279  O   VAL A  84      53.288  52.590  40.053  1.00  0.00           O0.      0
ATOM   1280  N   ASP A  85      55.178  52.421  41.150  1.00  0.00           N0.      0
ATOM   1281  H   ASP A  85      56.158  52.662  41.171  1.00  0.00           H0.      0
ATOM   1282  CA  ASP A  85      54.744  51.455  42.150  1.00  0.00           C0.      0
ATOM   1283  HA  ASP A  85      53.770  51.862  42.422  1.00  0.00           H0.      0
ATOM   1284  CB  ASP A  85      54.630  49.990  41.592  1.00  0.00           C0.      0
ATOM   1285  HB2 ASP A  85      54.208  49.932  40.588  1.00  0.00           H0.      0
ATOM   1286  HB3 ASP A  85      55.633  49.570  41.513  1.00  0.00           H0.      0
ATOM   1287  CG  ASP A  85      53.879  49.088  42.611  1.00  0.00           C0.      0
ATOM   1288  OD1 ASP A  85      52.638  48.872  42.397  1.00  0.00           O0.      0
ATOM   1289  OD2 ASP A  85      54.424  48.612  43.610  1.00  0.00           O0.      0
ATOM   1290  C   ASP A  85      55.811  51.591  43.219  1.00  0.00           C0.      0
ATOM   1291  O   ASP A  85      56.974  51.805  42.902  1.00  0.00           O0.      0
ATOM   1292  N   ALA A  86      55.539  51.180  44.477  1.00  0.00           N0.      0
ATOM   1293  H   ALA A  86      54.617  50.872  44.753  1.00  0.00           H0.      0
ATOM   1294  CA  ALA A  86      56.582  51.049  45.508  1.00  0.00           C0.      0
ATOM   1295  HA  ALA A  86      57.218  51.926  45.388  1.00  0.00           H0.      0
ATOM   1296  CB  ALA A  86      55.942  51.161  46.920  1.00  0.00           C0.      0
ATOM   1297  HB1 ALA A  86      56.674  51.409  47.689  1.00  0.00           H0.      0
ATOM   1298  HB2 ALA A  86      55.099  51.852  46.916  1.00  0.00           H0.      0
ATOM   1299  HB3 ALA A  86      55.461  50.201  47.102  1.00  0.00           H0.      0
ATOM   1300  C   ALA A  86      57.382  49.720  45.400  1.00  0.00           C0.      0
ATOM   1301  O   ALA A  86      58.516  49.643  45.880  1.00  0.00           O0.      0
ATOM   1302  N   SER A  87      56.912  48.593  44.851  1.00  0.00           N0.      0
ATOM   1303  H   SER A  87      55.965  48.636  44.502  1.00  0.00           H0.      0
ATOM   1304  CA  SER A  87      57.653  47.360  44.854  1.00  0.00           C0.      0
ATOM   1305  HA  SER A  87      58.373  47.397  45.672  1.00  0.00           H0.      0
ATOM   1306  CB  SER A  87      56.742  46.156  45.083  1.00  0.00           C0.      0
ATOM   1307  HB2 SER A  87      56.296  46.183  46.077  1.00  0.00           H0.      0
ATOM   1308  HB3 SER A  87      55.876  46.179  44.421  1.00  0.00           H0.      0
ATOM   1309  OG  SER A  87      57.509  44.967  44.950  1.00  0.00           O0.      0
ATOM   1310  HG  SER A  87      57.067  44.297  45.477  1.00  0.00           H0.      0
ATOM   1311  C   SER A  87      58.443  47.241  43.581  1.00  0.00           C0.      0
ATOM   1312  O   SER A  87      57.906  47.139  42.516  1.00  0.00           O0.      0
ATOM   1313  N   ASP A  88      59.731  46.947  43.707  1.00  0.00           N0.      0
ATOM   1314  H   ASP A  88      60.116  46.951  44.641  1.00  0.00           H0.      0
ATOM   1315  CA  ASP A  88      60.686  46.449  42.734  1.00  0.00           C0.      0
ATOM   1316  HA  ASP A  88      60.741  47.108  41.868  1.00  0.00           H0.      0
ATOM   1317  CB  ASP A  88      62.077  46.399  43.374  1.00  0.00           C0.      0
ATOM   1318  HB2 ASP A  88      62.761  46.017  42.617  1.00  0.00           H0.      0
ATOM   1319  HB3 ASP A  88      62.380  47.419  43.612  1.00  0.00           H0.      0
ATOM   1320  CG  ASP A  88      62.295  45.504  44.620  1.00  0.00           C0.      0
ATOM   1321  OD1 ASP A  88      63.426  45.033  44.780  1.00  0.00           O0.      0
ATOM   1322  OD2 ASP A  88      61.330  45.346  45.387  1.00  0.00           O0.      0
ATOM   1323  C   ASP A  88      60.283  44.971  42.320  1.00  0.00           C0.      0
ATOM   1324  O   ASP A  88      60.103  44.745  41.147  1.00  0.00           O0.      0
ATOM   1325  N   LYS A  89      59.944  44.086  43.276  1.00  0.00           N0.      0
ATOM   1326  H   LYS A  89      59.924  44.476  44.207  1.00  0.00           H0.      0
ATOM   1327  CA  LYS A  89      59.415  42.701  43.072  1.00  0.00           C0.      0
ATOM   1328  HA  LYS A  89      60.212  42.211  42.512  1.00  0.00           H0.      0
ATOM   1329  CB  LYS A  89      59.125  41.885  44.284  1.00  0.00           C0.      0
ATOM   1330  HB2 LYS A  89      58.075  41.983  44.561  1.00  0.00           H0.      0
ATOM   1331  HB3 LYS A  89      59.124  40.848  43.947  1.00  0.00           H0.      0
ATOM   1332  CG  LYS A  89      60.042  41.947  45.502  1.00  0.00           C0.      0
ATOM   1333  HG2 LYS A  89      59.788  42.913  45.940  1.00  0.00           H0.      0
ATOM   1334  HG3 LYS A  89      59.839  41.105  46.163  1.00  0.00           H0.      0
ATOM   1335  CD  LYS A  89      61.547  42.038  45.222  1.00  0.00           C0.      0
ATOM   1336  HD2 LYS A  89      61.920  41.193  44.644  1.00  0.00           H0.      0
ATOM   1337  HD3 LYS A  89      61.774  42.868  44.554  1.00  0.00           H0.      0
ATOM   1338  CE  LYS A  89      62.443  42.234  46.415  1.00  0.00           C0.      0
ATOM   1339  HE2 LYS A  89      62.398  41.295  46.966  1.00  0.00           H0.      0
ATOM   1340  HE3 LYS A  89      63.451  42.391  46.030  1.00  0.00           H0.      0
ATOM   1341  NZ  LYS A  89      62.192  43.471  47.187  1.00  0.00           N0.      0
ATOM   1342  HZ1 LYS A  89      62.795  43.538  47.994  1.00  0.00           H0.      0
ATOM   1343  HZ2 LYS A  89      62.277  44.257  46.558  1.00  0.00           H0.      0
ATOM   1344  HZ3 LYS A  89      61.341  43.299  47.703  1.00  0.00           H0.      0
ATOM   1345  C   LYS A  89      58.268  42.480  42.078  1.00  0.00           C0.      0
ATOM   1346  O   LYS A  89      58.349  41.530  41.349  1.00  0.00           O0.      0
ATOM   1347  N   MET A  90      57.346  43.387  42.095  1.00  0.00           N0.      0
ATOM   1348  H   MET A  90      57.425  44.167  42.732  1.00  0.00           H0.      0
ATOM   1349  CA  MET A  90      56.310  43.546  41.109  1.00  0.00           C0.      0
ATOM   1350  HA  MET A  90      56.161  42.517  40.782  1.00  0.00           H0.      0
ATOM   1351  CB  MET A  90      55.128  44.286  41.715  1.00  0.00           C0.      0
ATOM   1352  HB2 MET A  90      55.295  45.353  41.866  1.00  0.00           H0.      0
ATOM   1353  HB3 MET A  90      54.340  44.149  40.975  1.00  0.00           H0.      0
ATOM   1354  CG  MET A  90      54.647  43.701  43.019  1.00  0.00           C0.      0
ATOM   1355  HG2 MET A  90      55.488  43.464  43.671  1.00  0.00           H0.      0
ATOM   1356  HG3 MET A  90      53.994  44.439  43.484  1.00  0.00           H0.      0
ATOM   1357  SD  MET A  90      53.862  42.014  42.745  1.00  0.00           S0.      0
ATOM   1358  CE  MET A  90      52.173  42.540  42.256  1.00  0.00           C0.      0
ATOM   1359  HE1 MET A  90      51.467  42.388  43.073  1.00  0.00           H0.      0
ATOM   1360  HE2 MET A  90      52.174  43.602  42.011  1.00  0.00           H0.      0
ATOM   1361  HE3 MET A  90      51.804  42.077  41.341  1.00  0.00           H0.      0
ATOM   1362  C   MET A  90      56.905  44.422  39.948  1.00  0.00           C0.      0
ATOM   1363  O   MET A  90      56.818  43.946  38.847  1.00  0.00           O0.      0
ATOM   1364  N   LEU A  91      57.334  45.671  40.145  1.00  0.00           N0.      0
ATOM   1365  H   LEU A  91      57.503  45.949  41.101  1.00  0.00           H0.      0
ATOM   1366  CA  LEU A  91      57.560  46.668  39.046  1.00  0.00           C0.      0
ATOM   1367  HA  LEU A  91      56.676  46.620  38.410  1.00  0.00           H0.      0
ATOM   1368  CB  LEU A  91      57.711  48.133  39.616  1.00  0.00           C0.      0
ATOM   1369  HB2 LEU A  91      56.905  48.350  40.318  1.00  0.00           H0.      0
ATOM   1370  HB3 LEU A  91      58.615  48.195  40.222  1.00  0.00           H0.      0
ATOM   1371  CG  LEU A  91      57.705  49.271  38.547  1.00  0.00           C0.      0
ATOM   1372  HG  LEU A  91      58.480  49.185  37.786  1.00  0.00           H0.      0
ATOM   1373  CD1 LEU A  91      56.371  49.471  37.959  1.00  0.00           C0.      0
ATOM   1374 HD11 LEU A  91      55.675  49.761  38.746  1.00  0.00           H0.      0
ATOM   1375 HD12 LEU A  91      56.424  50.255  37.204  1.00  0.00           H0.      0
ATOM   1376 HD13 LEU A  91      55.944  48.544  37.574  1.00  0.00           H0.      0
ATOM   1377  CD2 LEU A  91      58.111  50.538  39.263  1.00  0.00           C0.      0
ATOM   1378 HD21 LEU A  91      58.142  51.348  38.533  1.00  0.00           H0.      0
ATOM   1379 HD22 LEU A  91      57.399  50.747  40.061  1.00  0.00           H0.      0
ATOM   1380 HD23 LEU A  91      59.157  50.508  39.570  1.00  0.00           H0.      0
ATOM   1381  C   LEU A  91      58.714  46.207  38.093  1.00  0.00           C0.      0
ATOM   1382  O   LEU A  91      58.691  46.522  36.902  1.00  0.00           O0.      0
ATOM   1383  N   LYS A  92      59.714  45.357  38.488  1.00  0.00           N0.      0
ATOM   1384  H   LYS A  92      59.812  45.173  39.476  1.00  0.00           H0.      0
ATOM   1385  CA  LYS A  92      60.690  44.758  37.542  1.00  0.00           C0.      0
ATOM   1386  HA  LYS A  92      61.363  45.528  37.165  1.00  0.00           H0.      0
ATOM   1387  CB  LYS A  92      61.593  43.738  38.369  1.00  0.00           C0.      0
ATOM   1388  HB2 LYS A  92      62.405  43.409  37.720  1.00  0.00           H0.      0
ATOM   1389  HB3 LYS A  92      62.072  44.171  39.247  1.00  0.00           H0.      0
ATOM   1390  CG  LYS A  92      60.917  42.541  38.994  1.00  0.00           C0.      0
ATOM   1391  HG2 LYS A  92      59.998  42.861  39.487  1.00  0.00           H0.      0
ATOM   1392  HG3 LYS A  92      60.679  41.874  38.165  1.00  0.00           H0.      0
ATOM   1393  CD  LYS A  92      61.752  41.841  40.082  1.00  0.00           C0.      0
ATOM   1394  HD2 LYS A  92      62.179  42.621  40.713  1.00  0.00           H0.      0
ATOM   1395  HD3 LYS A  92      61.102  41.233  40.711  1.00  0.00           H0.      0
ATOM   1396  CE  LYS A  92      62.892  40.992  39.526  1.00  0.00           C0.      0
ATOM   1397  HE2 LYS A  92      62.587  40.237  38.802  1.00  0.00           H0.      0
ATOM   1398  HE3 LYS A  92      63.686  41.666  39.203  1.00  0.00           H0.      0
ATOM   1399  NZ  LYS A  92      63.649  40.124  40.495  1.00  0.00           N0.      0
ATOM   1400  HZ1 LYS A  92      64.368  39.592  40.027  1.00  0.00           H0.      0
ATOM   1401  HZ2 LYS A  92      64.142  40.663  41.193  1.00  0.00           H0.      0
ATOM   1402  HZ3 LYS A  92      62.996  39.523  40.977  1.00  0.00           H0.      0
ATOM   1403  C   LYS A  92      60.133  44.033  36.324  1.00  0.00           C0.      0
ATOM   1404  O   LYS A  92      60.587  44.329  35.248  1.00  0.00           O0.      0
ATOM   1405  N   TYR A  93      58.991  43.372  36.420  1.00  0.00           N0.      0
ATOM   1406  H   TYR A  93      58.506  43.291  37.302  1.00  0.00           H0.      0
ATOM   1407  CA  TYR A  93      58.339  42.805  35.187  1.00  0.00           C0.      0
ATOM   1408  HA  TYR A  93      58.946  42.104  34.613  1.00  0.00           H0.      0
ATOM   1409  CB  TYR A  93      57.195  41.884  35.699  1.00  0.00           C0.      0
ATOM   1410  HB2 TYR A  93      56.543  42.406  36.400  1.00  0.00           H0.      0
ATOM   1411  HB3 TYR A  93      56.596  41.650  34.819  1.00  0.00           H0.      0
ATOM   1412  CG  TYR A  93      57.745  40.677  36.328  1.00  0.00           C0.      0
ATOM   1413  CD1 TYR A  93      57.888  39.492  35.627  1.00  0.00           C0.      0
ATOM   1414  HD1 TYR A  93      57.708  39.443  34.564  1.00  0.00           H0.      0
ATOM   1415  CE1 TYR A  93      58.219  38.257  36.279  1.00  0.00           C0.      0
ATOM   1416  HE1 TYR A  93      58.096  37.334  35.730  1.00  0.00           H0.      0
ATOM   1417  CZ  TYR A  93      58.331  38.290  37.693  1.00  0.00           C0.      0
ATOM   1418  OH  TYR A  93      58.379  37.144  38.325  1.00  0.00           O0.      0
ATOM   1419  HH  TYR A  93      58.246  36.419  37.710  1.00  0.00           H0.      0
ATOM   1420  CE2 TYR A  93      58.335  39.536  38.386  1.00  0.00           C0.      0
ATOM   1421  HE2 TYR A  93      58.331  39.496  39.465  1.00  0.00           H0.      0
ATOM   1422  CD2 TYR A  93      57.978  40.704  37.703  1.00  0.00           C0.      0
ATOM   1423  HD2 TYR A  93      57.861  41.606  38.285  1.00  0.00           H0.      0
ATOM   1424  C   TYR A  93      57.889  43.864  34.113  1.00  0.00           C0.      0
ATOM   1425  O   TYR A  93      57.953  43.555  32.923  1.00  0.00           O0.      0
ATOM   1426  N   ALA A  94      57.481  45.021  34.592  1.00  0.00           N0.      0
ATOM   1427  H   ALA A  94      57.448  45.179  35.589  1.00  0.00           H0.      0
ATOM   1428  CA  ALA A  94      57.058  46.095  33.592  1.00  0.00           C0.      0
ATOM   1429  HA  ALA A  94      56.436  45.649  32.815  1.00  0.00           H0.      0
ATOM   1430  CB  ALA A  94      56.297  47.264  34.339  1.00  0.00           C0.      0
ATOM   1431  HB1 ALA A  94      55.682  47.900  33.703  1.00  0.00           H0.      0
ATOM   1432  HB2 ALA A  94      55.571  46.907  35.069  1.00  0.00           H0.      0
ATOM   1433  HB3 ALA A  94      56.917  47.931  34.938  1.00  0.00           H0.      0
ATOM   1434  C   ALA A  94      58.314  46.756  32.950  1.00  0.00           C0.      0
ATOM   1435  O   ALA A  94      58.371  47.115  31.793  1.00  0.00           O0.      0
ATOM   1436  N   LEU A  95      59.393  46.792  33.754  1.00  0.00           N0.      0
ATOM   1437  H   LEU A  95      59.332  46.478  34.712  1.00  0.00           H0.      0
ATOM   1438  CA  LEU A  95      60.752  47.251  33.399  1.00  0.00           C0.      0
ATOM   1439  HA  LEU A  95      60.721  48.196  32.857  1.00  0.00           H0.      0
ATOM   1440  CB  LEU A  95      61.589  47.519  34.722  1.00  0.00           C0.      0
ATOM   1441  HB2 LEU A  95      61.529  46.723  35.464  1.00  0.00           H0.      0
ATOM   1442  HB3 LEU A  95      62.627  47.451  34.396  1.00  0.00           H0.      0
ATOM   1443  CG  LEU A  95      61.180  48.866  35.333  1.00  0.00           C0.      0
ATOM   1444  HG  LEU A  95      60.099  48.995  35.389  1.00  0.00           H0.      0
ATOM   1445  CD1 LEU A  95      61.727  48.936  36.721  1.00  0.00           C0.      0
ATOM   1446 HD11 LEU A  95      61.216  48.144  37.267  1.00  0.00           H0.      0
ATOM   1447 HD12 LEU A  95      62.810  48.811  36.736  1.00  0.00           H0.      0
ATOM   1448 HD13 LEU A  95      61.510  49.933  37.105  1.00  0.00           H0.      0
ATOM   1449  CD2 LEU A  95      61.853  49.980  34.581  1.00  0.00           C0.      0
ATOM   1450 HD21 LEU A  95      61.579  50.017  33.527  1.00  0.00           H0.      0
ATOM   1451 HD22 LEU A  95      61.854  51.000  34.966  1.00  0.00           H0.      0
ATOM   1452 HD23 LEU A  95      62.912  49.749  34.469  1.00  0.00           H0.      0
ATOM   1453  C   LEU A  95      61.313  46.275  32.350  1.00  0.00           C0.      0
ATOM   1454  O   LEU A  95      61.909  46.666  31.324  1.00  0.00           O0.      0
ATOM   1455  N   LYS A  96      61.129  44.967  32.554  1.00  0.00           N0.      0
ATOM   1456  H   LYS A  96      60.616  44.694  33.381  1.00  0.00           H0.      0
ATOM   1457  CA  LYS A  96      61.485  43.880  31.581  1.00  0.00           C0.      0
ATOM   1458  HA  LYS A  96      62.532  44.045  31.327  1.00  0.00           H0.      0
ATOM   1459  CB  LYS A  96      61.152  42.383  32.045  1.00  0.00           C0.      0
ATOM   1460  HB2 LYS A  96      60.102  42.278  32.320  1.00  0.00           H0.      0
ATOM   1461  HB3 LYS A  96      61.323  41.748  31.176  1.00  0.00           H0.      0
ATOM   1462  CG  LYS A  96      62.111  41.982  33.171  1.00  0.00           C0.      0
ATOM   1463  HG2 LYS A  96      63.064  42.467  32.958  1.00  0.00           H0.      0
ATOM   1464  HG3 LYS A  96      61.791  42.403  34.124  1.00  0.00           H0.      0
ATOM   1465  CD  LYS A  96      62.254  40.432  33.374  1.00  0.00           C0.      0
ATOM   1466  HD2 LYS A  96      61.367  40.010  33.846  1.00  0.00           H0.      0
ATOM   1467  HD3 LYS A  96      62.441  40.059  32.367  1.00  0.00           H0.      0
ATOM   1468  CE  LYS A  96      63.469  40.144  34.192  1.00  0.00           C0.      0
ATOM   1469  HE2 LYS A  96      64.350  40.228  33.556  1.00  0.00           H0.      0
ATOM   1470  HE3 LYS A  96      63.593  41.031  34.813  1.00  0.00           H0.      0
ATOM   1471  NZ  LYS A  96      63.538  38.765  34.851  1.00  0.00           N0.      0
ATOM   1472  HZ1 LYS A  96      63.549  37.991  34.202  1.00  0.00           H0.      0
ATOM   1473  HZ2 LYS A  96      64.323  38.671  35.480  1.00  0.00           H0.      0
ATOM   1474  HZ3 LYS A  96      62.694  38.637  35.391  1.00  0.00           H0.      0
ATOM   1475  C   LYS A  96      60.728  44.178  30.292  1.00  0.00           C0.      0
ATOM   1476  O   LYS A  96      61.320  44.148  29.249  1.00  0.00           O0.      0
ATOM   1477  N   GLU A  97      59.397  44.288  30.366  1.00  0.00           N0.      0
ATOM   1478  H   GLU A  97      58.928  44.058  31.231  1.00  0.00           H0.      0
ATOM   1479  CA  GLU A  97      58.550  44.569  29.216  1.00  0.00           C0.      0
ATOM   1480  HA  GLU A  97      58.634  43.680  28.591  1.00  0.00           H0.      0
ATOM   1481  CB  GLU A  97      57.087  44.733  29.648  1.00  0.00           C0.      0
ATOM   1482  HB2 GLU A  97      56.712  43.913  30.260  1.00  0.00           H0.      0
ATOM   1483  HB3 GLU A  97      57.032  45.625  30.273  1.00  0.00           H0.      0
ATOM   1484  CG  GLU A  97      56.037  44.974  28.553  1.00  0.00           C0.      0
ATOM   1485  HG2 GLU A  97      55.105  44.900  29.112  1.00  0.00           H0.      0
ATOM   1486  HG3 GLU A  97      56.131  46.008  28.220  1.00  0.00           H0.      0
ATOM   1487  CD  GLU A  97      56.078  43.952  27.355  1.00  0.00           C0.      0
ATOM   1488  OE1 GLU A  97      56.720  42.905  27.532  1.00  0.00           O0.      0
ATOM   1489  OE2 GLU A  97      55.368  44.214  26.362  1.00  0.00           O0.      0
ATOM   1490  C   GLU A  97      59.044  45.749  28.383  1.00  0.00           C0.      0
ATOM   1491  O   GLU A  97      59.044  45.665  27.161  1.00  0.00           O0.      0
ATOM   1492  N   ARG A  98      59.410  46.881  28.960  1.00  0.00           N0.      0
ATOM   1493  H   ARG A  98      59.327  46.843  29.966  1.00  0.00           H0.      0
ATOM   1494  CA  ARG A  98      59.948  48.064  28.339  1.00  0.00           C0.      0
ATOM   1495  HA  ARG A  98      59.268  48.479  27.594  1.00  0.00           H0.      0
ATOM   1496  CB  ARG A  98      60.218  49.113  29.455  1.00  0.00           C0.      0
ATOM   1497  HB2 ARG A  98      59.314  49.213  30.056  1.00  0.00           H0.      0
ATOM   1498  HB3 ARG A  98      61.011  48.661  30.051  1.00  0.00           H0.      0
ATOM   1499  CG  ARG A  98      60.512  50.464  28.933  1.00  0.00           C0.      0
ATOM   1500  HG2 ARG A  98      61.488  50.577  28.462  1.00  0.00           H0.      0
ATOM   1501  HG3 ARG A  98      59.847  50.682  28.097  1.00  0.00           H0.      0
ATOM   1502  CD  ARG A  98      60.555  51.649  29.918  1.00  0.00           C0.      0
ATOM   1503  HD2 ARG A  98      60.592  52.570  29.336  1.00  0.00           H0.      0
ATOM   1504  HD3 ARG A  98      59.681  51.606  30.568  1.00  0.00           H0.      0
ATOM   1505  NE  ARG A  98      61.789  51.549  30.706  1.00  0.00           N0.      0
ATOM   1506  HE  ARG A  98      62.226  50.644  30.815  1.00  0.00           H0.      0
ATOM   1507  CZ  ARG A  98      62.259  52.489  31.546  1.00  0.00           C0.      0
ATOM   1508  NH1 ARG A  98      61.704  53.650  31.620  1.00  0.00           N0.      0
ATOM   1509 HH11 ARG A  98      60.831  53.875  31.165  1.00  0.00           H0.      0
ATOM   1510 HH12 ARG A  98      61.943  54.202  32.431  1.00  0.00           H0.      0
ATOM   1511  NH2 ARG A  98      63.289  52.179  32.285  1.00  0.00           N0.      0
ATOM   1512 HH21 ARG A  98      63.672  51.248  32.207  1.00  0.00           H0.      0
ATOM   1513 HH22 ARG A  98      63.837  52.897  32.738  1.00  0.00           H0.      0
ATOM   1514  C   ARG A  98      61.213  47.620  27.580  1.00  0.00           C0.      0
ATOM   1515  O   ARG A  98      61.224  47.767  26.348  1.00  0.00           O0.      0
ATOM   1516  N   TRP A  99      62.134  47.051  28.298  1.00  0.00           N0.      0
ATOM   1517  H   TRP A  99      61.991  46.811  29.269  1.00  0.00           H0.      0
ATOM   1518  CA  TRP A  99      63.469  46.663  27.754  1.00  0.00           C0.      0
ATOM   1519  HA  TRP A  99      64.075  47.562  27.640  1.00  0.00           H0.      0
ATOM   1520  CB  TRP A  99      64.241  45.883  28.816  1.00  0.00           C0.      0
ATOM   1521  HB2 TRP A  99      64.674  46.662  29.445  1.00  0.00           H0.      0
ATOM   1522  HB3 TRP A  99      63.648  45.274  29.498  1.00  0.00           H0.      0
ATOM   1523  CG  TRP A  99      65.412  45.092  28.256  1.00  0.00           C0.      0
ATOM   1524  CD1 TRP A  99      65.525  43.711  28.228  1.00  0.00           C0.      0
ATOM   1525  HD1 TRP A  99      64.833  43.009  28.670  1.00  0.00           H0.      0
ATOM   1526  NE1 TRP A  99      66.756  43.368  27.713  1.00  0.00           N0.      0
ATOM   1527  HE1 TRP A  99      67.040  42.402  27.637  1.00  0.00           H0.      0
ATOM   1528  CE2 TRP A  99      67.524  44.516  27.460  1.00  0.00           C0.      0
ATOM   1529  CZ2 TRP A  99      68.742  44.685  26.849  1.00  0.00           C0.      0
ATOM   1530  HZ2 TRP A  99      69.241  43.770  26.567  1.00  0.00           H0.      0
ATOM   1531  CH2 TRP A  99      69.178  46.013  26.702  1.00  0.00           C0.      0
ATOM   1532  HH2 TRP A  99      70.120  46.152  26.192  1.00  0.00           H0.      0
ATOM   1533  CZ3 TRP A  99      68.344  47.083  27.033  1.00  0.00           C0.      0
ATOM   1534  HZ3 TRP A  99      68.769  48.074  26.972  1.00  0.00           H0.      0
ATOM   1535  CE3 TRP A  99      67.073  46.900  27.524  1.00  0.00           C0.      0
ATOM   1536  HE3 TRP A  99      66.371  47.677  27.791  1.00  0.00           H0.      0
ATOM   1537  CD2 TRP A  99      66.641  45.614  27.806  1.00  0.00           C0.      0
ATOM   1538  C   TRP A  99      63.425  45.792  26.478  1.00  0.00           C0.      0
ATOM   1539  O   TRP A  99      64.121  45.986  25.463  1.00  0.00           O0.      0
ATOM   1540  N   ASN A 100      62.638  44.728  26.526  1.00  0.00           N0.      0
ATOM   1541  H   ASN A 100      62.202  44.521  27.413  1.00  0.00           H0.      0
ATOM   1542  CA  ASN A 100      62.497  43.697  25.460  1.00  0.00           C0.      0
ATOM   1543  HA  ASN A 100      63.465  43.262  25.214  1.00  0.00           H0.      0
ATOM   1544  CB  ASN A 100      61.616  42.566  26.076  1.00  0.00           C0.      0
ATOM   1545  HB2 ASN A 100      60.737  42.923  26.613  1.00  0.00           H0.      0
ATOM   1546  HB3 ASN A 100      61.272  41.914  25.273  1.00  0.00           H0.      0
ATOM   1547  CG  ASN A 100      62.411  41.633  27.016  1.00  0.00           C0.      0
ATOM   1548  OD1 ASN A 100      63.193  40.873  26.458  1.00  0.00           O0.      0
ATOM   1549  ND2 ASN A 100      62.218  41.515  28.302  1.00  0.00           N0.      0
ATOM   1550 HD21 ASN A 100      62.862  40.911  28.793  1.00  0.00           H0.      0
ATOM   1551 HD22 ASN A 100      61.503  42.103  28.705  1.00  0.00           H0.      0
ATOM   1552  C   ASN A 100      61.920  44.186  24.122  1.00  0.00           C0.      0
ATOM   1553  O   ASN A 100      62.087  43.442  23.130  1.00  0.00           O0.      0
ATOM   1554  N   ARG A 101      61.281  45.331  24.066  1.00  0.00           N0.      0
ATOM   1555  H   ARG A 101      61.201  45.875  24.914  1.00  0.00           H0.      0
ATOM   1556  CA  ARG A 101      60.824  46.009  22.788  1.00  0.00           C0.      0
ATOM   1557  HA  ARG A 101      61.420  45.510  22.024  1.00  0.00           H0.      0
ATOM   1558  CB  ARG A 101      59.360  45.729  22.644  1.00  0.00           C0.      0
ATOM   1559  HB2 ARG A 101      58.949  45.915  21.652  1.00  0.00           H0.      0
ATOM   1560  HB3 ARG A 101      59.168  44.676  22.846  1.00  0.00           H0.      0
ATOM   1561  CG  ARG A 101      58.516  46.515  23.688  1.00  0.00           C0.      0
ATOM   1562  HG2 ARG A 101      58.998  46.644  24.657  1.00  0.00           H0.      0
ATOM   1563  HG3 ARG A 101      58.304  47.519  23.321  1.00  0.00           H0.      0
ATOM   1564  CD  ARG A 101      57.175  45.800  24.049  1.00  0.00           C0.      0
ATOM   1565  HD2 ARG A 101      57.438  44.759  24.236  1.00  0.00           H0.      0
ATOM   1566  HD3 ARG A 101      56.713  46.379  24.848  1.00  0.00           H0.      0
ATOM   1567  NE  ARG A 101      56.305  45.994  22.878  1.00  0.00           N0.      0
ATOM   1568  HE  ARG A 101      56.716  46.370  22.035  1.00  0.00           H0.      0
ATOM   1569  CZ  ARG A 101      55.023  45.724  22.880  1.00  0.00           C0.      0
ATOM   1570  NH1 ARG A 101      54.344  45.167  23.877  1.00  0.00           N0.      0
ATOM   1571 HH11 ARG A 101      54.706  44.993  24.804  1.00  0.00           H0.      0
ATOM   1572 HH12 ARG A 101      53.338  45.110  23.808  1.00  0.00           H0.      0
ATOM   1573  NH2 ARG A 101      54.390  46.010  21.801  1.00  0.00           N0.      0
ATOM   1574 HH21 ARG A 101      54.912  46.468  21.068  1.00  0.00           H0.      0
ATOM   1575 HH22 ARG A 101      53.382  46.061  21.849  1.00  0.00           H0.      0
ATOM   1576  C   ARG A 101      61.281  47.481  22.665  1.00  0.00           C0.      0
ATOM   1577  O   ARG A 101      60.598  48.238  22.038  1.00  0.00           O0.      0
ATOM   1578  N   ARG A 102      62.297  47.985  23.353  1.00  0.00           N0.      0
ATOM   1579  H   ARG A 102      62.837  47.346  23.920  1.00  0.00           H0.      0
ATOM   1580  CA  ARG A 102      62.641  49.389  23.612  1.00  0.00           C0.      0
ATOM   1581  HA  ARG A 102      61.803  49.817  24.162  1.00  0.00           H0.      0
ATOM   1582  CB  ARG A 102      63.912  49.464  24.562  1.00  0.00           C0.      0
ATOM   1583  HB2 ARG A 102      63.634  48.790  25.372  1.00  0.00           H0.      0
ATOM   1584  HB3 ARG A 102      64.673  48.951  23.974  1.00  0.00           H0.      0
ATOM   1585  CG  ARG A 102      64.435  50.786  25.163  1.00  0.00           C0.      0
ATOM   1586  HG2 ARG A 102      65.153  50.411  25.892  1.00  0.00           H0.      0
ATOM   1587  HG3 ARG A 102      64.854  51.401  24.366  1.00  0.00           H0.      0
ATOM   1588  CD  ARG A 102      63.380  51.650  25.861  1.00  0.00           C0.      0
ATOM   1589  HD2 ARG A 102      62.512  51.617  25.203  1.00  0.00           H0.      0
ATOM   1590  HD3 ARG A 102      63.068  51.163  26.786  1.00  0.00           H0.      0
ATOM   1591  NE  ARG A 102      63.903  52.967  26.060  1.00  0.00           N0.      0
ATOM   1592  HE  ARG A 102      63.965  53.555  25.240  1.00  0.00           H0.      0
ATOM   1593  CZ  ARG A 102      64.254  53.589  27.235  1.00  0.00           C0.      0
ATOM   1594  NH1 ARG A 102      64.474  52.925  28.307  1.00  0.00           N0.      0
ATOM   1595 HH11 ARG A 102      64.525  51.918  28.368  1.00  0.00           H0.      0
ATOM   1596 HH12 ARG A 102      64.653  53.540  29.087  1.00  0.00           H0.      0
ATOM   1597  NH2 ARG A 102      64.400  54.857  27.192  1.00  0.00           N0.      0
ATOM   1598 HH21 ARG A 102      64.114  55.324  26.344  1.00  0.00           H0.      0
ATOM   1599 HH22 ARG A 102      64.593  55.318  28.070  1.00  0.00           H0.      0
ATOM   1600  C   ARG A 102      62.845  50.266  22.348  1.00  0.00           C0.      0
ATOM   1601  O   ARG A 102      62.920  51.515  22.366  1.00  0.00           O0.      0
ATOM   1602  N   LYS A 103      62.963  49.659  21.155  1.00  0.00           N0.      0
ATOM   1603  H   LYS A 103      62.758  48.670  21.145  1.00  0.00           H0.      0
ATOM   1604  CA  LYS A 103      62.940  50.425  19.924  1.00  0.00           C0.      0
ATOM   1605  HA  LYS A 103      63.551  51.327  19.914  1.00  0.00           H0.      0
ATOM   1606  CB  LYS A 103      63.602  49.610  18.864  1.00  0.00           C0.      0
ATOM   1607  HB2 LYS A 103      63.982  50.223  18.047  1.00  0.00           H0.      0
ATOM   1608  HB3 LYS A 103      64.436  49.105  19.351  1.00  0.00           H0.      0
ATOM   1609  CG  LYS A 103      62.861  48.478  18.209  1.00  0.00           C0.      0
ATOM   1610  HG2 LYS A 103      62.759  47.726  18.991  1.00  0.00           H0.      0
ATOM   1611  HG3 LYS A 103      61.920  48.817  17.775  1.00  0.00           H0.      0
ATOM   1612  CD  LYS A 103      63.617  47.797  17.002  1.00  0.00           C0.      0
ATOM   1613  HD2 LYS A 103      63.936  48.613  16.355  1.00  0.00           H0.      0
ATOM   1614  HD3 LYS A 103      64.521  47.287  17.333  1.00  0.00           H0.      0
ATOM   1615  CE  LYS A 103      62.778  46.893  16.109  1.00  0.00           C0.      0
ATOM   1616  HE2 LYS A 103      62.432  46.042  16.695  1.00  0.00           H0.      0
ATOM   1617  HE3 LYS A 103      61.906  47.439  15.749  1.00  0.00           H0.      0
ATOM   1618  NZ  LYS A 103      63.479  46.321  14.981  1.00  0.00           N0.      0
ATOM   1619  HZ1 LYS A 103      64.355  46.004  15.373  1.00  0.00           H0.      0
ATOM   1620  HZ2 LYS A 103      63.013  45.521  14.577  1.00  0.00           H0.      0
ATOM   1621  HZ3 LYS A 103      63.721  46.994  14.268  1.00  0.00           H0.      0
ATOM   1622  C   LYS A 103      61.539  50.934  19.504  1.00  0.00           C0.      0
ATOM   1623  O   LYS A 103      61.415  51.852  18.644  1.00  0.00           O0.      0
ATOM   1624  N   GLU A 104      60.455  50.467  20.146  1.00  0.00           N0.      0
ATOM   1625  H   GLU A 104      60.491  49.670  20.765  1.00  0.00           H0.      0
ATOM   1626  CA  GLU A 104      59.087  50.952  19.877  1.00  0.00           C0.      0
ATOM   1627  HA  GLU A 104      59.077  51.180  18.812  1.00  0.00           H0.      0
ATOM   1628  CB  GLU A 104      57.978  49.881  20.057  1.00  0.00           C0.      0
ATOM   1629  HB2 GLU A 104      57.884  49.552  21.092  1.00  0.00           H0.      0
ATOM   1630  HB3 GLU A 104      57.040  50.284  19.676  1.00  0.00           H0.      0
ATOM   1631  CG  GLU A 104      58.213  48.662  19.130  1.00  0.00           C0.      0
ATOM   1632  HG2 GLU A 104      58.180  49.007  18.096  1.00  0.00           H0.      0
ATOM   1633  HG3 GLU A 104      59.183  48.219  19.356  1.00  0.00           H0.      0
ATOM   1634  CD  GLU A 104      57.091  47.571  19.360  1.00  0.00           C0.      0
ATOM   1635  OE1 GLU A 104      57.185  46.565  18.664  1.00  0.00           O0.      0
ATOM   1636  OE2 GLU A 104      56.212  47.652  20.206  1.00  0.00           O0.      0
ATOM   1637  C   GLU A 104      58.715  52.297  20.560  1.00  0.00           C0.      0
ATOM   1638  O   GLU A 104      59.100  52.562  21.715  1.00  0.00           O0.      0
ATOM   1639  N   PRO A 105      58.215  53.283  19.774  1.00  0.00           N0.      0
ATOM   1640  CD  PRO A 105      57.747  53.156  18.415  1.00  0.00           C0.      0
ATOM   1641  HD2 PRO A 105      57.033  52.335  18.354  1.00  0.00           H0.      0
ATOM   1642  HD3 PRO A 105      58.556  52.994  17.703  1.00  0.00           H0.      0
ATOM   1643  CG  PRO A 105      56.978  54.467  18.243  1.00  0.00           C0.      0
ATOM   1644  HG2 PRO A 105      56.024  54.388  18.764  1.00  0.00           H0.      0
ATOM   1645  HG3 PRO A 105      56.857  54.773  17.204  1.00  0.00           H0.      0
ATOM   1646  CB  PRO A 105      57.772  55.521  19.071  1.00  0.00           C0.      0
ATOM   1647  HB2 PRO A 105      57.190  56.395  19.366  1.00  0.00           H0.      0
ATOM   1648  HB3 PRO A 105      58.578  55.955  18.479  1.00  0.00           H0.      0
ATOM   1649  CA  PRO A 105      58.233  54.699  20.288  1.00  0.00           C0.      0
ATOM   1650  HA  PRO A 105      59.269  55.014  20.411  1.00  0.00           H0.      0
ATOM   1651  C   PRO A 105      57.497  54.960  21.555  1.00  0.00           C0.      0
ATOM   1652  O   PRO A 105      57.908  55.784  22.408  1.00  0.00           O0.      0
ATOM   1653  N   ALA A 106      56.315  54.360  21.637  1.00  0.00           N0.      0
ATOM   1654  H   ALA A 106      55.996  53.769  20.882  1.00  0.00           H0.      0
ATOM   1655  CA  ALA A 106      55.483  54.487  22.804  1.00  0.00           C0.      0
ATOM   1656  HA  ALA A 106      55.522  55.566  22.959  1.00  0.00           H0.      0
ATOM   1657  CB  ALA A 106      54.033  54.132  22.563  1.00  0.00           C0.      0
ATOM   1658  HB1 ALA A 106      53.882  53.058  22.454  1.00  0.00           H0.      0
ATOM   1659  HB2 ALA A 106      53.590  54.372  23.530  1.00  0.00           H0.      0
ATOM   1660  HB3 ALA A 106      53.636  54.689  21.715  1.00  0.00           H0.      0
ATOM   1661  C   ALA A 106      56.086  53.786  24.029  1.00  0.00           C0.      0
ATOM   1662  O   ALA A 106      55.869  54.307  25.100  1.00  0.00           O0.      0
ATOM   1663  N   PHE A 107      56.936  52.754  23.807  1.00  0.00           N0.      0
ATOM   1664  H   PHE A 107      57.176  52.610  22.837  1.00  0.00           H0.      0
ATOM   1665  CA  PHE A 107      57.649  52.077  24.893  1.00  0.00           C0.      0
ATOM   1666  HA  PHE A 107      57.013  52.226  25.765  1.00  0.00           H0.      0
ATOM   1667  CB  PHE A 107      57.847  50.591  24.565  1.00  0.00           C0.      0
ATOM   1668  HB2 PHE A 107      58.270  50.404  23.578  1.00  0.00           H0.      0
ATOM   1669  HB3 PHE A 107      58.465  50.236  25.390  1.00  0.00           H0.      0
ATOM   1670  CG  PHE A 107      56.481  49.813  24.608  1.00  0.00           C0.      0
ATOM   1671  CD1 PHE A 107      55.607  49.823  23.467  1.00  0.00           C0.      0
ATOM   1672  HD1 PHE A 107      55.772  50.459  22.610  1.00  0.00           H0.      0
ATOM   1673  CE1 PHE A 107      54.400  49.113  23.430  1.00  0.00           C0.      0
ATOM   1674  HE1 PHE A 107      53.754  49.129  22.564  1.00  0.00           H0.      0
ATOM   1675  CZ  PHE A 107      54.061  48.309  24.522  1.00  0.00           C0.      0
ATOM   1676  HZ  PHE A 107      53.141  47.743  24.530  1.00  0.00           H0.      0
ATOM   1677  CE2 PHE A 107      54.847  48.371  25.685  1.00  0.00           C0.      0
ATOM   1678  HE2 PHE A 107      54.579  47.805  26.564  1.00  0.00           H0.      0
ATOM   1679  CD2 PHE A 107      56.038  49.053  25.740  1.00  0.00           C0.      0
ATOM   1680  HD2 PHE A 107      56.742  49.021  26.558  1.00  0.00           H0.      0
ATOM   1681  C   PHE A 107      58.999  52.780  25.292  1.00  0.00           C0.      0
ATOM   1682  O   PHE A 107      59.373  52.730  26.487  1.00  0.00           O0.      0
ATOM   1683  N   ASP A 108      59.652  53.465  24.332  1.00  0.00           N0.      0
ATOM   1684  H   ASP A 108      59.325  53.385  23.380  1.00  0.00           H0.      0
ATOM   1685  CA  ASP A 108      60.862  54.293  24.545  1.00  0.00           C0.      0
ATOM   1686  HA  ASP A 108      61.498  53.798  25.279  1.00  0.00           H0.      0
ATOM   1687  CB  ASP A 108      61.581  54.642  23.191  1.00  0.00           C0.      0
ATOM   1688  HB2 ASP A 108      61.684  53.776  22.537  1.00  0.00           H0.      0
ATOM   1689  HB3 ASP A 108      61.033  55.410  22.644  1.00  0.00           H0.      0
ATOM   1690  CG  ASP A 108      62.890  55.348  23.521  1.00  0.00           C0.      0
ATOM   1691  OD1 ASP A 108      63.533  55.928  22.542  1.00  0.00           O0.      0
ATOM   1692  OD2 ASP A 108      63.450  55.291  24.571  1.00  0.00           O0.      0
ATOM   1693  C   ASP A 108      60.486  55.548  25.346  1.00  0.00           C0.      0
ATOM   1694  O   ASP A 108      61.149  55.979  26.338  1.00  0.00           O0.      0
ATOM   1695  N   LYS A 109      59.323  56.114  25.030  1.00  0.00           N0.      0
ATOM   1696  H   LYS A 109      58.872  55.761  24.198  1.00  0.00           H0.      0
ATOM   1697  CA  LYS A 109      58.577  57.219  25.742  1.00  0.00           C0.      0
ATOM   1698  HA  LYS A 109      59.256  58.054  25.914  1.00  0.00           H0.      0
ATOM   1699  CB  LYS A 109      57.451  57.661  24.783  1.00  0.00           C0.      0
ATOM   1700  HB2 LYS A 109      57.993  57.950  23.883  1.00  0.00           H0.      0
ATOM   1701  HB3 LYS A 109      56.806  56.796  24.625  1.00  0.00           H0.      0
ATOM   1702  CG  LYS A 109      56.625  58.801  25.398  1.00  0.00           C0.      0
ATOM   1703  HG2 LYS A 109      56.085  58.365  26.239  1.00  0.00           H0.      0
ATOM   1704  HG3 LYS A 109      57.287  59.555  25.824  1.00  0.00           H0.      0
ATOM   1705  CD  LYS A 109      55.656  59.482  24.412  1.00  0.00           C0.      0
ATOM   1706  HD2 LYS A 109      55.385  58.637  23.778  1.00  0.00           H0.      0
ATOM   1707  HD3 LYS A 109      54.795  59.758  25.021  1.00  0.00           H0.      0
ATOM   1708  CE  LYS A 109      56.310  60.565  23.580  1.00  0.00           C0.      0
ATOM   1709  HE2 LYS A 109      56.256  61.534  24.075  1.00  0.00           H0.      0
ATOM   1710  HE3 LYS A 109      57.368  60.350  23.431  1.00  0.00           H0.      0
ATOM   1711  NZ  LYS A 109      55.652  60.736  22.251  1.00  0.00           N0.      0
ATOM   1712  HZ1 LYS A 109      54.737  61.127  22.425  1.00  0.00           H0.      0
ATOM   1713  HZ2 LYS A 109      56.141  61.251  21.533  1.00  0.00           H0.      0
ATOM   1714  HZ3 LYS A 109      55.629  59.836  21.792  1.00  0.00           H0.      0
ATOM   1715  C   LYS A 109      58.019  56.771  27.092  1.00  0.00           C0.      0
ATOM   1716  O   LYS A 109      57.557  57.669  27.861  1.00  0.00           O0.      0
ATOM   1717  N   TRP A 110      58.058  55.525  27.505  1.00  0.00           N0.      0
ATOM   1718  H   TRP A 110      58.570  54.863  26.939  1.00  0.00           H0.      0
ATOM   1719  CA  TRP A 110      57.480  55.094  28.807  1.00  0.00           C0.      0
ATOM   1720  HA  TRP A 110      56.582  55.671  29.031  1.00  0.00           H0.      0
ATOM   1721  CB  TRP A 110      57.147  53.579  28.679  1.00  0.00           C0.      0
ATOM   1722  HB2 TRP A 110      56.630  53.369  27.742  1.00  0.00           H0.      0
ATOM   1723  HB3 TRP A 110      58.115  53.086  28.592  1.00  0.00           H0.      0
ATOM   1724  CG  TRP A 110      56.357  52.884  29.731  1.00  0.00           C0.      0
ATOM   1725  CD1 TRP A 110      55.697  53.459  30.704  1.00  0.00           C0.      0
ATOM   1726  HD1 TRP A 110      55.527  54.524  30.761  1.00  0.00           H0.      0
ATOM   1727  NE1 TRP A 110      55.085  52.522  31.506  1.00  0.00           N0.      0
ATOM   1728  HE1 TRP A 110      54.540  52.726  32.331  1.00  0.00           H0.      0
ATOM   1729  CE2 TRP A 110      55.392  51.255  31.160  1.00  0.00           C0.      0
ATOM   1730  CZ2 TRP A 110      54.962  49.985  31.577  1.00  0.00           C0.      0
ATOM   1731  HZ2 TRP A 110      54.260  50.000  32.398  1.00  0.00           H0.      0
ATOM   1732  CH2 TRP A 110      55.478  48.841  30.989  1.00  0.00           C0.      0
ATOM   1733  HH2 TRP A 110      55.322  47.854  31.401  1.00  0.00           H0.      0
ATOM   1734  CZ3 TRP A 110      56.394  49.044  29.886  1.00  0.00           C0.      0
ATOM   1735  HZ3 TRP A 110      56.956  48.206  29.501  1.00  0.00           H0.      0
ATOM   1736  CE3 TRP A 110      56.696  50.324  29.329  1.00  0.00           C0.      0
ATOM   1737  HE3 TRP A 110      57.289  50.373  28.427  1.00  0.00           H0.      0
ATOM   1738  CD2 TRP A 110      56.226  51.477  29.974  1.00  0.00           C0.      0
ATOM   1739  C   TRP A 110      58.431  55.286  29.993  1.00  0.00           C0.      0
ATOM   1740  O   TRP A 110      59.509  54.654  30.104  1.00  0.00           O0.      0
ATOM   1741  N   VAL A 111      58.041  56.285  30.836  1.00  0.00           N0.      0
ATOM   1742  H   VAL A 111      57.160  56.729  30.623  1.00  0.00           H0.      0
ATOM   1743  CA  VAL A 111      58.677  56.524  32.124  1.00  0.00           C0.      0
ATOM   1744  HA  VAL A 111      59.757  56.436  32.007  1.00  0.00           H0.      0
ATOM   1745  CB  VAL A 111      58.279  57.963  32.626  1.00  0.00           C0.      0
ATOM   1746  HB  VAL A 111      57.192  58.040  32.607  1.00  0.00           H0.      0
ATOM   1747  CG1 VAL A 111      58.878  58.157  34.004  1.00  0.00           C0.      0
ATOM   1748 HG11 VAL A 111      58.786  59.203  34.296  1.00  0.00           H0.      0
ATOM   1749 HG12 VAL A 111      58.402  57.519  34.749  1.00  0.00           H0.      0
ATOM   1750 HG13 VAL A 111      59.936  57.898  33.973  1.00  0.00           H0.      0
ATOM   1751  CG2 VAL A 111      58.766  59.027  31.593  1.00  0.00           C0.      0
ATOM   1752 HG21 VAL A 111      59.849  59.058  31.467  1.00  0.00           H0.      0
ATOM   1753 HG22 VAL A 111      58.225  58.822  30.670  1.00  0.00           H0.      0
ATOM   1754 HG23 VAL A 111      58.444  59.972  32.031  1.00  0.00           H0.      0
ATOM   1755  C   VAL A 111      58.227  55.466  33.142  1.00  0.00           C0.      0
ATOM   1756  O   VAL A 111      57.027  55.176  33.347  1.00  0.00           O0.      0
ATOM   1757  N   ILE A 112      59.235  54.916  33.750  1.00  0.00           N0.      0
ATOM   1758  H   ILE A 112      60.123  55.395  33.703  1.00  0.00           H0.      0
ATOM   1759  CA  ILE A 112      59.093  54.033  34.896  1.00  0.00           C0.      0
ATOM   1760  HA  ILE A 112      58.116  54.229  35.337  1.00  0.00           H0.      0
ATOM   1761  CB  ILE A 112      59.159  52.538  34.564  1.00  0.00           C0.      0
ATOM   1762  HB  ILE A 112      60.169  52.332  34.211  1.00  0.00           H0.      0
ATOM   1763  CG2 ILE A 112      58.904  51.774  35.843  1.00  0.00           C0.      0
ATOM   1764 HG21 ILE A 112      57.983  52.133  36.303  1.00  0.00           H0.      0
ATOM   1765 HG22 ILE A 112      58.961  50.686  35.792  1.00  0.00           H0.      0
ATOM   1766 HG23 ILE A 112      59.705  51.967  36.557  1.00  0.00           H0.      0
ATOM   1767  CG1 ILE A 112      58.191  52.009  33.531  1.00  0.00           C0.      0
ATOM   1768 HG12 ILE A 112      57.195  52.161  33.947  1.00  0.00           H0.      0
ATOM   1769 HG13 ILE A 112      58.423  52.664  32.691  1.00  0.00           H0.      0
ATOM   1770  CD1 ILE A 112      58.496  50.513  33.268  1.00  0.00           C0.      0
ATOM   1771 HD11 ILE A 112      58.092  49.833  34.018  1.00  0.00           H0.      0
ATOM   1772 HD12 ILE A 112      58.156  50.192  32.283  1.00  0.00           H0.      0
ATOM   1773 HD13 ILE A 112      59.546  50.252  33.137  1.00  0.00           H0.      0
ATOM   1774  C   ILE A 112      60.020  54.487  36.121  1.00  0.00           C0.      0
ATOM   1775  O   ILE A 112      61.224  54.575  36.028  1.00  0.00           O0.      0
ATOM   1776  N   GLU A 113      59.371  54.843  37.258  1.00  0.00           N0.      0
ATOM   1777  H   GLU A 113      58.405  54.585  37.404  1.00  0.00           H0.      0
ATOM   1778  CA  GLU A 113      59.911  55.385  38.454  1.00  0.00           C0.      0
ATOM   1779  HA  GLU A 113      60.954  55.087  38.344  1.00  0.00           H0.      0
ATOM   1780  CB  GLU A 113      59.722  56.948  38.468  1.00  0.00           C0.      0
ATOM   1781  HB2 GLU A 113      58.699  57.206  38.193  1.00  0.00           H0.      0
ATOM   1782  HB3 GLU A 113      59.881  57.212  39.514  1.00  0.00           H0.      0
ATOM   1783  CG  GLU A 113      60.625  57.843  37.576  1.00  0.00           C0.      0
ATOM   1784  HG2 GLU A 113      60.449  57.671  36.514  1.00  0.00           H0.      0
ATOM   1785  HG3 GLU A 113      60.487  58.897  37.817  1.00  0.00           H0.      0
ATOM   1786  CD  GLU A 113      62.178  57.709  37.763  1.00  0.00           C0.      0
ATOM   1787  OE1 GLU A 113      62.656  57.023  38.737  1.00  0.00           O0.      0
ATOM   1788  OE2 GLU A 113      62.925  58.347  37.035  1.00  0.00           O0.      0
ATOM   1789  C   GLU A 113      59.321  54.774  39.768  1.00  0.00           C0.      0
ATOM   1790  O   GLU A 113      58.085  54.708  39.868  1.00  0.00           O0.      0
ATOM   1791  N   GLU A 114      60.072  54.438  40.776  1.00  0.00           N0.      0
ATOM   1792  H   GLU A 114      61.054  54.660  40.698  1.00  0.00           H0.      0
ATOM   1793  CA  GLU A 114      59.494  54.007  42.049  1.00  0.00           C0.      0
ATOM   1794  HA  GLU A 114      58.696  53.305  41.806  1.00  0.00           H0.      0
ATOM   1795  CB  GLU A 114      60.533  53.237  42.846  1.00  0.00           C0.      0
ATOM   1796  HB2 GLU A 114      60.981  52.473  42.211  1.00  0.00           H0.      0
ATOM   1797  HB3 GLU A 114      61.352  53.915  43.085  1.00  0.00           H0.      0
ATOM   1798  CG  GLU A 114      60.128  52.609  44.166  1.00  0.00           C0.      0
ATOM   1799  HG2 GLU A 114      59.757  53.328  44.896  1.00  0.00           H0.      0
ATOM   1800  HG3 GLU A 114      59.336  51.887  43.968  1.00  0.00           H0.      0
ATOM   1801  CD  GLU A 114      61.260  51.817  44.873  1.00  0.00           C0.      0
ATOM   1802  OE1 GLU A 114      62.274  51.324  44.264  1.00  0.00           O0.      0
ATOM   1803  OE2 GLU A 114      61.191  51.783  46.092  1.00  0.00           O0.      0
ATOM   1804  C   GLU A 114      58.870  55.228  42.859  1.00  0.00           C0.      0
ATOM   1805  O   GLU A 114      59.527  56.212  43.000  1.00  0.00           O0.      0
ATOM   1806  N   ALA A 115      57.817  54.926  43.564  1.00  0.00           N0.      0
ATOM   1807  H   ALA A 115      57.259  54.113  43.344  1.00  0.00           H0.      0
ATOM   1808  CA  ALA A 115      57.147  55.895  44.421  1.00  0.00           C0.      0
ATOM   1809  HA  ALA A 115      57.862  56.363  45.097  1.00  0.00           H0.      0
ATOM   1810  CB  ALA A 115      56.523  57.017  43.505  1.00  0.00           C0.      0
ATOM   1811  HB1 ALA A 115      55.908  57.689  44.103  1.00  0.00           H0.      0
ATOM   1812  HB2 ALA A 115      57.263  57.515  42.878  1.00  0.00           H0.      0
ATOM   1813  HB3 ALA A 115      55.882  56.542  42.762  1.00  0.00           H0.      0
ATOM   1814  C   ALA A 115      56.120  55.222  45.375  1.00  0.00           C0.      0
ATOM   1815  O   ALA A 115      55.733  54.091  45.158  1.00  0.00           O0.      0
ATOM   1816  N   ASN A 116      55.667  56.000  46.322  1.00  0.00           N0.      0
ATOM   1817  H   ASN A 116      55.999  56.950  46.243  1.00  0.00           H0.      0
ATOM   1818  CA  ASN A 116      54.753  55.680  47.401  1.00  0.00           C0.      0
ATOM   1819  HA  ASN A 116      54.311  54.700  47.219  1.00  0.00           H0.      0
ATOM   1820  CB  ASN A 116      55.469  55.726  48.699  1.00  0.00           C0.      0
ATOM   1821  HB2 ASN A 116      56.371  55.113  48.688  1.00  0.00           H0.      0
ATOM   1822  HB3 ASN A 116      55.773  56.756  48.885  1.00  0.00           H0.      0
ATOM   1823  CG  ASN A 116      54.647  55.279  49.937  1.00  0.00           C0.      0
ATOM   1824  OD1 ASN A 116      53.439  55.446  50.032  1.00  0.00           O0.      0
ATOM   1825  ND2 ASN A 116      55.167  54.593  50.917  1.00  0.00           N0.      0
ATOM   1826 HD21 ASN A 116      54.516  54.141  51.542  1.00  0.00           H0.      0
ATOM   1827 HD22 ASN A 116      56.123  54.277  50.829  1.00  0.00           H0.      0
ATOM   1828  C   ASN A 116      53.539  56.642  47.359  1.00  0.00           C0.      0
ATOM   1829  O   ASN A 116      53.720  57.863  47.258  1.00  0.00           O0.      0
ATOM   1830  N   TRP A 117      52.253  56.166  47.443  1.00  0.00           N0.      0
ATOM   1831  H   TRP A 117      52.171  55.167  47.568  1.00  0.00           H0.      0
ATOM   1832  CA  TRP A 117      51.008  56.932  47.516  1.00  0.00           C0.      0
ATOM   1833  HA  TRP A 117      50.765  57.403  46.563  1.00  0.00           H0.      0
ATOM   1834  CB  TRP A 117      49.803  56.064  47.962  1.00  0.00           C0.      0
ATOM   1835  HB2 TRP A 117      50.100  55.617  48.911  1.00  0.00           H0.      0
ATOM   1836  HB3 TRP A 117      48.879  56.640  48.020  1.00  0.00           H0.      0
ATOM   1837  CG  TRP A 117      49.590  54.930  46.948  1.00  0.00           C0.      0
ATOM   1838  CD1 TRP A 117      50.025  54.770  45.715  1.00  0.00           C0.      0
ATOM   1839  HD1 TRP A 117      50.616  55.539  45.239  1.00  0.00           H0.      0
ATOM   1840  NE1 TRP A 117      49.662  53.543  45.191  1.00  0.00           N0.      0
ATOM   1841  HE1 TRP A 117      49.863  53.276  44.237  1.00  0.00           H0.      0
ATOM   1842  CE2 TRP A 117      49.049  52.758  46.151  1.00  0.00           C0.      0
ATOM   1843  CZ2 TRP A 117      48.609  51.441  46.217  1.00  0.00           C0.      0
ATOM   1844  HZ2 TRP A 117      48.724  50.804  45.352  1.00  0.00           H0.      0
ATOM   1845  CH2 TRP A 117      48.219  50.899  47.401  1.00  0.00           C0.      0
ATOM   1846  HH2 TRP A 117      48.268  49.827  47.519  1.00  0.00           H0.      0
ATOM   1847  CZ3 TRP A 117      48.151  51.760  48.531  1.00  0.00           C0.      0
ATOM   1848  HZ3 TRP A 117      47.907  51.356  49.503  1.00  0.00           H0.      0
ATOM   1849  CE3 TRP A 117      48.310  53.194  48.403  1.00  0.00           C0.      0
ATOM   1850  HE3 TRP A 117      48.203  53.881  49.229  1.00  0.00           H0.      0
ATOM   1851  CD2 TRP A 117      48.895  53.695  47.261  1.00  0.00           C0.      0
ATOM   1852  C   TRP A 117      51.214  58.120  48.529  1.00  0.00           C0.      0
ATOM   1853  O   TRP A 117      50.850  59.256  48.225  1.00  0.00           O0.      0
ATOM   1854  N   LEU A 118      51.924  57.907  49.659  1.00  0.00           N0.      0
ATOM   1855  H   LEU A 118      52.300  56.974  49.756  1.00  0.00           H0.      0
ATOM   1856  CA  LEU A 118      52.099  58.881  50.742  1.00  0.00           C0.      0
ATOM   1857  HA  LEU A 118      51.110  59.335  50.809  1.00  0.00           H0.      0
ATOM   1858  CB  LEU A 118      52.401  58.256  52.038  1.00  0.00           C0.      0
ATOM   1859  HB2 LEU A 118      53.171  57.513  51.830  1.00  0.00           H0.      0
ATOM   1860  HB3 LEU A 118      52.852  58.933  52.764  1.00  0.00           H0.      0
ATOM   1861  CG  LEU A 118      51.305  57.632  52.955  1.00  0.00           C0.      0
ATOM   1862  HG  LEU A 118      51.737  57.227  53.870  1.00  0.00           H0.      0
ATOM   1863  CD1 LEU A 118      50.351  58.728  53.436  1.00  0.00           C0.      0
ATOM   1864 HD11 LEU A 118      49.808  58.546  54.363  1.00  0.00           H0.      0
ATOM   1865 HD12 LEU A 118      51.020  59.546  53.705  1.00  0.00           H0.      0
ATOM   1866 HD13 LEU A 118      49.780  59.011  52.551  1.00  0.00           H0.      0
ATOM   1867  CD2 LEU A 118      50.616  56.461  52.209  1.00  0.00           C0.      0
ATOM   1868 HD21 LEU A 118      49.821  56.047  52.830  1.00  0.00           H0.      0
ATOM   1869 HD22 LEU A 118      50.116  56.930  51.361  1.00  0.00           H0.      0
ATOM   1870 HD23 LEU A 118      51.380  55.750  51.894  1.00  0.00           H0.      0
ATOM   1871  C   LEU A 118      53.102  60.024  50.427  1.00  0.00           C0.      0
ATOM   1872  O   LEU A 118      53.354  60.941  51.212  1.00  0.00           O0.      0
ATOM   1873  N   THR A 119      53.662  60.068  49.197  1.00  0.00           N0.      0
ATOM   1874  H   THR A 119      53.442  59.339  48.533  1.00  0.00           H0.      0
ATOM   1875  CA  THR A 119      54.807  60.933  48.799  1.00  0.00           C0.      0
ATOM   1876  HA  THR A 119      54.702  61.802  49.449  1.00  0.00           H0.      0
ATOM   1877  CB  THR A 119      56.173  60.295  49.088  1.00  0.00           C0.      0
ATOM   1878  HB  THR A 119      56.929  60.976  48.696  1.00  0.00           H0.      0
ATOM   1879  CG2 THR A 119      56.529  60.176  50.588  1.00  0.00           C0.      0
ATOM   1880 HG21 THR A 119      56.454  61.203  50.946  1.00  0.00           H0.      0
ATOM   1881 HG22 THR A 119      55.861  59.489  51.108  1.00  0.00           H0.      0
ATOM   1882 HG23 THR A 119      57.560  59.833  50.676  1.00  0.00           H0.      0
ATOM   1883  OG1 THR A 119      56.347  59.064  48.441  1.00  0.00           O0.      0
ATOM   1884  HG1 THR A 119      57.033  59.271  47.803  1.00  0.00           H0.      0
ATOM   1885  C   THR A 119      54.800  61.380  47.298  1.00  0.00           C0.      0
ATOM   1886  O   THR A 119      55.775  61.876  46.766  1.00  0.00           O0.      0
ATOM   1887  N   LEU A 120      53.717  61.165  46.495  1.00  0.00           N0.      0
ATOM   1888  H   LEU A 120      52.954  60.600  46.841  1.00  0.00           H0.      0
ATOM   1889  CA  LEU A 120      53.801  61.420  45.075  1.00  0.00           C0.      0
ATOM   1890  HA  LEU A 120      54.501  60.761  44.562  1.00  0.00           H0.      0
ATOM   1891  CB  LEU A 120      52.390  61.074  44.537  1.00  0.00           C0.      0
ATOM   1892  HB2 LEU A 120      51.668  61.812  44.887  1.00  0.00           H0.      0
ATOM   1893  HB3 LEU A 120      52.452  61.256  43.464  1.00  0.00           H0.      0
ATOM   1894  CG  LEU A 120      51.880  59.579  44.802  1.00  0.00           C0.      0
ATOM   1895  HG  LEU A 120      51.848  59.397  45.876  1.00  0.00           H0.      0
ATOM   1896  CD1 LEU A 120      50.421  59.524  44.302  1.00  0.00           C0.      0
ATOM   1897 HD11 LEU A 120      49.889  60.156  45.013  1.00  0.00           H0.      0
ATOM   1898 HD12 LEU A 120      50.333  59.981  43.316  1.00  0.00           H0.      0
ATOM   1899 HD13 LEU A 120      50.061  58.498  44.371  1.00  0.00           H0.      0
ATOM   1900  CD2 LEU A 120      52.565  58.375  44.081  1.00  0.00           C0.      0
ATOM   1901 HD21 LEU A 120      52.205  57.421  44.467  1.00  0.00           H0.      0
ATOM   1902 HD22 LEU A 120      52.385  58.433  43.008  1.00  0.00           H0.      0
ATOM   1903 HD23 LEU A 120      53.646  58.366  44.215  1.00  0.00           H0.      0
ATOM   1904  C   LEU A 120      54.176  62.906  44.771  1.00  0.00           C0.      0
ATOM   1905  O   LEU A 120      54.683  63.136  43.618  1.00  0.00           O0.      0
ATOM   1906  N   ASP A 121      53.946  63.866  45.672  1.00  0.00           N0.      0
ATOM   1907  H   ASP A 121      53.591  63.557  46.566  1.00  0.00           H0.      0
ATOM   1908  CA  ASP A 121      54.060  65.269  45.468  1.00  0.00           C0.      0
ATOM   1909  HA  ASP A 121      53.610  65.589  44.529  1.00  0.00           H0.      0
ATOM   1910  CB  ASP A 121      53.265  65.910  46.569  1.00  0.00           C0.      0
ATOM   1911  HB2 ASP A 121      53.103  66.955  46.305  1.00  0.00           H0.      0
ATOM   1912  HB3 ASP A 121      52.227  65.579  46.571  1.00  0.00           H0.      0
ATOM   1913  CG  ASP A 121      53.675  65.731  48.043  1.00  0.00           C0.      0
ATOM   1914  OD1 ASP A 121      54.289  64.729  48.496  1.00  0.00           O0.      0
ATOM   1915  OD2 ASP A 121      53.517  66.703  48.877  1.00  0.00           O0.      0
ATOM   1916  C   ASP A 121      55.488  65.816  45.460  1.00  0.00           C0.      0
ATOM   1917  O   ASP A 121      55.677  67.031  45.306  1.00  0.00           O0.      0
ATOM   1918  N   LYS A 122      56.491  64.876  45.416  1.00  0.00           N0.      0
ATOM   1919  H   LYS A 122      56.163  63.923  45.356  1.00  0.00           H0.      0
ATOM   1920  CA  LYS A 122      57.812  65.074  44.866  1.00  0.00           C0.      0
ATOM   1921  HA  LYS A 122      57.800  65.907  44.163  1.00  0.00           H0.      0
ATOM   1922  CB  LYS A 122      58.758  65.407  46.080  1.00  0.00           C0.      0
ATOM   1923  HB2 LYS A 122      58.866  64.540  46.732  1.00  0.00           H0.      0
ATOM   1924  HB3 LYS A 122      59.742  65.601  45.655  1.00  0.00           H0.      0
ATOM   1925  CG  LYS A 122      58.315  66.620  46.896  1.00  0.00           C0.      0
ATOM   1926  HG2 LYS A 122      58.306  67.443  46.181  1.00  0.00           H0.      0
ATOM   1927  HG3 LYS A 122      57.330  66.498  47.345  1.00  0.00           H0.      0
ATOM   1928  CD  LYS A 122      59.374  67.043  47.963  1.00  0.00           C0.      0
ATOM   1929  HD2 LYS A 122      59.551  66.176  48.599  1.00  0.00           H0.      0
ATOM   1930  HD3 LYS A 122      60.253  67.356  47.398  1.00  0.00           H0.      0
ATOM   1931  CE  LYS A 122      58.882  68.212  48.852  1.00  0.00           C0.      0
ATOM   1932  HE2 LYS A 122      57.829  67.948  48.955  1.00  0.00           H0.      0
ATOM   1933  HE3 LYS A 122      59.312  68.401  49.836  1.00  0.00           H0.      0
ATOM   1934  NZ  LYS A 122      59.024  69.492  48.104  1.00  0.00           N0.      0
ATOM   1935  HZ1 LYS A 122      58.955  69.425  47.098  1.00  0.00           H0.      0
ATOM   1936  HZ2 LYS A 122      58.321  70.102  48.495  1.00  0.00           H0.      0
ATOM   1937  HZ3 LYS A 122      59.918  69.959  48.169  1.00  0.00           H0.      0
ATOM   1938  C   LYS A 122      58.379  63.840  44.167  1.00  0.00           C0.      0
ATOM   1939  O   LYS A 122      59.187  64.018  43.187  1.00  0.00           O0.      0
ATOM   1940  N   ASP A 123      57.929  62.676  44.561  1.00  0.00           N0.      0
ATOM   1941  H   ASP A 123      57.460  62.688  45.456  1.00  0.00           H0.      0
ATOM   1942  CA  ASP A 123      58.368  61.439  43.992  1.00  0.00           C0.      0
ATOM   1943  HA  ASP A 123      59.456  61.508  43.988  1.00  0.00           H0.      0
ATOM   1944  CB  ASP A 123      58.064  60.241  44.878  1.00  0.00           C0.      0
ATOM   1945  HB2 ASP A 123      57.000  60.298  45.105  1.00  0.00           H0.      0
ATOM   1946  HB3 ASP A 123      58.242  59.347  44.280  1.00  0.00           H0.      0
ATOM   1947  CG  ASP A 123      58.718  60.155  46.220  1.00  0.00           C0.      0
ATOM   1948  OD1 ASP A 123      59.471  61.090  46.551  1.00  0.00           O0.      0
ATOM   1949  OD2 ASP A 123      58.547  59.184  46.956  1.00  0.00           O0.      0
ATOM   1950  C   ASP A 123      57.959  61.150  42.612  1.00  0.00           C0.      0
ATOM   1951  O   ASP A 123      58.844  60.750  41.788  1.00  0.00           O0.      0
ATOM   1952  N   VAL A 124      56.678  61.229  42.203  1.00  0.00           N0.      0
ATOM   1953  H   VAL A 124      56.009  61.700  42.795  1.00  0.00           H0.      0
ATOM   1954  CA  VAL A 124      56.400  61.130  40.775  1.00  0.00           C0.      0
ATOM   1955  HA  VAL A 124      56.768  60.243  40.260  1.00  0.00           H0.      0
ATOM   1956  CB  VAL A 124      54.857  60.985  40.512  1.00  0.00           C0.      0
ATOM   1957  HB  VAL A 124      54.405  61.831  41.030  1.00  0.00           H0.      0
ATOM   1958  CG1 VAL A 124      54.512  60.888  39.004  1.00  0.00           C0.      0
ATOM   1959 HG11 VAL A 124      54.790  61.833  38.537  1.00  0.00           H0.      0
ATOM   1960 HG12 VAL A 124      55.053  60.065  38.537  1.00  0.00           H0.      0
ATOM   1961 HG13 VAL A 124      53.447  60.715  38.846  1.00  0.00           H0.      0
ATOM   1962  CG2 VAL A 124      54.287  59.687  41.103  1.00  0.00           C0.      0
ATOM   1963 HG21 VAL A 124      53.254  59.565  40.779  1.00  0.00           H0.      0
ATOM   1964 HG22 VAL A 124      54.887  58.839  40.772  1.00  0.00           H0.      0
ATOM   1965 HG23 VAL A 124      54.298  59.683  42.193  1.00  0.00           H0.      0
ATOM   1966  C   VAL A 124      56.925  62.463  40.118  1.00  0.00           C0.      0
ATOM   1967  O   VAL A 124      56.683  63.572  40.616  1.00  0.00           O0.      0
ATOM   1968  N   PRO A 125      57.525  62.420  38.898  1.00  0.00           N0.      0
ATOM   1969  CD  PRO A 125      58.008  61.200  38.261  1.00  0.00           C0.      0
ATOM   1970  HD2 PRO A 125      57.321  60.362  38.370  1.00  0.00           H0.      0
ATOM   1971  HD3 PRO A 125      58.904  60.875  38.790  1.00  0.00           H0.      0
ATOM   1972  CG  PRO A 125      58.431  61.545  36.841  1.00  0.00           C0.      0
ATOM   1973  HG2 PRO A 125      57.537  61.628  36.223  1.00  0.00           H0.      0
ATOM   1974  HG3 PRO A 125      59.174  60.827  36.494  1.00  0.00           H0.      0
ATOM   1975  CB  PRO A 125      58.954  63.016  37.144  1.00  0.00           C0.      0
ATOM   1976  HB2 PRO A 125      59.079  63.508  36.179  1.00  0.00           H0.      0
ATOM   1977  HB3 PRO A 125      59.919  62.928  37.644  1.00  0.00           H0.      0
ATOM   1978  CA  PRO A 125      57.879  63.607  38.025  1.00  0.00           C0.      0
ATOM   1979  HA  PRO A 125      58.421  64.387  38.558  1.00  0.00           H0.      0
ATOM   1980  C   PRO A 125      56.710  64.233  37.278  1.00  0.00           C0.      0
ATOM   1981  O   PRO A 125      56.512  64.106  36.066  1.00  0.00           O0.      0
ATOM   1982  N   ALA A 126      55.717  64.631  38.053  1.00  0.00           N0.      0
ATOM   1983  H   ALA A 126      55.842  64.598  39.054  1.00  0.00           H0.      0
ATOM   1984  CA  ALA A 126      54.497  65.126  37.510  1.00  0.00           C0.      0
ATOM   1985  HA  ALA A 126      54.012  64.310  36.972  1.00  0.00           H0.      0
ATOM   1986  CB  ALA A 126      53.617  65.429  38.748  1.00  0.00           C0.      0
ATOM   1987  HB1 ALA A 126      53.553  64.636  39.493  1.00  0.00           H0.      0
ATOM   1988  HB2 ALA A 126      53.979  66.265  39.346  1.00  0.00           H0.      0
ATOM   1989  HB3 ALA A 126      52.621  65.759  38.452  1.00  0.00           H0.      0
ATOM   1990  C   ALA A 126      54.610  66.319  36.492  1.00  0.00           C0.      0
ATOM   1991  O   ALA A 126      54.046  66.301  35.378  1.00  0.00           O0.      0
ATOM   1992  N   GLY A 127      55.421  67.338  36.780  1.00  0.00           N0.      0
ATOM   1993  H   GLY A 127      55.883  67.335  37.678  1.00  0.00           H0.      0
ATOM   1994  CA  GLY A 127      55.465  68.621  36.070  1.00  0.00           C0.      0
ATOM   1995  HA2 GLY A 127      56.196  69.257  36.570  1.00  0.00           H0.      0
ATOM   1996  HA3 GLY A 127      55.691  68.474  35.014  1.00  0.00           H0.      0
ATOM   1997  C   GLY A 127      54.087  69.369  36.190  1.00  0.00           C0.      0
ATOM   1998  O   GLY A 127      53.655  69.655  37.324  1.00  0.00           O0.      0
ATOM   1999  N   ASP A 128      53.314  69.672  35.179  1.00  0.00           N0.      0
ATOM   2000  H   ASP A 128      53.566  69.282  34.282  1.00  0.00           H0.      0
ATOM   2001  CA  ASP A 128      51.932  70.189  35.318  1.00  0.00           C0.      0
ATOM   2002  HA  ASP A 128      51.995  70.942  36.103  1.00  0.00           H0.      0
ATOM   2003  CB  ASP A 128      51.643  71.025  34.113  1.00  0.00           C0.      0
ATOM   2004  HB2 ASP A 128      50.628  71.421  34.137  1.00  0.00           H0.      0
ATOM   2005  HB3 ASP A 128      52.459  71.745  34.178  1.00  0.00           H0.      0
ATOM   2006  CG  ASP A 128      51.771  70.465  32.690  1.00  0.00           C0.      0
ATOM   2007  OD1 ASP A 128      52.090  69.246  32.542  1.00  0.00           O0.      0
ATOM   2008  OD2 ASP A 128      51.591  71.247  31.726  1.00  0.00           O0.      0
ATOM   2009  C   ASP A 128      50.909  69.092  35.648  1.00  0.00           C0.      0
ATOM   2010  O   ASP A 128      49.787  69.313  36.110  1.00  0.00           O0.      0
ATOM   2011  N   GLY A 129      51.321  67.801  35.535  1.00  0.00           N0.      0
ATOM   2012  H   GLY A 129      52.122  67.673  34.933  1.00  0.00           H0.      0
ATOM   2013  CA  GLY A 129      50.545  66.601  35.960  1.00  0.00           C0.      0
ATOM   2014  HA2 GLY A 129      51.197  65.866  36.431  1.00  0.00           H0.      0
ATOM   2015  HA3 GLY A 129      49.731  66.804  36.656  1.00  0.00           H0.      0
ATOM   2016  C   GLY A 129      50.015  65.811  34.797  1.00  0.00           C0.      0
ATOM   2017  O   GLY A 129      50.537  65.963  33.686  1.00  0.00           O0.      0
ATOM   2018  N   PHE A 130      48.980  64.979  35.070  1.00  0.00           N0.      0
ATOM   2019  H   PHE A 130      48.627  65.012  36.016  1.00  0.00           H0.      0
ATOM   2020  CA  PHE A 130      48.444  63.990  34.209  1.00  0.00           C0.      0
ATOM   2021  HA  PHE A 130      49.032  63.895  33.296  1.00  0.00           H0.      0
ATOM   2022  CB  PHE A 130      48.734  62.661  34.886  1.00  0.00           C0.      0
ATOM   2023  HB2 PHE A 130      48.163  62.419  35.782  1.00  0.00           H0.      0
ATOM   2024  HB3 PHE A 130      48.534  61.888  34.144  1.00  0.00           H0.      0
ATOM   2025  CG  PHE A 130      50.266  62.441  35.140  1.00  0.00           C0.      0
ATOM   2026  CD1 PHE A 130      50.688  62.792  36.482  1.00  0.00           C0.      0
ATOM   2027  HD1 PHE A 130      50.024  63.219  37.219  1.00  0.00           H0.      0
ATOM   2028  CE1 PHE A 130      52.000  62.585  36.862  1.00  0.00           C0.      0
ATOM   2029  HE1 PHE A 130      52.325  62.718  37.883  1.00  0.00           H0.      0
ATOM   2030  CZ  PHE A 130      52.936  62.104  35.886  1.00  0.00           C0.      0
ATOM   2031  HZ  PHE A 130      53.981  62.061  36.156  1.00  0.00           H0.      0
ATOM   2032  CE2 PHE A 130      52.509  61.888  34.523  1.00  0.00           C0.      0
ATOM   2033  HE2 PHE A 130      53.357  61.535  33.956  1.00  0.00           H0.      0
ATOM   2034  CD2 PHE A 130      51.150  62.042  34.132  1.00  0.00           C0.      0
ATOM   2035  HD2 PHE A 130      50.793  61.828  33.135  1.00  0.00           H0.      0
ATOM   2036  C   PHE A 130      47.003  64.196  33.754  1.00  0.00           C0.      0
ATOM   2037  O   PHE A 130      46.245  64.609  34.563  1.00  0.00           O0.      0
ATOM   2038  N   ASP A 131      46.625  63.885  32.545  1.00  0.00           N0.      0
ATOM   2039  H   ASP A 131      47.329  63.585  31.887  1.00  0.00           H0.      0
ATOM   2040  CA  ASP A 131      45.269  63.970  32.076  1.00  0.00           C0.      0
ATOM   2041  HA  ASP A 131      44.915  64.960  32.365  1.00  0.00           H0.      0
ATOM   2042  CB  ASP A 131      45.226  63.699  30.565  1.00  0.00           C0.      0
ATOM   2043  HB2 ASP A 131      45.494  62.649  30.444  1.00  0.00           H0.      0
ATOM   2044  HB3 ASP A 131      44.264  63.886  30.089  1.00  0.00           H0.      0
ATOM   2045  CG  ASP A 131      46.182  64.508  29.767  1.00  0.00           C0.      0
ATOM   2046  OD1 ASP A 131      46.631  65.558  30.263  1.00  0.00           O0.      0
ATOM   2047  OD2 ASP A 131      46.543  63.955  28.699  1.00  0.00           O0.      0
ATOM   2048  C   ASP A 131      44.270  62.944  32.794  1.00  0.00           C0.      0
ATOM   2049  O   ASP A 131      43.053  63.156  32.858  1.00  0.00           O0.      0
ATOM   2050  N   ALA A 132      44.799  61.844  33.387  1.00  0.00           N0.      0
ATOM   2051  H   ALA A 132      45.805  61.867  33.470  1.00  0.00           H0.      0
ATOM   2052  CA  ALA A 132      44.060  60.681  33.964  1.00  0.00           C0.      0
ATOM   2053  HA  ALA A 132      43.148  60.964  34.489  1.00  0.00           H0.      0
ATOM   2054  CB  ALA A 132      43.564  59.833  32.731  1.00  0.00           C0.      0
ATOM   2055  HB1 ALA A 132      43.010  60.478  32.050  1.00  0.00           H0.      0
ATOM   2056  HB2 ALA A 132      44.477  59.505  32.234  1.00  0.00           H0.      0
ATOM   2057  HB3 ALA A 132      42.941  59.046  33.156  1.00  0.00           H0.      0
ATOM   2058  C   ALA A 132      44.975  59.904  34.917  1.00  0.00           C0.      0
ATOM   2059  O   ALA A 132      46.168  59.805  34.447  1.00  0.00           O0.      0
ATOM   2060  N   VAL A 133      44.548  59.464  36.067  1.00  0.00           N0.      0
ATOM   2061  H   VAL A 133      43.605  59.697  36.342  1.00  0.00           H0.      0
ATOM   2062  CA  VAL A 133      45.409  58.695  37.006  1.00  0.00           C0.      0
ATOM   2063  HA  VAL A 133      46.418  58.540  36.624  1.00  0.00           H0.      0
ATOM   2064  CB  VAL A 133      45.530  59.602  38.276  1.00  0.00           C0.      0
ATOM   2065  HB  VAL A 133      44.509  59.686  38.650  1.00  0.00           H0.      0
ATOM   2066  CG1 VAL A 133      46.373  59.007  39.374  1.00  0.00           C0.      0
ATOM   2067 HG11 VAL A 133      46.542  59.807  40.094  1.00  0.00           H0.      0
ATOM   2068 HG12 VAL A 133      45.931  58.095  39.774  1.00  0.00           H0.      0
ATOM   2069 HG13 VAL A 133      47.369  58.762  39.004  1.00  0.00           H0.      0
ATOM   2070  CG2 VAL A 133      46.201  60.949  37.981  1.00  0.00           C0.      0
ATOM   2071 HG21 VAL A 133      47.118  60.807  37.408  1.00  0.00           H0.      0
ATOM   2072 HG22 VAL A 133      45.427  61.494  37.441  1.00  0.00           H0.      0
ATOM   2073 HG23 VAL A 133      46.332  61.520  38.900  1.00  0.00           H0.      0
ATOM   2074  C   VAL A 133      44.705  57.423  37.527  1.00  0.00           C0.      0
ATOM   2075  O   VAL A 133      43.486  57.379  37.806  1.00  0.00           O0.      0
ATOM   2076  N   ILE A 134      45.445  56.305  37.535  1.00  0.00           N0.      0
ATOM   2077  H   ILE A 134      46.400  56.451  37.244  1.00  0.00           H0.      0
ATOM   2078  CA  ILE A 134      44.918  54.929  37.553  1.00  0.00           C0.      0
ATOM   2079  HA  ILE A 134      43.840  55.031  37.683  1.00  0.00           H0.      0
ATOM   2080  CB  ILE A 134      45.185  54.196  36.227  1.00  0.00           C0.      0
ATOM   2081  HB  ILE A 134      46.263  54.269  36.079  1.00  0.00           H0.      0
ATOM   2082  CG2 ILE A 134      44.765  52.727  36.208  1.00  0.00           C0.      0
ATOM   2083 HG21 ILE A 134      43.692  52.678  36.022  1.00  0.00           H0.      0
ATOM   2084 HG22 ILE A 134      45.255  52.119  35.448  1.00  0.00           H0.      0
ATOM   2085 HG23 ILE A 134      45.079  52.276  37.150  1.00  0.00           H0.      0
ATOM   2086  CG1 ILE A 134      44.676  54.919  34.958  1.00  0.00           C0.      0
ATOM   2087 HG12 ILE A 134      43.601  54.933  35.137  1.00  0.00           H0.      0
ATOM   2088 HG13 ILE A 134      45.023  55.952  34.995  1.00  0.00           H0.      0
ATOM   2089  CD1 ILE A 134      45.045  54.244  33.666  1.00  0.00           C0.      0
ATOM   2090 HD11 ILE A 134      44.596  53.255  33.578  1.00  0.00           H0.      0
ATOM   2091 HD12 ILE A 134      44.626  54.908  32.909  1.00  0.00           H0.      0
ATOM   2092 HD13 ILE A 134      46.130  54.174  33.596  1.00  0.00           H0.      0
ATOM   2093  C   ILE A 134      45.459  54.074  38.725  1.00  0.00           C0.      0
ATOM   2094  O   ILE A 134      46.663  54.052  39.023  1.00  0.00           O0.      0
ATOM   2095  N   CYS A 135      44.549  53.428  39.514  1.00  0.00           N0.      0
ATOM   2096  H   CYS A 135      43.591  53.659  39.292  1.00  0.00           H0.      0
ATOM   2097  CA  CYS A 135      44.829  52.813  40.828  1.00  0.00           C0.      0
ATOM   2098  HA  CYS A 135      45.892  52.578  40.888  1.00  0.00           H0.      0
ATOM   2099  CB  CYS A 135      44.284  53.755  41.915  1.00  0.00           C0.      0
ATOM   2100  HB2 CYS A 135      44.606  54.760  41.643  1.00  0.00           H0.      0
ATOM   2101  HB3 CYS A 135      43.201  53.827  41.814  1.00  0.00           H0.      0
ATOM   2102  SG  CYS A 135      44.732  53.419  43.679  1.00  0.00           S0.      0
ATOM   2103  HG  CYS A 135      43.804  52.461  43.744  1.00  0.00           H0.      0
ATOM   2104  C   CYS A 135      44.171  51.453  40.931  1.00  0.00           C0.      0
ATOM   2105  O   CYS A 135      44.081  50.918  41.978  1.00  0.00           O0.      0
ATOM   2106  N   LEU A 136      43.607  50.987  39.849  1.00  0.00           N0.      0
ATOM   2107  H   LEU A 136      43.805  51.485  38.993  1.00  0.00           H0.      0
ATOM   2108  CA  LEU A 136      42.746  49.785  39.829  1.00  0.00           C0.      0
ATOM   2109  HA  LEU A 136      41.856  49.879  40.452  1.00  0.00           H0.      0
ATOM   2110  CB  LEU A 136      42.225  49.514  38.416  1.00  0.00           C0.      0
ATOM   2111  HB2 LEU A 136      43.090  49.200  37.832  1.00  0.00           H0.      0
ATOM   2112  HB3 LEU A 136      41.664  48.583  38.497  1.00  0.00           H0.      0
ATOM   2113  CG  LEU A 136      41.520  50.629  37.677  1.00  0.00           C0.      0
ATOM   2114  HG  LEU A 136      42.239  51.445  37.605  1.00  0.00           H0.      0
ATOM   2115  CD1 LEU A 136      41.158  50.256  36.263  1.00  0.00           C0.      0
ATOM   2116 HD11 LEU A 136      42.042  49.969  35.693  1.00  0.00           H0.      0
ATOM   2117 HD12 LEU A 136      40.430  49.449  36.346  1.00  0.00           H0.      0
ATOM   2118 HD13 LEU A 136      40.659  51.142  35.871  1.00  0.00           H0.      0
ATOM   2119  CD2 LEU A 136      40.214  51.039  38.473  1.00  0.00           C0.      0
ATOM   2120 HD21 LEU A 136      39.649  50.118  38.611  1.00  0.00           H0.      0
ATOM   2121 HD22 LEU A 136      40.484  51.406  39.463  1.00  0.00           H0.      0
ATOM   2122 HD23 LEU A 136      39.724  51.889  37.997  1.00  0.00           H0.      0
ATOM   2123  C   LEU A 136      43.452  48.567  40.423  1.00  0.00           C0.      0
ATOM   2124  O   LEU A 136      44.679  48.529  40.365  1.00  0.00           O0.      0
ATOM   2125  N   GLY A 137      42.677  47.575  40.910  1.00  0.00           N0.      0
ATOM   2126  H   GLY A 137      41.710  47.767  41.129  1.00  0.00           H0.      0
ATOM   2127  CA  GLY A 137      43.131  46.279  41.274  1.00  0.00           C0.      0
ATOM   2128  HA2 GLY A 137      42.758  45.682  40.441  1.00  0.00           H0.      0
ATOM   2129  HA3 GLY A 137      44.218  46.226  41.211  1.00  0.00           H0.      0
ATOM   2130  C   GLY A 137      42.814  46.003  42.736  1.00  0.00           C0.      0
ATOM   2131  O   GLY A 137      43.569  45.194  43.275  1.00  0.00           O0.      0
ATOM   2132  N   ASN A 138      41.953  46.706  43.464  1.00  0.00           N0.      0
ATOM   2133  H   ASN A 138      41.440  47.358  42.888  1.00  0.00           H0.      0
ATOM   2134  CA  ASN A 138      41.867  46.862  44.870  1.00  0.00           C0.      0
ATOM   2135  HA  ASN A 138      41.112  47.634  45.022  1.00  0.00           H0.      0
ATOM   2136  CB  ASN A 138      41.257  45.591  45.413  1.00  0.00           C0.      0
ATOM   2137  HB2 ASN A 138      40.228  45.475  45.072  1.00  0.00           H0.      0
ATOM   2138  HB3 ASN A 138      41.651  44.675  44.974  1.00  0.00           H0.      0
ATOM   2139  CG  ASN A 138      41.175  45.390  46.900  1.00  0.00           C0.      0
ATOM   2140  OD1 ASN A 138      40.428  46.107  47.608  1.00  0.00           O0.      0
ATOM   2141  ND2 ASN A 138      41.771  44.371  47.457  1.00  0.00           N0.      0
ATOM   2142 HD21 ASN A 138      41.706  44.284  48.461  1.00  0.00           H0.      0
ATOM   2143 HD22 ASN A 138      42.230  43.745  46.811  1.00  0.00           H0.      0
ATOM   2144  C   ASN A 138      43.177  47.372  45.539  1.00  0.00           C0.      0
ATOM   2145  O   ASN A 138      43.526  46.919  46.665  1.00  0.00           O0.      0
ATOM   2146  N   SER A 139      43.909  48.343  44.961  1.00  0.00           N0.      0
ATOM   2147  H   SER A 139      43.552  48.902  44.199  1.00  0.00           H0.      0
ATOM   2148  CA  SER A 139      45.230  48.771  45.518  1.00  0.00           C0.      0
ATOM   2149  HA  SER A 139      45.821  47.858  45.589  1.00  0.00           H0.      0
ATOM   2150  CB  SER A 139      46.008  49.596  44.401  1.00  0.00           C0.      0
ATOM   2151  HB2 SER A 139      45.472  50.522  44.192  1.00  0.00           H0.      0
ATOM   2152  HB3 SER A 139      47.006  49.682  44.830  1.00  0.00           H0.      0
ATOM   2153  OG  SER A 139      46.092  48.843  43.250  1.00  0.00           O0.      0
ATOM   2154  HG  SER A 139      45.443  49.215  42.647  1.00  0.00           H0.      0
ATOM   2155  C   SER A 139      45.241  49.498  46.860  1.00  0.00           C0.      0
ATOM   2156  O   SER A 139      45.893  49.055  47.839  1.00  0.00           O0.      0
ATOM   2157  N   PHE A 140      44.520  50.626  46.849  1.00  0.00           N0.      0
ATOM   2158  H   PHE A 140      43.964  50.784  46.021  1.00  0.00           H0.      0
ATOM   2159  CA  PHE A 140      44.519  51.610  47.927  1.00  0.00           C0.      0
ATOM   2160  HA  PHE A 140      45.508  52.037  48.094  1.00  0.00           H0.      0
ATOM   2161  CB  PHE A 140      43.598  52.706  47.434  1.00  0.00           C0.      0
ATOM   2162  HB2 PHE A 140      43.932  53.231  46.539  1.00  0.00           H0.      0
ATOM   2163  HB3 PHE A 140      42.611  52.282  47.250  1.00  0.00           H0.      0
ATOM   2164  CG  PHE A 140      43.383  53.817  48.473  1.00  0.00           C0.      0
ATOM   2165  CD1 PHE A 140      44.478  54.550  48.895  1.00  0.00           C0.      0
ATOM   2166  HD1 PHE A 140      45.364  54.473  48.282  1.00  0.00           H0.      0
ATOM   2167  CE1 PHE A 140      44.365  55.269  50.065  1.00  0.00           C0.      0
ATOM   2168  HE1 PHE A 140      45.190  55.747  50.572  1.00  0.00           H0.      0
ATOM   2169  CZ  PHE A 140      43.156  55.500  50.767  1.00  0.00           C0.      0
ATOM   2170  HZ  PHE A 140      43.093  56.147  51.630  1.00  0.00           H0.      0
ATOM   2171  CE2 PHE A 140      42.012  54.930  50.156  1.00  0.00           C0.      0
ATOM   2172  HE2 PHE A 140      41.067  55.051  50.665  1.00  0.00           H0.      0
ATOM   2173  CD2 PHE A 140      42.157  54.004  49.129  1.00  0.00           C0.      0
ATOM   2174  HD2 PHE A 140      41.248  53.503  48.831  1.00  0.00           H0.      0
ATOM   2175  C   PHE A 140      43.931  50.971  49.233  1.00  0.00           C0.      0
ATOM   2176  O   PHE A 140      44.320  51.364  50.350  1.00  0.00           O0.      0
ATOM   2177  N   ALA A 141      43.249  49.843  49.176  1.00  0.00           N0.      0
ATOM   2178  H   ALA A 141      42.845  49.618  48.278  1.00  0.00           H0.      0
ATOM   2179  CA  ALA A 141      42.642  49.113  50.265  1.00  0.00           C0.      0
ATOM   2180  HA  ALA A 141      42.097  49.711  50.996  1.00  0.00           H0.      0
ATOM   2181  CB  ALA A 141      41.661  47.998  49.731  1.00  0.00           C0.      0
ATOM   2182  HB1 ALA A 141      40.805  48.512  49.294  1.00  0.00           H0.      0
ATOM   2183  HB2 ALA A 141      42.116  47.308  49.020  1.00  0.00           H0.      0
ATOM   2184  HB3 ALA A 141      41.282  47.586  50.666  1.00  0.00           H0.      0
ATOM   2185  C   ALA A 141      43.763  48.494  51.179  1.00  0.00           C0.      0
ATOM   2186  O   ALA A 141      43.485  48.095  52.311  1.00  0.00           O0.      0
ATOM   2187  N   HID A 142      44.984  48.457  50.768  1.00  0.00           N0.      0
ATOM   2188  H   HID A 142      45.060  48.773  49.811  1.00  0.00           H0.      0
ATOM   2189  CA  HID A 142      46.105  47.908  51.566  1.00  0.00           C0.      0
ATOM   2190  HA  HID A 142      45.815  46.945  51.986  1.00  0.00           H0.      0
ATOM   2191  CB  HID A 142      47.428  47.642  50.796  1.00  0.00           C0.      0
ATOM   2192  HB2 HID A 142      47.552  48.507  50.144  1.00  0.00           H0.      0
ATOM   2193  HB3 HID A 142      48.224  47.423  51.507  1.00  0.00           H0.      0
ATOM   2194  CG  HID A 142      47.394  46.410  49.946  1.00  0.00           C0.      0
ATOM   2195  ND1 HID A 142      47.430  45.064  50.329  1.00  0.00           N0.      0
ATOM   2196  HD1 HID A 142      47.158  44.843  51.276  1.00  0.00           H0.      0
ATOM   2197  CE1 HID A 142      47.047  44.283  49.320  1.00  0.00           C0.      0
ATOM   2198  HE1 HID A 142      46.798  43.237  49.426  1.00  0.00           H0.      0
ATOM   2199  NE2 HID A 142      47.063  44.962  48.154  1.00  0.00           N0.      0
ATOM   2200  CD2 HID A 142      47.252  46.324  48.549  1.00  0.00           C0.      0
ATOM   2201  HD2 HID A 142      47.172  47.153  47.861  1.00  0.00           H0.      0
ATOM   2202  C   HID A 142      46.425  48.765  52.812  1.00  0.00           C0.      0
ATOM   2203  O   HID A 142      46.775  48.215  53.877  1.00  0.00           O0.      0
ATOM   2204  N   LEU A 143      46.431  50.102  52.724  1.00  0.00           N0.      0
ATOM   2205  H   LEU A 143      46.423  50.558  51.823  1.00  0.00           H0.      0
ATOM   2206  CA  LEU A 143      46.713  51.074  53.847  1.00  0.00           C0.      0
ATOM   2207  HA  LEU A 143      47.710  50.727  54.119  1.00  0.00           H0.      0
ATOM   2208  CB  LEU A 143      46.656  52.515  53.311  1.00  0.00           C0.      0
ATOM   2209  HB2 LEU A 143      47.419  52.584  52.536  1.00  0.00           H0.      0
ATOM   2210  HB3 LEU A 143      45.628  52.729  53.019  1.00  0.00           H0.      0
ATOM   2211  CG  LEU A 143      46.990  53.653  54.297  1.00  0.00           C0.      0
ATOM   2212  HG  LEU A 143      46.438  53.462  55.217  1.00  0.00           H0.      0
ATOM   2213  CD1 LEU A 143      48.480  53.672  54.631  1.00  0.00           C0.      0
ATOM   2214 HD11 LEU A 143      48.760  52.684  54.996  1.00  0.00           H0.      0
ATOM   2215 HD12 LEU A 143      49.088  53.889  53.752  1.00  0.00           H0.      0
ATOM   2216 HD13 LEU A 143      48.838  54.360  55.397  1.00  0.00           H0.      0
ATOM   2217  CD2 LEU A 143      46.534  55.013  53.725  1.00  0.00           C0.      0
ATOM   2218 HD21 LEU A 143      46.626  55.743  54.529  1.00  0.00           H0.      0
ATOM   2219 HD22 LEU A 143      47.058  55.223  52.792  1.00  0.00           H0.      0
ATOM   2220 HD23 LEU A 143      45.482  55.101  53.452  1.00  0.00           H0.      0
ATOM   2221  C   LEU A 143      45.889  50.833  55.117  1.00  0.00           C0.      0
ATOM   2222  O   LEU A 143      44.685  51.163  54.988  1.00  0.00           O0.      0
ATOM   2223  N   PRO A 144      46.385  50.246  56.304  1.00  0.00           N0.      0
ATOM   2224  CD  PRO A 144      47.758  49.710  56.416  1.00  0.00           C0.      0
ATOM   2225  HD2 PRO A 144      48.571  50.418  56.254  1.00  0.00           H0.      0
ATOM   2226  HD3 PRO A 144      47.878  48.882  55.717  1.00  0.00           H0.      0
ATOM   2227  CG  PRO A 144      48.042  49.227  57.827  1.00  0.00           C0.      0
ATOM   2228  HG2 PRO A 144      48.620  50.046  58.254  1.00  0.00           H0.      0
ATOM   2229  HG3 PRO A 144      48.554  48.265  57.839  1.00  0.00           H0.      0
ATOM   2230  CB  PRO A 144      46.647  49.163  58.465  1.00  0.00           C0.      0
ATOM   2231  HB2 PRO A 144      46.574  49.426  59.521  1.00  0.00           H0.      0
ATOM   2232  HB3 PRO A 144      46.314  48.125  58.463  1.00  0.00           H0.      0
ATOM   2233  CA  PRO A 144      45.681  50.022  57.588  1.00  0.00           C0.      0
ATOM   2234  HA  PRO A 144      44.726  49.543  57.373  1.00  0.00           H0.      0
ATOM   2235  C   PRO A 144      45.416  51.315  58.298  1.00  0.00           C0.      0
ATOM   2236  O   PRO A 144      46.068  52.327  58.058  1.00  0.00           O0.      0
ATOM   2237  N   ASP A 145      44.418  51.279  59.123  1.00  0.00           N0.      0
ATOM   2238  H   ASP A 145      44.006  50.376  59.310  1.00  0.00           H0.      0
ATOM   2239  CA  ASP A 145      44.228  52.279  60.141  1.00  0.00           C0.      0
ATOM   2240  HA  ASP A 145      44.721  53.153  59.714  1.00  0.00           H0.      0
ATOM   2241  CB  ASP A 145      42.718  52.586  60.470  1.00  0.00           C0.      0
ATOM   2242  HB2 ASP A 145      42.109  52.951  59.643  1.00  0.00           H0.      0
ATOM   2243  HB3 ASP A 145      42.378  51.604  60.799  1.00  0.00           H0.      0
ATOM   2244  CG  ASP A 145      42.539  53.572  61.548  1.00  0.00           C0.      0
ATOM   2245  OD1 ASP A 145      41.363  53.685  62.006  1.00  0.00           O0.      0
ATOM   2246  OD2 ASP A 145      43.466  54.237  62.082  1.00  0.00           O0.      0
ATOM   2247  C   ASP A 145      44.948  51.980  61.426  1.00  0.00           C0.      0
ATOM   2248  O   ASP A 145      44.554  51.071  62.122  1.00  0.00           O0.      0
ATOM   2249  N   SER A 146      46.096  52.670  61.724  1.00  0.00           N0.      0
ATOM   2250  H   SER A 146      46.312  53.524  61.230  1.00  0.00           H0.      0
ATOM   2251  CA  SER A 146      46.905  52.351  62.919  1.00  0.00           C0.      0
ATOM   2252  HA  SER A 146      46.719  51.312  63.191  1.00  0.00           H0.      0
ATOM   2253  CB  SER A 146      48.356  52.345  62.509  1.00  0.00           C0.      0
ATOM   2254  HB2 SER A 146      48.415  51.667  61.658  1.00  0.00           H0.      0
ATOM   2255  HB3 SER A 146      48.598  53.311  62.066  1.00  0.00           H0.      0
ATOM   2256  OG  SER A 146      49.294  52.056  63.476  1.00  0.00           O0.      0
ATOM   2257  HG  SER A 146      49.201  51.137  63.735  1.00  0.00           H0.      0
ATOM   2258  C   SER A 146      46.748  53.162  64.207  1.00  0.00           C0.      0
ATOM   2259  O   SER A 146      46.964  52.662  65.283  1.00  0.00           O0.      0
ATOM   2260  N   LYS A 147      46.211  54.390  64.077  1.00  0.00           N0.      0
ATOM   2261  H   LYS A 147      45.965  54.676  63.141  1.00  0.00           H0.      0
ATOM   2262  CA  LYS A 147      45.843  55.368  65.077  1.00  0.00           C0.      0
ATOM   2263  HA  LYS A 147      46.351  55.055  65.989  1.00  0.00           H0.      0
ATOM   2264  CB  LYS A 147      46.380  56.682  64.600  1.00  0.00           C0.      0
ATOM   2265  HB2 LYS A 147      45.708  56.975  63.794  1.00  0.00           H0.      0
ATOM   2266  HB3 LYS A 147      46.265  57.452  65.363  1.00  0.00           H0.      0
ATOM   2267  CG  LYS A 147      47.891  56.619  64.218  1.00  0.00           C0.      0
ATOM   2268  HG2 LYS A 147      48.472  56.562  65.138  1.00  0.00           H0.      0
ATOM   2269  HG3 LYS A 147      48.202  55.710  63.702  1.00  0.00           H0.      0
ATOM   2270  CD  LYS A 147      48.433  57.931  63.591  1.00  0.00           C0.      0
ATOM   2271  HD2 LYS A 147      48.461  58.787  64.265  1.00  0.00           H0.      0
ATOM   2272  HD3 LYS A 147      49.459  57.813  63.244  1.00  0.00           H0.      0
ATOM   2273  CE  LYS A 147      47.627  58.353  62.371  1.00  0.00           C0.      0
ATOM   2274  HE2 LYS A 147      47.539  57.578  61.609  1.00  0.00           H0.      0
ATOM   2275  HE3 LYS A 147      46.651  58.606  62.787  1.00  0.00           H0.      0
ATOM   2276  NZ  LYS A 147      48.185  59.590  61.873  1.00  0.00           N0.      0
ATOM   2277  HZ1 LYS A 147      48.245  60.361  62.522  1.00  0.00           H0.      0
ATOM   2278  HZ2 LYS A 147      49.154  59.471  61.614  1.00  0.00           H0.      0
ATOM   2279  HZ3 LYS A 147      47.768  59.902  61.007  1.00  0.00           H0.      0
ATOM   2280  C   LYS A 147      44.407  55.464  65.548  1.00  0.00           C0.      0
ATOM   2281  O   LYS A 147      44.010  56.364  66.303  1.00  0.00           O0.      0
ATOM   2282  N   GLY A 148      43.518  54.630  65.079  1.00  0.00           N0.      0
ATOM   2283  H   GLY A 148      43.788  53.943  64.390  1.00  0.00           H0.      0
ATOM   2284  CA  GLY A 148      42.061  54.847  65.151  1.00  0.00           C0.      0
ATOM   2285  HA2 GLY A 148      41.584  54.096  64.521  1.00  0.00           H0.      0
ATOM   2286  HA3 GLY A 148      41.719  54.710  66.177  1.00  0.00           H0.      0
ATOM   2287  C   GLY A 148      41.544  56.185  64.594  1.00  0.00           C0.      0
ATOM   2288  O   GLY A 148      40.912  56.987  65.283  1.00  0.00           O0.      0
ATOM   2289  N   ASP A 149      41.982  56.437  63.337  1.00  0.00           N0.      0
ATOM   2290  H   ASP A 149      42.555  55.759  62.855  1.00  0.00           H0.      0
ATOM   2291  CA  ASP A 149      41.850  57.692  62.592  1.00  0.00           C0.      0
ATOM   2292  HA  ASP A 149      40.981  58.224  62.978  1.00  0.00           H0.      0
ATOM   2293  CB  ASP A 149      43.033  58.585  62.913  1.00  0.00           C0.      0
ATOM   2294  HB2 ASP A 149      43.231  58.510  63.983  1.00  0.00           H0.      0
ATOM   2295  HB3 ASP A 149      43.953  58.192  62.481  1.00  0.00           H0.      0
ATOM   2296  CG  ASP A 149      42.967  60.071  62.563  1.00  0.00           C0.      0
ATOM   2297  OD1 ASP A 149      44.058  60.644  62.554  1.00  0.00           O0.      0
ATOM   2298  OD2 ASP A 149      41.961  60.598  62.048  1.00  0.00           O0.      0
ATOM   2299  C   ASP A 149      41.576  57.498  61.048  1.00  0.00           C0.      0
ATOM   2300  O   ASP A 149      41.899  56.344  60.521  1.00  0.00           O0.      0
ATOM   2301  N   GLN A 150      41.365  58.550  60.290  1.00  0.00           N0.      0
ATOM   2302  H   GLN A 150      41.410  59.402  60.831  1.00  0.00           H0.      0
ATOM   2303  CA  GLN A 150      41.326  58.595  58.835  1.00  0.00           C0.      0
ATOM   2304  HA  GLN A 150      41.262  57.570  58.470  1.00  0.00           H0.      0
ATOM   2305  CB  GLN A 150      40.029  59.251  58.441  1.00  0.00           C0.      0
ATOM   2306  HB2 GLN A 150      39.838  60.196  58.950  1.00  0.00           H0.      0
ATOM   2307  HB3 GLN A 150      40.113  59.530  57.391  1.00  0.00           H0.      0
ATOM   2308  CG  GLN A 150      38.826  58.346  58.527  1.00  0.00           C0.      0
ATOM   2309  HG2 GLN A 150      38.785  57.704  57.647  1.00  0.00           H0.      0
ATOM   2310  HG3 GLN A 150      38.904  57.690  59.394  1.00  0.00           H0.      0
ATOM   2311  CD  GLN A 150      37.560  59.177  58.765  1.00  0.00           C0.      0
ATOM   2312  OE1 GLN A 150      37.282  60.223  58.199  1.00  0.00           O0.      0
ATOM   2313  NE2 GLN A 150      36.617  58.674  59.514  1.00  0.00           N0.      0
ATOM   2314 HE21 GLN A 150      35.747  59.182  59.446  1.00  0.00           H0.      0
ATOM   2315 HE22 GLN A 150      36.749  57.722  59.825  1.00  0.00           H0.      0
ATOM   2316  C   GLN A 150      42.440  59.447  58.139  1.00  0.00           C0.      0
ATOM   2317  O   GLN A 150      42.585  59.433  56.913  1.00  0.00           O0.      0
ATOM   2318  N   SER A 151      43.114  60.244  58.921  1.00  0.00           N0.      0
ATOM   2319  H   SER A 151      42.961  60.231  59.919  1.00  0.00           H0.      0
ATOM   2320  CA  SER A 151      44.192  61.215  58.492  1.00  0.00           C0.      0
ATOM   2321  HA  SER A 151      43.680  61.924  57.841  1.00  0.00           H0.      0
ATOM   2322  CB  SER A 151      44.995  61.765  59.649  1.00  0.00           C0.      0
ATOM   2323  HB2 SER A 151      45.760  62.424  59.238  1.00  0.00           H0.      0
ATOM   2324  HB3 SER A 151      44.391  62.496  60.186  1.00  0.00           H0.      0
ATOM   2325  OG  SER A 151      45.677  60.846  60.487  1.00  0.00           O0.      0
ATOM   2326  HG  SER A 151      45.097  60.760  61.247  1.00  0.00           H0.      0
ATOM   2327  C   SER A 151      45.185  60.618  57.493  1.00  0.00           C0.      0
ATOM   2328  O   SER A 151      45.533  61.276  56.507  1.00  0.00           O0.      0
ATOM   2329  N   GLU A 152      45.518  59.327  57.556  1.00  0.00           N0.      0
ATOM   2330  H   GLU A 152      45.215  58.759  58.335  1.00  0.00           H0.      0
ATOM   2331  CA  GLU A 152      46.439  58.658  56.601  1.00  0.00           C0.      0
ATOM   2332  HA  GLU A 152      47.268  59.336  56.398  1.00  0.00           H0.      0
ATOM   2333  CB  GLU A 152      47.053  57.351  57.200  1.00  0.00           C0.      0
ATOM   2334  HB2 GLU A 152      46.282  56.589  57.083  1.00  0.00           H0.      0
ATOM   2335  HB3 GLU A 152      47.984  57.068  56.709  1.00  0.00           H0.      0
ATOM   2336  CG  GLU A 152      47.543  57.480  58.713  1.00  0.00           C0.      0
ATOM   2337  HG2 GLU A 152      46.759  58.030  59.234  1.00  0.00           H0.      0
ATOM   2338  HG3 GLU A 152      47.605  56.459  59.089  1.00  0.00           H0.      0
ATOM   2339  CD  GLU A 152      48.737  58.389  58.959  1.00  0.00           C0.      0
ATOM   2340  OE1 GLU A 152      49.675  58.035  59.694  1.00  0.00           O0.      0
ATOM   2341  OE2 GLU A 152      48.615  59.541  58.508  1.00  0.00           O0.      0
ATOM   2342  C   GLU A 152      45.768  58.416  55.230  1.00  0.00           C0.      0
ATOM   2343  O   GLU A 152      46.290  58.700  54.153  1.00  0.00           O0.      0
ATOM   2344  N   HIE A 153      44.541  57.892  55.198  1.00  0.00           N0.      0
ATOM   2345  H   HIE A 153      44.118  57.701  56.095  1.00  0.00           H0.      0
ATOM   2346  CA  HIE A 153      43.727  57.697  54.074  1.00  0.00           C0.      0
ATOM   2347  HA  HIE A 153      44.302  57.025  53.437  1.00  0.00           H0.      0
ATOM   2348  CB  HIE A 153      42.471  56.909  54.522  1.00  0.00           C0.      0
ATOM   2349  HB2 HIE A 153      41.932  57.667  55.090  1.00  0.00           H0.      0
ATOM   2350  HB3 HIE A 153      41.800  56.582  53.728  1.00  0.00           H0.      0
ATOM   2351  CG  HIE A 153      42.721  55.677  55.347  1.00  0.00           C0.      0
ATOM   2352  ND1 HIE A 153      43.231  55.593  56.608  1.00  0.00           N0.      0
ATOM   2353  CE1 HIE A 153      43.396  54.295  56.833  1.00  0.00           C0.      0
ATOM   2354  HE1 HIE A 153      43.508  53.941  57.847  1.00  0.00           H0.      0
ATOM   2355  NE2 HIE A 153      42.930  53.514  55.850  1.00  0.00           N0.      0
ATOM   2356  HE2 HIE A 153      42.966  52.505  55.856  1.00  0.00           H0.      0
ATOM   2357  CD2 HIE A 153      42.542  54.409  54.857  1.00  0.00           C0.      0
ATOM   2358  HD2 HIE A 153      42.124  54.162  53.892  1.00  0.00           H0.      0
ATOM   2359  C   HIE A 153      43.421  58.933  53.314  1.00  0.00           C0.      0
ATOM   2360  O   HIE A 153      43.336  58.970  52.109  1.00  0.00           O0.      0
ATOM   2361  N   ARG A 154      43.264  60.029  54.053  1.00  0.00           N0.      0
ATOM   2362  H   ARG A 154      43.308  59.956  55.059  1.00  0.00           H0.      0
ATOM   2363  CA  ARG A 154      43.148  61.410  53.488  1.00  0.00           C0.      0
ATOM   2364  HA  ARG A 154      42.458  61.233  52.663  1.00  0.00           H0.      0
ATOM   2365  CB  ARG A 154      42.625  62.419  54.580  1.00  0.00           C0.      0
ATOM   2366  HB2 ARG A 154      43.269  62.381  55.458  1.00  0.00           H0.      0
ATOM   2367  HB3 ARG A 154      42.728  63.429  54.182  1.00  0.00           H0.      0
ATOM   2368  CG  ARG A 154      41.220  62.065  54.999  1.00  0.00           C0.      0
ATOM   2369  HG2 ARG A 154      40.564  62.126  54.131  1.00  0.00           H0.      0
ATOM   2370  HG3 ARG A 154      41.204  61.049  55.394  1.00  0.00           H0.      0
ATOM   2371  CD  ARG A 154      40.762  63.167  56.058  1.00  0.00           C0.      0
ATOM   2372  HD2 ARG A 154      41.545  63.131  56.816  1.00  0.00           H0.      0
ATOM   2373  HD3 ARG A 154      40.820  64.171  55.638  1.00  0.00           H0.      0
ATOM   2374  NE  ARG A 154      39.403  62.845  56.578  1.00  0.00           N0.      0
ATOM   2375  HE  ARG A 154      39.362  62.179  57.336  1.00  0.00           H0.      0
ATOM   2376  CZ  ARG A 154      38.282  62.969  55.889  1.00  0.00           C0.      0
ATOM   2377  NH1 ARG A 154      37.230  62.352  56.312  1.00  0.00           N0.      0
ATOM   2378 HH11 ARG A 154      37.303  61.787  57.146  1.00  0.00           H0.      0
ATOM   2379 HH12 ARG A 154      36.377  62.231  55.786  1.00  0.00           H0.      0
ATOM   2380  NH2 ARG A 154      38.088  63.546  54.780  1.00  0.00           N0.      0
ATOM   2381 HH21 ARG A 154      38.898  63.833  54.249  1.00  0.00           H0.      0
ATOM   2382 HH22 ARG A 154      37.169  63.622  54.368  1.00  0.00           H0.      0
ATOM   2383  C   ARG A 154      44.426  61.885  52.896  1.00  0.00           C0.      0
ATOM   2384  O   ARG A 154      44.448  62.367  51.746  1.00  0.00           O0.      0
ATOM   2385  N   LEU A 155      45.608  61.701  53.544  1.00  0.00           N0.      0
ATOM   2386  H   LEU A 155      45.534  61.582  54.544  1.00  0.00           H0.      0
ATOM   2387  CA  LEU A 155      46.926  62.056  52.936  1.00  0.00           C0.      0
ATOM   2388  HA  LEU A 155      46.981  63.133  52.774  1.00  0.00           H0.      0
ATOM   2389  CB  LEU A 155      48.064  62.038  53.994  1.00  0.00           C0.      0
ATOM   2390  HB2 LEU A 155      47.782  62.639  54.859  1.00  0.00           H0.      0
ATOM   2391  HB3 LEU A 155      48.163  61.002  54.319  1.00  0.00           H0.      0
ATOM   2392  CG  LEU A 155      49.473  62.367  53.551  1.00  0.00           C0.      0
ATOM   2393  HG  LEU A 155      49.808  61.619  52.832  1.00  0.00           H0.      0
ATOM   2394  CD1 LEU A 155      49.679  63.763  52.907  1.00  0.00           C0.      0
ATOM   2395 HD11 LEU A 155      49.178  64.518  53.512  1.00  0.00           H0.      0
ATOM   2396 HD12 LEU A 155      50.703  63.995  52.615  1.00  0.00           H0.      0
ATOM   2397 HD13 LEU A 155      49.095  63.716  51.988  1.00  0.00           H0.      0
ATOM   2398  CD2 LEU A 155      50.393  62.289  54.803  1.00  0.00           C0.      0
ATOM   2399 HD21 LEU A 155      49.944  61.651  55.563  1.00  0.00           H0.      0
ATOM   2400 HD22 LEU A 155      51.325  61.793  54.532  1.00  0.00           H0.      0
ATOM   2401 HD23 LEU A 155      50.554  63.258  55.276  1.00  0.00           H0.      0
ATOM   2402  C   LEU A 155      47.380  61.354  51.710  1.00  0.00           C0.      0
ATOM   2403  O   LEU A 155      47.836  61.937  50.692  1.00  0.00           O0.      0
ATOM   2404  N   ALA A 156      47.034  60.065  51.691  1.00  0.00           N0.      0
ATOM   2405  H   ALA A 156      46.665  59.669  52.544  1.00  0.00           H0.      0
ATOM   2406  CA  ALA A 156      47.352  59.163  50.614  1.00  0.00           C0.      0
ATOM   2407  HA  ALA A 156      48.380  59.224  50.257  1.00  0.00           H0.      0
ATOM   2408  CB  ALA A 156      47.180  57.667  51.027  1.00  0.00           C0.      0
ATOM   2409  HB1 ALA A 156      47.930  57.413  51.776  1.00  0.00           H0.      0
ATOM   2410  HB2 ALA A 156      46.194  57.471  51.449  1.00  0.00           H0.      0
ATOM   2411  HB3 ALA A 156      47.388  57.029  50.169  1.00  0.00           H0.      0
ATOM   2412  C   ALA A 156      46.456  59.525  49.397  1.00  0.00           C0.      0
ATOM   2413  O   ALA A 156      46.980  59.707  48.302  1.00  0.00           O0.      0
ATOM   2414  N   LEU A 157      45.161  59.782  49.584  1.00  0.00           N0.      0
ATOM   2415  H   LEU A 157      44.795  59.829  50.525  1.00  0.00           H0.      0
ATOM   2416  CA  LEU A 157      44.306  60.192  48.483  1.00  0.00           C0.      0
ATOM   2417  HA  LEU A 157      44.406  59.436  47.704  1.00  0.00           H0.      0
ATOM   2418  CB  LEU A 157      42.836  60.206  48.894  1.00  0.00           C0.      0
ATOM   2419  HB2 LEU A 157      42.611  60.740  49.817  1.00  0.00           H0.      0
ATOM   2420  HB3 LEU A 157      42.280  60.691  48.092  1.00  0.00           H0.      0
ATOM   2421  CG  LEU A 157      42.094  58.788  49.023  1.00  0.00           C0.      0
ATOM   2422  HG  LEU A 157      42.477  58.097  49.774  1.00  0.00           H0.      0
ATOM   2423  CD1 LEU A 157      40.654  58.962  49.523  1.00  0.00           C0.      0
ATOM   2424 HD11 LEU A 157      39.940  59.351  48.798  1.00  0.00           H0.      0
ATOM   2425 HD12 LEU A 157      40.246  57.983  49.776  1.00  0.00           H0.      0
ATOM   2426 HD13 LEU A 157      40.555  59.612  50.393  1.00  0.00           H0.      0
ATOM   2427  CD2 LEU A 157      42.071  58.033  47.736  1.00  0.00           C0.      0
ATOM   2428 HD21 LEU A 157      41.425  57.164  47.866  1.00  0.00           H0.      0
ATOM   2429 HD22 LEU A 157      41.569  58.593  46.948  1.00  0.00           H0.      0
ATOM   2430 HD23 LEU A 157      43.069  57.812  47.360  1.00  0.00           H0.      0
ATOM   2431  C   LEU A 157      44.610  61.568  48.025  1.00  0.00           C0.      0
ATOM   2432  O   LEU A 157      44.402  61.778  46.856  1.00  0.00           O0.      0
ATOM   2433  N   LYS A 158      45.038  62.488  48.888  1.00  0.00           N0.      0
ATOM   2434  H   LYS A 158      44.875  62.355  49.876  1.00  0.00           H0.      0
ATOM   2435  CA  LYS A 158      45.338  63.863  48.415  1.00  0.00           C0.      0
ATOM   2436  HA  LYS A 158      44.469  64.289  47.913  1.00  0.00           H0.      0
ATOM   2437  CB  LYS A 158      45.551  64.765  49.703  1.00  0.00           C0.      0
ATOM   2438  HB2 LYS A 158      46.093  64.122  50.396  1.00  0.00           H0.      0
ATOM   2439  HB3 LYS A 158      46.128  65.672  49.519  1.00  0.00           H0.      0
ATOM   2440  CG  LYS A 158      44.161  65.093  50.248  1.00  0.00           C0.      0
ATOM   2441  HG2 LYS A 158      43.786  65.802  49.510  1.00  0.00           H0.      0
ATOM   2442  HG3 LYS A 158      43.506  64.222  50.279  1.00  0.00           H0.      0
ATOM   2443  CD  LYS A 158      44.208  65.779  51.552  1.00  0.00           C0.      0
ATOM   2444  HD2 LYS A 158      44.856  65.272  52.268  1.00  0.00           H0.      0
ATOM   2445  HD3 LYS A 158      44.709  66.729  51.369  1.00  0.00           H0.      0
ATOM   2446  CE  LYS A 158      42.796  66.068  51.957  1.00  0.00           C0.      0
ATOM   2447  HE2 LYS A 158      42.321  66.523  51.087  1.00  0.00           H0.      0
ATOM   2448  HE3 LYS A 158      42.280  65.121  52.114  1.00  0.00           H0.      0
ATOM   2449  NZ  LYS A 158      42.707  66.869  53.204  1.00  0.00           N0.      0
ATOM   2450  HZ1 LYS A 158      41.791  67.058  53.586  1.00  0.00           H0.      0
ATOM   2451  HZ2 LYS A 158      43.114  66.371  53.983  1.00  0.00           H0.      0
ATOM   2452  HZ3 LYS A 158      43.349  67.640  53.086  1.00  0.00           H0.      0
ATOM   2453  C   LYS A 158      46.506  63.882  47.491  1.00  0.00           C0.      0
ATOM   2454  O   LYS A 158      46.490  64.490  46.394  1.00  0.00           O0.      0
ATOM   2455  N   ASN A 159      47.497  63.034  47.849  1.00  0.00           N0.      0
ATOM   2456  H   ASN A 159      47.354  62.495  48.691  1.00  0.00           H0.      0
ATOM   2457  CA  ASN A 159      48.707  62.795  47.013  1.00  0.00           C0.      0
ATOM   2458  HA  ASN A 159      49.205  63.736  46.783  1.00  0.00           H0.      0
ATOM   2459  CB  ASN A 159      49.775  61.932  47.655  1.00  0.00           C0.      0
ATOM   2460  HB2 ASN A 159      49.220  61.281  48.331  1.00  0.00           H0.      0
ATOM   2461  HB3 ASN A 159      50.249  61.337  46.874  1.00  0.00           H0.      0
ATOM   2462  CG  ASN A 159      50.803  62.719  48.451  1.00  0.00           C0.      0
ATOM   2463  OD1 ASN A 159      51.822  63.238  47.940  1.00  0.00           O0.      0
ATOM   2464  ND2 ASN A 159      50.539  62.849  49.715  1.00  0.00           N0.      0
ATOM   2465 HD21 ASN A 159      51.225  63.371  50.241  1.00  0.00           H0.      0
ATOM   2466 HD22 ASN A 159      49.696  62.401  50.045  1.00  0.00           H0.      0
ATOM   2467  C   ASN A 159      48.369  62.265  45.525  1.00  0.00           C0.      0
ATOM   2468  O   ASN A 159      48.840  62.768  44.554  1.00  0.00           O0.      0
ATOM   2469  N   ILE A 160      47.416  61.356  45.406  1.00  0.00           N0.      0
ATOM   2470  H   ILE A 160      47.135  60.948  46.286  1.00  0.00           H0.      0
ATOM   2471  CA  ILE A 160      46.828  60.831  44.175  1.00  0.00           C0.      0
ATOM   2472  HA  ILE A 160      47.640  60.517  43.518  1.00  0.00           H0.      0
ATOM   2473  CB  ILE A 160      45.964  59.558  44.617  1.00  0.00           C0.      0
ATOM   2474  HB  ILE A 160      45.233  59.858  45.368  1.00  0.00           H0.      0
ATOM   2475  CG2 ILE A 160      45.100  59.040  43.425  1.00  0.00           C0.      0
ATOM   2476 HG21 ILE A 160      44.455  59.801  42.985  1.00  0.00           H0.      0
ATOM   2477 HG22 ILE A 160      45.705  58.588  42.639  1.00  0.00           H0.      0
ATOM   2478 HG23 ILE A 160      44.443  58.237  43.760  1.00  0.00           H0.      0
ATOM   2479  CG1 ILE A 160      46.835  58.363  45.177  1.00  0.00           C0.      0
ATOM   2480 HG12 ILE A 160      47.324  57.885  44.327  1.00  0.00           H0.      0
ATOM   2481 HG13 ILE A 160      47.707  58.623  45.777  1.00  0.00           H0.      0
ATOM   2482  CD1 ILE A 160      45.957  57.358  45.914  1.00  0.00           C0.      0
ATOM   2483 HD11 ILE A 160      46.607  56.676  46.462  1.00  0.00           H0.      0
ATOM   2484 HD12 ILE A 160      45.286  57.827  46.634  1.00  0.00           H0.      0
ATOM   2485 HD13 ILE A 160      45.394  56.705  45.248  1.00  0.00           H0.      0
ATOM   2486  C   ILE A 160      45.976  61.897  43.476  1.00  0.00           C0.      0
ATOM   2487  O   ILE A 160      46.115  62.134  42.285  1.00  0.00           O0.      0
ATOM   2488  N   ALA A 161      45.028  62.616  44.128  1.00  0.00           N0.      0
ATOM   2489  H   ALA A 161      44.980  62.438  45.121  1.00  0.00           H0.      0
ATOM   2490  CA  ALA A 161      44.198  63.661  43.556  1.00  0.00           C0.      0
ATOM   2491  HA  ALA A 161      43.665  63.121  42.774  1.00  0.00           H0.      0
ATOM   2492  CB  ALA A 161      43.271  64.180  44.656  1.00  0.00           C0.      0
ATOM   2493  HB1 ALA A 161      42.697  63.354  45.076  1.00  0.00           H0.      0
ATOM   2494  HB2 ALA A 161      43.818  64.587  45.506  1.00  0.00           H0.      0
ATOM   2495  HB3 ALA A 161      42.645  65.027  44.376  1.00  0.00           H0.      0
ATOM   2496  C   ALA A 161      45.023  64.829  42.918  1.00  0.00           C0.      0
ATOM   2497  O   ALA A 161      44.662  65.348  41.859  1.00  0.00           O0.      0
ATOM   2498  N   SER A 162      46.181  65.135  43.530  1.00  0.00           N0.      0
ATOM   2499  H   SER A 162      46.212  64.874  44.505  1.00  0.00           H0.      0
ATOM   2500  CA  SER A 162      47.109  66.162  43.071  1.00  0.00           C0.      0
ATOM   2501  HA  SER A 162      46.750  67.148  42.777  1.00  0.00           H0.      0
ATOM   2502  CB  SER A 162      47.998  66.457  44.254  1.00  0.00           C0.      0
ATOM   2503  HB2 SER A 162      47.514  66.890  45.129  1.00  0.00           H0.      0
ATOM   2504  HB3 SER A 162      48.372  65.498  44.612  1.00  0.00           H0.      0
ATOM   2505  OG  SER A 162      49.100  67.204  43.741  1.00  0.00           O0.      0
ATOM   2506  HG  SER A 162      48.765  68.022  43.367  1.00  0.00           H0.      0
ATOM   2507  C   SER A 162      47.933  65.715  41.791  1.00  0.00           C0.      0
ATOM   2508  O   SER A 162      48.315  66.553  41.039  1.00  0.00           O0.      0
ATOM   2509  N   MET A 163      47.996  64.450  41.370  1.00  0.00           N0.      0
ATOM   2510  H   MET A 163      47.556  63.787  41.991  1.00  0.00           H0.      0
ATOM   2511  CA  MET A 163      48.579  63.985  40.118  1.00  0.00           C0.      0
ATOM   2512  HA  MET A 163      49.342  64.715  39.845  1.00  0.00           H0.      0
ATOM   2513  CB  MET A 163      48.974  62.501  40.127  1.00  0.00           C0.      0
ATOM   2514  HB2 MET A 163      48.092  61.864  40.180  1.00  0.00           H0.      0
ATOM   2515  HB3 MET A 163      49.476  62.399  39.165  1.00  0.00           H0.      0
ATOM   2516  CG  MET A 163      49.849  62.103  41.272  1.00  0.00           C0.      0
ATOM   2517  HG2 MET A 163      49.357  62.479  42.169  1.00  0.00           H0.      0
ATOM   2518  HG3 MET A 163      49.877  61.017  41.368  1.00  0.00           H0.      0
ATOM   2519  SD  MET A 163      51.533  62.897  41.272  1.00  0.00           S0.      0
ATOM   2520  CE  MET A 163      51.234  64.219  42.425  1.00  0.00           C0.      0
ATOM   2521  HE1 MET A 163      50.373  64.061  43.075  1.00  0.00           H0.      0
ATOM   2522  HE2 MET A 163      52.145  64.532  42.935  1.00  0.00           H0.      0
ATOM   2523  HE3 MET A 163      51.054  65.100  41.810  1.00  0.00           H0.      0
ATOM   2524  C   MET A 163      47.578  64.206  38.965  1.00  0.00           C0.      0
ATOM   2525  O   MET A 163      47.992  64.347  37.874  1.00  0.00           O0.      0
ATOM   2526  N   VAL A 164      46.241  64.281  39.319  1.00  0.00           N0.      0
ATOM   2527  H   VAL A 164      45.941  63.979  40.235  1.00  0.00           H0.      0
ATOM   2528  CA  VAL A 164      45.195  64.698  38.356  1.00  0.00           C0.      0
ATOM   2529  HA  VAL A 164      45.274  64.080  37.462  1.00  0.00           H0.      0
ATOM   2530  CB  VAL A 164      43.732  64.496  38.868  1.00  0.00           C0.      0
ATOM   2531  HB  VAL A 164      43.445  65.248  39.603  1.00  0.00           H0.      0
ATOM   2532  CG1 VAL A 164      42.655  64.561  37.729  1.00  0.00           C0.      0
ATOM   2533 HG11 VAL A 164      41.666  64.336  38.129  1.00  0.00           H0.      0
ATOM   2534 HG12 VAL A 164      42.619  65.547  37.266  1.00  0.00           H0.      0
ATOM   2535 HG13 VAL A 164      42.914  64.003  36.830  1.00  0.00           H0.      0
ATOM   2536  CG2 VAL A 164      43.575  63.126  39.510  1.00  0.00           C0.      0
ATOM   2537 HG21 VAL A 164      43.639  62.328  38.770  1.00  0.00           H0.      0
ATOM   2538 HG22 VAL A 164      44.272  63.013  40.340  1.00  0.00           H0.      0
ATOM   2539 HG23 VAL A 164      42.522  63.111  39.789  1.00  0.00           H0.      0
ATOM   2540  C   VAL A 164      45.407  66.151  37.931  1.00  0.00           C0.      0
ATOM   2541  O   VAL A 164      45.476  67.114  38.734  1.00  0.00           O0.      0
ATOM   2542  N   ARG A 165      45.517  66.449  36.651  1.00  0.00           N0.      0
ATOM   2543  H   ARG A 165      45.392  65.673  36.017  1.00  0.00           H0.      0
ATOM   2544  CA  ARG A 165      45.542  67.849  36.011  1.00  0.00           C0.      0
ATOM   2545  HA  ARG A 165      46.178  68.509  36.600  1.00  0.00           H0.      0
ATOM   2546  CB  ARG A 165      46.177  67.753  34.662  1.00  0.00           C0.      0
ATOM   2547  HB2 ARG A 165      47.105  67.201  34.808  1.00  0.00           H0.      0
ATOM   2548  HB3 ARG A 165      45.563  66.989  34.184  1.00  0.00           H0.      0
ATOM   2549  CG  ARG A 165      46.400  69.006  33.945  1.00  0.00           C0.      0
ATOM   2550  HG2 ARG A 165      45.635  69.762  34.120  1.00  0.00           H0.      0
ATOM   2551  HG3 ARG A 165      47.389  69.395  34.191  1.00  0.00           H0.      0
ATOM   2552  CD  ARG A 165      46.380  68.814  32.421  1.00  0.00           C0.      0
ATOM   2553  HD2 ARG A 165      45.423  68.718  31.910  1.00  0.00           H0.      0
ATOM   2554  HD3 ARG A 165      46.736  69.749  31.988  1.00  0.00           H0.      0
ATOM   2555  NE  ARG A 165      47.232  67.794  31.843  1.00  0.00           N0.      0
ATOM   2556  HE  ARG A 165      46.809  67.072  31.278  1.00  0.00           H0.      0
ATOM   2557  CZ  ARG A 165      48.548  67.790  31.735  1.00  0.00           C0.      0
ATOM   2558  NH1 ARG A 165      49.125  66.712  31.208  1.00  0.00           N0.      0
ATOM   2559 HH11 ARG A 165      48.386  66.149  30.810  1.00  0.00           H0.      0
ATOM   2560 HH12 ARG A 165      50.112  66.668  30.998  1.00  0.00           H0.      0
ATOM   2561  NH2 ARG A 165      49.349  68.730  32.148  1.00  0.00           N0.      0
ATOM   2562 HH21 ARG A 165      48.965  69.555  32.586  1.00  0.00           H0.      0
ATOM   2563 HH22 ARG A 165      50.347  68.578  32.112  1.00  0.00           H0.      0
ATOM   2564  C   ARG A 165      44.072  68.359  36.040  1.00  0.00           C0.      0
ATOM   2565  O   ARG A 165      43.091  67.587  36.025  1.00  0.00           O0.      0
ATOM   2566  N   PRO A 166      43.857  69.708  36.096  1.00  0.00           N0.      0
ATOM   2567  CD  PRO A 166      44.845  70.749  36.594  1.00  0.00           C0.      0
ATOM   2568  HD2 PRO A 166      45.545  70.943  35.781  1.00  0.00           H0.      0
ATOM   2569  HD3 PRO A 166      45.350  70.381  37.486  1.00  0.00           H0.      0
ATOM   2570  CG  PRO A 166      44.007  71.949  36.889  1.00  0.00           C0.      0
ATOM   2571  HG2 PRO A 166      44.498  72.915  36.770  1.00  0.00           H0.      0
ATOM   2572  HG3 PRO A 166      43.599  71.779  37.886  1.00  0.00           H0.      0
ATOM   2573  CB  PRO A 166      42.774  71.836  35.937  1.00  0.00           C0.      0
ATOM   2574  HB2 PRO A 166      43.055  72.102  34.918  1.00  0.00           H0.      0
ATOM   2575  HB3 PRO A 166      41.899  72.341  36.346  1.00  0.00           H0.      0
ATOM   2576  CA  PRO A 166      42.539  70.332  35.931  1.00  0.00           C0.      0
ATOM   2577  HA  PRO A 166      41.792  70.067  36.681  1.00  0.00           H0.      0
ATOM   2578  C   PRO A 166      41.787  69.862  34.608  1.00  0.00           C0.      0
ATOM   2579  O   PRO A 166      42.459  69.809  33.589  1.00  0.00           O0.      0
ATOM   2580  N   GLY A 167      40.512  69.488  34.693  1.00  0.00           N0.      0
ATOM   2581  H   GLY A 167      40.094  69.373  35.606  1.00  0.00           H0.      0
ATOM   2582  CA  GLY A 167      39.722  68.828  33.612  1.00  0.00           C0.      0
ATOM   2583  HA2 GLY A 167      38.742  68.790  34.088  1.00  0.00           H0.      0
ATOM   2584  HA3 GLY A 167      39.820  69.362  32.667  1.00  0.00           H0.      0
ATOM   2585  C   GLY A 167      40.103  67.383  33.224  1.00  0.00           C0.      0
ATOM   2586  O   GLY A 167      39.537  66.737  32.315  1.00  0.00           O0.      0
ATOM   2587  N   GLY A 168      40.967  66.777  34.085  1.00  0.00           N0.      0
ATOM   2588  H   GLY A 168      41.281  67.338  34.864  1.00  0.00           H0.      0
ATOM   2589  CA  GLY A 168      41.346  65.299  34.033  1.00  0.00           C0.      0
ATOM   2590  HA2 GLY A 168      41.113  64.962  33.023  1.00  0.00           H0.      0
ATOM   2591  HA3 GLY A 168      42.425  65.273  34.186  1.00  0.00           H0.      0
ATOM   2592  C   GLY A 168      40.679  64.318  35.002  1.00  0.00           C0.      0
ATOM   2593  O   GLY A 168      39.794  64.753  35.802  1.00  0.00           O0.      0
ATOM   2594  N   LEU A 169      40.958  63.012  34.850  1.00  0.00           N0.      0
ATOM   2595  H   LEU A 169      41.702  62.730  34.228  1.00  0.00           H0.      0
ATOM   2596  CA  LEU A 169      40.231  61.904  35.449  1.00  0.00           C0.      0
ATOM   2597  HA  LEU A 169      39.253  62.219  35.813  1.00  0.00           H0.      0
ATOM   2598  CB  LEU A 169      39.918  60.798  34.426  1.00  0.00           C0.      0
ATOM   2599  HB2 LEU A 169      40.815  60.362  33.985  1.00  0.00           H0.      0
ATOM   2600  HB3 LEU A 169      39.345  60.031  34.947  1.00  0.00           H0.      0
ATOM   2601  CG  LEU A 169      39.024  61.281  33.348  1.00  0.00           C0.      0
ATOM   2602  HG  LEU A 169      39.550  61.976  32.693  1.00  0.00           H0.      0
ATOM   2603  CD1 LEU A 169      38.919  59.994  32.446  1.00  0.00           C0.      0
ATOM   2604 HD11 LEU A 169      38.162  60.239  31.702  1.00  0.00           H0.      0
ATOM   2605 HD12 LEU A 169      39.838  59.871  31.872  1.00  0.00           H0.      0
ATOM   2606 HD13 LEU A 169      38.482  59.148  32.976  1.00  0.00           H0.      0
ATOM   2607  CD2 LEU A 169      37.702  61.789  33.792  1.00  0.00           C0.      0
ATOM   2608 HD21 LEU A 169      37.261  61.032  34.440  1.00  0.00           H0.      0
ATOM   2609 HD22 LEU A 169      37.791  62.730  34.334  1.00  0.00           H0.      0
ATOM   2610 HD23 LEU A 169      37.049  61.867  32.923  1.00  0.00           H0.      0
ATOM   2611  C   LEU A 169      40.972  61.221  36.601  1.00  0.00           C0.      0
ATOM   2612  O   LEU A 169      42.168  61.114  36.559  1.00  0.00           O0.      0
ATOM   2613  N   LEU A 170      40.339  60.585  37.569  1.00  0.00           N0.      0
ATOM   2614  H   LEU A 170      39.340  60.715  37.507  1.00  0.00           H0.      0
ATOM   2615  CA  LEU A 170      40.870  59.578  38.447  1.00  0.00           C0.      0
ATOM   2616  HA  LEU A 170      41.831  59.223  38.074  1.00  0.00           H0.      0
ATOM   2617  CB  LEU A 170      41.068  59.987  39.884  1.00  0.00           C0.      0
ATOM   2618  HB2 LEU A 170      41.970  60.596  39.952  1.00  0.00           H0.      0
ATOM   2619  HB3 LEU A 170      40.314  60.707  40.200  1.00  0.00           H0.      0
ATOM   2620  CG  LEU A 170      41.182  58.927  40.973  1.00  0.00           C0.      0
ATOM   2621  HG  LEU A 170      40.278  58.318  40.961  1.00  0.00           H0.      0
ATOM   2622  CD1 LEU A 170      42.449  58.104  40.891  1.00  0.00           C0.      0
ATOM   2623 HD11 LEU A 170      42.321  57.387  40.080  1.00  0.00           H0.      0
ATOM   2624 HD12 LEU A 170      43.379  58.661  40.780  1.00  0.00           H0.      0
ATOM   2625 HD13 LEU A 170      42.612  57.463  41.757  1.00  0.00           H0.      0
ATOM   2626  CD2 LEU A 170      41.119  59.651  42.394  1.00  0.00           C0.      0
ATOM   2627 HD21 LEU A 170      40.194  60.224  42.459  1.00  0.00           H0.      0
ATOM   2628 HD22 LEU A 170      41.152  58.907  43.190  1.00  0.00           H0.      0
ATOM   2629 HD23 LEU A 170      41.924  60.383  42.466  1.00  0.00           H0.      0
ATOM   2630  C   LEU A 170      39.978  58.335  38.366  1.00  0.00           C0.      0
ATOM   2631  O   LEU A 170      38.790  58.454  38.649  1.00  0.00           O0.      0
ATOM   2632  N   VAL A 171      40.621  57.123  38.196  1.00  0.00           N0.      0
ATOM   2633  H   VAL A 171      41.625  57.124  38.084  1.00  0.00           H0.      0
ATOM   2634  CA  VAL A 171      40.098  55.770  38.566  1.00  0.00           C0.      0
ATOM   2635  HA  VAL A 171      39.085  56.014  38.885  1.00  0.00           H0.      0
ATOM   2636  CB  VAL A 171      39.970  54.732  37.377  1.00  0.00           C0.      0
ATOM   2637  HB  VAL A 171      39.513  53.845  37.817  1.00  0.00           H0.      0
ATOM   2638  CG1 VAL A 171      38.891  55.217  36.413  1.00  0.00           C0.      0
ATOM   2639 HG11 VAL A 171      38.055  55.542  37.033  1.00  0.00           H0.      0
ATOM   2640 HG12 VAL A 171      39.243  56.011  35.754  1.00  0.00           H0.      0
ATOM   2641 HG13 VAL A 171      38.612  54.405  35.742  1.00  0.00           H0.      0
ATOM   2642  CG2 VAL A 171      41.281  54.494  36.602  1.00  0.00           C0.      0
ATOM   2643 HG21 VAL A 171      42.061  54.202  37.305  1.00  0.00           H0.      0
ATOM   2644 HG22 VAL A 171      41.164  53.853  35.727  1.00  0.00           H0.      0
ATOM   2645 HG23 VAL A 171      41.541  55.511  36.309  1.00  0.00           H0.      0
ATOM   2646  C   VAL A 171      40.643  55.102  39.784  1.00  0.00           C0.      0
ATOM   2647  O   VAL A 171      41.847  54.822  39.870  1.00  0.00           O0.      0
ATOM   2648  N   ILE A 172      39.818  54.778  40.780  1.00  0.00           N0.      0
ATOM   2649  H   ILE A 172      38.843  55.020  40.682  1.00  0.00           H0.      0
ATOM   2650  CA  ILE A 172      40.245  54.050  42.024  1.00  0.00           C0.      0
ATOM   2651  HA  ILE A 172      41.172  53.510  41.830  1.00  0.00           H0.      0
ATOM   2652  CB  ILE A 172      40.647  55.160  43.065  1.00  0.00           C0.      0
ATOM   2653  HB  ILE A 172      41.262  55.845  42.483  1.00  0.00           H0.      0
ATOM   2654  CG2 ILE A 172      39.420  56.094  43.401  1.00  0.00           C0.      0
ATOM   2655 HG21 ILE A 172      38.827  55.592  44.165  1.00  0.00           H0.      0
ATOM   2656 HG22 ILE A 172      39.720  57.066  43.794  1.00  0.00           H0.      0
ATOM   2657 HG23 ILE A 172      38.754  56.257  42.554  1.00  0.00           H0.      0
ATOM   2658  CG1 ILE A 172      41.272  54.731  44.375  1.00  0.00           C0.      0
ATOM   2659 HG12 ILE A 172      40.566  54.275  45.069  1.00  0.00           H0.      0
ATOM   2660 HG13 ILE A 172      41.935  53.875  44.247  1.00  0.00           H0.      0
ATOM   2661  CD1 ILE A 172      41.942  55.849  45.187  1.00  0.00           C0.      0
ATOM   2662 HD11 ILE A 172      42.914  56.074  44.749  1.00  0.00           H0.      0
ATOM   2663 HD12 ILE A 172      41.271  56.703  45.289  1.00  0.00           H0.      0
ATOM   2664 HD13 ILE A 172      42.111  55.422  46.175  1.00  0.00           H0.      0
ATOM   2665  C   ILE A 172      39.176  53.054  42.486  1.00  0.00           C0.      0
ATOM   2666  O   ILE A 172      38.015  53.176  42.108  1.00  0.00           O0.      0
ATOM   2667  N   ASP A 173      39.512  51.996  43.179  1.00  0.00           N0.      0
ATOM   2668  H   ASP A 173      40.480  51.748  43.324  1.00  0.00           H0.      0
ATOM   2669  CA  ASP A 173      38.550  50.916  43.524  1.00  0.00           C0.      0
ATOM   2670  HA  ASP A 173      37.494  51.181  43.576  1.00  0.00           H0.      0
ATOM   2671  CB  ASP A 173      38.718  49.851  42.436  1.00  0.00           C0.      0
ATOM   2672  HB2 ASP A 173      37.990  49.075  42.675  1.00  0.00           H0.      0
ATOM   2673  HB3 ASP A 173      38.379  50.314  41.510  1.00  0.00           H0.      0
ATOM   2674  CG  ASP A 173      40.044  49.164  42.390  1.00  0.00           C0.      0
ATOM   2675  OD1 ASP A 173      40.106  48.047  41.861  1.00  0.00           O0.      0
ATOM   2676  OD2 ASP A 173      41.112  49.680  42.846  1.00  0.00           O0.      0
ATOM   2677  C   ASP A 173      38.887  50.348  44.937  1.00  0.00           C0.      0
ATOM   2678  O   ASP A 173      39.880  50.688  45.564  1.00  0.00           O0.      0
ATOM   2679  N   HIE A 174      37.970  49.480  45.432  1.00  0.00           N0.      0
ATOM   2680  H   HIE A 174      37.158  49.380  44.839  1.00  0.00           H0.      0
ATOM   2681  CA  HIE A 174      38.190  48.607  46.572  1.00  0.00           C0.      0
ATOM   2682  HA  HIE A 174      39.232  48.288  46.576  1.00  0.00           H0.      0
ATOM   2683  CB  HIE A 174      37.831  49.345  47.911  1.00  0.00           C0.      0
ATOM   2684  HB2 HIE A 174      37.614  48.544  48.618  1.00  0.00           H0.      0
ATOM   2685  HB3 HIE A 174      38.733  49.775  48.348  1.00  0.00           H0.      0
ATOM   2686  CG  HIE A 174      36.618  50.349  47.874  1.00  0.00           C0.      0
ATOM   2687  ND1 HIE A 174      35.291  49.989  48.009  1.00  0.00           N0.      0
ATOM   2688  CE1 HIE A 174      34.617  51.114  47.768  1.00  0.00           C0.      0
ATOM   2689  HE1 HIE A 174      33.543  51.215  47.820  1.00  0.00           H0.      0
ATOM   2690  NE2 HIE A 174      35.444  52.099  47.468  1.00  0.00           N0.      0
ATOM   2691  HE2 HIE A 174      35.194  53.077  47.434  1.00  0.00           H0.      0
ATOM   2692  CD2 HIE A 174      36.689  51.628  47.426  1.00  0.00           C0.      0
ATOM   2693  HD2 HIE A 174      37.581  52.151  47.116  1.00  0.00           H0.      0
ATOM   2694  C   HIE A 174      37.392  47.271  46.369  1.00  0.00           C0.      0
ATOM   2695  O   HIE A 174      36.392  47.184  45.624  1.00  0.00           O0.      0
ATOM   2696  N   ARG A 175      37.763  46.227  47.116  1.00  0.00           N0.      0
ATOM   2697  H   ARG A 175      38.585  46.330  47.694  1.00  0.00           H0.      0
ATOM   2698  CA  ARG A 175      36.905  45.023  47.239  1.00  0.00           C0.      0
ATOM   2699  HA  ARG A 175      36.670  44.703  46.224  1.00  0.00           H0.      0
ATOM   2700  CB  ARG A 175      37.689  43.852  47.900  1.00  0.00           C0.      0
ATOM   2701  HB2 ARG A 175      38.401  44.275  48.608  1.00  0.00           H0.      0
ATOM   2702  HB3 ARG A 175      36.986  43.296  48.521  1.00  0.00           H0.      0
ATOM   2703  CG  ARG A 175      38.499  42.956  47.003  1.00  0.00           C0.      0
ATOM   2704  HG2 ARG A 175      37.780  42.421  46.382  1.00  0.00           H0.      0
ATOM   2705  HG3 ARG A 175      39.113  43.561  46.335  1.00  0.00           H0.      0
ATOM   2706  CD  ARG A 175      39.297  41.923  47.775  1.00  0.00           C0.      0
ATOM   2707  HD2 ARG A 175      40.056  42.448  48.355  1.00  0.00           H0.      0
ATOM   2708  HD3 ARG A 175      38.663  41.244  48.345  1.00  0.00           H0.      0
ATOM   2709  NE  ARG A 175      39.996  41.041  46.823  1.00  0.00           N0.      0
ATOM   2710  HE  ARG A 175      40.930  41.308  46.548  1.00  0.00           H0.      0
ATOM   2711  CZ  ARG A 175      39.357  40.080  46.167  1.00  0.00           C0.      0
ATOM   2712  NH1 ARG A 175      38.167  39.670  46.398  1.00  0.00           N0.      0
ATOM   2713 HH11 ARG A 175      37.670  40.091  47.170  1.00  0.00           H0.      0
ATOM   2714 HH12 ARG A 175      37.770  39.016  45.739  1.00  0.00           H0.      0
ATOM   2715  NH2 ARG A 175      40.001  39.429  45.221  1.00  0.00           N0.      0
ATOM   2716 HH21 ARG A 175      40.947  39.707  45.001  1.00  0.00           H0.      0
ATOM   2717 HH22 ARG A 175      39.421  38.775  44.716  1.00  0.00           H0.      0
ATOM   2718  C   ARG A 175      35.630  45.356  48.034  1.00  0.00           C0.      0
ATOM   2719  O   ARG A 175      35.638  46.229  48.888  1.00  0.00           O0.      0
ATOM   2720  N   ASN A 176      34.539  44.737  47.693  1.00  0.00           N0.      0
ATOM   2721  H   ASN A 176      34.714  44.106  46.924  1.00  0.00           H0.      0
ATOM   2722  CA  ASN A 176      33.390  44.522  48.633  1.00  0.00           C0.      0
ATOM   2723  HA  ASN A 176      32.987  45.484  48.950  1.00  0.00           H0.      0
ATOM   2724  CB  ASN A 176      32.315  43.742  47.866  1.00  0.00           C0.      0
ATOM   2725  HB2 ASN A 176      31.952  44.219  46.956  1.00  0.00           H0.      0
ATOM   2726  HB3 ASN A 176      32.696  42.782  47.519  1.00  0.00           H0.      0
ATOM   2727  CG  ASN A 176      31.105  43.527  48.705  1.00  0.00           C0.      0
ATOM   2728  OD1 ASN A 176      31.044  43.679  49.928  1.00  0.00           O0.      0
ATOM   2729  ND2 ASN A 176      30.022  43.087  48.142  1.00  0.00           N0.      0
ATOM   2730 HD21 ASN A 176      29.301  42.968  48.839  1.00  0.00           H0.      0
ATOM   2731 HD22 ASN A 176      30.103  42.963  47.142  1.00  0.00           H0.      0
ATOM   2732  C   ASN A 176      33.899  43.734  49.807  1.00  0.00           C0.      0
ATOM   2733  O   ASN A 176      34.167  42.503  49.773  1.00  0.00           O0.      0
ATOM   2734  N   TYR A 177      34.190  44.439  50.865  1.00  0.00           N0.      0
ATOM   2735  H   TYR A 177      34.062  45.433  50.742  1.00  0.00           H0.      0
ATOM   2736  CA  TYR A 177      34.507  43.824  52.217  1.00  0.00           C0.      0
ATOM   2737  HA  TYR A 177      35.074  42.895  52.150  1.00  0.00           H0.      0
ATOM   2738  CB  TYR A 177      35.529  44.776  52.911  1.00  0.00           C0.      0
ATOM   2739  HB2 TYR A 177      35.063  45.755  53.028  1.00  0.00           H0.      0
ATOM   2740  HB3 TYR A 177      35.734  44.377  53.904  1.00  0.00           H0.      0
ATOM   2741  CG  TYR A 177      36.897  44.896  52.228  1.00  0.00           C0.      0
ATOM   2742  CD1 TYR A 177      37.798  43.751  52.133  1.00  0.00           C0.      0
ATOM   2743  HD1 TYR A 177      37.542  42.805  52.586  1.00  0.00           H0.      0
ATOM   2744  CE1 TYR A 177      38.991  43.779  51.522  1.00  0.00           C0.      0
ATOM   2745  HE1 TYR A 177      39.651  42.927  51.456  1.00  0.00           H0.      0
ATOM   2746  CZ  TYR A 177      39.390  45.035  50.898  1.00  0.00           C0.      0
ATOM   2747  OH  TYR A 177      40.523  45.045  50.130  1.00  0.00           O0.      0
ATOM   2748  HH  TYR A 177      40.401  45.735  49.474  1.00  0.00           H0.      0
ATOM   2749  CE2 TYR A 177      38.522  46.122  50.834  1.00  0.00           C0.      0
ATOM   2750  HE2 TYR A 177      38.700  46.991  50.218  1.00  0.00           H0.      0
ATOM   2751  CD2 TYR A 177      37.323  46.147  51.608  1.00  0.00           C0.      0
ATOM   2752  HD2 TYR A 177      36.662  46.993  51.497  1.00  0.00           H0.      0
ATOM   2753  C   TYR A 177      33.214  43.623  53.031  1.00  0.00           C0.      0
ATOM   2754  O   TYR A 177      33.204  42.708  53.867  1.00  0.00           O0.      0
ATOM   2755  N   ASP A 178      32.108  44.358  52.791  1.00  0.00           N0.      0
ATOM   2756  H   ASP A 178      32.089  45.019  52.028  1.00  0.00           H0.      0
ATOM   2757  CA  ASP A 178      30.851  44.208  53.598  1.00  0.00           C0.      0
ATOM   2758  HA  ASP A 178      31.057  44.287  54.665  1.00  0.00           H0.      0
ATOM   2759  CB  ASP A 178      29.916  45.306  53.174  1.00  0.00           C0.      0
ATOM   2760  HB2 ASP A 178      30.182  46.271  53.605  1.00  0.00           H0.      0
ATOM   2761  HB3 ASP A 178      29.918  45.352  52.085  1.00  0.00           H0.      0
ATOM   2762  CG  ASP A 178      28.509  44.828  53.483  1.00  0.00           C0.      0
ATOM   2763  OD1 ASP A 178      27.667  44.514  52.568  1.00  0.00           O0.      0
ATOM   2764  OD2 ASP A 178      28.178  44.762  54.720  1.00  0.00           O0.      0
ATOM   2765  C   ASP A 178      30.356  42.758  53.502  1.00  0.00           C0.      0
ATOM   2766  O   ASP A 178      29.850  42.178  54.488  1.00  0.00           O0.      0
ATOM   2767  N   TYR A 179      30.460  42.032  52.392  1.00  0.00           N0.      0
ATOM   2768  H   TYR A 179      30.721  42.528  51.552  1.00  0.00           H0.      0
ATOM   2769  CA  TYR A 179      30.067  40.597  52.316  1.00  0.00           C0.      0
ATOM   2770  HA  TYR A 179      29.103  40.562  52.824  1.00  0.00           H0.      0
ATOM   2771  CB  TYR A 179      29.891  40.112  50.906  1.00  0.00           C0.      0
ATOM   2772  HB2 TYR A 179      29.200  40.781  50.393  1.00  0.00           H0.      0
ATOM   2773  HB3 TYR A 179      30.908  40.181  50.520  1.00  0.00           H0.      0
ATOM   2774  CG  TYR A 179      29.397  38.687  50.677  1.00  0.00           C0.      0
ATOM   2775  CD1 TYR A 179      30.377  37.609  50.629  1.00  0.00           C0.      0
ATOM   2776  HD1 TYR A 179      31.426  37.805  50.800  1.00  0.00           H0.      0
ATOM   2777  CE1 TYR A 179      29.895  36.269  50.558  1.00  0.00           C0.      0
ATOM   2778  HE1 TYR A 179      30.651  35.500  50.611  1.00  0.00           H0.      0
ATOM   2779  CZ  TYR A 179      28.458  36.055  50.516  1.00  0.00           C0.      0
ATOM   2780  OH  TYR A 179      28.027  34.764  50.504  1.00  0.00           O0.      0
ATOM   2781  HH  TYR A 179      27.153  34.622  50.133  1.00  0.00           H0.      0
ATOM   2782  CE2 TYR A 179      27.521  37.113  50.583  1.00  0.00           C0.      0
ATOM   2783  HE2 TYR A 179      26.464  36.924  50.474  1.00  0.00           H0.      0
ATOM   2784  CD2 TYR A 179      28.030  38.461  50.647  1.00  0.00           C0.      0
ATOM   2785  HD2 TYR A 179      27.350  39.300  50.680  1.00  0.00           H0.      0
ATOM   2786  C   TYR A 179      30.978  39.725  53.134  1.00  0.00           C0.      0
ATOM   2787  O   TYR A 179      30.534  38.733  53.725  1.00  0.00           O0.      0
ATOM   2788  N   ILE A 180      32.257  40.032  53.218  1.00  0.00           N0.      0
ATOM   2789  H   ILE A 180      32.478  40.987  52.972  1.00  0.00           H0.      0
ATOM   2790  CA  ILE A 180      33.238  39.271  53.978  1.00  0.00           C0.      0
ATOM   2791  HA  ILE A 180      33.060  38.205  53.838  1.00  0.00           H0.      0
ATOM   2792  CB  ILE A 180      34.734  39.729  53.642  1.00  0.00           C0.      0
ATOM   2793  HB  ILE A 180      34.861  40.778  53.911  1.00  0.00           H0.      0
ATOM   2794  CG2 ILE A 180      35.753  38.978  54.475  1.00  0.00           C0.      0
ATOM   2795 HG21 ILE A 180      36.743  39.434  54.470  1.00  0.00           H0.      0
ATOM   2796 HG22 ILE A 180      35.486  38.978  55.532  1.00  0.00           H0.      0
ATOM   2797 HG23 ILE A 180      35.721  37.959  54.089  1.00  0.00           H0.      0
ATOM   2798  CG1 ILE A 180      35.008  39.528  52.124  1.00  0.00           C0.      0
ATOM   2799 HG12 ILE A 180      34.638  38.575  51.745  1.00  0.00           H0.      0
ATOM   2800 HG13 ILE A 180      34.397  40.279  51.622  1.00  0.00           H0.      0
ATOM   2801  CD1 ILE A 180      36.449  39.611  51.633  1.00  0.00           C0.      0
ATOM   2802 HD11 ILE A 180      36.327  39.463  50.560  1.00  0.00           H0.      0
ATOM   2803 HD12 ILE A 180      37.005  40.525  51.842  1.00  0.00           H0.      0
ATOM   2804 HD13 ILE A 180      37.018  38.763  52.012  1.00  0.00           H0.      0
ATOM   2805  C   ILE A 180      32.966  39.463  55.513  1.00  0.00           C0.      0
ATOM   2806  O   ILE A 180      32.960  38.482  56.283  1.00  0.00           O0.      0
ATOM   2807  N   LEU A 181      32.578  40.683  55.976  1.00  0.00           N0.      0
ATOM   2808  H   LEU A 181      32.582  41.437  55.304  1.00  0.00           H0.      0
ATOM   2809  CA  LEU A 181      32.084  40.859  57.354  1.00  0.00           C0.      0
ATOM   2810  HA  LEU A 181      32.892  40.457  57.966  1.00  0.00           H0.      0
ATOM   2811  CB  LEU A 181      31.869  42.370  57.727  1.00  0.00           C0.      0
ATOM   2812  HB2 LEU A 181      30.961  42.773  57.278  1.00  0.00           H0.      0
ATOM   2813  HB3 LEU A 181      31.525  42.315  58.760  1.00  0.00           H0.      0
ATOM   2814  CG  LEU A 181      33.061  43.292  57.447  1.00  0.00           C0.      0
ATOM   2815  HG  LEU A 181      33.158  43.102  56.378  1.00  0.00           H0.      0
ATOM   2816  CD1 LEU A 181      32.630  44.711  57.719  1.00  0.00           C0.      0
ATOM   2817 HD11 LEU A 181      32.431  44.755  58.790  1.00  0.00           H0.      0
ATOM   2818 HD12 LEU A 181      33.441  45.365  57.399  1.00  0.00           H0.      0
ATOM   2819 HD13 LEU A 181      31.620  44.988  57.420  1.00  0.00           H0.      0
ATOM   2820  CD2 LEU A 181      34.396  42.921  58.111  1.00  0.00           C0.      0
ATOM   2821 HD21 LEU A 181      34.846  42.089  57.569  1.00  0.00           H0.      0
ATOM   2822 HD22 LEU A 181      35.047  43.787  57.990  1.00  0.00           H0.      0
ATOM   2823 HD23 LEU A 181      34.322  42.626  59.158  1.00  0.00           H0.      0
ATOM   2824  C   LEU A 181      30.779  40.037  57.560  1.00  0.00           C0.      0
ATOM   2825  O   LEU A 181      30.468  39.524  58.645  1.00  0.00           O0.      0
ATOM   2826  N   SER A 182      29.881  39.879  56.539  1.00  0.00           N0.      0
ATOM   2827  H   SER A 182      30.067  40.489  55.756  1.00  0.00           H0.      0
ATOM   2828  CA  SER A 182      28.571  39.249  56.656  1.00  0.00           C0.      0
ATOM   2829  HA  SER A 182      28.016  39.594  57.528  1.00  0.00           H0.      0
ATOM   2830  CB  SER A 182      27.783  39.745  55.402  1.00  0.00           C0.      0
ATOM   2831  HB2 SER A 182      28.198  39.523  54.419  1.00  0.00           H0.      0
ATOM   2832  HB3 SER A 182      26.845  39.191  55.425  1.00  0.00           H0.      0
ATOM   2833  OG  SER A 182      27.696  41.158  55.511  1.00  0.00           O0.      0
ATOM   2834  HG  SER A 182      28.535  41.480  55.172  1.00  0.00           H0.      0
ATOM   2835  C   SER A 182      28.531  37.760  56.812  1.00  0.00           C0.      0
ATOM   2836  O   SER A 182      27.628  37.330  57.509  1.00  0.00           O0.      0
ATOM   2837  N   THR A 183      29.439  37.070  56.098  1.00  0.00           N0.      0
ATOM   2838  H   THR A 183      29.861  37.609  55.356  1.00  0.00           H0.      0
ATOM   2839  CA  THR A 183      29.290  35.586  55.896  1.00  0.00           C0.      0
ATOM   2840  HA  THR A 183      28.478  35.198  56.510  1.00  0.00           H0.      0
ATOM   2841  CB  THR A 183      28.908  35.311  54.435  1.00  0.00           C0.      0
ATOM   2842  HB  THR A 183      28.723  34.243  54.319  1.00  0.00           H0.      0
ATOM   2843  CG2 THR A 183      27.686  36.070  53.954  1.00  0.00           C0.      0
ATOM   2844 HG21 THR A 183      27.948  37.080  53.638  1.00  0.00           H0.      0
ATOM   2845 HG22 THR A 183      27.214  35.556  53.116  1.00  0.00           H0.      0
ATOM   2846 HG23 THR A 183      26.993  36.318  54.757  1.00  0.00           H0.      0
ATOM   2847  OG1 THR A 183      29.996  35.575  53.592  1.00  0.00           O0.      0
ATOM   2848  HG1 THR A 183      29.615  35.768  52.732  1.00  0.00           H0.      0
ATOM   2849  C   THR A 183      30.589  34.859  56.185  1.00  0.00           C0.      0
ATOM   2850  O   THR A 183      30.677  33.658  56.443  1.00  0.00           O0.      0
ATOM   2851  N   GLY A 184      31.635  35.572  56.176  1.00  0.00           N0.      0
ATOM   2852  H   GLY A 184      31.483  36.570  56.210  1.00  0.00           H0.      0
ATOM   2853  CA  GLY A 184      33.052  35.132  56.078  1.00  0.00           C0.      0
ATOM   2854  HA2 GLY A 184      33.673  36.003  55.866  1.00  0.00           H0.      0
ATOM   2855  HA3 GLY A 184      33.294  34.670  57.035  1.00  0.00           H0.      0
ATOM   2856  C   GLY A 184      33.498  34.200  54.968  1.00  0.00           C0.      0
ATOM   2857  O   GLY A 184      34.118  33.171  55.185  1.00  0.00           O0.      0
ATOM   2858  N   CYS A 185      33.152  34.650  53.753  1.00  0.00           N0.      0
ATOM   2859  H   CYS A 185      32.575  35.476  53.684  1.00  0.00           H0.      0
ATOM   2860  CA  CYS A 185      33.557  34.008  52.502  1.00  0.00           C0.      0
ATOM   2861  HA  CYS A 185      34.460  33.499  52.840  1.00  0.00           H0.      0
ATOM   2862  CB  CYS A 185      32.599  32.921  52.147  1.00  0.00           C0.      0
ATOM   2863  HB2 CYS A 185      32.659  32.191  52.954  1.00  0.00           H0.      0
ATOM   2864  HB3 CYS A 185      31.662  33.476  52.195  1.00  0.00           H0.      0
ATOM   2865  SG  CYS A 185      32.721  32.050  50.535  1.00  0.00           S0.      0
ATOM   2866  HG  CYS A 185      31.421  31.978  50.238  1.00  0.00           H0.      0
ATOM   2867  C   CYS A 185      33.852  34.982  51.337  1.00  0.00           C0.      0
ATOM   2868  O   CYS A 185      33.538  36.175  51.353  1.00  0.00           O0.      0
ATOM   2869  N   ALA A 186      34.658  34.532  50.391  1.00  0.00           N0.      0
ATOM   2870  H   ALA A 186      35.017  33.588  50.386  1.00  0.00           H0.      0
ATOM   2871  CA  ALA A 186      34.898  35.348  49.179  1.00  0.00           C0.      0
ATOM   2872  HA  ALA A 186      35.414  36.238  49.539  1.00  0.00           H0.      0
ATOM   2873  CB  ALA A 186      35.813  34.615  48.237  1.00  0.00           C0.      0
ATOM   2874  HB1 ALA A 186      35.871  35.218  47.331  1.00  0.00           H0.      0
ATOM   2875  HB2 ALA A 186      36.813  34.549  48.666  1.00  0.00           H0.      0
ATOM   2876  HB3 ALA A 186      35.408  33.642  47.959  1.00  0.00           H0.      0
ATOM   2877  C   ALA A 186      33.571  35.721  48.559  1.00  0.00           C0.      0
ATOM   2878  O   ALA A 186      32.689  34.886  48.515  1.00  0.00           O0.      0
ATOM   2879  N   PRO A 187      33.369  36.965  48.112  1.00  0.00           N0.      0
ATOM   2880  CD  PRO A 187      34.257  38.151  48.396  1.00  0.00           C0.      0
ATOM   2881  HD2 PRO A 187      34.815  38.355  47.483  1.00  0.00           H0.      0
ATOM   2882  HD3 PRO A 187      34.942  38.014  49.233  1.00  0.00           H0.      0
ATOM   2883  CG  PRO A 187      33.347  39.300  48.627  1.00  0.00           C0.      0
ATOM   2884  HG2 PRO A 187      33.765  40.305  48.682  1.00  0.00           H0.      0
ATOM   2885  HG3 PRO A 187      32.788  39.146  49.550  1.00  0.00           H0.      0
ATOM   2886  CB  PRO A 187      32.285  39.008  47.524  1.00  0.00           C0.      0
ATOM   2887  HB2 PRO A 187      32.608  39.175  46.497  1.00  0.00           H0.      0
ATOM   2888  HB3 PRO A 187      31.345  39.542  47.665  1.00  0.00           H0.      0
ATOM   2889  CA  PRO A 187      32.118  37.463  47.648  1.00  0.00           C0.      0
ATOM   2890  HA  PRO A 187      31.363  37.133  48.361  1.00  0.00           H0.      0
ATOM   2891  C   PRO A 187      31.730  36.910  46.248  1.00  0.00           C0.      0
ATOM   2892  O   PRO A 187      32.677  36.602  45.506  1.00  0.00           O0.      0
ATOM   2893  N   PRO A 188      30.479  36.710  45.955  1.00  0.00           N0.      0
ATOM   2894  CD  PRO A 188      29.298  36.982  46.775  1.00  0.00           C0.      0
ATOM   2895  HD2 PRO A 188      29.295  38.071  46.826  1.00  0.00           H0.      0
ATOM   2896  HD3 PRO A 188      29.467  36.505  47.740  1.00  0.00           H0.      0
ATOM   2897  CG  PRO A 188      28.060  36.379  46.034  1.00  0.00           C0.      0
ATOM   2898  HG2 PRO A 188      27.631  37.091  45.328  1.00  0.00           H0.      0
ATOM   2899  HG3 PRO A 188      27.443  35.886  46.784  1.00  0.00           H0.      0
ATOM   2900  CB  PRO A 188      28.746  35.308  45.211  1.00  0.00           C0.      0
ATOM   2901  HB2 PRO A 188      28.188  35.006  44.325  1.00  0.00           H0.      0
ATOM   2902  HB3 PRO A 188      28.991  34.421  45.793  1.00  0.00           H0.      0
ATOM   2903  CA  PRO A 188      30.081  35.910  44.745  1.00  0.00           C0.      0
ATOM   2904  HA  PRO A 188      30.756  35.059  44.656  1.00  0.00           H0.      0
ATOM   2905  C   PRO A 188      30.250  36.596  43.387  1.00  0.00           C0.      0
ATOM   2906  O   PRO A 188      30.047  35.948  42.388  1.00  0.00           O0.      0
ATOM   2907  N   GLY A 189      30.478  37.897  43.394  1.00  0.00           N0.      0
ATOM   2908  H   GLY A 189      30.537  38.353  44.294  1.00  0.00           H0.      0
ATOM   2909  CA  GLY A 189      30.746  38.714  42.141  1.00  0.00           C0.      0
ATOM   2910  HA2 GLY A 189      29.782  38.796  41.638  1.00  0.00           H0.      0
ATOM   2911  HA3 GLY A 189      31.071  39.749  42.252  1.00  0.00           H0.      0
ATOM   2912  C   GLY A 189      31.757  38.134  41.079  1.00  0.00           C0.      0
ATOM   2913  O   GLY A 189      32.684  37.433  41.531  1.00  0.00           O0.      0
ATOM   2914  N   LYS A 190      31.554  38.438  39.789  1.00  0.00           N0.      0
ATOM   2915  H   LYS A 190      30.724  38.999  39.661  1.00  0.00           H0.      0
ATOM   2916  CA  LYS A 190      32.352  38.006  38.690  1.00  0.00           C0.      0
ATOM   2917  HA  LYS A 190      32.349  36.919  38.768  1.00  0.00           H0.      0
ATOM   2918  CB  LYS A 190      31.830  38.662  37.384  1.00  0.00           C0.      0
ATOM   2919  HB2 LYS A 190      30.755  38.589  37.551  1.00  0.00           H0.      0
ATOM   2920  HB3 LYS A 190      32.181  39.685  37.251  1.00  0.00           H0.      0
ATOM   2921  CG  LYS A 190      32.110  37.869  36.154  1.00  0.00           C0.      0
ATOM   2922  HG2 LYS A 190      33.190  37.770  36.042  1.00  0.00           H0.      0
ATOM   2923  HG3 LYS A 190      31.711  36.859  36.254  1.00  0.00           H0.      0
ATOM   2924  CD  LYS A 190      31.519  38.332  34.823  1.00  0.00           C0.      0
ATOM   2925  HD2 LYS A 190      31.814  37.594  34.077  1.00  0.00           H0.      0
ATOM   2926  HD3 LYS A 190      30.434  38.300  34.927  1.00  0.00           H0.      0
ATOM   2927  CE  LYS A 190      31.913  39.834  34.425  1.00  0.00           C0.      0
ATOM   2928  HE2 LYS A 190      31.365  40.113  33.525  1.00  0.00           H0.      0
ATOM   2929  HE3 LYS A 190      31.660  40.479  35.266  1.00  0.00           H0.      0
ATOM   2930  NZ  LYS A 190      33.420  39.931  34.221  1.00  0.00           N0.      0
ATOM   2931  HZ1 LYS A 190      33.754  39.112  33.733  1.00  0.00           H0.      0
ATOM   2932  HZ2 LYS A 190      33.692  40.728  33.663  1.00  0.00           H0.      0
ATOM   2933  HZ3 LYS A 190      33.879  39.922  35.120  1.00  0.00           H0.      0
ATOM   2934  C   LYS A 190      33.801  38.502  39.028  1.00  0.00           C0.      0
ATOM   2935  O   LYS A 190      34.015  39.502  39.620  1.00  0.00           O0.      0
ATOM   2936  N   ASN A 191      34.718  37.745  38.550  1.00  0.00           N0.      0
ATOM   2937  H   ASN A 191      34.409  36.929  38.041  1.00  0.00           H0.      0
ATOM   2938  CA  ASN A 191      36.097  38.230  38.357  1.00  0.00           C0.      0
ATOM   2939  HA  ASN A 191      36.296  38.856  39.228  1.00  0.00           H0.      0
ATOM   2940  CB  ASN A 191      37.036  37.003  38.277  1.00  0.00           C0.      0
ATOM   2941  HB2 ASN A 191      36.566  36.333  38.997  1.00  0.00           H0.      0
ATOM   2942  HB3 ASN A 191      37.075  36.607  37.262  1.00  0.00           H0.      0
ATOM   2943  CG  ASN A 191      38.474  37.245  38.674  1.00  0.00           C0.      0
ATOM   2944  OD1 ASN A 191      39.028  38.284  38.404  1.00  0.00           O0.      0
ATOM   2945  ND2 ASN A 191      39.063  36.210  39.154  1.00  0.00           N0.      0
ATOM   2946 HD21 ASN A 191      40.070  36.140  39.186  1.00  0.00           H0.      0
ATOM   2947 HD22 ASN A 191      38.490  35.383  39.065  1.00  0.00           H0.      0
ATOM   2948  C   ASN A 191      36.221  39.246  37.157  1.00  0.00           C0.      0
ATOM   2949  O   ASN A 191      35.297  39.360  36.306  1.00  0.00           O0.      0
ATOM   2950  N   ILE A 192      37.179  40.124  37.133  1.00  0.00           N0.      0
ATOM   2951  H   ILE A 192      37.848  40.097  37.890  1.00  0.00           H0.      0
ATOM   2952  CA  ILE A 192      37.418  41.218  36.110  1.00  0.00           C0.      0
ATOM   2953  HA  ILE A 192      37.124  40.870  35.120  1.00  0.00           H0.      0
ATOM   2954  CB  ILE A 192      36.682  42.447  36.464  1.00  0.00           C0.      0
ATOM   2955  HB  ILE A 192      37.091  43.196  35.787  1.00  0.00           H0.      0
ATOM   2956  CG2 ILE A 192      35.172  42.401  36.035  1.00  0.00           C0.      0
ATOM   2957 HG21 ILE A 192      34.719  41.735  36.770  1.00  0.00           H0.      0
ATOM   2958 HG22 ILE A 192      34.633  43.341  35.926  1.00  0.00           H0.      0
ATOM   2959 HG23 ILE A 192      35.149  41.988  35.026  1.00  0.00           H0.      0
ATOM   2960  CG1 ILE A 192      36.797  42.873  38.003  1.00  0.00           C0.      0
ATOM   2961 HG12 ILE A 192      36.476  41.995  38.564  1.00  0.00           H0.      0
ATOM   2962 HG13 ILE A 192      37.837  43.091  38.249  1.00  0.00           H0.      0
ATOM   2963  CD1 ILE A 192      35.903  44.004  38.543  1.00  0.00           C0.      0
ATOM   2964 HD11 ILE A 192      35.908  44.028  39.633  1.00  0.00           H0.      0
ATOM   2965 HD12 ILE A 192      36.150  44.980  38.125  1.00  0.00           H0.      0
ATOM   2966 HD13 ILE A 192      34.897  43.638  38.338  1.00  0.00           H0.      0
ATOM   2967  C   ILE A 192      38.923  41.438  35.841  1.00  0.00           C0.      0
ATOM   2968  O   ILE A 192      39.346  41.613  34.693  1.00  0.00           O0.      0
ATOM   2969  N   TYR A 193      39.693  41.326  36.892  1.00  0.00           N0.      0
ATOM   2970  H   TYR A 193      39.318  41.139  37.811  1.00  0.00           H0.      0
ATOM   2971  CA  TYR A 193      41.114  41.581  36.926  1.00  0.00           C0.      0
ATOM   2972  HA  TYR A 193      41.384  42.185  36.059  1.00  0.00           H0.      0
ATOM   2973  CB  TYR A 193      41.329  42.349  38.182  1.00  0.00           C0.      0
ATOM   2974  HB2 TYR A 193      41.132  41.747  39.069  1.00  0.00           H0.      0
ATOM   2975  HB3 TYR A 193      42.398  42.547  38.266  1.00  0.00           H0.      0
ATOM   2976  CG  TYR A 193      40.592  43.709  38.420  1.00  0.00           C0.      0
ATOM   2977  CD1 TYR A 193      40.176  44.037  39.703  1.00  0.00           C0.      0
ATOM   2978  HD1 TYR A 193      40.225  43.256  40.447  1.00  0.00           H0.      0
ATOM   2979  CE1 TYR A 193      39.646  45.345  39.943  1.00  0.00           C0.      0
ATOM   2980  HE1 TYR A 193      39.380  45.681  40.935  1.00  0.00           H0.      0
ATOM   2981  CZ  TYR A 193      39.707  46.331  38.924  1.00  0.00           C0.      0
ATOM   2982  OH  TYR A 193      39.384  47.630  39.226  1.00  0.00           O0.      0
ATOM   2983  HH  TYR A 193      39.439  47.713  40.181  1.00  0.00           H0.      0
ATOM   2984  CE2 TYR A 193      40.188  45.997  37.635  1.00  0.00           C0.      0
ATOM   2985  HE2 TYR A 193      40.402  46.793  36.938  1.00  0.00           H0.      0
ATOM   2986  CD2 TYR A 193      40.696  44.685  37.384  1.00  0.00           C0.      0
ATOM   2987  HD2 TYR A 193      41.157  44.452  36.435  1.00  0.00           H0.      0
ATOM   2988  C   TYR A 193      42.028  40.354  37.025  1.00  0.00           C0.      0
ATOM   2989  O   TYR A 193      43.195  40.487  36.606  1.00  0.00           O0.      0
ATOM   2990  N   TYR A 194      41.544  39.198  37.539  1.00  0.00           N0.      0
ATOM   2991  H   TYR A 194      40.546  39.066  37.627  1.00  0.00           H0.      0
ATOM   2992  CA  TYR A 194      42.382  38.043  37.987  1.00  0.00           C0.      0
ATOM   2993  HA  TYR A 194      43.324  38.144  37.449  1.00  0.00           H0.      0
ATOM   2994  CB  TYR A 194      42.600  38.046  39.558  1.00  0.00           C0.      0
ATOM   2995  HB2 TYR A 194      41.598  37.881  39.954  1.00  0.00           H0.      0
ATOM   2996  HB3 TYR A 194      43.307  37.298  39.918  1.00  0.00           H0.      0
ATOM   2997  CG  TYR A 194      43.138  39.335  40.149  1.00  0.00           C0.      0
ATOM   2998  CD1 TYR A 194      42.377  40.091  41.071  1.00  0.00           C0.      0
ATOM   2999  HD1 TYR A 194      41.461  39.704  41.493  1.00  0.00           H0.      0
ATOM   3000  CE1 TYR A 194      42.930  41.241  41.616  1.00  0.00           C0.      0
ATOM   3001  HE1 TYR A 194      42.520  41.895  42.372  1.00  0.00           H0.      0
ATOM   3002  CZ  TYR A 194      44.022  41.851  40.997  1.00  0.00           C0.      0
ATOM   3003  OH  TYR A 194      44.555  42.936  41.461  1.00  0.00           O0.      0
ATOM   3004  HH  TYR A 194      44.824  43.455  40.700  1.00  0.00           H0.      0
ATOM   3005  CE2 TYR A 194      44.719  41.114  40.045  1.00  0.00           C0.      0
ATOM   3006  HE2 TYR A 194      45.476  41.651  39.492  1.00  0.00           H0.      0
ATOM   3007  CD2 TYR A 194      44.322  39.842  39.626  1.00  0.00           C0.      0
ATOM   3008  HD2 TYR A 194      44.952  39.334  38.910  1.00  0.00           H0.      0
ATOM   3009  C   TYR A 194      41.850  36.649  37.576  1.00  0.00           C0.      0
ATOM   3010  O   TYR A 194      41.688  35.699  38.313  1.00  0.00           O0.      0
ATOM   3011  N   LYS A 195      41.289  36.712  36.321  1.00  0.00           N0.      0
ATOM   3012  H   LYS A 195      41.455  37.584  35.839  1.00  0.00           H0.      0
ATOM   3013  CA  LYS A 195      40.434  35.852  35.590  1.00  0.00           C0.      0
ATOM   3014  HA  LYS A 195      39.558  35.545  36.162  1.00  0.00           H0.      0
ATOM   3015  CB  LYS A 195      39.711  36.505  34.349  1.00  0.00           C0.      0
ATOM   3016  HB2 LYS A 195      40.540  36.726  33.677  1.00  0.00           H0.      0
ATOM   3017  HB3 LYS A 195      39.081  35.793  33.815  1.00  0.00           H0.      0
ATOM   3018  CG  LYS A 195      38.891  37.792  34.720  1.00  0.00           C0.      0
ATOM   3019  HG2 LYS A 195      38.171  37.462  35.470  1.00  0.00           H0.      0
ATOM   3020  HG3 LYS A 195      39.664  38.462  35.096  1.00  0.00           H0.      0
ATOM   3021  CD  LYS A 195      38.203  38.457  33.554  1.00  0.00           C0.      0
ATOM   3022  HD2 LYS A 195      37.810  39.439  33.819  1.00  0.00           H0.      0
ATOM   3023  HD3 LYS A 195      39.009  38.639  32.843  1.00  0.00           H0.      0
ATOM   3024  CE  LYS A 195      37.173  37.627  32.861  1.00  0.00           C0.      0
ATOM   3025  HE2 LYS A 195      37.420  36.575  32.721  1.00  0.00           H0.      0
ATOM   3026  HE3 LYS A 195      36.248  37.578  33.437  1.00  0.00           H0.      0
ATOM   3027  NZ  LYS A 195      36.853  38.258  31.583  1.00  0.00           N0.      0
ATOM   3028  HZ1 LYS A 195      36.233  39.054  31.541  1.00  0.00           H0.      0
ATOM   3029  HZ2 LYS A 195      37.710  38.394  31.066  1.00  0.00           H0.      0
ATOM   3030  HZ3 LYS A 195      36.372  37.530  31.073  1.00  0.00           H0.      0
ATOM   3031  C   LYS A 195      41.349  34.677  35.192  1.00  0.00           C0.      0
ATOM   3032  O   LYS A 195      42.050  34.753  34.163  1.00  0.00           O0.      0
ATOM   3033  N   SER A 196      41.517  33.770  36.139  1.00  0.00           N0.      0
ATOM   3034  H   SER A 196      41.111  33.960  37.045  1.00  0.00           H0.      0
ATOM   3035  CA  SER A 196      42.441  32.694  36.036  1.00  0.00           C0.      0
ATOM   3036  HA  SER A 196      42.802  32.496  35.027  1.00  0.00           H0.      0
ATOM   3037  CB  SER A 196      43.692  33.000  36.864  1.00  0.00           C0.      0
ATOM   3038  HB2 SER A 196      43.987  33.999  36.544  1.00  0.00           H0.      0
ATOM   3039  HB3 SER A 196      43.411  33.111  37.911  1.00  0.00           H0.      0
ATOM   3040  OG  SER A 196      44.705  32.049  36.696  1.00  0.00           O0.      0
ATOM   3041  HG  SER A 196      45.510  32.330  37.137  1.00  0.00           H0.      0
ATOM   3042  C   SER A 196      41.793  31.428  36.491  1.00  0.00           C0.      0
ATOM   3043  O   SER A 196      40.989  31.450  37.386  1.00  0.00           O0.      0
ATOM   3044  N   ASP A 197      42.077  30.306  35.855  1.00  0.00           N0.      0
ATOM   3045  H   ASP A 197      42.659  30.356  35.030  1.00  0.00           H0.      0
ATOM   3046  CA  ASP A 197      41.687  28.979  36.254  1.00  0.00           C0.      0
ATOM   3047  HA  ASP A 197      40.706  29.045  36.725  1.00  0.00           H0.      0
ATOM   3048  CB  ASP A 197      41.314  28.129  35.038  1.00  0.00           C0.      0
ATOM   3049  HB2 ASP A 197      42.263  27.978  34.522  1.00  0.00           H0.      0
ATOM   3050  HB3 ASP A 197      41.238  27.077  35.309  1.00  0.00           H0.      0
ATOM   3051  CG  ASP A 197      40.058  28.512  34.248  1.00  0.00           C0.      0
ATOM   3052  OD1 ASP A 197      39.283  29.435  34.567  1.00  0.00           O0.      0
ATOM   3053  OD2 ASP A 197      39.896  27.763  33.235  1.00  0.00           O0.      0
ATOM   3054  C   ASP A 197      42.801  28.438  37.229  1.00  0.00           C0.      0
ATOM   3055  O   ASP A 197      42.571  27.430  37.922  1.00  0.00           O0.      0
ATOM   3056  N   LEU A 198      44.026  28.957  37.240  1.00  0.00           N0.      0
ATOM   3057  H   LEU A 198      44.095  29.818  36.716  1.00  0.00           H0.      0
ATOM   3058  CA  LEU A 198      45.151  28.468  37.998  1.00  0.00           C0.      0
ATOM   3059  HA  LEU A 198      45.167  27.387  37.858  1.00  0.00           H0.      0
ATOM   3060  CB  LEU A 198      46.455  29.105  37.488  1.00  0.00           C0.      0
ATOM   3061  HB2 LEU A 198      46.546  30.179  37.651  1.00  0.00           H0.      0
ATOM   3062  HB3 LEU A 198      47.221  28.683  38.138  1.00  0.00           H0.      0
ATOM   3063  CG  LEU A 198      46.706  28.858  35.995  1.00  0.00           C0.      0
ATOM   3064  HG  LEU A 198      45.842  29.167  35.407  1.00  0.00           H0.      0
ATOM   3065  CD1 LEU A 198      47.914  29.766  35.596  1.00  0.00           C0.      0
ATOM   3066 HD11 LEU A 198      48.225  29.538  34.576  1.00  0.00           H0.      0
ATOM   3067 HD12 LEU A 198      47.736  30.841  35.573  1.00  0.00           H0.      0
ATOM   3068 HD13 LEU A 198      48.715  29.500  36.287  1.00  0.00           H0.      0
ATOM   3069  CD2 LEU A 198      46.959  27.364  35.774  1.00  0.00           C0.      0
ATOM   3070 HD21 LEU A 198      46.009  26.831  35.723  1.00  0.00           H0.      0
ATOM   3071 HD22 LEU A 198      47.498  27.219  34.837  1.00  0.00           H0.      0
ATOM   3072 HD23 LEU A 198      47.592  26.859  36.504  1.00  0.00           H0.      0
ATOM   3073  C   LEU A 198      44.917  28.660  39.517  1.00  0.00           C0.      0
ATOM   3074  O   LEU A 198      45.428  27.897  40.339  1.00  0.00           O0.      0
ATOM   3075  N   THR A 199      44.068  29.663  39.834  1.00  0.00           N0.      0
ATOM   3076  H   THR A 199      43.786  30.380  39.182  1.00  0.00           H0.      0
ATOM   3077  CA  THR A 199      43.809  29.985  41.205  1.00  0.00           C0.      0
ATOM   3078  HA  THR A 199      44.708  29.878  41.812  1.00  0.00           H0.      0
ATOM   3079  CB  THR A 199      43.465  31.469  41.274  1.00  0.00           C0.      0
ATOM   3080  HB  THR A 199      42.461  31.622  40.878  1.00  0.00           H0.      0
ATOM   3081  CG2 THR A 199      43.631  32.053  42.793  1.00  0.00           C0.      0
ATOM   3082 HG21 THR A 199      44.701  32.009  42.995  1.00  0.00           H0.      0
ATOM   3083 HG22 THR A 199      43.283  33.080  42.904  1.00  0.00           H0.      0
ATOM   3084 HG23 THR A 199      43.013  31.454  43.462  1.00  0.00           H0.      0
ATOM   3085  OG1 THR A 199      44.317  32.341  40.573  1.00  0.00           O0.      0
ATOM   3086  HG1 THR A 199      43.853  33.182  40.571  1.00  0.00           H0.      0
ATOM   3087  C   THR A 199      42.718  29.223  41.909  1.00  0.00           C0.      0
ATOM   3088  O   THR A 199      41.602  29.231  41.469  1.00  0.00           O0.      0
ATOM   3089  N   LYS A 200      43.093  28.604  43.064  1.00  0.00           N0.      0
ATOM   3090  H   LYS A 200      44.022  28.806  43.405  1.00  0.00           H0.      0
ATOM   3091  CA  LYS A 200      42.171  27.955  43.941  1.00  0.00           C0.      0
ATOM   3092  HA  LYS A 200      41.786  27.153  43.310  1.00  0.00           H0.      0
ATOM   3093  CB  LYS A 200      42.886  27.320  45.225  1.00  0.00           C0.      0
ATOM   3094  HB2 LYS A 200      43.514  28.072  45.703  1.00  0.00           H0.      0
ATOM   3095  HB3 LYS A 200      42.074  27.022  45.888  1.00  0.00           H0.      0
ATOM   3096  CG  LYS A 200      43.855  26.144  44.846  1.00  0.00           C0.      0
ATOM   3097  HG2 LYS A 200      44.733  26.462  44.284  1.00  0.00           H0.      0
ATOM   3098  HG3 LYS A 200      44.307  25.874  45.800  1.00  0.00           H0.      0
ATOM   3099  CD  LYS A 200      43.119  24.970  44.069  1.00  0.00           C0.      0
ATOM   3100  HD2 LYS A 200      42.209  24.696  44.603  1.00  0.00           H0.      0
ATOM   3101  HD3 LYS A 200      42.939  25.223  43.025  1.00  0.00           H0.      0
ATOM   3102  CE  LYS A 200      43.999  23.745  43.989  1.00  0.00           C0.      0
ATOM   3103  HE2 LYS A 200      44.997  24.117  43.757  1.00  0.00           H0.      0
ATOM   3104  HE3 LYS A 200      44.098  23.339  44.995  1.00  0.00           H0.      0
ATOM   3105  NZ  LYS A 200      43.548  22.767  43.013  1.00  0.00           N0.      0
ATOM   3106  HZ1 LYS A 200      44.189  21.987  42.996  1.00  0.00           H0.      0
ATOM   3107  HZ2 LYS A 200      42.593  22.486  43.184  1.00  0.00           H0.      0
ATOM   3108  HZ3 LYS A 200      43.543  23.108  42.063  1.00  0.00           H0.      0
ATOM   3109  C   LYS A 200      40.956  28.857  44.401  1.00  0.00           C0.      0
ATOM   3110  O   LYS A 200      40.963  30.048  44.278  1.00  0.00           O0.      0
ATOM   3111  N   ASP A 201      39.987  28.230  45.090  1.00  0.00           N0.      0
ATOM   3112  H   ASP A 201      40.017  27.221  45.099  1.00  0.00           H0.      0
ATOM   3113  CA  ASP A 201      38.997  28.833  45.940  1.00  0.00           C0.      0
ATOM   3114  HA  ASP A 201      38.489  29.553  45.298  1.00  0.00           H0.      0
ATOM   3115  CB  ASP A 201      38.029  27.724  46.471  1.00  0.00           C0.      0
ATOM   3116  HB2 ASP A 201      37.315  28.214  47.132  1.00  0.00           H0.      0
ATOM   3117  HB3 ASP A 201      37.454  27.367  45.616  1.00  0.00           H0.      0
ATOM   3118  CG  ASP A 201      38.637  26.424  47.071  1.00  0.00           C0.      0
ATOM   3119  OD1 ASP A 201      39.846  26.268  47.048  1.00  0.00           O0.      0
ATOM   3120  OD2 ASP A 201      37.891  25.605  47.647  1.00  0.00           O0.      0
ATOM   3121  C   ASP A 201      39.528  29.590  47.205  1.00  0.00           C0.      0
ATOM   3122  O   ASP A 201      40.472  29.077  47.920  1.00  0.00           O0.      0
ATOM   3123  N   ILE A 202      39.064  30.827  47.335  1.00  0.00           N0.      0
ATOM   3124  H   ILE A 202      38.453  31.097  46.578  1.00  0.00           H0.      0
ATOM   3125  CA  ILE A 202      39.661  31.901  48.151  1.00  0.00           C0.      0
ATOM   3126  HA  ILE A 202      40.741  31.782  48.239  1.00  0.00           H0.      0
ATOM   3127  CB  ILE A 202      39.532  33.237  47.369  1.00  0.00           C0.      0
ATOM   3128  HB  ILE A 202      38.477  33.483  47.249  1.00  0.00           H0.      0
ATOM   3129  CG2 ILE A 202      40.271  34.329  48.149  1.00  0.00           C0.      0
ATOM   3130 HG21 ILE A 202      39.742  34.465  49.092  1.00  0.00           H0.      0
ATOM   3131 HG22 ILE A 202      41.308  34.090  48.387  1.00  0.00           H0.      0
ATOM   3132 HG23 ILE A 202      40.056  35.304  47.711  1.00  0.00           H0.      0
ATOM   3133  CG1 ILE A 202      40.370  33.052  45.982  1.00  0.00           C0.      0
ATOM   3134 HG12 ILE A 202      41.446  33.039  46.155  1.00  0.00           H0.      0
ATOM   3135 HG13 ILE A 202      40.204  32.067  45.546  1.00  0.00           H0.      0
ATOM   3136  CD1 ILE A 202      39.947  34.039  44.876  1.00  0.00           C0.      0
ATOM   3137 HD11 ILE A 202      40.042  35.063  45.237  1.00  0.00           H0.      0
ATOM   3138 HD12 ILE A 202      40.697  33.946  44.090  1.00  0.00           H0.      0
ATOM   3139 HD13 ILE A 202      38.953  33.803  44.497  1.00  0.00           H0.      0
ATOM   3140  C   ILE A 202      39.008  31.946  49.546  1.00  0.00           C0.      0
ATOM   3141  O   ILE A 202      37.848  32.234  49.664  1.00  0.00           O0.      0
ATOM   3142  N   THR A 203      39.849  31.619  50.560  1.00  0.00           N0.      0
ATOM   3143  H   THR A 203      40.821  31.452  50.341  1.00  0.00           H0.      0
ATOM   3144  CA  THR A 203      39.566  31.787  52.037  1.00  0.00           C0.      0
ATOM   3145  HA  THR A 203      38.568  31.423  52.282  1.00  0.00           H0.      0
ATOM   3146  CB  THR A 203      40.547  30.842  52.836  1.00  0.00           C0.      0
ATOM   3147  HB  THR A 203      41.549  31.259  52.739  1.00  0.00           H0.      0
ATOM   3148  CG2 THR A 203      40.243  30.646  54.317  1.00  0.00           C0.      0
ATOM   3149 HG21 THR A 203      40.869  29.882  54.777  1.00  0.00           H0.      0
ATOM   3150 HG22 THR A 203      40.457  31.542  54.899  1.00  0.00           H0.      0
ATOM   3151 HG23 THR A 203      39.197  30.362  54.433  1.00  0.00           H0.      0
ATOM   3152  OG1 THR A 203      40.517  29.529  52.215  1.00  0.00           O0.      0
ATOM   3153  HG1 THR A 203      39.650  29.123  52.272  1.00  0.00           H0.      0
ATOM   3154  C   THR A 203      39.685  33.193  52.668  1.00  0.00           C0.      0
ATOM   3155  O   THR A 203      40.592  33.959  52.284  1.00  0.00           O0.      0
ATOM   3156  N   THR A 204      38.882  33.522  53.657  1.00  0.00           N0.      0
ATOM   3157  H   THR A 204      38.194  32.826  53.907  1.00  0.00           H0.      0
ATOM   3158  CA  THR A 204      38.787  34.879  54.326  1.00  0.00           C0.      0
ATOM   3159  HA  THR A 204      39.616  35.450  53.910  1.00  0.00           H0.      0
ATOM   3160  CB  THR A 204      37.487  35.494  53.906  1.00  0.00           C0.      0
ATOM   3161  HB  THR A 204      37.503  36.532  54.238  1.00  0.00           H0.      0
ATOM   3162  CG2 THR A 204      37.101  35.428  52.455  1.00  0.00           C0.      0
ATOM   3163 HG21 THR A 204      37.742  36.097  51.880  1.00  0.00           H0.      0
ATOM   3164 HG22 THR A 204      37.033  34.433  52.014  1.00  0.00           H0.      0
ATOM   3165 HG23 THR A 204      36.139  35.938  52.501  1.00  0.00           H0.      0
ATOM   3166  OG1 THR A 204      36.391  34.895  54.582  1.00  0.00           O0.      0
ATOM   3167  HG1 THR A 204      36.303  34.054  54.127  1.00  0.00           H0.      0
ATOM   3168  C   THR A 204      38.907  34.735  55.869  1.00  0.00           C0.      0
ATOM   3169  O   THR A 204      38.494  33.769  56.472  1.00  0.00           O0.      0
ATOM   3170  N   SER A 205      39.349  35.828  56.501  1.00  0.00           N0.      0
ATOM   3171  H   SER A 205      39.728  36.594  55.961  1.00  0.00           H0.      0
ATOM   3172  CA  SER A 205      39.463  35.974  57.934  1.00  0.00           C0.      0
ATOM   3173  HA  SER A 205      38.595  35.640  58.503  1.00  0.00           H0.      0
ATOM   3174  CB  SER A 205      40.784  35.328  58.305  1.00  0.00           C0.      0
ATOM   3175  HB2 SER A 205      40.699  34.315  57.913  1.00  0.00           H0.      0
ATOM   3176  HB3 SER A 205      41.601  35.760  57.726  1.00  0.00           H0.      0
ATOM   3177  OG  SER A 205      41.018  35.409  59.750  1.00  0.00           O0.      0
ATOM   3178  HG  SER A 205      40.437  34.772  60.171  1.00  0.00           H0.      0
ATOM   3179  C   SER A 205      39.600  37.477  58.236  1.00  0.00           C0.      0
ATOM   3180  O   SER A 205      39.988  38.292  57.426  1.00  0.00           O0.      0
ATOM   3181  N   VAL A 206      39.071  37.862  59.371  1.00  0.00           N0.      0
ATOM   3182  H   VAL A 206      38.762  37.191  60.060  1.00  0.00           H0.      0
ATOM   3183  CA  VAL A 206      38.886  39.271  59.740  1.00  0.00           C0.      0
ATOM   3184  HA  VAL A 206      39.453  39.885  59.040  1.00  0.00           H0.      0
ATOM   3185  CB  VAL A 206      37.386  39.603  59.678  1.00  0.00           C0.      0
ATOM   3186  HB  VAL A 206      36.870  39.037  60.454  1.00  0.00           H0.      0
ATOM   3187  CG1 VAL A 206      37.003  41.056  60.110  1.00  0.00           C0.      0
ATOM   3188 HG11 VAL A 206      37.227  41.200  61.167  1.00  0.00           H0.      0
ATOM   3189 HG12 VAL A 206      37.534  41.825  59.551  1.00  0.00           H0.      0
ATOM   3190 HG13 VAL A 206      35.919  41.168  60.136  1.00  0.00           H0.      0
ATOM   3191  CG2 VAL A 206      36.735  39.225  58.403  1.00  0.00           C0.      0
ATOM   3192 HG21 VAL A 206      37.270  39.631  57.545  1.00  0.00           H0.      0
ATOM   3193 HG22 VAL A 206      36.701  38.152  58.216  1.00  0.00           H0.      0
ATOM   3194 HG23 VAL A 206      35.741  39.662  58.302  1.00  0.00           H0.      0
ATOM   3195  C   VAL A 206      39.435  39.475  61.102  1.00  0.00           C0.      0
ATOM   3196  O   VAL A 206      39.555  38.563  61.896  1.00  0.00           O0.      0
ATOM   3197  N   LEU A 207      39.648  40.747  61.489  1.00  0.00           N0.      0
ATOM   3198  H   LEU A 207      39.508  41.519  60.854  1.00  0.00           H0.      0
ATOM   3199  CA  LEU A 207      40.305  41.145  62.759  1.00  0.00           C0.      0
ATOM   3200  HA  LEU A 207      40.083  40.405  63.528  1.00  0.00           H0.      0
ATOM   3201  CB  LEU A 207      41.840  41.311  62.482  1.00  0.00           C0.      0
ATOM   3202  HB2 LEU A 207      41.937  42.182  61.835  1.00  0.00           H0.      0
ATOM   3203  HB3 LEU A 207      42.261  41.574  63.452  1.00  0.00           H0.      0
ATOM   3204  CG  LEU A 207      42.707  40.113  61.989  1.00  0.00           C0.      0
ATOM   3205  HG  LEU A 207      42.298  39.678  61.077  1.00  0.00           H0.      0
ATOM   3206  CD1 LEU A 207      44.081  40.556  61.577  1.00  0.00           C0.      0
ATOM   3207 HD11 LEU A 207      44.628  40.996  62.410  1.00  0.00           H0.      0
ATOM   3208 HD12 LEU A 207      44.603  39.738  61.081  1.00  0.00           H0.      0
ATOM   3209 HD13 LEU A 207      44.002  41.367  60.853  1.00  0.00           H0.      0
ATOM   3210  CD2 LEU A 207      42.829  38.985  62.991  1.00  0.00           C0.      0
ATOM   3211 HD21 LEU A 207      43.279  39.473  63.856  1.00  0.00           H0.      0
ATOM   3212 HD22 LEU A 207      41.820  38.660  63.242  1.00  0.00           H0.      0
ATOM   3213 HD23 LEU A 207      43.307  38.063  62.661  1.00  0.00           H0.      0
ATOM   3214  C   LEU A 207      39.697  42.450  63.269  1.00  0.00           C0.      0
ATOM   3215  O   LEU A 207      39.229  43.291  62.502  1.00  0.00           O0.      0
ATOM   3216  N   THR A 208      39.656  42.622  64.592  1.00  0.00           N0.      0
ATOM   3217  H   THR A 208      40.184  41.977  65.162  1.00  0.00           H0.      0
ATOM   3218  CA  THR A 208      38.949  43.791  65.296  1.00  0.00           C0.      0
ATOM   3219  HA  THR A 208      38.657  44.480  64.503  1.00  0.00           H0.      0
ATOM   3220  CB  THR A 208      37.674  43.348  66.004  1.00  0.00           C0.      0
ATOM   3221  HB  THR A 208      37.158  44.146  66.539  1.00  0.00           H0.      0
ATOM   3222  CG2 THR A 208      36.662  42.672  65.053  1.00  0.00           C0.      0
ATOM   3223 HG21 THR A 208      36.215  43.374  64.349  1.00  0.00           H0.      0
ATOM   3224 HG22 THR A 208      37.234  41.895  64.546  1.00  0.00           H0.      0
ATOM   3225 HG23 THR A 208      35.786  42.414  65.648  1.00  0.00           H0.      0
ATOM   3226  OG1 THR A 208      37.864  42.421  66.993  1.00  0.00           O0.      0
ATOM   3227  HG1 THR A 208      38.200  42.961  67.711  1.00  0.00           H0.      0
ATOM   3228  C   THR A 208      39.842  44.685  66.169  1.00  0.00           C0.      0
ATOM   3229  O   THR A 208      40.778  44.168  66.795  1.00  0.00           O0.      0
ATOM   3230  N   VAL A 209      39.491  45.947  66.260  1.00  0.00           N0.      0
ATOM   3231  H   VAL A 209      38.633  46.294  65.855  1.00  0.00           H0.      0
ATOM   3232  CA  VAL A 209      39.860  46.769  67.410  1.00  0.00           C0.      0
ATOM   3233  HA  VAL A 209      40.484  46.180  68.082  1.00  0.00           H0.      0
ATOM   3234  CB  VAL A 209      40.667  48.025  67.104  1.00  0.00           C0.      0
ATOM   3235  HB  VAL A 209      40.091  48.744  66.521  1.00  0.00           H0.      0
ATOM   3236  CG1 VAL A 209      40.993  48.882  68.410  1.00  0.00           C0.      0
ATOM   3237 HG11 VAL A 209      40.040  49.093  68.896  1.00  0.00           H0.      0
ATOM   3238 HG12 VAL A 209      41.583  48.329  69.140  1.00  0.00           H0.      0
ATOM   3239 HG13 VAL A 209      41.495  49.812  68.143  1.00  0.00           H0.      0
ATOM   3240  CG2 VAL A 209      41.882  47.557  66.284  1.00  0.00           C0.      0
ATOM   3241 HG21 VAL A 209      41.684  47.314  65.240  1.00  0.00           H0.      0
ATOM   3242 HG22 VAL A 209      42.634  48.346  66.312  1.00  0.00           H0.      0
ATOM   3243 HG23 VAL A 209      42.113  46.554  66.644  1.00  0.00           H0.      0
ATOM   3244  C   VAL A 209      38.529  47.095  68.110  1.00  0.00           C0.      0
ATOM   3245  O   VAL A 209      37.527  47.483  67.439  1.00  0.00           O0.      0
ATOM   3246  N   ASN A 210      38.392  46.881  69.444  1.00  0.00           N0.      0
ATOM   3247  H   ASN A 210      39.222  46.538  69.907  1.00  0.00           H0.      0
ATOM   3248  CA  ASN A 210      37.267  47.156  70.318  1.00  0.00           C0.      0
ATOM   3249  HA  ASN A 210      37.340  46.676  71.294  1.00  0.00           H0.      0
ATOM   3250  CB  ASN A 210      37.182  48.655  70.657  1.00  0.00           C0.      0
ATOM   3251  HB2 ASN A 210      38.097  49.023  71.122  1.00  0.00           H0.      0
ATOM   3252  HB3 ASN A 210      36.954  49.240  69.766  1.00  0.00           H0.      0
ATOM   3253  CG  ASN A 210      35.928  48.989  71.533  1.00  0.00           C0.      0
ATOM   3254  OD1 ASN A 210      35.205  48.176  72.094  1.00  0.00           O0.      0
ATOM   3255  ND2 ASN A 210      35.679  50.254  71.655  1.00  0.00           N0.      0
ATOM   3256 HD21 ASN A 210      34.823  50.550  72.101  1.00  0.00           H0.      0
ATOM   3257 HD22 ASN A 210      36.323  50.946  71.300  1.00  0.00           H0.      0
ATOM   3258  C   ASN A 210      35.965  46.608  69.660  1.00  0.00           C0.      0
ATOM   3259  O   ASN A 210      35.005  47.335  69.421  1.00  0.00           O0.      0
ATOM   3260  N   ASN A 211      35.999  45.372  69.215  1.00  0.00           N0.      0
ATOM   3261  H   ASN A 211      36.851  44.847  69.349  1.00  0.00           H0.      0
ATOM   3262  CA  ASN A 211      34.787  44.655  68.625  1.00  0.00           C0.      0
ATOM   3263  HA  ASN A 211      35.076  43.608  68.541  1.00  0.00           H0.      0
ATOM   3264  CB  ASN A 211      33.602  44.553  69.620  1.00  0.00           C0.      0
ATOM   3265  HB2 ASN A 211      33.027  45.476  69.695  1.00  0.00           H0.      0
ATOM   3266  HB3 ASN A 211      32.908  43.825  69.201  1.00  0.00           H0.      0
ATOM   3267  CG  ASN A 211      34.118  44.102  70.948  1.00  0.00           C0.      0
ATOM   3268  OD1 ASN A 211      34.482  42.976  71.204  1.00  0.00           O0.      0
ATOM   3269  ND2 ASN A 211      34.208  44.980  71.911  1.00  0.00           N0.      0
ATOM   3270 HD21 ASN A 211      34.497  44.738  72.848  1.00  0.00           H0.      0
ATOM   3271 HD22 ASN A 211      34.088  45.947  71.645  1.00  0.00           H0.      0
ATOM   3272  C   ASN A 211      34.419  45.013  67.186  1.00  0.00           C0.      0
ATOM   3273  O   ASN A 211      33.848  44.089  66.531  1.00  0.00           O0.      0
ATOM   3274  N   LYS A 212      34.771  46.148  66.625  1.00  0.00           N0.      0
ATOM   3275  H   LYS A 212      35.226  46.858  67.180  1.00  0.00           H0.      0
ATOM   3276  CA  LYS A 212      34.638  46.553  65.180  1.00  0.00           C0.      0
ATOM   3277  HA  LYS A 212      33.717  46.083  64.834  1.00  0.00           H0.      0
ATOM   3278  CB  LYS A 212      34.386  48.073  65.022  1.00  0.00           C0.      0
ATOM   3279  HB2 LYS A 212      35.176  48.687  65.452  1.00  0.00           H0.      0
ATOM   3280  HB3 LYS A 212      34.358  48.280  63.952  1.00  0.00           H0.      0
ATOM   3281  CG  LYS A 212      33.170  48.631  65.732  1.00  0.00           C0.      0
ATOM   3282  HG2 LYS A 212      33.111  48.215  66.737  1.00  0.00           H0.      0
ATOM   3283  HG3 LYS A 212      33.309  49.711  65.742  1.00  0.00           H0.      0
ATOM   3284  CD  LYS A 212      31.866  48.159  64.996  1.00  0.00           C0.      0
ATOM   3285  HD2 LYS A 212      31.881  48.592  63.996  1.00  0.00           H0.      0
ATOM   3286  HD3 LYS A 212      31.914  47.077  64.875  1.00  0.00           H0.      0
ATOM   3287  CE  LYS A 212      30.630  48.567  65.941  1.00  0.00           C0.      0
ATOM   3288  HE2 LYS A 212      30.690  47.926  66.821  1.00  0.00           H0.      0
ATOM   3289  HE3 LYS A 212      30.746  49.570  66.353  1.00  0.00           H0.      0
ATOM   3290  NZ  LYS A 212      29.302  48.352  65.301  1.00  0.00           N0.      0
ATOM   3291  HZ1 LYS A 212      29.094  48.924  64.495  1.00  0.00           H0.      0
ATOM   3292  HZ2 LYS A 212      29.147  47.380  65.076  1.00  0.00           H0.      0
ATOM   3293  HZ3 LYS A 212      28.624  48.678  65.975  1.00  0.00           H0.      0
ATOM   3294  C   LYS A 212      35.665  45.972  64.300  1.00  0.00           C0.      0
ATOM   3295  O   LYS A 212      36.848  46.061  64.551  1.00  0.00           O0.      0
ATOM   3296  N   ALA A 213      35.234  45.512  63.103  1.00  0.00           N0.      0
ATOM   3297  H   ALA A 213      34.239  45.386  62.985  1.00  0.00           H0.      0
ATOM   3298  CA  ALA A 213      36.183  45.067  62.071  1.00  0.00           C0.      0
ATOM   3299  HA  ALA A 213      36.810  44.230  62.379  1.00  0.00           H0.      0
ATOM   3300  CB  ALA A 213      35.452  44.683  60.869  1.00  0.00           C0.      0
ATOM   3301  HB1 ALA A 213      35.079  43.668  61.008  1.00  0.00           H0.      0
ATOM   3302  HB2 ALA A 213      34.582  45.333  60.781  1.00  0.00           H0.      0
ATOM   3303  HB3 ALA A 213      36.074  44.681  59.973  1.00  0.00           H0.      0
ATOM   3304  C   ALA A 213      37.211  46.122  61.719  1.00  0.00           C0.      0
ATOM   3305  O   ALA A 213      36.935  47.336  61.643  1.00  0.00           O0.      0
ATOM   3306  N   HIE A 214      38.435  45.706  61.526  1.00  0.00           N0.      0
ATOM   3307  H   HIE A 214      38.645  44.726  61.648  1.00  0.00           H0.      0
ATOM   3308  CA  HIE A 214      39.660  46.522  61.473  1.00  0.00           C0.      0
ATOM   3309  HA  HIE A 214      39.439  47.581  61.334  1.00  0.00           H0.      0
ATOM   3310  CB  HIE A 214      40.353  46.504  62.814  1.00  0.00           C0.      0
ATOM   3311  HB2 HIE A 214      39.730  47.022  63.545  1.00  0.00           H0.      0
ATOM   3312  HB3 HIE A 214      40.383  45.478  63.179  1.00  0.00           H0.      0
ATOM   3313  CG  HIE A 214      41.703  47.080  62.757  1.00  0.00           C0.      0
ATOM   3314  ND1 HIE A 214      42.861  46.339  62.544  1.00  0.00           N0.      0
ATOM   3315  CE1 HIE A 214      43.906  47.174  62.523  1.00  0.00           C0.      0
ATOM   3316  HE1 HIE A 214      44.944  46.949  62.717  1.00  0.00           H0.      0
ATOM   3317  NE2 HIE A 214      43.453  48.431  62.628  1.00  0.00           N0.      0
ATOM   3318  HE2 HIE A 214      44.000  49.280  62.665  1.00  0.00           H0.      0
ATOM   3319  CD2 HIE A 214      42.026  48.395  62.658  1.00  0.00           C0.      0
ATOM   3320  HD2 HIE A 214      41.427  49.291  62.725  1.00  0.00           H0.      0
ATOM   3321  C   HIE A 214      40.642  46.213  60.361  1.00  0.00           C0.      0
ATOM   3322  O   HIE A 214      41.089  47.091  59.603  1.00  0.00           O0.      0
ATOM   3323  N   MET A 215      40.980  44.937  60.184  1.00  0.00           N0.      0
ATOM   3324  H   MET A 215      40.568  44.265  60.815  1.00  0.00           H0.      0
ATOM   3325  CA  MET A 215      41.714  44.295  59.166  1.00  0.00           C0.      0
ATOM   3326  HA  MET A 215      41.711  44.919  58.273  1.00  0.00           H0.      0
ATOM   3327  CB  MET A 215      43.220  44.152  59.593  1.00  0.00           C0.      0
ATOM   3328  HB2 MET A 215      43.478  45.032  60.182  1.00  0.00           H0.      0
ATOM   3329  HB3 MET A 215      43.497  43.330  60.254  1.00  0.00           H0.      0
ATOM   3330  CG  MET A 215      44.098  43.964  58.311  1.00  0.00           C0.      0
ATOM   3331  HG2 MET A 215      43.647  43.178  57.705  1.00  0.00           H0.      0
ATOM   3332  HG3 MET A 215      44.196  44.881  57.730  1.00  0.00           H0.      0
ATOM   3333  SD  MET A 215      45.769  43.389  58.783  1.00  0.00           S0.      0
ATOM   3334  CE  MET A 215      46.435  44.817  59.731  1.00  0.00           C0.      0
ATOM   3335  HE1 MET A 215      45.676  45.597  59.785  1.00  0.00           H0.      0
ATOM   3336  HE2 MET A 215      46.701  44.538  60.751  1.00  0.00           H0.      0
ATOM   3337  HE3 MET A 215      47.357  45.169  59.267  1.00  0.00           H0.      0
ATOM   3338  C   MET A 215      40.989  43.002  58.572  1.00  0.00           C0.      0
ATOM   3339  O   MET A 215      40.210  42.446  59.346  1.00  0.00           O0.      0
ATOM   3340  N   VAL A 216      41.203  42.682  57.302  1.00  0.00           N0.      0
ATOM   3341  H   VAL A 216      41.921  43.181  56.796  1.00  0.00           H0.      0
ATOM   3342  CA  VAL A 216      40.644  41.553  56.496  1.00  0.00           C0.      0
ATOM   3343  HA  VAL A 216      40.410  40.761  57.207  1.00  0.00           H0.      0
ATOM   3344  CB  VAL A 216      39.456  42.104  55.636  1.00  0.00           C0.      0
ATOM   3345  HB  VAL A 216      39.806  42.855  54.929  1.00  0.00           H0.      0
ATOM   3346  CG1 VAL A 216      38.891  40.982  54.720  1.00  0.00           C0.      0
ATOM   3347 HG11 VAL A 216      37.955  41.373  54.322  1.00  0.00           H0.      0
ATOM   3348 HG12 VAL A 216      39.632  40.768  53.950  1.00  0.00           H0.      0
ATOM   3349 HG13 VAL A 216      38.642  40.119  55.338  1.00  0.00           H0.      0
ATOM   3350  CG2 VAL A 216      38.205  42.632  56.418  1.00  0.00           C0.      0
ATOM   3351 HG21 VAL A 216      37.456  43.034  55.736  1.00  0.00           H0.      0
ATOM   3352 HG22 VAL A 216      37.710  41.849  56.992  1.00  0.00           H0.      0
ATOM   3353 HG23 VAL A 216      38.624  43.312  57.160  1.00  0.00           H0.      0
ATOM   3354  C   VAL A 216      41.720  40.945  55.635  1.00  0.00           C0.      0
ATOM   3355  O   VAL A 216      42.534  41.721  55.099  1.00  0.00           O0.      0
ATOM   3356  N   THR A 217      41.764  39.633  55.595  1.00  0.00           N0.      0
ATOM   3357  H   THR A 217      41.029  39.103  56.041  1.00  0.00           H0.      0
ATOM   3358  CA  THR A 217      42.858  38.907  54.943  1.00  0.00           C0.      0
ATOM   3359  HA  THR A 217      43.321  39.656  54.302  1.00  0.00           H0.      0
ATOM   3360  CB  THR A 217      43.851  38.320  55.936  1.00  0.00           C0.      0
ATOM   3361  HB  THR A 217      44.703  37.969  55.354  1.00  0.00           H0.      0
ATOM   3362  CG2 THR A 217      44.438  39.371  56.912  1.00  0.00           C0.      0
ATOM   3363 HG21 THR A 217      44.871  40.225  56.391  1.00  0.00           H0.      0
ATOM   3364 HG22 THR A 217      43.674  39.717  57.609  1.00  0.00           H0.      0
ATOM   3365 HG23 THR A 217      45.160  38.931  57.600  1.00  0.00           H0.      0
ATOM   3366  OG1 THR A 217      43.280  37.229  56.667  1.00  0.00           O0.      0
ATOM   3367  HG1 THR A 217      43.049  36.544  56.035  1.00  0.00           H0.      0
ATOM   3368  C   THR A 217      42.257  37.824  54.003  1.00  0.00           C0.      0
ATOM   3369  O   THR A 217      41.224  37.183  54.290  1.00  0.00           O0.      0
ATOM   3370  N   LEU A 218      42.929  37.681  52.826  1.00  0.00           N0.      0
ATOM   3371  H   LEU A 218      43.687  38.299  52.574  1.00  0.00           H0.      0
ATOM   3372  CA  LEU A 218      42.547  36.697  51.834  1.00  0.00           C0.      0
ATOM   3373  HA  LEU A 218      41.825  36.051  52.333  1.00  0.00           H0.      0
ATOM   3374  CB  LEU A 218      41.883  37.214  50.545  1.00  0.00           C0.      0
ATOM   3375  HB2 LEU A 218      42.565  37.927  50.079  1.00  0.00           H0.      0
ATOM   3376  HB3 LEU A 218      41.768  36.375  49.859  1.00  0.00           H0.      0
ATOM   3377  CG  LEU A 218      40.593  38.023  50.513  1.00  0.00           C0.      0
ATOM   3378  HG  LEU A 218      39.837  37.359  50.932  1.00  0.00           H0.      0
ATOM   3379  CD1 LEU A 218      40.630  39.373  51.323  1.00  0.00           C0.      0
ATOM   3380 HD11 LEU A 218      39.618  39.759  51.446  1.00  0.00           H0.      0
ATOM   3381 HD12 LEU A 218      40.984  39.242  52.346  1.00  0.00           H0.      0
ATOM   3382 HD13 LEU A 218      41.340  40.050  50.848  1.00  0.00           H0.      0
ATOM   3383  CD2 LEU A 218      40.018  38.346  49.142  1.00  0.00           C0.      0
ATOM   3384 HD21 LEU A 218      40.454  39.258  48.734  1.00  0.00           H0.      0
ATOM   3385 HD22 LEU A 218      40.259  37.493  48.508  1.00  0.00           H0.      0
ATOM   3386 HD23 LEU A 218      38.932  38.433  49.162  1.00  0.00           H0.      0
ATOM   3387  C   LEU A 218      43.748  35.779  51.577  1.00  0.00           C0.      0
ATOM   3388  O   LEU A 218      44.840  36.290  51.365  1.00  0.00           O0.      0
ATOM   3389  N   ASP A 219      43.471  34.486  51.535  1.00  0.00           N0.      0
ATOM   3390  H   ASP A 219      42.500  34.218  51.618  1.00  0.00           H0.      0
ATOM   3391  CA  ASP A 219      44.484  33.389  51.288  1.00  0.00           C0.      0
ATOM   3392  HA  ASP A 219      45.488  33.811  51.314  1.00  0.00           H0.      0
ATOM   3393  CB  ASP A 219      44.414  32.244  52.347  1.00  0.00           C0.      0
ATOM   3394  HB2 ASP A 219      43.383  31.895  52.278  1.00  0.00           H0.      0
ATOM   3395  HB3 ASP A 219      45.023  31.377  52.091  1.00  0.00           H0.      0
ATOM   3396  CG  ASP A 219      44.570  32.578  53.793  1.00  0.00           C0.      0
ATOM   3397  OD1 ASP A 219      44.509  31.704  54.698  1.00  0.00           O0.      0
ATOM   3398  OD2 ASP A 219      44.932  33.725  54.144  1.00  0.00           O0.      0
ATOM   3399  C   ASP A 219      44.227  32.861  49.873  1.00  0.00           C0.      0
ATOM   3400  O   ASP A 219      43.091  32.326  49.628  1.00  0.00           O0.      0
ATOM   3401  N   TYR A 220      45.253  32.962  49.006  1.00  0.00           N0.      0
ATOM   3402  H   TYR A 220      46.019  33.515  49.363  1.00  0.00           H0.      0
ATOM   3403  CA  TYR A 220      45.191  32.530  47.584  1.00  0.00           C0.      0
ATOM   3404  HA  TYR A 220      44.165  32.326  47.276  1.00  0.00           H0.      0
ATOM   3405  CB  TYR A 220      45.427  33.687  46.702  1.00  0.00           C0.      0
ATOM   3406  HB2 TYR A 220      46.477  33.928  46.867  1.00  0.00           H0.      0
ATOM   3407  HB3 TYR A 220      45.327  33.412  45.652  1.00  0.00           H0.      0
ATOM   3408  CG  TYR A 220      44.629  34.941  46.946  1.00  0.00           C0.      0
ATOM   3409  CD1 TYR A 220      45.130  35.913  47.847  1.00  0.00           C0.      0
ATOM   3410  HD1 TYR A 220      46.038  35.826  48.425  1.00  0.00           H0.      0
ATOM   3411  CE1 TYR A 220      44.412  37.119  48.037  1.00  0.00           C0.      0
ATOM   3412  HE1 TYR A 220      44.700  37.896  48.729  1.00  0.00           H0.      0
ATOM   3413  CZ  TYR A 220      43.259  37.444  47.268  1.00  0.00           C0.      0
ATOM   3414  OH  TYR A 220      42.613  38.639  47.346  1.00  0.00           O0.      0
ATOM   3415  HH  TYR A 220      42.160  38.758  46.508  1.00  0.00           H0.      0
ATOM   3416  CE2 TYR A 220      42.721  36.452  46.398  1.00  0.00           C0.      0
ATOM   3417  HE2 TYR A 220      41.955  36.728  45.689  1.00  0.00           H0.      0
ATOM   3418  CD2 TYR A 220      43.409  35.302  46.216  1.00  0.00           C0.      0
ATOM   3419  HD2 TYR A 220      43.102  34.619  45.438  1.00  0.00           H0.      0
ATOM   3420  C   TYR A 220      46.243  31.455  47.305  1.00  0.00           C0.      0
ATOM   3421  O   TYR A 220      47.263  31.331  48.020  1.00  0.00           O0.      0
ATOM   3422  N   THR A 221      45.974  30.624  46.258  1.00  0.00           N0.      0
ATOM   3423  H   THR A 221      45.084  30.703  45.787  1.00  0.00           H0.      0
ATOM   3424  CA  THR A 221      46.933  29.548  45.702  1.00  0.00           C0.      0
ATOM   3425  HA  THR A 221      47.959  29.789  45.978  1.00  0.00           H0.      0
ATOM   3426  CB  THR A 221      46.640  28.237  46.362  1.00  0.00           C0.      0
ATOM   3427  HB  THR A 221      45.619  27.988  46.071  1.00  0.00           H0.      0
ATOM   3428  CG2 THR A 221      47.508  27.105  45.828  1.00  0.00           C0.      0
ATOM   3429 HG21 THR A 221      47.517  26.173  46.394  1.00  0.00           H0.      0
ATOM   3430 HG22 THR A 221      47.224  26.923  44.791  1.00  0.00           H0.      0
ATOM   3431 HG23 THR A 221      48.555  27.406  45.879  1.00  0.00           H0.      0
ATOM   3432  OG1 THR A 221      46.873  28.291  47.770  1.00  0.00           O0.      0
ATOM   3433  HG1 THR A 221      46.736  29.214  47.996  1.00  0.00           H0.      0
ATOM   3434  C   THR A 221      46.874  29.432  44.194  1.00  0.00           C0.      0
ATOM   3435  O   THR A 221      45.759  29.280  43.679  1.00  0.00           O0.      0
ATOM   3436  N   VAL A 222      48.023  29.468  43.579  1.00  0.00           N0.      0
ATOM   3437  H   VAL A 222      48.910  29.485  44.062  1.00  0.00           H0.      0
ATOM   3438  CA  VAL A 222      48.121  29.556  42.126  1.00  0.00           C0.      0
ATOM   3439  HA  VAL A 222      47.173  29.328  41.639  1.00  0.00           H0.      0
ATOM   3440  CB  VAL A 222      48.445  31.018  41.700  1.00  0.00           C0.      0
ATOM   3441  HB  VAL A 222      49.521  31.164  41.608  1.00  0.00           H0.      0
ATOM   3442  CG1 VAL A 222      47.976  31.298  40.279  1.00  0.00           C0.      0
ATOM   3443 HG11 VAL A 222      46.894  31.292  40.150  1.00  0.00           H0.      0
ATOM   3444 HG12 VAL A 222      48.221  32.324  40.004  1.00  0.00           H0.      0
ATOM   3445 HG13 VAL A 222      48.433  30.628  39.550  1.00  0.00           H0.      0
ATOM   3446  CG2 VAL A 222      47.775  32.150  42.533  1.00  0.00           C0.      0
ATOM   3447 HG21 VAL A 222      47.969  33.104  42.043  1.00  0.00           H0.      0
ATOM   3448 HG22 VAL A 222      46.703  31.969  42.615  1.00  0.00           H0.      0
ATOM   3449 HG23 VAL A 222      48.224  32.137  43.526  1.00  0.00           H0.      0
ATOM   3450  C   VAL A 222      49.131  28.579  41.637  1.00  0.00           C0.      0
ATOM   3451  O   VAL A 222      50.258  28.546  42.146  1.00  0.00           O0.      0
ATOM   3452  N   GLN A 223      48.742  27.766  40.616  1.00  0.00           N0.      0
ATOM   3453  H   GLN A 223      47.839  27.982  40.217  1.00  0.00           H0.      0
ATOM   3454  CA  GLN A 223      49.420  26.730  39.986  1.00  0.00           C0.      0
ATOM   3455  HA  GLN A 223      49.900  26.211  40.816  1.00  0.00           H0.      0
ATOM   3456  CB  GLN A 223      48.381  25.884  39.320  1.00  0.00           C0.      0
ATOM   3457  HB2 GLN A 223      47.803  25.426  40.122  1.00  0.00           H0.      0
ATOM   3458  HB3 GLN A 223      47.774  26.612  38.783  1.00  0.00           H0.      0
ATOM   3459  CG  GLN A 223      48.869  24.820  38.266  1.00  0.00           C0.      0
ATOM   3460  HG2 GLN A 223      48.038  24.812  37.560  1.00  0.00           H0.      0
ATOM   3461  HG3 GLN A 223      49.805  25.116  37.792  1.00  0.00           H0.      0
ATOM   3462  CD  GLN A 223      48.957  23.465  38.853  1.00  0.00           C0.      0
ATOM   3463  OE1 GLN A 223      48.164  22.598  38.598  1.00  0.00           O0.      0
ATOM   3464  NE2 GLN A 223      49.981  23.114  39.561  1.00  0.00           N0.      0
ATOM   3465 HE21 GLN A 223      49.917  22.301  40.157  1.00  0.00           H0.      0
ATOM   3466 HE22 GLN A 223      50.716  23.792  39.708  1.00  0.00           H0.      0
ATOM   3467  C   GLN A 223      50.551  27.219  39.027  1.00  0.00           C0.      0
ATOM   3468  O   GLN A 223      50.298  28.007  38.118  1.00  0.00           O0.      0
ATOM   3469  N   VAL A 224      51.812  26.800  39.221  1.00  0.00           N0.      0
ATOM   3470  H   VAL A 224      52.057  26.216  40.008  1.00  0.00           H0.      0
ATOM   3471  CA  VAL A 224      53.017  27.204  38.473  1.00  0.00           C0.      0
ATOM   3472  HA  VAL A 224      52.741  27.909  37.689  1.00  0.00           H0.      0
ATOM   3473  CB  VAL A 224      53.863  28.179  39.328  1.00  0.00           C0.      0
ATOM   3474  HB  VAL A 224      53.275  29.096  39.341  1.00  0.00           H0.      0
ATOM   3475  CG1 VAL A 224      54.149  27.597  40.653  1.00  0.00           C0.      0
ATOM   3476 HG11 VAL A 224      53.333  27.232  41.277  1.00  0.00           H0.      0
ATOM   3477 HG12 VAL A 224      54.845  26.772  40.498  1.00  0.00           H0.      0
ATOM   3478 HG13 VAL A 224      54.598  28.358  41.291  1.00  0.00           H0.      0
ATOM   3479  CG2 VAL A 224      55.240  28.647  38.803  1.00  0.00           C0.      0
ATOM   3480 HG21 VAL A 224      55.713  29.353  39.486  1.00  0.00           H0.      0
ATOM   3481 HG22 VAL A 224      55.853  27.746  38.779  1.00  0.00           H0.      0
ATOM   3482 HG23 VAL A 224      55.100  29.116  37.829  1.00  0.00           H0.      0
ATOM   3483  C   VAL A 224      53.792  25.971  37.948  1.00  0.00           C0.      0
ATOM   3484  O   VAL A 224      53.846  25.012  38.717  1.00  0.00           O0.      0
ATOM   3485  N   PRO A 225      54.440  26.064  36.773  1.00  0.00           N0.      0
ATOM   3486  CD  PRO A 225      54.279  27.036  35.711  1.00  0.00           C0.      0
ATOM   3487  HD2 PRO A 225      54.861  27.946  35.855  1.00  0.00           H0.      0
ATOM   3488  HD3 PRO A 225      53.242  27.372  35.738  1.00  0.00           H0.      0
ATOM   3489  CG  PRO A 225      54.617  26.291  34.386  1.00  0.00           C0.      0
ATOM   3490  HG2 PRO A 225      54.903  26.922  33.544  1.00  0.00           H0.      0
ATOM   3491  HG3 PRO A 225      53.761  25.652  34.171  1.00  0.00           H0.      0
ATOM   3492  CB  PRO A 225      55.774  25.495  34.872  1.00  0.00           C0.      0
ATOM   3493  HB2 PRO A 225      56.672  26.107  34.958  1.00  0.00           H0.      0
ATOM   3494  HB3 PRO A 225      56.016  24.674  34.197  1.00  0.00           H0.      0
ATOM   3495  CA  PRO A 225      55.341  25.000  36.296  1.00  0.00           C0.      0
ATOM   3496  HA  PRO A 225      54.693  24.135  36.154  1.00  0.00           H0.      0
ATOM   3497  C   PRO A 225      56.629  24.709  37.094  1.00  0.00           C0.      0
ATOM   3498  O   PRO A 225      57.072  25.539  37.829  1.00  0.00           O0.      0
ATOM   3499  N   GLY A 226      57.098  23.504  36.900  1.00  0.00           N0.      0
ATOM   3500  H   GLY A 226      56.610  22.869  36.284  1.00  0.00           H0.      0
ATOM   3501  CA  GLY A 226      58.491  23.150  37.184  1.00  0.00           C0.      0
ATOM   3502  HA2 GLY A 226      58.655  22.278  36.551  1.00  0.00           H0.      0
ATOM   3503  HA3 GLY A 226      59.068  24.019  36.868  1.00  0.00           H0.      0
ATOM   3504  C   GLY A 226      58.883  22.813  38.631  1.00  0.00           C0.      0
ATOM   3505  O   GLY A 226      60.108  22.596  38.973  1.00  0.00           O0.      0
ATOM   3506  N   ALA A 227      57.922  22.857  39.534  1.00  0.00           N0.      0
ATOM   3507  H   ALA A 227      56.983  23.152  39.309  1.00  0.00           H0.      0
ATOM   3508  CA  ALA A 227      58.226  22.728  40.918  1.00  0.00           C0.      0
ATOM   3509  HA  ALA A 227      59.027  23.437  41.126  1.00  0.00           H0.      0
ATOM   3510  CB  ALA A 227      57.047  23.267  41.714  1.00  0.00           C0.      0
ATOM   3511  HB1 ALA A 227      56.866  24.326  41.530  1.00  0.00           H0.      0
ATOM   3512  HB2 ALA A 227      56.244  22.610  41.380  1.00  0.00           H0.      0
ATOM   3513  HB3 ALA A 227      57.353  23.155  42.754  1.00  0.00           H0.      0
ATOM   3514  C   ALA A 227      58.709  21.317  41.308  1.00  0.00           C0.      0
ATOM   3515  O   ALA A 227      59.418  21.121  42.289  1.00  0.00           O0.      0
ATOM   3516  N   GLY A 228      58.473  20.277  40.494  1.00  0.00           N0.      0
ATOM   3517  H   GLY A 228      57.717  20.308  39.825  1.00  0.00           H0.      0
ATOM   3518  CA  GLY A 228      59.096  18.975  40.708  1.00  0.00           C0.      0
ATOM   3519  HA2 GLY A 228      59.218  18.772  41.772  1.00  0.00           H0.      0
ATOM   3520  HA3 GLY A 228      58.464  18.287  40.147  1.00  0.00           H0.      0
ATOM   3521  C   GLY A 228      60.526  18.865  40.090  1.00  0.00           C0.      0
ATOM   3522  O   GLY A 228      60.935  19.411  39.098  1.00  0.00           O0.      0
ATOM   3523  N   ARG A 229      61.231  17.870  40.647  1.00  0.00           N0.      0
ATOM   3524  H   ARG A 229      60.860  17.585  41.542  1.00  0.00           H0.      0
ATOM   3525  CA  ARG A 229      62.545  17.423  40.069  1.00  0.00           C0.      0
ATOM   3526  HA  ARG A 229      63.170  18.301  39.909  1.00  0.00           H0.      0
ATOM   3527  CB  ARG A 229      63.205  16.513  41.130  1.00  0.00           C0.      0
ATOM   3528  HB2 ARG A 229      63.344  17.027  42.081  1.00  0.00           H0.      0
ATOM   3529  HB3 ARG A 229      62.459  15.749  41.351  1.00  0.00           H0.      0
ATOM   3530  CG  ARG A 229      64.533  15.823  40.668  1.00  0.00           C0.      0
ATOM   3531  HG2 ARG A 229      64.350  15.006  39.970  1.00  0.00           H0.      0
ATOM   3532  HG3 ARG A 229      65.164  16.584  40.209  1.00  0.00           H0.      0
ATOM   3533  CD  ARG A 229      65.322  15.224  41.824  1.00  0.00           C0.      0
ATOM   3534  HD2 ARG A 229      64.815  14.764  42.672  1.00  0.00           H0.      0
ATOM   3535  HD3 ARG A 229      65.847  14.337  41.469  1.00  0.00           H0.      0
ATOM   3536  NE  ARG A 229      66.427  16.184  42.238  1.00  0.00           N0.      0
ATOM   3537  HE  ARG A 229      67.069  16.514  41.532  1.00  0.00           H0.      0
ATOM   3538  CZ  ARG A 229      66.564  16.807  43.355  1.00  0.00           C0.      0
ATOM   3539  NH1 ARG A 229      65.815  16.584  44.385  1.00  0.00           N0.      0
ATOM   3540 HH11 ARG A 229      65.116  15.856  44.415  1.00  0.00           H0.      0
ATOM   3541 HH12 ARG A 229      65.942  17.151  45.211  1.00  0.00           H0.      0
ATOM   3542  NH2 ARG A 229      67.541  17.708  43.476  1.00  0.00           N0.      0
ATOM   3543 HH21 ARG A 229      68.163  17.837  42.691  1.00  0.00           H0.      0
ATOM   3544 HH22 ARG A 229      67.496  18.387  44.223  1.00  0.00           H0.      0
ATOM   3545  C   ARG A 229      62.438  16.734  38.736  1.00  0.00           C0.      0
ATOM   3546  O   ARG A 229      63.318  16.860  37.941  1.00  0.00           O0.      0
ATOM   3547  N   ASP A 230      61.327  16.097  38.430  1.00  0.00           N0.      0
ATOM   3548  H   ASP A 230      60.611  16.040  39.141  1.00  0.00           H0.      0
ATOM   3549  CA  ASP A 230      60.870  15.688  37.100  1.00  0.00           C0.      0
ATOM   3550  HA  ASP A 230      61.710  15.301  36.523  1.00  0.00           H0.      0
ATOM   3551  CB  ASP A 230      59.812  14.558  37.253  1.00  0.00           C0.      0
ATOM   3552  HB2 ASP A 230      59.601  14.177  36.254  1.00  0.00           H0.      0
ATOM   3553  HB3 ASP A 230      60.198  13.809  37.945  1.00  0.00           H0.      0
ATOM   3554  CG  ASP A 230      58.532  15.083  37.867  1.00  0.00           C0.      0
ATOM   3555  OD1 ASP A 230      57.540  14.380  37.941  1.00  0.00           O0.      0
ATOM   3556  OD2 ASP A 230      58.519  16.142  38.527  1.00  0.00           O0.      0
ATOM   3557  C   ASP A 230      60.176  16.805  36.206  1.00  0.00           C0.      0
ATOM   3558  O   ASP A 230      59.897  16.482  35.045  1.00  0.00           O0.      0
ATOM   3559  N   GLY A 231      60.063  18.012  36.625  1.00  0.00           N0.      0
ATOM   3560  H   GLY A 231      60.306  18.197  37.587  1.00  0.00           H0.      0
ATOM   3561  CA  GLY A 231      59.335  19.070  35.929  1.00  0.00           C0.      0
ATOM   3562  HA2 GLY A 231      59.660  20.018  36.357  1.00  0.00           H0.      0
ATOM   3563  HA3 GLY A 231      59.726  19.204  34.920  1.00  0.00           H0.      0
ATOM   3564  C   GLY A 231      57.797  19.034  35.984  1.00  0.00           C0.      0
ATOM   3565  O   GLY A 231      57.119  19.803  35.271  1.00  0.00           O0.      0
ATOM   3566  N   ALA A 232      57.218  18.209  36.882  1.00  0.00           N0.      0
ATOM   3567  H   ALA A 232      57.821  17.568  37.377  1.00  0.00           H0.      0
ATOM   3568  CA  ALA A 232      55.829  18.466  37.242  1.00  0.00           C0.      0
ATOM   3569  HA  ALA A 232      55.168  18.204  36.416  1.00  0.00           H0.      0
ATOM   3570  CB  ALA A 232      55.368  17.427  38.284  1.00  0.00           C0.      0
ATOM   3571  HB1 ALA A 232      55.634  16.384  38.114  1.00  0.00           H0.      0
ATOM   3572  HB2 ALA A 232      55.861  17.617  39.238  1.00  0.00           H0.      0
ATOM   3573  HB3 ALA A 232      54.303  17.490  38.507  1.00  0.00           H0.      0
ATOM   3574  C   ALA A 232      55.568  19.851  37.864  1.00  0.00           C0.      0
ATOM   3575  O   ALA A 232      56.372  20.312  38.711  1.00  0.00           O0.      0
ATOM   3576  N   PRO A 233      54.367  20.423  37.574  1.00  0.00           N0.      0
ATOM   3577  CD  PRO A 233      53.567  20.221  36.394  1.00  0.00           C0.      0
ATOM   3578  HD2 PRO A 233      52.847  19.415  36.537  1.00  0.00           H0.      0
ATOM   3579  HD3 PRO A 233      54.202  19.973  35.544  1.00  0.00           H0.      0
ATOM   3580  CG  PRO A 233      52.766  21.484  36.121  1.00  0.00           C0.      0
ATOM   3581  HG2 PRO A 233      51.806  21.328  35.627  1.00  0.00           H0.      0
ATOM   3582  HG3 PRO A 233      53.402  22.161  35.551  1.00  0.00           H0.      0
ATOM   3583  CB  PRO A 233      52.493  21.916  37.534  1.00  0.00           C0.      0
ATOM   3584  HB2 PRO A 233      51.670  21.241  37.770  1.00  0.00           H0.      0
ATOM   3585  HB3 PRO A 233      52.126  22.938  37.444  1.00  0.00           H0.      0
ATOM   3586  CA  PRO A 233      53.812  21.675  38.190  1.00  0.00           C0.      0
ATOM   3587  HA  PRO A 233      54.529  22.458  37.941  1.00  0.00           H0.      0
ATOM   3588  C   PRO A 233      53.756  21.619  39.735  1.00  0.00           C0.      0
ATOM   3589  O   PRO A 233      53.699  20.525  40.328  1.00  0.00           O0.      0
ATOM   3590  N   GLY A 234      53.661  22.848  40.322  1.00  0.00           N0.      0
ATOM   3591  H   GLY A 234      53.572  23.650  39.714  1.00  0.00           H0.      0
ATOM   3592  CA  GLY A 234      53.320  23.005  41.755  1.00  0.00           C0.      0
ATOM   3593  HA2 GLY A 234      52.811  22.111  42.115  1.00  0.00           H0.      0
ATOM   3594  HA3 GLY A 234      54.217  23.071  42.370  1.00  0.00           H0.      0
ATOM   3595  C   GLY A 234      52.387  24.219  42.030  1.00  0.00           C0.      0
ATOM   3596  O   GLY A 234      51.945  24.824  41.080  1.00  0.00           O0.      0
ATOM   3597  N   PHE A 235      52.443  24.639  43.272  1.00  0.00           N0.      0
ATOM   3598  H   PHE A 235      53.054  24.126  43.891  1.00  0.00           H0.      0
ATOM   3599  CA  PHE A 235      51.550  25.637  43.836  1.00  0.00           C0.      0
ATOM   3600  HA  PHE A 235      51.124  26.146  42.971  1.00  0.00           H0.      0
ATOM   3601  CB  PHE A 235      50.309  25.013  44.479  1.00  0.00           C0.      0
ATOM   3602  HB2 PHE A 235      50.646  24.560  45.411  1.00  0.00           H0.      0
ATOM   3603  HB3 PHE A 235      49.625  25.854  44.592  1.00  0.00           H0.      0
ATOM   3604  CG  PHE A 235      49.552  23.959  43.708  1.00  0.00           C0.      0
ATOM   3605  CD1 PHE A 235      48.297  24.163  43.084  1.00  0.00           C0.      0
ATOM   3606  HD1 PHE A 235      47.767  25.104  43.102  1.00  0.00           H0.      0
ATOM   3607  CE1 PHE A 235      47.782  23.107  42.331  1.00  0.00           C0.      0
ATOM   3608  HE1 PHE A 235      46.898  23.269  41.731  1.00  0.00           H0.      0
ATOM   3609  CZ  PHE A 235      48.437  21.858  42.265  1.00  0.00           C0.      0
ATOM   3610  HZ  PHE A 235      48.010  21.030  41.718  1.00  0.00           H0.      0
ATOM   3611  CE2 PHE A 235      49.649  21.606  42.850  1.00  0.00           C0.      0
ATOM   3612  HE2 PHE A 235      50.060  20.609  42.776  1.00  0.00           H0.      0
ATOM   3613  CD2 PHE A 235      50.216  22.661  43.627  1.00  0.00           C0.      0
ATOM   3614  HD2 PHE A 235      51.102  22.488  44.219  1.00  0.00           H0.      0
ATOM   3615  C   PHE A 235      52.179  26.639  44.782  1.00  0.00           C0.      0
ATOM   3616  O   PHE A 235      52.752  26.246  45.788  1.00  0.00           O0.      0
ATOM   3617  N   SER A 236      52.024  27.881  44.479  1.00  0.00           N0.      0
ATOM   3618  H   SER A 236      51.530  28.019  43.609  1.00  0.00           H0.      0
ATOM   3619  CA  SER A 236      52.405  28.976  45.393  1.00  0.00           C0.      0
ATOM   3620  HA  SER A 236      53.113  28.733  46.185  1.00  0.00           H0.      0
ATOM   3621  CB  SER A 236      52.986  30.137  44.654  1.00  0.00           C0.      0
ATOM   3622  HB2 SER A 236      53.863  29.621  44.263  1.00  0.00           H0.      0
ATOM   3623  HB3 SER A 236      52.428  30.412  43.759  1.00  0.00           H0.      0
ATOM   3624  OG  SER A 236      53.208  31.275  45.489  1.00  0.00           O0.      0
ATOM   3625  HG  SER A 236      54.139  31.449  45.644  1.00  0.00           H0.      0
ATOM   3626  C   SER A 236      51.228  29.523  46.144  1.00  0.00           C0.      0
ATOM   3627  O   SER A 236      50.237  29.899  45.563  1.00  0.00           O0.      0
ATOM   3628  N   LYS A 237      51.321  29.564  47.505  1.00  0.00           N0.      0
ATOM   3629  H   LYS A 237      52.190  29.171  47.838  1.00  0.00           H0.      0
ATOM   3630  CA  LYS A 237      50.421  30.176  48.500  1.00  0.00           C0.      0
ATOM   3631  HA  LYS A 237      49.427  30.117  48.057  1.00  0.00           H0.      0
ATOM   3632  CB  LYS A 237      50.497  29.253  49.753  1.00  0.00           C0.      0
ATOM   3633  HB2 LYS A 237      50.384  28.226  49.405  1.00  0.00           H0.      0
ATOM   3634  HB3 LYS A 237      51.536  29.349  50.067  1.00  0.00           H0.      0
ATOM   3635  CG  LYS A 237      49.409  29.578  50.742  1.00  0.00           C0.      0
ATOM   3636  HG2 LYS A 237      49.510  30.557  51.211  1.00  0.00           H0.      0
ATOM   3637  HG3 LYS A 237      48.457  29.649  50.217  1.00  0.00           H0.      0
ATOM   3638  CD  LYS A 237      49.280  28.491  51.771  1.00  0.00           C0.      0
ATOM   3639  HD2 LYS A 237      48.744  27.657  51.318  1.00  0.00           H0.      0
ATOM   3640  HD3 LYS A 237      50.246  28.240  52.210  1.00  0.00           H0.      0
ATOM   3641  CE  LYS A 237      48.494  29.002  52.910  1.00  0.00           C0.      0
ATOM   3642  HE2 LYS A 237      48.996  29.839  53.395  1.00  0.00           H0.      0
ATOM   3643  HE3 LYS A 237      47.545  29.289  52.455  1.00  0.00           H0.      0
ATOM   3644  NZ  LYS A 237      48.194  27.885  53.859  1.00  0.00           N0.      0
ATOM   3645  HZ1 LYS A 237      47.752  28.351  54.638  1.00  0.00           H0.      0
ATOM   3646  HZ2 LYS A 237      47.540  27.220  53.473  1.00  0.00           H0.      0
ATOM   3647  HZ3 LYS A 237      49.049  27.503  54.239  1.00  0.00           H0.      0
ATOM   3648  C   LYS A 237      50.850  31.588  48.716  1.00  0.00           C0.      0
ATOM   3649  O   LYS A 237      52.091  31.792  48.957  1.00  0.00           O0.      0
ATOM   3650  N   PHE A 238      49.927  32.504  48.829  1.00  0.00           N0.      0
ATOM   3651  H   PHE A 238      48.964  32.261  48.647  1.00  0.00           H0.      0
ATOM   3652  CA  PHE A 238      50.187  33.742  49.603  1.00  0.00           C0.      0
ATOM   3653  HA  PHE A 238      51.036  33.532  50.254  1.00  0.00           H0.      0
ATOM   3654  CB  PHE A 238      50.720  34.844  48.619  1.00  0.00           C0.      0
ATOM   3655  HB2 PHE A 238      51.074  35.798  49.009  1.00  0.00           H0.      0
ATOM   3656  HB3 PHE A 238      51.608  34.395  48.175  1.00  0.00           H0.      0
ATOM   3657  CG  PHE A 238      49.759  35.203  47.461  1.00  0.00           C0.      0
ATOM   3658  CD1 PHE A 238      50.062  34.783  46.114  1.00  0.00           C0.      0
ATOM   3659  HD1 PHE A 238      50.941  34.156  46.072  1.00  0.00           H0.      0
ATOM   3660  CE1 PHE A 238      49.389  35.220  44.949  1.00  0.00           C0.      0
ATOM   3661  HE1 PHE A 238      49.623  34.908  43.942  1.00  0.00           H0.      0
ATOM   3662  CZ  PHE A 238      48.316  36.120  45.154  1.00  0.00           C0.      0
ATOM   3663  HZ  PHE A 238      47.784  36.651  44.379  1.00  0.00           H0.      0
ATOM   3664  CE2 PHE A 238      48.028  36.490  46.508  1.00  0.00           C0.      0
ATOM   3665  HE2 PHE A 238      47.292  37.278  46.575  1.00  0.00           H0.      0
ATOM   3666  CD2 PHE A 238      48.681  36.072  47.664  1.00  0.00           C0.      0
ATOM   3667  HD2 PHE A 238      48.304  36.353  48.636  1.00  0.00           H0.      0
ATOM   3668  C   PHE A 238      48.954  34.125  50.392  1.00  0.00           C0.      0
ATOM   3669  O   PHE A 238      47.968  33.447  50.414  1.00  0.00           O0.      0
ATOM   3670  N   ARG A 239      49.106  35.287  51.074  1.00  0.00           N0.      0
ATOM   3671  H   ARG A 239      50.030  35.683  50.977  1.00  0.00           H0.      0
ATOM   3672  CA  ARG A 239      48.136  36.024  51.841  1.00  0.00           C0.      0
ATOM   3673  HA  ARG A 239      47.188  35.591  51.521  1.00  0.00           H0.      0
ATOM   3674  CB  ARG A 239      48.269  35.686  53.347  1.00  0.00           C0.      0
ATOM   3675  HB2 ARG A 239      47.987  34.641  53.473  1.00  0.00           H0.      0
ATOM   3676  HB3 ARG A 239      49.274  35.720  53.770  1.00  0.00           H0.      0
ATOM   3677  CG  ARG A 239      47.360  36.567  54.305  1.00  0.00           C0.      0
ATOM   3678  HG2 ARG A 239      47.687  37.603  54.386  1.00  0.00           H0.      0
ATOM   3679  HG3 ARG A 239      46.274  36.511  54.230  1.00  0.00           H0.      0
ATOM   3680  CD  ARG A 239      47.460  36.125  55.767  1.00  0.00           C0.      0
ATOM   3681  HD2 ARG A 239      48.466  36.056  56.180  1.00  0.00           H0.      0
ATOM   3682  HD3 ARG A 239      47.071  36.897  56.431  1.00  0.00           H0.      0
ATOM   3683  NE  ARG A 239      46.661  34.983  56.027  1.00  0.00           N0.      0
ATOM   3684  HE  ARG A 239      46.277  34.510  55.221  1.00  0.00           H0.      0
ATOM   3685  CZ  ARG A 239      46.636  34.179  57.065  1.00  0.00           C0.      0
ATOM   3686  NH1 ARG A 239      47.191  34.438  58.186  1.00  0.00           N0.      0
ATOM   3687 HH11 ARG A 239      47.603  35.355  58.287  1.00  0.00           H0.      0
ATOM   3688 HH12 ARG A 239      47.194  33.701  58.877  1.00  0.00           H0.      0
ATOM   3689  NH2 ARG A 239      46.088  32.990  56.890  1.00  0.00           N0.      0
ATOM   3690 HH21 ARG A 239      45.647  32.726  56.021  1.00  0.00           H0.      0
ATOM   3691 HH22 ARG A 239      46.139  32.413  57.718  1.00  0.00           H0.      0
ATOM   3692  C   ARG A 239      48.279  37.498  51.560  1.00  0.00           C0.      0
ATOM   3693  O   ARG A 239      49.356  38.017  51.661  1.00  0.00           O0.      0
ATOM   3694  N   LEU A 240      47.176  38.155  51.267  1.00  0.00           N0.      0
ATOM   3695  H   LEU A 240      46.319  37.632  51.380  1.00  0.00           H0.      0
ATOM   3696  CA  LEU A 240      47.141  39.618  51.270  1.00  0.00           C0.      0
ATOM   3697  HA  LEU A 240      48.080  40.104  51.534  1.00  0.00           H0.      0
ATOM   3698  CB  LEU A 240      46.731  40.215  49.929  1.00  0.00           C0.      0
ATOM   3699  HB2 LEU A 240      45.672  40.011  49.767  1.00  0.00           H0.      0
ATOM   3700  HB3 LEU A 240      46.927  41.287  49.962  1.00  0.00           H0.      0
ATOM   3701  CG  LEU A 240      47.507  39.607  48.689  1.00  0.00           C0.      0
ATOM   3702  HG  LEU A 240      47.318  38.533  48.684  1.00  0.00           H0.      0
ATOM   3703  CD1 LEU A 240      46.935  40.102  47.420  1.00  0.00           C0.      0
ATOM   3704 HD11 LEU A 240      46.057  39.540  47.102  1.00  0.00           H0.      0
ATOM   3705 HD12 LEU A 240      46.791  41.180  47.497  1.00  0.00           H0.      0
ATOM   3706 HD13 LEU A 240      47.660  40.064  46.607  1.00  0.00           H0.      0
ATOM   3707  CD2 LEU A 240      49.033  39.950  48.656  1.00  0.00           C0.      0
ATOM   3708 HD21 LEU A 240      49.499  39.678  49.603  1.00  0.00           H0.      0
ATOM   3709 HD22 LEU A 240      49.633  39.414  47.920  1.00  0.00           H0.      0
ATOM   3710 HD23 LEU A 240      49.173  41.028  48.572  1.00  0.00           H0.      0
ATOM   3711  C   LEU A 240      46.177  40.210  52.377  1.00  0.00           C0.      0
ATOM   3712  O   LEU A 240      45.208  39.565  52.774  1.00  0.00           O0.      0
ATOM   3713  N   SER A 241      46.536  41.402  52.824  1.00  0.00           N0.      0
ATOM   3714  H   SER A 241      47.450  41.696  52.509  1.00  0.00           H0.      0
ATOM   3715  CA  SER A 241      45.963  42.156  53.923  1.00  0.00           C0.      0
ATOM   3716  HA  SER A 241      45.138  41.578  54.340  1.00  0.00           H0.      0
ATOM   3717  CB  SER A 241      47.047  42.084  55.085  1.00  0.00           C0.      0
ATOM   3718  HB2 SER A 241      47.951  42.558  54.703  1.00  0.00           H0.      0
ATOM   3719  HB3 SER A 241      46.778  42.587  56.014  1.00  0.00           H0.      0
ATOM   3720  OG  SER A 241      47.371  40.750  55.404  1.00  0.00           O0.      0
ATOM   3721  HG  SER A 241      48.008  40.399  54.778  1.00  0.00           H0.      0
ATOM   3722  C   SER A 241      45.411  43.577  53.616  1.00  0.00           C0.      0
ATOM   3723  O   SER A 241      45.955  44.279  52.743  1.00  0.00           O0.      0
ATOM   3724  N   TYR A 242      44.354  43.924  54.285  1.00  0.00           N0.      0
ATOM   3725  H   TYR A 242      43.975  43.268  54.952  1.00  0.00           H0.      0
ATOM   3726  CA  TYR A 242      43.480  45.128  53.897  1.00  0.00           C0.      0
ATOM   3727  HA  TYR A 242      44.086  45.893  53.412  1.00  0.00           H0.      0
ATOM   3728  CB  TYR A 242      42.371  44.543  53.048  1.00  0.00           C0.      0
ATOM   3729  HB2 TYR A 242      41.752  43.873  53.646  1.00  0.00           H0.      0
ATOM   3730  HB3 TYR A 242      41.745  45.326  52.620  1.00  0.00           H0.      0
ATOM   3731  CG  TYR A 242      42.902  43.761  51.873  1.00  0.00           C0.      0
ATOM   3732  CD1 TYR A 242      43.536  44.515  50.875  1.00  0.00           C0.      0
ATOM   3733  HD1 TYR A 242      43.579  45.593  50.838  1.00  0.00           H0.      0
ATOM   3734  CE1 TYR A 242      44.011  43.858  49.730  1.00  0.00           C0.      0
ATOM   3735  HE1 TYR A 242      44.339  44.411  48.862  1.00  0.00           H0.      0
ATOM   3736  CZ  TYR A 242      43.872  42.453  49.590  1.00  0.00           C0.      0
ATOM   3737  OH  TYR A 242      44.273  41.835  48.391  1.00  0.00           O0.      0
ATOM   3738  HH  TYR A 242      43.669  41.121  48.175  1.00  0.00           H0.      0
ATOM   3739  CE2 TYR A 242      43.365  41.742  50.674  1.00  0.00           C0.      0
ATOM   3740  HE2 TYR A 242      43.430  40.665  50.728  1.00  0.00           H0.      0
ATOM   3741  CD2 TYR A 242      42.908  42.371  51.820  1.00  0.00           C0.      0
ATOM   3742  HD2 TYR A 242      42.583  41.878  52.725  1.00  0.00           H0.      0
ATOM   3743  C   TYR A 242      42.750  45.763  55.036  1.00  0.00           C0.      0
ATOM   3744  O   TYR A 242      42.459  45.110  56.039  1.00  0.00           O0.      0
ATOM   3745  N   TYR A 243      42.362  47.017  54.830  1.00  0.00           N0.      0
ATOM   3746  H   TYR A 243      42.577  47.522  53.982  1.00  0.00           H0.      0
ATOM   3747  CA  TYR A 243      41.298  47.708  55.573  1.00  0.00           C0.      0
ATOM   3748  HA  TYR A 243      41.290  47.408  56.621  1.00  0.00           H0.      0
ATOM   3749  CB  TYR A 243      41.458  49.208  55.482  1.00  0.00           C0.      0
ATOM   3750  HB2 TYR A 243      42.450  49.474  55.849  1.00  0.00           H0.      0
ATOM   3751  HB3 TYR A 243      41.452  49.587  54.460  1.00  0.00           H0.      0
ATOM   3752  CG  TYR A 243      40.521  50.063  56.327  1.00  0.00           C0.      0
ATOM   3753  CD1 TYR A 243      40.746  50.238  57.736  1.00  0.00           C0.      0
ATOM   3754  HD1 TYR A 243      41.656  49.845  58.165  1.00  0.00           H0.      0
ATOM   3755  CE1 TYR A 243      39.828  50.958  58.524  1.00  0.00           C0.      0
ATOM   3756  HE1 TYR A 243      40.030  51.015  59.583  1.00  0.00           H0.      0
ATOM   3757  CZ  TYR A 243      38.661  51.405  57.856  1.00  0.00           C0.      0
ATOM   3758  OH  TYR A 243      37.773  52.091  58.679  1.00  0.00           O0.      0
ATOM   3759  HH  TYR A 243      37.997  51.853  59.582  1.00  0.00           H0.      0
ATOM   3760  CE2 TYR A 243      38.372  51.179  56.519  1.00  0.00           C0.      0
ATOM   3761  HE2 TYR A 243      37.402  51.461  56.138  1.00  0.00           H0.      0
ATOM   3762  CD2 TYR A 243      39.319  50.545  55.706  1.00  0.00           C0.      0
ATOM   3763  HD2 TYR A 243      39.217  50.428  54.637  1.00  0.00           H0.      0
ATOM   3764  C   TYR A 243      39.880  47.370  54.973  1.00  0.00           C0.      0
ATOM   3765  O   TYR A 243      39.596  47.503  53.811  1.00  0.00           O0.      0
ATOM   3766  N   PRO A 244      38.915  47.074  55.884  1.00  0.00           N0.      0
ATOM   3767  CD  PRO A 244      39.091  46.775  57.261  1.00  0.00           C0.      0
ATOM   3768  HD2 PRO A 244      39.752  47.442  57.814  1.00  0.00           H0.      0
ATOM   3769  HD3 PRO A 244      39.344  45.715  57.272  1.00  0.00           H0.      0
ATOM   3770  CG  PRO A 244      37.696  46.704  57.867  1.00  0.00           C0.      0
ATOM   3771  HG2 PRO A 244      37.315  47.686  58.145  1.00  0.00           H0.      0
ATOM   3772  HG3 PRO A 244      37.721  46.036  58.728  1.00  0.00           H0.      0
ATOM   3773  CB  PRO A 244      36.878  46.159  56.683  1.00  0.00           C0.      0
ATOM   3774  HB2 PRO A 244      35.809  46.308  56.829  1.00  0.00           H0.      0
ATOM   3775  HB3 PRO A 244      37.003  45.076  56.688  1.00  0.00           H0.      0
ATOM   3776  CA  PRO A 244      37.518  46.852  55.451  1.00  0.00           C0.      0
ATOM   3777  HA  PRO A 244      37.501  46.220  54.563  1.00  0.00           H0.      0
ATOM   3778  C   PRO A 244      36.875  48.158  55.063  1.00  0.00           C0.      0
ATOM   3779  O   PRO A 244      36.109  48.729  55.812  1.00  0.00           O0.      0
ATOM   3780  N   HIE A 245      37.005  48.694  53.846  1.00  0.00           N0.      0
ATOM   3781  H   HIE A 245      37.599  48.151  53.235  1.00  0.00           H0.      0
ATOM   3782  CA  HIE A 245      36.325  49.878  53.230  1.00  0.00           C0.      0
ATOM   3783  HA  HIE A 245      36.355  50.704  53.939  1.00  0.00           H0.      0
ATOM   3784  CB  HIE A 245      37.065  50.313  51.907  1.00  0.00           C0.      0
ATOM   3785  HB2 HIE A 245      37.279  49.361  51.420  1.00  0.00           H0.      0
ATOM   3786  HB3 HIE A 245      36.261  50.792  51.349  1.00  0.00           H0.      0
ATOM   3787  CG  HIE A 245      38.290  51.169  52.139  1.00  0.00           C0.      0
ATOM   3788  ND1 HIE A 245      38.271  52.538  52.366  1.00  0.00           N0.      0
ATOM   3789  CE1 HIE A 245      39.502  52.902  52.571  1.00  0.00           C0.      0
ATOM   3790  HE1 HIE A 245      39.891  53.885  52.793  1.00  0.00           H0.      0
ATOM   3791  NE2 HIE A 245      40.312  51.818  52.447  1.00  0.00           N0.      0
ATOM   3792  HE2 HIE A 245      41.321  51.816  52.505  1.00  0.00           H0.      0
ATOM   3793  CD2 HIE A 245      39.571  50.709  52.103  1.00  0.00           C0.      0
ATOM   3794  HD2 HIE A 245      39.882  49.675  52.077  1.00  0.00           H0.      0
ATOM   3795  C   HIE A 245      34.793  49.610  53.106  1.00  0.00           C0.      0
ATOM   3796  O   HIE A 245      34.319  48.444  53.148  1.00  0.00           O0.      0
ATOM   3797  N   CYS A 246      34.058  50.735  52.899  1.00  0.00           N0.      0
ATOM   3798  H   CYS A 246      34.470  51.656  52.854  1.00  0.00           H0.      0
ATOM   3799  CA  CYS A 246      32.629  50.786  52.892  1.00  0.00           C0.      0
ATOM   3800  HA  CYS A 246      32.192  49.847  52.550  1.00  0.00           H0.      0
ATOM   3801  CB  CYS A 246      32.189  51.133  54.389  1.00  0.00           C0.      0
ATOM   3802  HB2 CYS A 246      32.762  51.941  54.844  1.00  0.00           H0.      0
ATOM   3803  HB3 CYS A 246      31.183  51.544  54.317  1.00  0.00           H0.      0
ATOM   3804  SG  CYS A 246      32.242  49.748  55.547  1.00  0.00           S0.      0
ATOM   3805  HG  CYS A 246      33.461  49.262  55.298  1.00  0.00           H0.      0
ATOM   3806  C   CYS A 246      32.189  51.901  51.918  1.00  0.00           C0.      0
ATOM   3807  O   CYS A 246      32.696  53.010  52.063  1.00  0.00           O0.      0
ATOM   3808  N   LEU A 247      31.392  51.644  50.887  1.00  0.00           N0.      0
ATOM   3809  H   LEU A 247      31.196  50.681  50.654  1.00  0.00           H0.      0
ATOM   3810  CA  LEU A 247      31.119  52.567  49.727  1.00  0.00           C0.      0
ATOM   3811  HA  LEU A 247      32.086  52.540  49.224  1.00  0.00           H0.      0
ATOM   3812  CB  LEU A 247      30.076  51.830  48.931  1.00  0.00           C0.      0
ATOM   3813  HB2 LEU A 247      30.389  50.803  48.744  1.00  0.00           H0.      0
ATOM   3814  HB3 LEU A 247      29.198  51.766  49.573  1.00  0.00           H0.      0
ATOM   3815  CG  LEU A 247      29.840  52.587  47.583  1.00  0.00           C0.      0
ATOM   3816  HG  LEU A 247      30.600  53.360  47.467  1.00  0.00           H0.      0
ATOM   3817  CD1 LEU A 247      29.660  51.603  46.384  1.00  0.00           C0.      0
ATOM   3818 HD11 LEU A 247      30.595  51.142  46.064  1.00  0.00           H0.      0
ATOM   3819 HD12 LEU A 247      29.052  50.739  46.650  1.00  0.00           H0.      0
ATOM   3820 HD13 LEU A 247      29.175  52.121  45.556  1.00  0.00           H0.      0
ATOM   3821  CD2 LEU A 247      28.525  53.361  47.634  1.00  0.00           C0.      0
ATOM   3822 HD21 LEU A 247      27.883  52.949  48.413  1.00  0.00           H0.      0
ATOM   3823 HD22 LEU A 247      28.741  54.361  48.009  1.00  0.00           H0.      0
ATOM   3824 HD23 LEU A 247      27.940  53.485  46.722  1.00  0.00           H0.      0
ATOM   3825  C   LEU A 247      30.703  54.034  49.909  1.00  0.00           C0.      0
ATOM   3826  O   LEU A 247      31.263  54.887  49.263  1.00  0.00           O0.      0
ATOM   3827  N   ALA A 248      29.825  54.311  50.835  1.00  0.00           N0.      0
ATOM   3828  H   ALA A 248      29.521  53.562  51.441  1.00  0.00           H0.      0
ATOM   3829  CA  ALA A 248      29.340  55.653  51.042  1.00  0.00           C0.      0
ATOM   3830  HA  ALA A 248      29.128  56.107  50.074  1.00  0.00           H0.      0
ATOM   3831  CB  ALA A 248      27.892  55.621  51.609  1.00  0.00           C0.      0
ATOM   3832  HB1 ALA A 248      27.831  55.085  52.556  1.00  0.00           H0.      0
ATOM   3833  HB2 ALA A 248      27.473  56.584  51.901  1.00  0.00           H0.      0
ATOM   3834  HB3 ALA A 248      27.193  55.072  50.978  1.00  0.00           H0.      0
ATOM   3835  C   ALA A 248      30.355  56.580  51.761  1.00  0.00           C0.      0
ATOM   3836  O   ALA A 248      30.545  57.720  51.419  1.00  0.00           O0.      0
ATOM   3837  N   SER A 249      30.980  55.996  52.854  1.00  0.00           N0.      0
ATOM   3838  H   SER A 249      30.489  55.199  53.231  1.00  0.00           H0.      0
ATOM   3839  CA  SER A 249      32.193  56.565  53.532  1.00  0.00           C0.      0
ATOM   3840  HA  SER A 249      32.000  57.535  53.989  1.00  0.00           H0.      0
ATOM   3841  CB  SER A 249      32.573  55.525  54.646  1.00  0.00           C0.      0
ATOM   3842  HB2 SER A 249      32.751  54.560  54.171  1.00  0.00           H0.      0
ATOM   3843  HB3 SER A 249      33.459  55.871  55.179  1.00  0.00           H0.      0
ATOM   3844  OG  SER A 249      31.638  55.285  55.640  1.00  0.00           O0.      0
ATOM   3845  HG  SER A 249      32.007  54.515  56.080  1.00  0.00           H0.      0
ATOM   3846  C   SER A 249      33.300  56.723  52.407  1.00  0.00           C0.      0
ATOM   3847  O   SER A 249      33.974  57.751  52.397  1.00  0.00           O0.      0
ATOM   3848  N   PHE A 250      33.438  55.811  51.393  1.00  0.00           N0.      0
ATOM   3849  H   PHE A 250      32.900  54.957  51.402  1.00  0.00           H0.      0
ATOM   3850  CA  PHE A 250      34.556  56.054  50.370  1.00  0.00           C0.      0
ATOM   3851  HA  PHE A 250      35.482  56.170  50.932  1.00  0.00           H0.      0
ATOM   3852  CB  PHE A 250      34.768  54.775  49.576  1.00  0.00           C0.      0
ATOM   3853  HB2 PHE A 250      34.881  53.906  50.224  1.00  0.00           H0.      0
ATOM   3854  HB3 PHE A 250      33.949  54.578  48.883  1.00  0.00           H0.      0
ATOM   3855  CG  PHE A 250      36.165  54.917  48.835  1.00  0.00           C0.      0
ATOM   3856  CD1 PHE A 250      37.390  54.639  49.457  1.00  0.00           C0.      0
ATOM   3857  HD1 PHE A 250      37.473  54.228  50.453  1.00  0.00           H0.      0
ATOM   3858  CE1 PHE A 250      38.569  54.947  48.931  1.00  0.00           C0.      0
ATOM   3859  HE1 PHE A 250      39.456  54.665  49.478  1.00  0.00           H0.      0
ATOM   3860  CZ  PHE A 250      38.608  55.620  47.736  1.00  0.00           C0.      0
ATOM   3861  HZ  PHE A 250      39.543  56.001  47.353  1.00  0.00           H0.      0
ATOM   3862  CE2 PHE A 250      37.427  55.967  47.128  1.00  0.00           C0.      0
ATOM   3863  HE2 PHE A 250      37.357  56.602  46.256  1.00  0.00           H0.      0
ATOM   3864  CD2 PHE A 250      36.230  55.491  47.556  1.00  0.00           C0.      0
ATOM   3865  HD2 PHE A 250      35.311  55.905  47.168  1.00  0.00           H0.      0
ATOM   3866  C   PHE A 250      34.275  57.275  49.404  1.00  0.00           C0.      0
ATOM   3867  O   PHE A 250      35.139  58.028  49.041  1.00  0.00           O0.      0
ATOM   3868  N   THR A 251      32.975  57.466  49.116  1.00  0.00           N0.      0
ATOM   3869  H   THR A 251      32.350  56.724  49.396  1.00  0.00           H0.      0
ATOM   3870  CA  THR A 251      32.396  58.554  48.372  1.00  0.00           C0.      0
ATOM   3871  HA  THR A 251      32.785  58.759  47.374  1.00  0.00           H0.      0
ATOM   3872  CB  THR A 251      30.902  58.320  48.118  1.00  0.00           C0.      0
ATOM   3873  HB  THR A 251      30.433  58.158  49.089  1.00  0.00           H0.      0
ATOM   3874  CG2 THR A 251      30.213  59.497  47.348  1.00  0.00           C0.      0
ATOM   3875 HG21 THR A 251      30.761  59.628  46.415  1.00  0.00           H0.      0
ATOM   3876 HG22 THR A 251      29.192  59.243  47.062  1.00  0.00           H0.      0
ATOM   3877 HG23 THR A 251      30.164  60.385  47.978  1.00  0.00           H0.      0
ATOM   3878  OG1 THR A 251      30.594  57.066  47.476  1.00  0.00           O0.      0
ATOM   3879  HG1 THR A 251      30.829  56.359  48.081  1.00  0.00           H0.      0
ATOM   3880  C   THR A 251      32.540  59.894  49.003  1.00  0.00           C0.      0
ATOM   3881  O   THR A 251      32.845  60.848  48.327  1.00  0.00           O0.      0
ATOM   3882  N   GLU A 252      32.397  60.059  50.307  1.00  0.00           N0.      0
ATOM   3883  H   GLU A 252      32.114  59.247  50.835  1.00  0.00           H0.      0
ATOM   3884  CA  GLU A 252      32.744  61.249  51.029  1.00  0.00           C0.      0
ATOM   3885  HA  GLU A 252      32.423  62.138  50.485  1.00  0.00           H0.      0
ATOM   3886  CB  GLU A 252      31.974  61.262  52.441  1.00  0.00           C0.      0
ATOM   3887  HB2 GLU A 252      30.907  61.161  52.246  1.00  0.00           H0.      0
ATOM   3888  HB3 GLU A 252      32.221  60.409  53.073  1.00  0.00           H0.      0
ATOM   3889  CG  GLU A 252      32.080  62.525  53.269  1.00  0.00           C0.      0
ATOM   3890  HG2 GLU A 252      31.880  62.200  54.290  1.00  0.00           H0.      0
ATOM   3891  HG3 GLU A 252      33.110  62.880  53.301  1.00  0.00           H0.      0
ATOM   3892  CD  GLU A 252      31.250  63.722  52.800  1.00  0.00           C0.      0
ATOM   3893  OE1 GLU A 252      31.203  63.972  51.599  1.00  0.00           O0.      0
ATOM   3894  OE2 GLU A 252      30.581  64.370  53.607  1.00  0.00           O0.      0
ATOM   3895  C   GLU A 252      34.226  61.531  51.188  1.00  0.00           C0.      0
ATOM   3896  O   GLU A 252      34.695  62.678  51.111  1.00  0.00           O0.      0
ATOM   3897  N   LEU A 253      35.044  60.464  51.375  1.00  0.00           N0.      0
ATOM   3898  H   LEU A 253      34.645  59.536  51.379  1.00  0.00           H0.      0
ATOM   3899  CA  LEU A 253      36.539  60.588  51.584  1.00  0.00           C0.      0
ATOM   3900  HA  LEU A 253      36.693  61.368  52.329  1.00  0.00           H0.      0
ATOM   3901  CB  LEU A 253      37.174  59.235  51.986  1.00  0.00           C0.      0
ATOM   3902  HB2 LEU A 253      36.530  58.708  52.690  1.00  0.00           H0.      0
ATOM   3903  HB3 LEU A 253      37.227  58.641  51.073  1.00  0.00           H0.      0
ATOM   3904  CG  LEU A 253      38.588  59.210  52.618  1.00  0.00           C0.      0
ATOM   3905  HG  LEU A 253      39.138  59.905  51.984  1.00  0.00           H0.      0
ATOM   3906  CD1 LEU A 253      38.716  59.752  54.051  1.00  0.00           C0.      0
ATOM   3907 HD11 LEU A 253      38.040  59.205  54.708  1.00  0.00           H0.      0
ATOM   3908 HD12 LEU A 253      39.688  59.651  54.533  1.00  0.00           H0.      0
ATOM   3909 HD13 LEU A 253      38.438  60.800  53.938  1.00  0.00           H0.      0
ATOM   3910  CD2 LEU A 253      39.128  57.774  52.617  1.00  0.00           C0.      0
ATOM   3911 HD21 LEU A 253      38.767  57.210  53.476  1.00  0.00           H0.      0
ATOM   3912 HD22 LEU A 253      38.869  57.356  51.644  1.00  0.00           H0.      0
ATOM   3913 HD23 LEU A 253      40.211  57.887  52.672  1.00  0.00           H0.      0
ATOM   3914  C   LEU A 253      37.171  61.131  50.318  1.00  0.00           C0.      0
ATOM   3915  O   LEU A 253      37.866  62.164  50.263  1.00  0.00           O0.      0
ATOM   3916  N   VAL A 254      36.974  60.513  49.195  1.00  0.00           N0.      0
ATOM   3917  H   VAL A 254      36.432  59.661  49.214  1.00  0.00           H0.      0
ATOM   3918  CA  VAL A 254      37.619  60.885  47.871  1.00  0.00           C0.      0
ATOM   3919  HA  VAL A 254      38.693  61.039  47.966  1.00  0.00           H0.      0
ATOM   3920  CB  VAL A 254      37.398  59.765  46.921  1.00  0.00           C0.      0
ATOM   3921  HB  VAL A 254      37.545  58.796  47.398  1.00  0.00           H0.      0
ATOM   3922  CG1 VAL A 254      35.967  59.774  46.411  1.00  0.00           C0.      0
ATOM   3923 HG11 VAL A 254      35.660  60.616  45.790  1.00  0.00           H0.      0
ATOM   3924 HG12 VAL A 254      35.802  58.915  45.760  1.00  0.00           H0.      0
ATOM   3925 HG13 VAL A 254      35.182  59.594  47.145  1.00  0.00           H0.      0
ATOM   3926  CG2 VAL A 254      38.450  59.908  45.806  1.00  0.00           C0.      0
ATOM   3927 HG21 VAL A 254      38.352  60.959  45.533  1.00  0.00           H0.      0
ATOM   3928 HG22 VAL A 254      39.461  59.789  46.195  1.00  0.00           H0.      0
ATOM   3929 HG23 VAL A 254      38.139  59.255  44.990  1.00  0.00           H0.      0
ATOM   3930  C   VAL A 254      37.220  62.263  47.332  1.00  0.00           C0.      0
ATOM   3931  O   VAL A 254      38.024  62.908  46.715  1.00  0.00           O0.      0
ATOM   3932  N   GLN A 255      35.988  62.688  47.589  1.00  0.00           N0.      0
ATOM   3933  H   GLN A 255      35.384  62.141  48.185  1.00  0.00           H0.      0
ATOM   3934  CA  GLN A 255      35.541  64.061  47.312  1.00  0.00           C0.      0
ATOM   3935  HA  GLN A 255      35.859  64.293  46.295  1.00  0.00           H0.      0
ATOM   3936  CB  GLN A 255      33.995  64.039  47.356  1.00  0.00           C0.      0
ATOM   3937  HB2 GLN A 255      33.592  63.639  48.286  1.00  0.00           H0.      0
ATOM   3938  HB3 GLN A 255      33.566  65.038  47.284  1.00  0.00           H0.      0
ATOM   3939  CG  GLN A 255      33.476  63.155  46.211  1.00  0.00           C0.      0
ATOM   3940  HG2 GLN A 255      34.220  63.305  45.427  1.00  0.00           H0.      0
ATOM   3941  HG3 GLN A 255      33.658  62.103  46.429  1.00  0.00           H0.      0
ATOM   3942  CD  GLN A 255      32.124  63.435  45.615  1.00  0.00           C0.      0
ATOM   3943  OE1 GLN A 255      31.812  64.548  45.131  1.00  0.00           O0.      0
ATOM   3944  NE2 GLN A 255      31.172  62.468  45.636  1.00  0.00           N0.      0
ATOM   3945 HE21 GLN A 255      30.260  62.758  45.313  1.00  0.00           H0.      0
ATOM   3946 HE22 GLN A 255      31.511  61.621  46.069  1.00  0.00           H0.      0
ATOM   3947  C   GLN A 255      36.183  65.081  48.215  1.00  0.00           C0.      0
ATOM   3948  O   GLN A 255      36.688  66.082  47.701  1.00  0.00           O0.      0
ATOM   3949  N   GLU A 256      36.410  64.831  49.454  1.00  0.00           N0.      0
ATOM   3950  H   GLU A 256      36.205  63.921  49.839  1.00  0.00           H0.      0
ATOM   3951  CA  GLU A 256      37.233  65.702  50.327  1.00  0.00           C0.      0
ATOM   3952  HA  GLU A 256      36.899  66.735  50.223  1.00  0.00           H0.      0
ATOM   3953  CB  GLU A 256      37.065  65.362  51.842  1.00  0.00           C0.      0
ATOM   3954  HB2 GLU A 256      35.988  65.301  52.000  1.00  0.00           H0.      0
ATOM   3955  HB3 GLU A 256      37.658  64.455  51.957  1.00  0.00           H0.      0
ATOM   3956  CG  GLU A 256      37.771  66.359  52.794  1.00  0.00           C0.      0
ATOM   3957  HG2 GLU A 256      37.598  67.410  52.561  1.00  0.00           H0.      0
ATOM   3958  HG3 GLU A 256      37.174  66.209  53.693  1.00  0.00           H0.      0
ATOM   3959  CD  GLU A 256      39.298  66.155  53.129  1.00  0.00           C0.      0
ATOM   3960  OE1 GLU A 256      39.721  64.998  53.398  1.00  0.00           O0.      0
ATOM   3961  OE2 GLU A 256      39.912  67.228  53.254  1.00  0.00           O0.      0
ATOM   3962  C   GLU A 256      38.690  65.730  49.980  1.00  0.00           C0.      0
ATOM   3963  O   GLU A 256      39.325  66.816  50.100  1.00  0.00           O0.      0
ATOM   3964  N   ALA A 257      39.275  64.623  49.396  1.00  0.00           N0.      0
ATOM   3965  H   ALA A 257      38.765  63.751  49.369  1.00  0.00           H0.      0
ATOM   3966  CA  ALA A 257      40.605  64.629  48.890  1.00  0.00           C0.      0
ATOM   3967  HA  ALA A 257      41.296  64.964  49.663  1.00  0.00           H0.      0
ATOM   3968  CB  ALA A 257      40.859  63.111  48.553  1.00  0.00           C0.      0
ATOM   3969  HB1 ALA A 257      41.774  63.007  47.971  1.00  0.00           H0.      0
ATOM   3970  HB2 ALA A 257      40.801  62.494  49.451  1.00  0.00           H0.      0
ATOM   3971  HB3 ALA A 257      40.108  62.748  47.852  1.00  0.00           H0.      0
ATOM   3972  C   ALA A 257      40.826  65.386  47.594  1.00  0.00           C0.      0
ATOM   3973  O   ALA A 257      41.959  65.754  47.334  1.00  0.00           O0.      0
ATOM   3974  N   PHE A 258      39.732  65.767  46.860  1.00  0.00           N0.      0
ATOM   3975  H   PHE A 258      38.851  65.330  47.090  1.00  0.00           H0.      0
ATOM   3976  CA  PHE A 258      39.818  66.924  45.902  1.00  0.00           C0.      0
ATOM   3977  HA  PHE A 258      40.847  67.151  45.624  1.00  0.00           H0.      0
ATOM   3978  CB  PHE A 258      39.032  66.531  44.684  1.00  0.00           C0.      0
ATOM   3979  HB2 PHE A 258      38.018  66.190  44.893  1.00  0.00           H0.      0
ATOM   3980  HB3 PHE A 258      38.877  67.365  44.000  1.00  0.00           H0.      0
ATOM   3981  CG  PHE A 258      39.676  65.470  43.826  1.00  0.00           C0.      0
ATOM   3982  CD1 PHE A 258      39.271  64.106  43.865  1.00  0.00           C0.      0
ATOM   3983  HD1 PHE A 258      38.479  63.855  44.556  1.00  0.00           H0.      0
ATOM   3984  CE1 PHE A 258      39.954  63.114  43.175  1.00  0.00           C0.      0
ATOM   3985  HE1 PHE A 258      39.639  62.088  43.301  1.00  0.00           H0.      0
ATOM   3986  CZ  PHE A 258      40.980  63.439  42.320  1.00  0.00           C0.      0
ATOM   3987  HZ  PHE A 258      41.551  62.696  41.782  1.00  0.00           H0.      0
ATOM   3988  CE2 PHE A 258      41.173  64.822  42.053  1.00  0.00           C0.      0
ATOM   3989  HE2 PHE A 258      41.892  65.164  41.324  1.00  0.00           H0.      0
ATOM   3990  CD2 PHE A 258      40.585  65.813  42.787  1.00  0.00           C0.      0
ATOM   3991  HD2 PHE A 258      40.929  66.820  42.601  1.00  0.00           H0.      0
ATOM   3992  C   PHE A 258      39.263  68.227  46.466  1.00  0.00           C0.      0
ATOM   3993  O   PHE A 258      39.502  69.314  45.962  1.00  0.00           O0.      0
ATOM   3994  N   GLY A 259      38.711  68.153  47.681  1.00  0.00           N0.      0
ATOM   3995  H   GLY A 259      38.672  67.222  48.072  1.00  0.00           H0.      0
ATOM   3996  CA  GLY A 259      37.914  69.090  48.445  1.00  0.00           C0.      0
ATOM   3997  HA2 GLY A 259      37.465  68.654  49.337  1.00  0.00           H0.      0
ATOM   3998  HA3 GLY A 259      38.527  69.937  48.754  1.00  0.00           H0.      0
ATOM   3999  C   GLY A 259      36.786  69.750  47.680  1.00  0.00           C0.      0
ATOM   4000  O   GLY A 259      36.837  70.963  47.576  1.00  0.00           O0.      0
ATOM   4001  N   GLY A 260      35.903  68.976  47.063  1.00  0.00           N0.      0
ATOM   4002  H   GLY A 260      35.947  67.976  47.195  1.00  0.00           H0.      0
ATOM   4003  CA  GLY A 260      34.758  69.376  46.338  1.00  0.00           C0.      0
ATOM   4004  HA2 GLY A 260      34.000  68.593  46.337  1.00  0.00           H0.      0
ATOM   4005  HA3 GLY A 260      34.377  70.319  46.730  1.00  0.00           H0.      0
ATOM   4006  C   GLY A 260      35.043  69.753  44.821  1.00  0.00           C0.      0
ATOM   4007  O   GLY A 260      34.123  69.864  44.066  1.00  0.00           O0.      0
ATOM   4008  N   ARG A 261      36.290  69.872  44.364  1.00  0.00           N0.      0
ATOM   4009  H   ARG A 261      36.983  69.902  45.099  1.00  0.00           H0.      0
ATOM   4010  CA  ARG A 261      36.872  70.077  43.008  1.00  0.00           C0.      0
ATOM   4011  HA  ARG A 261      36.410  70.880  42.433  1.00  0.00           H0.      0
ATOM   4012  CB  ARG A 261      38.331  70.430  43.120  1.00  0.00           C0.      0
ATOM   4013  HB2 ARG A 261      38.303  71.089  43.988  1.00  0.00           H0.      0
ATOM   4014  HB3 ARG A 261      38.858  69.531  43.438  1.00  0.00           H0.      0
ATOM   4015  CG  ARG A 261      38.980  71.203  42.060  1.00  0.00           C0.      0
ATOM   4016  HG2 ARG A 261      38.991  70.581  41.165  1.00  0.00           H0.      0
ATOM   4017  HG3 ARG A 261      38.450  72.103  41.750  1.00  0.00           H0.      0
ATOM   4018  CD  ARG A 261      40.396  71.498  42.521  1.00  0.00           C0.      0
ATOM   4019  HD2 ARG A 261      40.380  72.095  43.432  1.00  0.00           H0.      0
ATOM   4020  HD3 ARG A 261      40.709  70.499  42.827  1.00  0.00           H0.      0
ATOM   4021  NE  ARG A 261      41.277  72.046  41.502  1.00  0.00           N0.      0
ATOM   4022  HE  ARG A 261      40.881  72.020  40.573  1.00  0.00           H0.      0
ATOM   4023  CZ  ARG A 261      42.491  72.417  41.685  1.00  0.00           C0.      0
ATOM   4024  NH1 ARG A 261      43.168  72.830  40.659  1.00  0.00           N0.      0
ATOM   4025 HH11 ARG A 261      42.633  72.930  39.808  1.00  0.00           H0.      0
ATOM   4026 HH12 ARG A 261      44.059  73.291  40.778  1.00  0.00           H0.      0
ATOM   4027  NH2 ARG A 261      43.119  72.177  42.808  1.00  0.00           N0.      0
ATOM   4028 HH21 ARG A 261      42.563  71.935  43.616  1.00  0.00           H0.      0
ATOM   4029 HH22 ARG A 261      44.008  72.578  43.070  1.00  0.00           H0.      0
ATOM   4030  C   ARG A 261      36.742  68.842  42.170  1.00  0.00           C0.      0
ATOM   4031  O   ARG A 261      37.614  68.537  41.332  1.00  0.00           O0.      0
ATOM   4032  N   CYS A 262      35.681  68.080  42.313  1.00  0.00           N0.      0
ATOM   4033  H   CYS A 262      34.967  68.251  43.006  1.00  0.00           H0.      0
ATOM   4034  CA  CYS A 262      35.452  66.801  41.572  1.00  0.00           C0.      0
ATOM   4035  HA  CYS A 262      35.936  66.819  40.595  1.00  0.00           H0.      0
ATOM   4036  CB  CYS A 262      36.245  65.649  42.254  1.00  0.00           C0.      0
ATOM   4037  HB2 CYS A 262      36.255  64.757  41.627  1.00  0.00           H0.      0
ATOM   4038  HB3 CYS A 262      37.267  65.976  42.443  1.00  0.00           H0.      0
ATOM   4039  SG  CYS A 262      35.489  65.101  43.749  1.00  0.00           S0.      0
ATOM   4040  HG  CYS A 262      34.361  64.754  43.122  1.00  0.00           H0.      0
ATOM   4041  C   CYS A 262      33.996  66.405  41.222  1.00  0.00           C0.      0
ATOM   4042  O   CYS A 262      33.099  66.396  42.039  1.00  0.00           O0.      0
ATOM   4043  N   GLN A 263      33.752  66.063  39.933  1.00  0.00           N0.      0
ATOM   4044  H   GLN A 263      34.466  66.100  39.220  1.00  0.00           H0.      0
ATOM   4045  CA  GLN A 263      32.579  65.245  39.508  1.00  0.00           C0.      0
ATOM   4046  HA  GLN A 263      31.711  65.582  40.076  1.00  0.00           H0.      0
ATOM   4047  CB  GLN A 263      32.231  65.416  37.968  1.00  0.00           C0.      0
ATOM   4048  HB2 GLN A 263      33.013  65.804  37.316  1.00  0.00           H0.      0
ATOM   4049  HB3 GLN A 263      31.950  64.427  37.605  1.00  0.00           H0.      0
ATOM   4050  CG  GLN A 263      30.893  66.217  37.743  1.00  0.00           C0.      0
ATOM   4051  HG2 GLN A 263      30.952  67.152  38.300  1.00  0.00           H0.      0
ATOM   4052  HG3 GLN A 263      30.865  66.456  36.680  1.00  0.00           H0.      0
ATOM   4053  CD  GLN A 263      29.614  65.474  38.185  1.00  0.00           C0.      0
ATOM   4054  OE1 GLN A 263      29.589  64.482  38.926  1.00  0.00           O0.      0
ATOM   4055  NE2 GLN A 263      28.470  65.956  37.836  1.00  0.00           N0.      0
ATOM   4056 HE21 GLN A 263      27.644  65.482  38.172  1.00  0.00           H0.      0
ATOM   4057 HE22 GLN A 263      28.358  66.795  37.285  1.00  0.00           H0.      0
ATOM   4058  C   GLN A 263      32.931  63.801  39.956  1.00  0.00           C0.      0
ATOM   4059  O   GLN A 263      34.061  63.405  40.084  1.00  0.00           O0.      0
ATOM   4060  N   HID A 264      31.834  63.057  40.250  1.00  0.00           N0.      0
ATOM   4061  H   HID A 264      30.944  63.374  39.892  1.00  0.00           H0.      0
ATOM   4062  CA  HID A 264      32.019  61.714  40.846  1.00  0.00           C0.      0
ATOM   4063  HA  HID A 264      32.981  61.277  40.579  1.00  0.00           H0.      0
ATOM   4064  CB  HID A 264      32.096  61.881  42.399  1.00  0.00           C0.      0
ATOM   4065  HB2 HID A 264      33.075  62.315  42.601  1.00  0.00           H0.      0
ATOM   4066  HB3 HID A 264      31.252  62.494  42.716  1.00  0.00           H0.      0
ATOM   4067  CG  HID A 264      32.083  60.565  43.158  1.00  0.00           C0.      0
ATOM   4068  ND1 HID A 264      31.041  59.695  43.428  1.00  0.00           N0.      0
ATOM   4069  HD1 HID A 264      30.094  59.839  43.108  1.00  0.00           H0.      0
ATOM   4070  CE1 HID A 264      31.470  58.670  44.107  1.00  0.00           C0.      0
ATOM   4071  HE1 HID A 264      30.833  57.833  44.350  1.00  0.00           H0.      0
ATOM   4072  NE2 HID A 264      32.781  58.848  44.459  1.00  0.00           N0.      0
ATOM   4073  CD2 HID A 264      33.135  60.003  43.775  1.00  0.00           C0.      0
ATOM   4074  HD2 HID A 264      34.099  60.490  43.807  1.00  0.00           H0.      0
ATOM   4075  C   HID A 264      30.903  60.733  40.485  1.00  0.00           C0.      0
ATOM   4076  O   HID A 264      29.740  61.107  40.516  1.00  0.00           O0.      0
ATOM   4077  N   SER A 265      31.191  59.491  40.272  1.00  0.00           N0.      0
ATOM   4078  H   SER A 265      32.171  59.271  40.162  1.00  0.00           H0.      0
ATOM   4079  CA  SER A 265      30.225  58.387  39.991  1.00  0.00           C0.      0
ATOM   4080  HA  SER A 265      29.330  58.591  40.579  1.00  0.00           H0.      0
ATOM   4081  CB  SER A 265      29.836  58.421  38.508  1.00  0.00           C0.      0
ATOM   4082  HB2 SER A 265      29.514  59.415  38.200  1.00  0.00           H0.      0
ATOM   4083  HB3 SER A 265      30.658  58.062  37.888  1.00  0.00           H0.      0
ATOM   4084  OG  SER A 265      28.730  57.569  38.242  1.00  0.00           O0.      0
ATOM   4085  HG  SER A 265      28.474  57.570  37.317  1.00  0.00           H0.      0
ATOM   4086  C   SER A 265      30.818  57.051  40.520  1.00  0.00           C0.      0
ATOM   4087  O   SER A 265      32.018  56.926  40.481  1.00  0.00           O0.      0
ATOM   4088  N   VAL A 266      29.994  56.117  40.946  1.00  0.00           N0.      0
ATOM   4089  H   VAL A 266      29.020  56.360  40.832  1.00  0.00           H0.      0
ATOM   4090  CA  VAL A 266      30.339  54.778  41.521  1.00  0.00           C0.      0
ATOM   4091  HA  VAL A 266      31.426  54.703  41.544  1.00  0.00           H0.      0
ATOM   4092  CB  VAL A 266      30.037  54.701  43.085  1.00  0.00           C0.      0
ATOM   4093  HB  VAL A 266      30.418  55.650  43.463  1.00  0.00           H0.      0
ATOM   4094  CG1 VAL A 266      28.578  54.423  43.549  1.00  0.00           C0.      0
ATOM   4095 HG11 VAL A 266      27.940  55.229  43.187  1.00  0.00           H0.      0
ATOM   4096 HG12 VAL A 266      28.438  53.421  43.142  1.00  0.00           H0.      0
ATOM   4097 HG13 VAL A 266      28.463  54.297  44.625  1.00  0.00           H0.      0
ATOM   4098  CG2 VAL A 266      30.911  53.534  43.678  1.00  0.00           C0.      0
ATOM   4099 HG21 VAL A 266      31.969  53.785  43.610  1.00  0.00           H0.      0
ATOM   4100 HG22 VAL A 266      30.665  53.570  44.739  1.00  0.00           H0.      0
ATOM   4101 HG23 VAL A 266      30.717  52.591  43.168  1.00  0.00           H0.      0
ATOM   4102  C   VAL A 266      29.864  53.573  40.661  1.00  0.00           C0.      0
ATOM   4103  O   VAL A 266      28.716  53.703  40.121  1.00  0.00           O0.      0
ATOM   4104  N   LEU A 267      30.585  52.445  40.529  1.00  0.00           N0.      0
ATOM   4105  H   LEU A 267      31.439  52.356  41.060  1.00  0.00           H0.      0
ATOM   4106  CA  LEU A 267      30.250  51.333  39.706  1.00  0.00           C0.      0
ATOM   4107  HA  LEU A 267      29.183  51.355  39.482  1.00  0.00           H0.      0
ATOM   4108  CB  LEU A 267      31.074  51.439  38.377  1.00  0.00           C0.      0
ATOM   4109  HB2 LEU A 267      32.101  51.579  38.716  1.00  0.00           H0.      0
ATOM   4110  HB3 LEU A 267      30.961  50.543  37.767  1.00  0.00           H0.      0
ATOM   4111  CG  LEU A 267      30.702  52.647  37.451  1.00  0.00           C0.      0
ATOM   4112  HG  LEU A 267      30.828  53.569  38.018  1.00  0.00           H0.      0
ATOM   4113  CD1 LEU A 267      31.522  52.747  36.098  1.00  0.00           C0.      0
ATOM   4114 HD11 LEU A 267      31.510  51.781  35.593  1.00  0.00           H0.      0
ATOM   4115 HD12 LEU A 267      30.970  53.410  35.433  1.00  0.00           H0.      0
ATOM   4116 HD13 LEU A 267      32.542  53.088  36.274  1.00  0.00           H0.      0
ATOM   4117  CD2 LEU A 267      29.251  52.541  36.934  1.00  0.00           C0.      0
ATOM   4118 HD21 LEU A 267      29.308  51.688  36.258  1.00  0.00           H0.      0
ATOM   4119 HD22 LEU A 267      28.685  52.304  37.834  1.00  0.00           H0.      0
ATOM   4120 HD23 LEU A 267      28.998  53.465  36.414  1.00  0.00           H0.      0
ATOM   4121  C   LEU A 267      30.545  50.023  40.434  1.00  0.00           C0.      0
ATOM   4122  O   LEU A 267      31.249  49.942  41.399  1.00  0.00           O0.      0
ATOM   4123  N   GLY A 268      29.911  48.933  39.939  1.00  0.00           N0.      0
ATOM   4124  H   GLY A 268      29.335  49.115  39.129  1.00  0.00           H0.      0
ATOM   4125  CA  GLY A 268      30.365  47.558  40.280  1.00  0.00           C0.      0
ATOM   4126  HA2 GLY A 268      30.693  47.539  41.320  1.00  0.00           H0.      0
ATOM   4127  HA3 GLY A 268      29.483  46.922  40.198  1.00  0.00           H0.      0
ATOM   4128  C   GLY A 268      31.486  47.057  39.410  1.00  0.00           C0.      0
ATOM   4129  O   GLY A 268      32.503  47.708  39.310  1.00  0.00           O0.      0
ATOM   4130  N   ASP A 269      31.316  45.888  38.749  1.00  0.00           N0.      0
ATOM   4131  H   ASP A 269      30.396  45.473  38.797  1.00  0.00           H0.      0
ATOM   4132  CA  ASP A 269      32.186  45.392  37.764  1.00  0.00           C0.      0
ATOM   4133  HA  ASP A 269      33.216  45.525  38.092  1.00  0.00           H0.      0
ATOM   4134  CB  ASP A 269      32.219  43.810  37.755  1.00  0.00           C0.      0
ATOM   4135  HB2 ASP A 269      32.642  43.376  36.849  1.00  0.00           H0.      0
ATOM   4136  HB3 ASP A 269      32.910  43.518  38.546  1.00  0.00           H0.      0
ATOM   4137  CG  ASP A 269      30.825  43.234  37.969  1.00  0.00           C0.      0
ATOM   4138  OD1 ASP A 269      30.674  42.290  38.838  1.00  0.00           O0.      0
ATOM   4139  OD2 ASP A 269      29.930  43.568  37.152  1.00  0.00           O0.      0
ATOM   4140  C   ASP A 269      32.179  46.134  36.391  1.00  0.00           C0.      0
ATOM   4141  O   ASP A 269      31.810  45.630  35.391  1.00  0.00           O0.      0
ATOM   4142  N   PHE A 270      32.355  47.468  36.502  1.00  0.00           N0.      0
ATOM   4143  H   PHE A 270      32.606  47.722  37.447  1.00  0.00           H0.      0
ATOM   4144  CA  PHE A 270      32.153  48.547  35.573  1.00  0.00           C0.      0
ATOM   4145  HA  PHE A 270      32.425  49.473  36.078  1.00  0.00           H0.      0
ATOM   4146  CB  PHE A 270      33.232  48.557  34.422  1.00  0.00           C0.      0
ATOM   4147  HB2 PHE A 270      32.990  47.900  33.586  1.00  0.00           H0.      0
ATOM   4148  HB3 PHE A 270      33.301  49.527  33.930  1.00  0.00           H0.      0
ATOM   4149  CG  PHE A 270      34.615  48.103  34.771  1.00  0.00           C0.      0
ATOM   4150  CD1 PHE A 270      35.050  46.809  34.651  1.00  0.00           C0.      0
ATOM   4151  HD1 PHE A 270      34.344  46.070  34.302  1.00  0.00           H0.      0
ATOM   4152  CE1 PHE A 270      36.358  46.408  35.096  1.00  0.00           C0.      0
ATOM   4153  HE1 PHE A 270      36.670  45.378  35.010  1.00  0.00           H0.      0
ATOM   4154  CZ  PHE A 270      37.233  47.446  35.580  1.00  0.00           C0.      0
ATOM   4155  HZ  PHE A 270      38.189  47.092  35.937  1.00  0.00           H0.      0
ATOM   4156  CE2 PHE A 270      36.756  48.728  35.712  1.00  0.00           C0.      0
ATOM   4157  HE2 PHE A 270      37.495  49.445  36.038  1.00  0.00           H0.      0
ATOM   4158  CD2 PHE A 270      35.481  49.054  35.362  1.00  0.00           C0.      0
ATOM   4159  HD2 PHE A 270      35.047  50.031  35.512  1.00  0.00           H0.      0
ATOM   4160  C   PHE A 270      30.679  48.916  35.146  1.00  0.00           C0.      0
ATOM   4161  O   PHE A 270      30.401  49.849  34.415  1.00  0.00           O0.      0
ATOM   4162  N   LYS A 271      29.751  47.973  35.412  1.00  0.00           N0.      0
ATOM   4163  H   LYS A 271      30.088  47.174  35.930  1.00  0.00           H0.      0
ATOM   4164  CA  LYS A 271      28.280  48.197  35.260  1.00  0.00           C0.      0
ATOM   4165  HA  LYS A 271      28.154  48.632  34.268  1.00  0.00           H0.      0
ATOM   4166  CB  LYS A 271      27.589  46.832  35.118  1.00  0.00           C0.      0
ATOM   4167  HB2 LYS A 271      27.991  46.090  35.808  1.00  0.00           H0.      0
ATOM   4168  HB3 LYS A 271      26.535  47.025  35.316  1.00  0.00           H0.      0
ATOM   4169  CG  LYS A 271      27.775  46.380  33.692  1.00  0.00           C0.      0
ATOM   4170  HG2 LYS A 271      27.511  47.184  33.004  1.00  0.00           H0.      0
ATOM   4171  HG3 LYS A 271      28.827  46.141  33.536  1.00  0.00           H0.      0
ATOM   4172  CD  LYS A 271      26.934  45.091  33.468  1.00  0.00           C0.      0
ATOM   4173  HD2 LYS A 271      27.128  44.384  34.275  1.00  0.00           H0.      0
ATOM   4174  HD3 LYS A 271      25.875  45.348  33.459  1.00  0.00           H0.      0
ATOM   4175  CE  LYS A 271      27.189  44.338  32.157  1.00  0.00           C0.      0
ATOM   4176  HE2 LYS A 271      26.629  43.403  32.180  1.00  0.00           H0.      0
ATOM   4177  HE3 LYS A 271      26.871  44.934  31.301  1.00  0.00           H0.      0
ATOM   4178  NZ  LYS A 271      28.617  43.989  31.851  1.00  0.00           N0.      0
ATOM   4179  HZ1 LYS A 271      28.822  43.682  30.911  1.00  0.00           H0.      0
ATOM   4180  HZ2 LYS A 271      29.199  44.813  31.890  1.00  0.00           H0.      0
ATOM   4181  HZ3 LYS A 271      28.965  43.311  32.514  1.00  0.00           H0.      0
ATOM   4182  C   LYS A 271      27.796  49.021  36.445  1.00  0.00           C0.      0
ATOM   4183  O   LYS A 271      28.521  49.070  37.469  1.00  0.00           O0.      0
ATOM   4184  N   PRO A 272      26.723  49.744  36.279  1.00  0.00           N0.      0
ATOM   4185  CD  PRO A 272      25.819  49.878  35.195  1.00  0.00           C0.      0
ATOM   4186  HD2 PRO A 272      25.268  48.953  35.024  1.00  0.00           H0.      0
ATOM   4187  HD3 PRO A 272      26.371  50.094  34.280  1.00  0.00           H0.      0
ATOM   4188  CG  PRO A 272      24.718  50.955  35.506  1.00  0.00           C0.      0
ATOM   4189  HG2 PRO A 272      23.750  50.680  35.087  1.00  0.00           H0.      0
ATOM   4190  HG3 PRO A 272      25.047  51.951  35.210  1.00  0.00           H0.      0
ATOM   4191  CB  PRO A 272      24.632  50.852  36.976  1.00  0.00           C0.      0
ATOM   4192  HB2 PRO A 272      23.973  50.017  37.218  1.00  0.00           H0.      0
ATOM   4193  HB3 PRO A 272      24.300  51.807  37.383  1.00  0.00           H0.      0
ATOM   4194  CA  PRO A 272      26.127  50.529  37.421  1.00  0.00           C0.      0
ATOM   4195  HA  PRO A 272      26.684  51.433  37.670  1.00  0.00           H0.      0
ATOM   4196  C   PRO A 272      25.994  49.781  38.747  1.00  0.00           C0.      0
ATOM   4197  O   PRO A 272      25.785  48.528  38.759  1.00  0.00           O0.      0
ATOM   4198  N   TYR A 273      26.019  50.513  39.846  1.00  0.00           N0.      0
ATOM   4199  H   TYR A 273      26.139  51.492  39.627  1.00  0.00           H0.      0
ATOM   4200  CA  TYR A 273      25.589  50.135  41.220  1.00  0.00           C0.      0
ATOM   4201  HA  TYR A 273      25.377  49.068  41.156  1.00  0.00           H0.      0
ATOM   4202  CB  TYR A 273      26.834  50.422  42.068  1.00  0.00           C0.      0
ATOM   4203  HB2 TYR A 273      27.641  49.772  41.729  1.00  0.00           H0.      0
ATOM   4204  HB3 TYR A 273      27.358  51.348  41.831  1.00  0.00           H0.      0
ATOM   4205  CG  TYR A 273      26.674  50.282  43.583  1.00  0.00           C0.      0
ATOM   4206  CD1 TYR A 273      26.793  49.039  44.169  1.00  0.00           C0.      0
ATOM   4207  HD1 TYR A 273      27.284  48.260  43.604  1.00  0.00           H0.      0
ATOM   4208  CE1 TYR A 273      26.513  48.861  45.568  1.00  0.00           C0.      0
ATOM   4209  HE1 TYR A 273      26.664  47.917  46.069  1.00  0.00           H0.      0
ATOM   4210  CZ  TYR A 273      26.036  50.006  46.290  1.00  0.00           C0.      0
ATOM   4211  OH  TYR A 273      25.708  49.854  47.592  1.00  0.00           O0.      0
ATOM   4212  HH  TYR A 273      25.811  48.948  47.890  1.00  0.00           H0.      0
ATOM   4213  CE2 TYR A 273      25.859  51.243  45.661  1.00  0.00           C0.      0
ATOM   4214  HE2 TYR A 273      25.464  52.047  46.264  1.00  0.00           H0.      0
ATOM   4215  CD2 TYR A 273      26.145  51.386  44.264  1.00  0.00           C0.      0
ATOM   4216  HD2 TYR A 273      25.839  52.284  43.750  1.00  0.00           H0.      0
ATOM   4217  C   TYR A 273      24.356  50.908  41.734  1.00  0.00           C0.      0
ATOM   4218  O   TYR A 273      24.214  52.128  41.556  1.00  0.00           O0.      0
ATOM   4219  N   ARG A 274      23.652  50.254  42.655  1.00  0.00           N0.      0
ATOM   4220  H   ARG A 274      23.866  49.287  42.853  1.00  0.00           H0.      0
ATOM   4221  CA  ARG A 274      22.487  50.712  43.356  1.00  0.00           C0.      0
ATOM   4222  HA  ARG A 274      22.734  51.744  43.604  1.00  0.00           H0.      0
ATOM   4223  CB  ARG A 274      21.245  50.527  42.466  1.00  0.00           C0.      0
ATOM   4224  HB2 ARG A 274      21.474  50.935  41.481  1.00  0.00           H0.      0
ATOM   4225  HB3 ARG A 274      20.906  49.491  42.500  1.00  0.00           H0.      0
ATOM   4226  CG  ARG A 274      20.093  51.370  42.984  1.00  0.00           C0.      0
ATOM   4227  HG2 ARG A 274      19.818  50.954  43.953  1.00  0.00           H0.      0
ATOM   4228  HG3 ARG A 274      20.378  52.415  43.106  1.00  0.00           H0.      0
ATOM   4229  CD  ARG A 274      18.963  51.113  42.032  1.00  0.00           C0.      0
ATOM   4230  HD2 ARG A 274      19.286  51.324  41.012  1.00  0.00           H0.      0
ATOM   4231  HD3 ARG A 274      18.615  50.102  42.241  1.00  0.00           H0.      0
ATOM   4232  NE  ARG A 274      17.837  52.058  42.376  1.00  0.00           N0.      0
ATOM   4233  HE  ARG A 274      17.966  52.969  41.960  1.00  0.00           H0.      0
ATOM   4234  CZ  ARG A 274      16.849  51.837  43.227  1.00  0.00           C0.      0
ATOM   4235  NH1 ARG A 274      16.624  50.672  43.780  1.00  0.00           N0.      0
ATOM   4236 HH11 ARG A 274      17.344  49.966  43.835  1.00  0.00           H0.      0
ATOM   4237 HH12 ARG A 274      16.035  50.723  44.599  1.00  0.00           H0.      0
ATOM   4238  NH2 ARG A 274      15.942  52.709  43.504  1.00  0.00           N0.      0
ATOM   4239 HH21 ARG A 274      16.111  53.620  43.103  1.00  0.00           H0.      0
ATOM   4240 HH22 ARG A 274      15.084  52.491  43.991  1.00  0.00           H0.      0
ATOM   4241  C   ARG A 274      22.263  50.135  44.763  1.00  0.00           C0.      0
ATOM   4242  O   ARG A 274      22.209  48.870  44.875  1.00  0.00           O0.      0
ATOM   4243  N   PRO A 275      22.023  50.937  45.834  1.00  0.00           N0.      0
ATOM   4244  CD  PRO A 275      22.103  52.363  45.913  1.00  0.00           C0.      0
ATOM   4245  HD2 PRO A 275      21.308  52.857  45.355  1.00  0.00           H0.      0
ATOM   4246  HD3 PRO A 275      23.041  52.728  45.495  1.00  0.00           H0.      0
ATOM   4247  CG  PRO A 275      22.080  52.723  47.400  1.00  0.00           C0.      0
ATOM   4248  HG2 PRO A 275      21.624  53.710  47.474  1.00  0.00           H0.      0
ATOM   4249  HG3 PRO A 275      23.017  52.791  47.953  1.00  0.00           H0.      0
ATOM   4250  CB  PRO A 275      21.193  51.677  48.022  1.00  0.00           C0.      0
ATOM   4251  HB2 PRO A 275      20.171  51.982  47.796  1.00  0.00           H0.      0
ATOM   4252  HB3 PRO A 275      21.400  51.550  49.085  1.00  0.00           H0.      0
ATOM   4253  CA  PRO A 275      21.593  50.460  47.179  1.00  0.00           C0.      0
ATOM   4254  HA  PRO A 275      22.482  50.031  47.642  1.00  0.00           H0.      0
ATOM   4255  C   PRO A 275      20.512  49.389  47.013  1.00  0.00           C0.      0
ATOM   4256  O   PRO A 275      19.550  49.699  46.378  1.00  0.00           O0.      0
ATOM   4257  N   GLY A 276      20.550  48.231  47.656  1.00  0.00           N0.      0
ATOM   4258  H   GLY A 276      21.328  47.979  48.249  1.00  0.00           H0.      0
ATOM   4259  CA  GLY A 276      19.409  47.265  47.704  1.00  0.00           C0.      0
ATOM   4260  HA2 GLY A 276      19.533  46.758  48.661  1.00  0.00           H0.      0
ATOM   4261  HA3 GLY A 276      18.501  47.866  47.690  1.00  0.00           H0.      0
ATOM   4262  C   GLY A 276      19.297  46.249  46.589  1.00  0.00           C0.      0
ATOM   4263  O   GLY A 276      18.289  45.549  46.477  1.00  0.00           O0.      0
ATOM   4264  N   GLN A 277      20.306  46.251  45.721  1.00  0.00           N0.      0
ATOM   4265  H   GLN A 277      21.060  46.916  45.811  1.00  0.00           H0.      0
ATOM   4266  CA  GLN A 277      20.169  45.489  44.509  1.00  0.00           C0.      0
ATOM   4267  HA  GLN A 277      19.159  45.573  44.107  1.00  0.00           H0.      0
ATOM   4268  CB  GLN A 277      21.105  46.117  43.450  1.00  0.00           C0.      0
ATOM   4269  HB2 GLN A 277      21.015  45.744  42.429  1.00  0.00           H0.      0
ATOM   4270  HB3 GLN A 277      20.984  47.200  43.468  1.00  0.00           H0.      0
ATOM   4271  CG  GLN A 277      22.598  45.826  43.739  1.00  0.00           C0.      0
ATOM   4272  HG2 GLN A 277      22.894  46.153  44.736  1.00  0.00           H0.      0
ATOM   4273  HG3 GLN A 277      22.791  44.756  43.660  1.00  0.00           H0.      0
ATOM   4274  CD  GLN A 277      23.715  46.392  42.811  1.00  0.00           C0.      0
ATOM   4275  OE1 GLN A 277      23.540  47.383  42.131  1.00  0.00           O0.      0
ATOM   4276  NE2 GLN A 277      24.829  45.782  42.725  1.00  0.00           N0.      0
ATOM   4277 HE21 GLN A 277      25.574  46.129  42.137  1.00  0.00           H0.      0
ATOM   4278 HE22 GLN A 277      24.766  44.826  43.044  1.00  0.00           H0.      0
ATOM   4279  C   GLN A 277      20.457  44.010  44.725  1.00  0.00           C0.      0
ATOM   4280  O   GLN A 277      21.188  43.704  45.655  1.00  0.00           O0.      0
ATOM   4281  N   ALA A 278      19.973  43.089  43.880  1.00  0.00           N0.      0
ATOM   4282  H   ALA A 278      19.442  43.435  43.093  1.00  0.00           H0.      0
ATOM   4283  CA  ALA A 278      20.103  41.602  44.030  1.00  0.00           C0.      0
ATOM   4284  HA  ALA A 278      19.900  41.359  45.073  1.00  0.00           H0.      0
ATOM   4285  CB  ALA A 278      19.081  40.941  43.174  1.00  0.00           C0.      0
ATOM   4286  HB1 ALA A 278      18.070  41.159  43.519  1.00  0.00           H0.      0
ATOM   4287  HB2 ALA A 278      19.235  41.273  42.147  1.00  0.00           H0.      0
ATOM   4288  HB3 ALA A 278      19.281  39.872  43.246  1.00  0.00           H0.      0
ATOM   4289  C   ALA A 278      21.537  41.018  43.847  1.00  0.00           C0.      0
ATOM   4290  O   ALA A 278      21.984  40.125  44.588  1.00  0.00           O0.      0
ATOM   4291  N   TYR A 279      22.180  41.570  42.843  1.00  0.00           N0.      0
ATOM   4292  H   TYR A 279      21.619  42.109  42.199  1.00  0.00           H0.      0
ATOM   4293  CA  TYR A 279      23.587  41.264  42.407  1.00  0.00           C0.      0
ATOM   4294  HA  TYR A 279      23.729  40.183  42.383  1.00  0.00           H0.      0
ATOM   4295  CB  TYR A 279      23.988  41.710  41.007  1.00  0.00           C0.      0
ATOM   4296  HB2 TYR A 279      23.220  41.229  40.401  1.00  0.00           H0.      0
ATOM   4297  HB3 TYR A 279      23.792  42.765  40.816  1.00  0.00           H0.      0
ATOM   4298  CG  TYR A 279      25.397  41.326  40.517  1.00  0.00           C0.      0
ATOM   4299  CD1 TYR A 279      26.405  42.311  40.438  1.00  0.00           C0.      0
ATOM   4300  HD1 TYR A 279      26.118  43.322  40.687  1.00  0.00           H0.      0
ATOM   4301  CE1 TYR A 279      27.684  42.009  39.953  1.00  0.00           C0.      0
ATOM   4302  HE1 TYR A 279      28.512  42.699  39.887  1.00  0.00           H0.      0
ATOM   4303  CZ  TYR A 279      28.019  40.610  39.677  1.00  0.00           C0.      0
ATOM   4304  OH  TYR A 279      29.266  40.210  39.181  1.00  0.00           O0.      0
ATOM   4305  HH  TYR A 279      29.764  41.015  39.018  1.00  0.00           H0.      0
ATOM   4306  CE2 TYR A 279      27.020  39.591  39.909  1.00  0.00           C0.      0
ATOM   4307  HE2 TYR A 279      27.242  38.548  39.735  1.00  0.00           H0.      0
ATOM   4308  CD2 TYR A 279      25.749  39.968  40.364  1.00  0.00           C0.      0
ATOM   4309  HD2 TYR A 279      25.010  39.193  40.504  1.00  0.00           H0.      0
ATOM   4310  C   TYR A 279      24.595  41.828  43.398  1.00  0.00           C0.      0
ATOM   4311  O   TYR A 279      24.756  43.016  43.656  1.00  0.00           O0.      0
ATOM   4312  N   VAL A 280      25.379  40.918  44.000  1.00  0.00           N0.      0
ATOM   4313  H   VAL A 280      25.168  40.005  43.623  1.00  0.00           H0.      0
ATOM   4314  CA  VAL A 280      26.434  41.255  44.992  1.00  0.00           C0.      0
ATOM   4315  HA  VAL A 280      26.302  42.256  45.401  1.00  0.00           H0.      0
ATOM   4316  CB  VAL A 280      26.216  40.316  46.293  1.00  0.00           C0.      0
ATOM   4317  HB  VAL A 280      26.220  39.249  46.067  1.00  0.00           H0.      0
ATOM   4318  CG1 VAL A 280      27.181  40.709  47.371  1.00  0.00           C0.      0
ATOM   4319 HG11 VAL A 280      28.222  40.506  47.119  1.00  0.00           H0.      0
ATOM   4320 HG12 VAL A 280      27.194  41.785  47.544  1.00  0.00           H0.      0
ATOM   4321 HG13 VAL A 280      26.973  40.210  48.318  1.00  0.00           H0.      0
ATOM   4322  CG2 VAL A 280      24.801  40.550  46.909  1.00  0.00           C0.      0
ATOM   4323 HG21 VAL A 280      23.976  40.478  46.201  1.00  0.00           H0.      0
ATOM   4324 HG22 VAL A 280      24.695  39.771  47.664  1.00  0.00           H0.      0
ATOM   4325 HG23 VAL A 280      24.850  41.554  47.330  1.00  0.00           H0.      0
ATOM   4326  C   VAL A 280      27.827  41.172  44.440  1.00  0.00           C0.      0
ATOM   4327  O   VAL A 280      28.297  40.014  44.295  1.00  0.00           O0.      0
ATOM   4328  N   PRO A 281      28.455  42.318  44.144  1.00  0.00           N0.      0
ATOM   4329  CD  PRO A 281      27.907  43.713  44.097  1.00  0.00           C0.      0
ATOM   4330  HD2 PRO A 281      27.451  43.967  45.054  1.00  0.00           H0.      0
ATOM   4331  HD3 PRO A 281      27.032  43.781  43.450  1.00  0.00           H0.      0
ATOM   4332  CG  PRO A 281      29.108  44.645  43.808  1.00  0.00           C0.      0
ATOM   4333  HG2 PRO A 281      29.586  44.830  44.770  1.00  0.00           H0.      0
ATOM   4334  HG3 PRO A 281      28.808  45.536  43.256  1.00  0.00           H0.      0
ATOM   4335  CB  PRO A 281      29.809  43.673  42.833  1.00  0.00           C0.      0
ATOM   4336  HB2 PRO A 281      30.841  43.963  42.636  1.00  0.00           H0.      0
ATOM   4337  HB3 PRO A 281      29.256  43.867  41.913  1.00  0.00           H0.      0
ATOM   4338  CA  PRO A 281      29.723  42.266  43.448  1.00  0.00           C0.      0
ATOM   4339  HA  PRO A 281      29.784  41.572  42.609  1.00  0.00           H0.      0
ATOM   4340  C   PRO A 281      30.919  41.949  44.366  1.00  0.00           C0.      0
ATOM   4341  O   PRO A 281      30.741  41.863  45.577  1.00  0.00           O0.      0
ATOM   4342  N   CYS A 282      32.060  41.663  43.721  1.00  0.00           N0.      0
ATOM   4343  H   CYS A 282      32.040  41.631  42.712  1.00  0.00           H0.      0
ATOM   4344  CA  CYS A 282      33.293  41.379  44.455  1.00  0.00           C0.      0
ATOM   4345  HA  CYS A 282      32.987  40.836  45.350  1.00  0.00           H0.      0
ATOM   4346  CB  CYS A 282      34.038  40.311  43.655  1.00  0.00           C0.      0
ATOM   4347  HB2 CYS A 282      33.396  39.494  43.329  1.00  0.00           H0.      0
ATOM   4348  HB3 CYS A 282      34.295  40.789  42.709  1.00  0.00           H0.      0
ATOM   4349  SG  CYS A 282      35.537  39.681  44.524  1.00  0.00           S0.      0
ATOM   4350  HG  CYS A 282      36.242  39.200  43.496  1.00  0.00           H0.      0
ATOM   4351  C   CYS A 282      34.107  42.660  44.795  1.00  0.00           C0.      0
ATOM   4352  O   CYS A 282      34.833  42.633  45.800  1.00  0.00           O0.      0
ATOM   4353  N   TYR A 283      33.795  43.758  44.173  1.00  0.00           N0.      0
ATOM   4354  H   TYR A 283      33.126  43.746  43.416  1.00  0.00           H0.      0
ATOM   4355  CA  TYR A 283      34.374  45.098  44.254  1.00  0.00           C0.      0
ATOM   4356  HA  TYR A 283      34.865  45.244  45.216  1.00  0.00           H0.      0
ATOM   4357  CB  TYR A 283      35.411  45.240  43.084  1.00  0.00           C0.      0
ATOM   4358  HB2 TYR A 283      34.919  45.467  42.139  1.00  0.00           H0.      0
ATOM   4359  HB3 TYR A 283      35.990  46.146  43.261  1.00  0.00           H0.      0
ATOM   4360  CG  TYR A 283      36.427  44.107  42.853  1.00  0.00           C0.      0
ATOM   4361  CD1 TYR A 283      36.046  42.990  42.170  1.00  0.00           C0.      0
ATOM   4362  HD1 TYR A 283      35.084  42.777  41.728  1.00  0.00           H0.      0
ATOM   4363  CE1 TYR A 283      36.941  41.896  42.169  1.00  0.00           C0.      0
ATOM   4364  HE1 TYR A 283      36.645  40.995  41.652  1.00  0.00           H0.      0
ATOM   4365  CZ  TYR A 283      38.268  41.986  42.700  1.00  0.00           C0.      0
ATOM   4366  OH  TYR A 283      39.180  40.966  42.612  1.00  0.00           O0.      0
ATOM   4367  HH  TYR A 283      38.831  40.089  42.434  1.00  0.00           H0.      0
ATOM   4368  CE2 TYR A 283      38.599  43.169  43.382  1.00  0.00           C0.      0
ATOM   4369  HE2 TYR A 283      39.570  43.237  43.850  1.00  0.00           H0.      0
ATOM   4370  CD2 TYR A 283      37.725  44.271  43.445  1.00  0.00           C0.      0
ATOM   4371  HD2 TYR A 283      37.955  45.120  44.072  1.00  0.00           H0.      0
ATOM   4372  C   TYR A 283      33.391  46.246  44.097  1.00  0.00           C0.      0
ATOM   4373  O   TYR A 283      32.206  46.123  43.693  1.00  0.00           O0.      0
ATOM   4374  N   PHE A 284      33.872  47.472  44.349  1.00  0.00           N0.      0
ATOM   4375  H   PHE A 284      34.813  47.543  44.711  1.00  0.00           H0.      0
ATOM   4376  CA  PHE A 284      33.219  48.671  43.844  1.00  0.00           C0.      0
ATOM   4377  HA  PHE A 284      32.587  48.438  42.987  1.00  0.00           H0.      0
ATOM   4378  CB  PHE A 284      32.414  49.347  44.947  1.00  0.00           C0.      0
ATOM   4379  HB2 PHE A 284      33.149  49.905  45.527  1.00  0.00           H0.      0
ATOM   4380  HB3 PHE A 284      31.772  50.126  44.537  1.00  0.00           H0.      0
ATOM   4381  CG  PHE A 284      31.620  48.484  45.890  1.00  0.00           C0.      0
ATOM   4382  CD1 PHE A 284      32.113  48.043  47.141  1.00  0.00           C0.      0
ATOM   4383  HD1 PHE A 284      33.119  48.352  47.384  1.00  0.00           H0.      0
ATOM   4384  CE1 PHE A 284      31.314  47.292  48.050  1.00  0.00           C0.      0
ATOM   4385  HE1 PHE A 284      31.723  47.040  49.017  1.00  0.00           H0.      0
ATOM   4386  CZ  PHE A 284      30.026  46.766  47.654  1.00  0.00           C0.      0
ATOM   4387  HZ  PHE A 284      29.500  46.047  48.265  1.00  0.00           H0.      0
ATOM   4388  CE2 PHE A 284      29.460  47.320  46.526  1.00  0.00           C0.      0
ATOM   4389  HE2 PHE A 284      28.489  46.945  46.238  1.00  0.00           H0.      0
ATOM   4390  CD2 PHE A 284      30.225  48.187  45.663  1.00  0.00           C0.      0
ATOM   4391  HD2 PHE A 284      29.790  48.532  44.737  1.00  0.00           H0.      0
ATOM   4392  C   PHE A 284      34.302  49.606  43.261  1.00  0.00           C0.      0
ATOM   4393  O   PHE A 284      35.404  49.648  43.817  1.00  0.00           O0.      0
ATOM   4394  N   ILE A 285      33.973  50.381  42.253  1.00  0.00           N0.      0
ATOM   4395  H   ILE A 285      33.011  50.395  41.945  1.00  0.00           H0.      0
ATOM   4396  CA  ILE A 285      34.898  51.252  41.560  1.00  0.00           C0.      0
ATOM   4397  HA  ILE A 285      35.851  51.272  42.090  1.00  0.00           H0.      0
ATOM   4398  CB  ILE A 285      35.126  50.683  40.117  1.00  0.00           C0.      0
ATOM   4399  HB  ILE A 285      34.201  50.573  39.551  1.00  0.00           H0.      0
ATOM   4400  CG2 ILE A 285      36.159  51.545  39.386  1.00  0.00           C0.      0
ATOM   4401 HG21 ILE A 285      37.084  51.566  39.963  1.00  0.00           H0.      0
ATOM   4402 HG22 ILE A 285      36.353  51.250  38.355  1.00  0.00           H0.      0
ATOM   4403 HG23 ILE A 285      35.827  52.576  39.266  1.00  0.00           H0.      0
ATOM   4404  CG1 ILE A 285      35.822  49.296  40.126  1.00  0.00           C0.      0
ATOM   4405 HG12 ILE A 285      36.755  49.312  40.688  1.00  0.00           H0.      0
ATOM   4406 HG13 ILE A 285      35.096  48.689  40.667  1.00  0.00           H0.      0
ATOM   4407  CD1 ILE A 285      35.995  48.626  38.729  1.00  0.00           C0.      0
ATOM   4408 HD11 ILE A 285      36.513  47.676  38.862  1.00  0.00           H0.      0
ATOM   4409 HD12 ILE A 285      35.036  48.568  38.215  1.00  0.00           H0.      0
ATOM   4410 HD13 ILE A 285      36.678  49.272  38.177  1.00  0.00           H0.      0
ATOM   4411  C   ILE A 285      34.356  52.624  41.602  1.00  0.00           C0.      0
ATOM   4412  O   ILE A 285      33.114  52.738  41.484  1.00  0.00           O0.      0
ATOM   4413  N   HID A 286      35.185  53.621  41.879  1.00  0.00           N0.      0
ATOM   4414  H   HID A 286      36.140  53.376  42.099  1.00  0.00           H0.      0
ATOM   4415  CA  HID A 286      34.862  55.052  41.843  1.00  0.00           C0.      0
ATOM   4416  HA  HID A 286      33.785  55.155  41.713  1.00  0.00           H0.      0
ATOM   4417  CB  HID A 286      35.336  55.750  43.141  1.00  0.00           C0.      0
ATOM   4418  HB2 HID A 286      36.397  55.577  43.319  1.00  0.00           H0.      0
ATOM   4419  HB3 HID A 286      35.146  56.822  43.095  1.00  0.00           H0.      0
ATOM   4420  CG  HID A 286      34.576  55.215  44.341  1.00  0.00           C0.      0
ATOM   4421  ND1 HID A 286      33.534  55.914  44.947  1.00  0.00           N0.      0
ATOM   4422  HD1 HID A 286      33.306  56.867  44.701  1.00  0.00           H0.      0
ATOM   4423  CE1 HID A 286      32.978  55.154  45.911  1.00  0.00           C0.      0
ATOM   4424  HE1 HID A 286      32.166  55.434  46.566  1.00  0.00           H0.      0
ATOM   4425  NE2 HID A 286      33.646  53.963  45.975  1.00  0.00           N0.      0
ATOM   4426  CD2 HID A 286      34.615  54.010  44.908  1.00  0.00           C0.      0
ATOM   4427  HD2 HID A 286      35.326  53.241  44.644  1.00  0.00           H0.      0
ATOM   4428  C   HID A 286      35.570  55.868  40.718  1.00  0.00           C0.      0
ATOM   4429  O   HID A 286      36.825  55.754  40.582  1.00  0.00           O0.      0
ATOM   4430  N   VAL A 287      34.703  56.573  39.977  1.00  0.00           N0.      0
ATOM   4431  H   VAL A 287      33.736  56.588  40.268  1.00  0.00           H0.      0
ATOM   4432  CA  VAL A 287      35.247  57.314  38.837  1.00  0.00           C0.      0
ATOM   4433  HA  VAL A 287      36.295  57.080  38.647  1.00  0.00           H0.      0
ATOM   4434  CB  VAL A 287      34.409  56.997  37.592  1.00  0.00           C0.      0
ATOM   4435  HB  VAL A 287      33.421  57.455  37.639  1.00  0.00           H0.      0
ATOM   4436  CG1 VAL A 287      35.118  57.636  36.306  1.00  0.00           C0.      0
ATOM   4437 HG11 VAL A 287      36.165  57.337  36.266  1.00  0.00           H0.      0
ATOM   4438 HG12 VAL A 287      34.586  57.332  35.405  1.00  0.00           H0.      0
ATOM   4439 HG13 VAL A 287      35.096  58.723  36.393  1.00  0.00           H0.      0
ATOM   4440  CG2 VAL A 287      34.381  55.450  37.331  1.00  0.00           C0.      0
ATOM   4441 HG21 VAL A 287      35.413  55.135  37.175  1.00  0.00           H0.      0
ATOM   4442 HG22 VAL A 287      33.899  54.819  38.077  1.00  0.00           H0.      0
ATOM   4443 HG23 VAL A 287      33.843  55.224  36.410  1.00  0.00           H0.      0
ATOM   4444  C   VAL A 287      35.112  58.782  39.144  1.00  0.00           C0.      0
ATOM   4445  O   VAL A 287      34.086  59.220  39.711  1.00  0.00           O0.      0
ATOM   4446  N   LEU A 288      36.077  59.608  38.838  1.00  0.00           N0.      0
ATOM   4447  H   LEU A 288      36.943  59.233  38.478  1.00  0.00           H0.      0
ATOM   4448  CA  LEU A 288      36.025  61.090  39.106  1.00  0.00           C0.      0
ATOM   4449  HA  LEU A 288      35.009  61.485  39.096  1.00  0.00           H0.      0
ATOM   4450  CB  LEU A 288      36.750  61.350  40.429  1.00  0.00           C0.      0
ATOM   4451  HB2 LEU A 288      37.717  60.856  40.330  1.00  0.00           H0.      0
ATOM   4452  HB3 LEU A 288      37.004  62.405  40.540  1.00  0.00           H0.      0
ATOM   4453  CG  LEU A 288      36.010  60.963  41.711  1.00  0.00           C0.      0
ATOM   4454  HG  LEU A 288      34.941  60.825  41.547  1.00  0.00           H0.      0
ATOM   4455  CD1 LEU A 288      36.528  59.758  42.421  1.00  0.00           C0.      0
ATOM   4456 HD11 LEU A 288      36.780  58.980  41.701  1.00  0.00           H0.      0
ATOM   4457 HD12 LEU A 288      37.435  59.911  43.005  1.00  0.00           H0.      0
ATOM   4458 HD13 LEU A 288      35.805  59.349  43.127  1.00  0.00           H0.      0
ATOM   4459  CD2 LEU A 288      36.094  62.216  42.602  1.00  0.00           C0.      0
ATOM   4460 HD21 LEU A 288      35.466  63.029  42.238  1.00  0.00           H0.      0
ATOM   4461 HD22 LEU A 288      35.797  61.990  43.626  1.00  0.00           H0.      0
ATOM   4462 HD23 LEU A 288      37.129  62.541  42.499  1.00  0.00           H0.      0
ATOM   4463  C   LEU A 288      36.756  61.861  37.995  1.00  0.00           C0.      0
ATOM   4464  O   LEU A 288      37.478  61.377  37.102  1.00  0.00           O0.      0
ATOM   4465  N   LYS A 289      36.457  63.163  38.061  1.00  0.00           N0.      0
ATOM   4466  H   LYS A 289      35.820  63.509  38.764  1.00  0.00           H0.      0
ATOM   4467  CA  LYS A 289      36.853  64.231  37.096  1.00  0.00           C0.      0
ATOM   4468  HA  LYS A 289      37.813  63.942  36.668  1.00  0.00           H0.      0
ATOM   4469  CB  LYS A 289      35.849  64.466  35.919  1.00  0.00           C0.      0
ATOM   4470  HB2 LYS A 289      35.675  63.557  35.344  1.00  0.00           H0.      0
ATOM   4471  HB3 LYS A 289      34.841  64.688  36.271  1.00  0.00           H0.      0
ATOM   4472  CG  LYS A 289      36.375  65.557  35.067  1.00  0.00           C0.      0
ATOM   4473  HG2 LYS A 289      36.639  66.420  35.677  1.00  0.00           H0.      0
ATOM   4474  HG3 LYS A 289      37.246  65.174  34.535  1.00  0.00           H0.      0
ATOM   4475  CD  LYS A 289      35.417  66.171  34.077  1.00  0.00           C0.      0
ATOM   4476  HD2 LYS A 289      35.631  65.593  33.178  1.00  0.00           H0.      0
ATOM   4477  HD3 LYS A 289      34.378  66.039  34.381  1.00  0.00           H0.      0
ATOM   4478  CE  LYS A 289      35.817  67.606  33.735  1.00  0.00           C0.      0
ATOM   4479  HE2 LYS A 289      35.844  68.174  34.666  1.00  0.00           H0.      0
ATOM   4480  HE3 LYS A 289      36.845  67.617  33.374  1.00  0.00           H0.      0
ATOM   4481  NZ  LYS A 289      34.981  68.238  32.659  1.00  0.00           N0.      0
ATOM   4482  HZ1 LYS A 289      34.006  68.335  32.906  1.00  0.00           H0.      0
ATOM   4483  HZ2 LYS A 289      35.217  69.210  32.517  1.00  0.00           H0.      0
ATOM   4484  HZ3 LYS A 289      35.045  67.730  31.789  1.00  0.00           H0.      0
ATOM   4485  C   LYS A 289      37.145  65.521  37.956  1.00  0.00           C0.      0
ATOM   4486  O   LYS A 289      36.195  66.041  38.579  1.00  0.00           O0.      0
ATOM   4487  N   LYS A 290      38.347  66.016  37.788  1.00  0.00           N0.      0
ATOM   4488  H   LYS A 290      38.914  65.463  37.161  1.00  0.00           H0.      0
ATOM   4489  CA  LYS A 290      38.827  67.244  38.450  1.00  0.00           C0.      0
ATOM   4490  HA  LYS A 290      38.377  67.206  39.442  1.00  0.00           H0.      0
ATOM   4491  CB  LYS A 290      40.341  67.228  38.726  1.00  0.00           C0.      0
ATOM   4492  HB2 LYS A 290      40.569  66.327  39.294  1.00  0.00           H0.      0
ATOM   4493  HB3 LYS A 290      40.886  67.133  37.786  1.00  0.00           H0.      0
ATOM   4494  CG  LYS A 290      40.940  68.490  39.344  1.00  0.00           C0.      0
ATOM   4495  HG2 LYS A 290      40.945  69.373  38.704  1.00  0.00           H0.      0
ATOM   4496  HG3 LYS A 290      40.380  68.694  40.257  1.00  0.00           H0.      0
ATOM   4497  CD  LYS A 290      42.440  68.284  39.553  1.00  0.00           C0.      0
ATOM   4498  HD2 LYS A 290      42.481  67.596  40.397  1.00  0.00           H0.      0
ATOM   4499  HD3 LYS A 290      42.992  67.931  38.681  1.00  0.00           H0.      0
ATOM   4500  CE  LYS A 290      43.045  69.626  39.994  1.00  0.00           C0.      0
ATOM   4501  HE2 LYS A 290      42.973  70.325  39.161  1.00  0.00           H0.      0
ATOM   4502  HE3 LYS A 290      42.463  70.009  40.832  1.00  0.00           H0.      0
ATOM   4503  NZ  LYS A 290      44.368  69.406  40.485  1.00  0.00           N0.      0
ATOM   4504  HZ1 LYS A 290      44.425  68.896  41.355  1.00  0.00           H0.      0
ATOM   4505  HZ2 LYS A 290      44.782  68.774  39.815  1.00  0.00           H0.      0
ATOM   4506  HZ3 LYS A 290      44.712  70.352  40.570  1.00  0.00           H0.      0
ATOM   4507  C   LYS A 290      38.241  68.506  37.742  1.00  0.00           C0.      0
ATOM   4508  O   LYS A 290      38.440  68.740  36.565  1.00  0.00           O0.      0
ATOM   4509  N   THR A 291      37.415  69.249  38.479  1.00  0.00           N0.      0
ATOM   4510  H   THR A 291      37.263  68.980  39.441  1.00  0.00           H0.      0
ATOM   4511  CA  THR A 291      36.620  70.321  37.907  1.00  0.00           C0.      0
ATOM   4512  HA  THR A 291      36.134  69.827  37.066  1.00  0.00           H0.      0
ATOM   4513  CB  THR A 291      35.591  70.772  39.012  1.00  0.00           C0.      0
ATOM   4514  HB  THR A 291      34.800  71.437  38.665  1.00  0.00           H0.      0
ATOM   4515  CG2 THR A 291      34.814  69.639  39.649  1.00  0.00           C0.      0
ATOM   4516 HG21 THR A 291      34.553  69.853  40.686  1.00  0.00           H0.      0
ATOM   4517 HG22 THR A 291      33.915  69.483  39.054  1.00  0.00           H0.      0
ATOM   4518 HG23 THR A 291      35.302  68.679  39.477  1.00  0.00           H0.      0
ATOM   4519  OG1 THR A 291      36.293  71.315  40.118  1.00  0.00           O0.      0
ATOM   4520  HG1 THR A 291      35.871  72.122  40.422  1.00  0.00           H0.      0
ATOM   4521  C   THR A 291      37.413  71.486  37.351  1.00  0.00           C0.      0
ATOM   4522  O   THR A 291      36.818  72.359  36.698  1.00  0.00           O0.      0
ATOM   4523  N   GLY A 292      38.708  71.628  37.747  1.00  0.00           N0.      0
ATOM   4524  H   GLY A 292      39.165  70.880  38.249  1.00  0.00           H0.      0
ATOM   4525  CA  GLY A 292      39.568  72.813  37.423  1.00  0.00           C0.      0
ATOM   4526  HA2 GLY A 292      39.875  72.811  36.377  1.00  0.00           H0.      0
ATOM   4527  HA3 GLY A 292      39.082  73.764  37.640  1.00  0.00           H0.      0
ATOM   4528  C   GLY A 292      40.758  72.745  38.381  1.00  0.00           C0.      0
ATOM   4529  O   GLY A 292      41.061  71.692  38.935  1.00  0.00           O0.      0
ATOM   4530  OXT GLY A 292      41.215  73.870  38.662  1.00  0.00           O0.      0
ATOM   4531  CA' SAM A 293      47.851  45.624  39.770  1.00  0.00           C0.      0
ATOM   4532  CB  SAM A 293      48.479  45.566  41.212  1.00  0.00           C0.      0
ATOM   4533  CG  SAM A 293      47.493  45.642  42.266  1.00  0.00           C0.      0
ATOM   4534  SD  SAM A 293      48.249  45.010  43.822  1.00  0.00           S0.      0
ATOM   4535  C5' SAM A 293      48.708  46.559  44.765  1.00  0.00           C0.      0
ATOM   4536  C4' SAM A 293      49.989  47.182  44.146  1.00  0.00           C0.      0
ATOM   4537  O4' SAM A 293      50.137  48.326  44.974  1.00  0.00           O0.      0
ATOM   4538  C3' SAM A 293      51.285  46.416  44.421  1.00  0.00           C0.      0
ATOM   4539  O3' SAM A 293      52.006  46.382  43.192  1.00  0.00           O0.      0
ATOM   4540  C2' SAM A 293      51.993  47.216  45.438  1.00  0.00           C0.      0
ATOM   4541  O2' SAM A 293      53.363  47.043  45.354  1.00  0.00           O0.      0
ATOM   4542  C1' SAM A 293      51.503  48.608  45.339  1.00  0.00           C0.      0
ATOM   4543  OXT SAM A 293      45.650  44.665  39.640  1.00  0.00           O0.      0
ATOM   4544  N1  SAM A 293      52.607  53.270  47.425  1.00  0.00           N0.      0
ATOM   4545  C2  SAM A 293      52.787  52.847  46.167  1.00  0.00           C0.      0
[truncated: 6,254,513 more chars]
