# Supplementary material for: Computational Investigation of GNMT-Catalyzed Methyl Transfer Reaction: Integrating MD, QM, and ML Approaches
Source: J Comput Chem. Author manuscript; Available in PMC 2026 Jun 29. (PMC13312424; doi:10.1002/jcc.70434)
Supplement: SI-3 [file NIHMS2188582-supplement-SI-3.zip › MD-frame-pdbs/clustering-R2-27034.pdb]

ATOM      1  N   VAL A   1      26.241  42.650  62.137  1.00  0.00           N0.      0
ATOM      2  H1  VAL A   1      25.814  43.132  62.915  1.00  0.00           H0.      0
ATOM      3  H2  VAL A   1      27.050  42.156  62.486  1.00  0.00           H0.      0
ATOM      4  H3  VAL A   1      25.544  41.980  61.845  1.00  0.00           H0.      0
ATOM      5  CA  VAL A   1      26.607  43.617  61.055  1.00  0.00           C0.      0
ATOM      6  HA  VAL A   1      25.756  44.279  60.901  1.00  0.00           H0.      0
ATOM      7  CB  VAL A   1      27.693  44.673  61.496  1.00  0.00           C0.      0
ATOM      8  HB  VAL A   1      27.515  45.017  62.515  1.00  0.00           H0.      0
ATOM      9  CG1 VAL A   1      29.195  44.284  61.372  1.00  0.00           C0.      0
ATOM     10 HG11 VAL A   1      29.854  44.987  61.880  1.00  0.00           H0.      0
ATOM     11 HG12 VAL A   1      29.305  43.375  61.962  1.00  0.00           H0.      0
ATOM     12 HG13 VAL A   1      29.417  44.064  60.328  1.00  0.00           H0.      0
ATOM     13  CG2 VAL A   1      27.604  45.914  60.521  1.00  0.00           C0.      0
ATOM     14 HG21 VAL A   1      28.171  46.741  60.948  1.00  0.00           H0.      0
ATOM     15 HG22 VAL A   1      27.934  45.638  59.519  1.00  0.00           H0.      0
ATOM     16 HG23 VAL A   1      26.564  46.228  60.435  1.00  0.00           H0.      0
ATOM     17  C   VAL A   1      26.927  42.886  59.788  1.00  0.00           C0.      0
ATOM     18  O   VAL A   1      27.676  41.933  59.835  1.00  0.00           O0.      0
ATOM     19  N   ASP A   2      26.494  43.429  58.690  1.00  0.00           N0.      0
ATOM     20  H   ASP A   2      26.186  44.389  58.744  1.00  0.00           H0.      0
ATOM     21  CA  ASP A   2      26.640  42.815  57.377  1.00  0.00           C0.      0
ATOM     22  HA  ASP A   2      26.671  41.728  57.447  1.00  0.00           H0.      0
ATOM     23  CB  ASP A   2      25.388  43.094  56.492  1.00  0.00           C0.      0
ATOM     24  HB2 ASP A   2      25.351  44.183  56.474  1.00  0.00           H0.      0
ATOM     25  HB3 ASP A   2      25.601  42.560  55.566  1.00  0.00           H0.      0
ATOM     26  CG  ASP A   2      24.051  42.451  57.031  1.00  0.00           C0.      0
ATOM     27  OD1 ASP A   2      24.093  41.684  58.014  1.00  0.00           O0.      0
ATOM     28  OD2 ASP A   2      22.966  42.856  56.552  1.00  0.00           O0.      0
ATOM     29  C   ASP A   2      27.882  43.412  56.782  1.00  0.00           C0.      0
ATOM     30  O   ASP A   2      28.058  44.629  56.853  1.00  0.00           O0.      0
ATOM     31  N   SER A   3      28.603  42.610  56.035  1.00  0.00           N0.      0
ATOM     32  H   SER A   3      28.415  41.633  55.859  1.00  0.00           H0.      0
ATOM     33  CA  SER A   3      29.893  43.045  55.385  1.00  0.00           C0.      0
ATOM     34  HA  SER A   3      30.529  43.120  56.268  1.00  0.00           H0.      0
ATOM     35  CB  SER A   3      30.567  41.940  54.533  1.00  0.00           C0.      0
ATOM     36  HB2 SER A   3      29.923  41.823  53.662  1.00  0.00           H0.      0
ATOM     37  HB3 SER A   3      31.575  42.179  54.192  1.00  0.00           H0.      0
ATOM     38  OG  SER A   3      30.457  40.649  55.062  1.00  0.00           O0.      0
ATOM     39  HG  SER A   3      30.865  40.015  54.469  1.00  0.00           H0.      0
ATOM     40  C   SER A   3      30.073  44.412  54.692  1.00  0.00           C0.      0
ATOM     41  O   SER A   3      30.994  45.150  55.037  1.00  0.00           O0.      0
ATOM     42  N   VAL A   4      29.127  44.821  53.911  1.00  0.00           N0.      0
ATOM     43  H   VAL A   4      28.421  44.119  53.741  1.00  0.00           H0.      0
ATOM     44  CA  VAL A   4      29.080  46.106  53.223  1.00  0.00           C0.      0
ATOM     45  HA  VAL A   4      30.003  46.090  52.644  1.00  0.00           H0.      0
ATOM     46  CB  VAL A   4      27.824  46.161  52.349  1.00  0.00           C0.      0
ATOM     47  HB  VAL A   4      27.721  45.201  51.843  1.00  0.00           H0.      0
ATOM     48  CG1 VAL A   4      26.575  46.401  53.162  1.00  0.00           C0.      0
ATOM     49 HG11 VAL A   4      25.640  46.247  52.624  1.00  0.00           H0.      0
ATOM     50 HG12 VAL A   4      26.504  45.814  54.078  1.00  0.00           H0.      0
ATOM     51 HG13 VAL A   4      26.731  47.419  53.519  1.00  0.00           H0.      0
ATOM     52  CG2 VAL A   4      27.952  47.157  51.218  1.00  0.00           C0.      0
ATOM     53 HG21 VAL A   4      28.471  48.019  51.638  1.00  0.00           H0.      0
ATOM     54 HG22 VAL A   4      28.454  46.657  50.389  1.00  0.00           H0.      0
ATOM     55 HG23 VAL A   4      26.952  47.573  51.098  1.00  0.00           H0.      0
ATOM     56  C   VAL A   4      29.176  47.272  54.210  1.00  0.00           C0.      0
ATOM     57  O   VAL A   4      29.696  48.281  53.892  1.00  0.00           O0.      0
ATOM     58  N   TYR A   5      28.653  47.147  55.452  1.00  0.00           N0.      0
ATOM     59  H   TYR A   5      28.369  46.262  55.846  1.00  0.00           H0.      0
ATOM     60  CA  TYR A   5      28.371  48.358  56.267  1.00  0.00           C0.      0
ATOM     61  HA  TYR A   5      28.233  49.208  55.599  1.00  0.00           H0.      0
ATOM     62  CB  TYR A   5      27.082  47.995  57.089  1.00  0.00           C0.      0
ATOM     63  HB2 TYR A   5      27.258  46.965  57.399  1.00  0.00           H0.      0
ATOM     64  HB3 TYR A   5      26.958  48.573  58.005  1.00  0.00           H0.      0
ATOM     65  CG  TYR A   5      25.815  48.097  56.192  1.00  0.00           C0.      0
ATOM     66  CD1 TYR A   5      25.020  46.998  56.151  1.00  0.00           C0.      0
ATOM     67  HD1 TYR A   5      25.194  46.127  56.766  1.00  0.00           H0.      0
ATOM     68  CE1 TYR A   5      23.995  46.882  55.176  1.00  0.00           C0.      0
ATOM     69  HE1 TYR A   5      23.392  45.988  55.120  1.00  0.00           H0.      0
ATOM     70  CZ  TYR A   5      23.741  47.933  54.298  1.00  0.00           C0.      0
ATOM     71  OH  TYR A   5      22.815  47.862  53.280  1.00  0.00           O0.      0
ATOM     72  HH  TYR A   5      22.619  46.978  52.961  1.00  0.00           H0.      0
ATOM     73  CE2 TYR A   5      24.540  49.088  54.393  1.00  0.00           C0.      0
ATOM     74  HE2 TYR A   5      24.219  49.883  53.736  1.00  0.00           H0.      0
ATOM     75  CD2 TYR A   5      25.467  49.207  55.416  1.00  0.00           C0.      0
ATOM     76  HD2 TYR A   5      26.006  50.143  55.383  1.00  0.00           H0.      0
ATOM     77  C   TYR A   5      29.541  48.722  57.198  1.00  0.00           C0.      0
ATOM     78  O   TYR A   5      29.495  48.633  58.445  1.00  0.00           O0.      0
ATOM     79  N   ARG A   6      30.693  49.017  56.632  1.00  0.00           N0.      0
ATOM     80  H   ARG A   6      30.685  49.103  55.626  1.00  0.00           H0.      0
ATOM     81  CA  ARG A   6      31.985  49.093  57.254  1.00  0.00           C0.      0
ATOM     82  HA  ARG A   6      32.175  48.232  57.896  1.00  0.00           H0.      0
ATOM     83  CB  ARG A   6      33.058  49.198  56.183  1.00  0.00           C0.      0
ATOM     84  HB2 ARG A   6      33.064  50.152  55.656  1.00  0.00           H0.      0
ATOM     85  HB3 ARG A   6      33.962  49.264  56.788  1.00  0.00           H0.      0
ATOM     86  CG  ARG A   6      33.269  47.901  55.318  1.00  0.00           C0.      0
ATOM     87  HG2 ARG A   6      32.305  47.636  54.884  1.00  0.00           H0.      0
ATOM     88  HG3 ARG A   6      34.040  48.050  54.562  1.00  0.00           H0.      0
ATOM     89  CD  ARG A   6      33.723  46.717  56.159  1.00  0.00           C0.      0
ATOM     90  HD2 ARG A   6      34.570  46.984  56.791  1.00  0.00           H0.      0
ATOM     91  HD3 ARG A   6      32.875  46.550  56.823  1.00  0.00           H0.      0
ATOM     92  NE  ARG A   6      33.971  45.652  55.165  1.00  0.00           N0.      0
ATOM     93  HE  ARG A   6      33.394  45.660  54.336  1.00  0.00           H0.      0
ATOM     94  CZ  ARG A   6      34.581  44.528  55.356  1.00  0.00           C0.      0
ATOM     95  NH1 ARG A   6      34.420  43.494  54.568  1.00  0.00           N0.      0
ATOM     96 HH11 ARG A   6      33.822  43.636  53.766  1.00  0.00           H0.      0
ATOM     97 HH12 ARG A   6      35.067  42.729  54.695  1.00  0.00           H0.      0
ATOM     98  NH2 ARG A   6      35.390  44.368  56.328  1.00  0.00           N0.      0
ATOM     99 HH21 ARG A   6      35.690  45.130  56.920  1.00  0.00           H0.      0
ATOM    100 HH22 ARG A   6      35.635  43.435  56.627  1.00  0.00           H0.      0
ATOM    101  C   ARG A   6      32.048  50.267  58.189  1.00  0.00           C0.      0
ATOM    102  O   ARG A   6      31.945  51.399  57.673  1.00  0.00           O0.      0
ATOM    103  N   THR A   7      32.506  50.130  59.472  1.00  0.00           N0.      0
ATOM    104  H   THR A   7      32.727  49.175  59.716  1.00  0.00           H0.      0
ATOM    105  CA  THR A   7      33.010  51.260  60.205  1.00  0.00           C0.      0
ATOM    106  HA  THR A   7      32.430  52.167  60.033  1.00  0.00           H0.      0
ATOM    107  CB  THR A   7      32.891  51.026  61.724  1.00  0.00           C0.      0
ATOM    108  HB  THR A   7      31.894  50.650  61.956  1.00  0.00           H0.      0
ATOM    109  CG2 THR A   7      33.999  50.114  62.268  1.00  0.00           C0.      0
ATOM    110 HG21 THR A   7      34.200  49.201  61.709  1.00  0.00           H0.      0
ATOM    111 HG22 THR A   7      34.921  50.695  62.287  1.00  0.00           H0.      0
ATOM    112 HG23 THR A   7      33.719  49.895  63.298  1.00  0.00           H0.      0
ATOM    113  OG1 THR A   7      33.056  52.292  62.430  1.00  0.00           O0.      0
ATOM    114  HG1 THR A   7      32.865  52.063  63.342  1.00  0.00           H0.      0
ATOM    115  C   THR A   7      34.472  51.567  59.747  1.00  0.00           C0.      0
ATOM    116  O   THR A   7      35.140  50.717  59.158  1.00  0.00           O0.      0
ATOM    117  N   ARG A   8      35.000  52.769  60.053  1.00  0.00           N0.      0
ATOM    118  H   ARG A   8      34.365  53.482  60.382  1.00  0.00           H0.      0
ATOM    119  CA  ARG A   8      36.403  53.198  59.749  1.00  0.00           C0.      0
ATOM    120  HA  ARG A   8      36.599  52.817  58.747  1.00  0.00           H0.      0
ATOM    121  CB  ARG A   8      36.501  54.717  59.950  1.00  0.00           C0.      0
ATOM    122  HB2 ARG A   8      37.392  55.056  59.422  1.00  0.00           H0.      0
ATOM    123  HB3 ARG A   8      35.747  55.196  59.325  1.00  0.00           H0.      0
ATOM    124  CG  ARG A   8      36.573  55.352  61.357  1.00  0.00           C0.      0
ATOM    125  HG2 ARG A   8      37.485  55.037  61.864  1.00  0.00           H0.      0
ATOM    126  HG3 ARG A   8      36.562  56.409  61.091  1.00  0.00           H0.      0
ATOM    127  CD  ARG A   8      35.255  54.996  62.120  1.00  0.00           C0.      0
ATOM    128  HD2 ARG A   8      35.087  53.921  62.187  1.00  0.00           H0.      0
ATOM    129  HD3 ARG A   8      35.368  55.374  63.136  1.00  0.00           H0.      0
ATOM    130  NE  ARG A   8      34.056  55.575  61.538  1.00  0.00           N0.      0
ATOM    131  HE  ARG A   8      34.003  55.809  60.557  1.00  0.00           H0.      0
ATOM    132  CZ  ARG A   8      33.060  55.921  62.266  1.00  0.00           C0.      0
ATOM    133  NH1 ARG A   8      32.073  56.480  61.732  1.00  0.00           N0.      0
ATOM    134 HH11 ARG A   8      32.142  56.572  60.728  1.00  0.00           H0.      0
ATOM    135 HH12 ARG A   8      31.214  56.727  62.201  1.00  0.00           H0.      0
ATOM    136  NH2 ARG A   8      32.919  55.690  63.529  1.00  0.00           N0.      0
ATOM    137 HH21 ARG A   8      33.634  55.128  63.967  1.00  0.00           H0.      0
ATOM    138 HH22 ARG A   8      32.097  56.030  64.008  1.00  0.00           H0.      0
ATOM    139  C   ARG A   8      37.443  52.383  60.529  1.00  0.00           C0.      0
ATOM    140  O   ARG A   8      37.138  51.449  61.274  1.00  0.00           O0.      0
ATOM    141  N   SER A   9      38.725  52.687  60.272  1.00  0.00           N0.      0
ATOM    142  H   SER A   9      38.888  53.479  59.667  1.00  0.00           H0.      0
ATOM    143  CA  SER A   9      39.955  52.079  60.930  1.00  0.00           C0.      0
ATOM    144  HA  SER A   9      39.925  51.011  60.712  1.00  0.00           H0.      0
ATOM    145  CB  SER A   9      41.194  52.768  60.279  1.00  0.00           C0.      0
ATOM    146  HB2 SER A   9      40.998  52.851  59.210  1.00  0.00           H0.      0
ATOM    147  HB3 SER A   9      41.454  53.709  60.763  1.00  0.00           H0.      0
ATOM    148  OG  SER A   9      42.344  51.977  60.473  1.00  0.00           O0.      0
ATOM    149  HG  SER A   9      42.346  51.390  59.714  1.00  0.00           H0.      0
ATOM    150  C   SER A   9      39.956  52.442  62.400  1.00  0.00           C0.      0
ATOM    151  O   SER A   9      39.529  53.555  62.735  1.00  0.00           O0.      0
ATOM    152  N   LEU A  10      40.319  51.526  63.282  1.00  0.00           N0.      0
ATOM    153  H   LEU A  10      40.786  50.707  62.922  1.00  0.00           H0.      0
ATOM    154  CA  LEU A  10      40.280  51.522  64.739  1.00  0.00           C0.      0
ATOM    155  HA  LEU A  10      39.227  51.489  65.022  1.00  0.00           H0.      0
ATOM    156  CB  LEU A  10      40.615  50.109  65.229  1.00  0.00           C0.      0
ATOM    157  HB2 LEU A  10      40.089  49.359  64.638  1.00  0.00           H0.      0
ATOM    158  HB3 LEU A  10      41.618  49.893  64.862  1.00  0.00           H0.      0
ATOM    159  CG  LEU A  10      40.613  49.884  66.722  1.00  0.00           C0.      0
ATOM    160  HG  LEU A  10      41.406  50.570  67.018  1.00  0.00           H0.      0
ATOM    161  CD1 LEU A  10      39.381  50.115  67.486  1.00  0.00           C0.      0
ATOM    162 HD11 LEU A  10      38.588  49.461  67.123  1.00  0.00           H0.      0
ATOM    163 HD12 LEU A  10      39.570  50.118  68.560  1.00  0.00           H0.      0
ATOM    164 HD13 LEU A  10      39.067  51.139  67.282  1.00  0.00           H0.      0
ATOM    165  CD2 LEU A  10      41.147  48.459  66.946  1.00  0.00           C0.      0
ATOM    166 HD21 LEU A  10      42.124  48.448  66.464  1.00  0.00           H0.      0
ATOM    167 HD22 LEU A  10      41.240  48.250  68.012  1.00  0.00           H0.      0
ATOM    168 HD23 LEU A  10      40.617  47.609  66.518  1.00  0.00           H0.      0
ATOM    169  C   LEU A  10      41.055  52.690  65.402  1.00  0.00           C0.      0
ATOM    170  O   LEU A  10      42.238  52.930  65.053  1.00  0.00           O0.      0
ATOM    171  N   GLY A  11      40.396  53.423  66.342  1.00  0.00           N0.      0
ATOM    172  H   GLY A  11      39.411  53.229  66.453  1.00  0.00           H0.      0
ATOM    173  CA  GLY A  11      41.099  54.541  67.062  1.00  0.00           C0.      0
ATOM    174  HA2 GLY A  11      40.611  54.655  68.030  1.00  0.00           H0.      0
ATOM    175  HA3 GLY A  11      42.125  54.249  67.286  1.00  0.00           H0.      0
ATOM    176  C   GLY A  11      41.139  55.935  66.400  1.00  0.00           C0.      0
ATOM    177  O   GLY A  11      41.746  56.842  66.947  1.00  0.00           O0.      0
ATOM    178  N   VAL A  12      40.707  56.149  65.180  1.00  0.00           N0.      0
ATOM    179  H   VAL A  12      40.253  55.456  64.602  1.00  0.00           H0.      0
ATOM    180  CA  VAL A  12      40.769  57.520  64.501  1.00  0.00           C0.      0
ATOM    181  HA  VAL A  12      41.744  57.982  64.656  1.00  0.00           H0.      0
ATOM    182  CB  VAL A  12      40.611  57.383  62.981  1.00  0.00           C0.      0
ATOM    183  HB  VAL A  12      39.583  57.061  62.814  1.00  0.00           H0.      0
ATOM    184  CG1 VAL A  12      40.700  58.738  62.149  1.00  0.00           C0.      0
ATOM    185 HG11 VAL A  12      39.873  59.371  62.470  1.00  0.00           H0.      0
ATOM    186 HG12 VAL A  12      41.706  59.115  62.337  1.00  0.00           H0.      0
ATOM    187 HG13 VAL A  12      40.656  58.682  61.061  1.00  0.00           H0.      0
ATOM    188  CG2 VAL A  12      41.571  56.367  62.404  1.00  0.00           C0.      0
ATOM    189 HG21 VAL A  12      42.497  56.556  62.946  1.00  0.00           H0.      0
ATOM    190 HG22 VAL A  12      41.134  55.406  62.679  1.00  0.00           H0.      0
ATOM    191 HG23 VAL A  12      41.611  56.248  61.322  1.00  0.00           H0.      0
ATOM    192  C   VAL A  12      39.747  58.505  65.035  1.00  0.00           C0.      0
ATOM    193  O   VAL A  12      38.512  58.173  65.147  1.00  0.00           O0.      0
ATOM    194  N   ALA A  13      40.125  59.704  65.319  1.00  0.00           N0.      0
ATOM    195  H   ALA A  13      41.055  60.009  65.072  1.00  0.00           H0.      0
ATOM    196  CA  ALA A  13      39.186  60.785  65.801  1.00  0.00           C0.      0
ATOM    197  HA  ALA A  13      38.820  60.364  66.737  1.00  0.00           H0.      0
ATOM    198  CB  ALA A  13      40.051  61.981  66.172  1.00  0.00           C0.      0
ATOM    199  HB1 ALA A  13      40.446  62.335  65.220  1.00  0.00           H0.      0
ATOM    200  HB2 ALA A  13      39.550  62.773  66.728  1.00  0.00           H0.      0
ATOM    201  HB3 ALA A  13      40.887  61.647  66.788  1.00  0.00           H0.      0
ATOM    202  C   ALA A  13      37.963  61.193  65.007  1.00  0.00           C0.      0
ATOM    203  O   ALA A  13      37.143  61.976  65.536  1.00  0.00           O0.      0
ATOM    204  N   ALA A  14      37.847  60.755  63.699  1.00  0.00           N0.      0
ATOM    205  H   ALA A  14      38.539  60.184  63.235  1.00  0.00           H0.      0
ATOM    206  CA  ALA A  14      36.747  61.121  62.801  1.00  0.00           C0.      0
ATOM    207  HA  ALA A  14      35.781  61.004  63.291  1.00  0.00           H0.      0
ATOM    208  CB  ALA A  14      36.931  62.517  62.367  1.00  0.00           C0.      0
ATOM    209  HB1 ALA A  14      36.035  62.922  61.897  1.00  0.00           H0.      0
ATOM    210  HB2 ALA A  14      37.299  63.136  63.186  1.00  0.00           H0.      0
ATOM    211  HB3 ALA A  14      37.659  62.505  61.555  1.00  0.00           H0.      0
ATOM    212  C   ALA A  14      36.568  60.115  61.589  1.00  0.00           C0.      0
ATOM    213  O   ALA A  14      37.453  59.312  61.350  1.00  0.00           O0.      0
ATOM    214  N   GLU A  15      35.490  60.208  60.772  1.00  0.00           N0.      0
ATOM    215  H   GLU A  15      34.788  60.878  61.054  1.00  0.00           H0.      0
ATOM    216  CA  GLU A  15      35.136  59.343  59.632  1.00  0.00           C0.      0
ATOM    217  HA  GLU A  15      35.056  58.303  59.950  1.00  0.00           H0.      0
ATOM    218  CB  GLU A  15      33.677  59.639  59.240  1.00  0.00           C0.      0
ATOM    219  HB2 GLU A  15      32.993  59.723  60.084  1.00  0.00           H0.      0
ATOM    220  HB3 GLU A  15      33.731  60.620  58.768  1.00  0.00           H0.      0
ATOM    221  CG  GLU A  15      33.158  58.662  58.235  1.00  0.00           C0.      0
ATOM    222  HG2 GLU A  15      32.253  59.007  57.735  1.00  0.00           H0.      0
ATOM    223  HG3 GLU A  15      33.804  58.563  57.362  1.00  0.00           H0.      0
ATOM    224  CD  GLU A  15      32.759  57.258  58.769  1.00  0.00           C0.      0
ATOM    225  OE1 GLU A  15      31.526  56.904  58.882  1.00  0.00           O0.      0
ATOM    226  OE2 GLU A  15      33.662  56.417  58.948  1.00  0.00           O0.      0
ATOM    227  C   GLU A  15      36.148  59.342  58.492  1.00  0.00           C0.      0
ATOM    228  O   GLU A  15      36.716  60.397  58.185  1.00  0.00           O0.      0
ATOM    229  N   GLY A  16      36.287  58.196  57.746  1.00  0.00           N0.      0
ATOM    230  H   GLY A  16      35.751  57.365  57.954  1.00  0.00           H0.      0
ATOM    231  CA  GLY A  16      37.308  57.986  56.762  1.00  0.00           C0.      0
ATOM    232  HA2 GLY A  16      37.081  58.451  55.803  1.00  0.00           H0.      0
ATOM    233  HA3 GLY A  16      38.301  58.297  57.087  1.00  0.00           H0.      0
ATOM    234  C   GLY A  16      37.579  56.485  56.337  1.00  0.00           C0.      0
ATOM    235  O   GLY A  16      36.928  55.583  56.717  1.00  0.00           O0.      0
ATOM    236  N   ILE A  17      38.559  56.285  55.473  1.00  0.00           N0.      0
ATOM    237  H   ILE A  17      39.072  57.119  55.226  1.00  0.00           H0.      0
ATOM    238  CA  ILE A  17      38.686  55.005  54.710  1.00  0.00           C0.      0
ATOM    239  HA  ILE A  17      37.827  54.857  54.055  1.00  0.00           H0.      0
ATOM    240  CB  ILE A  17      39.855  55.119  53.689  1.00  0.00           C0.      0
ATOM    241  HB  ILE A  17      40.833  55.301  54.134  1.00  0.00           H0.      0
ATOM    242  CG2 ILE A  17      39.938  53.819  52.863  1.00  0.00           C0.      0
ATOM    243 HG21 ILE A  17      38.998  53.689  52.327  1.00  0.00           H0.      0
ATOM    244 HG22 ILE A  17      40.759  53.851  52.148  1.00  0.00           H0.      0
ATOM    245 HG23 ILE A  17      40.082  52.986  53.552  1.00  0.00           H0.      0
ATOM    246  CG1 ILE A  17      39.606  56.296  52.728  1.00  0.00           C0.      0
ATOM    247 HG12 ILE A  17      38.621  56.215  52.269  1.00  0.00           H0.      0
ATOM    248 HG13 ILE A  17      39.622  57.278  53.202  1.00  0.00           H0.      0
ATOM    249  CD1 ILE A  17      40.557  56.531  51.606  1.00  0.00           C0.      0
ATOM    250 HD11 ILE A  17      40.229  57.409  51.050  1.00  0.00           H0.      0
ATOM    251 HD12 ILE A  17      41.569  56.643  51.994  1.00  0.00           H0.      0
ATOM    252 HD13 ILE A  17      40.617  55.741  50.857  1.00  0.00           H0.      0
ATOM    253  C   ILE A  17      38.864  53.763  55.634  1.00  0.00           C0.      0
ATOM    254  O   ILE A  17      39.766  53.783  56.525  1.00  0.00           O0.      0
ATOM    255  N   PRO A  18      37.946  52.753  55.474  1.00  0.00           N0.      0
ATOM    256  CD  PRO A  18      36.555  52.923  54.911  1.00  0.00           C0.      0
ATOM    257  HD2 PRO A  18      36.417  52.563  53.891  1.00  0.00           H0.      0
ATOM    258  HD3 PRO A  18      36.077  53.898  55.003  1.00  0.00           H0.      0
ATOM    259  CG  PRO A  18      35.797  52.006  55.855  1.00  0.00           C0.      0
ATOM    260  HG2 PRO A  18      34.835  51.739  55.417  1.00  0.00           H0.      0
ATOM    261  HG3 PRO A  18      35.682  52.477  56.831  1.00  0.00           H0.      0
ATOM    262  CB  PRO A  18      36.644  50.758  55.863  1.00  0.00           C0.      0
ATOM    263  HB2 PRO A  18      36.664  50.344  54.854  1.00  0.00           H0.      0
ATOM    264  HB3 PRO A  18      36.327  49.985  56.563  1.00  0.00           H0.      0
ATOM    265  CA  PRO A  18      38.018  51.458  56.122  1.00  0.00           C0.      0
ATOM    266  HA  PRO A  18      38.010  51.646  57.196  1.00  0.00           H0.      0
ATOM    267  C   PRO A  18      39.250  50.529  55.868  1.00  0.00           C0.      0
ATOM    268  O   PRO A  18      39.887  50.565  54.813  1.00  0.00           O0.      0
ATOM    269  N   ASP A  19      39.567  49.620  56.730  1.00  0.00           N0.      0
ATOM    270  H   ASP A  19      39.150  49.703  57.646  1.00  0.00           H0.      0
ATOM    271  CA  ASP A  19      40.616  48.534  56.575  1.00  0.00           C0.      0
ATOM    272  HA  ASP A  19      41.518  49.040  56.231  1.00  0.00           H0.      0
ATOM    273  CB  ASP A  19      41.083  48.025  57.939  1.00  0.00           C0.      0
ATOM    274  HB2 ASP A  19      40.211  47.671  58.489  1.00  0.00           H0.      0
ATOM    275  HB3 ASP A  19      41.729  47.160  57.790  1.00  0.00           H0.      0
ATOM    276  CG  ASP A  19      41.948  48.991  58.715  1.00  0.00           C0.      0
ATOM    277  OD1 ASP A  19      42.612  48.594  59.688  1.00  0.00           O0.      0
ATOM    278  OD2 ASP A  19      42.138  50.164  58.377  1.00  0.00           O0.      0
ATOM    279  C   ASP A  19      40.233  47.447  55.625  1.00  0.00           C0.      0
ATOM    280  O   ASP A  19      40.314  46.281  55.914  1.00  0.00           O0.      0
ATOM    281  N   GLN A  20      39.563  47.800  54.549  1.00  0.00           N0.      0
ATOM    282  H   GLN A  20      39.689  48.748  54.224  1.00  0.00           H0.      0
ATOM    283  CA  GLN A  20      38.470  47.041  53.828  1.00  0.00           C0.      0
ATOM    284  HA  GLN A  20      37.735  46.770  54.587  1.00  0.00           H0.      0
ATOM    285  CB  GLN A  20      37.831  47.968  52.796  1.00  0.00           C0.      0
ATOM    286  HB2 GLN A  20      36.956  47.430  52.431  1.00  0.00           H0.      0
ATOM    287  HB3 GLN A  20      37.449  48.897  53.218  1.00  0.00           H0.      0
ATOM    288  CG  GLN A  20      38.761  48.273  51.592  1.00  0.00           C0.      0
ATOM    289  HG2 GLN A  20      39.805  48.141  51.877  1.00  0.00           H0.      0
ATOM    290  HG3 GLN A  20      38.457  47.556  50.830  1.00  0.00           H0.      0
ATOM    291  CD  GLN A  20      38.547  49.707  51.054  1.00  0.00           C0.      0
ATOM    292  OE1 GLN A  20      37.488  50.091  50.617  1.00  0.00           O0.      0
ATOM    293  NE2 GLN A  20      39.514  50.562  51.013  1.00  0.00           N0.      0
ATOM    294 HE21 GLN A  20      39.224  51.445  50.616  1.00  0.00           H0.      0
ATOM    295 HE22 GLN A  20      40.385  50.478  51.518  1.00  0.00           H0.      0
ATOM    296  C   GLN A  20      39.003  45.724  53.219  1.00  0.00           C0.      0
ATOM    297  O   GLN A  20      38.186  44.789  53.073  1.00  0.00           O0.      0
ATOM    298  N   TYR A  21      40.258  45.620  52.970  1.00  0.00           N0.      0
ATOM    299  H   TYR A  21      40.846  46.409  53.199  1.00  0.00           H0.      0
ATOM    300  CA  TYR A  21      40.762  44.422  52.353  1.00  0.00           C0.      0
ATOM    301  HA  TYR A  21      39.955  43.989  51.763  1.00  0.00           H0.      0
ATOM    302  CB  TYR A  21      41.798  44.838  51.327  1.00  0.00           C0.      0
ATOM    303  HB2 TYR A  21      42.568  45.448  51.797  1.00  0.00           H0.      0
ATOM    304  HB3 TYR A  21      42.291  43.929  50.982  1.00  0.00           H0.      0
ATOM    305  CG  TYR A  21      41.294  45.532  50.076  1.00  0.00           C0.      0
ATOM    306  CD1 TYR A  21      41.437  46.918  49.981  1.00  0.00           C0.      0
ATOM    307  HD1 TYR A  21      41.841  47.367  50.876  1.00  0.00           H0.      0
ATOM    308  CE1 TYR A  21      41.007  47.629  48.820  1.00  0.00           C0.      0
ATOM    309  HE1 TYR A  21      41.070  48.708  48.810  1.00  0.00           H0.      0
ATOM    310  CZ  TYR A  21      40.586  46.868  47.672  1.00  0.00           C0.      0
ATOM    311  OH  TYR A  21      40.359  47.532  46.489  1.00  0.00           O0.      0
ATOM    312  HH  TYR A  21      40.484  48.480  46.567  1.00  0.00           H0.      0
ATOM    313  CE2 TYR A  21      40.573  45.454  47.743  1.00  0.00           C0.      0
ATOM    314  HE2 TYR A  21      40.281  44.870  46.884  1.00  0.00           H0.      0
ATOM    315  CD2 TYR A  21      40.835  44.801  48.924  1.00  0.00           C0.      0
ATOM    316  HD2 TYR A  21      40.767  43.733  49.068  1.00  0.00           H0.      0
ATOM    317  C   TYR A  21      41.211  43.274  53.332  1.00  0.00           C0.      0
ATOM    318  O   TYR A  21      41.465  42.137  52.998  1.00  0.00           O0.      0
ATOM    319  N   ALA A  22      41.319  43.704  54.649  1.00  0.00           N0.      0
ATOM    320  H   ALA A  22      40.963  44.592  54.972  1.00  0.00           H0.      0
ATOM    321  CA  ALA A  22      42.243  43.057  55.598  1.00  0.00           C0.      0
ATOM    322  HA  ALA A  22      43.172  42.896  55.051  1.00  0.00           H0.      0
ATOM    323  CB  ALA A  22      42.480  44.075  56.713  1.00  0.00           C0.      0
ATOM    324  HB1 ALA A  22      43.179  43.724  57.473  1.00  0.00           H0.      0
ATOM    325  HB2 ALA A  22      42.834  45.009  56.278  1.00  0.00           H0.      0
ATOM    326  HB3 ALA A  22      41.571  44.347  57.250  1.00  0.00           H0.      0
ATOM    327  C   ALA A  22      41.719  41.687  56.197  1.00  0.00           C0.      0
ATOM    328  O   ALA A  22      42.543  40.875  56.612  1.00  0.00           O0.      0
ATOM    329  N   ASP A  23      40.413  41.535  56.358  1.00  0.00           N0.      0
ATOM    330  H   ASP A  23      39.811  42.282  56.043  1.00  0.00           H0.      0
ATOM    331  CA  ASP A  23      39.773  40.220  56.673  1.00  0.00           C0.      0
ATOM    332  HA  ASP A  23      40.360  39.678  57.414  1.00  0.00           H0.      0
ATOM    333  CB  ASP A  23      38.484  40.593  57.454  1.00  0.00           C0.      0
ATOM    334  HB2 ASP A  23      38.113  39.692  57.942  1.00  0.00           H0.      0
ATOM    335  HB3 ASP A  23      38.708  41.308  58.246  1.00  0.00           H0.      0
ATOM    336  CG  ASP A  23      37.348  41.227  56.646  1.00  0.00           C0.      0
ATOM    337  OD1 ASP A  23      37.491  41.362  55.416  1.00  0.00           O0.      0
ATOM    338  OD2 ASP A  23      36.385  41.763  57.277  1.00  0.00           O0.      0
ATOM    339  C   ASP A  23      39.600  39.245  55.442  1.00  0.00           C0.      0
ATOM    340  O   ASP A  23      39.300  38.054  55.587  1.00  0.00           O0.      0
ATOM    341  N   GLY A  24      39.964  39.678  54.274  1.00  0.00           N0.      0
ATOM    342  H   GLY A  24      40.145  40.664  54.152  1.00  0.00           H0.      0
ATOM    343  CA  GLY A  24      39.905  38.846  53.043  1.00  0.00           C0.      0
ATOM    344  HA2 GLY A  24      40.294  39.418  52.200  1.00  0.00           H0.      0
ATOM    345  HA3 GLY A  24      40.497  37.955  53.250  1.00  0.00           H0.      0
ATOM    346  C   GLY A  24      38.455  38.515  52.738  1.00  0.00           C0.      0
ATOM    347  O   GLY A  24      38.327  37.643  51.891  1.00  0.00           O0.      0
ATOM    348  N   GLU A  25      37.425  39.210  53.273  1.00  0.00           N0.      0
ATOM    349  H   GLU A  25      37.572  39.851  54.040  1.00  0.00           H0.      0
ATOM    350  CA  GLU A  25      35.943  39.021  53.061  1.00  0.00           C0.      0
ATOM    351  HA  GLU A  25      35.770  37.962  53.251  1.00  0.00           H0.      0
ATOM    352  CB  GLU A  25      35.164  39.816  54.034  1.00  0.00           C0.      0
ATOM    353  HB2 GLU A  25      35.372  39.517  55.061  1.00  0.00           H0.      0
ATOM    354  HB3 GLU A  25      35.523  40.829  53.855  1.00  0.00           H0.      0
ATOM    355  CG  GLU A  25      33.682  39.899  53.899  1.00  0.00           C0.      0
ATOM    356  HG2 GLU A  25      33.431  40.452  54.804  1.00  0.00           H0.      0
ATOM    357  HG3 GLU A  25      33.431  40.544  53.056  1.00  0.00           H0.      0
ATOM    358  CD  GLU A  25      32.939  38.586  53.859  1.00  0.00           C0.      0
ATOM    359  OE1 GLU A  25      31.646  38.640  53.802  1.00  0.00           O0.      0
ATOM    360  OE2 GLU A  25      33.474  37.463  54.080  1.00  0.00           O0.      0
ATOM    361  C   GLU A  25      35.513  39.268  51.629  1.00  0.00           C0.      0
ATOM    362  O   GLU A  25      34.639  38.503  51.133  1.00  0.00           O0.      0
ATOM    363  N   ALA A  26      36.243  40.105  50.923  1.00  0.00           N0.      0
ATOM    364  H   ALA A  26      36.730  40.721  51.559  1.00  0.00           H0.      0
ATOM    365  CA  ALA A  26      36.032  40.622  49.550  1.00  0.00           C0.      0
ATOM    366  HA  ALA A  26      35.006  40.453  49.223  1.00  0.00           H0.      0
ATOM    367  CB  ALA A  26      36.230  42.123  49.528  1.00  0.00           C0.      0
ATOM    368  HB1 ALA A  26      35.861  42.399  48.540  1.00  0.00           H0.      0
ATOM    369  HB2 ALA A  26      35.588  42.648  50.236  1.00  0.00           H0.      0
ATOM    370  HB3 ALA A  26      37.287  42.341  49.676  1.00  0.00           H0.      0
ATOM    371  C   ALA A  26      36.925  39.963  48.485  1.00  0.00           C0.      0
ATOM    372  O   ALA A  26      36.499  39.933  47.345  1.00  0.00           O0.      0
ATOM    373  N   ALA A  27      38.018  39.309  48.900  1.00  0.00           N0.      0
ATOM    374  H   ALA A  27      38.146  39.333  49.902  1.00  0.00           H0.      0
ATOM    375  CA  ALA A  27      38.927  38.439  48.240  1.00  0.00           C0.      0
ATOM    376  HA  ALA A  27      39.351  39.138  47.519  1.00  0.00           H0.      0
ATOM    377  CB  ALA A  27      39.948  37.807  49.187  1.00  0.00           C0.      0
ATOM    378  HB1 ALA A  27      40.394  38.667  49.686  1.00  0.00           H0.      0
ATOM    379  HB2 ALA A  27      39.498  37.094  49.877  1.00  0.00           H0.      0
ATOM    380  HB3 ALA A  27      40.680  37.300  48.557  1.00  0.00           H0.      0
ATOM    381  C   ALA A  27      38.137  37.362  47.530  1.00  0.00           C0.      0
ATOM    382  O   ALA A  27      38.146  37.149  46.326  1.00  0.00           O0.      0
ATOM    383  N   ARG A  28      37.396  36.601  48.398  1.00  0.00           N0.      0
ATOM    384  H   ARG A  28      37.675  36.630  49.368  1.00  0.00           H0.      0
ATOM    385  CA  ARG A  28      36.663  35.410  47.882  1.00  0.00           C0.      0
ATOM    386  HA  ARG A  28      37.450  34.816  47.418  1.00  0.00           H0.      0
ATOM    387  CB  ARG A  28      36.049  34.604  49.080  1.00  0.00           C0.      0
ATOM    388  HB2 ARG A  28      35.850  33.623  48.648  1.00  0.00           H0.      0
ATOM    389  HB3 ARG A  28      36.722  34.423  49.918  1.00  0.00           H0.      0
ATOM    390  CG  ARG A  28      34.845  35.262  49.763  1.00  0.00           C0.      0
ATOM    391  HG2 ARG A  28      35.091  36.185  50.289  1.00  0.00           H0.      0
ATOM    392  HG3 ARG A  28      34.102  35.358  48.971  1.00  0.00           H0.      0
ATOM    393  CD  ARG A  28      34.150  34.278  50.786  1.00  0.00           C0.      0
ATOM    394  HD2 ARG A  28      33.567  33.544  50.229  1.00  0.00           H0.      0
ATOM    395  HD3 ARG A  28      35.006  33.800  51.263  1.00  0.00           H0.      0
ATOM    396  NE  ARG A  28      33.359  34.963  51.809  1.00  0.00           N0.      0
ATOM    397  HE  ARG A  28      33.702  35.816  52.226  1.00  0.00           H0.      0
ATOM    398  CZ  ARG A  28      32.181  34.515  52.226  1.00  0.00           C0.      0
ATOM    399  NH1 ARG A  28      31.567  33.427  51.893  1.00  0.00           N0.      0
ATOM    400 HH11 ARG A  28      31.975  32.911  51.128  1.00  0.00           H0.      0
ATOM    401 HH12 ARG A  28      30.618  33.359  52.234  1.00  0.00           H0.      0
ATOM    402  NH2 ARG A  28      31.649  35.174  53.222  1.00  0.00           N0.      0
ATOM    403 HH21 ARG A  28      32.096  35.993  53.610  1.00  0.00           H0.      0
ATOM    404 HH22 ARG A  28      30.685  34.923  53.388  1.00  0.00           H0.      0
ATOM    405  C   ARG A  28      35.555  35.745  46.843  1.00  0.00           C0.      0
ATOM    406  O   ARG A  28      34.923  34.811  46.294  1.00  0.00           O0.      0
ATOM    407  N   VAL A  29      35.175  37.033  46.751  1.00  0.00           N0.      0
ATOM    408  H   VAL A  29      35.489  37.678  47.462  1.00  0.00           H0.      0
ATOM    409  CA  VAL A  29      34.140  37.511  45.753  1.00  0.00           C0.      0
ATOM    410  HA  VAL A  29      33.591  36.644  45.384  1.00  0.00           H0.      0
ATOM    411  CB  VAL A  29      33.252  38.558  46.397  1.00  0.00           C0.      0
ATOM    412  HB  VAL A  29      33.860  39.438  46.611  1.00  0.00           H0.      0
ATOM    413  CG1 VAL A  29      32.072  38.915  45.536  1.00  0.00           C0.      0
ATOM    414 HG11 VAL A  29      31.388  38.077  45.400  1.00  0.00           H0.      0
ATOM    415 HG12 VAL A  29      31.467  39.670  46.039  1.00  0.00           H0.      0
ATOM    416 HG13 VAL A  29      32.361  39.445  44.628  1.00  0.00           H0.      0
ATOM    417  CG2 VAL A  29      32.649  38.159  47.727  1.00  0.00           C0.      0
ATOM    418 HG21 VAL A  29      33.407  37.945  48.481  1.00  0.00           H0.      0
ATOM    419 HG22 VAL A  29      32.031  38.956  48.140  1.00  0.00           H0.      0
ATOM    420 HG23 VAL A  29      32.057  37.278  47.479  1.00  0.00           H0.      0
ATOM    421  C   VAL A  29      34.915  38.116  44.562  1.00  0.00           C0.      0
ATOM    422  O   VAL A  29      34.386  38.217  43.482  1.00  0.00           O0.      0
ATOM    423  N   TRP A  30      36.186  38.491  44.660  1.00  0.00           N0.      0
ATOM    424  H   TRP A  30      36.676  38.337  45.530  1.00  0.00           H0.      0
ATOM    425  CA  TRP A  30      36.954  39.314  43.678  1.00  0.00           C0.      0
ATOM    426  HA  TRP A  30      36.518  40.308  43.580  1.00  0.00           H0.      0
ATOM    427  CB  TRP A  30      38.373  39.636  44.216  1.00  0.00           C0.      0
ATOM    428  HB2 TRP A  30      38.290  39.709  45.300  1.00  0.00           H0.      0
ATOM    429  HB3 TRP A  30      38.959  38.744  43.995  1.00  0.00           H0.      0
ATOM    430  CG  TRP A  30      39.076  40.830  43.687  1.00  0.00           C0.      0
ATOM    431  CD1 TRP A  30      40.051  40.777  42.779  1.00  0.00           C0.      0
ATOM    432  HD1 TRP A  30      40.551  39.975  42.258  1.00  0.00           H0.      0
ATOM    433  NE1 TRP A  30      40.461  42.038  42.519  1.00  0.00           N0.      0
ATOM    434  HE1 TRP A  30      41.356  42.197  42.079  1.00  0.00           H0.      0
ATOM    435  CE2 TRP A  30      39.845  42.999  43.300  1.00  0.00           C0.      0
ATOM    436  CZ2 TRP A  30      40.010  44.376  43.409  1.00  0.00           C0.      0
ATOM    437  HZ2 TRP A  30      40.550  45.004  42.717  1.00  0.00           H0.      0
ATOM    438  CH2 TRP A  30      39.133  44.963  44.390  1.00  0.00           C0.      0
ATOM    439  HH2 TRP A  30      39.187  46.026  44.576  1.00  0.00           H0.      0
ATOM    440  CZ3 TRP A  30      38.293  44.246  45.252  1.00  0.00           C0.      0
ATOM    441  HZ3 TRP A  30      37.723  44.697  46.051  1.00  0.00           H0.      0
ATOM    442  CE3 TRP A  30      38.208  42.854  45.058  1.00  0.00           C0.      0
ATOM    443  HE3 TRP A  30      37.526  42.289  45.677  1.00  0.00           H0.      0
ATOM    444  CD2 TRP A  30      39.047  42.216  44.135  1.00  0.00           C0.      0
ATOM    445  C   TRP A  30      36.991  38.825  42.262  1.00  0.00           C0.      0
ATOM    446  O   TRP A  30      36.845  39.579  41.345  1.00  0.00           O0.      0
ATOM    447  N   GLN A  31      37.113  37.483  42.055  1.00  0.00           N0.      0
ATOM    448  H   GLN A  31      37.189  36.935  42.900  1.00  0.00           H0.      0
ATOM    449  CA  GLN A  31      36.776  36.871  40.762  1.00  0.00           C0.      0
ATOM    450  HA  GLN A  31      37.552  37.121  40.039  1.00  0.00           H0.      0
ATOM    451  CB  GLN A  31      36.651  35.336  40.907  1.00  0.00           C0.      0
ATOM    452  HB2 GLN A  31      35.704  35.172  41.422  1.00  0.00           H0.      0
ATOM    453  HB3 GLN A  31      36.604  34.871  39.922  1.00  0.00           H0.      0
ATOM    454  CG  GLN A  31      37.679  34.474  41.666  1.00  0.00           C0.      0
ATOM    455  HG2 GLN A  31      37.306  33.451  41.604  1.00  0.00           H0.      0
ATOM    456  HG3 GLN A  31      38.620  34.581  41.126  1.00  0.00           H0.      0
ATOM    457  CD  GLN A  31      37.739  34.738  43.196  1.00  0.00           C0.      0
ATOM    458  OE1 GLN A  31      36.756  34.665  43.915  1.00  0.00           O0.      0
ATOM    459  NE2 GLN A  31      38.914  34.983  43.759  1.00  0.00           N0.      0
ATOM    460 HE21 GLN A  31      38.902  35.188  44.748  1.00  0.00           H0.      0
ATOM    461 HE22 GLN A  31      39.720  34.977  43.149  1.00  0.00           H0.      0
ATOM    462  C   GLN A  31      35.456  37.342  40.054  1.00  0.00           C0.      0
ATOM    463  O   GLN A  31      35.406  37.772  38.906  1.00  0.00           O0.      0
ATOM    464  N   LEU A  32      34.305  37.350  40.736  1.00  0.00           N0.      0
ATOM    465  H   LEU A  32      34.252  37.056  41.701  1.00  0.00           H0.      0
ATOM    466  CA  LEU A  32      32.995  37.721  40.199  1.00  0.00           C0.      0
ATOM    467  HA  LEU A  32      33.038  37.175  39.256  1.00  0.00           H0.      0
ATOM    468  CB  LEU A  32      31.818  37.330  41.112  1.00  0.00           C0.      0
ATOM    469  HB2 LEU A  32      31.789  38.005  41.967  1.00  0.00           H0.      0
ATOM    470  HB3 LEU A  32      30.921  37.656  40.587  1.00  0.00           H0.      0
ATOM    471  CG  LEU A  32      31.773  35.816  41.475  1.00  0.00           C0.      0
ATOM    472  HG  LEU A  32      30.774  35.628  41.868  1.00  0.00           H0.      0
ATOM    473  CD1 LEU A  32      31.844  34.976  40.220  1.00  0.00           C0.      0
ATOM    474 HD11 LEU A  32      32.691  35.102  39.546  1.00  0.00           H0.      0
ATOM    475 HD12 LEU A  32      31.880  33.929  40.520  1.00  0.00           H0.      0
ATOM    476 HD13 LEU A  32      30.877  35.205  39.772  1.00  0.00           H0.      0
ATOM    477  CD2 LEU A  32      32.734  35.304  42.521  1.00  0.00           C0.      0
ATOM    478 HD21 LEU A  32      32.300  34.353  42.830  1.00  0.00           H0.      0
ATOM    479 HD22 LEU A  32      33.708  35.041  42.109  1.00  0.00           H0.      0
ATOM    480 HD23 LEU A  32      32.767  36.003  43.357  1.00  0.00           H0.      0
ATOM    481  C   LEU A  32      32.980  39.223  39.872  1.00  0.00           C0.      0
ATOM    482  O   LEU A  32      32.280  39.595  38.940  1.00  0.00           O0.      0
ATOM    483  N   TYR A  33      33.757  40.011  40.569  1.00  0.00           N0.      0
ATOM    484  H   TYR A  33      34.120  39.571  41.403  1.00  0.00           H0.      0
ATOM    485  CA  TYR A  33      33.924  41.416  40.413  1.00  0.00           C0.      0
ATOM    486  HA  TYR A  33      32.958  41.917  40.344  1.00  0.00           H0.      0
ATOM    487  CB  TYR A  33      34.465  42.015  41.762  1.00  0.00           C0.      0
ATOM    488  HB2 TYR A  33      33.963  41.545  42.608  1.00  0.00           H0.      0
ATOM    489  HB3 TYR A  33      35.531  41.804  41.852  1.00  0.00           H0.      0
ATOM    490  CG  TYR A  33      34.401  43.510  41.877  1.00  0.00           C0.      0
ATOM    491  CD1 TYR A  33      35.581  44.311  42.002  1.00  0.00           C0.      0
ATOM    492  HD1 TYR A  33      36.563  43.880  42.129  1.00  0.00           H0.      0
ATOM    493  CE1 TYR A  33      35.502  45.691  41.858  1.00  0.00           C0.      0
ATOM    494  HE1 TYR A  33      36.426  46.239  41.976  1.00  0.00           H0.      0
ATOM    495  CZ  TYR A  33      34.263  46.293  41.747  1.00  0.00           C0.      0
ATOM    496  OH  TYR A  33      34.166  47.627  41.483  1.00  0.00           O0.      0
ATOM    497  HH  TYR A  33      35.003  48.086  41.584  1.00  0.00           H0.      0
ATOM    498  CE2 TYR A  33      33.069  45.516  41.919  1.00  0.00           C0.      0
ATOM    499  HE2 TYR A  33      32.090  45.917  41.701  1.00  0.00           H0.      0
ATOM    500  CD2 TYR A  33      33.125  44.117  42.001  1.00  0.00           C0.      0
ATOM    501  HD2 TYR A  33      32.243  43.497  42.065  1.00  0.00           H0.      0
ATOM    502  C   TYR A  33      34.833  41.768  39.179  1.00  0.00           C0.      0
ATOM    503  O   TYR A  33      34.489  42.631  38.423  1.00  0.00           O0.      0
ATOM    504  N   ILE A  34      35.914  41.019  38.961  1.00  0.00           N0.      0
ATOM    505  H   ILE A  34      36.277  40.485  39.737  1.00  0.00           H0.      0
ATOM    506  CA  ILE A  34      36.780  41.138  37.754  1.00  0.00           C0.      0
ATOM    507  HA  ILE A  34      37.127  42.161  37.609  1.00  0.00           H0.      0
ATOM    508  CB  ILE A  34      37.969  40.209  37.896  1.00  0.00           C0.      0
ATOM    509  HB  ILE A  34      37.694  39.191  38.173  1.00  0.00           H0.      0
ATOM    510  CG2 ILE A  34      38.769  40.273  36.572  1.00  0.00           C0.      0
ATOM    511 HG21 ILE A  34      39.735  39.768  36.576  1.00  0.00           H0.      0
ATOM    512 HG22 ILE A  34      38.279  39.614  35.854  1.00  0.00           H0.      0
ATOM    513 HG23 ILE A  34      38.678  41.272  36.144  1.00  0.00           H0.      0
ATOM    514  CG1 ILE A  34      39.041  40.822  38.892  1.00  0.00           C0.      0
ATOM    515 HG12 ILE A  34      39.548  41.731  38.570  1.00  0.00           H0.      0
ATOM    516 HG13 ILE A  34      38.582  41.114  39.837  1.00  0.00           H0.      0
ATOM    517  CD1 ILE A  34      39.962  39.606  39.355  1.00  0.00           C0.      0
ATOM    518 HD11 ILE A  34      40.447  39.072  38.538  1.00  0.00           H0.      0
ATOM    519 HD12 ILE A  34      40.840  40.026  39.845  1.00  0.00           H0.      0
ATOM    520 HD13 ILE A  34      39.535  38.895  40.062  1.00  0.00           H0.      0
ATOM    521  C   ILE A  34      35.972  40.736  36.478  1.00  0.00           C0.      0
ATOM    522  O   ILE A  34      36.176  41.291  35.391  1.00  0.00           O0.      0
ATOM    523  N   GLY A  35      35.027  39.743  36.599  1.00  0.00           N0.      0
ATOM    524  H   GLY A  35      34.972  39.235  37.470  1.00  0.00           H0.      0
ATOM    525  CA  GLY A  35      34.136  39.281  35.591  1.00  0.00           C0.      0
ATOM    526  HA2 GLY A  35      33.264  38.809  36.043  1.00  0.00           H0.      0
ATOM    527  HA3 GLY A  35      33.718  40.136  35.060  1.00  0.00           H0.      0
ATOM    528  C   GLY A  35      34.687  38.471  34.439  1.00  0.00           C0.      0
ATOM    529  O   GLY A  35      34.245  37.397  34.135  1.00  0.00           O0.      0
ATOM    530  N   ASP A  36      35.759  38.963  33.860  1.00  0.00           N0.      0
ATOM    531  H   ASP A  36      35.913  39.953  33.991  1.00  0.00           H0.      0
ATOM    532  CA  ASP A  36      36.574  38.278  32.876  1.00  0.00           C0.      0
ATOM    533  HA  ASP A  36      36.675  37.245  33.207  1.00  0.00           H0.      0
ATOM    534  CB  ASP A  36      35.893  38.457  31.518  1.00  0.00           C0.      0
ATOM    535  HB2 ASP A  36      34.859  38.119  31.591  1.00  0.00           H0.      0
ATOM    536  HB3 ASP A  36      35.804  39.469  31.121  1.00  0.00           H0.      0
ATOM    537  CG  ASP A  36      36.691  37.654  30.425  1.00  0.00           C0.      0
ATOM    538  OD1 ASP A  36      37.893  37.313  30.597  1.00  0.00           O0.      0
ATOM    539  OD2 ASP A  36      36.051  37.444  29.343  1.00  0.00           O0.      0
ATOM    540  C   ASP A  36      38.035  38.786  32.895  1.00  0.00           C0.      0
ATOM    541  O   ASP A  36      38.365  39.970  32.666  1.00  0.00           O0.      0
ATOM    542  N   THR A  37      38.932  37.934  33.416  1.00  0.00           N0.      0
ATOM    543  H   THR A  37      38.618  36.975  33.382  1.00  0.00           H0.      0
ATOM    544  CA  THR A  37      40.354  38.250  33.736  1.00  0.00           C0.      0
ATOM    545  HA  THR A  37      40.420  39.198  34.271  1.00  0.00           H0.      0
ATOM    546  CB  THR A  37      40.991  37.214  34.677  1.00  0.00           C0.      0
ATOM    547  HB  THR A  37      40.873  36.210  34.269  1.00  0.00           H0.      0
ATOM    548  CG2 THR A  37      42.430  37.447  34.845  1.00  0.00           C0.      0
ATOM    549 HG21 THR A  37      42.887  36.707  35.502  1.00  0.00           H0.      0
ATOM    550 HG22 THR A  37      42.961  37.309  33.903  1.00  0.00           H0.      0
ATOM    551 HG23 THR A  37      42.717  38.418  35.247  1.00  0.00           H0.      0
ATOM    552  OG1 THR A  37      40.313  37.254  35.973  1.00  0.00           O0.      0
ATOM    553  HG1 THR A  37      39.409  36.968  35.823  1.00  0.00           H0.      0
ATOM    554  C   THR A  37      41.103  38.360  32.409  1.00  0.00           C0.      0
ATOM    555  O   THR A  37      41.999  39.136  32.255  1.00  0.00           O0.      0
ATOM    556  N   ARG A  38      40.681  37.578  31.360  1.00  0.00           N0.      0
ATOM    557  H   ARG A  38      39.713  37.297  31.295  1.00  0.00           H0.      0
ATOM    558  CA  ARG A  38      41.383  37.474  30.081  1.00  0.00           C0.      0
ATOM    559  HA  ARG A  38      42.444  37.245  30.174  1.00  0.00           H0.      0
ATOM    560  CB  ARG A  38      40.826  36.308  29.259  1.00  0.00           C0.      0
ATOM    561  HB2 ARG A  38      39.873  36.533  28.782  1.00  0.00           H0.      0
ATOM    562  HB3 ARG A  38      41.460  36.125  28.391  1.00  0.00           H0.      0
ATOM    563  CG  ARG A  38      40.696  35.070  29.990  1.00  0.00           C0.      0
ATOM    564  HG2 ARG A  38      41.615  34.843  30.529  1.00  0.00           H0.      0
ATOM    565  HG3 ARG A  38      39.869  35.109  30.700  1.00  0.00           H0.      0
ATOM    566  CD  ARG A  38      40.354  33.917  29.036  1.00  0.00           C0.      0
ATOM    567  HD2 ARG A  38      39.365  34.094  28.614  1.00  0.00           H0.      0
ATOM    568  HD3 ARG A  38      41.148  33.863  28.291  1.00  0.00           H0.      0
ATOM    569  NE  ARG A  38      40.396  32.615  29.781  1.00  0.00           N0.      0
ATOM    570  HE  ARG A  38      40.139  32.677  30.756  1.00  0.00           H0.      0
ATOM    571  CZ  ARG A  38      40.626  31.428  29.258  1.00  0.00           C0.      0
ATOM    572  NH1 ARG A  38      40.768  31.304  27.919  1.00  0.00           N0.      0
ATOM    573 HH11 ARG A  38      40.822  32.207  27.469  1.00  0.00           H0.      0
ATOM    574 HH12 ARG A  38      41.021  30.453  27.438  1.00  0.00           H0.      0
ATOM    575  NH2 ARG A  38      40.607  30.311  29.937  1.00  0.00           N0.      0
ATOM    576 HH21 ARG A  38      40.377  30.380  30.918  1.00  0.00           H0.      0
ATOM    577 HH22 ARG A  38      40.699  29.403  29.505  1.00  0.00           H0.      0
ATOM    578  C   ARG A  38      41.109  38.739  29.336  1.00  0.00           C0.      0
ATOM    579  O   ARG A  38      42.057  39.312  28.799  1.00  0.00           O0.      0
ATOM    580  N   SER A  39      39.878  39.132  29.323  1.00  0.00           N0.      0
ATOM    581  H   SER A  39      39.243  38.442  29.699  1.00  0.00           H0.      0
ATOM    582  CA  SER A  39      39.322  40.392  28.793  1.00  0.00           C0.      0
ATOM    583  HA  SER A  39      39.596  40.454  27.740  1.00  0.00           H0.      0
ATOM    584  CB  SER A  39      37.828  40.315  28.952  1.00  0.00           C0.      0
ATOM    585  HB2 SER A  39      37.476  39.515  28.300  1.00  0.00           H0.      0
ATOM    586  HB3 SER A  39      37.575  40.198  30.006  1.00  0.00           H0.      0
ATOM    587  OG  SER A  39      37.155  41.497  28.540  1.00  0.00           O0.      0
ATOM    588  HG  SER A  39      36.945  41.211  27.648  1.00  0.00           H0.      0
ATOM    589  C   SER A  39      39.924  41.563  29.620  1.00  0.00           C0.      0
ATOM    590  O   SER A  39      40.373  42.479  28.948  1.00  0.00           O0.      0
ATOM    591  N   ARG A  40      39.959  41.535  30.901  1.00  0.00           N0.      0
ATOM    592  H   ARG A  40      39.394  40.876  31.416  1.00  0.00           H0.      0
ATOM    593  CA  ARG A  40      40.803  42.486  31.720  1.00  0.00           C0.      0
ATOM    594  HA  ARG A  40      40.242  43.420  31.696  1.00  0.00           H0.      0
ATOM    595  CB  ARG A  40      40.738  42.209  33.235  1.00  0.00           C0.      0
ATOM    596  HB2 ARG A  40      39.663  42.218  33.413  1.00  0.00           H0.      0
ATOM    597  HB3 ARG A  40      41.099  41.189  33.366  1.00  0.00           H0.      0
ATOM    598  CG  ARG A  40      41.532  43.224  34.060  1.00  0.00           C0.      0
ATOM    599  HG2 ARG A  40      42.507  43.462  33.634  1.00  0.00           H0.      0
ATOM    600  HG3 ARG A  40      41.043  44.198  34.098  1.00  0.00           H0.      0
ATOM    601  CD  ARG A  40      41.661  42.804  35.483  1.00  0.00           C0.      0
ATOM    602  HD2 ARG A  40      40.729  42.824  36.047  1.00  0.00           H0.      0
ATOM    603  HD3 ARG A  40      41.996  41.767  35.499  1.00  0.00           H0.      0
ATOM    604  NE  ARG A  40      42.589  43.690  36.197  1.00  0.00           N0.      0
ATOM    605  HE  ARG A  40      43.503  43.753  35.772  1.00  0.00           H0.      0
ATOM    606  CZ  ARG A  40      42.656  44.086  37.452  1.00  0.00           C0.      0
ATOM    607  NH1 ARG A  40      41.523  44.050  38.199  1.00  0.00           N0.      0
ATOM    608 HH11 ARG A  40      40.655  44.255  37.726  1.00  0.00           H0.      0
ATOM    609 HH12 ARG A  40      41.492  44.411  39.142  1.00  0.00           H0.      0
ATOM    610  NH2 ARG A  40      43.789  44.545  37.935  1.00  0.00           N0.      0
ATOM    611 HH21 ARG A  40      44.707  44.506  37.517  1.00  0.00           H0.      0
ATOM    612 HH22 ARG A  40      43.810  44.750  38.924  1.00  0.00           H0.      0
ATOM    613  C   ARG A  40      42.272  42.600  31.165  1.00  0.00           C0.      0
ATOM    614  O   ARG A  40      42.690  43.666  30.700  1.00  0.00           O0.      0
ATOM    615  N   THR A  41      43.072  41.460  31.115  1.00  0.00           N0.      0
ATOM    616  H   THR A  41      42.697  40.662  31.609  1.00  0.00           H0.      0
ATOM    617  CA  THR A  41      44.452  41.444  30.800  1.00  0.00           C0.      0
ATOM    618  HA  THR A  41      44.904  42.092  31.551  1.00  0.00           H0.      0
ATOM    619  CB  THR A  41      44.949  40.017  31.094  1.00  0.00           C0.      0
ATOM    620  HB  THR A  41      44.391  39.358  30.428  1.00  0.00           H0.      0
ATOM    621  CG2 THR A  41      46.442  39.771  30.936  1.00  0.00           C0.      0
ATOM    622 HG21 THR A  41      46.697  38.766  31.274  1.00  0.00           H0.      0
ATOM    623 HG22 THR A  41      46.790  39.761  29.903  1.00  0.00           H0.      0
ATOM    624 HG23 THR A  41      47.030  40.462  31.540  1.00  0.00           H0.      0
ATOM    625  OG1 THR A  41      44.783  39.741  32.430  1.00  0.00           O0.      0
ATOM    626  HG1 THR A  41      44.191  38.987  32.478  1.00  0.00           H0.      0
ATOM    627  C   THR A  41      44.678  42.004  29.378  1.00  0.00           C0.      0
ATOM    628  O   THR A  41      45.526  42.848  29.182  1.00  0.00           O0.      0
ATOM    629  N   ALA A  42      43.949  41.441  28.454  1.00  0.00           N0.      0
ATOM    630  H   ALA A  42      43.301  40.695  28.662  1.00  0.00           H0.      0
ATOM    631  CA  ALA A  42      43.943  42.053  27.123  1.00  0.00           C0.      0
ATOM    632  HA  ALA A  42      44.966  41.882  26.788  1.00  0.00           H0.      0
ATOM    633  CB  ALA A  42      43.045  41.215  26.296  1.00  0.00           C0.      0
ATOM    634  HB1 ALA A  42      43.388  40.181  26.260  1.00  0.00           H0.      0
ATOM    635  HB2 ALA A  42      42.015  41.142  26.645  1.00  0.00           H0.      0
ATOM    636  HB3 ALA A  42      43.016  41.614  25.283  1.00  0.00           H0.      0
ATOM    637  C   ALA A  42      43.589  43.564  26.880  1.00  0.00           C0.      0
ATOM    638  O   ALA A  42      43.876  44.065  25.811  1.00  0.00           O0.      0
ATOM    639  N   GLU A  43      43.050  44.340  27.824  1.00  0.00           N0.      0
ATOM    640  H   GLU A  43      42.933  43.948  28.748  1.00  0.00           H0.      0
ATOM    641  CA  GLU A  43      43.017  45.816  27.743  1.00  0.00           C0.      0
ATOM    642  HA  GLU A  43      42.662  46.075  26.745  1.00  0.00           H0.      0
ATOM    643  CB  GLU A  43      42.101  46.537  28.756  1.00  0.00           C0.      0
ATOM    644  HB2 GLU A  43      42.511  46.322  29.743  1.00  0.00           H0.      0
ATOM    645  HB3 GLU A  43      41.980  47.599  28.543  1.00  0.00           H0.      0
ATOM    646  CG  GLU A  43      40.635  46.103  28.637  1.00  0.00           C0.      0
ATOM    647  HG2 GLU A  43      40.470  45.057  28.898  1.00  0.00           H0.      0
ATOM    648  HG3 GLU A  43      40.125  46.621  29.448  1.00  0.00           H0.      0
ATOM    649  CD  GLU A  43      39.920  46.393  27.249  1.00  0.00           C0.      0
ATOM    650  OE1 GLU A  43      40.159  47.507  26.710  1.00  0.00           O0.      0
ATOM    651  OE2 GLU A  43      39.240  45.477  26.783  1.00  0.00           O0.      0
ATOM    652  C   GLU A  43      44.368  46.520  27.821  1.00  0.00           C0.      0
ATOM    653  O   GLU A  43      44.589  47.537  27.221  1.00  0.00           O0.      0
ATOM    654  N   TYR A  44      45.355  45.926  28.552  1.00  0.00           N0.      0
ATOM    655  H   TYR A  44      45.111  44.999  28.868  1.00  0.00           H0.      0
ATOM    656  CA  TYR A  44      46.634  46.501  28.853  1.00  0.00           C0.      0
ATOM    657  HA  TYR A  44      46.775  47.405  28.260  1.00  0.00           H0.      0
ATOM    658  CB  TYR A  44      46.843  46.913  30.289  1.00  0.00           C0.      0
ATOM    659  HB2 TYR A  44      47.864  47.221  30.517  1.00  0.00           H0.      0
ATOM    660  HB3 TYR A  44      46.215  47.798  30.385  1.00  0.00           H0.      0
ATOM    661  CG  TYR A  44      46.386  45.845  31.336  1.00  0.00           C0.      0
ATOM    662  CD1 TYR A  44      45.214  46.179  32.049  1.00  0.00           C0.      0
ATOM    663  HD1 TYR A  44      44.534  46.930  31.676  1.00  0.00           H0.      0
ATOM    664  CE1 TYR A  44      44.746  45.411  33.098  1.00  0.00           C0.      0
ATOM    665  HE1 TYR A  44      43.737  45.543  33.461  1.00  0.00           H0.      0
ATOM    666  CZ  TYR A  44      45.461  44.288  33.554  1.00  0.00           C0.      0
ATOM    667  OH  TYR A  44      44.974  43.601  34.617  1.00  0.00           O0.      0
ATOM    668  HH  TYR A  44      45.223  42.676  34.549  1.00  0.00           H0.      0
ATOM    669  CE2 TYR A  44      46.655  43.986  32.823  1.00  0.00           C0.      0
ATOM    670  HE2 TYR A  44      47.064  43.001  32.994  1.00  0.00           H0.      0
ATOM    671  CD2 TYR A  44      47.141  44.804  31.778  1.00  0.00           C0.      0
ATOM    672  HD2 TYR A  44      48.060  44.539  31.276  1.00  0.00           H0.      0
ATOM    673  C   TYR A  44      47.843  45.558  28.465  1.00  0.00           C0.      0
ATOM    674  O   TYR A  44      48.924  46.047  28.194  1.00  0.00           O0.      0
ATOM    675  N   LYS A  45      47.644  44.225  28.199  1.00  0.00           N0.      0
ATOM    676  H   LYS A  45      46.737  43.836  28.414  1.00  0.00           H0.      0
ATOM    677  CA  LYS A  45      48.736  43.259  27.947  1.00  0.00           C0.      0
ATOM    678  HA  LYS A  45      49.352  43.196  28.844  1.00  0.00           H0.      0
ATOM    679  CB  LYS A  45      48.213  41.824  27.752  1.00  0.00           C0.      0
ATOM    680  HB2 LYS A  45      47.564  41.536  28.579  1.00  0.00           H0.      0
ATOM    681  HB3 LYS A  45      47.530  41.832  26.902  1.00  0.00           H0.      0
ATOM    682  CG  LYS A  45      49.402  40.845  27.516  1.00  0.00           C0.      0
ATOM    683  HG2 LYS A  45      49.780  40.950  26.499  1.00  0.00           H0.      0
ATOM    684  HG3 LYS A  45      50.185  41.108  28.228  1.00  0.00           H0.      0
ATOM    685  CD  LYS A  45      49.083  39.381  27.766  1.00  0.00           C0.      0
ATOM    686  HD2 LYS A  45      49.117  39.150  28.830  1.00  0.00           H0.      0
ATOM    687  HD3 LYS A  45      48.096  39.134  27.375  1.00  0.00           H0.      0
ATOM    688  CE  LYS A  45      50.140  38.539  27.070  1.00  0.00           C0.      0
ATOM    689  HE2 LYS A  45      50.354  38.921  26.072  1.00  0.00           H0.      0
ATOM    690  HE3 LYS A  45      51.034  38.672  27.680  1.00  0.00           H0.      0
ATOM    691  NZ  LYS A  45      49.686  37.188  26.888  1.00  0.00           N0.      0
ATOM    692  HZ1 LYS A  45      48.947  37.122  26.202  1.00  0.00           H0.      0
ATOM    693  HZ2 LYS A  45      50.449  36.603  26.578  1.00  0.00           H0.      0
ATOM    694  HZ3 LYS A  45      49.398  36.769  27.760  1.00  0.00           H0.      0
ATOM    695  C   LYS A  45      49.706  43.679  26.841  1.00  0.00           C0.      0
ATOM    696  O   LYS A  45      50.917  43.699  27.049  1.00  0.00           O0.      0
ATOM    697  N   ALA A  46      49.173  43.996  25.661  1.00  0.00           N0.      0
ATOM    698  H   ALA A  46      48.169  44.095  25.613  1.00  0.00           H0.      0
ATOM    699  CA  ALA A  46      49.963  44.347  24.521  1.00  0.00           C0.      0
ATOM    700  HA  ALA A  46      50.540  43.478  24.206  1.00  0.00           H0.      0
ATOM    701  CB  ALA A  46      49.139  44.831  23.227  1.00  0.00           C0.      0
ATOM    702  HB1 ALA A  46      48.312  45.421  23.622  1.00  0.00           H0.      0
ATOM    703  HB2 ALA A  46      49.834  45.393  22.603  1.00  0.00           H0.      0
ATOM    704  HB3 ALA A  46      48.707  44.009  22.656  1.00  0.00           H0.      0
ATOM    705  C   ALA A  46      50.948  45.512  24.806  1.00  0.00           C0.      0
ATOM    706  O   ALA A  46      52.180  45.413  24.584  1.00  0.00           O0.      0
ATOM    707  N   TRP A  47      50.403  46.647  25.283  1.00  0.00           N0.      0
ATOM    708  H   TRP A  47      49.473  46.732  25.669  1.00  0.00           H0.      0
ATOM    709  CA  TRP A  47      51.209  47.938  25.528  1.00  0.00           C0.      0
ATOM    710  HA  TRP A  47      51.682  48.181  24.577  1.00  0.00           H0.      0
ATOM    711  CB  TRP A  47      50.175  49.015  25.750  1.00  0.00           C0.      0
ATOM    712  HB2 TRP A  47      49.694  49.364  24.837  1.00  0.00           H0.      0
ATOM    713  HB3 TRP A  47      49.497  48.514  26.441  1.00  0.00           H0.      0
ATOM    714  CG  TRP A  47      50.582  50.188  26.578  1.00  0.00           C0.      0
ATOM    715  CD1 TRP A  47      51.410  51.147  26.129  1.00  0.00           C0.      0
ATOM    716  HD1 TRP A  47      51.806  51.246  25.129  1.00  0.00           H0.      0
ATOM    717  NE1 TRP A  47      51.848  51.963  27.191  1.00  0.00           N0.      0
ATOM    718  HE1 TRP A  47      52.521  52.716  27.157  1.00  0.00           H0.      0
ATOM    719  CE2 TRP A  47      51.319  51.490  28.385  1.00  0.00           C0.      0
ATOM    720  CZ2 TRP A  47      51.536  51.847  29.747  1.00  0.00           C0.      0
ATOM    721  HZ2 TRP A  47      52.207  52.664  29.970  1.00  0.00           H0.      0
ATOM    722  CH2 TRP A  47      51.028  51.008  30.770  1.00  0.00           C0.      0
ATOM    723  HH2 TRP A  47      51.409  51.184  31.765  1.00  0.00           H0.      0
ATOM    724  CZ3 TRP A  47      50.103  49.953  30.423  1.00  0.00           C0.      0
ATOM    725  HZ3 TRP A  47      49.708  49.278  31.168  1.00  0.00           H0.      0
ATOM    726  CE3 TRP A  47      50.003  49.547  29.077  1.00  0.00           C0.      0
ATOM    727  HE3 TRP A  47      49.460  48.654  28.804  1.00  0.00           H0.      0
ATOM    728  CD2 TRP A  47      50.527  50.309  27.991  1.00  0.00           C0.      0
ATOM    729  C   TRP A  47      52.193  47.734  26.685  1.00  0.00           C0.      0
ATOM    730  O   TRP A  47      53.322  48.207  26.485  1.00  0.00           O0.      0
ATOM    731  N   LEU A  48      51.834  47.164  27.857  1.00  0.00           N0.      0
ATOM    732  H   LEU A  48      50.939  46.721  28.005  1.00  0.00           H0.      0
ATOM    733  CA  LEU A  48      52.712  47.197  29.073  1.00  0.00           C0.      0
ATOM    734  HA  LEU A  48      53.022  48.227  29.248  1.00  0.00           H0.      0
ATOM    735  CB  LEU A  48      51.945  46.861  30.370  1.00  0.00           C0.      0
ATOM    736  HB2 LEU A  48      51.002  47.408  30.363  1.00  0.00           H0.      0
ATOM    737  HB3 LEU A  48      51.559  45.843  30.317  1.00  0.00           H0.      0
ATOM    738  CG  LEU A  48      52.730  46.966  31.736  1.00  0.00           C0.      0
ATOM    739  HG  LEU A  48      53.565  46.272  31.639  1.00  0.00           H0.      0
ATOM    740  CD1 LEU A  48      53.469  48.273  32.010  1.00  0.00           C0.      0
ATOM    741 HD11 LEU A  48      54.129  48.301  32.877  1.00  0.00           H0.      0
ATOM    742 HD12 LEU A  48      54.203  48.343  31.207  1.00  0.00           H0.      0
ATOM    743 HD13 LEU A  48      52.895  49.198  32.071  1.00  0.00           H0.      0
ATOM    744  CD2 LEU A  48      51.675  46.662  32.868  1.00  0.00           C0.      0
ATOM    745 HD21 LEU A  48      50.939  47.465  32.896  1.00  0.00           H0.      0
ATOM    746 HD22 LEU A  48      51.215  45.697  32.656  1.00  0.00           H0.      0
ATOM    747 HD23 LEU A  48      52.134  46.593  33.855  1.00  0.00           H0.      0
ATOM    748  C   LEU A  48      53.951  46.318  29.032  1.00  0.00           C0.      0
ATOM    749  O   LEU A  48      55.046  46.782  29.327  1.00  0.00           O0.      0
ATOM    750  N   LEU A  49      53.793  45.099  28.435  1.00  0.00           N0.      0
ATOM    751  H   LEU A  49      52.854  44.731  28.391  1.00  0.00           H0.      0
ATOM    752  CA  LEU A  49      54.926  44.180  28.068  1.00  0.00           C0.      0
ATOM    753  HA  LEU A  49      55.599  44.057  28.917  1.00  0.00           H0.      0
ATOM    754  CB  LEU A  49      54.316  42.806  27.644  1.00  0.00           C0.      0
ATOM    755  HB2 LEU A  49      53.801  43.030  26.710  1.00  0.00           H0.      0
ATOM    756  HB3 LEU A  49      55.147  42.107  27.557  1.00  0.00           H0.      0
ATOM    757  CG  LEU A  49      53.398  42.110  28.716  1.00  0.00           C0.      0
ATOM    758  HG  LEU A  49      52.554  42.791  28.827  1.00  0.00           H0.      0
ATOM    759  CD1 LEU A  49      52.895  40.721  28.299  1.00  0.00           C0.      0
ATOM    760 HD11 LEU A  49      52.268  40.938  27.434  1.00  0.00           H0.      0
ATOM    761 HD12 LEU A  49      53.727  40.037  28.131  1.00  0.00           H0.      0
ATOM    762 HD13 LEU A  49      52.323  40.284  29.117  1.00  0.00           H0.      0
ATOM    763  CD2 LEU A  49      54.132  41.907  30.009  1.00  0.00           C0.      0
ATOM    764 HD21 LEU A  49      53.457  41.315  30.628  1.00  0.00           H0.      0
ATOM    765 HD22 LEU A  49      55.041  41.318  29.883  1.00  0.00           H0.      0
ATOM    766 HD23 LEU A  49      54.292  42.875  30.483  1.00  0.00           H0.      0
ATOM    767  C   LEU A  49      55.791  44.785  26.900  1.00  0.00           C0.      0
ATOM    768  O   LEU A  49      57.022  44.893  26.867  1.00  0.00           O0.      0
ATOM    769  N   GLY A  50      55.039  45.468  26.025  1.00  0.00           N0.      0
ATOM    770  H   GLY A  50      54.031  45.529  26.001  1.00  0.00           H0.      0
ATOM    771  CA  GLY A  50      55.697  46.208  24.901  1.00  0.00           C0.      0
ATOM    772  HA2 GLY A  50      56.336  45.518  24.350  1.00  0.00           H0.      0
ATOM    773  HA3 GLY A  50      54.928  46.709  24.313  1.00  0.00           H0.      0
ATOM    774  C   GLY A  50      56.531  47.429  25.373  1.00  0.00           C0.      0
ATOM    775  O   GLY A  50      57.676  47.600  24.916  1.00  0.00           O0.      0
ATOM    776  N   LEU A  51      56.125  48.216  26.366  1.00  0.00           N0.      0
ATOM    777  H   LEU A  51      55.142  48.141  26.585  1.00  0.00           H0.      0
ATOM    778  CA  LEU A  51      56.831  49.218  27.064  1.00  0.00           C0.      0
ATOM    779  HA  LEU A  51      57.113  49.983  26.341  1.00  0.00           H0.      0
ATOM    780  CB  LEU A  51      55.864  49.894  28.064  1.00  0.00           C0.      0
ATOM    781  HB2 LEU A  51      55.041  50.404  27.564  1.00  0.00           H0.      0
ATOM    782  HB3 LEU A  51      55.550  49.072  28.707  1.00  0.00           H0.      0
ATOM    783  CG  LEU A  51      56.407  50.993  28.952  1.00  0.00           C0.      0
ATOM    784  HG  LEU A  51      57.114  50.533  29.642  1.00  0.00           H0.      0
ATOM    785  CD1 LEU A  51      57.188  52.179  28.346  1.00  0.00           C0.      0
ATOM    786 HD11 LEU A  51      58.199  51.899  28.049  1.00  0.00           H0.      0
ATOM    787 HD12 LEU A  51      56.698  52.436  27.407  1.00  0.00           H0.      0
ATOM    788 HD13 LEU A  51      57.158  53.027  29.030  1.00  0.00           H0.      0
ATOM    789  CD2 LEU A  51      55.291  51.497  29.852  1.00  0.00           C0.      0
ATOM    790 HD21 LEU A  51      54.711  50.675  30.270  1.00  0.00           H0.      0
ATOM    791 HD22 LEU A  51      55.785  52.027  30.667  1.00  0.00           H0.      0
ATOM    792 HD23 LEU A  51      54.640  52.178  29.304  1.00  0.00           H0.      0
ATOM    793  C   LEU A  51      58.095  48.680  27.777  1.00  0.00           C0.      0
ATOM    794  O   LEU A  51      59.176  49.270  27.665  1.00  0.00           O0.      0
ATOM    795  N   LEU A  52      57.871  47.699  28.661  1.00  0.00           N0.      0
ATOM    796  H   LEU A  52      56.891  47.485  28.778  1.00  0.00           H0.      0
ATOM    797  CA  LEU A  52      58.811  46.988  29.530  1.00  0.00           C0.      0
ATOM    798  HA  LEU A  52      59.174  47.776  30.191  1.00  0.00           H0.      0
ATOM    799  CB  LEU A  52      58.135  45.942  30.348  1.00  0.00           C0.      0
ATOM    800  HB2 LEU A  52      57.386  45.455  29.723  1.00  0.00           H0.      0
ATOM    801  HB3 LEU A  52      58.811  45.205  30.781  1.00  0.00           H0.      0
ATOM    802  CG  LEU A  52      57.295  46.537  31.454  1.00  0.00           C0.      0
ATOM    803  HG  LEU A  52      56.572  47.279  31.117  1.00  0.00           H0.      0
ATOM    804  CD1 LEU A  52      56.595  45.413  32.158  1.00  0.00           C0.      0
ATOM    805 HD11 LEU A  52      56.280  44.682  31.414  1.00  0.00           H0.      0
ATOM    806 HD12 LEU A  52      57.254  44.993  32.919  1.00  0.00           H0.      0
ATOM    807 HD13 LEU A  52      55.654  45.798  32.549  1.00  0.00           H0.      0
ATOM    808  CD2 LEU A  52      58.057  47.358  32.448  1.00  0.00           C0.      0
ATOM    809 HD21 LEU A  52      58.922  46.767  32.750  1.00  0.00           H0.      0
ATOM    810 HD22 LEU A  52      58.425  48.276  31.989  1.00  0.00           H0.      0
ATOM    811 HD23 LEU A  52      57.384  47.638  33.258  1.00  0.00           H0.      0
ATOM    812  C   LEU A  52      59.923  46.371  28.681  1.00  0.00           C0.      0
ATOM    813  O   LEU A  52      61.069  46.654  29.060  1.00  0.00           O0.      0
ATOM    814  N   ARG A  53      59.710  45.475  27.767  1.00  0.00           N0.      0
ATOM    815  H   ARG A  53      58.751  45.216  27.588  1.00  0.00           H0.      0
ATOM    816  CA  ARG A  53      60.727  44.944  26.805  1.00  0.00           C0.      0
ATOM    817  HA  ARG A  53      61.476  44.386  27.367  1.00  0.00           H0.      0
ATOM    818  CB  ARG A  53      60.136  43.967  25.808  1.00  0.00           C0.      0
ATOM    819  HB2 ARG A  53      59.383  44.474  25.206  1.00  0.00           H0.      0
ATOM    820  HB3 ARG A  53      60.800  43.697  24.987  1.00  0.00           H0.      0
ATOM    821  CG  ARG A  53      59.583  42.742  26.531  1.00  0.00           C0.      0
ATOM    822  HG2 ARG A  53      60.214  42.620  27.412  1.00  0.00           H0.      0
ATOM    823  HG3 ARG A  53      58.541  42.853  26.830  1.00  0.00           H0.      0
ATOM    824  CD  ARG A  53      59.634  41.458  25.700  1.00  0.00           C0.      0
ATOM    825  HD2 ARG A  53      60.663  41.195  25.455  1.00  0.00           H0.      0
ATOM    826  HD3 ARG A  53      59.158  40.585  26.147  1.00  0.00           H0.      0
ATOM    827  NE  ARG A  53      58.841  41.630  24.409  1.00  0.00           N0.      0
ATOM    828  HE  ARG A  53      59.347  42.047  23.641  1.00  0.00           H0.      0
ATOM    829  CZ  ARG A  53      57.579  41.416  24.067  1.00  0.00           C0.      0
ATOM    830  NH1 ARG A  53      56.684  40.620  24.592  1.00  0.00           N0.      0
ATOM    831 HH11 ARG A  53      56.830  40.106  25.449  1.00  0.00           H0.      0
ATOM    832 HH12 ARG A  53      55.825  40.431  24.094  1.00  0.00           H0.      0
ATOM    833  NH2 ARG A  53      57.215  42.075  23.006  1.00  0.00           N0.      0
ATOM    834 HH21 ARG A  53      57.843  42.716  22.542  1.00  0.00           H0.      0
ATOM    835 HH22 ARG A  53      56.330  41.991  22.526  1.00  0.00           H0.      0
ATOM    836  C   ARG A  53      61.538  46.054  26.155  1.00  0.00           C0.      0
ATOM    837  O   ARG A  53      62.717  45.870  25.877  1.00  0.00           O0.      0
ATOM    838  N   GLN A  54      60.909  47.129  25.711  1.00  0.00           N0.      0
ATOM    839  H   GLN A  54      59.983  47.221  26.104  1.00  0.00           H0.      0
ATOM    840  CA  GLN A  54      61.556  48.243  25.063  1.00  0.00           C0.      0
ATOM    841  HA  GLN A  54      61.969  47.875  24.124  1.00  0.00           H0.      0
ATOM    842  CB  GLN A  54      60.568  49.429  24.692  1.00  0.00           C0.      0
ATOM    843  HB2 GLN A  54      60.189  49.186  23.699  1.00  0.00           H0.      0
ATOM    844  HB3 GLN A  54      59.665  49.541  25.293  1.00  0.00           H0.      0
ATOM    845  CG  GLN A  54      61.166  50.803  24.520  1.00  0.00           C0.      0
ATOM    846  HG2 GLN A  54      61.389  51.378  25.418  1.00  0.00           H0.      0
ATOM    847  HG3 GLN A  54      62.020  50.601  23.874  1.00  0.00           H0.      0
ATOM    848  CD  GLN A  54      60.312  51.700  23.678  1.00  0.00           C0.      0
ATOM    849  OE1 GLN A  54      59.148  51.514  23.386  1.00  0.00           O0.      0
ATOM    850  NE2 GLN A  54      60.866  52.744  23.171  1.00  0.00           N0.      0
ATOM    851 HE21 GLN A  54      60.359  53.282  22.483  1.00  0.00           H0.      0
ATOM    852 HE22 GLN A  54      61.862  52.877  23.275  1.00  0.00           H0.      0
ATOM    853  C   GLN A  54      62.644  48.874  26.016  1.00  0.00           C0.      0
ATOM    854  O   GLN A  54      63.629  49.377  25.448  1.00  0.00           O0.      0
ATOM    855  N   HIP A  55      62.570  48.684  27.341  1.00  0.00           N0.      0
ATOM    856  H   HIP A  55      61.679  48.460  27.760  1.00  0.00           H0.      0
ATOM    857  CA  HIP A  55      63.656  48.947  28.308  1.00  0.00           C0.      0
ATOM    858  HA  HIP A  55      64.532  49.359  27.807  1.00  0.00           H0.      0
ATOM    859  CB  HIP A  55      63.166  50.065  29.274  1.00  0.00           C0.      0
ATOM    860  HB2 HIP A  55      62.367  49.695  29.917  1.00  0.00           H0.      0
ATOM    861  HB3 HIP A  55      63.989  50.352  29.928  1.00  0.00           H0.      0
ATOM    862  CG  HIP A  55      62.610  51.298  28.668  1.00  0.00           C0.      0
ATOM    863  ND1 HIP A  55      63.291  52.211  27.888  1.00  0.00           N0.      0
ATOM    864  HD1 HIP A  55      64.231  52.156  27.524  1.00  0.00           H0.      0
ATOM    865  CE1 HIP A  55      62.371  53.070  27.414  1.00  0.00           C0.      0
ATOM    866  HE1 HIP A  55      62.579  53.852  26.700  1.00  0.00           H0.      0
ATOM    867  NE2 HIP A  55      61.184  52.624  27.769  1.00  0.00           N0.      0
ATOM    868  HE2 HIP A  55      60.344  52.928  27.298  1.00  0.00           H0.      0
ATOM    869  CD2 HIP A  55      61.280  51.547  28.591  1.00  0.00           C0.      0
ATOM    870  HD2 HIP A  55      60.541  50.907  29.050  1.00  0.00           H0.      0
ATOM    871  C   HIP A  55      64.312  47.756  28.954  1.00  0.00           C0.      0
ATOM    872  O   HIP A  55      65.076  47.959  29.876  1.00  0.00           O0.      0
ATOM    873  N   GLY A  56      64.018  46.528  28.585  1.00  0.00           N0.      0
ATOM    874  H   GLY A  56      63.377  46.376  27.820  1.00  0.00           H0.      0
ATOM    875  CA  GLY A  56      64.663  45.288  29.070  1.00  0.00           C0.      0
ATOM    876  HA2 GLY A  56      64.145  44.529  28.483  1.00  0.00           H0.      0
ATOM    877  HA3 GLY A  56      65.713  45.391  28.797  1.00  0.00           H0.      0
ATOM    878  C   GLY A  56      64.377  45.017  30.557  1.00  0.00           C0.      0
ATOM    879  O   GLY A  56      65.211  44.396  31.227  1.00  0.00           O0.      0
ATOM    880  N   CYS A  57      63.261  45.541  31.092  1.00  0.00           N0.      0
ATOM    881  H   CYS A  57      62.665  46.115  30.513  1.00  0.00           H0.      0
ATOM    882  CA  CYS A  57      62.942  45.339  32.473  1.00  0.00           C0.      0
ATOM    883  HA  CYS A  57      63.818  45.592  33.070  1.00  0.00           H0.      0
ATOM    884  CB  CYS A  57      61.894  46.462  32.810  1.00  0.00           C0.      0
ATOM    885  HB2 CYS A  57      60.938  46.242  32.336  1.00  0.00           H0.      0
ATOM    886  HB3 CYS A  57      61.546  46.438  33.843  1.00  0.00           H0.      0
ATOM    887  SG  CYS A  57      62.429  48.135  32.313  1.00  0.00           S0.      0
ATOM    888  HG  CYS A  57      63.383  48.505  33.172  1.00  0.00           H0.      0
ATOM    889  C   CYS A  57      62.520  43.949  32.773  1.00  0.00           C0.      0
ATOM    890  O   CYS A  57      61.506  43.444  32.269  1.00  0.00           O0.      0
ATOM    891  N   HIE A  58      63.389  43.266  33.543  1.00  0.00           N0.      0
ATOM    892  H   HIE A  58      64.159  43.776  33.952  1.00  0.00           H0.      0
ATOM    893  CA  HIE A  58      63.427  41.824  33.774  1.00  0.00           C0.      0
ATOM    894  HA  HIE A  58      62.427  41.488  33.497  1.00  0.00           H0.      0
ATOM    895  CB  HIE A  58      64.508  41.232  32.945  1.00  0.00           C0.      0
ATOM    896  HB2 HIE A  58      64.892  41.982  32.254  1.00  0.00           H0.      0
ATOM    897  HB3 HIE A  58      65.372  40.955  33.549  1.00  0.00           H0.      0
ATOM    898  CG  HIE A  58      64.261  39.957  32.134  1.00  0.00           C0.      0
ATOM    899  ND1 HIE A  58      63.774  38.723  32.634  1.00  0.00           N0.      0
ATOM    900  CE1 HIE A  58      63.740  37.917  31.574  1.00  0.00           C0.      0
ATOM    901  HE1 HIE A  58      63.654  36.840  31.577  1.00  0.00           H0.      0
ATOM    902  NE2 HIE A  58      64.076  38.565  30.478  1.00  0.00           N0.      0
ATOM    903  HE2 HIE A  58      63.926  38.082  29.604  1.00  0.00           H0.      0
ATOM    904  CD2 HIE A  58      64.494  39.845  30.782  1.00  0.00           C0.      0
ATOM    905  HD2 HIE A  58      64.832  40.599  30.087  1.00  0.00           H0.      0
ATOM    906  C   HIE A  58      63.579  41.320  35.234  1.00  0.00           C0.      0
ATOM    907  O   HIE A  58      63.317  40.140  35.571  1.00  0.00           O0.      0
ATOM    908  N   ARG A  59      63.859  42.223  36.108  1.00  0.00           N0.      0
ATOM    909  H   ARG A  59      64.183  43.117  35.768  1.00  0.00           H0.      0
ATOM    910  CA  ARG A  59      63.725  42.154  37.619  1.00  0.00           C0.      0
ATOM    911  HA  ARG A  59      63.364  41.156  37.871  1.00  0.00           H0.      0
ATOM    912  CB  ARG A  59      65.202  42.204  38.231  1.00  0.00           C0.      0
ATOM    913  HB2 ARG A  59      65.906  41.423  37.944  1.00  0.00           H0.      0
ATOM    914  HB3 ARG A  59      65.650  43.147  37.919  1.00  0.00           H0.      0
ATOM    915  CG  ARG A  59      65.137  42.152  39.799  1.00  0.00           C0.      0
ATOM    916  HG2 ARG A  59      64.453  42.911  40.179  1.00  0.00           H0.      0
ATOM    917  HG3 ARG A  59      64.710  41.229  40.190  1.00  0.00           H0.      0
ATOM    918  CD  ARG A  59      66.504  42.413  40.425  1.00  0.00           C0.      0
ATOM    919  HD2 ARG A  59      67.251  41.811  39.908  1.00  0.00           H0.      0
ATOM    920  HD3 ARG A  59      66.784  43.466  40.388  1.00  0.00           H0.      0
ATOM    921  NE  ARG A  59      66.406  41.922  41.818  1.00  0.00           N0.      0
ATOM    922  HE  ARG A  59      66.358  40.930  42.003  1.00  0.00           H0.      0
ATOM    923  CZ  ARG A  59      66.316  42.734  42.860  1.00  0.00           C0.      0
ATOM    924  NH1 ARG A  59      66.550  43.988  42.820  1.00  0.00           N0.      0
ATOM    925 HH11 ARG A  59      66.786  44.458  41.958  1.00  0.00           H0.      0
ATOM    926 HH12 ARG A  59      66.514  44.567  43.647  1.00  0.00           H0.      0
ATOM    927  NH2 ARG A  59      66.147  42.312  44.031  1.00  0.00           N0.      0
ATOM    928 HH21 ARG A  59      65.978  41.320  44.111  1.00  0.00           H0.      0
ATOM    929 HH22 ARG A  59      65.774  42.966  44.704  1.00  0.00           H0.      0
ATOM    930  C   ARG A  59      62.716  43.274  38.059  1.00  0.00           C0.      0
ATOM    931  O   ARG A  59      63.130  44.460  38.109  1.00  0.00           O0.      0
ATOM    932  N   VAL A  60      61.396  43.019  38.244  1.00  0.00           N0.      0
ATOM    933  H   VAL A  60      61.148  42.043  38.315  1.00  0.00           H0.      0
ATOM    934  CA  VAL A  60      60.344  44.057  38.304  1.00  0.00           C0.      0
ATOM    935  HA  VAL A  60      60.731  45.062  38.471  1.00  0.00           H0.      0
ATOM    936  CB  VAL A  60      59.498  44.024  36.950  1.00  0.00           C0.      0
ATOM    937  HB  VAL A  60      58.775  44.834  36.860  1.00  0.00           H0.      0
ATOM    938  CG1 VAL A  60      60.347  44.200  35.694  1.00  0.00           C0.      0
ATOM    939 HG11 VAL A  60      60.928  43.294  35.519  1.00  0.00           H0.      0
ATOM    940 HG12 VAL A  60      59.777  44.398  34.786  1.00  0.00           H0.      0
ATOM    941 HG13 VAL A  60      61.016  45.031  35.915  1.00  0.00           H0.      0
ATOM    942  CG2 VAL A  60      58.711  42.699  36.848  1.00  0.00           C0.      0
ATOM    943 HG21 VAL A  60      58.212  42.611  35.883  1.00  0.00           H0.      0
ATOM    944 HG22 VAL A  60      59.505  41.954  36.888  1.00  0.00           H0.      0
ATOM    945 HG23 VAL A  60      58.003  42.607  37.671  1.00  0.00           H0.      0
ATOM    946  C   VAL A  60      59.407  43.705  39.450  1.00  0.00           C0.      0
ATOM    947  O   VAL A  60      59.192  42.545  39.758  1.00  0.00           O0.      0
ATOM    948  N   LEU A  61      58.763  44.721  40.079  1.00  0.00           N0.      0
ATOM    949  H   LEU A  61      59.096  45.647  39.854  1.00  0.00           H0.      0
ATOM    950  CA  LEU A  61      57.872  44.636  41.201  1.00  0.00           C0.      0
ATOM    951  HA  LEU A  61      57.773  43.579  41.447  1.00  0.00           H0.      0
ATOM    952  CB  LEU A  61      58.611  45.284  42.412  1.00  0.00           C0.      0
ATOM    953  HB2 LEU A  61      59.256  44.582  42.941  1.00  0.00           H0.      0
ATOM    954  HB3 LEU A  61      59.113  46.193  42.082  1.00  0.00           H0.      0
ATOM    955  CG  LEU A  61      57.581  45.839  43.481  1.00  0.00           C0.      0
ATOM    956  HG  LEU A  61      56.756  46.374  43.012  1.00  0.00           H0.      0
ATOM    957  CD1 LEU A  61      56.925  44.759  44.237  1.00  0.00           C0.      0
ATOM    958 HD11 LEU A  61      57.687  44.218  44.800  1.00  0.00           H0.      0
ATOM    959 HD12 LEU A  61      56.158  45.263  44.824  1.00  0.00           H0.      0
ATOM    960 HD13 LEU A  61      56.448  44.012  43.602  1.00  0.00           H0.      0
ATOM    961  CD2 LEU A  61      58.260  46.782  44.485  1.00  0.00           C0.      0
ATOM    962 HD21 LEU A  61      58.521  47.701  43.960  1.00  0.00           H0.      0
ATOM    963 HD22 LEU A  61      57.533  47.098  45.233  1.00  0.00           H0.      0
ATOM    964 HD23 LEU A  61      59.135  46.267  44.881  1.00  0.00           H0.      0
ATOM    965  C   LEU A  61      56.476  45.218  40.850  1.00  0.00           C0.      0
ATOM    966  O   LEU A  61      56.281  46.317  40.333  1.00  0.00           O0.      0
ATOM    967  N   ASH A  62      55.465  44.339  41.023  1.00  0.00           N0.      0
ATOM    968  H   ASH A  62      55.668  43.380  41.266  1.00  0.00           H0.      0
ATOM    969  CA  ASH A  62      54.035  44.809  41.198  1.00  0.00           C0.      0
ATOM    970  HA  ASH A  62      53.873  45.720  40.623  1.00  0.00           H0.      0
ATOM    971  CB  ASH A  62      53.130  43.614  40.819  1.00  0.00           C0.      0
ATOM    972  HB2 ASH A  62      53.348  43.029  39.925  1.00  0.00           H0.      0
ATOM    973  HB3 ASH A  62      53.370  42.870  41.579  1.00  0.00           H0.      0
ATOM    974  CG  ASH A  62      51.710  44.012  40.911  1.00  0.00           C0.      0
ATOM    975  OD1 ASH A  62      51.143  44.325  41.918  1.00  0.00           O0.      0
ATOM    976  OD2 ASH A  62      51.066  44.095  39.707  1.00  0.00           O0.      0
ATOM    977  HD2 ASH A  62      50.118  44.077  39.855  1.00  0.00           H0.      0
ATOM    978  C   ASH A  62      53.978  45.308  42.678  1.00  0.00           C0.      0
ATOM    979  O   ASH A  62      54.037  44.468  43.538  1.00  0.00           O0.      0
ATOM    980  N   VAL A  63      53.580  46.593  42.988  1.00  0.00           N0.      0
ATOM    981  H   VAL A  63      53.548  47.248  42.220  1.00  0.00           H0.      0
ATOM    982  CA  VAL A  63      53.549  47.197  44.361  1.00  0.00           C0.      0
ATOM    983  HA  VAL A  63      54.018  46.509  45.065  1.00  0.00           H0.      0
ATOM    984  CB  VAL A  63      54.326  48.530  44.437  1.00  0.00           C0.      0
ATOM    985  HB  VAL A  63      55.095  48.356  43.684  1.00  0.00           H0.      0
ATOM    986  CG1 VAL A  63      53.463  49.743  44.153  1.00  0.00           C0.      0
ATOM    987 HG11 VAL A  63      52.603  49.527  43.519  1.00  0.00           H0.      0
ATOM    988 HG12 VAL A  63      53.073  50.236  45.044  1.00  0.00           H0.      0
ATOM    989 HG13 VAL A  63      54.060  50.513  43.664  1.00  0.00           H0.      0
ATOM    990  CG2 VAL A  63      54.996  48.751  45.836  1.00  0.00           C0.      0
ATOM    991 HG21 VAL A  63      55.713  49.540  45.611  1.00  0.00           H0.      0
ATOM    992 HG22 VAL A  63      54.353  49.070  46.656  1.00  0.00           H0.      0
ATOM    993 HG23 VAL A  63      55.419  47.855  46.290  1.00  0.00           H0.      0
ATOM    994  C   VAL A  63      52.115  47.181  44.959  1.00  0.00           C0.      0
ATOM    995  O   VAL A  63      51.908  47.857  45.987  1.00  0.00           O0.      0
ATOM    996  N   ALA A  64      51.081  46.599  44.307  1.00  0.00           N0.      0
ATOM    997  H   ALA A  64      51.271  46.181  43.408  1.00  0.00           H0.      0
ATOM    998  CA  ALA A  64      49.723  46.328  44.881  1.00  0.00           C0.      0
ATOM    999  HA  ALA A  64      49.873  46.180  45.950  1.00  0.00           H0.      0
ATOM   1000  CB  ALA A  64      48.855  47.606  44.724  1.00  0.00           C0.      0
ATOM   1001  HB1 ALA A  64      49.402  48.465  45.113  1.00  0.00           H0.      0
ATOM   1002  HB2 ALA A  64      48.643  47.895  43.695  1.00  0.00           H0.      0
ATOM   1003  HB3 ALA A  64      48.055  47.456  45.450  1.00  0.00           H0.      0
ATOM   1004  C   ALA A  64      49.098  45.017  44.267  1.00  0.00           C0.      0
ATOM   1005  O   ALA A  64      48.346  45.118  43.274  1.00  0.00           O0.      0
ATOM   1006  N   CYS A  65      49.436  43.823  44.759  1.00  0.00           N0.      0
ATOM   1007  H   CYS A  65      50.064  43.771  45.548  1.00  0.00           H0.      0
ATOM   1008  CA  CYS A  65      49.120  42.525  44.113  1.00  0.00           C0.      0
ATOM   1009  HA  CYS A  65      49.461  42.656  43.086  1.00  0.00           H0.      0
ATOM   1010  CB  CYS A  65      50.003  41.503  44.825  1.00  0.00           C0.      0
ATOM   1011  HB2 CYS A  65      51.040  41.826  44.731  1.00  0.00           H0.      0
ATOM   1012  HB3 CYS A  65      49.699  41.439  45.869  1.00  0.00           H0.      0
ATOM   1013  SG  CYS A  65      50.005  39.845  44.101  1.00  0.00           S0.      0
ATOM   1014  HG  CYS A  65      48.926  39.416  44.761  1.00  0.00           H0.      0
ATOM   1015  C   CYS A  65      47.642  42.156  44.207  1.00  0.00           C0.      0
ATOM   1016  O   CYS A  65      47.143  41.473  43.257  1.00  0.00           O0.      0
ATOM   1017  N   GLY A  66      46.954  42.488  45.322  1.00  0.00           N0.      0
ATOM   1018  H   GLY A  66      47.309  43.024  46.101  1.00  0.00           H0.      0
ATOM   1019  CA  GLY A  66      45.634  41.824  45.528  1.00  0.00           C0.      0
ATOM   1020  HA2 GLY A  66      45.355  42.140  46.533  1.00  0.00           H0.      0
ATOM   1021  HA3 GLY A  66      44.908  42.228  44.823  1.00  0.00           H0.      0
ATOM   1022  C   GLY A  66      45.702  40.298  45.462  1.00  0.00           C0.      0
ATOM   1023  O   GLY A  66      46.712  39.720  45.933  1.00  0.00           O0.      0
ATOM   1024  N   THR A  67      44.808  39.669  44.788  1.00  0.00           N0.      0
ATOM   1025  H   THR A  67      44.130  40.244  44.309  1.00  0.00           H0.      0
ATOM   1026  CA  THR A  67      44.799  38.260  44.404  1.00  0.00           C0.      0
ATOM   1027  HA  THR A  67      45.161  37.730  45.285  1.00  0.00           H0.      0
ATOM   1028  CB  THR A  67      43.365  37.739  43.939  1.00  0.00           C0.      0
ATOM   1029  HB  THR A  67      43.504  36.698  43.647  1.00  0.00           H0.      0
ATOM   1030  CG2 THR A  67      42.273  37.741  45.039  1.00  0.00           C0.      0
ATOM   1031 HG21 THR A  67      41.928  38.751  45.260  1.00  0.00           H0.      0
ATOM   1032 HG22 THR A  67      41.421  37.129  44.743  1.00  0.00           H0.      0
ATOM   1033 HG23 THR A  67      42.706  37.438  45.993  1.00  0.00           H0.      0
ATOM   1034  OG1 THR A  67      42.908  38.596  42.856  1.00  0.00           O0.      0
ATOM   1035  HG1 THR A  67      42.418  38.028  42.256  1.00  0.00           H0.      0
ATOM   1036  C   THR A  67      45.758  37.896  43.314  1.00  0.00           C0.      0
ATOM   1037  O   THR A  67      45.895  36.661  43.101  1.00  0.00           O0.      0
ATOM   1038  N   GLY A  68      46.485  38.785  42.620  1.00  0.00           N0.      0
ATOM   1039  H   GLY A  68      46.456  39.768  42.848  1.00  0.00           H0.      0
ATOM   1040  CA  GLY A  68      47.633  38.254  41.787  1.00  0.00           C0.      0
ATOM   1041  HA2 GLY A  68      48.548  38.682  42.196  1.00  0.00           H0.      0
ATOM   1042  HA3 GLY A  68      47.846  37.195  41.937  1.00  0.00           H0.      0
ATOM   1043  C   GLY A  68      47.526  38.642  40.243  1.00  0.00           C0.      0
ATOM   1044  O   GLY A  68      48.459  38.349  39.517  1.00  0.00           O0.      0
ATOM   1045  N   VAL A  69      46.551  39.348  39.657  1.00  0.00           N0.      0
ATOM   1046  H   VAL A  69      45.946  39.844  40.296  1.00  0.00           H0.      0
ATOM   1047  CA  VAL A  69      46.303  39.343  38.166  1.00  0.00           C0.      0
ATOM   1048  HA  VAL A  69      46.604  38.321  37.936  1.00  0.00           H0.      0
ATOM   1049  CB  VAL A  69      44.811  39.599  37.774  1.00  0.00           C0.      0
ATOM   1050  HB  VAL A  69      44.721  39.218  36.757  1.00  0.00           H0.      0
ATOM   1051  CG1 VAL A  69      43.918  38.560  38.515  1.00  0.00           C0.      0
ATOM   1052 HG11 VAL A  69      43.729  38.882  39.539  1.00  0.00           H0.      0
ATOM   1053 HG12 VAL A  69      42.938  38.435  38.054  1.00  0.00           H0.      0
ATOM   1054 HG13 VAL A  69      44.363  37.566  38.566  1.00  0.00           H0.      0
ATOM   1055  CG2 VAL A  69      44.255  41.046  37.806  1.00  0.00           C0.      0
ATOM   1056 HG21 VAL A  69      43.185  40.843  37.771  1.00  0.00           H0.      0
ATOM   1057 HG22 VAL A  69      44.638  41.567  38.684  1.00  0.00           H0.      0
ATOM   1058 HG23 VAL A  69      44.551  41.576  36.901  1.00  0.00           H0.      0
ATOM   1059  C   VAL A  69      47.217  40.162  37.258  1.00  0.00           C0.      0
ATOM   1060  O   VAL A  69      47.506  39.858  36.116  1.00  0.00           O0.      0
ATOM   1061  N   ASP A  70      47.652  41.314  37.746  1.00  0.00           N0.      0
ATOM   1062  H   ASP A  70      47.168  41.614  38.580  1.00  0.00           H0.      0
ATOM   1063  CA  ASP A  70      48.619  42.290  37.138  1.00  0.00           C0.      0
ATOM   1064  HA  ASP A  70      48.420  42.317  36.067  1.00  0.00           H0.      0
ATOM   1065  CB  ASP A  70      48.438  43.754  37.589  1.00  0.00           C0.      0
ATOM   1066  HB2 ASP A  70      49.374  44.311  37.555  1.00  0.00           H0.      0
ATOM   1067  HB3 ASP A  70      47.793  44.268  36.876  1.00  0.00           H0.      0
ATOM   1068  CG  ASP A  70      47.806  43.969  38.905  1.00  0.00           C0.      0
ATOM   1069  OD1 ASP A  70      46.616  44.143  38.922  1.00  0.00           O0.      0
ATOM   1070  OD2 ASP A  70      48.469  44.069  39.988  1.00  0.00           O0.      0
ATOM   1071  C   ASP A  70      50.121  41.790  37.374  1.00  0.00           C0.      0
ATOM   1072  O   ASP A  70      51.045  41.991  36.553  1.00  0.00           O0.      0
ATOM   1073  N   SER A  71      50.281  41.073  38.499  1.00  0.00           N0.      0
ATOM   1074  H   SER A  71      49.597  40.879  39.217  1.00  0.00           H0.      0
ATOM   1075  CA  SER A  71      51.511  40.283  38.758  1.00  0.00           C0.      0
ATOM   1076  HA  SER A  71      52.412  40.884  38.643  1.00  0.00           H0.      0
ATOM   1077  CB  SER A  71      51.453  39.687  40.216  1.00  0.00           C0.      0
ATOM   1078  HB2 SER A  71      50.556  39.094  40.396  1.00  0.00           H0.      0
ATOM   1079  HB3 SER A  71      52.390  39.152  40.372  1.00  0.00           H0.      0
ATOM   1080  OG  SER A  71      51.498  40.756  41.154  1.00  0.00           O0.      0
ATOM   1081  HG  SER A  71      50.580  40.861  41.416  1.00  0.00           H0.      0
ATOM   1082  C   SER A  71      51.558  39.094  37.733  1.00  0.00           C0.      0
ATOM   1083  O   SER A  71      52.612  38.879  37.070  1.00  0.00           O0.      0
ATOM   1084  N   ILE A  72      50.408  38.386  37.540  1.00  0.00           N0.      0
ATOM   1085  H   ILE A  72      49.634  38.695  38.110  1.00  0.00           H0.      0
ATOM   1086  CA  ILE A  72      50.518  37.071  36.845  1.00  0.00           C0.      0
ATOM   1087  HA  ILE A  72      51.365  36.554  37.296  1.00  0.00           H0.      0
ATOM   1088  CB  ILE A  72      49.209  36.335  37.041  1.00  0.00           C0.      0
ATOM   1089  HB  ILE A  72      48.350  37.005  37.068  1.00  0.00           H0.      0
ATOM   1090  CG2 ILE A  72      49.012  35.316  35.941  1.00  0.00           C0.      0
ATOM   1091 HG21 ILE A  72      48.084  34.750  36.028  1.00  0.00           H0.      0
ATOM   1092 HG22 ILE A  72      48.985  35.727  34.932  1.00  0.00           H0.      0
ATOM   1093 HG23 ILE A  72      49.799  34.564  35.997  1.00  0.00           H0.      0
ATOM   1094  CG1 ILE A  72      49.381  35.625  38.405  1.00  0.00           C0.      0
ATOM   1095 HG12 ILE A  72      50.010  34.755  38.216  1.00  0.00           H0.      0
ATOM   1096 HG13 ILE A  72      49.801  36.204  39.227  1.00  0.00           H0.      0
ATOM   1097  CD1 ILE A  72      47.966  35.260  38.906  1.00  0.00           C0.      0
ATOM   1098 HD11 ILE A  72      47.396  34.716  38.153  1.00  0.00           H0.      0
ATOM   1099 HD12 ILE A  72      47.988  34.856  39.918  1.00  0.00           H0.      0
ATOM   1100 HD13 ILE A  72      47.396  36.180  39.029  1.00  0.00           H0.      0
ATOM   1101  C   ILE A  72      50.917  37.303  35.395  1.00  0.00           C0.      0
ATOM   1102  O   ILE A  72      51.811  36.690  34.775  1.00  0.00           O0.      0
ATOM   1103  N   MET A  73      50.342  38.309  34.744  1.00  0.00           N0.      0
ATOM   1104  H   MET A  73      49.574  38.791  35.188  1.00  0.00           H0.      0
ATOM   1105  CA  MET A  73      50.733  38.733  33.378  1.00  0.00           C0.      0
ATOM   1106  HA  MET A  73      50.497  37.845  32.792  1.00  0.00           H0.      0
ATOM   1107  CB  MET A  73      49.900  40.004  33.013  1.00  0.00           C0.      0
ATOM   1108  HB2 MET A  73      48.835  39.806  33.132  1.00  0.00           H0.      0
ATOM   1109  HB3 MET A  73      50.151  40.759  33.759  1.00  0.00           H0.      0
ATOM   1110  CG  MET A  73      50.135  40.558  31.623  1.00  0.00           C0.      0
ATOM   1111  HG2 MET A  73      51.202  40.732  31.487  1.00  0.00           H0.      0
ATOM   1112  HG3 MET A  73      50.025  39.901  30.759  1.00  0.00           H0.      0
ATOM   1113  SD  MET A  73      49.247  42.097  31.293  1.00  0.00           S0.      0
ATOM   1114  CE  MET A  73      50.382  43.207  32.117  1.00  0.00           C0.      0
ATOM   1115  HE1 MET A  73      50.473  43.060  33.193  1.00  0.00           H0.      0
ATOM   1116  HE2 MET A  73      51.364  43.127  31.651  1.00  0.00           H0.      0
ATOM   1117  HE3 MET A  73      50.016  44.234  32.101  1.00  0.00           H0.      0
ATOM   1118  C   MET A  73      52.301  38.972  33.209  1.00  0.00           C0.      0
ATOM   1119  O   MET A  73      52.853  38.827  32.161  1.00  0.00           O0.      0
ATOM   1120  N   LEU A  74      53.061  39.463  34.210  1.00  0.00           N0.      0
ATOM   1121  H   LEU A  74      52.536  39.720  35.034  1.00  0.00           H0.      0
ATOM   1122  CA  LEU A  74      54.545  39.682  34.055  1.00  0.00           C0.      0
ATOM   1123  HA  LEU A  74      54.798  39.940  33.027  1.00  0.00           H0.      0
ATOM   1124  CB  LEU A  74      55.045  40.713  35.061  1.00  0.00           C0.      0
ATOM   1125  HB2 LEU A  74      54.711  40.271  35.999  1.00  0.00           H0.      0
ATOM   1126  HB3 LEU A  74      56.124  40.849  34.979  1.00  0.00           H0.      0
ATOM   1127  CG  LEU A  74      54.436  42.110  34.909  1.00  0.00           C0.      0
ATOM   1128  HG  LEU A  74      53.357  42.100  34.753  1.00  0.00           H0.      0
ATOM   1129  CD1 LEU A  74      54.749  42.888  36.187  1.00  0.00           C0.      0
ATOM   1130 HD11 LEU A  74      54.557  43.958  36.105  1.00  0.00           H0.      0
ATOM   1131 HD12 LEU A  74      54.203  42.540  37.064  1.00  0.00           H0.      0
ATOM   1132 HD13 LEU A  74      55.810  42.701  36.356  1.00  0.00           H0.      0
ATOM   1133  CD2 LEU A  74      55.199  42.800  33.629  1.00  0.00           C0.      0
ATOM   1134 HD21 LEU A  74      54.734  43.784  33.696  1.00  0.00           H0.      0
ATOM   1135 HD22 LEU A  74      56.287  42.829  33.686  1.00  0.00           H0.      0
ATOM   1136 HD23 LEU A  74      54.993  42.320  32.672  1.00  0.00           H0.      0
ATOM   1137  C   LEU A  74      55.383  38.371  34.363  1.00  0.00           C0.      0
ATOM   1138  O   LEU A  74      56.513  38.270  33.834  1.00  0.00           O0.      0
ATOM   1139  N   VAL A  75      54.817  37.483  35.182  1.00  0.00           N0.      0
ATOM   1140  H   VAL A  75      53.896  37.616  35.574  1.00  0.00           H0.      0
ATOM   1141  CA  VAL A  75      55.393  36.107  35.330  1.00  0.00           C0.      0
ATOM   1142  HA  VAL A  75      56.462  36.195  35.525  1.00  0.00           H0.      0
ATOM   1143  CB  VAL A  75      54.624  35.418  36.508  1.00  0.00           C0.      0
ATOM   1144  HB  VAL A  75      53.558  35.337  36.296  1.00  0.00           H0.      0
ATOM   1145  CG1 VAL A  75      55.002  33.936  36.601  1.00  0.00           C0.      0
ATOM   1146 HG11 VAL A  75      56.037  33.811  36.921  1.00  0.00           H0.      0
ATOM   1147 HG12 VAL A  75      54.400  33.440  37.363  1.00  0.00           H0.      0
ATOM   1148 HG13 VAL A  75      54.850  33.388  35.671  1.00  0.00           H0.      0
ATOM   1149  CG2 VAL A  75      54.882  36.187  37.837  1.00  0.00           C0.      0
ATOM   1150 HG21 VAL A  75      54.337  35.784  38.691  1.00  0.00           H0.      0
ATOM   1151 HG22 VAL A  75      55.940  36.314  38.067  1.00  0.00           H0.      0
ATOM   1152 HG23 VAL A  75      54.527  37.197  37.637  1.00  0.00           H0.      0
ATOM   1153  C   VAL A  75      55.127  35.234  34.122  1.00  0.00           C0.      0
ATOM   1154  O   VAL A  75      56.003  34.432  33.747  1.00  0.00           O0.      0
ATOM   1155  N   GLU A  76      53.963  35.325  33.460  1.00  0.00           N0.      0
ATOM   1156  H   GLU A  76      53.214  35.927  33.771  1.00  0.00           H0.      0
ATOM   1157  CA  GLU A  76      53.690  34.661  32.213  1.00  0.00           C0.      0
ATOM   1158  HA  GLU A  76      53.919  33.597  32.262  1.00  0.00           H0.      0
ATOM   1159  CB  GLU A  76      52.238  34.867  31.795  1.00  0.00           C0.      0
ATOM   1160  HB2 GLU A  76      52.064  35.929  31.974  1.00  0.00           H0.      0
ATOM   1161  HB3 GLU A  76      52.124  34.592  30.747  1.00  0.00           H0.      0
ATOM   1162  CG  GLU A  76      51.214  34.025  32.644  1.00  0.00           C0.      0
ATOM   1163  HG2 GLU A  76      51.610  33.934  33.656  1.00  0.00           H0.      0
ATOM   1164  HG3 GLU A  76      50.242  34.517  32.680  1.00  0.00           H0.      0
ATOM   1165  CD  GLU A  76      51.033  32.588  32.165  1.00  0.00           C0.      0
ATOM   1166  OE1 GLU A  76      52.040  31.906  32.086  1.00  0.00           O0.      0
ATOM   1167  OE2 GLU A  76      49.882  32.103  32.135  1.00  0.00           O0.      0
ATOM   1168  C   GLU A  76      54.590  35.154  31.064  1.00  0.00           C0.      0
ATOM   1169  O   GLU A  76      54.657  34.525  30.054  1.00  0.00           O0.      0
ATOM   1170  N   GLU A  77      55.262  36.272  31.268  1.00  0.00           N0.      0
ATOM   1171  H   GLU A  77      54.947  36.784  32.079  1.00  0.00           H0.      0
ATOM   1172  CA  GLU A  77      56.258  36.855  30.353  1.00  0.00           C0.      0
ATOM   1173  HA  GLU A  77      56.126  36.395  29.374  1.00  0.00           H0.      0
ATOM   1174  CB  GLU A  77      56.179  38.395  30.309  1.00  0.00           C0.      0
ATOM   1175  HB2 GLU A  77      55.143  38.725  30.231  1.00  0.00           H0.      0
ATOM   1176  HB3 GLU A  77      56.490  38.735  31.296  1.00  0.00           H0.      0
ATOM   1177  CG  GLU A  77      57.048  39.180  29.260  1.00  0.00           C0.      0
ATOM   1178  HG2 GLU A  77      56.905  40.259  29.331  1.00  0.00           H0.      0
ATOM   1179  HG3 GLU A  77      58.076  39.049  29.597  1.00  0.00           H0.      0
ATOM   1180  CD  GLU A  77      56.767  38.770  27.803  1.00  0.00           C0.      0
ATOM   1181  OE1 GLU A  77      57.606  39.008  26.902  1.00  0.00           O0.      0
ATOM   1182  OE2 GLU A  77      55.649  38.262  27.533  1.00  0.00           O0.      0
ATOM   1183  C   GLU A  77      57.725  36.412  30.551  1.00  0.00           C0.      0
ATOM   1184  O   GLU A  77      58.670  36.617  29.743  1.00  0.00           O0.      0
ATOM   1185  N   GLY A  78      57.994  35.896  31.756  1.00  0.00           N0.      0
ATOM   1186  H   GLY A  78      57.317  35.908  32.506  1.00  0.00           H0.      0
ATOM   1187  CA  GLY A  78      59.277  35.200  32.180  1.00  0.00           C0.      0
ATOM   1188  HA2 GLY A  78      59.182  34.351  32.858  1.00  0.00           H0.      0
ATOM   1189  HA3 GLY A  78      59.846  34.969  31.279  1.00  0.00           H0.      0
ATOM   1190  C   GLY A  78      60.263  36.041  32.998  1.00  0.00           C0.      0
ATOM   1191  O   GLY A  78      61.374  35.552  33.173  1.00  0.00           O0.      0
ATOM   1192  N   PHE A  79      59.816  37.196  33.530  1.00  0.00           N0.      0
ATOM   1193  H   PHE A  79      58.849  37.416  33.340  1.00  0.00           H0.      0
ATOM   1194  CA  PHE A  79      60.601  38.118  34.395  1.00  0.00           C0.      0
ATOM   1195  HA  PHE A  79      61.628  38.374  34.135  1.00  0.00           H0.      0
ATOM   1196  CB  PHE A  79      59.856  39.537  34.340  1.00  0.00           C0.      0
ATOM   1197  HB2 PHE A  79      58.807  39.446  34.623  1.00  0.00           H0.      0
ATOM   1198  HB3 PHE A  79      60.264  40.255  35.052  1.00  0.00           H0.      0
ATOM   1199  CG  PHE A  79      59.789  40.259  33.005  1.00  0.00           C0.      0
ATOM   1200  CD1 PHE A  79      58.852  41.277  32.796  1.00  0.00           C0.      0
ATOM   1201  HD1 PHE A  79      58.136  41.480  33.580  1.00  0.00           H0.      0
ATOM   1202  CE1 PHE A  79      58.805  41.961  31.549  1.00  0.00           C0.      0
ATOM   1203  HE1 PHE A  79      58.135  42.794  31.398  1.00  0.00           H0.      0
ATOM   1204  CZ  PHE A  79      59.609  41.449  30.481  1.00  0.00           C0.      0
ATOM   1205  HZ  PHE A  79      59.598  41.964  29.531  1.00  0.00           H0.      0
ATOM   1206  CE2 PHE A  79      60.458  40.401  30.728  1.00  0.00           C0.      0
ATOM   1207  HE2 PHE A  79      61.070  40.071  29.901  1.00  0.00           H0.      0
ATOM   1208  CD2 PHE A  79      60.580  39.783  31.961  1.00  0.00           C0.      0
ATOM   1209  HD2 PHE A  79      61.351  39.031  32.039  1.00  0.00           H0.      0
ATOM   1210  C   PHE A  79      60.665  37.621  35.874  1.00  0.00           C0.      0
ATOM   1211  O   PHE A  79      59.937  36.757  36.308  1.00  0.00           O0.      0
ATOM   1212  N   SER A  80      61.646  38.133  36.663  1.00  0.00           N0.      0
ATOM   1213  H   SER A  80      62.275  38.869  36.376  1.00  0.00           H0.      0
ATOM   1214  CA  SER A  80      61.822  37.883  38.052  1.00  0.00           C0.      0
ATOM   1215  HA  SER A  80      61.381  36.936  38.362  1.00  0.00           H0.      0
ATOM   1216  CB  SER A  80      63.234  37.825  38.501  1.00  0.00           C0.      0
ATOM   1217  HB2 SER A  80      63.839  38.721  38.359  1.00  0.00           H0.      0
ATOM   1218  HB3 SER A  80      63.155  37.476  39.531  1.00  0.00           H0.      0
ATOM   1219  OG  SER A  80      63.845  36.735  37.701  1.00  0.00           O0.      0
ATOM   1220  HG  SER A  80      63.935  37.031  36.792  1.00  0.00           H0.      0
ATOM   1221  C   SER A  80      60.961  38.818  38.862  1.00  0.00           C0.      0
ATOM   1222  O   SER A  80      61.326  39.875  39.264  1.00  0.00           O0.      0
ATOM   1223  N   VAL A  81      59.784  38.347  39.208  1.00  0.00           N0.      0
ATOM   1224  H   VAL A  81      59.387  37.497  38.833  1.00  0.00           H0.      0
ATOM   1225  CA  VAL A  81      58.726  39.270  39.733  1.00  0.00           C0.      0
ATOM   1226  HA  VAL A  81      58.864  40.261  39.300  1.00  0.00           H0.      0
ATOM   1227  CB  VAL A  81      57.418  38.798  39.161  1.00  0.00           C0.      0
ATOM   1228  HB  VAL A  81      57.199  37.772  39.455  1.00  0.00           H0.      0
ATOM   1229  CG1 VAL A  81      56.281  39.594  39.604  1.00  0.00           C0.      0
ATOM   1230 HG11 VAL A  81      55.405  39.281  39.035  1.00  0.00           H0.      0
ATOM   1231 HG12 VAL A  81      56.067  39.480  40.667  1.00  0.00           H0.      0
ATOM   1232 HG13 VAL A  81      56.313  40.669  39.427  1.00  0.00           H0.      0
ATOM   1233  CG2 VAL A  81      57.558  38.909  37.614  1.00  0.00           C0.      0
ATOM   1234 HG21 VAL A  81      56.540  38.854  37.229  1.00  0.00           H0.      0
ATOM   1235 HG22 VAL A  81      57.932  39.878  37.284  1.00  0.00           H0.      0
ATOM   1236 HG23 VAL A  81      58.193  38.170  37.125  1.00  0.00           H0.      0
ATOM   1237  C   VAL A  81      58.746  39.088  41.217  1.00  0.00           C0.      0
ATOM   1238  O   VAL A  81      58.883  37.970  41.726  1.00  0.00           O0.      0
ATOM   1239  N   THR A  82      58.573  40.195  41.958  1.00  0.00           N0.      0
ATOM   1240  H   THR A  82      58.646  41.055  41.434  1.00  0.00           H0.      0
ATOM   1241  CA  THR A  82      58.126  40.312  43.302  1.00  0.00           C0.      0
ATOM   1242  HA  THR A  82      58.109  39.337  43.789  1.00  0.00           H0.      0
ATOM   1243  CB  THR A  82      59.081  41.218  44.160  1.00  0.00           C0.      0
ATOM   1244  HB  THR A  82      59.231  42.213  43.742  1.00  0.00           H0.      0
ATOM   1245  CG2 THR A  82      58.740  41.369  45.583  1.00  0.00           C0.      0
ATOM   1246 HG21 THR A  82      58.773  40.398  46.078  1.00  0.00           H0.      0
ATOM   1247 HG22 THR A  82      59.433  42.078  46.035  1.00  0.00           H0.      0
ATOM   1248 HG23 THR A  82      57.771  41.864  45.651  1.00  0.00           H0.      0
ATOM   1249  OG1 THR A  82      60.301  40.549  44.101  1.00  0.00           O0.      0
ATOM   1250  HG1 THR A  82      60.646  40.734  43.224  1.00  0.00           H0.      0
ATOM   1251  C   THR A  82      56.747  40.966  43.307  1.00  0.00           C0.      0
ATOM   1252  O   THR A  82      56.431  41.867  42.489  1.00  0.00           O0.      0
ATOM   1253  N   SER A  83      55.872  40.399  44.186  1.00  0.00           N0.      0
ATOM   1254  H   SER A  83      56.103  39.546  44.675  1.00  0.00           H0.      0
ATOM   1255  CA  SER A  83      54.443  40.808  44.302  1.00  0.00           C0.      0
ATOM   1256  HA  SER A  83      54.213  41.626  43.618  1.00  0.00           H0.      0
ATOM   1257  CB  SER A  83      53.551  39.596  43.865  1.00  0.00           C0.      0
ATOM   1258  HB2 SER A  83      53.979  38.677  44.264  1.00  0.00           H0.      0
ATOM   1259  HB3 SER A  83      52.563  39.638  44.323  1.00  0.00           H0.      0
ATOM   1260  OG  SER A  83      53.482  39.289  42.494  1.00  0.00           O0.      0
ATOM   1261  HG  SER A  83      52.784  39.855  42.157  1.00  0.00           H0.      0
ATOM   1262  C   SER A  83      54.085  41.238  45.733  1.00  0.00           C0.      0
ATOM   1263  O   SER A  83      53.981  40.383  46.620  1.00  0.00           O0.      0
ATOM   1264  N   VAL A  84      53.865  42.539  45.924  1.00  0.00           N0.      0
ATOM   1265  H   VAL A  84      53.746  43.128  45.112  1.00  0.00           H0.      0
ATOM   1266  CA  VAL A  84      53.582  43.166  47.231  1.00  0.00           C0.      0
ATOM   1267  HA  VAL A  84      53.833  42.434  47.999  1.00  0.00           H0.      0
ATOM   1268  CB  VAL A  84      54.535  44.390  47.431  1.00  0.00           C0.      0
ATOM   1269  HB  VAL A  84      54.277  45.019  46.579  1.00  0.00           H0.      0
ATOM   1270  CG1 VAL A  84      54.347  45.166  48.770  1.00  0.00           C0.      0
ATOM   1271 HG11 VAL A  84      53.351  45.605  48.723  1.00  0.00           H0.      0
ATOM   1272 HG12 VAL A  84      54.409  44.488  49.621  1.00  0.00           H0.      0
ATOM   1273 HG13 VAL A  84      55.197  45.831  48.924  1.00  0.00           H0.      0
ATOM   1274  CG2 VAL A  84      56.008  44.081  47.355  1.00  0.00           C0.      0
ATOM   1275 HG21 VAL A  84      56.666  44.934  47.188  1.00  0.00           H0.      0
ATOM   1276 HG22 VAL A  84      56.327  43.526  48.237  1.00  0.00           H0.      0
ATOM   1277 HG23 VAL A  84      56.132  43.424  46.494  1.00  0.00           H0.      0
ATOM   1278  C   VAL A  84      52.167  43.664  47.415  1.00  0.00           C0.      0
ATOM   1279  O   VAL A  84      51.494  44.106  46.485  1.00  0.00           O0.      0
ATOM   1280  N   ASP A  85      51.644  43.541  48.675  1.00  0.00           N0.      0
ATOM   1281  H   ASP A  85      52.237  43.041  49.322  1.00  0.00           H0.      0
ATOM   1282  CA  ASP A  85      50.421  44.107  49.269  1.00  0.00           C0.      0
ATOM   1283  HA  ASP A  85      50.223  45.061  48.781  1.00  0.00           H0.      0
ATOM   1284  CB  ASP A  85      49.261  43.135  48.906  1.00  0.00           C0.      0
ATOM   1285  HB2 ASP A  85      49.508  42.593  47.994  1.00  0.00           H0.      0
ATOM   1286  HB3 ASP A  85      49.230  42.343  49.655  1.00  0.00           H0.      0
ATOM   1287  CG  ASP A  85      47.857  43.813  48.852  1.00  0.00           C0.      0
ATOM   1288  OD1 ASP A  85      47.205  43.948  47.811  1.00  0.00           O0.      0
ATOM   1289  OD2 ASP A  85      47.244  44.103  49.920  1.00  0.00           O0.      0
ATOM   1290  C   ASP A  85      50.450  44.218  50.832  1.00  0.00           C0.      0
ATOM   1291  O   ASP A  85      51.435  43.827  51.485  1.00  0.00           O0.      0
ATOM   1292  N   ALA A  86      49.430  44.817  51.390  1.00  0.00           N0.      0
ATOM   1293  H   ALA A  86      48.603  45.145  50.911  1.00  0.00           H0.      0
ATOM   1294  CA  ALA A  86      49.176  44.764  52.831  1.00  0.00           C0.      0
ATOM   1295  HA  ALA A  86      50.119  44.664  53.369  1.00  0.00           H0.      0
ATOM   1296  CB  ALA A  86      48.568  46.091  53.282  1.00  0.00           C0.      0
ATOM   1297  HB1 ALA A  86      47.614  46.400  52.853  1.00  0.00           H0.      0
ATOM   1298  HB2 ALA A  86      48.420  45.994  54.357  1.00  0.00           H0.      0
ATOM   1299  HB3 ALA A  86      49.238  46.936  53.122  1.00  0.00           H0.      0
ATOM   1300  C   ALA A  86      48.339  43.522  53.262  1.00  0.00           C0.      0
ATOM   1301  O   ALA A  86      48.524  42.936  54.323  1.00  0.00           O0.      0
ATOM   1302  N   SER A  87      47.381  43.143  52.430  1.00  0.00           N0.      0
ATOM   1303  H   SER A  87      47.390  43.640  51.551  1.00  0.00           H0.      0
ATOM   1304  CA  SER A  87      46.575  41.928  52.656  1.00  0.00           C0.      0
ATOM   1305  HA  SER A  87      46.275  41.921  53.704  1.00  0.00           H0.      0
ATOM   1306  CB  SER A  87      45.198  42.146  52.005  1.00  0.00           C0.      0
ATOM   1307  HB2 SER A  87      44.710  43.051  52.365  1.00  0.00           H0.      0
ATOM   1308  HB3 SER A  87      45.407  42.410  50.968  1.00  0.00           H0.      0
ATOM   1309  OG  SER A  87      44.245  41.117  52.230  1.00  0.00           O0.      0
ATOM   1310  HG  SER A  87      43.464  41.502  52.634  1.00  0.00           H0.      0
ATOM   1311  C   SER A  87      47.171  40.576  52.323  1.00  0.00           C0.      0
ATOM   1312  O   SER A  87      46.972  39.964  51.298  1.00  0.00           O0.      0
ATOM   1313  N   ASP A  88      47.947  40.058  53.304  1.00  0.00           N0.      0
ATOM   1314  H   ASP A  88      48.122  40.601  54.138  1.00  0.00           H0.      0
ATOM   1315  CA  ASP A  88      48.216  38.620  53.271  1.00  0.00           C0.      0
ATOM   1316  HA  ASP A  88      48.875  38.507  52.410  1.00  0.00           H0.      0
ATOM   1317  CB  ASP A  88      49.003  38.327  54.541  1.00  0.00           C0.      0
ATOM   1318  HB2 ASP A  88      49.191  37.271  54.737  1.00  0.00           H0.      0
ATOM   1319  HB3 ASP A  88      50.019  38.675  54.358  1.00  0.00           H0.      0
ATOM   1320  CG  ASP A  88      48.427  39.006  55.785  1.00  0.00           C0.      0
ATOM   1321  OD1 ASP A  88      47.165  39.045  55.958  1.00  0.00           O0.      0
ATOM   1322  OD2 ASP A  88      49.161  39.333  56.756  1.00  0.00           O0.      0
ATOM   1323  C   ASP A  88      46.989  37.690  52.975  1.00  0.00           C0.      0
ATOM   1324  O   ASP A  88      47.071  36.699  52.205  1.00  0.00           O0.      0
ATOM   1325  N   LYS A  89      45.789  38.055  53.532  1.00  0.00           N0.      0
ATOM   1326  H   LYS A  89      45.869  38.834  54.170  1.00  0.00           H0.      0
ATOM   1327  CA  LYS A  89      44.524  37.418  53.191  1.00  0.00           C0.      0
ATOM   1328  HA  LYS A  89      44.796  36.387  53.419  1.00  0.00           H0.      0
ATOM   1329  CB  LYS A  89      43.335  37.795  54.067  1.00  0.00           C0.      0
ATOM   1330  HB2 LYS A  89      43.179  38.869  53.964  1.00  0.00           H0.      0
ATOM   1331  HB3 LYS A  89      42.462  37.232  53.736  1.00  0.00           H0.      0
ATOM   1332  CG  LYS A  89      43.707  37.449  55.519  1.00  0.00           C0.      0
ATOM   1333  HG2 LYS A  89      44.133  36.447  55.560  1.00  0.00           H0.      0
ATOM   1334  HG3 LYS A  89      44.384  38.196  55.933  1.00  0.00           H0.      0
ATOM   1335  CD  LYS A  89      42.568  37.355  56.449  1.00  0.00           C0.      0
ATOM   1336  HD2 LYS A  89      42.480  38.426  56.629  1.00  0.00           H0.      0
ATOM   1337  HD3 LYS A  89      41.755  36.814  55.963  1.00  0.00           H0.      0
ATOM   1338  CE  LYS A  89      42.895  36.684  57.767  1.00  0.00           C0.      0
ATOM   1339  HE2 LYS A  89      42.096  36.644  58.507  1.00  0.00           H0.      0
ATOM   1340  HE3 LYS A  89      43.287  35.677  57.622  1.00  0.00           H0.      0
ATOM   1341  NZ  LYS A  89      43.973  37.392  58.382  1.00  0.00           N0.      0
ATOM   1342  HZ1 LYS A  89      44.234  37.038  59.291  1.00  0.00           H0.      0
ATOM   1343  HZ2 LYS A  89      44.765  37.470  57.759  1.00  0.00           H0.      0
ATOM   1344  HZ3 LYS A  89      43.630  38.299  58.663  1.00  0.00           H0.      0
ATOM   1345  C   LYS A  89      44.024  37.410  51.735  1.00  0.00           C0.      0
ATOM   1346  O   LYS A  89      43.487  36.422  51.341  1.00  0.00           O0.      0
ATOM   1347  N   MET A  90      44.271  38.480  50.921  1.00  0.00           N0.      0
ATOM   1348  H   MET A  90      44.849  39.238  51.255  1.00  0.00           H0.      0
ATOM   1349  CA  MET A  90      44.145  38.522  49.412  1.00  0.00           C0.      0
ATOM   1350  HA  MET A  90      43.184  38.070  49.168  1.00  0.00           H0.      0
ATOM   1351  CB  MET A  90      44.283  39.917  48.943  1.00  0.00           C0.      0
ATOM   1352  HB2 MET A  90      45.187  40.361  49.359  1.00  0.00           H0.      0
ATOM   1353  HB3 MET A  90      44.432  39.964  47.864  1.00  0.00           H0.      0
ATOM   1354  CG  MET A  90      43.114  40.823  49.330  1.00  0.00           C0.      0
ATOM   1355  HG2 MET A  90      42.689  40.512  50.284  1.00  0.00           H0.      0
ATOM   1356  HG3 MET A  90      43.396  41.804  49.714  1.00  0.00           H0.      0
ATOM   1357  SD  MET A  90      41.780  40.852  48.174  1.00  0.00           S0.      0
ATOM   1358  CE  MET A  90      42.220  41.916  46.818  1.00  0.00           C0.      0
ATOM   1359  HE1 MET A  90      42.163  42.966  47.104  1.00  0.00           H0.      0
ATOM   1360  HE2 MET A  90      43.264  41.727  46.567  1.00  0.00           H0.      0
ATOM   1361  HE3 MET A  90      41.479  41.884  46.020  1.00  0.00           H0.      0
ATOM   1362  C   MET A  90      45.256  37.700  48.772  1.00  0.00           C0.      0
ATOM   1363  O   MET A  90      44.969  36.855  47.886  1.00  0.00           O0.      0
ATOM   1364  N   LEU A  91      46.559  37.866  49.229  1.00  0.00           N0.      0
ATOM   1365  H   LEU A  91      46.657  38.623  49.890  1.00  0.00           H0.      0
ATOM   1366  CA  LEU A  91      47.810  37.192  48.726  1.00  0.00           C0.      0
ATOM   1367  HA  LEU A  91      47.865  37.423  47.663  1.00  0.00           H0.      0
ATOM   1368  CB  LEU A  91      49.010  37.817  49.511  1.00  0.00           C0.      0
ATOM   1369  HB2 LEU A  91      48.929  37.547  50.564  1.00  0.00           H0.      0
ATOM   1370  HB3 LEU A  91      49.937  37.317  49.230  1.00  0.00           H0.      0
ATOM   1371  CG  LEU A  91      49.256  39.327  49.304  1.00  0.00           C0.      0
ATOM   1372  HG  LEU A  91      48.366  39.949  49.397  1.00  0.00           H0.      0
ATOM   1373  CD1 LEU A  91      50.395  39.820  50.177  1.00  0.00           C0.      0
ATOM   1374 HD11 LEU A  91      49.952  39.700  51.166  1.00  0.00           H0.      0
ATOM   1375 HD12 LEU A  91      51.362  39.343  50.022  1.00  0.00           H0.      0
ATOM   1376 HD13 LEU A  91      50.709  40.849  49.997  1.00  0.00           H0.      0
ATOM   1377  CD2 LEU A  91      49.743  39.451  47.892  1.00  0.00           C0.      0
ATOM   1378 HD21 LEU A  91      50.532  38.756  47.606  1.00  0.00           H0.      0
ATOM   1379 HD22 LEU A  91      48.890  39.269  47.238  1.00  0.00           H0.      0
ATOM   1380 HD23 LEU A  91      50.192  40.429  47.716  1.00  0.00           H0.      0
ATOM   1381  C   LEU A  91      47.727  35.702  48.854  1.00  0.00           C0.      0
ATOM   1382  O   LEU A  91      48.224  35.058  47.953  1.00  0.00           O0.      0
ATOM   1383  N   LYS A  92      46.930  35.174  49.769  1.00  0.00           N0.      0
ATOM   1384  H   LYS A  92      46.767  35.813  50.534  1.00  0.00           H0.      0
ATOM   1385  CA  LYS A  92      46.511  33.726  49.824  1.00  0.00           C0.      0
ATOM   1386  HA  LYS A  92      47.172  33.016  50.321  1.00  0.00           H0.      0
ATOM   1387  CB  LYS A  92      45.303  33.712  50.793  1.00  0.00           C0.      0
ATOM   1388  HB2 LYS A  92      45.600  34.110  51.763  1.00  0.00           H0.      0
ATOM   1389  HB3 LYS A  92      44.534  34.286  50.274  1.00  0.00           H0.      0
ATOM   1390  CG  LYS A  92      44.676  32.333  51.110  1.00  0.00           C0.      0
ATOM   1391  HG2 LYS A  92      44.507  31.769  50.192  1.00  0.00           H0.      0
ATOM   1392  HG3 LYS A  92      45.363  31.917  51.848  1.00  0.00           H0.      0
ATOM   1393  CD  LYS A  92      43.295  32.582  51.753  1.00  0.00           C0.      0
ATOM   1394  HD2 LYS A  92      43.426  33.442  52.410  1.00  0.00           H0.      0
ATOM   1395  HD3 LYS A  92      42.583  32.840  50.969  1.00  0.00           H0.      0
ATOM   1396  CE  LYS A  92      42.907  31.290  52.401  1.00  0.00           C0.      0
ATOM   1397  HE2 LYS A  92      43.051  30.388  51.806  1.00  0.00           H0.      0
ATOM   1398  HE3 LYS A  92      43.482  31.250  53.326  1.00  0.00           H0.      0
ATOM   1399  NZ  LYS A  92      41.503  31.427  52.726  1.00  0.00           N0.      0
ATOM   1400  HZ1 LYS A  92      41.054  30.686  53.245  1.00  0.00           H0.      0
ATOM   1401  HZ2 LYS A  92      41.397  32.214  53.350  1.00  0.00           H0.      0
ATOM   1402  HZ3 LYS A  92      40.934  31.574  51.904  1.00  0.00           H0.      0
ATOM   1403  C   LYS A  92      46.145  33.178  48.429  1.00  0.00           C0.      0
ATOM   1404  O   LYS A  92      46.507  32.009  48.194  1.00  0.00           O0.      0
ATOM   1405  N   TYR A  93      45.384  33.863  47.559  1.00  0.00           N0.      0
ATOM   1406  H   TYR A  93      45.258  34.842  47.772  1.00  0.00           H0.      0
ATOM   1407  CA  TYR A  93      45.120  33.458  46.186  1.00  0.00           C0.      0
ATOM   1408  HA  TYR A  93      44.804  32.438  46.404  1.00  0.00           H0.      0
ATOM   1409  CB  TYR A  93      43.970  34.209  45.545  1.00  0.00           C0.      0
ATOM   1410  HB2 TYR A  93      44.057  35.294  45.605  1.00  0.00           H0.      0
ATOM   1411  HB3 TYR A  93      43.804  33.766  44.564  1.00  0.00           H0.      0
ATOM   1412  CG  TYR A  93      42.618  34.038  46.256  1.00  0.00           C0.      0
ATOM   1413  CD1 TYR A  93      42.221  34.794  47.326  1.00  0.00           C0.      0
ATOM   1414  HD1 TYR A  93      42.837  35.591  47.716  1.00  0.00           H0.      0
ATOM   1415  CE1 TYR A  93      41.027  34.408  48.019  1.00  0.00           C0.      0
ATOM   1416  HE1 TYR A  93      40.640  34.909  48.894  1.00  0.00           H0.      0
ATOM   1417  CZ  TYR A  93      40.260  33.272  47.619  1.00  0.00           C0.      0
ATOM   1418  OH  TYR A  93      39.065  32.990  48.305  1.00  0.00           O0.      0
ATOM   1419  HH  TYR A  93      39.150  32.925  49.259  1.00  0.00           H0.      0
ATOM   1420  CE2 TYR A  93      40.747  32.531  46.458  1.00  0.00           C0.      0
ATOM   1421  HE2 TYR A  93      40.280  31.608  46.148  1.00  0.00           H0.      0
ATOM   1422  CD2 TYR A  93      41.912  32.913  45.766  1.00  0.00           C0.      0
ATOM   1423  HD2 TYR A  93      42.109  32.396  44.838  1.00  0.00           H0.      0
ATOM   1424  C   TYR A  93      46.377  33.426  45.285  1.00  0.00           C0.      0
ATOM   1425  O   TYR A  93      46.584  32.382  44.680  1.00  0.00           O0.      0
ATOM   1426  N   ALA A  94      47.229  34.433  45.399  1.00  0.00           N0.      0
ATOM   1427  H   ALA A  94      46.913  35.301  45.808  1.00  0.00           H0.      0
ATOM   1428  CA  ALA A  94      48.419  34.523  44.587  1.00  0.00           C0.      0
ATOM   1429  HA  ALA A  94      48.244  34.500  43.511  1.00  0.00           H0.      0
ATOM   1430  CB  ALA A  94      49.119  35.930  44.593  1.00  0.00           C0.      0
ATOM   1431  HB1 ALA A  94      49.839  35.981  43.776  1.00  0.00           H0.      0
ATOM   1432  HB2 ALA A  94      48.394  36.741  44.520  1.00  0.00           H0.      0
ATOM   1433  HB3 ALA A  94      49.702  36.015  45.510  1.00  0.00           H0.      0
ATOM   1434  C   ALA A  94      49.388  33.404  45.056  1.00  0.00           C0.      0
ATOM   1435  O   ALA A  94      49.862  32.609  44.249  1.00  0.00           O0.      0
ATOM   1436  N   LEU A  95      49.497  33.160  46.409  1.00  0.00           N0.      0
ATOM   1437  H   LEU A  95      49.033  33.815  47.022  1.00  0.00           H0.      0
ATOM   1438  CA  LEU A  95      50.450  32.179  46.947  1.00  0.00           C0.      0
ATOM   1439  HA  LEU A  95      51.425  32.434  46.530  1.00  0.00           H0.      0
ATOM   1440  CB  LEU A  95      50.448  32.336  48.495  1.00  0.00           C0.      0
ATOM   1441  HB2 LEU A  95      49.410  32.288  48.822  1.00  0.00           H0.      0
ATOM   1442  HB3 LEU A  95      50.929  31.472  48.953  1.00  0.00           H0.      0
ATOM   1443  CG  LEU A  95      51.057  33.700  49.037  1.00  0.00           C0.      0
ATOM   1444  HG  LEU A  95      50.573  34.425  48.382  1.00  0.00           H0.      0
ATOM   1445  CD1 LEU A  95      50.587  33.917  50.508  1.00  0.00           C0.      0
ATOM   1446 HD11 LEU A  95      50.917  34.915  50.799  1.00  0.00           H0.      0
ATOM   1447 HD12 LEU A  95      49.543  33.656  50.678  1.00  0.00           H0.      0
ATOM   1448 HD13 LEU A  95      51.158  33.199  51.097  1.00  0.00           H0.      0
ATOM   1449  CD2 LEU A  95      52.533  33.707  48.927  1.00  0.00           C0.      0
ATOM   1450 HD21 LEU A  95      52.900  34.720  49.087  1.00  0.00           H0.      0
ATOM   1451 HD22 LEU A  95      52.966  33.050  49.682  1.00  0.00           H0.      0
ATOM   1452 HD23 LEU A  95      52.859  33.352  47.950  1.00  0.00           H0.      0
ATOM   1453  C   LEU A  95      50.071  30.762  46.514  1.00  0.00           C0.      0
ATOM   1454  O   LEU A  95      50.874  29.959  46.045  1.00  0.00           O0.      0
ATOM   1455  N   LYS A  96      48.709  30.461  46.450  1.00  0.00           N0.      0
ATOM   1456  H   LYS A  96      48.079  31.187  46.760  1.00  0.00           H0.      0
ATOM   1457  CA  LYS A  96      48.165  29.234  45.861  1.00  0.00           C0.      0
ATOM   1458  HA  LYS A  96      48.723  28.423  46.330  1.00  0.00           H0.      0
ATOM   1459  CB  LYS A  96      46.690  29.065  46.125  1.00  0.00           C0.      0
ATOM   1460  HB2 LYS A  96      46.399  29.158  47.171  1.00  0.00           H0.      0
ATOM   1461  HB3 LYS A  96      46.087  29.813  45.610  1.00  0.00           H0.      0
ATOM   1462  CG  LYS A  96      46.225  27.669  45.654  1.00  0.00           C0.      0
ATOM   1463  HG2 LYS A  96      46.208  27.538  44.572  1.00  0.00           H0.      0
ATOM   1464  HG3 LYS A  96      46.884  26.905  46.068  1.00  0.00           H0.      0
ATOM   1465  CD  LYS A  96      44.895  27.222  46.173  1.00  0.00           C0.      0
ATOM   1466  HD2 LYS A  96      44.654  26.187  45.931  1.00  0.00           H0.      0
ATOM   1467  HD3 LYS A  96      45.041  27.081  47.244  1.00  0.00           H0.      0
ATOM   1468  CE  LYS A  96      43.689  28.089  45.979  1.00  0.00           C0.      0
ATOM   1469  HE2 LYS A  96      42.891  27.570  46.509  1.00  0.00           H0.      0
ATOM   1470  HE3 LYS A  96      43.865  29.060  46.442  1.00  0.00           H0.      0
ATOM   1471  NZ  LYS A  96      43.366  28.154  44.553  1.00  0.00           N0.      0
ATOM   1472  HZ1 LYS A  96      43.063  27.299  44.108  1.00  0.00           H0.      0
ATOM   1473  HZ2 LYS A  96      42.563  28.758  44.449  1.00  0.00           H0.      0
ATOM   1474  HZ3 LYS A  96      44.093  28.421  43.904  1.00  0.00           H0.      0
ATOM   1475  C   LYS A  96      48.416  29.088  44.354  1.00  0.00           C0.      0
ATOM   1476  O   LYS A  96      48.832  27.997  43.970  1.00  0.00           O0.      0
ATOM   1477  N   GLU A  97      48.255  30.159  43.549  1.00  0.00           N0.      0
ATOM   1478  H   GLU A  97      47.898  31.043  43.880  1.00  0.00           H0.      0
ATOM   1479  CA  GLU A  97      48.598  30.038  42.172  1.00  0.00           C0.      0
ATOM   1480  HA  GLU A  97      48.085  29.165  41.767  1.00  0.00           H0.      0
ATOM   1481  CB  GLU A  97      48.163  31.286  41.474  1.00  0.00           C0.      0
ATOM   1482  HB2 GLU A  97      47.136  31.566  41.710  1.00  0.00           H0.      0
ATOM   1483  HB3 GLU A  97      48.895  32.058  41.709  1.00  0.00           H0.      0
ATOM   1484  CG  GLU A  97      48.044  31.250  39.856  1.00  0.00           C0.      0
ATOM   1485  HG2 GLU A  97      47.830  32.263  39.514  1.00  0.00           H0.      0
ATOM   1486  HG3 GLU A  97      48.962  30.881  39.400  1.00  0.00           H0.      0
ATOM   1487  CD  GLU A  97      46.894  30.349  39.322  1.00  0.00           C0.      0
ATOM   1488  OE1 GLU A  97      46.069  29.903  40.204  1.00  0.00           O0.      0
ATOM   1489  OE2 GLU A  97      46.770  30.152  38.091  1.00  0.00           O0.      0
ATOM   1490  C   GLU A  97      50.115  29.798  41.892  1.00  0.00           C0.      0
ATOM   1491  O   GLU A  97      50.379  29.010  41.045  1.00  0.00           O0.      0
ATOM   1492  N   ARG A  98      51.023  30.387  42.722  1.00  0.00           N0.      0
ATOM   1493  H   ARG A  98      50.676  30.998  43.448  1.00  0.00           H0.      0
ATOM   1494  CA  ARG A  98      52.479  30.108  42.638  1.00  0.00           C0.      0
ATOM   1495  HA  ARG A  98      52.892  30.379  41.666  1.00  0.00           H0.      0
ATOM   1496  CB  ARG A  98      53.184  31.132  43.671  1.00  0.00           C0.      0
ATOM   1497  HB2 ARG A  98      52.889  32.168  43.505  1.00  0.00           H0.      0
ATOM   1498  HB3 ARG A  98      52.945  30.783  44.676  1.00  0.00           H0.      0
ATOM   1499  CG  ARG A  98      54.705  31.009  43.488  1.00  0.00           C0.      0
ATOM   1500  HG2 ARG A  98      55.141  30.072  43.835  1.00  0.00           H0.      0
ATOM   1501  HG3 ARG A  98      54.846  31.260  42.437  1.00  0.00           H0.      0
ATOM   1502  CD  ARG A  98      55.434  32.070  44.267  1.00  0.00           C0.      0
ATOM   1503  HD2 ARG A  98      56.507  31.892  44.335  1.00  0.00           H0.      0
ATOM   1504  HD3 ARG A  98      55.173  33.050  43.865  1.00  0.00           H0.      0
ATOM   1505  NE  ARG A  98      55.019  32.051  45.705  1.00  0.00           N0.      0
ATOM   1506  HE  ARG A  98      54.071  31.720  45.813  1.00  0.00           H0.      0
ATOM   1507  CZ  ARG A  98      55.874  32.085  46.680  1.00  0.00           C0.      0
ATOM   1508  NH1 ARG A  98      57.111  32.690  46.628  1.00  0.00           N0.      0
ATOM   1509 HH11 ARG A  98      57.554  32.883  45.741  1.00  0.00           H0.      0
ATOM   1510 HH12 ARG A  98      57.618  32.859  47.485  1.00  0.00           H0.      0
ATOM   1511  NH2 ARG A  98      55.536  31.487  47.814  1.00  0.00           N0.      0
ATOM   1512 HH21 ARG A  98      54.690  30.951  47.946  1.00  0.00           H0.      0
ATOM   1513 HH22 ARG A  98      56.217  31.547  48.558  1.00  0.00           H0.      0
ATOM   1514  C   ARG A  98      52.837  28.652  43.064  1.00  0.00           C0.      0
ATOM   1515  O   ARG A  98      53.652  28.063  42.425  1.00  0.00           O0.      0
ATOM   1516  N   TRP A  99      52.080  28.079  43.958  1.00  0.00           N0.      0
ATOM   1517  H   TRP A  99      51.386  28.684  44.374  1.00  0.00           H0.      0
ATOM   1518  CA  TRP A  99      52.179  26.642  44.379  1.00  0.00           C0.      0
ATOM   1519  HA  TRP A  99      53.187  26.319  44.638  1.00  0.00           H0.      0
ATOM   1520  CB  TRP A  99      51.313  26.444  45.632  1.00  0.00           C0.      0
ATOM   1521  HB2 TRP A  99      51.723  27.120  46.382  1.00  0.00           H0.      0
ATOM   1522  HB3 TRP A  99      50.302  26.722  45.337  1.00  0.00           H0.      0
ATOM   1523  CG  TRP A  99      51.346  25.019  46.121  1.00  0.00           C0.      0
ATOM   1524  CD1 TRP A  99      50.500  24.030  45.796  1.00  0.00           C0.      0
ATOM   1525  HD1 TRP A  99      49.587  24.150  45.233  1.00  0.00           H0.      0
ATOM   1526  NE1 TRP A  99      50.782  22.880  46.474  1.00  0.00           N0.      0
ATOM   1527  HE1 TRP A  99      50.076  22.175  46.630  1.00  0.00           H0.      0
ATOM   1528  CE2 TRP A  99      51.917  23.012  47.282  1.00  0.00           C0.      0
ATOM   1529  CZ2 TRP A  99      52.562  22.140  48.186  1.00  0.00           C0.      0
ATOM   1530  HZ2 TRP A  99      52.312  21.090  48.154  1.00  0.00           H0.      0
ATOM   1531  CH2 TRP A  99      53.533  22.624  49.033  1.00  0.00           C0.      0
ATOM   1532  HH2 TRP A  99      54.084  21.991  49.713  1.00  0.00           H0.      0
ATOM   1533  CZ3 TRP A  99      53.806  24.007  48.956  1.00  0.00           C0.      0
ATOM   1534  HZ3 TRP A  99      54.518  24.407  49.661  1.00  0.00           H0.      0
ATOM   1535  CE3 TRP A  99      53.201  24.906  48.012  1.00  0.00           C0.      0
ATOM   1536  HE3 TRP A  99      53.493  25.946  47.991  1.00  0.00           H0.      0
ATOM   1537  CD2 TRP A  99      52.248  24.386  47.132  1.00  0.00           C0.      0
ATOM   1538  C   TRP A  99      51.813  25.745  43.178  1.00  0.00           C0.      0
ATOM   1539  O   TRP A  99      52.501  24.827  42.717  1.00  0.00           O0.      0
ATOM   1540  N   ASN A 100      50.610  26.106  42.617  1.00  0.00           N0.      0
ATOM   1541  H   ASN A 100      49.904  26.699  43.028  1.00  0.00           H0.      0
ATOM   1542  CA  ASN A 100      50.054  25.317  41.484  1.00  0.00           C0.      0
ATOM   1543  HA  ASN A 100      49.897  24.293  41.822  1.00  0.00           H0.      0
ATOM   1544  CB  ASN A 100      48.687  25.856  41.118  1.00  0.00           C0.      0
ATOM   1545  HB2 ASN A 100      48.520  26.920  41.287  1.00  0.00           H0.      0
ATOM   1546  HB3 ASN A 100      48.603  25.633  40.054  1.00  0.00           H0.      0
ATOM   1547  CG  ASN A 100      47.549  25.128  41.858  1.00  0.00           C0.      0
ATOM   1548  OD1 ASN A 100      47.023  24.103  41.390  1.00  0.00           O0.      0
ATOM   1549  ND2 ASN A 100      47.091  25.561  42.991  1.00  0.00           N0.      0
ATOM   1550 HD21 ASN A 100      46.233  25.201  43.382  1.00  0.00           H0.      0
ATOM   1551 HD22 ASN A 100      47.490  26.422  43.339  1.00  0.00           H0.      0
ATOM   1552  C   ASN A 100      51.006  25.253  40.218  1.00  0.00           C0.      0
ATOM   1553  O   ASN A 100      51.001  24.222  39.557  1.00  0.00           O0.      0
ATOM   1554  N   ARG A 101      51.779  26.309  39.992  1.00  0.00           N0.      0
ATOM   1555  H   ARG A 101      51.742  27.044  40.684  1.00  0.00           H0.      0
ATOM   1556  CA  ARG A 101      52.554  26.578  38.781  1.00  0.00           C0.      0
ATOM   1557  HA  ARG A 101      52.434  25.735  38.100  1.00  0.00           H0.      0
ATOM   1558  CB  ARG A 101      52.020  27.814  38.017  1.00  0.00           C0.      0
ATOM   1559  HB2 ARG A 101      51.858  28.634  38.716  1.00  0.00           H0.      0
ATOM   1560  HB3 ARG A 101      52.740  28.048  37.233  1.00  0.00           H0.      0
ATOM   1561  CG  ARG A 101      50.728  27.404  37.283  1.00  0.00           C0.      0
ATOM   1562  HG2 ARG A 101      50.811  26.371  36.943  1.00  0.00           H0.      0
ATOM   1563  HG3 ARG A 101      49.904  27.506  37.989  1.00  0.00           H0.      0
ATOM   1564  CD  ARG A 101      50.244  28.327  36.191  1.00  0.00           C0.      0
ATOM   1565  HD2 ARG A 101      49.181  28.108  36.089  1.00  0.00           H0.      0
ATOM   1566  HD3 ARG A 101      50.350  29.359  36.528  1.00  0.00           H0.      0
ATOM   1567  NE  ARG A 101      51.052  28.267  34.935  1.00  0.00           N0.      0
ATOM   1568  HE  ARG A 101      51.751  27.538  34.932  1.00  0.00           H0.      0
ATOM   1569  CZ  ARG A 101      51.120  29.120  33.908  1.00  0.00           C0.      0
ATOM   1570  NH1 ARG A 101      50.268  30.096  33.915  1.00  0.00           N0.      0
ATOM   1571 HH11 ARG A 101      49.536  30.016  34.606  1.00  0.00           H0.      0
ATOM   1572 HH12 ARG A 101      50.361  30.888  33.296  1.00  0.00           H0.      0
ATOM   1573  NH2 ARG A 101      51.984  29.092  32.979  1.00  0.00           N0.      0
ATOM   1574 HH21 ARG A 101      52.772  28.461  32.972  1.00  0.00           H0.      0
ATOM   1575 HH22 ARG A 101      52.073  29.942  32.441  1.00  0.00           H0.      0
ATOM   1576  C   ARG A 101      54.101  26.555  38.943  1.00  0.00           C0.      0
ATOM   1577  O   ARG A 101      54.832  26.639  38.003  1.00  0.00           O0.      0
ATOM   1578  N   ARG A 102      54.584  26.133  40.167  1.00  0.00           N0.      0
ATOM   1579  H   ARG A 102      53.903  25.777  40.822  1.00  0.00           H0.      0
ATOM   1580  CA  ARG A 102      56.032  26.259  40.542  1.00  0.00           C0.      0
ATOM   1581  HA  ARG A 102      56.349  27.298  40.445  1.00  0.00           H0.      0
ATOM   1582  CB  ARG A 102      56.292  25.877  42.061  1.00  0.00           C0.      0
ATOM   1583  HB2 ARG A 102      55.817  26.554  42.771  1.00  0.00           H0.      0
ATOM   1584  HB3 ARG A 102      55.790  24.932  42.265  1.00  0.00           H0.      0
ATOM   1585  CG  ARG A 102      57.736  25.675  42.498  1.00  0.00           C0.      0
ATOM   1586  HG2 ARG A 102      58.297  24.893  41.986  1.00  0.00           H0.      0
ATOM   1587  HG3 ARG A 102      58.335  26.534  42.197  1.00  0.00           H0.      0
ATOM   1588  CD  ARG A 102      57.770  25.495  43.998  1.00  0.00           C0.      0
ATOM   1589  HD2 ARG A 102      57.162  26.316  44.377  1.00  0.00           H0.      0
ATOM   1590  HD3 ARG A 102      57.295  24.569  44.322  1.00  0.00           H0.      0
ATOM   1591  NE  ARG A 102      59.197  25.446  44.463  1.00  0.00           N0.      0
ATOM   1592  HE  ARG A 102      59.870  25.909  43.869  1.00  0.00           H0.      0
ATOM   1593  CZ  ARG A 102      59.505  25.181  45.722  1.00  0.00           C0.      0
ATOM   1594  NH1 ARG A 102      58.643  24.590  46.509  1.00  0.00           N0.      0
ATOM   1595 HH11 ARG A 102      57.710  24.399  46.173  1.00  0.00           H0.      0
ATOM   1596 HH12 ARG A 102      58.893  24.277  47.436  1.00  0.00           H0.      0
ATOM   1597  NH2 ARG A 102      60.659  25.499  46.191  1.00  0.00           N0.      0
ATOM   1598 HH21 ARG A 102      61.251  26.066  45.602  1.00  0.00           H0.      0
ATOM   1599 HH22 ARG A 102      60.762  25.536  47.195  1.00  0.00           H0.      0
ATOM   1600  C   ARG A 102      57.006  25.535  39.653  1.00  0.00           C0.      0
ATOM   1601  O   ARG A 102      58.182  25.968  39.489  1.00  0.00           O0.      0
ATOM   1602  N   LYS A 103      56.545  24.410  39.102  1.00  0.00           N0.      0
ATOM   1603  H   LYS A 103      55.644  24.055  39.390  1.00  0.00           H0.      0
ATOM   1604  CA  LYS A 103      57.213  23.667  38.008  1.00  0.00           C0.      0
ATOM   1605  HA  LYS A 103      58.017  23.142  38.525  1.00  0.00           H0.      0
ATOM   1606  CB  LYS A 103      56.292  22.665  37.285  1.00  0.00           C0.      0
ATOM   1607  HB2 LYS A 103      55.844  23.196  36.445  1.00  0.00           H0.      0
ATOM   1608  HB3 LYS A 103      56.906  21.877  36.850  1.00  0.00           H0.      0
ATOM   1609  CG  LYS A 103      55.295  22.006  38.207  1.00  0.00           C0.      0
ATOM   1610  HG2 LYS A 103      54.566  22.745  38.537  1.00  0.00           H0.      0
ATOM   1611  HG3 LYS A 103      54.690  21.228  37.741  1.00  0.00           H0.      0
ATOM   1612  CD  LYS A 103      56.004  21.281  39.382  1.00  0.00           C0.      0
ATOM   1613  HD2 LYS A 103      56.804  21.897  39.792  1.00  0.00           H0.      0
ATOM   1614  HD3 LYS A 103      55.236  21.085  40.131  1.00  0.00           H0.      0
ATOM   1615  CE  LYS A 103      56.410  19.859  39.034  1.00  0.00           C0.      0
ATOM   1616  HE2 LYS A 103      55.617  19.116  38.943  1.00  0.00           H0.      0
ATOM   1617  HE3 LYS A 103      56.996  19.914  38.116  1.00  0.00           H0.      0
ATOM   1618  NZ  LYS A 103      57.320  19.262  39.960  1.00  0.00           N0.      0
ATOM   1619  HZ1 LYS A 103      58.090  19.910  40.042  1.00  0.00           H0.      0
ATOM   1620  HZ2 LYS A 103      56.921  19.124  40.877  1.00  0.00           H0.      0
ATOM   1621  HZ3 LYS A 103      57.746  18.421  39.597  1.00  0.00           H0.      0
ATOM   1622  C   LYS A 103      57.848  24.543  36.947  1.00  0.00           C0.      0
ATOM   1623  O   LYS A 103      58.856  24.250  36.327  1.00  0.00           O0.      0
ATOM   1624  N   GLU A 104      57.167  25.610  36.539  1.00  0.00           N0.      0
ATOM   1625  H   GLU A 104      56.313  25.849  37.023  1.00  0.00           H0.      0
ATOM   1626  CA  GLU A 104      57.688  26.501  35.500  1.00  0.00           C0.      0
ATOM   1627  HA  GLU A 104      58.237  25.896  34.778  1.00  0.00           H0.      0
ATOM   1628  CB  GLU A 104      56.478  27.120  34.762  1.00  0.00           C0.      0
ATOM   1629  HB2 GLU A 104      55.999  27.726  35.531  1.00  0.00           H0.      0
ATOM   1630  HB3 GLU A 104      56.918  27.891  34.129  1.00  0.00           H0.      0
ATOM   1631  CG  GLU A 104      55.519  26.105  34.055  1.00  0.00           C0.      0
ATOM   1632  HG2 GLU A 104      56.023  25.546  33.266  1.00  0.00           H0.      0
ATOM   1633  HG3 GLU A 104      55.260  25.276  34.713  1.00  0.00           H0.      0
ATOM   1634  CD  GLU A 104      54.238  26.680  33.547  1.00  0.00           C0.      0
ATOM   1635  OE1 GLU A 104      54.232  27.526  32.608  1.00  0.00           O0.      0
ATOM   1636  OE2 GLU A 104      53.190  26.341  34.066  1.00  0.00           O0.      0
ATOM   1637  C   GLU A 104      58.665  27.502  36.112  1.00  0.00           C0.      0
ATOM   1638  O   GLU A 104      58.427  28.071  37.154  1.00  0.00           O0.      0
ATOM   1639  N   PRO A 105      59.839  27.627  35.502  1.00  0.00           N0.      0
ATOM   1640  CD  PRO A 105      60.298  26.891  34.335  1.00  0.00           C0.      0
ATOM   1641  HD2 PRO A 105      59.899  27.409  33.463  1.00  0.00           H0.      0
ATOM   1642  HD3 PRO A 105      60.150  25.811  34.340  1.00  0.00           H0.      0
ATOM   1643  CG  PRO A 105      61.832  27.130  34.270  1.00  0.00           C0.      0
ATOM   1644  HG2 PRO A 105      62.156  27.165  33.230  1.00  0.00           H0.      0
ATOM   1645  HG3 PRO A 105      62.374  26.392  34.862  1.00  0.00           H0.      0
ATOM   1646  CB  PRO A 105      61.965  28.528  34.921  1.00  0.00           C0.      0
ATOM   1647  HB2 PRO A 105      61.758  29.315  34.195  1.00  0.00           H0.      0
ATOM   1648  HB3 PRO A 105      62.991  28.660  35.265  1.00  0.00           H0.      0
ATOM   1649  CA  PRO A 105      60.922  28.438  36.068  1.00  0.00           C0.      0
ATOM   1650  HA  PRO A 105      61.434  27.968  36.908  1.00  0.00           H0.      0
ATOM   1651  C   PRO A 105      60.488  29.857  36.560  1.00  0.00           C0.      0
ATOM   1652  O   PRO A 105      60.919  30.290  37.635  1.00  0.00           O0.      0
ATOM   1653  N   ALA A 106      59.666  30.547  35.699  1.00  0.00           N0.      0
ATOM   1654  H   ALA A 106      59.523  30.128  34.792  1.00  0.00           H0.      0
ATOM   1655  CA  ALA A 106      59.139  31.854  35.978  1.00  0.00           C0.      0
ATOM   1656  HA  ALA A 106      59.984  32.529  36.114  1.00  0.00           H0.      0
ATOM   1657  CB  ALA A 106      58.351  32.348  34.749  1.00  0.00           C0.      0
ATOM   1658  HB1 ALA A 106      58.214  33.424  34.857  1.00  0.00           H0.      0
ATOM   1659  HB2 ALA A 106      59.004  32.111  33.909  1.00  0.00           H0.      0
ATOM   1660  HB3 ALA A 106      57.431  31.786  34.584  1.00  0.00           H0.      0
ATOM   1661  C   ALA A 106      58.285  31.960  37.285  1.00  0.00           C0.      0
ATOM   1662  O   ALA A 106      58.230  33.021  37.897  1.00  0.00           O0.      0
ATOM   1663  N   PHE A 107      57.663  30.866  37.744  1.00  0.00           N0.      0
ATOM   1664  H   PHE A 107      57.779  30.034  37.184  1.00  0.00           H0.      0
ATOM   1665  CA  PHE A 107      56.779  30.729  38.921  1.00  0.00           C0.      0
ATOM   1666  HA  PHE A 107      56.328  31.706  39.095  1.00  0.00           H0.      0
ATOM   1667  CB  PHE A 107      55.647  29.705  38.471  1.00  0.00           C0.      0
ATOM   1668  HB2 PHE A 107      56.047  28.782  38.051  1.00  0.00           H0.      0
ATOM   1669  HB3 PHE A 107      55.047  29.333  39.302  1.00  0.00           H0.      0
ATOM   1670  CG  PHE A 107      54.662  30.271  37.585  1.00  0.00           C0.      0
ATOM   1671  CD1 PHE A 107      54.904  30.319  36.225  1.00  0.00           C0.      0
ATOM   1672  HD1 PHE A 107      55.791  29.882  35.792  1.00  0.00           H0.      0
ATOM   1673  CE1 PHE A 107      53.888  30.909  35.407  1.00  0.00           C0.      0
ATOM   1674  HE1 PHE A 107      53.989  30.804  34.337  1.00  0.00           H0.      0
ATOM   1675  CZ  PHE A 107      52.688  31.507  35.934  1.00  0.00           C0.      0
ATOM   1676  HZ  PHE A 107      51.961  32.031  35.331  1.00  0.00           H0.      0
ATOM   1677  CE2 PHE A 107      52.537  31.405  37.354  1.00  0.00           C0.      0
ATOM   1678  HE2 PHE A 107      51.644  31.816  37.800  1.00  0.00           H0.      0
ATOM   1679  CD2 PHE A 107      53.557  30.880  38.131  1.00  0.00           C0.      0
ATOM   1680  HD2 PHE A 107      53.355  30.846  39.192  1.00  0.00           H0.      0
ATOM   1681  C   PHE A 107      57.515  30.217  40.162  1.00  0.00           C0.      0
ATOM   1682  O   PHE A 107      57.162  30.655  41.231  1.00  0.00           O0.      0
ATOM   1683  N   ASP A 108      58.593  29.415  40.022  1.00  0.00           N0.      0
ATOM   1684  H   ASP A 108      58.646  28.967  39.118  1.00  0.00           H0.      0
ATOM   1685  CA  ASP A 108      59.663  29.088  40.982  1.00  0.00           C0.      0
ATOM   1686  HA  ASP A 108      59.146  28.567  41.788  1.00  0.00           H0.      0
ATOM   1687  CB  ASP A 108      60.591  28.096  40.378  1.00  0.00           C0.      0
ATOM   1688  HB2 ASP A 108      60.012  27.343  39.844  1.00  0.00           H0.      0
ATOM   1689  HB3 ASP A 108      61.191  28.706  39.703  1.00  0.00           H0.      0
ATOM   1690  CG  ASP A 108      61.477  27.282  41.348  1.00  0.00           C0.      0
ATOM   1691  OD1 ASP A 108      60.930  26.722  42.366  1.00  0.00           O0.      0
ATOM   1692  OD2 ASP A 108      62.744  27.266  41.086  1.00  0.00           O0.      0
ATOM   1693  C   ASP A 108      60.335  30.276  41.476  1.00  0.00           C0.      0
ATOM   1694  O   ASP A 108      60.382  30.546  42.682  1.00  0.00           O0.      0
ATOM   1695  N   LYS A 109      60.822  31.123  40.546  1.00  0.00           N0.      0
ATOM   1696  H   LYS A 109      60.698  30.975  39.555  1.00  0.00           H0.      0
ATOM   1697  CA  LYS A 109      61.582  32.364  40.845  1.00  0.00           C0.      0
ATOM   1698  HA  LYS A 109      62.184  32.200  41.739  1.00  0.00           H0.      0
ATOM   1699  CB  LYS A 109      62.512  32.700  39.696  1.00  0.00           C0.      0
ATOM   1700  HB2 LYS A 109      63.242  33.383  40.130  1.00  0.00           H0.      0
ATOM   1701  HB3 LYS A 109      62.979  31.773  39.363  1.00  0.00           H0.      0
ATOM   1702  CG  LYS A 109      61.888  33.585  38.537  1.00  0.00           C0.      0
ATOM   1703  HG2 LYS A 109      60.926  33.160  38.251  1.00  0.00           H0.      0
ATOM   1704  HG3 LYS A 109      61.659  34.593  38.882  1.00  0.00           H0.      0
ATOM   1705  CD  LYS A 109      62.846  33.512  37.347  1.00  0.00           C0.      0
ATOM   1706  HD2 LYS A 109      63.774  34.006  37.633  1.00  0.00           H0.      0
ATOM   1707  HD3 LYS A 109      63.012  32.510  36.953  1.00  0.00           H0.      0
ATOM   1708  CE  LYS A 109      62.264  34.329  36.190  1.00  0.00           C0.      0
ATOM   1709  HE2 LYS A 109      61.218  34.034  36.105  1.00  0.00           H0.      0
ATOM   1710  HE3 LYS A 109      62.201  35.404  36.361  1.00  0.00           H0.      0
ATOM   1711  NZ  LYS A 109      63.013  34.017  34.938  1.00  0.00           N0.      0
ATOM   1712  HZ1 LYS A 109      62.732  33.086  34.663  1.00  0.00           H0.      0
ATOM   1713  HZ2 LYS A 109      62.821  34.641  34.168  1.00  0.00           H0.      0
ATOM   1714  HZ3 LYS A 109      64.010  33.971  35.097  1.00  0.00           H0.      0
ATOM   1715  C   LYS A 109      60.643  33.501  41.260  1.00  0.00           C0.      0
ATOM   1716  O   LYS A 109      61.128  34.482  41.841  1.00  0.00           O0.      0
ATOM   1717  N   TRP A 110      59.372  33.507  40.928  1.00  0.00           N0.      0
ATOM   1718  H   TRP A 110      59.067  32.686  40.425  1.00  0.00           H0.      0
ATOM   1719  CA  TRP A 110      58.392  34.537  41.408  1.00  0.00           C0.      0
ATOM   1720  HA  TRP A 110      58.675  35.538  41.080  1.00  0.00           H0.      0
ATOM   1721  CB  TRP A 110      57.019  34.196  40.865  1.00  0.00           C0.      0
ATOM   1722  HB2 TRP A 110      56.989  34.299  39.780  1.00  0.00           H0.      0
ATOM   1723  HB3 TRP A 110      56.875  33.138  41.085  1.00  0.00           H0.      0
ATOM   1724  CG  TRP A 110      55.821  34.982  41.243  1.00  0.00           C0.      0
ATOM   1725  CD1 TRP A 110      55.841  36.253  41.709  1.00  0.00           C0.      0
ATOM   1726  HD1 TRP A 110      56.683  36.875  41.975  1.00  0.00           H0.      0
ATOM   1727  NE1 TRP A 110      54.546  36.670  41.902  1.00  0.00           N0.      0
ATOM   1728  HE1 TRP A 110      54.334  37.648  42.044  1.00  0.00           H0.      0
ATOM   1729  CE2 TRP A 110      53.652  35.718  41.493  1.00  0.00           C0.      0
ATOM   1730  CZ2 TRP A 110      52.248  35.644  41.528  1.00  0.00           C0.      0
ATOM   1731  HZ2 TRP A 110      51.750  36.556  41.823  1.00  0.00           H0.      0
ATOM   1732  CH2 TRP A 110      51.640  34.423  41.026  1.00  0.00           C0.      0
ATOM   1733  HH2 TRP A 110      50.572  34.276  40.973  1.00  0.00           H0.      0
ATOM   1734  CZ3 TRP A 110      52.386  33.298  40.722  1.00  0.00           C0.      0
ATOM   1735  HZ3 TRP A 110      51.858  32.372  40.546  1.00  0.00           H0.      0
ATOM   1736  CE3 TRP A 110      53.800  33.307  40.801  1.00  0.00           C0.      0
ATOM   1737  HE3 TRP A 110      54.390  32.440  40.545  1.00  0.00           H0.      0
ATOM   1738  CD2 TRP A 110      54.457  34.560  41.140  1.00  0.00           C0.      0
ATOM   1739  C   TRP A 110      58.346  34.579  42.909  1.00  0.00           C0.      0
ATOM   1740  O   TRP A 110      58.205  33.549  43.547  1.00  0.00           O0.      0
ATOM   1741  N   VAL A 111      58.470  35.802  43.527  1.00  0.00           N0.      0
ATOM   1742  H   VAL A 111      58.529  36.622  42.939  1.00  0.00           H0.      0
ATOM   1743  CA  VAL A 111      58.262  35.873  45.006  1.00  0.00           C0.      0
ATOM   1744  HA  VAL A 111      58.010  34.846  45.270  1.00  0.00           H0.      0
ATOM   1745  CB  VAL A 111      59.545  36.337  45.788  1.00  0.00           C0.      0
ATOM   1746  HB  VAL A 111      59.374  36.396  46.863  1.00  0.00           H0.      0
ATOM   1747  CG1 VAL A 111      60.681  35.368  45.515  1.00  0.00           C0.      0
ATOM   1748 HG11 VAL A 111      61.529  35.604  46.158  1.00  0.00           H0.      0
ATOM   1749 HG12 VAL A 111      60.291  34.355  45.614  1.00  0.00           H0.      0
ATOM   1750 HG13 VAL A 111      60.955  35.508  44.469  1.00  0.00           H0.      0
ATOM   1751  CG2 VAL A 111      60.027  37.767  45.476  1.00  0.00           C0.      0
ATOM   1752 HG21 VAL A 111      60.194  37.783  44.399  1.00  0.00           H0.      0
ATOM   1753 HG22 VAL A 111      59.328  38.502  45.875  1.00  0.00           H0.      0
ATOM   1754 HG23 VAL A 111      60.923  37.904  46.081  1.00  0.00           H0.      0
ATOM   1755  C   VAL A 111      57.051  36.808  45.310  1.00  0.00           C0.      0
ATOM   1756  O   VAL A 111      56.643  37.650  44.562  1.00  0.00           O0.      0
ATOM   1757  N   ILE A 112      56.417  36.574  46.455  1.00  0.00           N0.      0
ATOM   1758  H   ILE A 112      56.739  35.790  47.005  1.00  0.00           H0.      0
ATOM   1759  CA  ILE A 112      55.172  37.298  46.906  1.00  0.00           C0.      0
ATOM   1760  HA  ILE A 112      54.996  38.193  46.309  1.00  0.00           H0.      0
ATOM   1761  CB  ILE A 112      53.973  36.317  46.821  1.00  0.00           C0.      0
ATOM   1762  HB  ILE A 112      54.177  35.494  47.505  1.00  0.00           H0.      0
ATOM   1763  CG2 ILE A 112      52.688  37.036  47.320  1.00  0.00           C0.      0
ATOM   1764 HG21 ILE A 112      52.198  37.643  46.558  1.00  0.00           H0.      0
ATOM   1765 HG22 ILE A 112      51.972  36.259  47.584  1.00  0.00           H0.      0
ATOM   1766 HG23 ILE A 112      52.934  37.525  48.263  1.00  0.00           H0.      0
ATOM   1767  CG1 ILE A 112      53.839  35.728  45.377  1.00  0.00           C0.      0
ATOM   1768 HG12 ILE A 112      53.963  36.528  44.647  1.00  0.00           H0.      0
ATOM   1769 HG13 ILE A 112      54.717  35.107  45.199  1.00  0.00           H0.      0
ATOM   1770  CD1 ILE A 112      52.519  35.015  45.076  1.00  0.00           C0.      0
ATOM   1771 HD11 ILE A 112      52.354  34.234  45.818  1.00  0.00           H0.      0
ATOM   1772 HD12 ILE A 112      51.735  35.772  45.129  1.00  0.00           H0.      0
ATOM   1773 HD13 ILE A 112      52.556  34.581  44.077  1.00  0.00           H0.      0
ATOM   1774  C   ILE A 112      55.536  37.694  48.393  1.00  0.00           C0.      0
ATOM   1775  O   ILE A 112      55.720  36.813  49.210  1.00  0.00           O0.      0
ATOM   1776  N   GLU A 113      55.577  38.986  48.732  1.00  0.00           N0.      0
ATOM   1777  H   GLU A 113      55.474  39.684  48.010  1.00  0.00           H0.      0
ATOM   1778  CA  GLU A 113      56.223  39.461  49.982  1.00  0.00           C0.      0
ATOM   1779  HA  GLU A 113      56.184  38.674  50.736  1.00  0.00           H0.      0
ATOM   1780  CB  GLU A 113      57.685  39.906  49.747  1.00  0.00           C0.      0
ATOM   1781  HB2 GLU A 113      57.889  40.766  49.109  1.00  0.00           H0.      0
ATOM   1782  HB3 GLU A 113      58.017  40.294  50.710  1.00  0.00           H0.      0
ATOM   1783  CG  GLU A 113      58.625  38.805  49.281  1.00  0.00           C0.      0
ATOM   1784  HG2 GLU A 113      58.375  38.387  48.306  1.00  0.00           H0.      0
ATOM   1785  HG3 GLU A 113      59.619  39.242  49.191  1.00  0.00           H0.      0
ATOM   1786  CD  GLU A 113      58.620  37.621  50.297  1.00  0.00           C0.      0
ATOM   1787  OE1 GLU A 113      59.133  36.579  49.900  1.00  0.00           O0.      0
ATOM   1788  OE2 GLU A 113      58.350  37.836  51.523  1.00  0.00           O0.      0
ATOM   1789  C   GLU A 113      55.383  40.591  50.527  1.00  0.00           C0.      0
ATOM   1790  O   GLU A 113      55.316  41.687  49.969  1.00  0.00           O0.      0
ATOM   1791  N   GLU A 114      54.677  40.483  51.680  1.00  0.00           N0.      0
ATOM   1792  H   GLU A 114      54.749  39.585  52.137  1.00  0.00           H0.      0
ATOM   1793  CA  GLU A 114      53.754  41.558  52.232  1.00  0.00           C0.      0
ATOM   1794  HA  GLU A 114      53.174  42.022  51.434  1.00  0.00           H0.      0
ATOM   1795  CB  GLU A 114      52.680  40.941  53.009  1.00  0.00           C0.      0
ATOM   1796  HB2 GLU A 114      52.082  40.341  52.322  1.00  0.00           H0.      0
ATOM   1797  HB3 GLU A 114      53.116  40.128  53.589  1.00  0.00           H0.      0
ATOM   1798  CG  GLU A 114      51.741  41.702  54.003  1.00  0.00           C0.      0
ATOM   1799  HG2 GLU A 114      51.486  42.635  53.499  1.00  0.00           H0.      0
ATOM   1800  HG3 GLU A 114      50.858  41.129  54.285  1.00  0.00           H0.      0
ATOM   1801  CD  GLU A 114      52.316  42.053  55.353  1.00  0.00           C0.      0
ATOM   1802  OE1 GLU A 114      51.787  42.977  55.986  1.00  0.00           O0.      0
ATOM   1803  OE2 GLU A 114      53.243  41.418  55.889  1.00  0.00           O0.      0
ATOM   1804  C   GLU A 114      54.449  42.711  53.003  1.00  0.00           C0.      0
ATOM   1805  O   GLU A 114      55.322  42.381  53.772  1.00  0.00           O0.      0
ATOM   1806  N   ALA A 115      53.959  43.959  52.799  1.00  0.00           N0.      0
ATOM   1807  H   ALA A 115      53.326  44.074  52.020  1.00  0.00           H0.      0
ATOM   1808  CA  ALA A 115      54.662  45.255  53.119  1.00  0.00           C0.      0
ATOM   1809  HA  ALA A 115      54.979  45.251  54.162  1.00  0.00           H0.      0
ATOM   1810  CB  ALA A 115      56.049  45.176  52.279  1.00  0.00           C0.      0
ATOM   1811  HB1 ALA A 115      56.631  46.077  52.473  1.00  0.00           H0.      0
ATOM   1812  HB2 ALA A 115      56.715  44.405  52.665  1.00  0.00           H0.      0
ATOM   1813  HB3 ALA A 115      55.691  45.109  51.252  1.00  0.00           H0.      0
ATOM   1814  C   ALA A 115      53.845  46.468  52.741  1.00  0.00           C0.      0
ATOM   1815  O   ALA A 115      53.551  46.635  51.629  1.00  0.00           O0.      0
ATOM   1816  N   ASN A 116      53.502  47.332  53.699  1.00  0.00           N0.      0
ATOM   1817  H   ASN A 116      53.805  47.214  54.655  1.00  0.00           H0.      0
ATOM   1818  CA  ASN A 116      52.783  48.578  53.369  1.00  0.00           C0.      0
ATOM   1819  HA  ASN A 116      51.875  48.284  52.843  1.00  0.00           H0.      0
ATOM   1820  CB  ASN A 116      52.326  49.180  54.656  1.00  0.00           C0.      0
ATOM   1821  HB2 ASN A 116      52.213  48.354  55.359  1.00  0.00           H0.      0
ATOM   1822  HB3 ASN A 116      53.072  49.870  55.051  1.00  0.00           H0.      0
ATOM   1823  CG  ASN A 116      51.089  49.964  54.578  1.00  0.00           C0.      0
ATOM   1824  OD1 ASN A 116      51.213  51.111  54.211  1.00  0.00           O0.      0
ATOM   1825  ND2 ASN A 116      49.989  49.467  55.058  1.00  0.00           N0.      0
ATOM   1826 HD21 ASN A 116      49.179  50.066  54.978  1.00  0.00           H0.      0
ATOM   1827 HD22 ASN A 116      49.993  48.513  55.388  1.00  0.00           H0.      0
ATOM   1828  C   ASN A 116      53.449  49.583  52.472  1.00  0.00           C0.      0
ATOM   1829  O   ASN A 116      54.671  49.764  52.560  1.00  0.00           O0.      0
ATOM   1830  N   TRP A 117      52.743  50.297  51.685  1.00  0.00           N0.      0
ATOM   1831  H   TRP A 117      51.760  50.112  51.551  1.00  0.00           H0.      0
ATOM   1832  CA  TRP A 117      53.304  51.444  50.937  1.00  0.00           C0.      0
ATOM   1833  HA  TRP A 117      54.065  51.125  50.225  1.00  0.00           H0.      0
ATOM   1834  CB  TRP A 117      52.221  52.141  50.069  1.00  0.00           C0.      0
ATOM   1835  HB2 TRP A 117      51.489  52.508  50.787  1.00  0.00           H0.      0
ATOM   1836  HB3 TRP A 117      52.694  52.952  49.514  1.00  0.00           H0.      0
ATOM   1837  CG  TRP A 117      51.412  51.301  49.059  1.00  0.00           C0.      0
ATOM   1838  CD1 TRP A 117      51.885  50.365  48.248  1.00  0.00           C0.      0
ATOM   1839  HD1 TRP A 117      52.920  50.055  48.277  1.00  0.00           H0.      0
ATOM   1840  NE1 TRP A 117      50.832  49.844  47.572  1.00  0.00           N0.      0
ATOM   1841  HE1 TRP A 117      50.998  49.176  46.833  1.00  0.00           H0.      0
ATOM   1842  CE2 TRP A 117      49.675  50.512  47.759  1.00  0.00           C0.      0
ATOM   1843  CZ2 TRP A 117      48.351  50.253  47.343  1.00  0.00           C0.      0
ATOM   1844  HZ2 TRP A 117      48.183  49.268  46.935  1.00  0.00           H0.      0
ATOM   1845  CH2 TRP A 117      47.333  51.059  47.831  1.00  0.00           C0.      0
ATOM   1846  HH2 TRP A 117      46.288  50.893  47.612  1.00  0.00           H0.      0
ATOM   1847  CZ3 TRP A 117      47.716  52.142  48.592  1.00  0.00           C0.      0
ATOM   1848  HZ3 TRP A 117      46.966  52.887  48.814  1.00  0.00           H0.      0
ATOM   1849  CE3 TRP A 117      48.996  52.413  49.035  1.00  0.00           C0.      0
ATOM   1850  HE3 TRP A 117      49.126  53.168  49.797  1.00  0.00           H0.      0
ATOM   1851  CD2 TRP A 117      50.051  51.521  48.678  1.00  0.00           C0.      0
ATOM   1852  C   TRP A 117      54.092  52.404  51.885  1.00  0.00           C0.      0
ATOM   1853  O   TRP A 117      55.122  52.940  51.493  1.00  0.00           O0.      0
ATOM   1854  N   LEU A 118      53.725  52.445  53.199  1.00  0.00           N0.      0
ATOM   1855  H   LEU A 118      52.937  51.905  53.529  1.00  0.00           H0.      0
ATOM   1856  CA  LEU A 118      54.464  53.295  54.130  1.00  0.00           C0.      0
ATOM   1857  HA  LEU A 118      54.749  54.198  53.591  1.00  0.00           H0.      0
ATOM   1858  CB  LEU A 118      53.454  53.618  55.244  1.00  0.00           C0.      0
ATOM   1859  HB2 LEU A 118      52.978  52.667  55.479  1.00  0.00           H0.      0
ATOM   1860  HB3 LEU A 118      54.026  53.968  56.104  1.00  0.00           H0.      0
ATOM   1861  CG  LEU A 118      52.382  54.623  54.858  1.00  0.00           C0.      0
ATOM   1862  HG  LEU A 118      51.789  54.402  53.970  1.00  0.00           H0.      0
ATOM   1863  CD1 LEU A 118      51.408  54.719  56.048  1.00  0.00           C0.      0
ATOM   1864 HD11 LEU A 118      52.005  55.151  56.852  1.00  0.00           H0.      0
ATOM   1865 HD12 LEU A 118      50.592  55.380  55.758  1.00  0.00           H0.      0
ATOM   1866 HD13 LEU A 118      51.097  53.715  56.334  1.00  0.00           H0.      0
ATOM   1867  CD2 LEU A 118      52.882  56.096  54.645  1.00  0.00           C0.      0
ATOM   1868 HD21 LEU A 118      53.626  55.982  53.857  1.00  0.00           H0.      0
ATOM   1869 HD22 LEU A 118      52.133  56.827  54.342  1.00  0.00           H0.      0
ATOM   1870 HD23 LEU A 118      53.256  56.347  55.638  1.00  0.00           H0.      0
ATOM   1871  C   LEU A 118      55.698  52.656  54.809  1.00  0.00           C0.      0
ATOM   1872  O   LEU A 118      56.490  53.272  55.504  1.00  0.00           O0.      0
ATOM   1873  N   THR A 119      55.958  51.348  54.531  1.00  0.00           N0.      0
ATOM   1874  H   THR A 119      55.174  50.885  54.094  1.00  0.00           H0.      0
ATOM   1875  CA  THR A 119      57.051  50.540  55.151  1.00  0.00           C0.      0
ATOM   1876  HA  THR A 119      57.731  51.232  55.648  1.00  0.00           H0.      0
ATOM   1877  CB  THR A 119      56.441  49.551  56.169  1.00  0.00           C0.      0
ATOM   1878  HB  THR A 119      57.203  49.050  56.766  1.00  0.00           H0.      0
ATOM   1879  CG2 THR A 119      55.540  50.337  57.224  1.00  0.00           C0.      0
ATOM   1880 HG21 THR A 119      54.756  50.903  56.720  1.00  0.00           H0.      0
ATOM   1881 HG22 THR A 119      55.123  49.688  57.994  1.00  0.00           H0.      0
ATOM   1882 HG23 THR A 119      56.234  51.050  57.671  1.00  0.00           H0.      0
ATOM   1883  OG1 THR A 119      55.704  48.474  55.622  1.00  0.00           O0.      0
ATOM   1884  HG1 THR A 119      56.014  47.659  56.022  1.00  0.00           H0.      0
ATOM   1885  C   THR A 119      57.964  49.726  54.216  1.00  0.00           C0.      0
ATOM   1886  O   THR A 119      58.878  49.108  54.707  1.00  0.00           O0.      0
ATOM   1887  N   LEU A 120      57.790  49.916  52.900  1.00  0.00           N0.      0
ATOM   1888  H   LEU A 120      56.903  50.342  52.672  1.00  0.00           H0.      0
ATOM   1889  CA  LEU A 120      58.551  49.173  51.927  1.00  0.00           C0.      0
ATOM   1890  HA  LEU A 120      58.257  48.125  51.986  1.00  0.00           H0.      0
ATOM   1891  CB  LEU A 120      58.164  49.683  50.500  1.00  0.00           C0.      0
ATOM   1892  HB2 LEU A 120      58.552  50.700  50.444  1.00  0.00           H0.      0
ATOM   1893  HB3 LEU A 120      58.775  49.123  49.792  1.00  0.00           H0.      0
ATOM   1894  CG  LEU A 120      56.685  49.848  50.044  1.00  0.00           C0.      0
ATOM   1895  HG  LEU A 120      56.206  50.465  50.804  1.00  0.00           H0.      0
ATOM   1896  CD1 LEU A 120      56.751  50.450  48.585  1.00  0.00           C0.      0
ATOM   1897 HD11 LEU A 120      56.997  51.511  48.624  1.00  0.00           H0.      0
ATOM   1898 HD12 LEU A 120      57.434  49.883  47.953  1.00  0.00           H0.      0
ATOM   1899 HD13 LEU A 120      55.759  50.565  48.148  1.00  0.00           H0.      0
ATOM   1900  CD2 LEU A 120      55.948  48.525  49.839  1.00  0.00           C0.      0
ATOM   1901 HD21 LEU A 120      55.928  47.981  50.783  1.00  0.00           H0.      0
ATOM   1902 HD22 LEU A 120      54.896  48.598  49.564  1.00  0.00           H0.      0
ATOM   1903 HD23 LEU A 120      56.552  47.900  49.181  1.00  0.00           H0.      0
ATOM   1904  C   LEU A 120      60.071  49.236  52.131  1.00  0.00           C0.      0
ATOM   1905  O   LEU A 120      60.600  48.152  52.090  1.00  0.00           O0.      0
ATOM   1906  N   ASP A 121      60.711  50.316  52.608  1.00  0.00           N0.      0
ATOM   1907  H   ASP A 121      60.190  51.156  52.816  1.00  0.00           H0.      0
ATOM   1908  CA  ASP A 121      62.145  50.394  52.897  1.00  0.00           C0.      0
ATOM   1909  HA  ASP A 121      62.742  50.314  51.989  1.00  0.00           H0.      0
ATOM   1910  CB  ASP A 121      62.462  51.878  53.345  1.00  0.00           C0.      0
ATOM   1911  HB2 ASP A 121      61.766  52.218  54.111  1.00  0.00           H0.      0
ATOM   1912  HB3 ASP A 121      63.457  51.874  53.789  1.00  0.00           H0.      0
ATOM   1913  CG  ASP A 121      62.710  52.791  52.116  1.00  0.00           C0.      0
ATOM   1914  OD1 ASP A 121      63.287  52.301  51.157  1.00  0.00           O0.      0
ATOM   1915  OD2 ASP A 121      62.487  54.004  52.267  1.00  0.00           O0.      0
ATOM   1916  C   ASP A 121      62.640  49.337  53.882  1.00  0.00           C0.      0
ATOM   1917  O   ASP A 121      63.788  48.910  53.895  1.00  0.00           O0.      0
ATOM   1918  N   LYS A 122      61.726  48.960  54.822  1.00  0.00           N0.      0
ATOM   1919  H   LYS A 122      60.788  49.250  54.584  1.00  0.00           H0.      0
ATOM   1920  CA  LYS A 122      61.987  47.984  55.865  1.00  0.00           C0.      0
ATOM   1921  HA  LYS A 122      63.058  47.787  55.890  1.00  0.00           H0.      0
ATOM   1922  CB  LYS A 122      61.479  48.476  57.304  1.00  0.00           C0.      0
ATOM   1923  HB2 LYS A 122      61.785  49.513  57.441  1.00  0.00           H0.      0
ATOM   1924  HB3 LYS A 122      60.392  48.503  57.382  1.00  0.00           H0.      0
ATOM   1925  CG  LYS A 122      62.037  47.698  58.521  1.00  0.00           C0.      0
ATOM   1926  HG2 LYS A 122      61.925  48.425  59.326  1.00  0.00           H0.      0
ATOM   1927  HG3 LYS A 122      61.423  46.819  58.717  1.00  0.00           H0.      0
ATOM   1928  CD  LYS A 122      63.593  47.252  58.466  1.00  0.00           C0.      0
ATOM   1929  HD2 LYS A 122      63.828  46.926  59.479  1.00  0.00           H0.      0
ATOM   1930  HD3 LYS A 122      63.736  46.417  57.780  1.00  0.00           H0.      0
ATOM   1931  CE  LYS A 122      64.601  48.414  58.173  1.00  0.00           C0.      0
ATOM   1932  HE2 LYS A 122      64.626  48.592  57.098  1.00  0.00           H0.      0
ATOM   1933  HE3 LYS A 122      64.307  49.309  58.720  1.00  0.00           H0.      0
ATOM   1934  NZ  LYS A 122      65.988  48.145  58.675  1.00  0.00           N0.      0
ATOM   1935  HZ1 LYS A 122      66.696  48.703  58.219  1.00  0.00           H0.      0
ATOM   1936  HZ2 LYS A 122      66.100  48.156  59.679  1.00  0.00           H0.      0
ATOM   1937  HZ3 LYS A 122      66.244  47.188  58.480  1.00  0.00           H0.      0
ATOM   1938  C   LYS A 122      61.534  46.589  55.556  1.00  0.00           C0.      0
ATOM   1939  O   LYS A 122      62.072  45.643  56.078  1.00  0.00           O0.      0
ATOM   1940  N   ASP A 123      60.529  46.463  54.651  1.00  0.00           N0.      0
ATOM   1941  H   ASP A 123      60.057  47.215  54.169  1.00  0.00           H0.      0
ATOM   1942  CA  ASP A 123      59.802  45.193  54.596  1.00  0.00           C0.      0
ATOM   1943  HA  ASP A 123      60.191  44.403  55.238  1.00  0.00           H0.      0
ATOM   1944  CB  ASP A 123      58.382  45.559  54.901  1.00  0.00           C0.      0
ATOM   1945  HB2 ASP A 123      58.013  46.341  54.238  1.00  0.00           H0.      0
ATOM   1946  HB3 ASP A 123      57.671  44.752  54.724  1.00  0.00           H0.      0
ATOM   1947  CG  ASP A 123      58.020  45.943  56.371  1.00  0.00           C0.      0
ATOM   1948  OD1 ASP A 123      58.797  45.624  57.286  1.00  0.00           O0.      0
ATOM   1949  OD2 ASP A 123      56.905  46.385  56.673  1.00  0.00           O0.      0
ATOM   1950  C   ASP A 123      59.832  44.525  53.214  1.00  0.00           C0.      0
ATOM   1951  O   ASP A 123      59.430  43.353  53.113  1.00  0.00           O0.      0
ATOM   1952  N   VAL A 124      60.322  45.252  52.174  1.00  0.00           N0.      0
ATOM   1953  H   VAL A 124      60.543  46.220  52.363  1.00  0.00           H0.      0
ATOM   1954  CA  VAL A 124      60.650  44.732  50.795  1.00  0.00           C0.      0
ATOM   1955  HA  VAL A 124      59.961  43.892  50.705  1.00  0.00           H0.      0
ATOM   1956  CB  VAL A 124      60.207  45.751  49.698  1.00  0.00           C0.      0
ATOM   1957  HB  VAL A 124      60.759  46.689  49.765  1.00  0.00           H0.      0
ATOM   1958  CG1 VAL A 124      60.701  45.330  48.298  1.00  0.00           C0.      0
ATOM   1959 HG11 VAL A 124      60.355  44.321  48.075  1.00  0.00           H0.      0
ATOM   1960 HG12 VAL A 124      60.246  46.021  47.589  1.00  0.00           H0.      0
ATOM   1961 HG13 VAL A 124      61.756  45.421  48.037  1.00  0.00           H0.      0
ATOM   1962  CG2 VAL A 124      58.698  46.012  49.701  1.00  0.00           C0.      0
ATOM   1963 HG21 VAL A 124      58.418  46.358  50.696  1.00  0.00           H0.      0
ATOM   1964 HG22 VAL A 124      58.457  46.812  49.002  1.00  0.00           H0.      0
ATOM   1965 HG23 VAL A 124      58.162  45.088  49.481  1.00  0.00           H0.      0
ATOM   1966  C   VAL A 124      62.175  44.295  50.769  1.00  0.00           C0.      0
ATOM   1967  O   VAL A 124      63.006  45.109  51.198  1.00  0.00           O0.      0
ATOM   1968  N   PRO A 125      62.546  43.107  50.246  1.00  0.00           N0.      0
ATOM   1969  CD  PRO A 125      61.596  42.049  49.795  1.00  0.00           C0.      0
ATOM   1970  HD2 PRO A 125      61.474  42.261  48.733  1.00  0.00           H0.      0
ATOM   1971  HD3 PRO A 125      60.591  42.006  50.214  1.00  0.00           H0.      0
ATOM   1972  CG  PRO A 125      62.274  40.704  50.058  1.00  0.00           C0.      0
ATOM   1973  HG2 PRO A 125      61.910  39.860  49.472  1.00  0.00           H0.      0
ATOM   1974  HG3 PRO A 125      62.261  40.399  51.105  1.00  0.00           H0.      0
ATOM   1975  CB  PRO A 125      63.782  41.094  49.714  1.00  0.00           C0.      0
ATOM   1976  HB2 PRO A 125      63.941  41.286  48.653  1.00  0.00           H0.      0
ATOM   1977  HB3 PRO A 125      64.423  40.275  50.042  1.00  0.00           H0.      0
ATOM   1978  CA  PRO A 125      63.895  42.507  50.387  1.00  0.00           C0.      0
ATOM   1979  HA  PRO A 125      63.980  42.390  51.467  1.00  0.00           H0.      0
ATOM   1980  C   PRO A 125      65.014  43.495  49.878  1.00  0.00           C0.      0
ATOM   1981  O   PRO A 125      65.010  43.983  48.739  1.00  0.00           O0.      0
ATOM   1982  N   ALA A 126      66.018  43.781  50.722  1.00  0.00           N0.      0
ATOM   1983  H   ALA A 126      66.070  43.337  51.628  1.00  0.00           H0.      0
ATOM   1984  CA  ALA A 126      67.024  44.789  50.442  1.00  0.00           C0.      0
ATOM   1985  HA  ALA A 126      66.446  45.617  50.031  1.00  0.00           H0.      0
ATOM   1986  CB  ALA A 126      67.839  45.089  51.700  1.00  0.00           C0.      0
ATOM   1987  HB1 ALA A 126      67.258  45.629  52.447  1.00  0.00           H0.      0
ATOM   1988  HB2 ALA A 126      68.169  44.138  52.119  1.00  0.00           H0.      0
ATOM   1989  HB3 ALA A 126      68.686  45.748  51.508  1.00  0.00           H0.      0
ATOM   1990  C   ALA A 126      67.980  44.232  49.321  1.00  0.00           C0.      0
ATOM   1991  O   ALA A 126      68.244  43.050  49.209  1.00  0.00           O0.      0
ATOM   1992  N   GLY A 127      68.340  45.133  48.386  1.00  0.00           N0.      0
ATOM   1993  H   GLY A 127      68.128  46.114  48.498  1.00  0.00           H0.      0
ATOM   1994  CA  GLY A 127      69.125  44.852  47.200  1.00  0.00           C0.      0
ATOM   1995  HA2 GLY A 127      70.179  44.653  47.393  1.00  0.00           H0.      0
ATOM   1996  HA3 GLY A 127      68.583  44.106  46.618  1.00  0.00           H0.      0
ATOM   1997  C   GLY A 127      69.089  46.067  46.185  1.00  0.00           C0.      0
ATOM   1998  O   GLY A 127      68.589  47.179  46.513  1.00  0.00           O0.      0
ATOM   1999  N   ASP A 128      69.499  45.868  44.923  1.00  0.00           N0.      0
ATOM   2000  H   ASP A 128      69.791  44.929  44.692  1.00  0.00           H0.      0
ATOM   2001  CA  ASP A 128      69.878  46.989  44.115  1.00  0.00           C0.      0
ATOM   2002  HA  ASP A 128      70.287  47.746  44.784  1.00  0.00           H0.      0
ATOM   2003  CB  ASP A 128      70.980  46.610  43.093  1.00  0.00           C0.      0
ATOM   2004  HB2 ASP A 128      70.549  45.845  42.447  1.00  0.00           H0.      0
ATOM   2005  HB3 ASP A 128      71.293  47.409  42.420  1.00  0.00           H0.      0
ATOM   2006  CG  ASP A 128      72.314  46.074  43.672  1.00  0.00           C0.      0
ATOM   2007  OD1 ASP A 128      73.258  45.857  42.807  1.00  0.00           O0.      0
ATOM   2008  OD2 ASP A 128      72.609  45.990  44.851  1.00  0.00           O0.      0
ATOM   2009  C   ASP A 128      68.700  47.736  43.459  1.00  0.00           C0.      0
ATOM   2010  O   ASP A 128      68.905  48.536  42.500  1.00  0.00           O0.      0
ATOM   2011  N   GLY A 129      67.479  47.499  43.839  1.00  0.00           N0.      0
ATOM   2012  H   GLY A 129      67.317  46.833  44.581  1.00  0.00           H0.      0
ATOM   2013  CA  GLY A 129      66.268  48.020  43.221  1.00  0.00           C0.      0
ATOM   2014  HA2 GLY A 129      65.600  48.263  44.048  1.00  0.00           H0.      0
ATOM   2015  HA3 GLY A 129      66.523  48.982  42.776  1.00  0.00           H0.      0
ATOM   2016  C   GLY A 129      65.651  47.265  42.034  1.00  0.00           C0.      0
ATOM   2017  O   GLY A 129      66.190  46.306  41.492  1.00  0.00           O0.      0
ATOM   2018  N   PHE A 130      64.421  47.584  41.669  1.00  0.00           N0.      0
ATOM   2019  H   PHE A 130      63.994  48.284  42.258  1.00  0.00           H0.      0
ATOM   2020  CA  PHE A 130      63.653  47.041  40.501  1.00  0.00           C0.      0
ATOM   2021  HA  PHE A 130      64.063  46.044  40.343  1.00  0.00           H0.      0
ATOM   2022  CB  PHE A 130      62.238  46.785  40.972  1.00  0.00           C0.      0
ATOM   2023  HB2 PHE A 130      61.680  47.717  41.057  1.00  0.00           H0.      0
ATOM   2024  HB3 PHE A 130      61.592  46.258  40.270  1.00  0.00           H0.      0
ATOM   2025  CG  PHE A 130      62.092  46.060  42.259  1.00  0.00           C0.      0
ATOM   2026  CD1 PHE A 130      61.959  46.809  43.479  1.00  0.00           C0.      0
ATOM   2027  HD1 PHE A 130      61.739  47.865  43.520  1.00  0.00           H0.      0
ATOM   2028  CE1 PHE A 130      61.961  46.082  44.674  1.00  0.00           C0.      0
ATOM   2029  HE1 PHE A 130      61.947  46.612  45.616  1.00  0.00           H0.      0
ATOM   2030  CZ  PHE A 130      62.010  44.640  44.730  1.00  0.00           C0.      0
ATOM   2031  HZ  PHE A 130      61.881  44.112  45.663  1.00  0.00           H0.      0
ATOM   2032  CE2 PHE A 130      62.156  43.982  43.523  1.00  0.00           C0.      0
ATOM   2033  HE2 PHE A 130      62.035  42.909  43.499  1.00  0.00           H0.      0
ATOM   2034  CD2 PHE A 130      62.306  44.698  42.334  1.00  0.00           C0.      0
ATOM   2035  HD2 PHE A 130      62.551  44.234  41.390  1.00  0.00           H0.      0
ATOM   2036  C   PHE A 130      63.787  47.929  39.341  1.00  0.00           C0.      0
ATOM   2037  O   PHE A 130      63.507  49.123  39.487  1.00  0.00           O0.      0
ATOM   2038  N   ASP A 131      63.906  47.382  38.093  1.00  0.00           N0.      0
ATOM   2039  H   ASP A 131      64.002  46.377  38.067  1.00  0.00           H0.      0
ATOM   2040  CA  ASP A 131      63.826  47.864  36.707  1.00  0.00           C0.      0
ATOM   2041  HA  ASP A 131      64.690  48.522  36.617  1.00  0.00           H0.      0
ATOM   2042  CB  ASP A 131      64.027  46.726  35.626  1.00  0.00           C0.      0
ATOM   2043  HB2 ASP A 131      63.169  46.055  35.674  1.00  0.00           H0.      0
ATOM   2044  HB3 ASP A 131      64.119  47.172  34.636  1.00  0.00           H0.      0
ATOM   2045  CG  ASP A 131      65.264  45.751  35.914  1.00  0.00           C0.      0
ATOM   2046  OD1 ASP A 131      65.382  44.716  35.193  1.00  0.00           O0.      0
ATOM   2047  OD2 ASP A 131      66.091  46.059  36.804  1.00  0.00           O0.      0
ATOM   2048  C   ASP A 131      62.572  48.598  36.306  1.00  0.00           C0.      0
ATOM   2049  O   ASP A 131      62.544  49.581  35.580  1.00  0.00           O0.      0
ATOM   2050  N   ALA A 132      61.441  48.163  36.898  1.00  0.00           N0.      0
ATOM   2051  H   ALA A 132      61.491  47.376  37.530  1.00  0.00           H0.      0
ATOM   2052  CA  ALA A 132      60.107  48.699  36.825  1.00  0.00           C0.      0
ATOM   2053  HA  ALA A 132      60.306  49.771  36.847  1.00  0.00           H0.      0
ATOM   2054  CB  ALA A 132      59.411  48.196  35.568  1.00  0.00           C0.      0
ATOM   2055  HB1 ALA A 132      59.601  47.126  35.651  1.00  0.00           H0.      0
ATOM   2056  HB2 ALA A 132      58.343  48.379  35.446  1.00  0.00           H0.      0
ATOM   2057  HB3 ALA A 132      59.918  48.646  34.715  1.00  0.00           H0.      0
ATOM   2058  C   ALA A 132      59.456  48.447  38.121  1.00  0.00           C0.      0
ATOM   2059  O   ALA A 132      59.368  47.303  38.632  1.00  0.00           O0.      0
ATOM   2060  N   VAL A 133      58.798  49.492  38.619  1.00  0.00           N0.      0
ATOM   2061  H   VAL A 133      58.976  50.399  38.214  1.00  0.00           H0.      0
ATOM   2062  CA  VAL A 133      57.700  49.362  39.586  1.00  0.00           C0.      0
ATOM   2063  HA  VAL A 133      57.653  48.359  40.010  1.00  0.00           H0.      0
ATOM   2064  CB  VAL A 133      57.889  50.242  40.829  1.00  0.00           C0.      0
ATOM   2065  HB  VAL A 133      57.881  51.310  40.612  1.00  0.00           H0.      0
ATOM   2066  CG1 VAL A 133      56.849  50.109  41.887  1.00  0.00           C0.      0
ATOM   2067 HG11 VAL A 133      55.850  50.319  41.505  1.00  0.00           H0.      0
ATOM   2068 HG12 VAL A 133      56.777  49.050  42.138  1.00  0.00           H0.      0
ATOM   2069 HG13 VAL A 133      57.077  50.629  42.817  1.00  0.00           H0.      0
ATOM   2070  CG2 VAL A 133      59.244  50.004  41.611  1.00  0.00           C0.      0
ATOM   2071 HG21 VAL A 133      59.061  48.994  41.977  1.00  0.00           H0.      0
ATOM   2072 HG22 VAL A 133      60.053  49.947  40.883  1.00  0.00           H0.      0
ATOM   2073 HG23 VAL A 133      59.392  50.650  42.476  1.00  0.00           H0.      0
ATOM   2074  C   VAL A 133      56.331  49.572  38.869  1.00  0.00           C0.      0
ATOM   2075  O   VAL A 133      56.158  50.506  38.084  1.00  0.00           O0.      0
ATOM   2076  N   ILE A 134      55.417  48.664  39.029  1.00  0.00           N0.      0
ATOM   2077  H   ILE A 134      55.635  47.870  39.613  1.00  0.00           H0.      0
ATOM   2078  CA  ILE A 134      54.097  48.621  38.438  1.00  0.00           C0.      0
ATOM   2079  HA  ILE A 134      53.920  49.520  37.848  1.00  0.00           H0.      0
ATOM   2080  CB  ILE A 134      53.981  47.313  37.475  1.00  0.00           C0.      0
ATOM   2081  HB  ILE A 134      54.002  46.405  38.077  1.00  0.00           H0.      0
ATOM   2082  CG2 ILE A 134      52.551  47.294  36.900  1.00  0.00           C0.      0
ATOM   2083 HG21 ILE A 134      51.775  47.263  37.665  1.00  0.00           H0.      0
ATOM   2084 HG22 ILE A 134      52.284  48.238  36.425  1.00  0.00           H0.      0
ATOM   2085 HG23 ILE A 134      52.356  46.512  36.166  1.00  0.00           H0.      0
ATOM   2086  CG1 ILE A 134      54.983  47.229  36.283  1.00  0.00           C0.      0
ATOM   2087 HG12 ILE A 134      54.634  46.359  35.726  1.00  0.00           H0.      0
ATOM   2088 HG13 ILE A 134      54.993  48.123  35.659  1.00  0.00           H0.      0
ATOM   2089  CD1 ILE A 134      56.459  46.843  36.628  1.00  0.00           C0.      0
ATOM   2090 HD11 ILE A 134      57.075  47.651  37.023  1.00  0.00           H0.      0
ATOM   2091 HD12 ILE A 134      56.482  46.116  37.441  1.00  0.00           H0.      0
ATOM   2092 HD13 ILE A 134      56.889  46.399  35.731  1.00  0.00           H0.      0
ATOM   2093  C   ILE A 134      52.987  48.598  39.610  1.00  0.00           C0.      0
ATOM   2094  O   ILE A 134      53.199  47.954  40.631  1.00  0.00           O0.      0
ATOM   2095  N   CYS A 135      51.989  49.440  39.449  1.00  0.00           N0.      0
ATOM   2096  H   CYS A 135      51.980  50.082  38.669  1.00  0.00           H0.      0
ATOM   2097  CA  CYS A 135      50.944  49.547  40.422  1.00  0.00           C0.      0
ATOM   2098  HA  CYS A 135      50.897  48.615  40.986  1.00  0.00           H0.      0
ATOM   2099  CB  CYS A 135      51.357  50.652  41.372  1.00  0.00           C0.      0
ATOM   2100  HB2 CYS A 135      52.334  50.569  41.847  1.00  0.00           H0.      0
ATOM   2101  HB3 CYS A 135      51.333  51.629  40.889  1.00  0.00           H0.      0
ATOM   2102  SG  CYS A 135      50.097  50.590  42.734  1.00  0.00           S0.      0
ATOM   2103  HG  CYS A 135      49.388  51.555  42.141  1.00  0.00           H0.      0
ATOM   2104  C   CYS A 135      49.626  49.898  39.711  1.00  0.00           C0.      0
ATOM   2105  O   CYS A 135      49.609  50.929  39.008  1.00  0.00           O0.      0
ATOM   2106  N   LEU A 136      48.673  48.958  39.648  1.00  0.00           N0.      0
ATOM   2107  H   LEU A 136      48.895  48.116  40.160  1.00  0.00           H0.      0
ATOM   2108  CA  LEU A 136      47.485  48.864  38.745  1.00  0.00           C0.      0
ATOM   2109  HA  LEU A 136      47.438  49.813  38.211  1.00  0.00           H0.      0
ATOM   2110  CB  LEU A 136      47.787  47.705  37.768  1.00  0.00           C0.      0
ATOM   2111  HB2 LEU A 136      48.092  46.855  38.379  1.00  0.00           H0.      0
ATOM   2112  HB3 LEU A 136      46.954  47.476  37.104  1.00  0.00           H0.      0
ATOM   2113  CG  LEU A 136      48.992  47.957  36.843  1.00  0.00           C0.      0
ATOM   2114  HG  LEU A 136      49.867  48.073  37.483  1.00  0.00           H0.      0
ATOM   2115  CD1 LEU A 136      49.189  46.837  35.826  1.00  0.00           C0.      0
ATOM   2116 HD11 LEU A 136      49.660  45.939  36.226  1.00  0.00           H0.      0
ATOM   2117 HD12 LEU A 136      48.294  46.598  35.252  1.00  0.00           H0.      0
ATOM   2118 HD13 LEU A 136      50.040  47.112  35.201  1.00  0.00           H0.      0
ATOM   2119  CD2 LEU A 136      48.715  49.223  36.071  1.00  0.00           C0.      0
ATOM   2120 HD21 LEU A 136      47.697  49.267  35.683  1.00  0.00           H0.      0
ATOM   2121 HD22 LEU A 136      48.758  50.061  36.767  1.00  0.00           H0.      0
ATOM   2122 HD23 LEU A 136      49.407  49.348  35.238  1.00  0.00           H0.      0
ATOM   2123  C   LEU A 136      46.209  48.580  39.451  1.00  0.00           C0.      0
ATOM   2124  O   LEU A 136      46.211  48.046  40.583  1.00  0.00           O0.      0
ATOM   2125  N   GLY A 137      45.142  48.680  38.719  1.00  0.00           N0.      0
ATOM   2126  H   GLY A 137      45.153  49.001  37.762  1.00  0.00           H0.      0
ATOM   2127  CA  GLY A 137      43.770  48.404  39.285  1.00  0.00           C0.      0
ATOM   2128  HA2 GLY A 137      43.193  48.285  38.367  1.00  0.00           H0.      0
ATOM   2129  HA3 GLY A 137      43.758  47.441  39.795  1.00  0.00           H0.      0
ATOM   2130  C   GLY A 137      43.181  49.565  40.083  1.00  0.00           C0.      0
ATOM   2131  O   GLY A 137      42.282  49.349  40.860  1.00  0.00           O0.      0
ATOM   2132  N   ASN A 138      43.735  50.741  39.888  1.00  0.00           N0.      0
ATOM   2133  H   ASN A 138      44.385  50.876  39.127  1.00  0.00           H0.      0
ATOM   2134  CA  ASN A 138      43.418  51.961  40.677  1.00  0.00           C0.      0
ATOM   2135  HA  ASN A 138      44.184  52.656  40.332  1.00  0.00           H0.      0
ATOM   2136  CB  ASN A 138      42.009  52.454  40.347  1.00  0.00           C0.      0
ATOM   2137  HB2 ASN A 138      42.104  52.711  39.291  1.00  0.00           H0.      0
ATOM   2138  HB3 ASN A 138      41.285  51.650  40.478  1.00  0.00           H0.      0
ATOM   2139  CG  ASN A 138      41.527  53.660  41.078  1.00  0.00           C0.      0
ATOM   2140  OD1 ASN A 138      42.187  54.658  41.279  1.00  0.00           O0.      0
ATOM   2141  ND2 ASN A 138      40.254  53.713  41.334  1.00  0.00           N0.      0
ATOM   2142 HD21 ASN A 138      39.835  54.456  41.875  1.00  0.00           H0.      0
ATOM   2143 HD22 ASN A 138      39.591  52.976  41.146  1.00  0.00           H0.      0
ATOM   2144  C   ASN A 138      43.626  51.773  42.165  1.00  0.00           C0.      0
ATOM   2145  O   ASN A 138      42.722  51.771  42.966  1.00  0.00           O0.      0
ATOM   2146  N   SER A 139      44.829  51.342  42.542  1.00  0.00           N0.      0
ATOM   2147  H   SER A 139      45.510  51.459  41.806  1.00  0.00           H0.      0
ATOM   2148  CA  SER A 139      45.252  50.932  43.869  1.00  0.00           C0.      0
ATOM   2149  HA  SER A 139      44.390  50.463  44.343  1.00  0.00           H0.      0
ATOM   2150  CB  SER A 139      46.328  49.902  43.796  1.00  0.00           C0.      0
ATOM   2151  HB2 SER A 139      47.193  50.275  43.248  1.00  0.00           H0.      0
ATOM   2152  HB3 SER A 139      46.609  49.578  44.798  1.00  0.00           H0.      0
ATOM   2153  OG  SER A 139      45.852  48.771  43.187  1.00  0.00           O0.      0
ATOM   2154  HG  SER A 139      46.066  48.740  42.252  1.00  0.00           H0.      0
ATOM   2155  C   SER A 139      45.645  52.078  44.791  1.00  0.00           C0.      0
ATOM   2156  O   SER A 139      45.119  52.231  45.860  1.00  0.00           O0.      0
ATOM   2157  N   PHE A 140      46.666  52.872  44.438  1.00  0.00           N0.      0
ATOM   2158  H   PHE A 140      47.063  52.707  43.524  1.00  0.00           H0.      0
ATOM   2159  CA  PHE A 140      47.308  53.886  45.336  1.00  0.00           C0.      0
ATOM   2160  HA  PHE A 140      47.718  53.396  46.219  1.00  0.00           H0.      0
ATOM   2161  CB  PHE A 140      48.583  54.397  44.614  1.00  0.00           C0.      0
ATOM   2162  HB2 PHE A 140      49.247  53.544  44.474  1.00  0.00           H0.      0
ATOM   2163  HB3 PHE A 140      48.348  54.895  43.673  1.00  0.00           H0.      0
ATOM   2164  CG  PHE A 140      49.366  55.460  45.395  1.00  0.00           C0.      0
ATOM   2165  CD1 PHE A 140      50.586  55.082  46.006  1.00  0.00           C0.      0
ATOM   2166  HD1 PHE A 140      50.889  54.045  46.009  1.00  0.00           H0.      0
ATOM   2167  CE1 PHE A 140      51.357  56.047  46.605  1.00  0.00           C0.      0
ATOM   2168  HE1 PHE A 140      52.280  55.784  47.102  1.00  0.00           H0.      0
ATOM   2169  CZ  PHE A 140      50.988  57.446  46.505  1.00  0.00           C0.      0
ATOM   2170  HZ  PHE A 140      51.619  58.177  46.989  1.00  0.00           H0.      0
ATOM   2171  CE2 PHE A 140      49.821  57.727  45.756  1.00  0.00           C0.      0
ATOM   2172  HE2 PHE A 140      49.489  58.747  45.631  1.00  0.00           H0.      0
ATOM   2173  CD2 PHE A 140      49.023  56.742  45.273  1.00  0.00           C0.      0
ATOM   2174  HD2 PHE A 140      48.104  56.993  44.764  1.00  0.00           H0.      0
ATOM   2175  C   PHE A 140      46.343  55.012  45.877  1.00  0.00           C0.      0
ATOM   2176  O   PHE A 140      46.569  55.744  46.835  1.00  0.00           O0.      0
ATOM   2177  N   ALA A 141      45.171  55.110  45.291  1.00  0.00           N0.      0
ATOM   2178  H   ALA A 141      45.106  54.679  44.379  1.00  0.00           H0.      0
ATOM   2179  CA  ALA A 141      44.035  55.973  45.716  1.00  0.00           C0.      0
ATOM   2180  HA  ALA A 141      44.329  57.003  45.921  1.00  0.00           H0.      0
ATOM   2181  CB  ALA A 141      42.921  56.016  44.661  1.00  0.00           C0.      0
ATOM   2182  HB1 ALA A 141      42.692  54.975  44.430  1.00  0.00           H0.      0
ATOM   2183  HB2 ALA A 141      42.029  56.470  45.093  1.00  0.00           H0.      0
ATOM   2184  HB3 ALA A 141      43.175  56.466  43.701  1.00  0.00           H0.      0
ATOM   2185  C   ALA A 141      43.313  55.554  47.084  1.00  0.00           C0.      0
ATOM   2186  O   ALA A 141      42.343  56.186  47.511  1.00  0.00           O0.      0
ATOM   2187  N   HID A 142      43.673  54.386  47.667  1.00  0.00           N0.      0
ATOM   2188  H   HID A 142      44.432  53.829  47.302  1.00  0.00           H0.      0
ATOM   2189  CA  HID A 142      43.076  53.926  48.923  1.00  0.00           C0.      0
ATOM   2190  HA  HID A 142      42.114  54.437  48.934  1.00  0.00           H0.      0
ATOM   2191  CB  HID A 142      42.884  52.405  49.075  1.00  0.00           C0.      0
ATOM   2192  HB2 HID A 142      43.826  51.869  48.960  1.00  0.00           H0.      0
ATOM   2193  HB3 HID A 142      42.615  52.235  50.117  1.00  0.00           H0.      0
ATOM   2194  CG  HID A 142      41.972  51.719  48.121  1.00  0.00           C0.      0
ATOM   2195  ND1 HID A 142      40.627  51.864  48.080  1.00  0.00           N0.      0
ATOM   2196  HD1 HID A 142      40.074  52.536  48.592  1.00  0.00           H0.      0
ATOM   2197  CE1 HID A 142      40.190  50.994  47.126  1.00  0.00           C0.      0
ATOM   2198  HE1 HID A 142      39.142  51.019  46.863  1.00  0.00           H0.      0
ATOM   2199  NE2 HID A 142      41.217  50.259  46.613  1.00  0.00           N0.      0
ATOM   2200  CD2 HID A 142      42.399  50.767  47.233  1.00  0.00           C0.      0
ATOM   2201  HD2 HID A 142      43.409  50.396  47.146  1.00  0.00           H0.      0
ATOM   2202  C   HID A 142      43.793  54.539  50.190  1.00  0.00           C0.      0
ATOM   2203  O   HID A 142      43.227  54.594  51.240  1.00  0.00           O0.      0
ATOM   2204  N   LEU A 143      45.033  55.016  50.115  1.00  0.00           N0.      0
ATOM   2205  H   LEU A 143      45.503  54.851  49.236  1.00  0.00           H0.      0
ATOM   2206  CA  LEU A 143      45.778  55.635  51.247  1.00  0.00           C0.      0
ATOM   2207  HA  LEU A 143      45.997  54.980  52.091  1.00  0.00           H0.      0
ATOM   2208  CB  LEU A 143      47.197  55.879  50.767  1.00  0.00           C0.      0
ATOM   2209  HB2 LEU A 143      47.660  55.012  50.296  1.00  0.00           H0.      0
ATOM   2210  HB3 LEU A 143      47.296  56.684  50.038  1.00  0.00           H0.      0
ATOM   2211  CG  LEU A 143      48.196  56.225  51.954  1.00  0.00           C0.      0
ATOM   2212  HG  LEU A 143      47.729  57.009  52.550  1.00  0.00           H0.      0
ATOM   2213  CD1 LEU A 143      48.536  55.008  52.851  1.00  0.00           C0.      0
ATOM   2214 HD11 LEU A 143      47.793  54.644  53.560  1.00  0.00           H0.      0
ATOM   2215 HD12 LEU A 143      48.824  54.251  52.121  1.00  0.00           H0.      0
ATOM   2216 HD13 LEU A 143      49.349  55.220  53.545  1.00  0.00           H0.      0
ATOM   2217  CD2 LEU A 143      49.487  56.635  51.202  1.00  0.00           C0.      0
ATOM   2218 HD21 LEU A 143      50.205  56.835  51.998  1.00  0.00           H0.      0
ATOM   2219 HD22 LEU A 143      49.821  55.746  50.666  1.00  0.00           H0.      0
ATOM   2220 HD23 LEU A 143      49.356  57.534  50.600  1.00  0.00           H0.      0
ATOM   2221  C   LEU A 143      45.083  56.927  51.744  1.00  0.00           C0.      0
ATOM   2222  O   LEU A 143      44.745  57.832  50.942  1.00  0.00           O0.      0
ATOM   2223  N   PRO A 144      44.814  57.221  53.052  1.00  0.00           N0.      0
ATOM   2224  CD  PRO A 144      44.972  56.170  54.099  1.00  0.00           C0.      0
ATOM   2225  HD2 PRO A 144      46.008  55.832  54.096  1.00  0.00           H0.      0
ATOM   2226  HD3 PRO A 144      44.428  55.269  53.813  1.00  0.00           H0.      0
ATOM   2227  CG  PRO A 144      44.558  56.805  55.373  1.00  0.00           C0.      0
ATOM   2228  HG2 PRO A 144      45.415  57.332  55.793  1.00  0.00           H0.      0
ATOM   2229  HG3 PRO A 144      44.312  55.994  56.059  1.00  0.00           H0.      0
ATOM   2230  CB  PRO A 144      43.547  57.844  54.921  1.00  0.00           C0.      0
ATOM   2231  HB2 PRO A 144      43.442  58.632  55.667  1.00  0.00           H0.      0
ATOM   2232  HB3 PRO A 144      42.547  57.416  54.843  1.00  0.00           H0.      0
ATOM   2233  CA  PRO A 144      44.014  58.316  53.560  1.00  0.00           C0.      0
ATOM   2234  HA  PRO A 144      43.135  58.448  52.929  1.00  0.00           H0.      0
ATOM   2235  C   PRO A 144      44.729  59.650  53.692  1.00  0.00           C0.      0
ATOM   2236  O   PRO A 144      45.979  59.756  53.935  1.00  0.00           O0.      0
ATOM   2237  N   ASP A 145      43.983  60.698  53.642  1.00  0.00           N0.      0
ATOM   2238  H   ASP A 145      42.987  60.575  53.527  1.00  0.00           H0.      0
ATOM   2239  CA  ASP A 145      44.277  62.064  54.224  1.00  0.00           C0.      0
ATOM   2240  HA  ASP A 145      45.326  62.294  54.406  1.00  0.00           H0.      0
ATOM   2241  CB  ASP A 145      43.787  63.227  53.437  1.00  0.00           C0.      0
ATOM   2242  HB2 ASP A 145      44.387  63.385  52.541  1.00  0.00           H0.      0
ATOM   2243  HB3 ASP A 145      42.781  63.026  53.068  1.00  0.00           H0.      0
ATOM   2244  CG  ASP A 145      43.728  64.604  54.094  1.00  0.00           C0.      0
ATOM   2245  OD1 ASP A 145      42.979  65.506  53.585  1.00  0.00           O0.      0
ATOM   2246  OD2 ASP A 145      44.411  64.831  55.119  1.00  0.00           O0.      0
ATOM   2247  C   ASP A 145      43.636  61.916  55.651  1.00  0.00           C0.      0
ATOM   2248  O   ASP A 145      42.647  61.299  55.897  1.00  0.00           O0.      0
ATOM   2249  N   SER A 146      44.329  62.549  56.578  1.00  0.00           N0.      0
ATOM   2250  H   SER A 146      45.219  62.896  56.251  1.00  0.00           H0.      0
ATOM   2251  CA  SER A 146      43.980  62.680  57.980  1.00  0.00           C0.      0
ATOM   2252  HA  SER A 146      42.910  62.486  58.045  1.00  0.00           H0.      0
ATOM   2253  CB  SER A 146      44.671  61.654  58.852  1.00  0.00           C0.      0
ATOM   2254  HB2 SER A 146      44.451  61.955  59.876  1.00  0.00           H0.      0
ATOM   2255  HB3 SER A 146      44.278  60.680  58.557  1.00  0.00           H0.      0
ATOM   2256  OG  SER A 146      46.108  61.647  58.651  1.00  0.00           O0.      0
ATOM   2257  HG  SER A 146      46.305  60.872  58.121  1.00  0.00           H0.      0
ATOM   2258  C   SER A 146      44.228  64.017  58.712  1.00  0.00           C0.      0
ATOM   2259  O   SER A 146      43.978  64.254  59.949  1.00  0.00           O0.      0
ATOM   2260  N   LYS A 147      44.863  64.925  57.954  1.00  0.00           N0.      0
ATOM   2261  H   LYS A 147      44.898  64.729  56.964  1.00  0.00           H0.      0
ATOM   2262  CA  LYS A 147      45.399  66.276  58.421  1.00  0.00           C0.      0
ATOM   2263  HA  LYS A 147      44.847  66.497  59.334  1.00  0.00           H0.      0
ATOM   2264  CB  LYS A 147      46.876  66.143  58.701  1.00  0.00           C0.      0
ATOM   2265  HB2 LYS A 147      47.375  65.847  57.778  1.00  0.00           H0.      0
ATOM   2266  HB3 LYS A 147      47.285  67.133  58.899  1.00  0.00           H0.      0
ATOM   2267  CG  LYS A 147      47.119  65.252  59.932  1.00  0.00           C0.      0
ATOM   2268  HG2 LYS A 147      46.636  65.558  60.860  1.00  0.00           H0.      0
ATOM   2269  HG3 LYS A 147      46.785  64.242  59.695  1.00  0.00           H0.      0
ATOM   2270  CD  LYS A 147      48.565  65.011  60.279  1.00  0.00           C0.      0
ATOM   2271  HD2 LYS A 147      48.952  65.996  60.540  1.00  0.00           H0.      0
ATOM   2272  HD3 LYS A 147      48.729  64.261  61.052  1.00  0.00           H0.      0
ATOM   2273  CE  LYS A 147      49.442  64.559  59.092  1.00  0.00           C0.      0
ATOM   2274  HE2 LYS A 147      49.461  65.260  58.258  1.00  0.00           H0.      0
ATOM   2275  HE3 LYS A 147      50.456  64.447  59.476  1.00  0.00           H0.      0
ATOM   2276  NZ  LYS A 147      48.896  63.213  58.520  1.00  0.00           N0.      0
ATOM   2277  HZ1 LYS A 147      49.561  62.765  57.906  1.00  0.00           H0.      0
ATOM   2278  HZ2 LYS A 147      48.825  62.540  59.269  1.00  0.00           H0.      0
ATOM   2279  HZ3 LYS A 147      48.040  63.280  57.989  1.00  0.00           H0.      0
ATOM   2280  C   LYS A 147      45.123  67.466  57.392  1.00  0.00           C0.      0
ATOM   2281  O   LYS A 147      45.550  68.537  57.657  1.00  0.00           O0.      0
ATOM   2282  N   GLY A 148      44.537  67.239  56.199  1.00  0.00           N0.      0
ATOM   2283  H   GLY A 148      44.450  66.274  55.913  1.00  0.00           H0.      0
ATOM   2284  CA  GLY A 148      44.201  68.296  55.251  1.00  0.00           C0.      0
ATOM   2285  HA2 GLY A 148      43.286  68.039  54.717  1.00  0.00           H0.      0
ATOM   2286  HA3 GLY A 148      43.996  69.237  55.761  1.00  0.00           H0.      0
ATOM   2287  C   GLY A 148      45.355  68.566  54.290  1.00  0.00           C0.      0
ATOM   2288  O   GLY A 148      45.313  69.460  53.428  1.00  0.00           O0.      0
ATOM   2289  N   ASP A 149      46.403  67.789  54.371  1.00  0.00           N0.      0
ATOM   2290  H   ASP A 149      46.265  67.002  54.989  1.00  0.00           H0.      0
ATOM   2291  CA  ASP A 149      47.692  67.861  53.642  1.00  0.00           C0.      0
ATOM   2292  HA  ASP A 149      47.512  68.288  52.655  1.00  0.00           H0.      0
ATOM   2293  CB  ASP A 149      48.659  68.795  54.363  1.00  0.00           C0.      0
ATOM   2294  HB2 ASP A 149      48.233  69.788  54.224  1.00  0.00           H0.      0
ATOM   2295  HB3 ASP A 149      48.779  68.549  55.418  1.00  0.00           H0.      0
ATOM   2296  CG  ASP A 149      50.026  68.847  53.742  1.00  0.00           C0.      0
ATOM   2297  OD1 ASP A 149      51.076  69.119  54.402  1.00  0.00           O0.      0
ATOM   2298  OD2 ASP A 149      50.088  68.623  52.523  1.00  0.00           O0.      0
ATOM   2299  C   ASP A 149      48.231  66.461  53.315  1.00  0.00           C0.      0
ATOM   2300  O   ASP A 149      48.066  65.592  54.167  1.00  0.00           O0.      0
ATOM   2301  N   GLN A 150      48.719  66.170  52.122  1.00  0.00           N0.      0
ATOM   2302  H   GLN A 150      48.953  66.953  51.528  1.00  0.00           H0.      0
ATOM   2303  CA  GLN A 150      48.984  64.795  51.685  1.00  0.00           C0.      0
ATOM   2304  HA  GLN A 150      48.174  64.264  52.187  1.00  0.00           H0.      0
ATOM   2305  CB  GLN A 150      48.808  64.777  50.149  1.00  0.00           C0.      0
ATOM   2306  HB2 GLN A 150      49.605  65.340  49.663  1.00  0.00           H0.      0
ATOM   2307  HB3 GLN A 150      48.922  63.759  49.774  1.00  0.00           H0.      0
ATOM   2308  CG  GLN A 150      47.474  65.156  49.571  1.00  0.00           C0.      0
ATOM   2309  HG2 GLN A 150      46.707  64.691  50.191  1.00  0.00           H0.      0
ATOM   2310  HG3 GLN A 150      47.360  66.229  49.725  1.00  0.00           H0.      0
ATOM   2311  CD  GLN A 150      47.257  64.998  48.046  1.00  0.00           C0.      0
ATOM   2312  OE1 GLN A 150      48.263  64.959  47.354  1.00  0.00           O0.      0
ATOM   2313  NE2 GLN A 150      45.984  64.934  47.603  1.00  0.00           N0.      0
ATOM   2314 HE21 GLN A 150      45.797  64.859  46.613  1.00  0.00           H0.      0
ATOM   2315 HE22 GLN A 150      45.220  64.697  48.219  1.00  0.00           H0.      0
ATOM   2316  C   GLN A 150      50.263  64.171  52.251  1.00  0.00           C0.      0
ATOM   2317  O   GLN A 150      51.000  63.582  51.491  1.00  0.00           O0.      0
ATOM   2318  N   SER A 151      50.570  64.317  53.498  1.00  0.00           N0.      0
ATOM   2319  H   SER A 151      49.980  64.979  53.982  1.00  0.00           H0.      0
ATOM   2320  CA  SER A 151      51.713  63.934  54.268  1.00  0.00           C0.      0
ATOM   2321  HA  SER A 151      52.580  64.496  53.920  1.00  0.00           H0.      0
ATOM   2322  CB  SER A 151      51.560  64.145  55.807  1.00  0.00           C0.      0
ATOM   2323  HB2 SER A 151      50.641  63.600  56.024  1.00  0.00           H0.      0
ATOM   2324  HB3 SER A 151      52.457  63.748  56.282  1.00  0.00           H0.      0
ATOM   2325  OG  SER A 151      51.460  65.504  56.110  1.00  0.00           O0.      0
ATOM   2326  HG  SER A 151      52.375  65.793  56.072  1.00  0.00           H0.      0
ATOM   2327  C   SER A 151      52.064  62.460  54.146  1.00  0.00           C0.      0
ATOM   2328  O   SER A 151      53.166  62.091  53.785  1.00  0.00           O0.      0
ATOM   2329  N   GLU A 152      51.090  61.571  54.302  1.00  0.00           N0.      0
ATOM   2330  H   GLU A 152      50.108  61.806  54.318  1.00  0.00           H0.      0
ATOM   2331  CA  GLU A 152      51.397  60.101  54.174  1.00  0.00           C0.      0
ATOM   2332  HA  GLU A 152      52.365  59.889  54.628  1.00  0.00           H0.      0
ATOM   2333  CB  GLU A 152      50.372  59.271  54.833  1.00  0.00           C0.      0
ATOM   2334  HB2 GLU A 152      49.374  59.680  54.676  1.00  0.00           H0.      0
ATOM   2335  HB3 GLU A 152      50.463  58.253  54.456  1.00  0.00           H0.      0
ATOM   2336  CG  GLU A 152      50.604  59.327  56.390  1.00  0.00           C0.      0
ATOM   2337  HG2 GLU A 152      49.955  58.595  56.871  1.00  0.00           H0.      0
ATOM   2338  HG3 GLU A 152      51.640  59.034  56.559  1.00  0.00           H0.      0
ATOM   2339  CD  GLU A 152      50.147  60.672  56.937  1.00  0.00           C0.      0
ATOM   2340  OE1 GLU A 152      49.082  61.189  56.546  1.00  0.00           O0.      0
ATOM   2341  OE2 GLU A 152      50.780  61.162  57.890  1.00  0.00           O0.      0
ATOM   2342  C   GLU A 152      51.529  59.611  52.746  1.00  0.00           C0.      0
ATOM   2343  O   GLU A 152      52.243  58.608  52.541  1.00  0.00           O0.      0
ATOM   2344  N   HIE A 153      50.911  60.429  51.796  1.00  0.00           N0.      0
ATOM   2345  H   HIE A 153      50.397  61.257  52.061  1.00  0.00           H0.      0
ATOM   2346  CA  HIE A 153      51.068  60.044  50.436  1.00  0.00           C0.      0
ATOM   2347  HA  HIE A 153      51.011  58.958  50.356  1.00  0.00           H0.      0
ATOM   2348  CB  HIE A 153      50.087  60.845  49.536  1.00  0.00           C0.      0
ATOM   2349  HB2 HIE A 153      50.085  61.890  49.846  1.00  0.00           H0.      0
ATOM   2350  HB3 HIE A 153      50.138  60.680  48.460  1.00  0.00           H0.      0
ATOM   2351  CG  HIE A 153      48.716  60.537  49.916  1.00  0.00           C0.      0
ATOM   2352  ND1 HIE A 153      47.871  61.188  50.832  1.00  0.00           N0.      0
ATOM   2353  CE1 HIE A 153      46.658  60.683  50.696  1.00  0.00           C0.      0
ATOM   2354  HE1 HIE A 153      45.845  60.974  51.345  1.00  0.00           H0.      0
ATOM   2355  NE2 HIE A 153      46.634  59.754  49.773  1.00  0.00           N0.      0
ATOM   2356  HE2 HIE A 153      45.856  59.135  49.597  1.00  0.00           H0.      0
ATOM   2357  CD2 HIE A 153      47.930  59.588  49.317  1.00  0.00           C0.      0
ATOM   2358  HD2 HIE A 153      48.301  58.909  48.564  1.00  0.00           H0.      0
ATOM   2359  C   HIE A 153      52.536  60.317  49.963  1.00  0.00           C0.      0
ATOM   2360  O   HIE A 153      53.158  59.612  49.179  1.00  0.00           O0.      0
ATOM   2361  N   ARG A 154      53.141  61.390  50.523  1.00  0.00           N0.      0
ATOM   2362  H   ARG A 154      52.605  62.077  51.034  1.00  0.00           H0.      0
ATOM   2363  CA  ARG A 154      54.535  61.707  50.258  1.00  0.00           C0.      0
ATOM   2364  HA  ARG A 154      54.700  61.807  49.186  1.00  0.00           H0.      0
ATOM   2365  CB  ARG A 154      54.948  63.039  50.875  1.00  0.00           C0.      0
ATOM   2366  HB2 ARG A 154      54.826  62.998  51.957  1.00  0.00           H0.      0
ATOM   2367  HB3 ARG A 154      55.993  63.189  50.603  1.00  0.00           H0.      0
ATOM   2368  CG  ARG A 154      54.207  64.265  50.218  1.00  0.00           C0.      0
ATOM   2369  HG2 ARG A 154      54.475  64.420  49.173  1.00  0.00           H0.      0
ATOM   2370  HG3 ARG A 154      53.148  64.129  50.435  1.00  0.00           H0.      0
ATOM   2371  CD  ARG A 154      54.705  65.576  50.777  1.00  0.00           C0.      0
ATOM   2372  HD2 ARG A 154      55.794  65.625  50.785  1.00  0.00           H0.      0
ATOM   2373  HD3 ARG A 154      54.459  66.446  50.167  1.00  0.00           H0.      0
ATOM   2374  NE  ARG A 154      54.238  65.916  52.112  1.00  0.00           N0.      0
ATOM   2375  HE  ARG A 154      54.771  65.497  52.861  1.00  0.00           H0.      0
ATOM   2376  CZ  ARG A 154      53.197  66.738  52.467  1.00  0.00           C0.      0
ATOM   2377  NH1 ARG A 154      53.045  67.145  53.696  1.00  0.00           N0.      0
ATOM   2378 HH11 ARG A 154      53.786  66.970  54.360  1.00  0.00           H0.      0
ATOM   2379 HH12 ARG A 154      52.433  67.943  53.785  1.00  0.00           H0.      0
ATOM   2380  NH2 ARG A 154      52.303  67.165  51.586  1.00  0.00           N0.      0
ATOM   2381 HH21 ARG A 154      52.330  66.831  50.633  1.00  0.00           H0.      0
ATOM   2382 HH22 ARG A 154      51.549  67.757  51.906  1.00  0.00           H0.      0
ATOM   2383  C   ARG A 154      55.480  60.634  50.850  1.00  0.00           C0.      0
ATOM   2384  O   ARG A 154      56.342  60.071  50.128  1.00  0.00           O0.      0
ATOM   2385  N   LEU A 155      55.201  60.175  52.053  1.00  0.00           N0.      0
ATOM   2386  H   LEU A 155      54.476  60.689  52.533  1.00  0.00           H0.      0
ATOM   2387  CA  LEU A 155      55.973  59.105  52.741  1.00  0.00           C0.      0
ATOM   2388  HA  LEU A 155      57.024  59.380  52.823  1.00  0.00           H0.      0
ATOM   2389  CB  LEU A 155      55.479  59.057  54.134  1.00  0.00           C0.      0
ATOM   2390  HB2 LEU A 155      55.699  60.039  54.554  1.00  0.00           H0.      0
ATOM   2391  HB3 LEU A 155      54.409  58.848  54.103  1.00  0.00           H0.      0
ATOM   2392  CG  LEU A 155      56.078  57.981  55.096  1.00  0.00           C0.      0
ATOM   2393  HG  LEU A 155      55.731  57.006  54.754  1.00  0.00           H0.      0
ATOM   2394  CD1 LEU A 155      57.569  57.835  55.087  1.00  0.00           C0.      0
ATOM   2395 HD11 LEU A 155      57.993  58.722  55.557  1.00  0.00           H0.      0
ATOM   2396 HD12 LEU A 155      58.007  56.965  55.576  1.00  0.00           H0.      0
ATOM   2397 HD13 LEU A 155      57.831  57.789  54.030  1.00  0.00           H0.      0
ATOM   2398  CD2 LEU A 155      55.572  58.319  56.638  1.00  0.00           C0.      0
ATOM   2399 HD21 LEU A 155      56.047  57.675  57.377  1.00  0.00           H0.      0
ATOM   2400 HD22 LEU A 155      55.597  59.381  56.882  1.00  0.00           H0.      0
ATOM   2401 HD23 LEU A 155      54.501  58.163  56.767  1.00  0.00           H0.      0
ATOM   2402  C   LEU A 155      55.861  57.772  51.917  1.00  0.00           C0.      0
ATOM   2403  O   LEU A 155      56.867  57.082  51.644  1.00  0.00           O0.      0
ATOM   2404  N   ALA A 156      54.617  57.399  51.518  1.00  0.00           N0.      0
ATOM   2405  H   ALA A 156      53.799  57.884  51.859  1.00  0.00           H0.      0
ATOM   2406  CA  ALA A 156      54.397  56.276  50.596  1.00  0.00           C0.      0
ATOM   2407  HA  ALA A 156      54.788  55.340  50.992  1.00  0.00           H0.      0
ATOM   2408  CB  ALA A 156      52.866  56.084  50.304  1.00  0.00           C0.      0
ATOM   2409  HB1 ALA A 156      52.360  57.042  50.189  1.00  0.00           H0.      0
ATOM   2410  HB2 ALA A 156      52.643  55.556  49.376  1.00  0.00           H0.      0
ATOM   2411  HB3 ALA A 156      52.403  55.587  51.156  1.00  0.00           H0.      0
ATOM   2412  C   ALA A 156      55.156  56.416  49.209  1.00  0.00           C0.      0
ATOM   2413  O   ALA A 156      55.857  55.516  48.782  1.00  0.00           O0.      0
ATOM   2414  N   LEU A 157      54.905  57.514  48.475  1.00  0.00           N0.      0
ATOM   2415  H   LEU A 157      54.243  58.179  48.848  1.00  0.00           H0.      0
ATOM   2416  CA  LEU A 157      55.463  57.560  47.139  1.00  0.00           C0.      0
ATOM   2417  HA  LEU A 157      55.305  56.560  46.736  1.00  0.00           H0.      0
ATOM   2418  CB  LEU A 157      54.702  58.560  46.228  1.00  0.00           C0.      0
ATOM   2419  HB2 LEU A 157      53.667  58.260  46.392  1.00  0.00           H0.      0
ATOM   2420  HB3 LEU A 157      54.891  59.564  46.608  1.00  0.00           H0.      0
ATOM   2421  CG  LEU A 157      55.065  58.597  44.757  1.00  0.00           C0.      0
ATOM   2422  HG  LEU A 157      56.147  58.660  44.636  1.00  0.00           H0.      0
ATOM   2423  CD1 LEU A 157      54.710  57.246  44.116  1.00  0.00           C0.      0
ATOM   2424 HD11 LEU A 157      54.970  57.259  43.057  1.00  0.00           H0.      0
ATOM   2425 HD12 LEU A 157      55.185  56.376  44.569  1.00  0.00           H0.      0
ATOM   2426 HD13 LEU A 157      53.635  57.075  44.181  1.00  0.00           H0.      0
ATOM   2427  CD2 LEU A 157      54.328  59.749  44.000  1.00  0.00           C0.      0
ATOM   2428 HD21 LEU A 157      54.722  59.719  42.984  1.00  0.00           H0.      0
ATOM   2429 HD22 LEU A 157      53.244  59.660  44.068  1.00  0.00           H0.      0
ATOM   2430 HD23 LEU A 157      54.625  60.699  44.443  1.00  0.00           H0.      0
ATOM   2431  C   LEU A 157      57.002  57.673  47.177  1.00  0.00           C0.      0
ATOM   2432  O   LEU A 157      57.638  57.209  46.265  1.00  0.00           O0.      0
ATOM   2433  N   LYS A 158      57.581  58.278  48.225  1.00  0.00           N0.      0
ATOM   2434  H   LYS A 158      57.020  58.739  48.927  1.00  0.00           H0.      0
ATOM   2435  CA  LYS A 158      59.032  58.217  48.528  1.00  0.00           C0.      0
ATOM   2436  HA  LYS A 158      59.583  58.485  47.627  1.00  0.00           H0.      0
ATOM   2437  CB  LYS A 158      59.376  59.215  49.690  1.00  0.00           C0.      0
ATOM   2438  HB2 LYS A 158      58.806  59.099  50.611  1.00  0.00           H0.      0
ATOM   2439  HB3 LYS A 158      60.431  59.095  49.940  1.00  0.00           H0.      0
ATOM   2440  CG  LYS A 158      59.338  60.727  49.120  1.00  0.00           C0.      0
ATOM   2441  HG2 LYS A 158      59.934  60.833  48.213  1.00  0.00           H0.      0
ATOM   2442  HG3 LYS A 158      58.328  60.978  48.793  1.00  0.00           H0.      0
ATOM   2443  CD  LYS A 158      59.756  61.804  50.224  1.00  0.00           C0.      0
ATOM   2444  HD2 LYS A 158      59.224  61.709  51.171  1.00  0.00           H0.      0
ATOM   2445  HD3 LYS A 158      60.835  61.777  50.374  1.00  0.00           H0.      0
ATOM   2446  CE  LYS A 158      59.418  63.182  49.609  1.00  0.00           C0.      0
ATOM   2447  HE2 LYS A 158      59.771  63.094  48.581  1.00  0.00           H0.      0
ATOM   2448  HE3 LYS A 158      58.333  63.233  49.521  1.00  0.00           H0.      0
ATOM   2449  NZ  LYS A 158      59.974  64.380  50.324  1.00  0.00           N0.      0
ATOM   2450  HZ1 LYS A 158      60.951  64.300  50.568  1.00  0.00           H0.      0
ATOM   2451  HZ2 LYS A 158      59.853  65.255  49.835  1.00  0.00           H0.      0
ATOM   2452  HZ3 LYS A 158      59.512  64.447  51.220  1.00  0.00           H0.      0
ATOM   2453  C   LYS A 158      59.440  56.761  48.851  1.00  0.00           C0.      0
ATOM   2454  O   LYS A 158      60.405  56.272  48.274  1.00  0.00           O0.      0
ATOM   2455  N   ASN A 159      58.666  56.008  49.635  1.00  0.00           N0.      0
ATOM   2456  H   ASN A 159      57.943  56.433  50.198  1.00  0.00           H0.      0
ATOM   2457  CA  ASN A 159      58.929  54.544  49.747  1.00  0.00           C0.      0
ATOM   2458  HA  ASN A 159      59.962  54.533  50.095  1.00  0.00           H0.      0
ATOM   2459  CB  ASN A 159      58.061  53.789  50.805  1.00  0.00           C0.      0
ATOM   2460  HB2 ASN A 159      57.079  54.257  50.741  1.00  0.00           H0.      0
ATOM   2461  HB3 ASN A 159      57.868  52.767  50.477  1.00  0.00           H0.      0
ATOM   2462  CG  ASN A 159      58.655  53.834  52.192  1.00  0.00           C0.      0
ATOM   2463  OD1 ASN A 159      59.334  52.911  52.677  1.00  0.00           O0.      0
ATOM   2464  ND2 ASN A 159      58.479  54.963  52.882  1.00  0.00           N0.      0
ATOM   2465 HD21 ASN A 159      58.784  54.957  53.845  1.00  0.00           H0.      0
ATOM   2466 HD22 ASN A 159      58.041  55.722  52.380  1.00  0.00           H0.      0
ATOM   2467  C   ASN A 159      58.923  53.783  48.480  1.00  0.00           C0.      0
ATOM   2468  O   ASN A 159      59.877  53.122  48.149  1.00  0.00           O0.      0
ATOM   2469  N   ILE A 160      57.903  53.941  47.591  1.00  0.00           N0.      0
ATOM   2470  H   ILE A 160      57.114  54.479  47.918  1.00  0.00           H0.      0
ATOM   2471  CA  ILE A 160      57.856  53.489  46.171  1.00  0.00           C0.      0
ATOM   2472  HA  ILE A 160      57.870  52.401  46.235  1.00  0.00           H0.      0
ATOM   2473  CB  ILE A 160      56.554  53.950  45.415  1.00  0.00           C0.      0
ATOM   2474  HB  ILE A 160      56.626  55.037  45.417  1.00  0.00           H0.      0
ATOM   2475  CG2 ILE A 160      56.650  53.519  43.981  1.00  0.00           C0.      0
ATOM   2476 HG21 ILE A 160      57.362  54.193  43.505  1.00  0.00           H0.      0
ATOM   2477 HG22 ILE A 160      56.803  52.452  43.825  1.00  0.00           H0.      0
ATOM   2478 HG23 ILE A 160      55.737  53.889  43.514  1.00  0.00           H0.      0
ATOM   2479  CG1 ILE A 160      55.372  53.331  46.247  1.00  0.00           C0.      0
ATOM   2480 HG12 ILE A 160      55.570  52.263  46.348  1.00  0.00           H0.      0
ATOM   2481 HG13 ILE A 160      55.457  53.614  47.296  1.00  0.00           H0.      0
ATOM   2482  CD1 ILE A 160      53.920  53.619  45.741  1.00  0.00           C0.      0
ATOM   2483 HD11 ILE A 160      53.811  54.687  45.926  1.00  0.00           H0.      0
ATOM   2484 HD12 ILE A 160      53.768  53.404  44.683  1.00  0.00           H0.      0
ATOM   2485 HD13 ILE A 160      53.257  53.072  46.412  1.00  0.00           H0.      0
ATOM   2486  C   ILE A 160      59.042  53.856  45.279  1.00  0.00           C0.      0
ATOM   2487  O   ILE A 160      59.614  53.045  44.540  1.00  0.00           O0.      0
ATOM   2488  N   ALA A 161      59.487  55.127  45.415  1.00  0.00           N0.      0
ATOM   2489  H   ALA A 161      58.962  55.686  46.072  1.00  0.00           H0.      0
ATOM   2490  CA  ALA A 161      60.678  55.635  44.677  1.00  0.00           C0.      0
ATOM   2491  HA  ALA A 161      60.449  55.628  43.611  1.00  0.00           H0.      0
ATOM   2492  CB  ALA A 161      60.830  57.155  44.972  1.00  0.00           C0.      0
ATOM   2493  HB1 ALA A 161      61.036  57.132  46.042  1.00  0.00           H0.      0
ATOM   2494  HB2 ALA A 161      61.767  57.430  44.488  1.00  0.00           H0.      0
ATOM   2495  HB3 ALA A 161      59.973  57.778  44.718  1.00  0.00           H0.      0
ATOM   2496  C   ALA A 161      61.978  54.952  45.023  1.00  0.00           C0.      0
ATOM   2497  O   ALA A 161      62.885  54.893  44.229  1.00  0.00           O0.      0
ATOM   2498  N   SER A 162      62.055  54.475  46.271  1.00  0.00           N0.      0
ATOM   2499  H   SER A 162      61.218  54.563  46.829  1.00  0.00           H0.      0
ATOM   2500  CA  SER A 162      63.204  53.658  46.692  1.00  0.00           C0.      0
ATOM   2501  HA  SER A 162      64.132  54.167  46.431  1.00  0.00           H0.      0
ATOM   2502  CB  SER A 162      63.081  53.535  48.255  1.00  0.00           C0.      0
ATOM   2503  HB2 SER A 162      63.177  54.546  48.648  1.00  0.00           H0.      0
ATOM   2504  HB3 SER A 162      62.113  53.200  48.628  1.00  0.00           H0.      0
ATOM   2505  OG  SER A 162      64.124  52.797  48.890  1.00  0.00           O0.      0
ATOM   2506  HG  SER A 162      63.755  52.533  49.736  1.00  0.00           H0.      0
ATOM   2507  C   SER A 162      63.290  52.321  46.091  1.00  0.00           C0.      0
ATOM   2508  O   SER A 162      64.352  51.796  45.852  1.00  0.00           O0.      0
ATOM   2509  N   MET A 163      62.108  51.753  45.842  1.00  0.00           N0.      0
ATOM   2510  H   MET A 163      61.266  52.167  46.216  1.00  0.00           H0.      0
ATOM   2511  CA  MET A 163      61.971  50.444  45.170  1.00  0.00           C0.      0
ATOM   2512  HA  MET A 163      62.556  49.666  45.660  1.00  0.00           H0.      0
ATOM   2513  CB  MET A 163      60.498  49.926  45.201  1.00  0.00           C0.      0
ATOM   2514  HB2 MET A 163      59.895  50.671  44.682  1.00  0.00           H0.      0
ATOM   2515  HB3 MET A 163      60.323  49.070  44.550  1.00  0.00           H0.      0
ATOM   2516  CG  MET A 163      59.865  49.821  46.585  1.00  0.00           C0.      0
ATOM   2517  HG2 MET A 163      59.626  50.820  46.949  1.00  0.00           H0.      0
ATOM   2518  HG3 MET A 163      58.924  49.278  46.497  1.00  0.00           H0.      0
ATOM   2519  SD  MET A 163      60.968  48.960  47.776  1.00  0.00           S0.      0
ATOM   2520  CE  MET A 163      61.709  50.341  48.636  1.00  0.00           C0.      0
ATOM   2521  HE1 MET A 163      61.872  50.062  49.677  1.00  0.00           H0.      0
ATOM   2522  HE2 MET A 163      62.645  50.708  48.213  1.00  0.00           H0.      0
ATOM   2523  HE3 MET A 163      61.027  51.176  48.796  1.00  0.00           H0.      0
ATOM   2524  C   MET A 163      62.380  50.595  43.727  1.00  0.00           C0.      0
ATOM   2525  O   MET A 163      62.986  49.762  43.166  1.00  0.00           O0.      0
ATOM   2526  N   VAL A 164      62.053  51.723  43.092  1.00  0.00           N0.      0
ATOM   2527  H   VAL A 164      61.482  52.393  43.586  1.00  0.00           H0.      0
ATOM   2528  CA  VAL A 164      62.486  51.905  41.685  1.00  0.00           C0.      0
ATOM   2529  HA  VAL A 164      62.269  50.963  41.180  1.00  0.00           H0.      0
ATOM   2530  CB  VAL A 164      61.831  53.180  41.067  1.00  0.00           C0.      0
ATOM   2531  HB  VAL A 164      62.115  54.036  41.679  1.00  0.00           H0.      0
ATOM   2532  CG1 VAL A 164      62.305  53.482  39.687  1.00  0.00           C0.      0
ATOM   2533 HG11 VAL A 164      62.007  54.505  39.458  1.00  0.00           H0.      0
ATOM   2534 HG12 VAL A 164      63.393  53.531  39.675  1.00  0.00           H0.      0
ATOM   2535 HG13 VAL A 164      61.935  52.752  38.967  1.00  0.00           H0.      0
ATOM   2536  CG2 VAL A 164      60.324  53.117  41.086  1.00  0.00           C0.      0
ATOM   2537 HG21 VAL A 164      59.919  52.974  42.088  1.00  0.00           H0.      0
ATOM   2538 HG22 VAL A 164      59.999  54.069  40.667  1.00  0.00           H0.      0
ATOM   2539 HG23 VAL A 164      60.066  52.378  40.327  1.00  0.00           H0.      0
ATOM   2540  C   VAL A 164      63.980  52.048  41.606  1.00  0.00           C0.      0
ATOM   2541  O   VAL A 164      64.581  52.953  42.164  1.00  0.00           O0.      0
ATOM   2542  N   ARG A 165      64.624  51.265  40.766  1.00  0.00           N0.      0
ATOM   2543  H   ARG A 165      64.096  50.622  40.194  1.00  0.00           H0.      0
ATOM   2544  CA  ARG A 165      66.097  51.317  40.348  1.00  0.00           C0.      0
ATOM   2545  HA  ARG A 165      66.610  51.503  41.291  1.00  0.00           H0.      0
ATOM   2546  CB  ARG A 165      66.566  50.108  39.498  1.00  0.00           C0.      0
ATOM   2547  HB2 ARG A 165      66.166  49.204  39.957  1.00  0.00           H0.      0
ATOM   2548  HB3 ARG A 165      65.962  50.095  38.591  1.00  0.00           H0.      0
ATOM   2549  CG  ARG A 165      68.050  49.945  39.222  1.00  0.00           C0.      0
ATOM   2550  HG2 ARG A 165      68.423  50.844  38.729  1.00  0.00           H0.      0
ATOM   2551  HG3 ARG A 165      68.538  49.778  40.182  1.00  0.00           H0.      0
ATOM   2552  CD  ARG A 165      68.380  48.747  38.306  1.00  0.00           C0.      0
ATOM   2553  HD2 ARG A 165      68.247  49.077  37.275  1.00  0.00           H0.      0
ATOM   2554  HD3 ARG A 165      69.467  48.659  38.321  1.00  0.00           H0.      0
ATOM   2555  NE  ARG A 165      67.791  47.487  38.509  1.00  0.00           N0.      0
ATOM   2556  HE  ARG A 165      66.938  47.143  38.093  1.00  0.00           H0.      0
ATOM   2557  CZ  ARG A 165      68.350  46.503  39.112  1.00  0.00           C0.      0
ATOM   2558  NH1 ARG A 165      67.826  45.351  39.020  1.00  0.00           N0.      0
ATOM   2559 HH11 ARG A 165      67.104  45.236  38.322  1.00  0.00           H0.      0
ATOM   2560 HH12 ARG A 165      68.427  44.595  39.315  1.00  0.00           H0.      0
ATOM   2561  NH2 ARG A 165      69.439  46.531  39.712  1.00  0.00           N0.      0
ATOM   2562 HH21 ARG A 165      69.944  47.399  39.825  1.00  0.00           H0.      0
ATOM   2563 HH22 ARG A 165      69.757  45.660  40.111  1.00  0.00           H0.      0
ATOM   2564  C   ARG A 165      66.460  52.574  39.627  1.00  0.00           C0.      0
ATOM   2565  O   ARG A 165      65.672  52.918  38.780  1.00  0.00           O0.      0
ATOM   2566  N   PRO A 166      67.692  53.209  39.686  1.00  0.00           N0.      0
ATOM   2567  CD  PRO A 166      68.731  53.131  40.776  1.00  0.00           C0.      0
ATOM   2568  HD2 PRO A 166      69.235  52.165  40.762  1.00  0.00           H0.      0
ATOM   2569  HD3 PRO A 166      68.240  53.185  41.748  1.00  0.00           H0.      0
ATOM   2570  CG  PRO A 166      69.709  54.219  40.574  1.00  0.00           C0.      0
ATOM   2571  HG2 PRO A 166      70.708  53.882  40.851  1.00  0.00           H0.      0
ATOM   2572  HG3 PRO A 166      69.398  55.009  41.258  1.00  0.00           H0.      0
ATOM   2573  CB  PRO A 166      69.593  54.521  39.098  1.00  0.00           C0.      0
ATOM   2574  HB2 PRO A 166      70.213  53.865  38.487  1.00  0.00           H0.      0
ATOM   2575  HB3 PRO A 166      69.883  55.551  38.890  1.00  0.00           H0.      0
ATOM   2576  CA  PRO A 166      68.174  54.230  38.767  1.00  0.00           C0.      0
ATOM   2577  HA  PRO A 166      67.513  55.095  38.832  1.00  0.00           H0.      0
ATOM   2578  C   PRO A 166      68.021  53.856  37.243  1.00  0.00           C0.      0
ATOM   2579  O   PRO A 166      68.098  52.703  36.848  1.00  0.00           O0.      0
ATOM   2580  N   GLY A 167      67.723  54.853  36.371  1.00  0.00           N0.      0
ATOM   2581  H   GLY A 167      67.645  55.796  36.726  1.00  0.00           H0.      0
ATOM   2582  CA  GLY A 167      67.294  54.555  35.022  1.00  0.00           C0.      0
ATOM   2583  HA2 GLY A 167      67.200  55.532  34.547  1.00  0.00           H0.      0
ATOM   2584  HA3 GLY A 167      68.142  54.014  34.604  1.00  0.00           H0.      0
ATOM   2585  C   GLY A 167      65.968  53.776  34.795  1.00  0.00           C0.      0
ATOM   2586  O   GLY A 167      65.563  53.641  33.663  1.00  0.00           O0.      0
ATOM   2587  N   GLY A 168      65.389  53.154  35.823  1.00  0.00           N0.      0
ATOM   2588  H   GLY A 168      65.765  53.170  36.760  1.00  0.00           H0.      0
ATOM   2589  CA  GLY A 168      64.230  52.274  35.769  1.00  0.00           C0.      0
ATOM   2590  HA2 GLY A 168      64.278  51.649  34.877  1.00  0.00           H0.      0
ATOM   2591  HA3 GLY A 168      64.208  51.622  36.642  1.00  0.00           H0.      0
ATOM   2592  C   GLY A 168      62.901  53.021  35.866  1.00  0.00           C0.      0
ATOM   2593  O   GLY A 168      62.904  54.260  36.148  1.00  0.00           O0.      0
ATOM   2594  N   LEU A 169      61.729  52.370  35.719  1.00  0.00           N0.      0
ATOM   2595  H   LEU A 169      61.792  51.379  35.532  1.00  0.00           H0.      0
ATOM   2596  CA  LEU A 169      60.406  52.972  35.585  1.00  0.00           C0.      0
ATOM   2597  HA  LEU A 169      60.622  54.014  35.346  1.00  0.00           H0.      0
ATOM   2598  CB  LEU A 169      59.438  52.425  34.575  1.00  0.00           C0.      0
ATOM   2599  HB2 LEU A 169      59.215  51.396  34.859  1.00  0.00           H0.      0
ATOM   2600  HB3 LEU A 169      58.591  53.100  34.454  1.00  0.00           H0.      0
ATOM   2601  CG  LEU A 169      59.847  52.430  33.084  1.00  0.00           C0.      0
ATOM   2602  HG  LEU A 169      60.765  51.845  33.045  1.00  0.00           H0.      0
ATOM   2603  CD1 LEU A 169      58.673  51.750  32.345  1.00  0.00           C0.      0
ATOM   2604 HD11 LEU A 169      57.789  52.349  32.566  1.00  0.00           H0.      0
ATOM   2605 HD12 LEU A 169      58.837  51.878  31.275  1.00  0.00           H0.      0
ATOM   2606 HD13 LEU A 169      58.487  50.747  32.728  1.00  0.00           H0.      0
ATOM   2607  CD2 LEU A 169      60.118  53.804  32.430  1.00  0.00           C0.      0
ATOM   2608 HD21 LEU A 169      60.149  53.711  31.345  1.00  0.00           H0.      0
ATOM   2609 HD22 LEU A 169      59.334  54.493  32.746  1.00  0.00           H0.      0
ATOM   2610 HD23 LEU A 169      61.111  54.162  32.701  1.00  0.00           H0.      0
ATOM   2611  C   LEU A 169      59.636  52.909  36.920  1.00  0.00           C0.      0
ATOM   2612  O   LEU A 169      59.799  52.011  37.709  1.00  0.00           O0.      0
ATOM   2613  N   LEU A 170      58.789  53.857  37.224  1.00  0.00           N0.      0
ATOM   2614  H   LEU A 170      58.815  54.644  36.593  1.00  0.00           H0.      0
ATOM   2615  CA  LEU A 170      57.624  53.830  38.070  1.00  0.00           C0.      0
ATOM   2616  HA  LEU A 170      57.628  52.908  38.650  1.00  0.00           H0.      0
ATOM   2617  CB  LEU A 170      57.619  54.988  39.013  1.00  0.00           C0.      0
ATOM   2618  HB2 LEU A 170      58.254  54.780  39.874  1.00  0.00           H0.      0
ATOM   2619  HB3 LEU A 170      57.779  55.928  38.485  1.00  0.00           H0.      0
ATOM   2620  CG  LEU A 170      56.251  54.993  39.705  1.00  0.00           C0.      0
ATOM   2621  HG  LEU A 170      55.475  54.944  38.941  1.00  0.00           H0.      0
ATOM   2622  CD1 LEU A 170      56.076  53.776  40.593  1.00  0.00           C0.      0
ATOM   2623 HD11 LEU A 170      55.135  53.935  41.120  1.00  0.00           H0.      0
ATOM   2624 HD12 LEU A 170      56.119  52.863  39.999  1.00  0.00           H0.      0
ATOM   2625 HD13 LEU A 170      56.940  53.791  41.257  1.00  0.00           H0.      0
ATOM   2626  CD2 LEU A 170      56.063  56.316  40.493  1.00  0.00           C0.      0
ATOM   2627 HD21 LEU A 170      56.805  56.336  41.292  1.00  0.00           H0.      0
ATOM   2628 HD22 LEU A 170      56.319  57.193  39.898  1.00  0.00           H0.      0
ATOM   2629 HD23 LEU A 170      55.059  56.288  40.914  1.00  0.00           H0.      0
ATOM   2630  C   LEU A 170      56.519  53.838  37.018  1.00  0.00           C0.      0
ATOM   2631  O   LEU A 170      56.500  54.781  36.185  1.00  0.00           O0.      0
ATOM   2632  N   VAL A 171      55.529  53.000  37.130  1.00  0.00           N0.      0
ATOM   2633  H   VAL A 171      55.643  52.217  37.757  1.00  0.00           H0.      0
ATOM   2634  CA  VAL A 171      54.201  53.003  36.581  1.00  0.00           C0.      0
ATOM   2635  HA  VAL A 171      53.914  53.937  36.097  1.00  0.00           H0.      0
ATOM   2636  CB  VAL A 171      53.978  51.916  35.483  1.00  0.00           C0.      0
ATOM   2637  HB  VAL A 171      54.007  50.906  35.893  1.00  0.00           H0.      0
ATOM   2638  CG1 VAL A 171      52.655  52.133  34.674  1.00  0.00           C0.      0
ATOM   2639 HG11 VAL A 171      52.749  53.120  34.223  1.00  0.00           H0.      0
ATOM   2640 HG12 VAL A 171      52.430  51.335  33.966  1.00  0.00           H0.      0
ATOM   2641 HG13 VAL A 171      51.824  52.136  35.380  1.00  0.00           H0.      0
ATOM   2642  CG2 VAL A 171      55.128  51.751  34.448  1.00  0.00           C0.      0
ATOM   2643 HG21 VAL A 171      55.394  52.620  33.846  1.00  0.00           H0.      0
ATOM   2644 HG22 VAL A 171      56.045  51.340  34.871  1.00  0.00           H0.      0
ATOM   2645 HG23 VAL A 171      54.778  51.008  33.732  1.00  0.00           H0.      0
ATOM   2646  C   VAL A 171      53.108  52.922  37.622  1.00  0.00           C0.      0
ATOM   2647  O   VAL A 171      53.165  52.014  38.437  1.00  0.00           O0.      0
ATOM   2648  N   ILE A 172      52.255  53.958  37.707  1.00  0.00           N0.      0
ATOM   2649  H   ILE A 172      52.379  54.700  37.033  1.00  0.00           H0.      0
ATOM   2650  CA  ILE A 172      51.245  54.058  38.789  1.00  0.00           C0.      0
ATOM   2651  HA  ILE A 172      50.971  53.084  39.193  1.00  0.00           H0.      0
ATOM   2652  CB  ILE A 172      51.894  54.788  39.970  1.00  0.00           C0.      0
ATOM   2653  HB  ILE A 172      52.772  54.221  40.278  1.00  0.00           H0.      0
ATOM   2654  CG2 ILE A 172      52.337  56.259  39.589  1.00  0.00           C0.      0
ATOM   2655 HG21 ILE A 172      51.461  56.907  39.612  1.00  0.00           H0.      0
ATOM   2656 HG22 ILE A 172      52.884  56.753  40.393  1.00  0.00           H0.      0
ATOM   2657 HG23 ILE A 172      52.843  56.145  38.630  1.00  0.00           H0.      0
ATOM   2658  CG1 ILE A 172      50.924  54.856  41.128  1.00  0.00           C0.      0
ATOM   2659 HG12 ILE A 172      50.203  55.667  41.027  1.00  0.00           H0.      0
ATOM   2660 HG13 ILE A 172      50.348  53.937  41.229  1.00  0.00           H0.      0
ATOM   2661  CD1 ILE A 172      51.646  54.997  42.470  1.00  0.00           C0.      0
ATOM   2662 HD11 ILE A 172      52.175  54.081  42.733  1.00  0.00           H0.      0
ATOM   2663 HD12 ILE A 172      52.329  55.847  42.441  1.00  0.00           H0.      0
ATOM   2664 HD13 ILE A 172      50.927  55.181  43.267  1.00  0.00           H0.      0
ATOM   2665  C   ILE A 172      49.906  54.659  38.238  1.00  0.00           C0.      0
ATOM   2666  O   ILE A 172      49.827  55.695  37.559  1.00  0.00           O0.      0
ATOM   2667  N   ASP A 173      48.834  54.107  38.702  1.00  0.00           N0.      0
ATOM   2668  H   ASP A 173      48.938  53.235  39.201  1.00  0.00           H0.      0
ATOM   2669  CA  ASP A 173      47.525  54.480  38.235  1.00  0.00           C0.      0
ATOM   2670  HA  ASP A 173      47.570  55.269  37.484  1.00  0.00           H0.      0
ATOM   2671  CB  ASP A 173      46.947  53.312  37.412  1.00  0.00           C0.      0
ATOM   2672  HB2 ASP A 173      46.173  53.711  36.756  1.00  0.00           H0.      0
ATOM   2673  HB3 ASP A 173      47.690  52.804  36.798  1.00  0.00           H0.      0
ATOM   2674  CG  ASP A 173      46.340  52.132  38.188  1.00  0.00           C0.      0
ATOM   2675  OD1 ASP A 173      45.638  51.322  37.519  1.00  0.00           O0.      0
ATOM   2676  OD2 ASP A 173      46.481  52.016  39.424  1.00  0.00           O0.      0
ATOM   2677  C   ASP A 173      46.556  55.113  39.214  1.00  0.00           C0.      0
ATOM   2678  O   ASP A 173      46.683  54.865  40.416  1.00  0.00           O0.      0
ATOM   2679  N   HIE A 174      45.494  55.867  38.692  1.00  0.00           N0.      0
ATOM   2680  H   HIE A 174      45.584  55.950  37.689  1.00  0.00           H0.      0
ATOM   2681  CA  HIE A 174      44.462  56.532  39.525  1.00  0.00           C0.      0
ATOM   2682  HA  HIE A 174      44.082  55.756  40.189  1.00  0.00           H0.      0
ATOM   2683  CB  HIE A 174      44.935  57.705  40.409  1.00  0.00           C0.      0
ATOM   2684  HB2 HIE A 174      44.088  57.946  41.052  1.00  0.00           H0.      0
ATOM   2685  HB3 HIE A 174      45.756  57.407  41.062  1.00  0.00           H0.      0
ATOM   2686  CG  HIE A 174      45.361  58.949  39.612  1.00  0.00           C0.      0
ATOM   2687  ND1 HIE A 174      44.539  60.069  39.424  1.00  0.00           N0.      0
ATOM   2688  CE1 HIE A 174      45.275  60.894  38.563  1.00  0.00           C0.      0
ATOM   2689  HE1 HIE A 174      44.946  61.877  38.263  1.00  0.00           H0.      0
ATOM   2690  NE2 HIE A 174      46.537  60.367  38.403  1.00  0.00           N0.      0
ATOM   2691  HE2 HIE A 174      47.328  60.754  37.909  1.00  0.00           H0.      0
ATOM   2692  CD2 HIE A 174      46.627  59.158  39.005  1.00  0.00           C0.      0
ATOM   2693  HD2 HIE A 174      47.447  58.456  38.980  1.00  0.00           H0.      0
ATOM   2694  C   HIE A 174      43.269  57.034  38.666  1.00  0.00           C0.      0
ATOM   2695  O   HIE A 174      43.335  57.408  37.505  1.00  0.00           O0.      0
ATOM   2696  N   ARG A 175      42.105  57.018  39.345  1.00  0.00           N0.      0
ATOM   2697  H   ARG A 175      42.121  56.904  40.348  1.00  0.00           H0.      0
ATOM   2698  CA  ARG A 175      40.883  57.248  38.614  1.00  0.00           C0.      0
ATOM   2699  HA  ARG A 175      41.048  56.906  37.592  1.00  0.00           H0.      0
ATOM   2700  CB  ARG A 175      39.604  56.583  39.303  1.00  0.00           C0.      0
ATOM   2701  HB2 ARG A 175      39.593  55.506  39.136  1.00  0.00           H0.      0
ATOM   2702  HB3 ARG A 175      39.730  56.540  40.385  1.00  0.00           H0.      0
ATOM   2703  CG  ARG A 175      38.264  57.250  39.007  1.00  0.00           C0.      0
ATOM   2704  HG2 ARG A 175      38.255  58.247  39.447  1.00  0.00           H0.      0
ATOM   2705  HG3 ARG A 175      38.113  57.258  37.928  1.00  0.00           H0.      0
ATOM   2706  CD  ARG A 175      37.146  56.581  39.745  1.00  0.00           C0.      0
ATOM   2707  HD2 ARG A 175      37.471  56.564  40.785  1.00  0.00           H0.      0
ATOM   2708  HD3 ARG A 175      36.182  57.090  39.754  1.00  0.00           H0.      0
ATOM   2709  NE  ARG A 175      36.904  55.213  39.379  1.00  0.00           N0.      0
ATOM   2710  HE  ARG A 175      37.317  54.486  39.946  1.00  0.00           H0.      0
ATOM   2711  CZ  ARG A 175      36.043  54.673  38.568  1.00  0.00           C0.      0
ATOM   2712  NH1 ARG A 175      35.334  55.404  37.783  1.00  0.00           N0.      0
ATOM   2713 HH11 ARG A 175      35.528  56.391  37.691  1.00  0.00           H0.      0
ATOM   2714 HH12 ARG A 175      34.914  54.930  36.996  1.00  0.00           H0.      0
ATOM   2715  NH2 ARG A 175      35.820  53.382  38.573  1.00  0.00           N0.      0
ATOM   2716 HH21 ARG A 175      36.367  52.859  39.241  1.00  0.00           H0.      0
ATOM   2717 HH22 ARG A 175      34.994  52.984  38.148  1.00  0.00           H0.      0
ATOM   2718  C   ARG A 175      40.718  58.779  38.393  1.00  0.00           C0.      0
ATOM   2719  O   ARG A 175      41.195  59.658  39.222  1.00  0.00           O0.      0
ATOM   2720  N   ASN A 176      40.019  59.168  37.315  1.00  0.00           N0.      0
ATOM   2721  H   ASN A 176      39.588  58.434  36.771  1.00  0.00           H0.      0
ATOM   2722  CA  ASN A 176      39.522  60.521  37.034  1.00  0.00           C0.      0
ATOM   2723  HA  ASN A 176      40.421  61.134  37.100  1.00  0.00           H0.      0
ATOM   2724  CB  ASN A 176      39.146  60.553  35.577  1.00  0.00           C0.      0
ATOM   2725  HB2 ASN A 176      39.879  60.171  34.867  1.00  0.00           H0.      0
ATOM   2726  HB3 ASN A 176      38.261  59.919  35.513  1.00  0.00           H0.      0
ATOM   2727  CG  ASN A 176      38.764  61.908  35.014  1.00  0.00           C0.      0
ATOM   2728  OD1 ASN A 176      38.928  62.927  35.676  1.00  0.00           O0.      0
ATOM   2729  ND2 ASN A 176      38.000  61.953  33.944  1.00  0.00           N0.      0
ATOM   2730 HD21 ASN A 176      37.580  62.845  33.725  1.00  0.00           H0.      0
ATOM   2731 HD22 ASN A 176      37.750  61.036  33.601  1.00  0.00           H0.      0
ATOM   2732  C   ASN A 176      38.438  60.949  37.988  1.00  0.00           C0.      0
ATOM   2733  O   ASN A 176      37.256  60.915  37.555  1.00  0.00           O0.      0
ATOM   2734  N   TYR A 177      38.690  61.327  39.213  1.00  0.00           N0.      0
ATOM   2735  H   TYR A 177      39.620  61.178  39.578  1.00  0.00           H0.      0
ATOM   2736  CA  TYR A 177      37.646  61.601  40.175  1.00  0.00           C0.      0
ATOM   2737  HA  TYR A 177      36.983  60.751  40.017  1.00  0.00           H0.      0
ATOM   2738  CB  TYR A 177      38.230  61.617  41.553  1.00  0.00           C0.      0
ATOM   2739  HB2 TYR A 177      39.125  62.238  41.549  1.00  0.00           H0.      0
ATOM   2740  HB3 TYR A 177      37.585  62.138  42.261  1.00  0.00           H0.      0
ATOM   2741  CG  TYR A 177      38.559  60.246  42.112  1.00  0.00           C0.      0
ATOM   2742  CD1 TYR A 177      37.553  59.340  42.417  1.00  0.00           C0.      0
ATOM   2743  HD1 TYR A 177      36.527  59.651  42.289  1.00  0.00           H0.      0
ATOM   2744  CE1 TYR A 177      37.894  58.009  42.791  1.00  0.00           C0.      0
ATOM   2745  HE1 TYR A 177      37.113  57.338  43.117  1.00  0.00           H0.      0
ATOM   2746  CZ  TYR A 177      39.258  57.664  43.000  1.00  0.00           C0.      0
ATOM   2747  OH  TYR A 177      39.633  56.395  43.442  1.00  0.00           O0.      0
ATOM   2748  HH  TYR A 177      38.884  55.796  43.405  1.00  0.00           H0.      0
ATOM   2749  CE2 TYR A 177      40.276  58.583  42.698  1.00  0.00           C0.      0
ATOM   2750  HE2 TYR A 177      41.300  58.363  42.961  1.00  0.00           H0.      0
ATOM   2751  CD2 TYR A 177      39.949  59.859  42.204  1.00  0.00           C0.      0
ATOM   2752  HD2 TYR A 177      40.724  60.585  42.006  1.00  0.00           H0.      0
ATOM   2753  C   TYR A 177      36.903  62.930  39.804  1.00  0.00           C0.      0
ATOM   2754  O   TYR A 177      35.761  63.103  40.217  1.00  0.00           O0.      0
ATOM   2755  N   ASP A 178      37.514  63.841  39.044  1.00  0.00           N0.      0
ATOM   2756  H   ASP A 178      38.506  63.715  38.901  1.00  0.00           H0.      0
ATOM   2757  CA  ASP A 178      36.868  65.048  38.600  1.00  0.00           C0.      0
ATOM   2758  HA  ASP A 178      36.755  65.733  39.441  1.00  0.00           H0.      0
ATOM   2759  CB  ASP A 178      37.825  65.850  37.712  1.00  0.00           C0.      0
ATOM   2760  HB2 ASP A 178      37.946  65.273  36.796  1.00  0.00           H0.      0
ATOM   2761  HB3 ASP A 178      37.244  66.739  37.466  1.00  0.00           H0.      0
ATOM   2762  CG  ASP A 178      39.131  66.331  38.415  1.00  0.00           C0.      0
ATOM   2763  OD1 ASP A 178      39.626  67.469  38.093  1.00  0.00           O0.      0
ATOM   2764  OD2 ASP A 178      39.706  65.585  39.207  1.00  0.00           O0.      0
ATOM   2765  C   ASP A 178      35.525  64.882  37.865  1.00  0.00           C0.      0
ATOM   2766  O   ASP A 178      34.585  65.698  37.990  1.00  0.00           O0.      0
ATOM   2767  N   TYR A 179      35.396  63.839  37.004  1.00  0.00           N0.      0
ATOM   2768  H   TYR A 179      36.209  63.240  37.032  1.00  0.00           H0.      0
ATOM   2769  CA  TYR A 179      34.200  63.423  36.369  1.00  0.00           C0.      0
ATOM   2770  HA  TYR A 179      33.765  64.313  35.913  1.00  0.00           H0.      0
ATOM   2771  CB  TYR A 179      34.484  62.326  35.282  1.00  0.00           C0.      0
ATOM   2772  HB2 TYR A 179      35.091  62.876  34.563  1.00  0.00           H0.      0
ATOM   2773  HB3 TYR A 179      35.044  61.484  35.690  1.00  0.00           H0.      0
ATOM   2774  CG  TYR A 179      33.172  61.835  34.610  1.00  0.00           C0.      0
ATOM   2775  CD1 TYR A 179      32.594  62.503  33.491  1.00  0.00           C0.      0
ATOM   2776  HD1 TYR A 179      33.152  63.336  33.091  1.00  0.00           H0.      0
ATOM   2777  CE1 TYR A 179      31.328  62.086  32.942  1.00  0.00           C0.      0
ATOM   2778  HE1 TYR A 179      30.924  62.620  32.094  1.00  0.00           H0.      0
ATOM   2779  CZ  TYR A 179      30.643  60.950  33.464  1.00  0.00           C0.      0
ATOM   2780  OH  TYR A 179      29.388  60.739  33.015  1.00  0.00           O0.      0
ATOM   2781  HH  TYR A 179      28.991  60.071  33.579  1.00  0.00           H0.      0
ATOM   2782  CE2 TYR A 179      31.158  60.402  34.652  1.00  0.00           C0.      0
ATOM   2783  HE2 TYR A 179      30.568  59.693  35.213  1.00  0.00           H0.      0
ATOM   2784  CD2 TYR A 179      32.473  60.736  35.144  1.00  0.00           C0.      0
ATOM   2785  HD2 TYR A 179      32.841  60.171  35.988  1.00  0.00           H0.      0
ATOM   2786  C   TYR A 179      33.210  62.880  37.424  1.00  0.00           C0.      0
ATOM   2787  O   TYR A 179      32.041  63.282  37.487  1.00  0.00           O0.      0
ATOM   2788  N   ILE A 180      33.645  62.048  38.377  1.00  0.00           N0.      0
ATOM   2789  H   ILE A 180      34.642  61.936  38.492  1.00  0.00           H0.      0
ATOM   2790  CA  ILE A 180      32.876  61.499  39.579  1.00  0.00           C0.      0
ATOM   2791  HA  ILE A 180      32.081  60.904  39.131  1.00  0.00           H0.      0
ATOM   2792  CB  ILE A 180      33.671  60.463  40.420  1.00  0.00           C0.      0
ATOM   2793  HB  ILE A 180      34.494  60.966  40.928  1.00  0.00           H0.      0
ATOM   2794  CG2 ILE A 180      32.859  60.006  41.605  1.00  0.00           C0.      0
ATOM   2795 HG21 ILE A 180      33.485  59.266  42.103  1.00  0.00           H0.      0
ATOM   2796 HG22 ILE A 180      32.587  60.769  42.334  1.00  0.00           H0.      0
ATOM   2797 HG23 ILE A 180      31.915  59.580  41.265  1.00  0.00           H0.      0
ATOM   2798  CG1 ILE A 180      34.312  59.274  39.665  1.00  0.00           C0.      0
ATOM   2799 HG12 ILE A 180      35.175  59.620  39.097  1.00  0.00           H0.      0
ATOM   2800 HG13 ILE A 180      34.610  58.574  40.446  1.00  0.00           H0.      0
ATOM   2801  CD1 ILE A 180      33.294  58.580  38.799  1.00  0.00           C0.      0
ATOM   2802 HD11 ILE A 180      32.401  58.381  39.393  1.00  0.00           H0.      0
ATOM   2803 HD12 ILE A 180      32.849  59.118  37.963  1.00  0.00           H0.      0
ATOM   2804 HD13 ILE A 180      33.584  57.563  38.533  1.00  0.00           H0.      0
ATOM   2805  C   ILE A 180      32.215  62.582  40.475  1.00  0.00           C0.      0
ATOM   2806  O   ILE A 180      30.970  62.559  40.583  1.00  0.00           O0.      0
ATOM   2807  N   LEU A 181      33.025  63.316  41.199  1.00  0.00           N0.      0
ATOM   2808  H   LEU A 181      34.021  63.180  41.098  1.00  0.00           H0.      0
ATOM   2809  CA  LEU A 181      32.651  64.501  41.983  1.00  0.00           C0.      0
ATOM   2810  HA  LEU A 181      32.067  64.168  42.841  1.00  0.00           H0.      0
ATOM   2811  CB  LEU A 181      34.022  65.012  42.503  1.00  0.00           C0.      0
ATOM   2812  HB2 LEU A 181      34.611  65.345  41.649  1.00  0.00           H0.      0
ATOM   2813  HB3 LEU A 181      33.936  65.867  43.174  1.00  0.00           H0.      0
ATOM   2814  CG  LEU A 181      34.817  64.031  43.377  1.00  0.00           C0.      0
ATOM   2815  HG  LEU A 181      34.989  63.066  42.901  1.00  0.00           H0.      0
ATOM   2816  CD1 LEU A 181      36.135  64.647  43.700  1.00  0.00           C0.      0
ATOM   2817 HD11 LEU A 181      36.760  64.686  42.808  1.00  0.00           H0.      0
ATOM   2818 HD12 LEU A 181      35.917  65.635  44.105  1.00  0.00           H0.      0
ATOM   2819 HD13 LEU A 181      36.598  64.067  44.498  1.00  0.00           H0.      0
ATOM   2820  CD2 LEU A 181      34.047  63.737  44.715  1.00  0.00           C0.      0
ATOM   2821 HD21 LEU A 181      34.021  64.590  45.392  1.00  0.00           H0.      0
ATOM   2822 HD22 LEU A 181      33.098  63.238  44.521  1.00  0.00           H0.      0
ATOM   2823 HD23 LEU A 181      34.680  63.033  45.257  1.00  0.00           H0.      0
ATOM   2824  C   LEU A 181      31.827  65.516  41.244  1.00  0.00           C0.      0
ATOM   2825  O   LEU A 181      30.973  66.203  41.889  1.00  0.00           O0.      0
ATOM   2826  N   SER A 182      31.945  65.708  39.943  1.00  0.00           N0.      0
ATOM   2827  H   SER A 182      32.647  65.220  39.405  1.00  0.00           H0.      0
ATOM   2828  CA  SER A 182      30.983  66.522  39.222  1.00  0.00           C0.      0
ATOM   2829  HA  SER A 182      30.603  67.291  39.894  1.00  0.00           H0.      0
ATOM   2830  CB  SER A 182      31.547  67.120  37.934  1.00  0.00           C0.      0
ATOM   2831  HB2 SER A 182      31.991  66.326  37.334  1.00  0.00           H0.      0
ATOM   2832  HB3 SER A 182      30.760  67.657  37.405  1.00  0.00           H0.      0
ATOM   2833  OG  SER A 182      32.496  68.133  38.289  1.00  0.00           O0.      0
ATOM   2834  HG  SER A 182      32.772  68.573  37.482  1.00  0.00           H0.      0
ATOM   2835  C   SER A 182      29.703  65.806  38.785  1.00  0.00           C0.      0
ATOM   2836  O   SER A 182      28.698  66.510  38.704  1.00  0.00           O0.      0
ATOM   2837  N   THR A 183      29.799  64.590  38.275  1.00  0.00           N0.      0
ATOM   2838  H   THR A 183      30.679  64.231  37.931  1.00  0.00           H0.      0
ATOM   2839  CA  THR A 183      28.544  64.086  37.610  1.00  0.00           C0.      0
ATOM   2840  HA  THR A 183      27.946  64.815  37.064  1.00  0.00           H0.      0
ATOM   2841  CB  THR A 183      28.862  63.038  36.450  1.00  0.00           C0.      0
ATOM   2842  HB  THR A 183      29.332  62.147  36.866  1.00  0.00           H0.      0
ATOM   2843  CG2 THR A 183      27.599  62.698  35.644  1.00  0.00           C0.      0
ATOM   2844 HG21 THR A 183      27.894  62.232  34.704  1.00  0.00           H0.      0
ATOM   2845 HG22 THR A 183      26.934  61.972  36.111  1.00  0.00           H0.      0
ATOM   2846 HG23 THR A 183      27.120  63.656  35.440  1.00  0.00           H0.      0
ATOM   2847  OG1 THR A 183      29.882  63.569  35.582  1.00  0.00           O0.      0
ATOM   2848  HG1 THR A 183      30.754  63.438  35.961  1.00  0.00           H0.      0
ATOM   2849  C   THR A 183      27.645  63.481  38.694  1.00  0.00           C0.      0
ATOM   2850  O   THR A 183      26.482  63.243  38.480  1.00  0.00           O0.      0
ATOM   2851  N   GLY A 184      28.264  63.175  39.870  1.00  0.00           N0.      0
ATOM   2852  H   GLY A 184      29.242  63.355  40.049  1.00  0.00           H0.      0
ATOM   2853  CA  GLY A 184      27.497  62.432  40.918  1.00  0.00           C0.      0
ATOM   2854  HA2 GLY A 184      27.952  62.854  41.815  1.00  0.00           H0.      0
ATOM   2855  HA3 GLY A 184      26.419  62.590  40.941  1.00  0.00           H0.      0
ATOM   2856  C   GLY A 184      27.601  60.894  40.834  1.00  0.00           C0.      0
ATOM   2857  O   GLY A 184      27.265  60.236  41.837  1.00  0.00           O0.      0
ATOM   2858  N   CYS A 185      28.019  60.353  39.702  1.00  0.00           N0.      0
ATOM   2859  H   CYS A 185      28.562  60.973  39.118  1.00  0.00           H0.      0
ATOM   2860  CA  CYS A 185      27.910  58.962  39.195  1.00  0.00           C0.      0
ATOM   2861  HA  CYS A 185      27.767  58.262  40.018  1.00  0.00           H0.      0
ATOM   2862  CB  CYS A 185      26.688  58.945  38.221  1.00  0.00           C0.      0
ATOM   2863  HB2 CYS A 185      25.874  59.439  38.751  1.00  0.00           H0.      0
ATOM   2864  HB3 CYS A 185      27.070  59.570  37.414  1.00  0.00           H0.      0
ATOM   2865  SG  CYS A 185      26.153  57.309  37.694  1.00  0.00           S0.      0
ATOM   2866  HG  CYS A 185      27.346  56.941  37.219  1.00  0.00           H0.      0
ATOM   2867  C   CYS A 185      29.239  58.569  38.465  1.00  0.00           C0.      0
ATOM   2868  O   CYS A 185      29.841  59.419  37.894  1.00  0.00           O0.      0
ATOM   2869  N   ALA A 186      29.507  57.215  38.437  1.00  0.00           N0.      0
ATOM   2870  H   ALA A 186      28.866  56.653  38.979  1.00  0.00           H0.      0
ATOM   2871  CA  ALA A 186      30.441  56.531  37.508  1.00  0.00           C0.      0
ATOM   2872  HA  ALA A 186      31.434  56.967  37.625  1.00  0.00           H0.      0
ATOM   2873  CB  ALA A 186      30.509  55.017  37.816  1.00  0.00           C0.      0
ATOM   2874  HB1 ALA A 186      29.873  54.465  37.125  1.00  0.00           H0.      0
ATOM   2875  HB2 ALA A 186      31.475  54.546  37.639  1.00  0.00           H0.      0
ATOM   2876  HB3 ALA A 186      30.297  54.828  38.869  1.00  0.00           H0.      0
ATOM   2877  C   ALA A 186      30.065  56.740  35.990  1.00  0.00           C0.      0
ATOM   2878  O   ALA A 186      28.905  56.992  35.612  1.00  0.00           O0.      0
ATOM   2879  N   PRO A 187      31.038  56.676  35.095  1.00  0.00           N0.      0
ATOM   2880  CD  PRO A 187      32.461  56.532  35.268  1.00  0.00           C0.      0
ATOM   2881  HD2 PRO A 187      32.677  55.721  35.964  1.00  0.00           H0.      0
ATOM   2882  HD3 PRO A 187      32.957  57.487  35.441  1.00  0.00           H0.      0
ATOM   2883  CG  PRO A 187      32.992  56.106  33.888  1.00  0.00           C0.      0
ATOM   2884  HG2 PRO A 187      32.872  55.025  33.819  1.00  0.00           H0.      0
ATOM   2885  HG3 PRO A 187      34.015  56.450  33.735  1.00  0.00           H0.      0
ATOM   2886  CB  PRO A 187      32.051  56.789  32.885  1.00  0.00           C0.      0
ATOM   2887  HB2 PRO A 187      31.910  56.173  31.996  1.00  0.00           H0.      0
ATOM   2888  HB3 PRO A 187      32.439  57.780  32.647  1.00  0.00           H0.      0
ATOM   2889  CA  PRO A 187      30.755  56.844  33.679  1.00  0.00           C0.      0
ATOM   2890  HA  PRO A 187      30.169  57.755  33.553  1.00  0.00           H0.      0
ATOM   2891  C   PRO A 187      29.812  55.675  33.175  1.00  0.00           C0.      0
ATOM   2892  O   PRO A 187      29.675  54.558  33.748  1.00  0.00           O0.      0
ATOM   2893  N   PRO A 188      29.071  55.977  32.116  1.00  0.00           N0.      0
ATOM   2894  CD  PRO A 188      28.968  57.259  31.332  1.00  0.00           C0.      0
ATOM   2895  HD2 PRO A 188      29.888  57.384  30.760  1.00  0.00           H0.      0
ATOM   2896  HD3 PRO A 188      28.814  58.107  31.998  1.00  0.00           H0.      0
ATOM   2897  CG  PRO A 188      27.771  57.082  30.359  1.00  0.00           C0.      0
ATOM   2898  HG2 PRO A 188      27.975  57.587  29.415  1.00  0.00           H0.      0
ATOM   2899  HG3 PRO A 188      26.755  57.334  30.663  1.00  0.00           H0.      0
ATOM   2900  CB  PRO A 188      27.828  55.572  30.072  1.00  0.00           C0.      0
ATOM   2901  HB2 PRO A 188      28.332  55.284  29.149  1.00  0.00           H0.      0
ATOM   2902  HB3 PRO A 188      26.795  55.231  30.003  1.00  0.00           H0.      0
ATOM   2903  CA  PRO A 188      28.461  54.941  31.324  1.00  0.00           C0.      0
ATOM   2904  HA  PRO A 188      27.702  54.564  32.009  1.00  0.00           H0.      0
ATOM   2905  C   PRO A 188      29.541  53.879  30.937  1.00  0.00           C0.      0
ATOM   2906  O   PRO A 188      30.759  54.056  30.614  1.00  0.00           O0.      0
ATOM   2907  N   GLY A 189      29.012  52.629  30.817  1.00  0.00           N0.      0
ATOM   2908  H   GLY A 189      28.008  52.580  30.911  1.00  0.00           H0.      0
ATOM   2909  CA  GLY A 189      29.657  51.412  30.155  1.00  0.00           C0.      0
ATOM   2910  HA2 GLY A 189      28.872  50.678  29.972  1.00  0.00           H0.      0
ATOM   2911  HA3 GLY A 189      30.218  51.710  29.268  1.00  0.00           H0.      0
ATOM   2912  C   GLY A 189      30.590  50.644  31.037  1.00  0.00           C0.      0
ATOM   2913  O   GLY A 189      30.722  50.796  32.252  1.00  0.00           O0.      0
ATOM   2914  N   LYS A 190      31.170  49.611  30.418  1.00  0.00           N0.      0
ATOM   2915  H   LYS A 190      31.147  49.529  29.412  1.00  0.00           H0.      0
ATOM   2916  CA  LYS A 190      31.989  48.468  31.077  1.00  0.00           C0.      0
ATOM   2917  HA  LYS A 190      31.524  48.300  32.049  1.00  0.00           H0.      0
ATOM   2918  CB  LYS A 190      31.865  47.281  30.119  1.00  0.00           C0.      0
ATOM   2919  HB2 LYS A 190      30.808  47.021  30.165  1.00  0.00           H0.      0
ATOM   2920  HB3 LYS A 190      32.252  47.525  29.129  1.00  0.00           H0.      0
ATOM   2921  CG  LYS A 190      32.588  46.030  30.591  1.00  0.00           C0.      0
ATOM   2922  HG2 LYS A 190      33.645  46.265  30.713  1.00  0.00           H0.      0
ATOM   2923  HG3 LYS A 190      32.257  45.852  31.614  1.00  0.00           H0.      0
ATOM   2924  CD  LYS A 190      32.576  44.690  29.820  1.00  0.00           C0.      0
ATOM   2925  HD2 LYS A 190      33.104  44.945  28.901  1.00  0.00           H0.      0
ATOM   2926  HD3 LYS A 190      33.172  43.898  30.273  1.00  0.00           H0.      0
ATOM   2927  CE  LYS A 190      31.155  44.209  29.607  1.00  0.00           C0.      0
ATOM   2928  HE2 LYS A 190      30.582  44.382  30.518  1.00  0.00           H0.      0
ATOM   2929  HE3 LYS A 190      30.794  44.640  28.673  1.00  0.00           H0.      0
ATOM   2930  NZ  LYS A 190      30.994  42.789  29.433  1.00  0.00           N0.      0
ATOM   2931  HZ1 LYS A 190      31.736  42.436  28.845  1.00  0.00           H0.      0
ATOM   2932  HZ2 LYS A 190      30.983  42.283  30.307  1.00  0.00           H0.      0
ATOM   2933  HZ3 LYS A 190      30.093  42.544  29.049  1.00  0.00           H0.      0
ATOM   2934  C   LYS A 190      33.416  48.799  31.446  1.00  0.00           C0.      0
ATOM   2935  O   LYS A 190      34.238  49.076  30.518  1.00  0.00           O0.      0
ATOM   2936  N   ASN A 191      33.648  48.714  32.772  1.00  0.00           N0.      0
ATOM   2937  H   ASN A 191      32.937  48.289  33.349  1.00  0.00           H0.      0
ATOM   2938  CA  ASN A 191      34.917  49.142  33.315  1.00  0.00           C0.      0
ATOM   2939  HA  ASN A 191      35.103  50.187  33.067  1.00  0.00           H0.      0
ATOM   2940  CB  ASN A 191      34.786  49.051  34.863  1.00  0.00           C0.      0
ATOM   2941  HB2 ASN A 191      33.914  49.603  35.213  1.00  0.00           H0.      0
ATOM   2942  HB3 ASN A 191      34.691  48.025  35.220  1.00  0.00           H0.      0
ATOM   2943  CG  ASN A 191      36.023  49.575  35.536  1.00  0.00           C0.      0
ATOM   2944  OD1 ASN A 191      37.091  48.941  35.618  1.00  0.00           O0.      0
ATOM   2945  ND2 ASN A 191      35.901  50.781  36.017  1.00  0.00           N0.      0
ATOM   2946 HD21 ASN A 191      36.724  51.042  36.541  1.00  0.00           H0.      0
ATOM   2947 HD22 ASN A 191      35.286  51.527  35.725  1.00  0.00           H0.      0
ATOM   2948  C   ASN A 191      36.139  48.375  32.730  1.00  0.00           C0.      0
ATOM   2949  O   ASN A 191      35.992  47.167  32.443  1.00  0.00           O0.      0
ATOM   2950  N   ILE A 192      37.335  48.939  32.544  1.00  0.00           N0.      0
ATOM   2951  H   ILE A 192      37.370  49.941  32.669  1.00  0.00           H0.      0
ATOM   2952  CA  ILE A 192      38.518  48.162  31.925  1.00  0.00           C0.      0
ATOM   2953  HA  ILE A 192      38.226  47.452  31.152  1.00  0.00           H0.      0
ATOM   2954  CB  ILE A 192      39.601  49.169  31.299  1.00  0.00           C0.      0
ATOM   2955  HB  ILE A 192      40.440  48.656  30.829  1.00  0.00           H0.      0
ATOM   2956  CG2 ILE A 192      38.995  49.844  30.039  1.00  0.00           C0.      0
ATOM   2957 HG21 ILE A 192      38.036  50.297  30.291  1.00  0.00           H0.      0
ATOM   2958 HG22 ILE A 192      39.797  50.500  29.703  1.00  0.00           H0.      0
ATOM   2959 HG23 ILE A 192      38.824  49.157  29.211  1.00  0.00           H0.      0
ATOM   2960  CG1 ILE A 192      40.076  50.081  32.399  1.00  0.00           C0.      0
ATOM   2961 HG12 ILE A 192      39.224  50.668  32.742  1.00  0.00           H0.      0
ATOM   2962 HG13 ILE A 192      40.548  49.517  33.204  1.00  0.00           H0.      0
ATOM   2963  CD1 ILE A 192      41.151  51.054  31.887  1.00  0.00           C0.      0
ATOM   2964 HD11 ILE A 192      41.466  51.677  32.724  1.00  0.00           H0.      0
ATOM   2965 HD12 ILE A 192      42.010  50.506  31.499  1.00  0.00           H0.      0
ATOM   2966 HD13 ILE A 192      40.828  51.832  31.195  1.00  0.00           H0.      0
ATOM   2967  C   ILE A 192      39.169  47.177  32.904  1.00  0.00           C0.      0
ATOM   2968  O   ILE A 192      39.812  46.235  32.502  1.00  0.00           O0.      0
ATOM   2969  N   TYR A 193      38.983  47.491  34.175  1.00  0.00           N0.      0
ATOM   2970  H   TYR A 193      38.317  48.232  34.341  1.00  0.00           H0.      0
ATOM   2971  CA  TYR A 193      39.651  46.789  35.307  1.00  0.00           C0.      0
ATOM   2972  HA  TYR A 193      40.460  46.172  34.916  1.00  0.00           H0.      0
ATOM   2973  CB  TYR A 193      40.142  47.701  36.355  1.00  0.00           C0.      0
ATOM   2974  HB2 TYR A 193      39.455  48.543  36.432  1.00  0.00           H0.      0
ATOM   2975  HB3 TYR A 193      40.306  47.119  37.263  1.00  0.00           H0.      0
ATOM   2976  CG  TYR A 193      41.510  48.343  36.127  1.00  0.00           C0.      0
ATOM   2977  CD1 TYR A 193      42.601  47.509  35.708  1.00  0.00           C0.      0
ATOM   2978  HD1 TYR A 193      42.465  46.449  35.552  1.00  0.00           H0.      0
ATOM   2979  CE1 TYR A 193      43.861  48.031  35.387  1.00  0.00           C0.      0
ATOM   2980  HE1 TYR A 193      44.586  47.388  34.909  1.00  0.00           H0.      0
ATOM   2981  CZ  TYR A 193      44.038  49.399  35.587  1.00  0.00           C0.      0
ATOM   2982  OH  TYR A 193      45.318  49.823  35.382  1.00  0.00           O0.      0
ATOM   2983  HH  TYR A 193      45.537  50.423  36.099  1.00  0.00           H0.      0
ATOM   2984  CE2 TYR A 193      42.941  50.226  35.925  1.00  0.00           C0.      0
ATOM   2985  HE2 TYR A 193      43.193  51.270  36.035  1.00  0.00           H0.      0
ATOM   2986  CD2 TYR A 193      41.640  49.803  36.155  1.00  0.00           C0.      0
ATOM   2987  HD2 TYR A 193      40.877  50.549  36.322  1.00  0.00           H0.      0
ATOM   2988  C   TYR A 193      38.656  45.692  35.855  1.00  0.00           C0.      0
ATOM   2989  O   TYR A 193      39.051  44.728  36.483  1.00  0.00           O0.      0
ATOM   2990  N   TYR A 194      37.370  45.872  35.577  1.00  0.00           N0.      0
ATOM   2991  H   TYR A 194      37.109  46.800  35.276  1.00  0.00           H0.      0
ATOM   2992  CA  TYR A 194      36.276  45.095  36.107  1.00  0.00           C0.      0
ATOM   2993  HA  TYR A 194      36.618  44.108  36.421  1.00  0.00           H0.      0
ATOM   2994  CB  TYR A 194      35.722  45.796  37.326  1.00  0.00           C0.      0
ATOM   2995  HB2 TYR A 194      35.140  46.685  37.085  1.00  0.00           H0.      0
ATOM   2996  HB3 TYR A 194      34.990  45.154  37.816  1.00  0.00           H0.      0
ATOM   2997  CG  TYR A 194      36.831  46.154  38.341  1.00  0.00           C0.      0
ATOM   2998  CD1 TYR A 194      37.189  47.502  38.580  1.00  0.00           C0.      0
ATOM   2999  HD1 TYR A 194      36.770  48.300  37.986  1.00  0.00           H0.      0
ATOM   3000  CE1 TYR A 194      38.160  47.858  39.473  1.00  0.00           C0.      0
ATOM   3001  HE1 TYR A 194      38.322  48.898  39.713  1.00  0.00           H0.      0
ATOM   3002  CZ  TYR A 194      38.852  46.769  40.090  1.00  0.00           C0.      0
ATOM   3003  OH  TYR A 194      39.864  46.921  40.958  1.00  0.00           O0.      0
ATOM   3004  HH  TYR A 194      40.225  47.810  40.939  1.00  0.00           H0.      0
ATOM   3005  CE2 TYR A 194      38.458  45.467  39.946  1.00  0.00           C0.      0
ATOM   3006  HE2 TYR A 194      38.944  44.758  40.601  1.00  0.00           H0.      0
ATOM   3007  CD2 TYR A 194      37.409  45.130  39.078  1.00  0.00           C0.      0
ATOM   3008  HD2 TYR A 194      36.993  44.135  39.010  1.00  0.00           H0.      0
ATOM   3009  C   TYR A 194      35.174  44.897  35.129  1.00  0.00           C0.      0
ATOM   3010  O   TYR A 194      34.235  45.672  35.081  1.00  0.00           O0.      0
ATOM   3011  N   LYS A 195      35.238  43.815  34.371  1.00  0.00           N0.      0
ATOM   3012  H   LYS A 195      35.936  43.096  34.500  1.00  0.00           H0.      0
ATOM   3013  CA  LYS A 195      34.386  43.588  33.214  1.00  0.00           C0.      0
ATOM   3014  HA  LYS A 195      34.386  44.499  32.616  1.00  0.00           H0.      0
ATOM   3015  CB  LYS A 195      35.114  42.522  32.364  1.00  0.00           C0.      0
ATOM   3016  HB2 LYS A 195      35.014  41.540  32.826  1.00  0.00           H0.      0
ATOM   3017  HB3 LYS A 195      34.426  42.259  31.560  1.00  0.00           H0.      0
ATOM   3018  CG  LYS A 195      36.494  42.834  31.810  1.00  0.00           C0.      0
ATOM   3019  HG2 LYS A 195      37.195  42.976  32.633  1.00  0.00           H0.      0
ATOM   3020  HG3 LYS A 195      36.755  42.020  31.134  1.00  0.00           H0.      0
ATOM   3021  CD  LYS A 195      36.460  44.077  30.915  1.00  0.00           C0.      0
ATOM   3022  HD2 LYS A 195      35.662  44.180  30.180  1.00  0.00           H0.      0
ATOM   3023  HD3 LYS A 195      36.374  45.006  31.479  1.00  0.00           H0.      0
ATOM   3024  CE  LYS A 195      37.755  44.088  30.112  1.00  0.00           C0.      0
ATOM   3025  HE2 LYS A 195      38.618  44.245  30.758  1.00  0.00           H0.      0
ATOM   3026  HE3 LYS A 195      37.984  43.043  29.907  1.00  0.00           H0.      0
ATOM   3027  NZ  LYS A 195      37.654  44.855  28.861  1.00  0.00           N0.      0
ATOM   3028  HZ1 LYS A 195      37.610  45.838  29.090  1.00  0.00           H0.      0
ATOM   3029  HZ2 LYS A 195      38.378  44.561  28.221  1.00  0.00           H0.      0
ATOM   3030  HZ3 LYS A 195      36.782  44.704  28.375  1.00  0.00           H0.      0
ATOM   3031  C   LYS A 195      33.005  43.172  33.572  1.00  0.00           C0.      0
ATOM   3032  O   LYS A 195      32.177  42.995  32.733  1.00  0.00           O0.      0
ATOM   3033  N   SER A 196      32.773  42.862  34.872  1.00  0.00           N0.      0
ATOM   3034  H   SER A 196      33.445  43.189  35.552  1.00  0.00           H0.      0
ATOM   3035  CA  SER A 196      31.723  42.046  35.342  1.00  0.00           C0.      0
ATOM   3036  HA  SER A 196      31.821  41.058  34.893  1.00  0.00           H0.      0
ATOM   3037  CB  SER A 196      31.799  41.728  36.830  1.00  0.00           C0.      0
ATOM   3038  HB2 SER A 196      32.831  41.450  37.041  1.00  0.00           H0.      0
ATOM   3039  HB3 SER A 196      31.665  42.723  37.254  1.00  0.00           H0.      0
ATOM   3040  OG  SER A 196      30.730  40.875  37.251  1.00  0.00           O0.      0
ATOM   3041  HG  SER A 196      31.038  40.207  37.868  1.00  0.00           H0.      0
ATOM   3042  C   SER A 196      30.288  42.442  35.029  1.00  0.00           C0.      0
ATOM   3043  O   SER A 196      29.724  43.394  35.526  1.00  0.00           O0.      0
ATOM   3044  N   ASP A 197      29.629  41.573  34.217  1.00  0.00           N0.      0
ATOM   3045  H   ASP A 197      30.191  40.853  33.785  1.00  0.00           H0.      0
ATOM   3046  CA  ASP A 197      28.234  41.424  33.921  1.00  0.00           C0.      0
ATOM   3047  HA  ASP A 197      27.904  42.455  33.796  1.00  0.00           H0.      0
ATOM   3048  CB  ASP A 197      28.158  40.678  32.592  1.00  0.00           C0.      0
ATOM   3049  HB2 ASP A 197      28.413  39.628  32.733  1.00  0.00           H0.      0
ATOM   3050  HB3 ASP A 197      27.125  40.708  32.245  1.00  0.00           H0.      0
ATOM   3051  CG  ASP A 197      29.031  41.295  31.461  1.00  0.00           C0.      0
ATOM   3052  OD1 ASP A 197      29.787  40.578  30.817  1.00  0.00           O0.      0
ATOM   3053  OD2 ASP A 197      29.087  42.561  31.264  1.00  0.00           O0.      0
ATOM   3054  C   ASP A 197      27.417  40.744  34.999  1.00  0.00           C0.      0
ATOM   3055  O   ASP A 197      26.146  40.785  34.936  1.00  0.00           O0.      0
ATOM   3056  N   LEU A 198      28.059  40.146  36.030  1.00  0.00           N0.      0
ATOM   3057  H   LEU A 198      29.069  40.149  36.056  1.00  0.00           H0.      0
ATOM   3058  CA  LEU A 198      27.404  39.778  37.256  1.00  0.00           C0.      0
ATOM   3059  HA  LEU A 198      26.433  39.432  36.902  1.00  0.00           H0.      0
ATOM   3060  CB  LEU A 198      28.173  38.667  37.907  1.00  0.00           C0.      0
ATOM   3061  HB2 LEU A 198      29.151  39.043  38.208  1.00  0.00           H0.      0
ATOM   3062  HB3 LEU A 198      27.659  38.398  38.829  1.00  0.00           H0.      0
ATOM   3063  CG  LEU A 198      28.442  37.332  37.117  1.00  0.00           C0.      0
ATOM   3064  HG  LEU A 198      28.861  37.733  36.193  1.00  0.00           H0.      0
ATOM   3065  CD1 LEU A 198      29.456  36.369  37.657  1.00  0.00           C0.      0
ATOM   3066 HD11 LEU A 198      30.391  36.858  37.931  1.00  0.00           H0.      0
ATOM   3067 HD12 LEU A 198      29.093  35.832  38.534  1.00  0.00           H0.      0
ATOM   3068 HD13 LEU A 198      29.637  35.544  36.969  1.00  0.00           H0.      0
ATOM   3069  CD2 LEU A 198      27.082  36.686  36.725  1.00  0.00           C0.      0
ATOM   3070 HD21 LEU A 198      26.577  36.411  37.650  1.00  0.00           H0.      0
ATOM   3071 HD22 LEU A 198      26.337  37.345  36.279  1.00  0.00           H0.      0
ATOM   3072 HD23 LEU A 198      27.258  35.811  36.099  1.00  0.00           H0.      0
ATOM   3073  C   LEU A 198      27.206  40.938  38.168  1.00  0.00           C0.      0
ATOM   3074  O   LEU A 198      26.381  40.861  39.027  1.00  0.00           O0.      0
ATOM   3075  N   THR A 199      28.073  41.906  37.986  1.00  0.00           N0.      0
ATOM   3076  H   THR A 199      28.807  41.709  37.320  1.00  0.00           H0.      0
ATOM   3077  CA  THR A 199      28.060  43.187  38.786  1.00  0.00           C0.      0
ATOM   3078  HA  THR A 199      27.785  42.922  39.806  1.00  0.00           H0.      0
ATOM   3079  CB  THR A 199      29.470  43.809  38.807  1.00  0.00           C0.      0
ATOM   3080  HB  THR A 199      29.814  44.008  37.792  1.00  0.00           H0.      0
ATOM   3081  CG2 THR A 199      29.690  45.140  39.584  1.00  0.00           C0.      0
ATOM   3082 HG21 THR A 199      29.455  44.987  40.638  1.00  0.00           H0.      0
ATOM   3083 HG22 THR A 199      30.715  45.510  39.549  1.00  0.00           H0.      0
ATOM   3084 HG23 THR A 199      29.059  45.876  39.085  1.00  0.00           H0.      0
ATOM   3085  OG1 THR A 199      30.315  42.855  39.446  1.00  0.00           O0.      0
ATOM   3086  HG1 THR A 199      30.345  42.103  38.850  1.00  0.00           H0.      0
ATOM   3087  C   THR A 199      27.068  44.168  38.247  1.00  0.00           C0.      0
ATOM   3088  O   THR A 199      27.262  44.725  37.174  1.00  0.00           O0.      0
ATOM   3089  N   LYS A 200      26.064  44.460  39.036  1.00  0.00           N0.      0
ATOM   3090  H   LYS A 200      26.154  44.114  39.981  1.00  0.00           H0.      0
ATOM   3091  CA  LYS A 200      24.941  45.392  38.814  1.00  0.00           C0.      0
ATOM   3092  HA  LYS A 200      25.157  45.845  37.846  1.00  0.00           H0.      0
ATOM   3093  CB  LYS A 200      23.655  44.525  38.753  1.00  0.00           C0.      0
ATOM   3094  HB2 LYS A 200      23.292  44.269  39.749  1.00  0.00           H0.      0
ATOM   3095  HB3 LYS A 200      22.856  45.206  38.462  1.00  0.00           H0.      0
ATOM   3096  CG  LYS A 200      23.689  43.276  37.892  1.00  0.00           C0.      0
ATOM   3097  HG2 LYS A 200      24.202  43.535  36.966  1.00  0.00           H0.      0
ATOM   3098  HG3 LYS A 200      24.276  42.499  38.381  1.00  0.00           H0.      0
ATOM   3099  CD  LYS A 200      22.268  42.660  37.709  1.00  0.00           C0.      0
ATOM   3100  HD2 LYS A 200      22.359  41.681  37.238  1.00  0.00           H0.      0
ATOM   3101  HD3 LYS A 200      21.805  42.587  38.693  1.00  0.00           H0.      0
ATOM   3102  CE  LYS A 200      21.388  43.557  36.860  1.00  0.00           C0.      0
ATOM   3103  HE2 LYS A 200      21.682  44.601  36.963  1.00  0.00           H0.      0
ATOM   3104  HE3 LYS A 200      21.419  43.238  35.818  1.00  0.00           H0.      0
ATOM   3105  NZ  LYS A 200      20.019  43.471  37.371  1.00  0.00           N0.      0
ATOM   3106  HZ1 LYS A 200      19.815  42.508  37.598  1.00  0.00           H0.      0
ATOM   3107  HZ2 LYS A 200      19.927  44.065  38.183  1.00  0.00           H0.      0
ATOM   3108  HZ3 LYS A 200      19.361  43.611  36.618  1.00  0.00           H0.      0
ATOM   3109  C   LYS A 200      24.872  46.464  39.877  1.00  0.00           C0.      0
ATOM   3110  O   LYS A 200      25.686  46.543  40.805  1.00  0.00           O0.      0
ATOM   3111  N   ASP A 201      23.860  47.360  39.681  1.00  0.00           N0.      0
ATOM   3112  H   ASP A 201      23.252  47.192  38.892  1.00  0.00           H0.      0
ATOM   3113  CA  ASP A 201      23.451  48.395  40.588  1.00  0.00           C0.      0
ATOM   3114  HA  ASP A 201      22.558  48.827  40.136  1.00  0.00           H0.      0
ATOM   3115  CB  ASP A 201      22.970  47.786  41.965  1.00  0.00           C0.      0
ATOM   3116  HB2 ASP A 201      23.822  47.266  42.401  1.00  0.00           H0.      0
ATOM   3117  HB3 ASP A 201      22.600  48.524  42.676  1.00  0.00           H0.      0
ATOM   3118  CG  ASP A 201      21.867  46.798  41.791  1.00  0.00           C0.      0
ATOM   3119  OD1 ASP A 201      21.481  46.289  42.875  1.00  0.00           O0.      0
ATOM   3120  OD2 ASP A 201      21.200  46.688  40.743  1.00  0.00           O0.      0
ATOM   3121  C   ASP A 201      24.324  49.620  40.921  1.00  0.00           C0.      0
ATOM   3122  O   ASP A 201      24.530  50.006  42.058  1.00  0.00           O0.      0
ATOM   3123  N   ILE A 202      25.099  50.016  39.914  1.00  0.00           N0.      0
ATOM   3124  H   ILE A 202      24.839  49.843  38.954  1.00  0.00           H0.      0
ATOM   3125  CA  ILE A 202      26.401  50.682  40.175  1.00  0.00           C0.      0
ATOM   3126  HA  ILE A 202      26.923  50.243  41.026  1.00  0.00           H0.      0
ATOM   3127  CB  ILE A 202      27.239  50.686  38.905  1.00  0.00           C0.      0
ATOM   3128  HB  ILE A 202      26.773  51.244  38.093  1.00  0.00           H0.      0
ATOM   3129  CG2 ILE A 202      28.629  51.434  38.923  1.00  0.00           C0.      0
ATOM   3130 HG21 ILE A 202      29.066  51.384  37.926  1.00  0.00           H0.      0
ATOM   3131 HG22 ILE A 202      28.527  52.505  39.099  1.00  0.00           H0.      0
ATOM   3132 HG23 ILE A 202      29.262  50.925  39.649  1.00  0.00           H0.      0
ATOM   3133  CG1 ILE A 202      27.525  49.237  38.491  1.00  0.00           C0.      0
ATOM   3134 HG12 ILE A 202      28.548  49.219  38.113  1.00  0.00           H0.      0
ATOM   3135 HG13 ILE A 202      27.629  48.463  39.251  1.00  0.00           H0.      0
ATOM   3136  CD1 ILE A 202      26.731  48.795  37.221  1.00  0.00           C0.      0
ATOM   3137 HD11 ILE A 202      27.283  48.025  36.682  1.00  0.00           H0.      0
ATOM   3138 HD12 ILE A 202      25.747  48.389  37.455  1.00  0.00           H0.      0
ATOM   3139 HD13 ILE A 202      26.508  49.650  36.583  1.00  0.00           H0.      0
ATOM   3140  C   ILE A 202      26.190  52.072  40.749  1.00  0.00           C0.      0
ATOM   3141  O   ILE A 202      25.525  52.849  40.112  1.00  0.00           O0.      0
ATOM   3142  N   THR A 203      26.588  52.285  42.001  1.00  0.00           N0.      0
ATOM   3143  H   THR A 203      27.018  51.516  42.495  1.00  0.00           H0.      0
ATOM   3144  CA  THR A 203      26.048  53.361  43.007  1.00  0.00           C0.      0
ATOM   3145  HA  THR A 203      25.419  54.015  42.403  1.00  0.00           H0.      0
ATOM   3146  CB  THR A 203      25.229  52.661  44.085  1.00  0.00           C0.      0
ATOM   3147  HB  THR A 203      25.758  51.796  44.486  1.00  0.00           H0.      0
ATOM   3148  CG2 THR A 203      24.669  53.583  45.235  1.00  0.00           C0.      0
ATOM   3149 HG21 THR A 203      23.912  53.132  45.877  1.00  0.00           H0.      0
ATOM   3150 HG22 THR A 203      25.467  54.010  45.843  1.00  0.00           H0.      0
ATOM   3151 HG23 THR A 203      24.116  54.456  44.887  1.00  0.00           H0.      0
ATOM   3152  OG1 THR A 203      24.073  52.247  43.422  1.00  0.00           O0.      0
ATOM   3153  HG1 THR A 203      24.352  51.690  42.692  1.00  0.00           H0.      0
ATOM   3154  C   THR A 203      27.251  54.150  43.615  1.00  0.00           C0.      0
ATOM   3155  O   THR A 203      28.349  53.671  44.012  1.00  0.00           O0.      0
ATOM   3156  N   THR A 204      27.093  55.444  43.759  1.00  0.00           N0.      0
ATOM   3157  H   THR A 204      26.279  55.864  43.334  1.00  0.00           H0.      0
ATOM   3158  CA  THR A 204      28.147  56.394  44.084  1.00  0.00           C0.      0
ATOM   3159  HA  THR A 204      29.035  55.920  44.502  1.00  0.00           H0.      0
ATOM   3160  CB  THR A 204      28.543  57.243  42.792  1.00  0.00           C0.      0
ATOM   3161  HB  THR A 204      27.649  57.663  42.331  1.00  0.00           H0.      0
ATOM   3162  CG2 THR A 204      29.652  58.202  42.996  1.00  0.00           C0.      0
ATOM   3163 HG21 THR A 204      29.740  58.871  42.140  1.00  0.00           H0.      0
ATOM   3164 HG22 THR A 204      29.391  58.826  43.851  1.00  0.00           H0.      0
ATOM   3165 HG23 THR A 204      30.582  57.699  43.259  1.00  0.00           H0.      0
ATOM   3166  OG1 THR A 204      29.086  56.326  41.839  1.00  0.00           O0.      0
ATOM   3167  HG1 THR A 204      28.388  55.778  41.473  1.00  0.00           H0.      0
ATOM   3168  C   THR A 204      27.636  57.386  45.215  1.00  0.00           C0.      0
ATOM   3169  O   THR A 204      26.518  57.859  45.342  1.00  0.00           O0.      0
ATOM   3170  N   SER A 205      28.629  57.616  46.171  1.00  0.00           N0.      0
ATOM   3171  H   SER A 205      29.474  57.063  46.196  1.00  0.00           H0.      0
ATOM   3172  CA  SER A 205      28.412  58.421  47.404  1.00  0.00           C0.      0
ATOM   3173  HA  SER A 205      27.786  59.228  47.024  1.00  0.00           H0.      0
ATOM   3174  CB  SER A 205      27.577  57.696  48.436  1.00  0.00           C0.      0
ATOM   3175  HB2 SER A 205      26.661  57.225  48.080  1.00  0.00           H0.      0
ATOM   3176  HB3 SER A 205      28.112  56.775  48.667  1.00  0.00           H0.      0
ATOM   3177  OG  SER A 205      27.346  58.553  49.505  1.00  0.00           O0.      0
ATOM   3178  HG  SER A 205      26.657  58.304  50.126  1.00  0.00           H0.      0
ATOM   3179  C   SER A 205      29.763  59.013  47.874  1.00  0.00           C0.      0
ATOM   3180  O   SER A 205      30.826  58.387  47.747  1.00  0.00           O0.      0
ATOM   3181  N   VAL A 206      29.702  60.084  48.559  1.00  0.00           N0.      0
ATOM   3182  H   VAL A 206      28.780  60.352  48.872  1.00  0.00           H0.      0
ATOM   3183  CA  VAL A 206      30.823  60.980  48.817  1.00  0.00           C0.      0
ATOM   3184  HA  VAL A 206      31.799  60.511  48.696  1.00  0.00           H0.      0
ATOM   3185  CB  VAL A 206      30.738  62.184  47.868  1.00  0.00           C0.      0
ATOM   3186  HB  VAL A 206      29.837  62.797  47.909  1.00  0.00           H0.      0
ATOM   3187  CG1 VAL A 206      31.884  63.165  48.045  1.00  0.00           C0.      0
ATOM   3188 HG11 VAL A 206      31.858  63.938  47.276  1.00  0.00           H0.      0
ATOM   3189 HG12 VAL A 206      31.774  63.693  48.992  1.00  0.00           H0.      0
ATOM   3190 HG13 VAL A 206      32.849  62.659  48.032  1.00  0.00           H0.      0
ATOM   3191  CG2 VAL A 206      30.819  61.717  46.403  1.00  0.00           C0.      0
ATOM   3192 HG21 VAL A 206      30.061  61.059  45.976  1.00  0.00           H0.      0
ATOM   3193 HG22 VAL A 206      30.806  62.592  45.753  1.00  0.00           H0.      0
ATOM   3194 HG23 VAL A 206      31.801  61.265  46.262  1.00  0.00           H0.      0
ATOM   3195  C   VAL A 206      30.825  61.425  50.266  1.00  0.00           C0.      0
ATOM   3196  O   VAL A 206      29.794  61.402  50.874  1.00  0.00           O0.      0
ATOM   3197  N   LEU A 207      32.009  61.796  50.860  1.00  0.00           N0.      0
ATOM   3198  H   LEU A 207      32.837  61.808  50.281  1.00  0.00           H0.      0
ATOM   3199  CA  LEU A 207      32.075  62.545  52.173  1.00  0.00           C0.      0
ATOM   3200  HA  LEU A 207      31.071  62.648  52.585  1.00  0.00           H0.      0
ATOM   3201  CB  LEU A 207      32.841  61.628  53.184  1.00  0.00           C0.      0
ATOM   3202  HB2 LEU A 207      32.211  60.749  53.320  1.00  0.00           H0.      0
ATOM   3203  HB3 LEU A 207      33.855  61.521  52.798  1.00  0.00           H0.      0
ATOM   3204  CG  LEU A 207      33.100  62.170  54.645  1.00  0.00           C0.      0
ATOM   3205  HG  LEU A 207      33.686  63.087  54.581  1.00  0.00           H0.      0
ATOM   3206  CD1 LEU A 207      31.768  62.584  55.293  1.00  0.00           C0.      0
ATOM   3207 HD11 LEU A 207      31.111  61.743  55.512  1.00  0.00           H0.      0
ATOM   3208 HD12 LEU A 207      31.941  63.025  56.274  1.00  0.00           H0.      0
ATOM   3209 HD13 LEU A 207      31.274  63.333  54.674  1.00  0.00           H0.      0
ATOM   3210  CD2 LEU A 207      33.804  61.127  55.480  1.00  0.00           C0.      0
ATOM   3211 HD21 LEU A 207      33.126  60.281  55.594  1.00  0.00           H0.      0
ATOM   3212 HD22 LEU A 207      34.655  60.742  54.919  1.00  0.00           H0.      0
ATOM   3213 HD23 LEU A 207      34.011  61.564  56.457  1.00  0.00           H0.      0
ATOM   3214  C   LEU A 207      32.844  63.904  52.030  1.00  0.00           C0.      0
ATOM   3215  O   LEU A 207      33.824  63.915  51.348  1.00  0.00           O0.      0
ATOM   3216  N   THR A 208      32.228  64.998  52.479  1.00  0.00           N0.      0
ATOM   3217  H   THR A 208      31.336  64.924  52.947  1.00  0.00           H0.      0
ATOM   3218  CA  THR A 208      32.936  66.255  52.396  1.00  0.00           C0.      0
ATOM   3219  HA  THR A 208      33.775  66.097  51.719  1.00  0.00           H0.      0
ATOM   3220  CB  THR A 208      32.013  67.375  51.882  1.00  0.00           C0.      0
ATOM   3221  HB  THR A 208      31.337  67.646  52.693  1.00  0.00           H0.      0
ATOM   3222  CG2 THR A 208      32.586  68.628  51.347  1.00  0.00           C0.      0
ATOM   3223 HG21 THR A 208      33.175  69.159  52.094  1.00  0.00           H0.      0
ATOM   3224 HG22 THR A 208      33.306  68.403  50.560  1.00  0.00           H0.      0
ATOM   3225 HG23 THR A 208      31.887  69.350  50.925  1.00  0.00           H0.      0
ATOM   3226  OG1 THR A 208      31.344  66.929  50.729  1.00  0.00           O0.      0
ATOM   3227  HG1 THR A 208      31.048  66.016  50.749  1.00  0.00           H0.      0
ATOM   3228  C   THR A 208      33.448  66.665  53.789  1.00  0.00           C0.      0
ATOM   3229  O   THR A 208      32.746  66.435  54.797  1.00  0.00           O0.      0
ATOM   3230  N   VAL A 209      34.572  67.411  53.771  1.00  0.00           N0.      0
ATOM   3231  H   VAL A 209      35.007  67.660  52.894  1.00  0.00           H0.      0
ATOM   3232  CA  VAL A 209      35.212  68.133  54.830  1.00  0.00           C0.      0
ATOM   3233  HA  VAL A 209      34.477  68.495  55.549  1.00  0.00           H0.      0
ATOM   3234  CB  VAL A 209      36.256  67.286  55.553  1.00  0.00           C0.      0
ATOM   3235  HB  VAL A 209      37.037  66.899  54.897  1.00  0.00           H0.      0
ATOM   3236  CG1 VAL A 209      36.848  68.125  56.676  1.00  0.00           C0.      0
ATOM   3237 HG11 VAL A 209      36.072  68.705  57.176  1.00  0.00           H0.      0
ATOM   3238 HG12 VAL A 209      37.372  67.500  57.399  1.00  0.00           H0.      0
ATOM   3239 HG13 VAL A 209      37.635  68.728  56.222  1.00  0.00           H0.      0
ATOM   3240  CG2 VAL A 209      35.696  66.066  56.167  1.00  0.00           C0.      0
ATOM   3241 HG21 VAL A 209      35.236  65.320  55.519  1.00  0.00           H0.      0
ATOM   3242 HG22 VAL A 209      36.454  65.611  56.805  1.00  0.00           H0.      0
ATOM   3243 HG23 VAL A 209      34.943  66.408  56.877  1.00  0.00           H0.      0
ATOM   3244  C   VAL A 209      35.844  69.389  54.185  1.00  0.00           C0.      0
ATOM   3245  O   VAL A 209      36.437  69.359  53.095  1.00  0.00           O0.      0
ATOM   3246  N   ASN A 210      35.793  70.468  54.911  1.00  0.00           N0.      0
ATOM   3247  H   ASN A 210      35.223  70.447  55.744  1.00  0.00           H0.      0
ATOM   3248  CA  ASN A 210      36.527  71.692  54.619  1.00  0.00           C0.      0
ATOM   3249  HA  ASN A 210      36.131  72.507  55.227  1.00  0.00           H0.      0
ATOM   3250  CB  ASN A 210      38.038  71.557  54.945  1.00  0.00           C0.      0
ATOM   3251  HB2 ASN A 210      38.432  70.709  54.385  1.00  0.00           H0.      0
ATOM   3252  HB3 ASN A 210      38.583  72.397  54.513  1.00  0.00           H0.      0
ATOM   3253  CG  ASN A 210      38.366  71.426  56.395  1.00  0.00           C0.      0
ATOM   3254  OD1 ASN A 210      37.855  72.200  57.240  1.00  0.00           O0.      0
ATOM   3255  ND2 ASN A 210      39.292  70.564  56.774  1.00  0.00           N0.      0
ATOM   3256 HD21 ASN A 210      39.577  70.537  57.742  1.00  0.00           H0.      0
ATOM   3257 HD22 ASN A 210      39.728  69.916  56.133  1.00  0.00           H0.      0
ATOM   3258  C   ASN A 210      36.280  72.215  53.162  1.00  0.00           C0.      0
ATOM   3259  O   ASN A 210      37.121  72.803  52.558  1.00  0.00           O0.      0
ATOM   3260  N   ASN A 211      35.061  71.973  52.652  1.00  0.00           N0.      0
ATOM   3261  H   ASN A 211      34.357  71.506  53.205  1.00  0.00           H0.      0
ATOM   3262  CA  ASN A 211      34.498  72.126  51.280  1.00  0.00           C0.      0
ATOM   3263  HA  ASN A 211      33.491  71.759  51.476  1.00  0.00           H0.      0
ATOM   3264  CB  ASN A 211      34.172  73.691  50.957  1.00  0.00           C0.      0
ATOM   3265  HB2 ASN A 211      35.113  74.205  50.758  1.00  0.00           H0.      0
ATOM   3266  HB3 ASN A 211      33.535  73.646  50.074  1.00  0.00           H0.      0
ATOM   3267  CG  ASN A 211      33.368  74.377  52.103  1.00  0.00           C0.      0
ATOM   3268  OD1 ASN A 211      32.134  74.325  52.132  1.00  0.00           O0.      0
ATOM   3269  ND2 ASN A 211      33.869  75.305  52.915  1.00  0.00           N0.      0
ATOM   3270 HD21 ASN A 211      33.112  75.651  53.486  1.00  0.00           H0.      0
ATOM   3271 HD22 ASN A 211      34.862  75.256  53.091  1.00  0.00           H0.      0
ATOM   3272  C   ASN A 211      35.130  71.242  50.177  1.00  0.00           C0.      0
ATOM   3273  O   ASN A 211      35.162  71.670  49.008  1.00  0.00           O0.      0
ATOM   3274  N   LYS A 212      35.686  70.109  50.563  1.00  0.00           N0.      0
ATOM   3275  H   LYS A 212      35.827  70.019  51.559  1.00  0.00           H0.      0
ATOM   3276  CA  LYS A 212      36.441  69.213  49.696  1.00  0.00           C0.      0
ATOM   3277  HA  LYS A 212      35.964  69.311  48.721  1.00  0.00           H0.      0
ATOM   3278  CB  LYS A 212      37.900  69.704  49.737  1.00  0.00           C0.      0
ATOM   3279  HB2 LYS A 212      37.947  70.613  49.138  1.00  0.00           H0.      0
ATOM   3280  HB3 LYS A 212      38.266  69.979  50.726  1.00  0.00           H0.      0
ATOM   3281  CG  LYS A 212      38.970  68.759  49.146  1.00  0.00           C0.      0
ATOM   3282  HG2 LYS A 212      38.966  67.889  49.802  1.00  0.00           H0.      0
ATOM   3283  HG3 LYS A 212      38.630  68.402  48.174  1.00  0.00           H0.      0
ATOM   3284  CD  LYS A 212      40.345  69.342  49.137  1.00  0.00           C0.      0
ATOM   3285  HD2 LYS A 212      40.356  70.047  48.305  1.00  0.00           H0.      0
ATOM   3286  HD3 LYS A 212      40.479  69.987  50.005  1.00  0.00           H0.      0
ATOM   3287  CE  LYS A 212      41.542  68.395  48.915  1.00  0.00           C0.      0
ATOM   3288  HE2 LYS A 212      41.583  67.475  49.498  1.00  0.00           H0.      0
ATOM   3289  HE3 LYS A 212      41.603  68.001  47.901  1.00  0.00           H0.      0
ATOM   3290  NZ  LYS A 212      42.854  69.110  49.041  1.00  0.00           N0.      0
ATOM   3291  HZ1 LYS A 212      42.734  69.753  49.810  1.00  0.00           H0.      0
ATOM   3292  HZ2 LYS A 212      43.631  68.466  49.077  1.00  0.00           H0.      0
ATOM   3293  HZ3 LYS A 212      43.089  69.608  48.194  1.00  0.00           H0.      0
ATOM   3294  C   LYS A 212      36.302  67.690  49.966  1.00  0.00           C0.      0
ATOM   3295  O   LYS A 212      35.880  67.177  51.069  1.00  0.00           O0.      0
ATOM   3296  N   ALA A 213      36.478  66.908  48.933  1.00  0.00           N0.      0
ATOM   3297  H   ALA A 213      36.874  67.378  48.132  1.00  0.00           H0.      0
ATOM   3298  CA  ALA A 213      36.245  65.482  48.996  1.00  0.00           C0.      0
ATOM   3299  HA  ALA A 213      35.220  65.260  49.294  1.00  0.00           H0.      0
ATOM   3300  CB  ALA A 213      36.339  65.025  47.548  1.00  0.00           C0.      0
ATOM   3301  HB1 ALA A 213      35.526  65.562  47.058  1.00  0.00           H0.      0
ATOM   3302  HB2 ALA A 213      37.294  65.152  47.038  1.00  0.00           H0.      0
ATOM   3303  HB3 ALA A 213      36.060  63.972  47.525  1.00  0.00           H0.      0
ATOM   3304  C   ALA A 213      37.168  64.679  49.956  1.00  0.00           C0.      0
ATOM   3305  O   ALA A 213      38.205  64.206  49.494  1.00  0.00           O0.      0
ATOM   3306  N   HIE A 214      36.867  64.507  51.263  1.00  0.00           N0.      0
ATOM   3307  H   HIE A 214      36.035  64.886  51.690  1.00  0.00           H0.      0
ATOM   3308  CA  HIE A 214      37.724  63.567  52.137  1.00  0.00           C0.      0
ATOM   3309  HA  HIE A 214      38.759  63.892  52.245  1.00  0.00           H0.      0
ATOM   3310  CB  HIE A 214      37.196  63.684  53.606  1.00  0.00           C0.      0
ATOM   3311  HB2 HIE A 214      37.029  64.729  53.866  1.00  0.00           H0.      0
ATOM   3312  HB3 HIE A 214      36.256  63.171  53.808  1.00  0.00           H0.      0
ATOM   3313  CG  HIE A 214      38.214  63.185  54.576  1.00  0.00           C0.      0
ATOM   3314  ND1 HIE A 214      39.504  63.730  54.903  1.00  0.00           N0.      0
ATOM   3315  CE1 HIE A 214      39.936  62.936  55.911  1.00  0.00           C0.      0
ATOM   3316  HE1 HIE A 214      40.842  63.182  56.444  1.00  0.00           H0.      0
ATOM   3317  NE2 HIE A 214      39.149  61.936  56.150  1.00  0.00           N0.      0
ATOM   3318  HE2 HIE A 214      39.217  61.188  56.825  1.00  0.00           H0.      0
ATOM   3319  CD2 HIE A 214      38.040  62.032  55.287  1.00  0.00           C0.      0
ATOM   3320  HD2 HIE A 214      37.146  61.426  55.270  1.00  0.00           H0.      0
ATOM   3321  C   HIE A 214      37.698  62.067  51.736  1.00  0.00           C0.      0
ATOM   3322  O   HIE A 214      38.655  61.314  51.932  1.00  0.00           O0.      0
ATOM   3323  N   MET A 215      36.535  61.628  51.186  1.00  0.00           N0.      0
ATOM   3324  H   MET A 215      35.845  62.336  50.979  1.00  0.00           H0.      0
ATOM   3325  CA  MET A 215      36.398  60.258  50.759  1.00  0.00           C0.      0
ATOM   3326  HA  MET A 215      37.352  59.765  50.573  1.00  0.00           H0.      0
ATOM   3327  CB  MET A 215      35.717  59.502  51.897  1.00  0.00           C0.      0
ATOM   3328  HB2 MET A 215      36.166  59.754  52.857  1.00  0.00           H0.      0
ATOM   3329  HB3 MET A 215      34.665  59.780  51.834  1.00  0.00           H0.      0
ATOM   3330  CG  MET A 215      35.958  58.018  51.777  1.00  0.00           C0.      0
ATOM   3331  HG2 MET A 215      35.429  57.455  51.008  1.00  0.00           H0.      0
ATOM   3332  HG3 MET A 215      36.990  57.865  51.463  1.00  0.00           H0.      0
ATOM   3333  SD  MET A 215      35.961  56.932  53.263  1.00  0.00           S0.      0
ATOM   3334  CE  MET A 215      34.342  57.302  53.927  1.00  0.00           C0.      0
ATOM   3335  HE1 MET A 215      34.118  58.359  54.075  1.00  0.00           H0.      0
ATOM   3336  HE2 MET A 215      33.631  56.766  53.298  1.00  0.00           H0.      0
ATOM   3337  HE3 MET A 215      34.294  56.819  54.902  1.00  0.00           H0.      0
ATOM   3338  C   MET A 215      35.566  60.269  49.447  1.00  0.00           C0.      0
ATOM   3339  O   MET A 215      34.826  61.228  49.096  1.00  0.00           O0.      0
ATOM   3340  N   VAL A 216      35.577  59.125  48.739  1.00  0.00           N0.      0
ATOM   3341  H   VAL A 216      36.327  58.499  48.994  1.00  0.00           H0.      0
ATOM   3342  CA  VAL A 216      34.439  58.698  47.920  1.00  0.00           C0.      0
ATOM   3343  HA  VAL A 216      33.498  59.074  48.322  1.00  0.00           H0.      0
ATOM   3344  CB  VAL A 216      34.601  59.120  46.397  1.00  0.00           C0.      0
ATOM   3345  HB  VAL A 216      34.652  60.208  46.346  1.00  0.00           H0.      0
ATOM   3346  CG1 VAL A 216      35.880  58.673  45.646  1.00  0.00           C0.      0
ATOM   3347 HG11 VAL A 216      35.838  58.955  44.594  1.00  0.00           H0.      0
ATOM   3348 HG12 VAL A 216      36.776  59.082  46.113  1.00  0.00           H0.      0
ATOM   3349 HG13 VAL A 216      35.936  57.604  45.851  1.00  0.00           H0.      0
ATOM   3350  CG2 VAL A 216      33.351  58.620  45.556  1.00  0.00           C0.      0
ATOM   3351 HG21 VAL A 216      33.309  57.536  45.451  1.00  0.00           H0.      0
ATOM   3352 HG22 VAL A 216      32.471  58.984  46.086  1.00  0.00           H0.      0
ATOM   3353 HG23 VAL A 216      33.390  59.070  44.564  1.00  0.00           H0.      0
ATOM   3354  C   VAL A 216      34.283  57.120  47.948  1.00  0.00           C0.      0
ATOM   3355  O   VAL A 216      35.270  56.382  48.169  1.00  0.00           O0.      0
ATOM   3356  N   THR A 217      33.023  56.689  48.032  1.00  0.00           N0.      0
ATOM   3357  H   THR A 217      32.265  57.356  48.057  1.00  0.00           H0.      0
ATOM   3358  CA  THR A 217      32.614  55.284  48.066  1.00  0.00           C0.      0
ATOM   3359  HA  THR A 217      33.528  54.694  48.140  1.00  0.00           H0.      0
ATOM   3360  CB  THR A 217      31.874  54.941  49.278  1.00  0.00           C0.      0
ATOM   3361  HB  THR A 217      30.906  55.440  49.309  1.00  0.00           H0.      0
ATOM   3362  CG2 THR A 217      31.483  53.524  49.414  1.00  0.00           C0.      0
ATOM   3363 HG21 THR A 217      32.328  52.840  49.339  1.00  0.00           H0.      0
ATOM   3364 HG22 THR A 217      30.945  53.407  50.354  1.00  0.00           H0.      0
ATOM   3365 HG23 THR A 217      30.810  53.320  48.581  1.00  0.00           H0.      0
ATOM   3366  OG1 THR A 217      32.700  55.337  50.367  1.00  0.00           O0.      0
ATOM   3367  HG1 THR A 217      32.599  56.290  50.305  1.00  0.00           H0.      0
ATOM   3368  C   THR A 217      31.898  54.893  46.772  1.00  0.00           C0.      0
ATOM   3369  O   THR A 217      31.020  55.566  46.227  1.00  0.00           O0.      0
ATOM   3370  N   LEU A 218      32.267  53.722  46.302  1.00  0.00           N0.      0
ATOM   3371  H   LEU A 218      32.976  53.191  46.788  1.00  0.00           H0.      0
ATOM   3372  CA  LEU A 218      31.586  53.040  45.233  1.00  0.00           C0.      0
ATOM   3373  HA  LEU A 218      30.834  53.717  44.829  1.00  0.00           H0.      0
ATOM   3374  CB  LEU A 218      32.744  52.863  44.143  1.00  0.00           C0.      0
ATOM   3375  HB2 LEU A 218      33.550  52.263  44.565  1.00  0.00           H0.      0
ATOM   3376  HB3 LEU A 218      32.381  52.308  43.278  1.00  0.00           H0.      0
ATOM   3377  CG  LEU A 218      33.277  54.151  43.498  1.00  0.00           C0.      0
ATOM   3378  HG  LEU A 218      33.794  54.689  44.292  1.00  0.00           H0.      0
ATOM   3379  CD1 LEU A 218      34.369  53.820  42.485  1.00  0.00           C0.      0
ATOM   3380 HD11 LEU A 218      34.972  54.709  42.300  1.00  0.00           H0.      0
ATOM   3381 HD12 LEU A 218      34.970  53.026  42.928  1.00  0.00           H0.      0
ATOM   3382 HD13 LEU A 218      33.865  53.415  41.608  1.00  0.00           H0.      0
ATOM   3383  CD2 LEU A 218      32.246  55.032  42.815  1.00  0.00           C0.      0
ATOM   3384 HD21 LEU A 218      32.722  55.950  42.471  1.00  0.00           H0.      0
ATOM   3385 HD22 LEU A 218      31.811  54.499  41.970  1.00  0.00           H0.      0
ATOM   3386 HD23 LEU A 218      31.398  55.351  43.422  1.00  0.00           H0.      0
ATOM   3387  C   LEU A 218      30.930  51.730  45.725  1.00  0.00           C0.      0
ATOM   3388  O   LEU A 218      31.629  50.817  46.044  1.00  0.00           O0.      0
ATOM   3389  N   ASP A 219      29.600  51.685  45.792  1.00  0.00           N0.      0
ATOM   3390  H   ASP A 219      29.080  52.442  45.370  1.00  0.00           H0.      0
ATOM   3391  CA  ASP A 219      28.728  50.461  46.036  1.00  0.00           C0.      0
ATOM   3392  HA  ASP A 219      29.313  49.756  46.626  1.00  0.00           H0.      0
ATOM   3393  CB  ASP A 219      27.455  50.824  46.749  1.00  0.00           C0.      0
ATOM   3394  HB2 ASP A 219      27.003  51.640  46.185  1.00  0.00           H0.      0
ATOM   3395  HB3 ASP A 219      26.883  49.900  46.672  1.00  0.00           H0.      0
ATOM   3396  CG  ASP A 219      27.621  51.104  48.233  1.00  0.00           C0.      0
ATOM   3397  OD1 ASP A 219      28.440  52.017  48.627  1.00  0.00           O0.      0
ATOM   3398  OD2 ASP A 219      26.806  50.536  48.988  1.00  0.00           O0.      0
ATOM   3399  C   ASP A 219      28.464  49.688  44.707  1.00  0.00           C0.      0
ATOM   3400  O   ASP A 219      28.203  50.291  43.708  1.00  0.00           O0.      0
ATOM   3401  N   TYR A 220      28.410  48.340  44.806  1.00  0.00           N0.      0
ATOM   3402  H   TYR A 220      28.638  47.881  45.676  1.00  0.00           H0.      0
ATOM   3403  CA  TYR A 220      27.974  47.469  43.710  1.00  0.00           C0.      0
ATOM   3404  HA  TYR A 220      27.295  48.022  43.062  1.00  0.00           H0.      0
ATOM   3405  CB  TYR A 220      29.180  46.894  42.954  1.00  0.00           C0.      0
ATOM   3406  HB2 TYR A 220      29.734  46.173  43.556  1.00  0.00           H0.      0
ATOM   3407  HB3 TYR A 220      28.826  46.305  42.108  1.00  0.00           H0.      0
ATOM   3408  CG  TYR A 220      30.264  47.804  42.482  1.00  0.00           C0.      0
ATOM   3409  CD1 TYR A 220      31.181  48.334  43.438  1.00  0.00           C0.      0
ATOM   3410  HD1 TYR A 220      31.080  48.189  44.503  1.00  0.00           H0.      0
ATOM   3411  CE1 TYR A 220      32.095  49.258  42.972  1.00  0.00           C0.      0
ATOM   3412  HE1 TYR A 220      32.775  49.684  43.695  1.00  0.00           H0.      0
ATOM   3413  CZ  TYR A 220      32.098  49.756  41.658  1.00  0.00           C0.      0
ATOM   3414  OH  TYR A 220      32.874  50.747  41.277  1.00  0.00           O0.      0
ATOM   3415  HH  TYR A 220      33.673  50.725  41.809  1.00  0.00           H0.      0
ATOM   3416  CE2 TYR A 220      31.117  49.289  40.757  1.00  0.00           C0.      0
ATOM   3417  HE2 TYR A 220      30.979  49.674  39.757  1.00  0.00           H0.      0
ATOM   3418  CD2 TYR A 220      30.272  48.248  41.195  1.00  0.00           C0.      0
ATOM   3419  HD2 TYR A 220      29.626  47.869  40.417  1.00  0.00           H0.      0
ATOM   3420  C   TYR A 220      27.172  46.325  44.330  1.00  0.00           C0.      0
ATOM   3421  O   TYR A 220      27.237  46.068  45.525  1.00  0.00           O0.      0
ATOM   3422  N   THR A 221      26.341  45.599  43.491  1.00  0.00           N0.      0
ATOM   3423  H   THR A 221      26.224  45.971  42.559  1.00  0.00           H0.      0
ATOM   3424  CA  THR A 221      25.625  44.327  43.866  1.00  0.00           C0.      0
ATOM   3425  HA  THR A 221      25.907  43.970  44.857  1.00  0.00           H0.      0
ATOM   3426  CB  THR A 221      24.102  44.428  43.800  1.00  0.00           C0.      0
ATOM   3427  HB  THR A 221      23.764  44.456  42.764  1.00  0.00           H0.      0
ATOM   3428  CG2 THR A 221      23.472  43.311  44.660  1.00  0.00           C0.      0
ATOM   3429 HG21 THR A 221      23.789  42.335  44.290  1.00  0.00           H0.      0
ATOM   3430 HG22 THR A 221      23.871  43.367  45.673  1.00  0.00           H0.      0
ATOM   3431 HG23 THR A 221      22.385  43.348  44.719  1.00  0.00           H0.      0
ATOM   3432  OG1 THR A 221      23.736  45.689  44.344  1.00  0.00           O0.      0
ATOM   3433  HG1 THR A 221      22.883  45.860  43.937  1.00  0.00           H0.      0
ATOM   3434  C   THR A 221      26.081  43.188  42.986  1.00  0.00           C0.      0
ATOM   3435  O   THR A 221      25.995  43.289  41.779  1.00  0.00           O0.      0
ATOM   3436  N   VAL A 222      26.610  42.168  43.512  1.00  0.00           N0.      0
ATOM   3437  H   VAL A 222      26.561  42.055  44.514  1.00  0.00           H0.      0
ATOM   3438  CA  VAL A 222      27.369  41.249  42.842  1.00  0.00           C0.      0
ATOM   3439  HA  VAL A 222      27.471  41.368  41.764  1.00  0.00           H0.      0
ATOM   3440  CB  VAL A 222      28.816  41.123  43.341  1.00  0.00           C0.      0
ATOM   3441  HB  VAL A 222      28.771  40.667  44.330  1.00  0.00           H0.      0
ATOM   3442  CG1 VAL A 222      29.629  40.121  42.502  1.00  0.00           C0.      0
ATOM   3443 HG11 VAL A 222      29.346  40.299  41.464  1.00  0.00           H0.      0
ATOM   3444 HG12 VAL A 222      30.673  40.262  42.779  1.00  0.00           H0.      0
ATOM   3445 HG13 VAL A 222      29.363  39.096  42.760  1.00  0.00           H0.      0
ATOM   3446  CG2 VAL A 222      29.488  42.505  43.307  1.00  0.00           C0.      0
ATOM   3447 HG21 VAL A 222      29.555  42.959  42.318  1.00  0.00           H0.      0
ATOM   3448 HG22 VAL A 222      29.001  43.169  44.021  1.00  0.00           H0.      0
ATOM   3449 HG23 VAL A 222      30.505  42.350  43.668  1.00  0.00           H0.      0
ATOM   3450  C   VAL A 222      26.615  39.902  43.050  1.00  0.00           C0.      0
ATOM   3451  O   VAL A 222      26.391  39.470  44.147  1.00  0.00           O0.      0
ATOM   3452  N   GLN A 223      26.448  39.240  41.923  1.00  0.00           N0.      0
ATOM   3453  H   GLN A 223      26.747  39.633  41.042  1.00  0.00           H0.      0
ATOM   3454  CA  GLN A 223      25.936  37.928  41.929  1.00  0.00           C0.      0
ATOM   3455  HA  GLN A 223      25.185  37.910  42.718  1.00  0.00           H0.      0
ATOM   3456  CB  GLN A 223      25.372  37.456  40.535  1.00  0.00           C0.      0
ATOM   3457  HB2 GLN A 223      24.737  38.279  40.206  1.00  0.00           H0.      0
ATOM   3458  HB3 GLN A 223      26.116  37.188  39.784  1.00  0.00           H0.      0
ATOM   3459  CG  GLN A 223      24.660  36.131  40.624  1.00  0.00           C0.      0
ATOM   3460  HG2 GLN A 223      25.338  35.293  40.790  1.00  0.00           H0.      0
ATOM   3461  HG3 GLN A 223      23.969  36.215  41.463  1.00  0.00           H0.      0
ATOM   3462  CD  GLN A 223      23.758  35.899  39.393  1.00  0.00           C0.      0
ATOM   3463  OE1 GLN A 223      24.204  36.104  38.237  1.00  0.00           O0.      0
ATOM   3464  NE2 GLN A 223      22.582  35.323  39.510  1.00  0.00           N0.      0
ATOM   3465 HE21 GLN A 223      22.031  34.968  38.740  1.00  0.00           H0.      0
ATOM   3466 HE22 GLN A 223      22.188  35.192  40.431  1.00  0.00           H0.      0
ATOM   3467  C   GLN A 223      26.971  36.850  42.410  1.00  0.00           C0.      0
ATOM   3468  O   GLN A 223      28.021  36.751  41.765  1.00  0.00           O0.      0
ATOM   3469  N   VAL A 224      26.765  36.066  43.499  1.00  0.00           N0.      0
ATOM   3470  H   VAL A 224      26.045  36.326  44.157  1.00  0.00           H0.      0
ATOM   3471  CA  VAL A 224      27.881  35.258  44.065  1.00  0.00           C0.      0
ATOM   3472  HA  VAL A 224      28.688  35.181  43.336  1.00  0.00           H0.      0
ATOM   3473  CB  VAL A 224      28.464  35.971  45.300  1.00  0.00           C0.      0
ATOM   3474  HB  VAL A 224      28.862  36.913  44.924  1.00  0.00           H0.      0
ATOM   3475  CG1 VAL A 224      27.624  36.154  46.505  1.00  0.00           C0.      0
ATOM   3476 HG11 VAL A 224      27.740  35.282  47.149  1.00  0.00           H0.      0
ATOM   3477 HG12 VAL A 224      28.124  36.987  47.000  1.00  0.00           H0.      0
ATOM   3478 HG13 VAL A 224      26.581  36.407  46.317  1.00  0.00           H0.      0
ATOM   3479  CG2 VAL A 224      29.735  35.132  45.638  1.00  0.00           C0.      0
ATOM   3480 HG21 VAL A 224      30.566  35.224  44.939  1.00  0.00           H0.      0
ATOM   3481 HG22 VAL A 224      30.117  35.568  46.561  1.00  0.00           H0.      0
ATOM   3482 HG23 VAL A 224      29.447  34.126  45.944  1.00  0.00           H0.      0
ATOM   3483  C   VAL A 224      27.497  33.778  44.452  1.00  0.00           C0.      0
ATOM   3484  O   VAL A 224      26.397  33.619  45.026  1.00  0.00           O0.      0
ATOM   3485  N   PRO A 225      28.247  32.686  44.086  1.00  0.00           N0.      0
ATOM   3486  CD  PRO A 225      29.568  32.774  43.417  1.00  0.00           C0.      0
ATOM   3487  HD2 PRO A 225      30.357  33.086  44.101  1.00  0.00           H0.      0
ATOM   3488  HD3 PRO A 225      29.612  33.413  42.534  1.00  0.00           H0.      0
ATOM   3489  CG  PRO A 225      29.884  31.367  42.890  1.00  0.00           C0.      0
ATOM   3490  HG2 PRO A 225      30.949  31.141  42.838  1.00  0.00           H0.      0
ATOM   3491  HG3 PRO A 225      29.309  31.115  41.999  1.00  0.00           H0.      0
ATOM   3492  CB  PRO A 225      29.247  30.616  43.995  1.00  0.00           C0.      0
ATOM   3493  HB2 PRO A 225      29.999  30.659  44.783  1.00  0.00           H0.      0
ATOM   3494  HB3 PRO A 225      29.040  29.575  43.747  1.00  0.00           H0.      0
ATOM   3495  CA  PRO A 225      28.009  31.333  44.434  1.00  0.00           C0.      0
ATOM   3496  HA  PRO A 225      27.207  30.911  43.830  1.00  0.00           H0.      0
ATOM   3497  C   PRO A 225      27.666  31.027  45.916  1.00  0.00           C0.      0
ATOM   3498  O   PRO A 225      28.358  31.534  46.802  1.00  0.00           O0.      0
ATOM   3499  N   GLY A 226      26.653  30.203  46.167  1.00  0.00           N0.      0
ATOM   3500  H   GLY A 226      26.399  29.534  45.454  1.00  0.00           H0.      0
ATOM   3501  CA  GLY A 226      26.255  29.899  47.513  1.00  0.00           C0.      0
ATOM   3502  HA2 GLY A 226      25.743  28.940  47.429  1.00  0.00           H0.      0
ATOM   3503  HA3 GLY A 226      27.075  29.751  48.216  1.00  0.00           H0.      0
ATOM   3504  C   GLY A 226      25.279  30.932  48.139  1.00  0.00           C0.      0
ATOM   3505  O   GLY A 226      24.628  30.708  49.164  1.00  0.00           O0.      0
ATOM   3506  N   ALA A 227      25.060  32.077  47.506  1.00  0.00           N0.      0
ATOM   3507  H   ALA A 227      25.391  32.098  46.552  1.00  0.00           H0.      0
ATOM   3508  CA  ALA A 227      24.207  33.156  48.067  1.00  0.00           C0.      0
ATOM   3509  HA  ALA A 227      24.385  33.167  49.142  1.00  0.00           H0.      0
ATOM   3510  CB  ALA A 227      24.699  34.536  47.525  1.00  0.00           C0.      0
ATOM   3511  HB1 ALA A 227      24.291  35.375  48.088  1.00  0.00           H0.      0
ATOM   3512  HB2 ALA A 227      25.774  34.701  47.594  1.00  0.00           H0.      0
ATOM   3513  HB3 ALA A 227      24.524  34.564  46.450  1.00  0.00           H0.      0
ATOM   3514  C   ALA A 227      22.673  32.981  47.933  1.00  0.00           C0.      0
ATOM   3515  O   ALA A 227      21.833  33.456  48.675  1.00  0.00           O0.      0
ATOM   3516  N   GLY A 228      22.353  32.304  46.804  1.00  0.00           N0.      0
ATOM   3517  H   GLY A 228      23.121  31.805  46.379  1.00  0.00           H0.      0
ATOM   3518  CA  GLY A 228      21.037  31.831  46.334  1.00  0.00           C0.      0
ATOM   3519  HA2 GLY A 228      20.340  32.668  46.361  1.00  0.00           H0.      0
ATOM   3520  HA3 GLY A 228      21.177  31.420  45.334  1.00  0.00           H0.      0
ATOM   3521  C   GLY A 228      20.543  30.641  47.131  1.00  0.00           C0.      0
ATOM   3522  O   GLY A 228      21.175  30.242  48.143  1.00  0.00           O0.      0
ATOM   3523  N   ARG A 229      19.328  30.103  46.847  1.00  0.00           N0.      0
ATOM   3524  H   ARG A 229      18.764  30.629  46.196  1.00  0.00           H0.      0
ATOM   3525  CA  ARG A 229      18.873  28.841  47.398  1.00  0.00           C0.      0
ATOM   3526  HA  ARG A 229      18.978  28.935  48.479  1.00  0.00           H0.      0
ATOM   3527  CB  ARG A 229      17.407  28.615  47.198  1.00  0.00           C0.      0
ATOM   3528  HB2 ARG A 229      16.997  29.499  47.687  1.00  0.00           H0.      0
ATOM   3529  HB3 ARG A 229      17.292  28.582  46.115  1.00  0.00           H0.      0
ATOM   3530  CG  ARG A 229      16.752  27.369  47.813  1.00  0.00           C0.      0
ATOM   3531  HG2 ARG A 229      17.393  26.513  47.600  1.00  0.00           H0.      0
ATOM   3532  HG3 ARG A 229      16.707  27.494  48.895  1.00  0.00           H0.      0
ATOM   3533  CD  ARG A 229      15.333  27.057  47.178  1.00  0.00           C0.      0
ATOM   3534  HD2 ARG A 229      15.534  26.632  46.195  1.00  0.00           H0.      0
ATOM   3535  HD3 ARG A 229      14.883  26.324  47.848  1.00  0.00           H0.      0
ATOM   3536  NE  ARG A 229      14.489  28.264  47.033  1.00  0.00           N0.      0
ATOM   3537  HE  ARG A 229      14.332  28.646  46.112  1.00  0.00           H0.      0
ATOM   3538  CZ  ARG A 229      13.804  28.895  47.982  1.00  0.00           C0.      0
ATOM   3539  NH1 ARG A 229      13.947  28.537  49.256  1.00  0.00           N0.      0
ATOM   3540 HH11 ARG A 229      14.492  27.722  49.499  1.00  0.00           H0.      0
ATOM   3541 HH12 ARG A 229      13.342  28.945  49.954  1.00  0.00           H0.      0
ATOM   3542  NH2 ARG A 229      12.989  29.762  47.600  1.00  0.00           N0.      0
ATOM   3543 HH21 ARG A 229      12.715  30.059  46.674  1.00  0.00           H0.      0
ATOM   3544 HH22 ARG A 229      12.516  30.229  48.360  1.00  0.00           H0.      0
ATOM   3545  C   ARG A 229      19.772  27.642  47.048  1.00  0.00           C0.      0
ATOM   3546  O   ARG A 229      20.337  27.592  45.961  1.00  0.00           O0.      0
ATOM   3547  N   ASP A 230      19.917  26.773  48.051  1.00  0.00           N0.      0
ATOM   3548  H   ASP A 230      19.582  26.988  48.979  1.00  0.00           H0.      0
ATOM   3549  CA  ASP A 230      20.541  25.423  47.815  1.00  0.00           C0.      0
ATOM   3550  HA  ASP A 230      20.751  25.103  48.836  1.00  0.00           H0.      0
ATOM   3551  CB  ASP A 230      19.468  24.396  47.330  1.00  0.00           C0.      0
ATOM   3552  HB2 ASP A 230      18.616  24.371  48.009  1.00  0.00           H0.      0
ATOM   3553  HB3 ASP A 230      19.166  24.680  46.322  1.00  0.00           H0.      0
ATOM   3554  CG  ASP A 230      19.945  22.914  47.390  1.00  0.00           C0.      0
ATOM   3555  OD1 ASP A 230      19.226  22.023  46.896  1.00  0.00           O0.      0
ATOM   3556  OD2 ASP A 230      20.996  22.590  48.011  1.00  0.00           O0.      0
ATOM   3557  C   ASP A 230      21.825  25.437  46.988  1.00  0.00           C0.      0
ATOM   3558  O   ASP A 230      21.994  24.693  46.007  1.00  0.00           O0.      0
ATOM   3559  N   GLY A 231      22.784  26.226  47.439  1.00  0.00           N0.      0
ATOM   3560  H   GLY A 231      22.537  26.889  48.160  1.00  0.00           H0.      0
ATOM   3561  CA  GLY A 231      24.169  26.272  46.845  1.00  0.00           C0.      0
ATOM   3562  HA2 GLY A 231      24.835  26.850  47.486  1.00  0.00           H0.      0
ATOM   3563  HA3 GLY A 231      24.544  25.249  46.808  1.00  0.00           H0.      0
ATOM   3564  C   GLY A 231      24.331  27.094  45.546  1.00  0.00           C0.      0
ATOM   3565  O   GLY A 231      25.404  27.380  45.087  1.00  0.00           O0.      0
ATOM   3566  N   ALA A 232      23.158  27.658  45.007  1.00  0.00           N0.      0
ATOM   3567  H   ALA A 232      22.242  27.441  45.374  1.00  0.00           H0.      0
ATOM   3568  CA  ALA A 232      23.195  28.437  43.723  1.00  0.00           C0.      0
ATOM   3569  HA  ALA A 232      23.737  27.928  42.926  1.00  0.00           H0.      0
ATOM   3570  CB  ALA A 232      21.707  28.441  43.218  1.00  0.00           C0.      0
ATOM   3571  HB1 ALA A 232      21.672  29.011  42.290  1.00  0.00           H0.      0
ATOM   3572  HB2 ALA A 232      21.226  27.475  43.067  1.00  0.00           H0.      0
ATOM   3573  HB3 ALA A 232      21.039  29.056  43.822  1.00  0.00           H0.      0
ATOM   3574  C   ALA A 232      23.684  29.837  43.965  1.00  0.00           C0.      0
ATOM   3575  O   ALA A 232      23.628  30.328  45.059  1.00  0.00           O0.      0
ATOM   3576  N   PRO A 233      24.239  30.510  42.950  1.00  0.00           N0.      0
ATOM   3577  CD  PRO A 233      24.853  30.016  41.674  1.00  0.00           C0.      0
ATOM   3578  HD2 PRO A 233      24.141  29.948  40.853  1.00  0.00           H0.      0
ATOM   3579  HD3 PRO A 233      25.457  29.113  41.769  1.00  0.00           H0.      0
ATOM   3580  CG  PRO A 233      25.815  31.141  41.252  1.00  0.00           C0.      0
ATOM   3581  HG2 PRO A 233      26.117  31.182  40.205  1.00  0.00           H0.      0
ATOM   3582  HG3 PRO A 233      26.771  31.198  41.773  1.00  0.00           H0.      0
ATOM   3583  CB  PRO A 233      25.144  32.412  41.690  1.00  0.00           C0.      0
ATOM   3584  HB2 PRO A 233      24.333  32.582  40.982  1.00  0.00           H0.      0
ATOM   3585  HB3 PRO A 233      25.804  33.270  41.819  1.00  0.00           H0.      0
ATOM   3586  CA  PRO A 233      24.518  31.934  43.024  1.00  0.00           C0.      0
ATOM   3587  HA  PRO A 233      25.186  32.036  43.879  1.00  0.00           H0.      0
ATOM   3588  C   PRO A 233      23.224  32.659  43.319  1.00  0.00           C0.      0
ATOM   3589  O   PRO A 233      22.111  32.322  42.927  1.00  0.00           O0.      0
ATOM   3590  N   GLY A 234      23.422  33.865  43.798  1.00  0.00           N0.      0
ATOM   3591  H   GLY A 234      24.370  34.213  43.778  1.00  0.00           H0.      0
ATOM   3592  CA  GLY A 234      22.401  34.868  43.933  1.00  0.00           C0.      0
ATOM   3593  HA2 GLY A 234      21.827  35.108  43.038  1.00  0.00           H0.      0
ATOM   3594  HA3 GLY A 234      21.714  34.601  44.735  1.00  0.00           H0.      0
ATOM   3595  C   GLY A 234      23.036  36.214  44.395  1.00  0.00           C0.      0
ATOM   3596  O   GLY A 234      24.209  36.228  44.675  1.00  0.00           O0.      0
ATOM   3597  N   PHE A 235      22.267  37.303  44.376  1.00  0.00           N0.      0
ATOM   3598  H   PHE A 235      21.324  37.157  44.046  1.00  0.00           H0.      0
ATOM   3599  CA  PHE A 235      22.805  38.665  44.605  1.00  0.00           C0.      0
ATOM   3600  HA  PHE A 235      23.767  38.672  44.092  1.00  0.00           H0.      0
ATOM   3601  CB  PHE A 235      21.863  39.703  43.779  1.00  0.00           C0.      0
ATOM   3602  HB2 PHE A 235      20.829  39.546  44.085  1.00  0.00           H0.      0
ATOM   3603  HB3 PHE A 235      22.202  40.706  44.039  1.00  0.00           H0.      0
ATOM   3604  CG  PHE A 235      21.881  39.607  42.245  1.00  0.00           C0.      0
ATOM   3605  CD1 PHE A 235      22.871  40.269  41.583  1.00  0.00           C0.      0
ATOM   3606  HD1 PHE A 235      23.576  40.868  42.141  1.00  0.00           H0.      0
ATOM   3607  CE1 PHE A 235      23.003  40.175  40.154  1.00  0.00           C0.      0
ATOM   3608  HE1 PHE A 235      23.769  40.747  39.651  1.00  0.00           H0.      0
ATOM   3609  CZ  PHE A 235      22.105  39.332  39.451  1.00  0.00           C0.      0
ATOM   3610  HZ  PHE A 235      22.127  39.233  38.376  1.00  0.00           H0.      0
ATOM   3611  CE2 PHE A 235      21.160  38.601  40.193  1.00  0.00           C0.      0
ATOM   3612  HE2 PHE A 235      20.444  38.027  39.622  1.00  0.00           H0.      0
ATOM   3613  CD2 PHE A 235      21.111  38.665  41.567  1.00  0.00           C0.      0
ATOM   3614  HD2 PHE A 235      20.398  38.088  42.138  1.00  0.00           H0.      0
ATOM   3615  C   PHE A 235      23.149  39.070  46.071  1.00  0.00           C0.      0
ATOM   3616  O   PHE A 235      22.411  38.723  46.991  1.00  0.00           O0.      0
ATOM   3617  N   SER A 236      24.227  39.840  46.215  1.00  0.00           N0.      0
ATOM   3618  H   SER A 236      24.551  40.135  45.305  1.00  0.00           H0.      0
ATOM   3619  CA  SER A 236      24.864  40.434  47.450  1.00  0.00           C0.      0
ATOM   3620  HA  SER A 236      24.112  40.301  48.228  1.00  0.00           H0.      0
ATOM   3621  CB  SER A 236      25.831  39.348  47.945  1.00  0.00           C0.      0
ATOM   3622  HB2 SER A 236      25.395  38.350  47.900  1.00  0.00           H0.      0
ATOM   3623  HB3 SER A 236      26.608  39.163  47.204  1.00  0.00           H0.      0
ATOM   3624  OG  SER A 236      26.373  39.677  49.216  1.00  0.00           O0.      0
ATOM   3625  HG  SER A 236      27.186  39.174  49.310  1.00  0.00           H0.      0
ATOM   3626  C   SER A 236      25.621  41.765  47.315  1.00  0.00           C0.      0
ATOM   3627  O   SER A 236      26.310  41.873  46.341  1.00  0.00           O0.      0
ATOM   3628  N   LYS A 237      25.496  42.700  48.319  1.00  0.00           N0.      0
ATOM   3629  H   LYS A 237      24.807  42.451  49.013  1.00  0.00           H0.      0
ATOM   3630  CA  LYS A 237      26.136  44.015  48.358  1.00  0.00           C0.      0
ATOM   3631  HA  LYS A 237      25.889  44.556  47.444  1.00  0.00           H0.      0
ATOM   3632  CB  LYS A 237      25.601  44.859  49.477  1.00  0.00           C0.      0
ATOM   3633  HB2 LYS A 237      25.513  44.293  50.404  1.00  0.00           H0.      0
ATOM   3634  HB3 LYS A 237      26.270  45.674  49.755  1.00  0.00           H0.      0
ATOM   3635  CG  LYS A 237      24.235  45.402  49.215  1.00  0.00           C0.      0
ATOM   3636  HG2 LYS A 237      23.596  44.693  48.688  1.00  0.00           H0.      0
ATOM   3637  HG3 LYS A 237      23.766  45.604  50.178  1.00  0.00           H0.      0
ATOM   3638  CD  LYS A 237      24.188  46.599  48.424  1.00  0.00           C0.      0
ATOM   3639  HD2 LYS A 237      24.826  46.512  47.544  1.00  0.00           H0.      0
ATOM   3640  HD3 LYS A 237      23.171  46.849  48.122  1.00  0.00           H0.      0
ATOM   3641  CE  LYS A 237      24.805  47.843  49.033  1.00  0.00           C0.      0
ATOM   3642  HE2 LYS A 237      24.385  48.090  50.008  1.00  0.00           H0.      0
ATOM   3643  HE3 LYS A 237      25.884  47.704  49.097  1.00  0.00           H0.      0
ATOM   3644  NZ  LYS A 237      24.567  49.096  48.240  1.00  0.00           N0.      0
ATOM   3645  HZ1 LYS A 237      23.716  49.596  48.457  1.00  0.00           H0.      0
ATOM   3646  HZ2 LYS A 237      25.252  49.831  48.343  1.00  0.00           H0.      0
ATOM   3647  HZ3 LYS A 237      24.384  48.892  47.268  1.00  0.00           H0.      0
ATOM   3648  C   LYS A 237      27.684  43.898  48.464  1.00  0.00           C0.      0
ATOM   3649  O   LYS A 237      28.236  43.085  49.247  1.00  0.00           O0.      0
ATOM   3650  N   PHE A 238      28.388  44.705  47.756  1.00  0.00           N0.      0
ATOM   3651  H   PHE A 238      27.853  45.292  47.132  1.00  0.00           H0.      0
ATOM   3652  CA  PHE A 238      29.828  44.825  47.640  1.00  0.00           C0.      0
ATOM   3653  HA  PHE A 238      30.238  44.376  48.544  1.00  0.00           H0.      0
ATOM   3654  CB  PHE A 238      30.341  44.162  46.400  1.00  0.00           C0.      0
ATOM   3655  HB2 PHE A 238      29.826  43.201  46.413  1.00  0.00           H0.      0
ATOM   3656  HB3 PHE A 238      30.050  44.819  45.580  1.00  0.00           H0.      0
ATOM   3657  CG  PHE A 238      31.887  43.884  46.314  1.00  0.00           C0.      0
ATOM   3658  CD1 PHE A 238      32.703  44.917  45.820  1.00  0.00           C0.      0
ATOM   3659  HD1 PHE A 238      32.247  45.793  45.383  1.00  0.00           H0.      0
ATOM   3660  CE1 PHE A 238      34.054  44.719  45.456  1.00  0.00           C0.      0
ATOM   3661  HE1 PHE A 238      34.733  45.470  45.079  1.00  0.00           H0.      0
ATOM   3662  CZ  PHE A 238      34.581  43.476  45.798  1.00  0.00           C0.      0
ATOM   3663  HZ  PHE A 238      35.607  43.260  45.543  1.00  0.00           H0.      0
ATOM   3664  CE2 PHE A 238      33.870  42.435  46.427  1.00  0.00           C0.      0
ATOM   3665  HE2 PHE A 238      34.422  41.535  46.654  1.00  0.00           H0.      0
ATOM   3666  CD2 PHE A 238      32.489  42.635  46.702  1.00  0.00           C0.      0
ATOM   3667  HD2 PHE A 238      31.898  41.863  47.171  1.00  0.00           H0.      0
ATOM   3668  C   PHE A 238      30.102  46.392  47.699  1.00  0.00           C0.      0
ATOM   3669  O   PHE A 238      29.283  47.188  47.254  1.00  0.00           O0.      0
ATOM   3670  N   ARG A 239      31.194  46.853  48.273  1.00  0.00           N0.      0
ATOM   3671  H   ARG A 239      31.668  46.085  48.727  1.00  0.00           H0.      0
ATOM   3672  CA  ARG A 239      31.708  48.248  48.276  1.00  0.00           C0.      0
ATOM   3673  HA  ARG A 239      31.550  48.582  47.250  1.00  0.00           H0.      0
ATOM   3674  CB  ARG A 239      30.921  49.207  49.164  1.00  0.00           C0.      0
ATOM   3675  HB2 ARG A 239      31.286  50.203  48.916  1.00  0.00           H0.      0
ATOM   3676  HB3 ARG A 239      29.850  49.193  48.964  1.00  0.00           H0.      0
ATOM   3677  CG  ARG A 239      31.189  49.071  50.644  1.00  0.00           C0.      0
ATOM   3678  HG2 ARG A 239      30.782  48.140  51.038  1.00  0.00           H0.      0
ATOM   3679  HG3 ARG A 239      32.276  49.001  50.671  1.00  0.00           H0.      0
ATOM   3680  CD  ARG A 239      30.714  50.205  51.551  1.00  0.00           C0.      0
ATOM   3681  HD2 ARG A 239      30.687  49.872  52.589  1.00  0.00           H0.      0
ATOM   3682  HD3 ARG A 239      31.333  51.095  51.430  1.00  0.00           H0.      0
ATOM   3683  NE  ARG A 239      29.400  50.735  51.233  1.00  0.00           N0.      0
ATOM   3684  HE  ARG A 239      29.033  50.719  50.292  1.00  0.00           H0.      0
ATOM   3685  CZ  ARG A 239      28.559  51.331  52.072  1.00  0.00           C0.      0
ATOM   3686  NH1 ARG A 239      28.539  51.423  53.365  1.00  0.00           N0.      0
ATOM   3687 HH11 ARG A 239      29.360  51.177  53.899  1.00  0.00           H0.      0
ATOM   3688 HH12 ARG A 239      27.730  51.882  53.761  1.00  0.00           H0.      0
ATOM   3689  NH2 ARG A 239      27.526  51.844  51.499  1.00  0.00           N0.      0
ATOM   3690 HH21 ARG A 239      27.253  51.462  50.604  1.00  0.00           H0.      0
ATOM   3691 HH22 ARG A 239      26.806  52.209  52.106  1.00  0.00           H0.      0
ATOM   3692  C   ARG A 239      33.217  48.412  48.428  1.00  0.00           C0.      0
ATOM   3693  O   ARG A 239      33.916  47.581  49.004  1.00  0.00           O0.      0
ATOM   3694  N   LEU A 240      33.746  49.586  47.989  1.00  0.00           N0.      0
ATOM   3695  H   LEU A 240      33.131  50.103  47.378  1.00  0.00           H0.      0
ATOM   3696  CA  LEU A 240      35.079  50.062  48.079  1.00  0.00           C0.      0
ATOM   3697  HA  LEU A 240      35.495  49.608  48.979  1.00  0.00           H0.      0
ATOM   3698  CB  LEU A 240      35.857  49.652  46.768  1.00  0.00           C0.      0
ATOM   3699  HB2 LEU A 240      35.341  49.991  45.870  1.00  0.00           H0.      0
ATOM   3700  HB3 LEU A 240      36.882  50.022  46.796  1.00  0.00           H0.      0
ATOM   3701  CG  LEU A 240      35.979  48.131  46.602  1.00  0.00           C0.      0
ATOM   3702  HG  LEU A 240      35.036  47.587  46.549  1.00  0.00           H0.      0
ATOM   3703  CD1 LEU A 240      36.681  47.725  45.264  1.00  0.00           C0.      0
ATOM   3704 HD11 LEU A 240      36.550  46.657  45.092  1.00  0.00           H0.      0
ATOM   3705 HD12 LEU A 240      36.172  48.103  44.377  1.00  0.00           H0.      0
ATOM   3706 HD13 LEU A 240      37.695  48.119  45.197  1.00  0.00           H0.      0
ATOM   3707  CD2 LEU A 240      36.917  47.490  47.637  1.00  0.00           C0.      0
ATOM   3708 HD21 LEU A 240      37.801  48.123  47.720  1.00  0.00           H0.      0
ATOM   3709 HD22 LEU A 240      36.493  47.390  48.637  1.00  0.00           H0.      0
ATOM   3710 HD23 LEU A 240      37.203  46.538  47.191  1.00  0.00           H0.      0
ATOM   3711  C   LEU A 240      35.048  51.567  48.282  1.00  0.00           C0.      0
ATOM   3712  O   LEU A 240      34.312  52.271  47.602  1.00  0.00           O0.      0
ATOM   3713  N   SER A 241      36.063  52.016  49.033  1.00  0.00           N0.      0
ATOM   3714  H   SER A 241      36.732  51.319  49.326  1.00  0.00           H0.      0
ATOM   3715  CA  SER A 241      36.255  53.389  49.556  1.00  0.00           C0.      0
ATOM   3716  HA  SER A 241      35.544  53.991  48.990  1.00  0.00           H0.      0
ATOM   3717  CB  SER A 241      35.713  53.711  50.946  1.00  0.00           C0.      0
ATOM   3718  HB2 SER A 241      36.398  53.174  51.601  1.00  0.00           H0.      0
ATOM   3719  HB3 SER A 241      35.736  54.786  51.127  1.00  0.00           H0.      0
ATOM   3720  OG  SER A 241      34.390  53.357  51.187  1.00  0.00           O0.      0
ATOM   3721  HG  SER A 241      33.859  54.033  50.760  1.00  0.00           H0.      0
ATOM   3722  C   SER A 241      37.633  53.979  49.313  1.00  0.00           C0.      0
ATOM   3723  O   SER A 241      38.702  53.332  49.546  1.00  0.00           O0.      0
ATOM   3724  N   TYR A 242      37.624  55.199  48.911  1.00  0.00           N0.      0
ATOM   3725  H   TYR A 242      36.734  55.661  48.792  1.00  0.00           H0.      0
ATOM   3726  CA  TYR A 242      38.682  55.809  48.099  1.00  0.00           C0.      0
ATOM   3727  HA  TYR A 242      39.634  55.287  48.195  1.00  0.00           H0.      0
ATOM   3728  CB  TYR A 242      38.369  55.786  46.586  1.00  0.00           C0.      0
ATOM   3729  HB2 TYR A 242      37.448  56.357  46.466  1.00  0.00           H0.      0
ATOM   3730  HB3 TYR A 242      39.162  56.274  46.018  1.00  0.00           H0.      0
ATOM   3731  CG  TYR A 242      38.349  54.347  46.070  1.00  0.00           C0.      0
ATOM   3732  CD1 TYR A 242      39.514  53.711  45.508  1.00  0.00           C0.      0
ATOM   3733  HD1 TYR A 242      40.461  54.217  45.625  1.00  0.00           H0.      0
ATOM   3734  CE1 TYR A 242      39.465  52.554  44.752  1.00  0.00           C0.      0
ATOM   3735  HE1 TYR A 242      40.388  52.157  44.357  1.00  0.00           H0.      0
ATOM   3736  CZ  TYR A 242      38.237  51.938  44.469  1.00  0.00           C0.      0
ATOM   3737  OH  TYR A 242      38.090  50.773  43.735  1.00  0.00           O0.      0
ATOM   3738  HH  TYR A 242      38.933  50.432  43.428  1.00  0.00           H0.      0
ATOM   3739  CE2 TYR A 242      37.054  52.511  44.970  1.00  0.00           C0.      0
ATOM   3740  HE2 TYR A 242      36.119  52.017  44.755  1.00  0.00           H0.      0
ATOM   3741  CD2 TYR A 242      37.184  53.634  45.860  1.00  0.00           C0.      0
ATOM   3742  HD2 TYR A 242      36.253  54.121  46.110  1.00  0.00           H0.      0
ATOM   3743  C   TYR A 242      39.047  57.243  48.520  1.00  0.00           C0.      0
ATOM   3744  O   TYR A 242      38.170  57.951  48.936  1.00  0.00           O0.      0
ATOM   3745  N   TYR A 243      40.227  57.731  48.398  1.00  0.00           N0.      0
ATOM   3746  H   TYR A 243      41.005  57.228  47.994  1.00  0.00           H0.      0
ATOM   3747  CA  TYR A 243      40.561  59.184  48.499  1.00  0.00           C0.      0
ATOM   3748  HA  TYR A 243      39.837  59.765  49.070  1.00  0.00           H0.      0
ATOM   3749  CB  TYR A 243      41.815  59.309  49.295  1.00  0.00           C0.      0
ATOM   3750  HB2 TYR A 243      41.641  58.992  50.324  1.00  0.00           H0.      0
ATOM   3751  HB3 TYR A 243      42.620  58.642  48.985  1.00  0.00           H0.      0
ATOM   3752  CG  TYR A 243      42.359  60.763  49.430  1.00  0.00           C0.      0
ATOM   3753  CD1 TYR A 243      41.841  61.750  50.320  1.00  0.00           C0.      0
ATOM   3754  HD1 TYR A 243      40.914  61.551  50.838  1.00  0.00           H0.      0
ATOM   3755  CE1 TYR A 243      42.470  63.045  50.426  1.00  0.00           C0.      0
ATOM   3756  HE1 TYR A 243      41.939  63.802  50.984  1.00  0.00           H0.      0
ATOM   3757  CZ  TYR A 243      43.659  63.284  49.746  1.00  0.00           C0.      0
ATOM   3758  OH  TYR A 243      44.152  64.529  49.820  1.00  0.00           O0.      0
ATOM   3759  HH  TYR A 243      43.430  65.099  50.094  1.00  0.00           H0.      0
ATOM   3760  CE2 TYR A 243      44.194  62.336  48.872  1.00  0.00           C0.      0
ATOM   3761  HE2 TYR A 243      44.963  62.632  48.174  1.00  0.00           H0.      0
ATOM   3762  CD2 TYR A 243      43.599  61.054  48.720  1.00  0.00           C0.      0
ATOM   3763  HD2 TYR A 243      43.957  60.371  47.963  1.00  0.00           H0.      0
ATOM   3764  C   TYR A 243      40.791  59.910  47.193  1.00  0.00           C0.      0
ATOM   3765  O   TYR A 243      41.775  59.607  46.517  1.00  0.00           O0.      0
ATOM   3766  N   PRO A 244      39.995  60.957  46.809  1.00  0.00           N0.      0
ATOM   3767  CD  PRO A 244      38.722  61.228  47.425  1.00  0.00           C0.      0
ATOM   3768  HD2 PRO A 244      38.778  61.978  48.214  1.00  0.00           H0.      0
ATOM   3769  HD3 PRO A 244      38.221  60.308  47.726  1.00  0.00           H0.      0
ATOM   3770  CG  PRO A 244      37.899  61.801  46.325  1.00  0.00           C0.      0
ATOM   3771  HG2 PRO A 244      37.634  62.836  46.540  1.00  0.00           H0.      0
ATOM   3772  HG3 PRO A 244      36.962  61.244  46.296  1.00  0.00           H0.      0
ATOM   3773  CB  PRO A 244      38.675  61.739  45.022  1.00  0.00           C0.      0
ATOM   3774  HB2 PRO A 244      38.535  62.647  44.435  1.00  0.00           H0.      0
ATOM   3775  HB3 PRO A 244      38.334  60.854  44.485  1.00  0.00           H0.      0
ATOM   3776  CA  PRO A 244      40.103  61.522  45.516  1.00  0.00           C0.      0
ATOM   3777  HA  PRO A 244      40.554  60.897  44.746  1.00  0.00           H0.      0
ATOM   3778  C   PRO A 244      40.826  62.808  45.492  1.00  0.00           C0.      0
ATOM   3779  O   PRO A 244      40.510  63.723  46.312  1.00  0.00           O0.      0
ATOM   3780  N   HIE A 245      41.608  62.993  44.429  1.00  0.00           N0.      0
ATOM   3781  H   HIE A 245      41.948  62.241  43.846  1.00  0.00           H0.      0
ATOM   3782  CA  HIE A 245      42.234  64.309  44.081  1.00  0.00           C0.      0
ATOM   3783  HA  HIE A 245      41.429  65.038  44.176  1.00  0.00           H0.      0
ATOM   3784  CB  HIE A 245      43.403  64.697  44.943  1.00  0.00           C0.      0
ATOM   3785  HB2 HIE A 245      43.713  65.699  44.645  1.00  0.00           H0.      0
ATOM   3786  HB3 HIE A 245      43.012  64.724  45.960  1.00  0.00           H0.      0
ATOM   3787  CG  HIE A 245      44.498  63.706  44.952  1.00  0.00           C0.      0
ATOM   3788  ND1 HIE A 245      45.801  64.043  44.577  1.00  0.00           N0.      0
ATOM   3789  CE1 HIE A 245      46.483  62.861  44.878  1.00  0.00           C0.      0
ATOM   3790  HE1 HIE A 245      47.540  62.828  44.658  1.00  0.00           H0.      0
ATOM   3791  NE2 HIE A 245      45.758  61.925  45.527  1.00  0.00           N0.      0
ATOM   3792  HE2 HIE A 245      46.025  60.986  45.786  1.00  0.00           H0.      0
ATOM   3793  CD2 HIE A 245      44.494  62.443  45.524  1.00  0.00           C0.      0
ATOM   3794  HD2 HIE A 245      43.665  61.935  45.994  1.00  0.00           H0.      0
ATOM   3795  C   HIE A 245      42.583  64.412  42.580  1.00  0.00           C0.      0
ATOM   3796  O   HIE A 245      42.820  63.466  41.835  1.00  0.00           O0.      0
ATOM   3797  N   CYS A 246      42.517  65.657  42.048  1.00  0.00           N0.      0
ATOM   3798  H   CYS A 246      42.468  66.433  42.693  1.00  0.00           H0.      0
ATOM   3799  CA  CYS A 246      42.857  65.937  40.637  1.00  0.00           C0.      0
ATOM   3800  HA  CYS A 246      42.113  65.460  39.999  1.00  0.00           H0.      0
ATOM   3801  CB  CYS A 246      42.922  67.433  40.562  1.00  0.00           C0.      0
ATOM   3802  HB2 CYS A 246      42.054  67.854  41.070  1.00  0.00           H0.      0
ATOM   3803  HB3 CYS A 246      43.819  67.837  41.030  1.00  0.00           H0.      0
ATOM   3804  SG  CYS A 246      42.885  68.032  38.900  1.00  0.00           S0.      0
ATOM   3805  HG  CYS A 246      41.573  67.799  38.807  1.00  0.00           H0.      0
ATOM   3806  C   CYS A 246      44.172  65.456  40.122  1.00  0.00           C0.      0
ATOM   3807  O   CYS A 246      45.174  65.520  40.802  1.00  0.00           O0.      0
ATOM   3808  N   LEU A 247      44.215  65.221  38.753  1.00  0.00           N0.      0
ATOM   3809  H   LEU A 247      43.387  65.293  38.180  1.00  0.00           H0.      0
ATOM   3810  CA  LEU A 247      45.478  65.029  38.040  1.00  0.00           C0.      0
ATOM   3811  HA  LEU A 247      45.913  64.053  38.252  1.00  0.00           H0.      0
ATOM   3812  CB  LEU A 247      45.252  64.991  36.531  1.00  0.00           C0.      0
ATOM   3813  HB2 LEU A 247      44.565  64.190  36.260  1.00  0.00           H0.      0
ATOM   3814  HB3 LEU A 247      44.707  65.921  36.365  1.00  0.00           H0.      0
ATOM   3815  CG  LEU A 247      46.488  64.959  35.643  1.00  0.00           C0.      0
ATOM   3816  HG  LEU A 247      47.119  65.826  35.837  1.00  0.00           H0.      0
ATOM   3817  CD1 LEU A 247      47.300  63.668  35.829  1.00  0.00           C0.      0
ATOM   3818 HD11 LEU A 247      48.254  63.908  35.359  1.00  0.00           H0.      0
ATOM   3819 HD12 LEU A 247      47.449  63.485  36.893  1.00  0.00           H0.      0
ATOM   3820 HD13 LEU A 247      46.764  62.830  35.382  1.00  0.00           H0.      0
ATOM   3821  CD2 LEU A 247      46.178  65.227  34.178  1.00  0.00           C0.      0
ATOM   3822 HD21 LEU A 247      45.439  64.503  33.837  1.00  0.00           H0.      0
ATOM   3823 HD22 LEU A 247      45.734  66.213  34.042  1.00  0.00           H0.      0
ATOM   3824 HD23 LEU A 247      47.161  65.246  33.708  1.00  0.00           H0.      0
ATOM   3825  C   LEU A 247      46.627  66.003  38.392  1.00  0.00           C0.      0
ATOM   3826  O   LEU A 247      47.793  65.557  38.508  1.00  0.00           O0.      0
ATOM   3827  N   ALA A 248      46.295  67.318  38.615  1.00  0.00           N0.      0
ATOM   3828  H   ALA A 248      45.335  67.579  38.441  1.00  0.00           H0.      0
ATOM   3829  CA  ALA A 248      47.229  68.326  39.006  1.00  0.00           C0.      0
ATOM   3830  HA  ALA A 248      48.022  68.317  38.259  1.00  0.00           H0.      0
ATOM   3831  CB  ALA A 248      46.434  69.661  38.940  1.00  0.00           C0.      0
ATOM   3832  HB1 ALA A 248      47.049  70.545  39.109  1.00  0.00           H0.      0
ATOM   3833  HB2 ALA A 248      45.827  69.704  38.035  1.00  0.00           H0.      0
ATOM   3834  HB3 ALA A 248      45.732  69.692  39.773  1.00  0.00           H0.      0
ATOM   3835  C   ALA A 248      48.042  68.069  40.316  1.00  0.00           C0.      0
ATOM   3836  O   ALA A 248      49.295  67.975  40.285  1.00  0.00           O0.      0
ATOM   3837  N   SER A 249      47.270  67.918  41.455  1.00  0.00           N0.      0
ATOM   3838  H   SER A 249      46.280  68.047  41.305  1.00  0.00           H0.      0
ATOM   3839  CA  SER A 249      47.691  67.450  42.738  1.00  0.00           C0.      0
ATOM   3840  HA  SER A 249      48.389  68.209  43.094  1.00  0.00           H0.      0
ATOM   3841  CB  SER A 249      46.503  67.254  43.712  1.00  0.00           C0.      0
ATOM   3842  HB2 SER A 249      45.812  66.484  43.370  1.00  0.00           H0.      0
ATOM   3843  HB3 SER A 249      46.920  66.975  44.680  1.00  0.00           H0.      0
ATOM   3844  OG  SER A 249      45.919  68.522  43.970  1.00  0.00           O0.      0
ATOM   3845  HG  SER A 249      46.370  68.911  44.723  1.00  0.00           H0.      0
ATOM   3846  C   SER A 249      48.453  66.156  42.776  1.00  0.00           C0.      0
ATOM   3847  O   SER A 249      49.533  66.042  43.358  1.00  0.00           O0.      0
ATOM   3848  N   PHE A 250      47.989  65.088  42.087  1.00  0.00           N0.      0
ATOM   3849  H   PHE A 250      47.002  65.091  41.875  1.00  0.00           H0.      0
ATOM   3850  CA  PHE A 250      48.658  63.838  41.898  1.00  0.00           C0.      0
ATOM   3851  HA  PHE A 250      48.838  63.468  42.908  1.00  0.00           H0.      0
ATOM   3852  CB  PHE A 250      47.704  62.811  41.329  1.00  0.00           C0.      0
ATOM   3853  HB2 PHE A 250      46.823  62.978  41.948  1.00  0.00           H0.      0
ATOM   3854  HB3 PHE A 250      47.604  62.941  40.251  1.00  0.00           H0.      0
ATOM   3855  CG  PHE A 250      48.088  61.344  41.546  1.00  0.00           C0.      0
ATOM   3856  CD1 PHE A 250      49.264  60.829  40.972  1.00  0.00           C0.      0
ATOM   3857  HD1 PHE A 250      49.823  61.458  40.295  1.00  0.00           H0.      0
ATOM   3858  CE1 PHE A 250      49.620  59.502  41.273  1.00  0.00           C0.      0
ATOM   3859  HE1 PHE A 250      50.507  59.034  40.873  1.00  0.00           H0.      0
ATOM   3860  CZ  PHE A 250      48.870  58.621  42.105  1.00  0.00           C0.      0
ATOM   3861  HZ  PHE A 250      49.258  57.636  42.323  1.00  0.00           H0.      0
ATOM   3862  CE2 PHE A 250      47.704  59.138  42.716  1.00  0.00           C0.      0
ATOM   3863  HE2 PHE A 250      47.178  58.502  43.414  1.00  0.00           H0.      0
ATOM   3864  CD2 PHE A 250      47.412  60.502  42.552  1.00  0.00           C0.      0
ATOM   3865  HD2 PHE A 250      46.583  60.894  43.122  1.00  0.00           H0.      0
ATOM   3866  C   PHE A 250      49.975  63.977  41.038  1.00  0.00           C0.      0
ATOM   3867  O   PHE A 250      50.975  63.349  41.371  1.00  0.00           O0.      0
ATOM   3868  N   THR A 251      49.927  64.782  40.008  1.00  0.00           N0.      0
ATOM   3869  H   THR A 251      49.122  65.382  39.902  1.00  0.00           H0.      0
ATOM   3870  CA  THR A 251      51.225  65.211  39.354  1.00  0.00           C0.      0
ATOM   3871  HA  THR A 251      51.747  64.292  39.089  1.00  0.00           H0.      0
ATOM   3872  CB  THR A 251      50.938  65.961  38.044  1.00  0.00           C0.      0
ATOM   3873  HB  THR A 251      50.266  66.803  38.209  1.00  0.00           H0.      0
ATOM   3874  CG2 THR A 251      52.276  66.475  37.472  1.00  0.00           C0.      0
ATOM   3875 HG21 THR A 251      52.566  67.392  37.984  1.00  0.00           H0.      0
ATOM   3876 HG22 THR A 251      53.104  65.766  37.441  1.00  0.00           H0.      0
ATOM   3877 HG23 THR A 251      52.124  66.720  36.421  1.00  0.00           H0.      0
ATOM   3878  OG1 THR A 251      50.344  65.166  37.089  1.00  0.00           O0.      0
ATOM   3879  HG1 THR A 251      49.546  64.893  37.547  1.00  0.00           H0.      0
ATOM   3880  C   THR A 251      52.118  65.993  40.346  1.00  0.00           C0.      0
ATOM   3881  O   THR A 251      53.355  65.695  40.445  1.00  0.00           O0.      0
ATOM   3882  N   GLU A 252      51.685  66.906  41.152  1.00  0.00           N0.      0
ATOM   3883  H   GLU A 252      50.712  67.155  41.264  1.00  0.00           H0.      0
ATOM   3884  CA  GLU A 252      52.587  67.602  42.141  1.00  0.00           C0.      0
ATOM   3885  HA  GLU A 252      53.451  67.877  41.535  1.00  0.00           H0.      0
ATOM   3886  CB  GLU A 252      51.951  68.829  42.719  1.00  0.00           C0.      0
ATOM   3887  HB2 GLU A 252      51.477  69.328  41.873  1.00  0.00           H0.      0
ATOM   3888  HB3 GLU A 252      51.251  68.611  43.526  1.00  0.00           H0.      0
ATOM   3889  CG  GLU A 252      52.873  69.844  43.472  1.00  0.00           C0.      0
ATOM   3890  HG2 GLU A 252      53.197  69.368  44.397  1.00  0.00           H0.      0
ATOM   3891  HG3 GLU A 252      53.761  70.038  42.869  1.00  0.00           H0.      0
ATOM   3892  CD  GLU A 252      52.189  71.197  43.862  1.00  0.00           C0.      0
ATOM   3893  OE1 GLU A 252      51.138  71.187  44.493  1.00  0.00           O0.      0
ATOM   3894  OE2 GLU A 252      52.585  72.278  43.265  1.00  0.00           O0.      0
ATOM   3895  C   GLU A 252      53.274  66.666  43.113  1.00  0.00           C0.      0
ATOM   3896  O   GLU A 252      54.471  66.724  43.391  1.00  0.00           O0.      0
ATOM   3897  N   LEU A 253      52.542  65.733  43.686  1.00  0.00           N0.      0
ATOM   3898  H   LEU A 253      51.559  65.714  43.454  1.00  0.00           H0.      0
ATOM   3899  CA  LEU A 253      53.002  64.585  44.458  1.00  0.00           C0.      0
ATOM   3900  HA  LEU A 253      53.353  64.991  45.407  1.00  0.00           H0.      0
ATOM   3901  CB  LEU A 253      51.716  63.735  44.799  1.00  0.00           C0.      0
ATOM   3902  HB2 LEU A 253      51.075  64.269  45.499  1.00  0.00           H0.      0
ATOM   3903  HB3 LEU A 253      51.133  63.725  43.878  1.00  0.00           H0.      0
ATOM   3904  CG  LEU A 253      51.789  62.303  45.477  1.00  0.00           C0.      0
ATOM   3905  HG  LEU A 253      52.393  61.660  44.837  1.00  0.00           H0.      0
ATOM   3906  CD1 LEU A 253      52.490  62.435  46.820  1.00  0.00           C0.      0
ATOM   3907 HD11 LEU A 253      52.528  61.449  47.284  1.00  0.00           H0.      0
ATOM   3908 HD12 LEU A 253      53.512  62.752  46.610  1.00  0.00           H0.      0
ATOM   3909 HD13 LEU A 253      51.992  63.100  47.525  1.00  0.00           H0.      0
ATOM   3910  CD2 LEU A 253      50.406  61.762  45.760  1.00  0.00           C0.      0
ATOM   3911 HD21 LEU A 253      49.864  61.652  44.820  1.00  0.00           H0.      0
ATOM   3912 HD22 LEU A 253      50.477  60.780  46.226  1.00  0.00           H0.      0
ATOM   3913 HD23 LEU A 253      49.822  62.434  46.389  1.00  0.00           H0.      0
ATOM   3914  C   LEU A 253      54.074  63.648  43.814  1.00  0.00           C0.      0
ATOM   3915  O   LEU A 253      55.005  63.210  44.534  1.00  0.00           O0.      0
ATOM   3916  N   VAL A 254      53.939  63.379  42.535  1.00  0.00           N0.      0
ATOM   3917  H   VAL A 254      53.252  63.857  41.970  1.00  0.00           H0.      0
ATOM   3918  CA  VAL A 254      55.075  62.735  41.844  1.00  0.00           C0.      0
ATOM   3919  HA  VAL A 254      55.417  61.852  42.385  1.00  0.00           H0.      0
ATOM   3920  CB  VAL A 254      54.685  62.191  40.428  1.00  0.00           C0.      0
ATOM   3921  HB  VAL A 254      54.272  63.037  39.878  1.00  0.00           H0.      0
ATOM   3922  CG1 VAL A 254      55.873  61.627  39.664  1.00  0.00           C0.      0
ATOM   3923 HG11 VAL A 254      55.491  61.183  38.745  1.00  0.00           H0.      0
ATOM   3924 HG12 VAL A 254      56.567  62.431  39.420  1.00  0.00           H0.      0
ATOM   3925 HG13 VAL A 254      56.418  60.855  40.209  1.00  0.00           H0.      0
ATOM   3926  CG2 VAL A 254      53.486  61.239  40.330  1.00  0.00           C0.      0
ATOM   3927 HG21 VAL A 254      53.089  61.309  39.318  1.00  0.00           H0.      0
ATOM   3928 HG22 VAL A 254      53.757  60.207  40.554  1.00  0.00           H0.      0
ATOM   3929 HG23 VAL A 254      52.656  61.532  40.974  1.00  0.00           H0.      0
ATOM   3930  C   VAL A 254      56.304  63.617  41.803  1.00  0.00           C0.      0
ATOM   3931  O   VAL A 254      57.392  63.126  42.050  1.00  0.00           O0.      0
ATOM   3932  N   GLN A 255      56.132  64.920  41.555  1.00  0.00           N0.      0
ATOM   3933  H   GLN A 255      55.210  65.327  41.482  1.00  0.00           H0.      0
ATOM   3934  CA  GLN A 255      57.290  65.774  41.560  1.00  0.00           C0.      0
ATOM   3935  HA  GLN A 255      58.106  65.228  41.087  1.00  0.00           H0.      0
ATOM   3936  CB  GLN A 255      57.017  67.142  40.831  1.00  0.00           C0.      0
ATOM   3937  HB2 GLN A 255      56.185  67.618  41.350  1.00  0.00           H0.      0
ATOM   3938  HB3 GLN A 255      57.731  67.965  40.858  1.00  0.00           H0.      0
ATOM   3939  CG  GLN A 255      56.507  66.928  39.384  1.00  0.00           C0.      0
ATOM   3940  HG2 GLN A 255      57.298  66.580  38.719  1.00  0.00           H0.      0
ATOM   3941  HG3 GLN A 255      55.691  66.205  39.371  1.00  0.00           H0.      0
ATOM   3942  CD  GLN A 255      55.945  68.200  38.744  1.00  0.00           C0.      0
ATOM   3943  OE1 GLN A 255      55.775  69.268  39.355  1.00  0.00           O0.      0
ATOM   3944  NE2 GLN A 255      55.552  68.160  37.515  1.00  0.00           N0.      0
ATOM   3945 HE21 GLN A 255      55.110  68.927  37.028  1.00  0.00           H0.      0
ATOM   3946 HE22 GLN A 255      55.524  67.221  37.146  1.00  0.00           H0.      0
ATOM   3947  C   GLN A 255      57.845  66.146  42.986  1.00  0.00           C0.      0
ATOM   3948  O   GLN A 255      59.026  66.443  43.069  1.00  0.00           O0.      0
ATOM   3949  N   GLU A 256      57.083  65.995  44.069  1.00  0.00           N0.      0
ATOM   3950  H   GLU A 256      56.087  65.974  43.900  1.00  0.00           H0.      0
ATOM   3951  CA  GLU A 256      57.586  65.831  45.400  1.00  0.00           C0.      0
ATOM   3952  HA  GLU A 256      58.331  66.608  45.568  1.00  0.00           H0.      0
ATOM   3953  CB  GLU A 256      56.369  65.971  46.312  1.00  0.00           C0.      0
ATOM   3954  HB2 GLU A 256      55.934  66.955  46.134  1.00  0.00           H0.      0
ATOM   3955  HB3 GLU A 256      55.628  65.239  45.992  1.00  0.00           H0.      0
ATOM   3956  CG  GLU A 256      56.765  65.762  47.784  1.00  0.00           C0.      0
ATOM   3957  HG2 GLU A 256      55.784  65.737  48.260  1.00  0.00           H0.      0
ATOM   3958  HG3 GLU A 256      57.118  64.746  47.955  1.00  0.00           H0.      0
ATOM   3959  CD  GLU A 256      57.659  66.858  48.422  1.00  0.00           C0.      0
ATOM   3960  OE1 GLU A 256      57.835  67.997  47.959  1.00  0.00           O0.      0
ATOM   3961  OE2 GLU A 256      58.357  66.373  49.360  1.00  0.00           O0.      0
ATOM   3962  C   GLU A 256      58.372  64.512  45.655  1.00  0.00           C0.      0
ATOM   3963  O   GLU A 256      59.500  64.563  46.047  1.00  0.00           O0.      0
ATOM   3964  N   ALA A 257      57.847  63.420  45.174  1.00  0.00           N0.      0
ATOM   3965  H   ALA A 257      56.889  63.338  44.867  1.00  0.00           H0.      0
ATOM   3966  CA  ALA A 257      58.681  62.149  45.446  1.00  0.00           C0.      0
ATOM   3967  HA  ALA A 257      59.119  62.133  46.444  1.00  0.00           H0.      0
ATOM   3968  CB  ALA A 257      57.807  60.947  45.395  1.00  0.00           C0.      0
ATOM   3969  HB1 ALA A 257      56.992  60.950  46.119  1.00  0.00           H0.      0
ATOM   3970  HB2 ALA A 257      57.445  60.816  44.375  1.00  0.00           H0.      0
ATOM   3971  HB3 ALA A 257      58.386  60.077  45.706  1.00  0.00           H0.      0
ATOM   3972  C   ALA A 257      59.969  62.121  44.604  1.00  0.00           C0.      0
ATOM   3973  O   ALA A 257      61.058  61.964  45.102  1.00  0.00           O0.      0
ATOM   3974  N   PHE A 258      59.960  62.440  43.282  1.00  0.00           N0.      0
ATOM   3975  H   PHE A 258      59.084  62.476  42.781  1.00  0.00           H0.      0
ATOM   3976  CA  PHE A 258      61.172  62.203  42.400  1.00  0.00           C0.      0
ATOM   3977  HA  PHE A 258      61.856  61.499  42.876  1.00  0.00           H0.      0
ATOM   3978  CB  PHE A 258      60.757  61.451  41.136  1.00  0.00           C0.      0
ATOM   3979  HB2 PHE A 258      60.005  62.026  40.597  1.00  0.00           H0.      0
ATOM   3980  HB3 PHE A 258      61.561  61.439  40.400  1.00  0.00           H0.      0
ATOM   3981  CG  PHE A 258      60.271  59.990  41.332  1.00  0.00           C0.      0
ATOM   3982  CD1 PHE A 258      61.182  58.867  41.180  1.00  0.00           C0.      0
ATOM   3983  HD1 PHE A 258      62.206  59.168  41.014  1.00  0.00           H0.      0
ATOM   3984  CE1 PHE A 258      60.722  57.584  41.344  1.00  0.00           C0.      0
ATOM   3985  HE1 PHE A 258      61.417  56.761  41.269  1.00  0.00           H0.      0
ATOM   3986  CZ  PHE A 258      59.425  57.351  41.664  1.00  0.00           C0.      0
ATOM   3987  HZ  PHE A 258      59.014  56.359  41.780  1.00  0.00           H0.      0
ATOM   3988  CE2 PHE A 258      58.505  58.348  41.837  1.00  0.00           C0.      0
ATOM   3989  HE2 PHE A 258      57.546  58.116  42.275  1.00  0.00           H0.      0
ATOM   3990  CD2 PHE A 258      58.916  59.681  41.705  1.00  0.00           C0.      0
ATOM   3991  HD2 PHE A 258      58.206  60.492  41.772  1.00  0.00           H0.      0
ATOM   3992  C   PHE A 258      61.970  63.571  42.041  1.00  0.00           C0.      0
ATOM   3993  O   PHE A 258      63.076  63.420  41.455  1.00  0.00           O0.      0
ATOM   3994  N   GLY A 259      61.314  64.735  42.238  1.00  0.00           N0.      0
ATOM   3995  H   GLY A 259      60.366  64.705  42.587  1.00  0.00           H0.      0
ATOM   3996  CA  GLY A 259      61.807  66.014  41.700  1.00  0.00           C0.      0
ATOM   3997  HA2 GLY A 259      61.610  66.753  42.476  1.00  0.00           H0.      0
ATOM   3998  HA3 GLY A 259      62.858  65.936  41.421  1.00  0.00           H0.      0
ATOM   3999  C   GLY A 259      61.124  66.329  40.311  1.00  0.00           C0.      0
ATOM   4000  O   GLY A 259      60.895  65.445  39.478  1.00  0.00           O0.      0
ATOM   4001  N   GLY A 260      60.738  67.566  40.111  1.00  0.00           N0.      0
ATOM   4002  H   GLY A 260      60.868  68.202  40.886  1.00  0.00           H0.      0
ATOM   4003  CA  GLY A 260      60.163  68.093  38.903  1.00  0.00           C0.      0
ATOM   4004  HA2 GLY A 260      59.181  67.642  38.760  1.00  0.00           H0.      0
ATOM   4005  HA3 GLY A 260      60.077  69.171  39.040  1.00  0.00           H0.      0
ATOM   4006  C   GLY A 260      61.029  67.868  37.606  1.00  0.00           C0.      0
ATOM   4007  O   GLY A 260      60.526  67.754  36.489  1.00  0.00           O0.      0
ATOM   4008  N   ARG A 261      62.389  67.884  37.724  1.00  0.00           N0.      0
ATOM   4009  H   ARG A 261      62.789  68.006  38.644  1.00  0.00           H0.      0
ATOM   4010  CA  ARG A 261      63.354  67.506  36.671  1.00  0.00           C0.      0
ATOM   4011  HA  ARG A 261      63.215  68.050  35.737  1.00  0.00           H0.      0
ATOM   4012  CB  ARG A 261      64.728  67.975  37.348  1.00  0.00           C0.      0
ATOM   4013  HB2 ARG A 261      64.955  67.597  38.345  1.00  0.00           H0.      0
ATOM   4014  HB3 ARG A 261      65.489  67.492  36.736  1.00  0.00           H0.      0
ATOM   4015  CG  ARG A 261      64.980  69.476  37.289  1.00  0.00           C0.      0
ATOM   4016  HG2 ARG A 261      64.678  69.686  36.263  1.00  0.00           H0.      0
ATOM   4017  HG3 ARG A 261      64.391  70.030  38.019  1.00  0.00           H0.      0
ATOM   4018  CD  ARG A 261      66.403  69.906  37.391  1.00  0.00           C0.      0
ATOM   4019  HD2 ARG A 261      66.820  69.761  38.388  1.00  0.00           H0.      0
ATOM   4020  HD3 ARG A 261      66.962  69.291  36.685  1.00  0.00           H0.      0
ATOM   4021  NE  ARG A 261      66.610  71.336  37.129  1.00  0.00           N0.      0
ATOM   4022  HE  ARG A 261      65.801  71.937  37.196  1.00  0.00           H0.      0
ATOM   4023  CZ  ARG A 261      67.746  71.940  37.000  1.00  0.00           C0.      0
ATOM   4024  NH1 ARG A 261      67.822  73.197  36.592  1.00  0.00           N0.      0
ATOM   4025 HH11 ARG A 261      66.964  73.709  36.442  1.00  0.00           H0.      0
ATOM   4026 HH12 ARG A 261      68.725  73.627  36.452  1.00  0.00           H0.      0
ATOM   4027  NH2 ARG A 261      68.778  71.297  37.164  1.00  0.00           N0.      0
ATOM   4028 HH21 ARG A 261      68.623  70.358  37.503  1.00  0.00           H0.      0
ATOM   4029 HH22 ARG A 261      69.662  71.785  37.128  1.00  0.00           H0.      0
ATOM   4030  C   ARG A 261      63.352  66.027  36.201  1.00  0.00           C0.      0
ATOM   4031  O   ARG A 261      63.953  65.795  35.096  1.00  0.00           O0.      0
ATOM   4032  N   CYS A 262      62.658  65.106  36.899  1.00  0.00           N0.      0
ATOM   4033  H   CYS A 262      62.182  65.339  37.758  1.00  0.00           H0.      0
ATOM   4034  CA  CYS A 262      62.620  63.663  36.505  1.00  0.00           C0.      0
ATOM   4035  HA  CYS A 262      63.610  63.219  36.401  1.00  0.00           H0.      0
ATOM   4036  CB  CYS A 262      61.923  62.826  37.620  1.00  0.00           C0.      0
ATOM   4037  HB2 CYS A 262      62.366  63.117  38.573  1.00  0.00           H0.      0
ATOM   4038  HB3 CYS A 262      60.848  63.005  37.657  1.00  0.00           H0.      0
ATOM   4039  SG  CYS A 262      62.197  61.055  37.228  1.00  0.00           S0.      0
ATOM   4040  HG  CYS A 262      61.282  60.801  36.288  1.00  0.00           H0.      0
ATOM   4041  C   CYS A 262      61.782  63.434  35.221  1.00  0.00           C0.      0
ATOM   4042  O   CYS A 262      60.762  64.119  35.115  1.00  0.00           O0.      0
ATOM   4043  N   GLN A 263      62.120  62.479  34.322  1.00  0.00           N0.      0
ATOM   4044  H   GLN A 263      63.076  62.162  34.398  1.00  0.00           H0.      0
ATOM   4045  CA  GLN A 263      61.353  62.107  33.129  1.00  0.00           C0.      0
ATOM   4046  HA  GLN A 263      61.129  63.025  32.586  1.00  0.00           H0.      0
ATOM   4047  CB  GLN A 263      62.146  61.221  32.145  1.00  0.00           C0.      0
ATOM   4048  HB2 GLN A 263      62.586  60.430  32.752  1.00  0.00           H0.      0
ATOM   4049  HB3 GLN A 263      61.425  60.649  31.561  1.00  0.00           H0.      0
ATOM   4050  CG  GLN A 263      63.111  61.939  31.258  1.00  0.00           C0.      0
ATOM   4051  HG2 GLN A 263      63.663  62.719  31.782  1.00  0.00           H0.      0
ATOM   4052  HG3 GLN A 263      63.854  61.234  30.886  1.00  0.00           H0.      0
ATOM   4053  CD  GLN A 263      62.311  62.680  30.116  1.00  0.00           C0.      0
ATOM   4054  OE1 GLN A 263      61.143  62.501  29.983  1.00  0.00           O0.      0
ATOM   4055  NE2 GLN A 263      62.909  63.530  29.384  1.00  0.00           N0.      0
ATOM   4056 HE21 GLN A 263      62.355  64.024  28.699  1.00  0.00           H0.      0
ATOM   4057 HE22 GLN A 263      63.871  63.722  29.625  1.00  0.00           H0.      0
ATOM   4058  C   GLN A 263      59.996  61.592  33.469  1.00  0.00           C0.      0
ATOM   4059  O   GLN A 263      59.886  60.656  34.292  1.00  0.00           O0.      0
ATOM   4060  N   HID A 264      58.961  62.249  33.041  1.00  0.00           N0.      0
ATOM   4061  H   HID A 264      59.231  63.105  32.578  1.00  0.00           H0.      0
ATOM   4062  CA  HID A 264      57.563  61.976  33.391  1.00  0.00           C0.      0
ATOM   4063  HA  HID A 264      57.571  60.904  33.589  1.00  0.00           H0.      0
ATOM   4064  CB  HID A 264      57.174  62.845  34.634  1.00  0.00           C0.      0
ATOM   4065  HB2 HID A 264      57.862  62.455  35.384  1.00  0.00           H0.      0
ATOM   4066  HB3 HID A 264      57.291  63.889  34.345  1.00  0.00           H0.      0
ATOM   4067  CG  HID A 264      55.843  62.588  35.261  1.00  0.00           C0.      0
ATOM   4068  ND1 HID A 264      55.145  63.538  35.998  1.00  0.00           N0.      0
ATOM   4069  HD1 HID A 264      55.403  64.507  36.118  1.00  0.00           H0.      0
ATOM   4070  CE1 HID A 264      54.096  62.935  36.604  1.00  0.00           C0.      0
ATOM   4071  HE1 HID A 264      53.282  63.395  37.144  1.00  0.00           H0.      0
ATOM   4072  NE2 HID A 264      54.069  61.675  36.212  1.00  0.00           N0.      0
ATOM   4073  CD2 HID A 264      55.141  61.406  35.393  1.00  0.00           C0.      0
ATOM   4074  HD2 HID A 264      55.467  60.444  35.027  1.00  0.00           H0.      0
ATOM   4075  C   HID A 264      56.624  62.154  32.200  1.00  0.00           C0.      0
ATOM   4076  O   HID A 264      56.615  63.193  31.565  1.00  0.00           O0.      0
ATOM   4077  N   SER A 265      55.679  61.192  31.999  1.00  0.00           N0.      0
ATOM   4078  H   SER A 265      55.531  60.410  32.621  1.00  0.00           H0.      0
ATOM   4079  CA  SER A 265      54.593  61.379  31.068  1.00  0.00           C0.      0
ATOM   4080  HA  SER A 265      54.241  62.398  31.230  1.00  0.00           H0.      0
ATOM   4081  CB  SER A 265      55.069  61.079  29.629  1.00  0.00           C0.      0
ATOM   4082  HB2 SER A 265      54.372  61.565  28.946  1.00  0.00           H0.      0
ATOM   4083  HB3 SER A 265      56.078  61.468  29.493  1.00  0.00           H0.      0
ATOM   4084  OG  SER A 265      55.285  59.704  29.351  1.00  0.00           O0.      0
ATOM   4085  HG  SER A 265      56.140  59.456  29.709  1.00  0.00           H0.      0
ATOM   4086  C   SER A 265      53.307  60.599  31.538  1.00  0.00           C0.      0
ATOM   4087  O   SER A 265      53.464  59.686  32.367  1.00  0.00           O0.      0
ATOM   4088  N   VAL A 266      52.080  61.009  31.198  1.00  0.00           N0.      0
ATOM   4089  H   VAL A 266      51.959  61.591  30.381  1.00  0.00           H0.      0
ATOM   4090  CA  VAL A 266      50.838  60.359  31.647  1.00  0.00           C0.      0
ATOM   4091  HA  VAL A 266      51.096  59.368  32.021  1.00  0.00           H0.      0
ATOM   4092  CB  VAL A 266      50.161  61.167  32.760  1.00  0.00           C0.      0
ATOM   4093  HB  VAL A 266      50.793  61.395  33.619  1.00  0.00           H0.      0
ATOM   4094  CG1 VAL A 266      49.557  62.584  32.401  1.00  0.00           C0.      0
ATOM   4095 HG11 VAL A 266      48.847  62.484  31.580  1.00  0.00           H0.      0
ATOM   4096 HG12 VAL A 266      49.072  63.053  33.257  1.00  0.00           H0.      0
ATOM   4097 HG13 VAL A 266      50.451  63.137  32.111  1.00  0.00           H0.      0
ATOM   4098  CG2 VAL A 266      48.987  60.371  33.474  1.00  0.00           C0.      0
ATOM   4099 HG21 VAL A 266      48.498  60.814  34.342  1.00  0.00           H0.      0
ATOM   4100 HG22 VAL A 266      48.227  60.211  32.709  1.00  0.00           H0.      0
ATOM   4101 HG23 VAL A 266      49.364  59.395  33.781  1.00  0.00           H0.      0
ATOM   4102  C   VAL A 266      49.928  59.986  30.557  1.00  0.00           C0.      0
ATOM   4103  O   VAL A 266      49.896  60.611  29.563  1.00  0.00           O0.      0
ATOM   4104  N   LEU A 267      49.305  58.797  30.592  1.00  0.00           N0.      0
ATOM   4105  H   LEU A 267      49.647  58.168  31.305  1.00  0.00           H0.      0
ATOM   4106  CA  LEU A 267      48.242  58.251  29.778  1.00  0.00           C0.      0
ATOM   4107  HA  LEU A 267      48.333  58.735  28.805  1.00  0.00           H0.      0
ATOM   4108  CB  LEU A 267      48.614  56.767  29.601  1.00  0.00           C0.      0
ATOM   4109  HB2 LEU A 267      48.398  56.290  30.557  1.00  0.00           H0.      0
ATOM   4110  HB3 LEU A 267      47.926  56.306  28.893  1.00  0.00           H0.      0
ATOM   4111  CG  LEU A 267      50.000  56.457  29.113  1.00  0.00           C0.      0
ATOM   4112  HG  LEU A 267      50.793  56.816  29.768  1.00  0.00           H0.      0
ATOM   4113  CD1 LEU A 267      50.129  55.013  29.177  1.00  0.00           C0.      0
ATOM   4114 HD11 LEU A 267      50.054  54.535  30.154  1.00  0.00           H0.      0
ATOM   4115 HD12 LEU A 267      49.307  54.550  28.632  1.00  0.00           H0.      0
ATOM   4116 HD13 LEU A 267      51.024  54.607  28.706  1.00  0.00           H0.      0
ATOM   4117  CD2 LEU A 267      50.218  56.874  27.623  1.00  0.00           C0.      0
ATOM   4118 HD21 LEU A 267      50.245  57.964  27.612  1.00  0.00           H0.      0
ATOM   4119 HD22 LEU A 267      51.143  56.515  27.172  1.00  0.00           H0.      0
ATOM   4120 HD23 LEU A 267      49.391  56.426  27.073  1.00  0.00           H0.      0
ATOM   4121  C   LEU A 267      46.838  58.318  30.424  1.00  0.00           C0.      0
ATOM   4122  O   LEU A 267      46.782  58.451  31.635  1.00  0.00           O0.      0
ATOM   4123  N   GLY A 268      45.755  58.254  29.677  1.00  0.00           N0.      0
ATOM   4124  H   GLY A 268      45.972  58.163  28.695  1.00  0.00           H0.      0
ATOM   4125  CA  GLY A 268      44.457  58.090  30.179  1.00  0.00           C0.      0
ATOM   4126  HA2 GLY A 268      44.431  57.799  31.230  1.00  0.00           H0.      0
ATOM   4127  HA3 GLY A 268      43.843  58.991  30.171  1.00  0.00           H0.      0
ATOM   4128  C   GLY A 268      43.683  56.959  29.415  1.00  0.00           C0.      0
ATOM   4129  O   GLY A 268      43.546  57.127  28.175  1.00  0.00           O0.      0
ATOM   4130  N   ASP A 269      43.288  55.895  30.154  1.00  0.00           N0.      0
ATOM   4131  H   ASP A 269      43.333  55.960  31.161  1.00  0.00           H0.      0
ATOM   4132  CA  ASP A 269      42.692  54.659  29.593  1.00  0.00           C0.      0
ATOM   4133  HA  ASP A 269      42.721  53.855  30.328  1.00  0.00           H0.      0
ATOM   4134  CB  ASP A 269      41.246  54.861  29.193  1.00  0.00           C0.      0
ATOM   4135  HB2 ASP A 269      41.212  55.594  28.387  1.00  0.00           H0.      0
ATOM   4136  HB3 ASP A 269      40.759  53.961  28.817  1.00  0.00           H0.      0
ATOM   4137  CG  ASP A 269      40.279  55.214  30.333  1.00  0.00           C0.      0
ATOM   4138  OD1 ASP A 269      40.629  55.041  31.529  1.00  0.00           O0.      0
ATOM   4139  OD2 ASP A 269      39.140  55.554  29.962  1.00  0.00           O0.      0
ATOM   4140  C   ASP A 269      43.633  53.955  28.524  1.00  0.00           C0.      0
ATOM   4141  O   ASP A 269      43.185  53.490  27.485  1.00  0.00           O0.      0
ATOM   4142  N   PHE A 270      44.886  53.930  28.809  1.00  0.00           N0.      0
ATOM   4143  H   PHE A 270      45.111  54.378  29.685  1.00  0.00           H0.      0
ATOM   4144  CA  PHE A 270      45.927  53.305  28.028  1.00  0.00           C0.      0
ATOM   4145  HA  PHE A 270      46.823  53.547  28.600  1.00  0.00           H0.      0
ATOM   4146  CB  PHE A 270      45.845  51.706  28.027  1.00  0.00           C0.      0
ATOM   4147  HB2 PHE A 270      44.991  51.373  27.436  1.00  0.00           H0.      0
ATOM   4148  HB3 PHE A 270      46.813  51.388  27.640  1.00  0.00           H0.      0
ATOM   4149  CG  PHE A 270      45.667  51.084  29.356  1.00  0.00           C0.      0
ATOM   4150  CD1 PHE A 270      44.557  50.282  29.546  1.00  0.00           C0.      0
ATOM   4151  HD1 PHE A 270      43.734  50.291  28.847  1.00  0.00           H0.      0
ATOM   4152  CE1 PHE A 270      44.431  49.592  30.744  1.00  0.00           C0.      0
ATOM   4153  HE1 PHE A 270      43.497  49.083  30.928  1.00  0.00           H0.      0
ATOM   4154  CZ  PHE A 270      45.309  49.773  31.812  1.00  0.00           C0.      0
ATOM   4155  HZ  PHE A 270      45.100  49.332  32.775  1.00  0.00           H0.      0
ATOM   4156  CE2 PHE A 270      46.462  50.585  31.657  1.00  0.00           C0.      0
ATOM   4157  HE2 PHE A 270      47.191  50.743  32.438  1.00  0.00           H0.      0
ATOM   4158  CD2 PHE A 270      46.632  51.211  30.397  1.00  0.00           C0.      0
ATOM   4159  HD2 PHE A 270      47.584  51.708  30.289  1.00  0.00           H0.      0
ATOM   4160  C   PHE A 270      46.288  53.926  26.656  1.00  0.00           C0.      0
ATOM   4161  O   PHE A 270      47.371  53.582  26.167  1.00  0.00           O0.      0
ATOM   4162  N   LYS A 271      45.501  54.850  26.119  1.00  0.00           N0.      0
ATOM   4163  H   LYS A 271      44.610  55.103  26.523  1.00  0.00           H0.      0
ATOM   4164  CA  LYS A 271      45.956  55.762  25.115  1.00  0.00           C0.      0
ATOM   4165  HA  LYS A 271      46.680  55.149  24.578  1.00  0.00           H0.      0
ATOM   4166  CB  LYS A 271      44.763  56.075  24.202  1.00  0.00           C0.      0
ATOM   4167  HB2 LYS A 271      45.007  56.826  23.451  1.00  0.00           H0.      0
ATOM   4168  HB3 LYS A 271      44.398  55.112  23.844  1.00  0.00           H0.      0
ATOM   4169  CG  LYS A 271      43.524  56.694  24.888  1.00  0.00           C0.      0
ATOM   4170  HG2 LYS A 271      43.341  56.092  25.778  1.00  0.00           H0.      0
ATOM   4171  HG3 LYS A 271      43.784  57.677  25.283  1.00  0.00           H0.      0
ATOM   4172  CD  LYS A 271      42.202  56.760  24.177  1.00  0.00           C0.      0
ATOM   4173  HD2 LYS A 271      41.545  57.097  24.978  1.00  0.00           H0.      0
ATOM   4174  HD3 LYS A 271      42.297  57.457  23.344  1.00  0.00           H0.      0
ATOM   4175  CE  LYS A 271      41.804  55.401  23.625  1.00  0.00           C0.      0
ATOM   4176  HE2 LYS A 271      42.431  55.075  22.795  1.00  0.00           H0.      0
ATOM   4177  HE3 LYS A 271      42.053  54.654  24.379  1.00  0.00           H0.      0
ATOM   4178  NZ  LYS A 271      40.402  55.353  23.157  1.00  0.00           N0.      0
ATOM   4179  HZ1 LYS A 271      39.733  55.099  23.871  1.00  0.00           H0.      0
ATOM   4180  HZ2 LYS A 271      40.087  56.197  22.700  1.00  0.00           H0.      0
ATOM   4181  HZ3 LYS A 271      40.268  54.513  22.611  1.00  0.00           H0.      0
ATOM   4182  C   LYS A 271      46.607  57.040  25.728  1.00  0.00           C0.      0
ATOM   4183  O   LYS A 271      46.366  57.292  26.869  1.00  0.00           O0.      0
ATOM   4184  N   PRO A 272      47.319  57.871  25.011  1.00  0.00           N0.      0
ATOM   4185  CD  PRO A 272      47.750  57.595  23.640  1.00  0.00           C0.      0
ATOM   4186  HD2 PRO A 272      47.074  57.994  22.884  1.00  0.00           H0.      0
ATOM   4187  HD3 PRO A 272      47.973  56.560  23.382  1.00  0.00           H0.      0
ATOM   4188  CG  PRO A 272      49.035  58.369  23.499  1.00  0.00           C0.      0
ATOM   4189  HG2 PRO A 272      49.185  58.718  22.477  1.00  0.00           H0.      0
ATOM   4190  HG3 PRO A 272      49.921  57.813  23.807  1.00  0.00           H0.      0
ATOM   4191  CB  PRO A 272      48.694  59.626  24.277  1.00  0.00           C0.      0
ATOM   4192  HB2 PRO A 272      48.133  60.364  23.703  1.00  0.00           H0.      0
ATOM   4193  HB3 PRO A 272      49.510  60.141  24.782  1.00  0.00           H0.      0
ATOM   4194  CA  PRO A 272      47.852  59.153  25.464  1.00  0.00           C0.      0
ATOM   4195  HA  PRO A 272      48.563  58.943  26.263  1.00  0.00           H0.      0
ATOM   4196  C   PRO A 272      46.751  60.143  25.792  1.00  0.00           C0.      0
ATOM   4197  O   PRO A 272      45.592  59.887  25.500  1.00  0.00           O0.      0
ATOM   4198  N   TYR A 273      47.164  61.307  26.387  1.00  0.00           N0.      0
ATOM   4199  H   TYR A 273      48.140  61.457  26.596  1.00  0.00           H0.      0
ATOM   4200  CA  TYR A 273      46.248  62.266  27.046  1.00  0.00           C0.      0
ATOM   4201  HA  TYR A 273      45.291  62.104  26.551  1.00  0.00           H0.      0
ATOM   4202  CB  TYR A 273      46.038  61.884  28.476  1.00  0.00           C0.      0
ATOM   4203  HB2 TYR A 273      45.482  60.970  28.686  1.00  0.00           H0.      0
ATOM   4204  HB3 TYR A 273      46.940  61.891  29.088  1.00  0.00           H0.      0
ATOM   4205  CG  TYR A 273      45.176  62.900  29.191  1.00  0.00           C0.      0
ATOM   4206  CD1 TYR A 273      43.806  62.893  29.095  1.00  0.00           C0.      0
ATOM   4207  HD1 TYR A 273      43.330  62.025  28.663  1.00  0.00           H0.      0
ATOM   4208  CE1 TYR A 273      43.095  63.858  29.725  1.00  0.00           C0.      0
ATOM   4209  HE1 TYR A 273      42.017  63.860  29.653  1.00  0.00           H0.      0
ATOM   4210  CZ  TYR A 273      43.761  64.869  30.482  1.00  0.00           C0.      0
ATOM   4211  OH  TYR A 273      43.073  65.856  31.160  1.00  0.00           O0.      0
ATOM   4212  HH  TYR A 273      42.132  65.770  30.995  1.00  0.00           H0.      0
ATOM   4213  CE2 TYR A 273      45.159  64.906  30.575  1.00  0.00           C0.      0
ATOM   4214  HE2 TYR A 273      45.681  65.715  31.065  1.00  0.00           H0.      0
ATOM   4215  CD2 TYR A 273      45.887  63.888  29.961  1.00  0.00           C0.      0
ATOM   4216  HD2 TYR A 273      46.963  63.914  30.050  1.00  0.00           H0.      0
ATOM   4217  C   TYR A 273      46.758  63.692  26.914  1.00  0.00           C0.      0
ATOM   4218  O   TYR A 273      47.956  63.934  27.135  1.00  0.00           O0.      0
ATOM   4219  N   ARG A 274      45.825  64.591  26.739  1.00  0.00           N0.      0
ATOM   4220  H   ARG A 274      44.855  64.310  26.755  1.00  0.00           H0.      0
ATOM   4221  CA  ARG A 274      46.130  66.018  26.919  1.00  0.00           C0.      0
ATOM   4222  HA  ARG A 274      46.993  66.174  27.566  1.00  0.00           H0.      0
ATOM   4223  CB  ARG A 274      46.555  66.546  25.542  1.00  0.00           C0.      0
ATOM   4224  HB2 ARG A 274      46.806  67.596  25.696  1.00  0.00           H0.      0
ATOM   4225  HB3 ARG A 274      47.466  66.057  25.198  1.00  0.00           H0.      0
ATOM   4226  CG  ARG A 274      45.531  66.491  24.374  1.00  0.00           C0.      0
ATOM   4227  HG2 ARG A 274      46.171  66.364  23.501  1.00  0.00           H0.      0
ATOM   4228  HG3 ARG A 274      44.751  65.747  24.536  1.00  0.00           H0.      0
ATOM   4229  CD  ARG A 274      44.825  67.820  24.239  1.00  0.00           C0.      0
ATOM   4230  HD2 ARG A 274      44.277  67.955  25.171  1.00  0.00           H0.      0
ATOM   4231  HD3 ARG A 274      45.531  68.650  24.271  1.00  0.00           H0.      0
ATOM   4232  NE  ARG A 274      43.999  68.078  23.030  1.00  0.00           N0.      0
ATOM   4233  HE  ARG A 274      43.893  67.316  22.376  1.00  0.00           H0.      0
ATOM   4234  CZ  ARG A 274      43.119  69.115  22.926  1.00  0.00           C0.      0
ATOM   4235  NH1 ARG A 274      42.932  69.878  23.971  1.00  0.00           N0.      0
ATOM   4236 HH11 ARG A 274      43.653  69.738  24.664  1.00  0.00           H0.      0
ATOM   4237 HH12 ARG A 274      42.375  70.721  23.953  1.00  0.00           H0.      0
ATOM   4238  NH2 ARG A 274      42.613  69.532  21.763  1.00  0.00           N0.      0
ATOM   4239 HH21 ARG A 274      42.828  69.036  20.910  1.00  0.00           H0.      0
ATOM   4240 HH22 ARG A 274      41.908  70.256  21.770  1.00  0.00           H0.      0
ATOM   4241  C   ARG A 274      44.919  66.699  27.441  1.00  0.00           C0.      0
ATOM   4242  O   ARG A 274      43.817  66.305  27.166  1.00  0.00           O0.      0
ATOM   4243  N   PRO A 275      45.031  67.783  28.240  1.00  0.00           N0.      0
ATOM   4244  CD  PRO A 275      46.279  68.525  28.386  1.00  0.00           C0.      0
ATOM   4245  HD2 PRO A 275      46.782  68.674  27.430  1.00  0.00           H0.      0
ATOM   4246  HD3 PRO A 275      46.937  67.997  29.077  1.00  0.00           H0.      0
ATOM   4247  CG  PRO A 275      45.837  69.906  29.041  1.00  0.00           C0.      0
ATOM   4248  HG2 PRO A 275      45.780  70.717  28.315  1.00  0.00           H0.      0
ATOM   4249  HG3 PRO A 275      46.495  70.257  29.836  1.00  0.00           H0.      0
ATOM   4250  CB  PRO A 275      44.527  69.595  29.715  1.00  0.00           C0.      0
ATOM   4251  HB2 PRO A 275      43.946  70.513  29.796  1.00  0.00           H0.      0
ATOM   4252  HB3 PRO A 275      44.767  69.179  30.694  1.00  0.00           H0.      0
ATOM   4253  CA  PRO A 275      43.893  68.428  28.862  1.00  0.00           C0.      0
ATOM   4254  HA  PRO A 275      43.280  67.727  29.428  1.00  0.00           H0.      0
ATOM   4255  C   PRO A 275      43.000  69.089  27.747  1.00  0.00           C0.      0
ATOM   4256  O   PRO A 275      43.515  69.599  26.717  1.00  0.00           O0.      0
ATOM   4257  N   GLY A 276      41.706  68.993  27.925  1.00  0.00           N0.      0
ATOM   4258  H   GLY A 276      41.350  68.397  28.659  1.00  0.00           H0.      0
ATOM   4259  CA  GLY A 276      40.752  69.548  26.971  1.00  0.00           C0.      0
ATOM   4260  HA2 GLY A 276      39.845  69.937  27.435  1.00  0.00           H0.      0
ATOM   4261  HA3 GLY A 276      41.234  70.243  26.283  1.00  0.00           H0.      0
ATOM   4262  C   GLY A 276      40.252  68.606  25.884  1.00  0.00           C0.      0
ATOM   4263  O   GLY A 276      39.360  68.909  25.142  1.00  0.00           O0.      0
ATOM   4264  N   GLN A 277      40.988  67.540  25.691  1.00  0.00           N0.      0
ATOM   4265  H   GLN A 277      41.668  67.272  26.389  1.00  0.00           H0.      0
ATOM   4266  CA  GLN A 277      40.575  66.454  24.745  1.00  0.00           C0.      0
ATOM   4267  HA  GLN A 277      40.818  66.828  23.751  1.00  0.00           H0.      0
ATOM   4268  CB  GLN A 277      41.395  65.225  25.063  1.00  0.00           C0.      0
ATOM   4269  HB2 GLN A 277      41.130  64.480  24.313  1.00  0.00           H0.      0
ATOM   4270  HB3 GLN A 277      42.426  65.502  24.841  1.00  0.00           H0.      0
ATOM   4271  CG  GLN A 277      41.289  64.453  26.389  1.00  0.00           C0.      0
ATOM   4272  HG2 GLN A 277      41.809  64.827  27.271  1.00  0.00           H0.      0
ATOM   4273  HG3 GLN A 277      40.221  64.329  26.567  1.00  0.00           H0.      0
ATOM   4274  CD  GLN A 277      41.826  63.044  26.175  1.00  0.00           C0.      0
ATOM   4275  OE1 GLN A 277      42.905  62.757  25.732  1.00  0.00           O0.      0
ATOM   4276  NE2 GLN A 277      41.120  62.073  26.676  1.00  0.00           N0.      0
ATOM   4277 HE21 GLN A 277      41.533  61.152  26.656  1.00  0.00           H0.      0
ATOM   4278 HE22 GLN A 277      40.166  62.285  26.931  1.00  0.00           H0.      0
ATOM   4279  C   GLN A 277      39.158  66.062  24.903  1.00  0.00           C0.      0
ATOM   4280  O   GLN A 277      38.601  66.118  26.055  1.00  0.00           O0.      0
ATOM   4281  N   ALA A 278      38.435  65.840  23.816  1.00  0.00           N0.      0
ATOM   4282  H   ALA A 278      38.892  66.126  22.963  1.00  0.00           H0.      0
ATOM   4283  CA  ALA A 278      37.040  65.360  23.915  1.00  0.00           C0.      0
ATOM   4284  HA  ALA A 278      36.458  66.057  24.518  1.00  0.00           H0.      0
ATOM   4285  CB  ALA A 278      36.484  65.294  22.433  1.00  0.00           C0.      0
ATOM   4286  HB1 ALA A 278      36.352  66.255  21.936  1.00  0.00           H0.      0
ATOM   4287  HB2 ALA A 278      37.038  64.608  21.793  1.00  0.00           H0.      0
ATOM   4288  HB3 ALA A 278      35.478  64.881  22.346  1.00  0.00           H0.      0
ATOM   4289  C   ALA A 278      36.841  63.975  24.613  1.00  0.00           C0.      0
ATOM   4290  O   ALA A 278      35.809  63.838  25.286  1.00  0.00           O0.      0
ATOM   4291  N   TYR A 279      37.670  62.982  24.416  1.00  0.00           N0.      0
ATOM   4292  H   TYR A 279      38.449  63.040  23.776  1.00  0.00           H0.      0
ATOM   4293  CA  TYR A 279      37.490  61.700  25.116  1.00  0.00           C0.      0
ATOM   4294  HA  TYR A 279      36.485  61.337  24.901  1.00  0.00           H0.      0
ATOM   4295  CB  TYR A 279      38.319  60.563  24.544  1.00  0.00           C0.      0
ATOM   4296  HB2 TYR A 279      38.122  60.338  23.496  1.00  0.00           H0.      0
ATOM   4297  HB3 TYR A 279      39.362  60.843  24.697  1.00  0.00           H0.      0
ATOM   4298  CG  TYR A 279      38.182  59.273  25.312  1.00  0.00           C0.      0
ATOM   4299  CD1 TYR A 279      39.168  58.955  26.292  1.00  0.00           C0.      0
ATOM   4300  HD1 TYR A 279      39.991  59.645  26.412  1.00  0.00           H0.      0
ATOM   4301  CE1 TYR A 279      39.056  57.842  27.138  1.00  0.00           C0.      0
ATOM   4302  HE1 TYR A 279      39.693  57.659  27.991  1.00  0.00           H0.      0
ATOM   4303  CZ  TYR A 279      37.956  57.017  27.019  1.00  0.00           C0.      0
ATOM   4304  OH  TYR A 279      37.725  55.881  27.754  1.00  0.00           O0.      0
ATOM   4305  HH  TYR A 279      38.212  55.760  28.572  1.00  0.00           H0.      0
ATOM   4306  CE2 TYR A 279      36.990  57.262  26.042  1.00  0.00           C0.      0
ATOM   4307  HE2 TYR A 279      36.080  56.683  25.988  1.00  0.00           H0.      0
ATOM   4308  CD2 TYR A 279      37.131  58.408  25.178  1.00  0.00           C0.      0
ATOM   4309  HD2 TYR A 279      36.288  58.622  24.539  1.00  0.00           H0.      0
ATOM   4310  C   TYR A 279      37.615  61.792  26.653  1.00  0.00           C0.      0
ATOM   4311  O   TYR A 279      38.426  62.582  27.109  1.00  0.00           O0.      0
ATOM   4312  N   VAL A 280      36.722  61.019  27.314  1.00  0.00           N0.      0
ATOM   4313  H   VAL A 280      36.095  60.445  26.769  1.00  0.00           H0.      0
ATOM   4314  CA  VAL A 280      36.581  61.117  28.844  1.00  0.00           C0.      0
ATOM   4315  HA  VAL A 280      37.134  61.988  29.196  1.00  0.00           H0.      0
ATOM   4316  CB  VAL A 280      35.142  61.337  29.275  1.00  0.00           C0.      0
ATOM   4317  HB  VAL A 280      34.456  60.579  28.897  1.00  0.00           H0.      0
ATOM   4318  CG1 VAL A 280      35.003  61.474  30.777  1.00  0.00           C0.      0
ATOM   4319 HG11 VAL A 280      35.462  62.392  31.145  1.00  0.00           H0.      0
ATOM   4320 HG12 VAL A 280      33.920  61.534  30.882  1.00  0.00           H0.      0
ATOM   4321 HG13 VAL A 280      35.428  60.590  31.253  1.00  0.00           H0.      0
ATOM   4322  CG2 VAL A 280      34.594  62.675  28.669  1.00  0.00           C0.      0
ATOM   4323 HG21 VAL A 280      33.527  62.638  28.890  1.00  0.00           H0.      0
ATOM   4324 HG22 VAL A 280      35.138  63.546  29.034  1.00  0.00           H0.      0
ATOM   4325 HG23 VAL A 280      34.741  62.646  27.590  1.00  0.00           H0.      0
ATOM   4326  C   VAL A 280      37.256  59.810  29.450  1.00  0.00           C0.      0
ATOM   4327  O   VAL A 280      36.684  58.769  29.562  1.00  0.00           O0.      0
ATOM   4328  N   PRO A 281      38.524  59.843  29.880  1.00  0.00           N0.      0
ATOM   4329  CD  PRO A 281      39.508  60.909  29.737  1.00  0.00           C0.      0
ATOM   4330  HD2 PRO A 281      39.033  61.884  29.850  1.00  0.00           H0.      0
ATOM   4331  HD3 PRO A 281      39.969  60.886  28.750  1.00  0.00           H0.      0
ATOM   4332  CG  PRO A 281      40.538  60.729  30.867  1.00  0.00           C0.      0
ATOM   4333  HG2 PRO A 281      40.110  61.094  31.800  1.00  0.00           H0.      0
ATOM   4334  HG3 PRO A 281      41.538  61.088  30.624  1.00  0.00           H0.      0
ATOM   4335  CB  PRO A 281      40.547  59.192  30.845  1.00  0.00           C0.      0
ATOM   4336  HB2 PRO A 281      41.006  58.772  31.740  1.00  0.00           H0.      0
ATOM   4337  HB3 PRO A 281      41.208  58.830  30.057  1.00  0.00           H0.      0
ATOM   4338  CA  PRO A 281      39.111  58.731  30.636  1.00  0.00           C0.      0
ATOM   4339  HA  PRO A 281      39.096  57.803  30.064  1.00  0.00           H0.      0
ATOM   4340  C   PRO A 281      38.412  58.458  31.926  1.00  0.00           C0.      0
ATOM   4341  O   PRO A 281      37.685  59.295  32.484  1.00  0.00           O0.      0
ATOM   4342  N   CYS A 282      38.522  57.206  32.390  1.00  0.00           N0.      0
ATOM   4343  H   CYS A 282      39.169  56.686  31.814  1.00  0.00           H0.      0
ATOM   4344  CA  CYS A 282      38.205  56.681  33.692  1.00  0.00           C0.      0
ATOM   4345  HA  CYS A 282      37.465  57.294  34.206  1.00  0.00           H0.      0
ATOM   4346  CB  CYS A 282      37.521  55.296  33.401  1.00  0.00           C0.      0
ATOM   4347  HB2 CYS A 282      36.785  55.520  32.628  1.00  0.00           H0.      0
ATOM   4348  HB3 CYS A 282      38.314  54.672  32.989  1.00  0.00           H0.      0
ATOM   4349  SG  CYS A 282      36.765  54.584  34.905  1.00  0.00           S0.      0
ATOM   4350  HG  CYS A 282      37.902  54.557  35.606  1.00  0.00           H0.      0
ATOM   4351  C   CYS A 282      39.451  56.440  34.659  1.00  0.00           C0.      0
ATOM   4352  O   CYS A 282      39.318  56.610  35.892  1.00  0.00           O0.      0
ATOM   4353  N   TYR A 283      40.627  56.280  34.050  1.00  0.00           N0.      0
ATOM   4354  H   TYR A 283      40.626  55.949  33.096  1.00  0.00           H0.      0
ATOM   4355  CA  TYR A 283      41.879  56.099  34.737  1.00  0.00           C0.      0
ATOM   4356  HA  TYR A 283      41.916  56.702  35.644  1.00  0.00           H0.      0
ATOM   4357  CB  TYR A 283      42.272  54.602  34.921  1.00  0.00           C0.      0
ATOM   4358  HB2 TYR A 283      42.359  54.116  33.950  1.00  0.00           H0.      0
ATOM   4359  HB3 TYR A 283      43.193  54.607  35.505  1.00  0.00           H0.      0
ATOM   4360  CG  TYR A 283      41.209  53.835  35.561  1.00  0.00           C0.      0
ATOM   4361  CD1 TYR A 283      40.265  53.123  34.762  1.00  0.00           C0.      0
ATOM   4362  HD1 TYR A 283      40.274  53.212  33.686  1.00  0.00           H0.      0
ATOM   4363  CE1 TYR A 283      39.229  52.332  35.422  1.00  0.00           C0.      0
ATOM   4364  HE1 TYR A 283      38.610  51.686  34.818  1.00  0.00           H0.      0
ATOM   4365  CZ  TYR A 283      39.131  52.342  36.802  1.00  0.00           C0.      0
ATOM   4366  OH  TYR A 283      38.171  51.615  37.484  1.00  0.00           O0.      0
ATOM   4367  HH  TYR A 283      38.282  51.539  38.435  1.00  0.00           H0.      0
ATOM   4368  CE2 TYR A 283      39.994  53.125  37.569  1.00  0.00           C0.      0
ATOM   4369  HE2 TYR A 283      39.871  53.150  38.642  1.00  0.00           H0.      0
ATOM   4370  CD2 TYR A 283      41.030  53.846  36.945  1.00  0.00           C0.      0
ATOM   4371  HD2 TYR A 283      41.767  54.347  37.555  1.00  0.00           H0.      0
ATOM   4372  C   TYR A 283      43.074  56.769  34.024  1.00  0.00           C0.      0
ATOM   4373  O   TYR A 283      43.156  56.660  32.835  1.00  0.00           O0.      0
ATOM   4374  N   PHE A 284      43.945  57.411  34.728  1.00  0.00           N0.      0
ATOM   4375  H   PHE A 284      43.714  57.212  35.691  1.00  0.00           H0.      0
ATOM   4376  CA  PHE A 284      45.362  57.815  34.442  1.00  0.00           C0.      0
ATOM   4377  HA  PHE A 284      45.336  57.985  33.365  1.00  0.00           H0.      0
ATOM   4378  CB  PHE A 284      45.547  59.168  35.105  1.00  0.00           C0.      0
ATOM   4379  HB2 PHE A 284      45.546  59.064  36.190  1.00  0.00           H0.      0
ATOM   4380  HB3 PHE A 284      46.597  59.384  34.909  1.00  0.00           H0.      0
ATOM   4381  CG  PHE A 284      44.680  60.317  34.694  1.00  0.00           C0.      0
ATOM   4382  CD1 PHE A 284      43.507  60.480  35.409  1.00  0.00           C0.      0
ATOM   4383  HD1 PHE A 284      43.399  59.920  36.326  1.00  0.00           H0.      0
ATOM   4384  CE1 PHE A 284      42.609  61.569  34.999  1.00  0.00           C0.      0
ATOM   4385  HE1 PHE A 284      41.744  61.948  35.523  1.00  0.00           H0.      0
ATOM   4386  CZ  PHE A 284      42.899  62.342  33.852  1.00  0.00           C0.      0
ATOM   4387  HZ  PHE A 284      42.162  63.093  33.613  1.00  0.00           H0.      0
ATOM   4388  CE2 PHE A 284      44.026  62.079  33.070  1.00  0.00           C0.      0
ATOM   4389  HE2 PHE A 284      44.189  62.549  32.111  1.00  0.00           H0.      0
ATOM   4390  CD2 PHE A 284      44.965  61.101  33.515  1.00  0.00           C0.      0
ATOM   4391  HD2 PHE A 284      45.767  60.927  32.813  1.00  0.00           H0.      0
ATOM   4392  C   PHE A 284      46.326  56.792  34.886  1.00  0.00           C0.      0
ATOM   4393  O   PHE A 284      46.190  56.163  35.910  1.00  0.00           O0.      0
ATOM   4394  N   ILE A 285      47.326  56.660  34.064  1.00  0.00           N0.      0
ATOM   4395  H   ILE A 285      47.329  57.191  33.205  1.00  0.00           H0.      0
ATOM   4396  CA  ILE A 285      48.478  55.893  34.340  1.00  0.00           C0.      0
ATOM   4397  HA  ILE A 285      48.706  55.593  35.363  1.00  0.00           H0.      0
ATOM   4398  CB  ILE A 285      48.468  54.585  33.446  1.00  0.00           C0.      0
ATOM   4399  HB  ILE A 285      48.707  54.865  32.420  1.00  0.00           H0.      0
ATOM   4400  CG2 ILE A 285      49.643  53.724  33.924  1.00  0.00           C0.      0
ATOM   4401 HG21 ILE A 285      49.480  53.521  34.982  1.00  0.00           H0.      0
ATOM   4402 HG22 ILE A 285      49.655  52.782  33.374  1.00  0.00           H0.      0
ATOM   4403 HG23 ILE A 285      50.575  54.274  33.789  1.00  0.00           H0.      0
ATOM   4404  CG1 ILE A 285      47.190  53.767  33.445  1.00  0.00           C0.      0
ATOM   4405 HG12 ILE A 285      47.344  52.690  33.383  1.00  0.00           H0.      0
ATOM   4406 HG13 ILE A 285      46.686  53.879  34.405  1.00  0.00           H0.      0
ATOM   4407  CD1 ILE A 285      46.264  54.245  32.372  1.00  0.00           C0.      0
ATOM   4408 HD11 ILE A 285      45.933  55.268  32.549  1.00  0.00           H0.      0
ATOM   4409 HD12 ILE A 285      46.705  54.067  31.392  1.00  0.00           H0.      0
ATOM   4410 HD13 ILE A 285      45.413  53.597  32.580  1.00  0.00           H0.      0
ATOM   4411  C   ILE A 285      49.606  56.803  33.942  1.00  0.00           C0.      0
ATOM   4412  O   ILE A 285      49.870  57.087  32.740  1.00  0.00           O0.      0
ATOM   4413  N   HID A 286      50.354  57.188  34.993  1.00  0.00           N0.      0
ATOM   4414  H   HID A 286      50.050  56.826  35.886  1.00  0.00           H0.      0
ATOM   4415  CA  HID A 286      51.566  57.849  34.870  1.00  0.00           C0.      0
ATOM   4416  HA  HID A 286      51.488  58.623  34.106  1.00  0.00           H0.      0
ATOM   4417  CB  HID A 286      51.960  58.516  36.231  1.00  0.00           C0.      0
ATOM   4418  HB2 HID A 286      52.067  57.721  36.969  1.00  0.00           H0.      0
ATOM   4419  HB3 HID A 286      52.909  58.993  35.985  1.00  0.00           H0.      0
ATOM   4420  CG  HID A 286      50.979  59.609  36.711  1.00  0.00           C0.      0
ATOM   4421  ND1 HID A 286      51.178  60.984  36.619  1.00  0.00           N0.      0
ATOM   4422  HD1 HID A 286      52.008  61.478  36.323  1.00  0.00           H0.      0
ATOM   4423  CE1 HID A 286      50.013  61.569  37.015  1.00  0.00           C0.      0
ATOM   4424  HE1 HID A 286      49.891  62.641  37.066  1.00  0.00           H0.      0
ATOM   4425  NE2 HID A 286      49.108  60.704  37.384  1.00  0.00           N0.      0
ATOM   4426  CD2 HID A 286      49.777  59.438  37.246  1.00  0.00           C0.      0
ATOM   4427  HD2 HID A 286      49.366  58.464  37.467  1.00  0.00           H0.      0
ATOM   4428  C   HID A 286      52.595  56.765  34.562  1.00  0.00           C0.      0
ATOM   4429  O   HID A 286      52.566  55.622  34.988  1.00  0.00           O0.      0
ATOM   4430  N   VAL A 287      53.562  57.215  33.787  1.00  0.00           N0.      0
ATOM   4431  H   VAL A 287      53.344  58.092  33.336  1.00  0.00           H0.      0
ATOM   4432  CA  VAL A 287      54.876  56.636  33.450  1.00  0.00           C0.      0
ATOM   4433  HA  VAL A 287      54.905  55.699  34.006  1.00  0.00           H0.      0
ATOM   4434  CB  VAL A 287      54.922  56.139  31.986  1.00  0.00           C0.      0
ATOM   4435  HB  VAL A 287      54.808  56.985  31.309  1.00  0.00           H0.      0
ATOM   4436  CG1 VAL A 287      56.252  55.470  31.547  1.00  0.00           C0.      0
ATOM   4437 HG11 VAL A 287      56.967  56.289  31.470  1.00  0.00           H0.      0
ATOM   4438 HG12 VAL A 287      56.613  54.690  32.217  1.00  0.00           H0.      0
ATOM   4439 HG13 VAL A 287      56.245  54.991  30.568  1.00  0.00           H0.      0
ATOM   4440  CG2 VAL A 287      53.805  55.106  31.637  1.00  0.00           C0.      0
ATOM   4441 HG21 VAL A 287      53.800  54.232  32.288  1.00  0.00           H0.      0
ATOM   4442 HG22 VAL A 287      52.795  55.496  31.763  1.00  0.00           H0.      0
ATOM   4443 HG23 VAL A 287      53.824  54.829  30.583  1.00  0.00           H0.      0
ATOM   4444  C   VAL A 287      56.045  57.582  33.711  1.00  0.00           C0.      0
ATOM   4445  O   VAL A 287      56.137  58.710  33.227  1.00  0.00           O0.      0
ATOM   4446  N   LEU A 288      57.025  57.154  34.546  1.00  0.00           N0.      0
ATOM   4447  H   LEU A 288      57.056  56.182  34.818  1.00  0.00           H0.      0
ATOM   4448  CA  LEU A 288      58.113  57.984  35.003  1.00  0.00           C0.      0
ATOM   4449  HA  LEU A 288      58.363  58.708  34.227  1.00  0.00           H0.      0
ATOM   4450  CB  LEU A 288      57.789  58.684  36.309  1.00  0.00           C0.      0
ATOM   4451  HB2 LEU A 288      57.124  59.530  36.137  1.00  0.00           H0.      0
ATOM   4452  HB3 LEU A 288      57.183  58.016  36.922  1.00  0.00           H0.      0
ATOM   4453  CG  LEU A 288      59.035  59.282  37.152  1.00  0.00           C0.      0
ATOM   4454  HG  LEU A 288      59.819  59.556  36.446  1.00  0.00           H0.      0
ATOM   4455  CD1 LEU A 288      58.738  60.506  38.091  1.00  0.00           C0.      0
ATOM   4456 HD11 LEU A 288      59.674  60.970  38.402  1.00  0.00           H0.      0
ATOM   4457 HD12 LEU A 288      58.157  61.210  37.495  1.00  0.00           H0.      0
ATOM   4458 HD13 LEU A 288      58.087  60.241  38.924  1.00  0.00           H0.      0
ATOM   4459  CD2 LEU A 288      59.662  58.293  38.120  1.00  0.00           C0.      0
ATOM   4460 HD21 LEU A 288      58.880  58.111  38.857  1.00  0.00           H0.      0
ATOM   4461 HD22 LEU A 288      59.958  57.342  37.677  1.00  0.00           H0.      0
ATOM   4462 HD23 LEU A 288      60.541  58.573  38.701  1.00  0.00           H0.      0
ATOM   4463  C   LEU A 288      59.383  57.176  35.081  1.00  0.00           C0.      0
ATOM   4464  O   LEU A 288      59.387  56.022  35.616  1.00  0.00           O0.      0
ATOM   4465  N   LYS A 289      60.445  57.715  34.544  1.00  0.00           N0.      0
ATOM   4466  H   LYS A 289      60.392  58.662  34.197  1.00  0.00           H0.      0
ATOM   4467  CA  LYS A 289      61.734  57.035  34.331  1.00  0.00           C0.      0
ATOM   4468  HA  LYS A 289      61.636  55.976  34.570  1.00  0.00           H0.      0
ATOM   4469  CB  LYS A 289      62.146  57.047  32.856  1.00  0.00           C0.      0
ATOM   4470  HB2 LYS A 289      61.407  56.418  32.359  1.00  0.00           H0.      0
ATOM   4471  HB3 LYS A 289      62.121  58.056  32.446  1.00  0.00           H0.      0
ATOM   4472  CG  LYS A 289      63.384  56.158  32.758  1.00  0.00           C0.      0
ATOM   4473  HG2 LYS A 289      63.754  55.946  33.761  1.00  0.00           H0.      0
ATOM   4474  HG3 LYS A 289      63.241  55.204  32.250  1.00  0.00           H0.      0
ATOM   4475  CD  LYS A 289      64.550  56.676  31.975  1.00  0.00           C0.      0
ATOM   4476  HD2 LYS A 289      65.277  55.863  31.960  1.00  0.00           H0.      0
ATOM   4477  HD3 LYS A 289      64.287  56.865  30.934  1.00  0.00           H0.      0
ATOM   4478  CE  LYS A 289      65.343  57.876  32.559  1.00  0.00           C0.      0
ATOM   4479  HE2 LYS A 289      64.620  58.647  32.826  1.00  0.00           H0.      0
ATOM   4480  HE3 LYS A 289      65.919  57.512  33.410  1.00  0.00           H0.      0
ATOM   4481  NZ  LYS A 289      66.206  58.558  31.569  1.00  0.00           N0.      0
ATOM   4482  HZ1 LYS A 289      65.729  59.164  30.917  1.00  0.00           H0.      0
ATOM   4483  HZ2 LYS A 289      66.952  59.041  32.048  1.00  0.00           H0.      0
ATOM   4484  HZ3 LYS A 289      66.800  57.928  31.047  1.00  0.00           H0.      0
ATOM   4485  C   LYS A 289      62.743  57.660  35.196  1.00  0.00           C0.      0
ATOM   4486  O   LYS A 289      63.284  58.699  34.855  1.00  0.00           O0.      0
ATOM   4487  N   LYS A 290      63.123  57.095  36.337  1.00  0.00           N0.      0
ATOM   4488  H   LYS A 290      62.885  56.114  36.363  1.00  0.00           H0.      0
ATOM   4489  CA  LYS A 290      63.901  57.675  37.467  1.00  0.00           C0.      0
ATOM   4490  HA  LYS A 290      63.405  58.558  37.870  1.00  0.00           H0.      0
ATOM   4491  CB  LYS A 290      63.935  56.616  38.558  1.00  0.00           C0.      0
ATOM   4492  HB2 LYS A 290      62.958  56.396  38.989  1.00  0.00           H0.      0
ATOM   4493  HB3 LYS A 290      64.391  55.688  38.214  1.00  0.00           H0.      0
ATOM   4494  CG  LYS A 290      64.769  57.040  39.736  1.00  0.00           C0.      0
ATOM   4495  HG2 LYS A 290      65.767  57.046  39.298  1.00  0.00           H0.      0
ATOM   4496  HG3 LYS A 290      64.480  58.053  40.015  1.00  0.00           H0.      0
ATOM   4497  CD  LYS A 290      64.657  56.056  40.910  1.00  0.00           C0.      0
ATOM   4498  HD2 LYS A 290      63.594  56.048  41.154  1.00  0.00           H0.      0
ATOM   4499  HD3 LYS A 290      65.087  55.100  40.611  1.00  0.00           H0.      0
ATOM   4500  CE  LYS A 290      65.388  56.498  42.099  1.00  0.00           C0.      0
ATOM   4501  HE2 LYS A 290      66.416  56.598  41.752  1.00  0.00           H0.      0
ATOM   4502  HE3 LYS A 290      65.148  57.523  42.383  1.00  0.00           H0.      0
ATOM   4503  NZ  LYS A 290      65.396  55.526  43.235  1.00  0.00           N0.      0
ATOM   4504  HZ1 LYS A 290      65.538  54.564  42.961  1.00  0.00           H0.      0
ATOM   4505  HZ2 LYS A 290      66.110  55.755  43.912  1.00  0.00           H0.      0
ATOM   4506  HZ3 LYS A 290      64.466  55.469  43.625  1.00  0.00           H0.      0
ATOM   4507  C   LYS A 290      65.318  58.121  36.971  1.00  0.00           C0.      0
ATOM   4508  O   LYS A 290      65.840  57.423  36.068  1.00  0.00           O0.      0
ATOM   4509  N   THR A 291      65.791  59.355  37.329  1.00  0.00           N0.      0
ATOM   4510  H   THR A 291      65.279  59.835  38.055  1.00  0.00           H0.      0
ATOM   4511  CA  THR A 291      67.050  60.002  36.911  1.00  0.00           C0.      0
ATOM   4512  HA  THR A 291      67.086  60.019  35.822  1.00  0.00           H0.      0
ATOM   4513  CB  THR A 291      67.133  61.504  37.391  1.00  0.00           C0.      0
ATOM   4514  HB  THR A 291      67.235  61.475  38.476  1.00  0.00           H0.      0
ATOM   4515  CG2 THR A 291      68.285  62.193  36.734  1.00  0.00           C0.      0
ATOM   4516 HG21 THR A 291      68.216  63.226  37.075  1.00  0.00           H0.      0
ATOM   4517 HG22 THR A 291      69.288  61.789  36.866  1.00  0.00           H0.      0
ATOM   4518 HG23 THR A 291      68.165  62.122  35.653  1.00  0.00           H0.      0
ATOM   4519  OG1 THR A 291      65.996  62.239  37.030  1.00  0.00           O0.      0
ATOM   4520  HG1 THR A 291      65.896  62.830  37.780  1.00  0.00           H0.      0
ATOM   4521  C   THR A 291      68.297  59.200  37.363  1.00  0.00           C0.      0
ATOM   4522  O   THR A 291      68.413  58.824  38.525  1.00  0.00           O0.      0
ATOM   4523  N   GLY A 292      69.252  59.033  36.454  1.00  0.00           N0.      0
ATOM   4524  H   GLY A 292      69.165  59.366  35.505  1.00  0.00           H0.      0
ATOM   4525  CA  GLY A 292      70.612  58.539  36.633  1.00  0.00           C0.      0
ATOM   4526  HA2 GLY A 292      71.258  59.204  37.205  1.00  0.00           H0.      0
ATOM   4527  HA3 GLY A 292      70.685  57.610  37.199  1.00  0.00           H0.      0
ATOM   4528  C   GLY A 292      71.358  58.272  35.301  1.00  0.00           C0.      0
ATOM   4529  O   GLY A 292      72.014  59.202  34.753  1.00  0.00           O0.      0
ATOM   4530  OXT GLY A 292      71.166  57.147  34.793  1.00  0.00           O0.      0
ATOM   4531  C   ACT A 294      37.372  51.534  40.865  1.00  0.00           C0.      0
ATOM   4532  O   ACT A 294      37.117  52.707  41.136  1.00  0.00           O0.      0
ATOM   4533  CA  ACT A 294      36.213  50.528  41.055  1.00  0.00           C0.      0
ATOM   4534  OXT ACT A 294      38.410  51.264  40.256  1.00  0.00           O0.      0
ATOM   4535  N   ACT A 294      36.502  49.236  41.790  1.00  0.00           N0.      0
ATOM   4536  H1  ACT A 294      35.390  51.010  41.597  1.00  0.00           H0.      0
ATOM   4537  H3  ACT A 294      35.849  50.376  40.031  1.00  0.00           H0.      0
ATOM   4538  H01 ACT A 294      37.359  48.809  41.441  1.00  0.00           H0.      0
ATOM   4539  H02 ACT A 294      36.674  49.545  42.746  1.00  0.00           H0.      0
ATOM   4540  N'  SAM A 293      46.137  45.074  41.548  1.00  0.00           N0.      0
ATOM   4541  CA' SAM A 293      44.915  44.275  42.164  1.00  0.00           C0.      0
ATOM   4542  C'  SAM A 293      43.651  44.068  41.269  1.00  0.00           C0.      0
ATOM   4543  O'  SAM A 293      43.026  43.074  41.312  1.00  0.00           O0.      0
ATOM   4544  CB  SAM A 293      44.348  44.806  43.524  1.00  0.00           C0.      0
ATOM   4545  CG  SAM A 293      43.784  46.276  43.292  1.00  0.00           C0.      0
[truncated: 6,254,513 more chars]
