# Supplementary material for: Computational Investigation of GNMT-Catalyzed Methyl Transfer Reaction: Integrating MD, QM, and ML Approaches
Source: J Comput Chem. Author manuscript; Available in PMC 2026 Jun 29. (PMC13312424; doi:10.1002/jcc.70434)
Supplement: SI-3 [file NIHMS2188582-supplement-SI-3.zip › MD-frame-pdbs/clustering-R1-141.pdb]

ATOM      1  N   VAL A   1      31.409  93.709  41.420  1.00  0.00           N0.      0
ATOM      2  H1  VAL A   1      30.607  93.586  40.818  1.00  0.00           H0.      0
ATOM      3  H2  VAL A   1      31.625  94.694  41.460  1.00  0.00           H0.      0
ATOM      4  H3  VAL A   1      31.227  93.396  42.363  1.00  0.00           H0.      0
ATOM      5  CA  VAL A   1      32.534  92.982  40.795  1.00  0.00           C0.      0
ATOM      6  HA  VAL A   1      32.747  93.341  39.788  1.00  0.00           H0.      0
ATOM      7  CB  VAL A   1      33.781  93.169  41.624  1.00  0.00           C0.      0
ATOM      8  HB  VAL A   1      33.556  92.664  42.563  1.00  0.00           H0.      0
ATOM      9  CG1 VAL A   1      35.026  92.682  41.008  1.00  0.00           C0.      0
ATOM     10 HG11 VAL A   1      35.742  92.650  41.829  1.00  0.00           H0.      0
ATOM     11 HG12 VAL A   1      34.930  91.630  40.736  1.00  0.00           H0.      0
ATOM     12 HG13 VAL A   1      35.312  93.358  40.202  1.00  0.00           H0.      0
ATOM     13  CG2 VAL A   1      34.144  94.588  42.069  1.00  0.00           C0.      0
ATOM     14 HG21 VAL A   1      34.921  94.670  42.830  1.00  0.00           H0.      0
ATOM     15 HG22 VAL A   1      34.655  95.175  41.306  1.00  0.00           H0.      0
ATOM     16 HG23 VAL A   1      33.286  95.159  42.424  1.00  0.00           H0.      0
ATOM     17  C   VAL A   1      32.127  91.478  40.633  1.00  0.00           C0.      0
ATOM     18  O   VAL A   1      32.424  90.919  39.598  1.00  0.00           O0.      0
ATOM     19  N   ASP A   2      31.291  90.975  41.528  1.00  0.00           N0.      0
ATOM     20  H   ASP A   2      31.100  91.500  42.369  1.00  0.00           H0.      0
ATOM     21  CA  ASP A   2      30.898  89.580  41.661  1.00  0.00           C0.      0
ATOM     22  HA  ASP A   2      30.257  89.572  42.543  1.00  0.00           H0.      0
ATOM     23  CB  ASP A   2      30.073  89.129  40.430  1.00  0.00           C0.      0
ATOM     24  HB2 ASP A   2      30.690  88.966  39.546  1.00  0.00           H0.      0
ATOM     25  HB3 ASP A   2      29.667  88.133  40.608  1.00  0.00           H0.      0
ATOM     26  CG  ASP A   2      28.859  90.051  40.123  1.00  0.00           C0.      0
ATOM     27  OD1 ASP A   2      28.669  90.557  38.986  1.00  0.00           O0.      0
ATOM     28  OD2 ASP A   2      28.048  90.324  40.982  1.00  0.00           O0.      0
ATOM     29  C   ASP A   2      32.007  88.559  41.939  1.00  0.00           C0.      0
ATOM     30  O   ASP A   2      33.182  88.909  41.779  1.00  0.00           O0.      0
ATOM     31  N   SER A   3      31.669  87.333  42.170  1.00  0.00           N0.      0
ATOM     32  H   SER A   3      30.699  87.121  42.359  1.00  0.00           H0.      0
ATOM     33  CA  SER A   3      32.637  86.257  42.357  1.00  0.00           C0.      0
ATOM     34  HA  SER A   3      33.598  86.557  41.938  1.00  0.00           H0.      0
ATOM     35  CB  SER A   3      32.971  86.093  43.872  1.00  0.00           C0.      0
ATOM     36  HB2 SER A   3      33.723  85.311  43.981  1.00  0.00           H0.      0
ATOM     37  HB3 SER A   3      33.447  86.983  44.284  1.00  0.00           H0.      0
ATOM     38  OG  SER A   3      31.831  85.720  44.646  1.00  0.00           O0.      0
ATOM     39  HG  SER A   3      31.898  86.009  45.559  1.00  0.00           H0.      0
ATOM     40  C   SER A   3      32.254  84.936  41.646  1.00  0.00           C0.      0
ATOM     41  O   SER A   3      31.092  84.734  41.397  1.00  0.00           O0.      0
ATOM     42  N   VAL A   4      33.239  84.092  41.334  1.00  0.00           N0.      0
ATOM     43  H   VAL A   4      34.177  84.317  41.633  1.00  0.00           H0.      0
ATOM     44  CA  VAL A   4      33.147  82.778  40.553  1.00  0.00           C0.      0
ATOM     45  HA  VAL A   4      32.855  83.018  39.531  1.00  0.00           H0.      0
ATOM     46  CB  VAL A   4      34.627  82.321  40.456  1.00  0.00           C0.      0
ATOM     47  HB  VAL A   4      34.591  81.446  39.808  1.00  0.00           H0.      0
ATOM     48  CG1 VAL A   4      35.586  83.323  39.768  1.00  0.00           C0.      0
ATOM     49 HG11 VAL A   4      35.223  83.539  38.764  1.00  0.00           H0.      0
ATOM     50 HG12 VAL A   4      35.573  84.266  40.315  1.00  0.00           H0.      0
ATOM     51 HG13 VAL A   4      36.592  82.923  39.640  1.00  0.00           H0.      0
ATOM     52  CG2 VAL A   4      35.110  81.892  41.831  1.00  0.00           C0.      0
ATOM     53 HG21 VAL A   4      36.192  81.780  41.758  1.00  0.00           H0.      0
ATOM     54 HG22 VAL A   4      34.889  82.719  42.505  1.00  0.00           H0.      0
ATOM     55 HG23 VAL A   4      34.547  80.983  42.044  1.00  0.00           H0.      0
ATOM     56  C   VAL A   4      32.273  81.660  41.128  1.00  0.00           C0.      0
ATOM     57  O   VAL A   4      31.879  81.758  42.290  1.00  0.00           O0.      0
ATOM     58  N   TYR A   5      32.053  80.666  40.310  1.00  0.00           N0.      0
ATOM     59  H   TYR A   5      32.438  80.751  39.380  1.00  0.00           H0.      0
ATOM     60  CA  TYR A   5      31.465  79.388  40.727  1.00  0.00           C0.      0
ATOM     61  HA  TYR A   5      30.738  79.542  41.524  1.00  0.00           H0.      0
ATOM     62  CB  TYR A   5      30.778  78.756  39.504  1.00  0.00           C0.      0
ATOM     63  HB2 TYR A   5      29.946  79.423  39.279  1.00  0.00           H0.      0
ATOM     64  HB3 TYR A   5      31.400  78.815  38.611  1.00  0.00           H0.      0
ATOM     65  CG  TYR A   5      30.419  77.266  39.597  1.00  0.00           C0.      0
ATOM     66  CD1 TYR A   5      30.820  76.343  38.640  1.00  0.00           C0.      0
ATOM     67  HD1 TYR A   5      31.503  76.518  37.822  1.00  0.00           H0.      0
ATOM     68  CE1 TYR A   5      30.309  75.063  38.691  1.00  0.00           C0.      0
ATOM     69  HE1 TYR A   5      30.564  74.407  37.871  1.00  0.00           H0.      0
ATOM     70  CZ  TYR A   5      29.245  74.746  39.577  1.00  0.00           C0.      0
ATOM     71  OH  TYR A   5      28.590  73.594  39.440  1.00  0.00           O0.      0
ATOM     72  HH  TYR A   5      27.800  73.438  39.963  1.00  0.00           H0.      0
ATOM     73  CE2 TYR A   5      28.683  75.734  40.409  1.00  0.00           C0.      0
ATOM     74  HE2 TYR A   5      27.790  75.591  40.999  1.00  0.00           H0.      0
ATOM     75  CD2 TYR A   5      29.327  76.996  40.471  1.00  0.00           C0.      0
ATOM     76  HD2 TYR A   5      28.836  77.751  41.067  1.00  0.00           H0.      0
ATOM     77  C   TYR A   5      32.537  78.428  41.131  1.00  0.00           C0.      0
ATOM     78  O   TYR A   5      33.590  78.412  40.504  1.00  0.00           O0.      0
ATOM     79  N   ARG A   6      32.269  77.657  42.229  1.00  0.00           N0.      0
ATOM     80  H   ARG A   6      31.353  77.595  42.650  1.00  0.00           H0.      0
ATOM     81  CA  ARG A   6      33.224  76.725  42.788  1.00  0.00           C0.      0
ATOM     82  HA  ARG A   6      33.538  76.131  41.930  1.00  0.00           H0.      0
ATOM     83  CB  ARG A   6      34.266  77.594  43.554  1.00  0.00           C0.      0
ATOM     84  HB2 ARG A   6      34.676  78.365  42.901  1.00  0.00           H0.      0
ATOM     85  HB3 ARG A   6      33.825  78.126  44.397  1.00  0.00           H0.      0
ATOM     86  CG  ARG A   6      35.531  76.822  44.048  1.00  0.00           C0.      0
ATOM     87  HG2 ARG A   6      35.137  75.896  44.467  1.00  0.00           H0.      0
ATOM     88  HG3 ARG A   6      36.216  76.523  43.254  1.00  0.00           H0.      0
ATOM     89  CD  ARG A   6      36.228  77.673  45.172  1.00  0.00           C0.      0
ATOM     90  HD2 ARG A   6      35.511  78.083  45.883  1.00  0.00           H0.      0
ATOM     91  HD3 ARG A   6      36.795  76.900  45.691  1.00  0.00           H0.      0
ATOM     92  NE  ARG A   6      37.186  78.647  44.633  1.00  0.00           N0.      0
ATOM     93  HE  ARG A   6      37.860  78.241  44.001  1.00  0.00           H0.      0
ATOM     94  CZ  ARG A   6      37.075  79.992  44.713  1.00  0.00           C0.      0
ATOM     95  NH1 ARG A   6      37.878  80.807  44.155  1.00  0.00           N0.      0
ATOM     96 HH11 ARG A   6      38.594  80.481  43.522  1.00  0.00           H0.      0
ATOM     97 HH12 ARG A   6      37.758  81.809  44.183  1.00  0.00           H0.      0
ATOM     98  NH2 ARG A   6      36.131  80.514  45.360  1.00  0.00           N0.      0
ATOM     99 HH21 ARG A   6      35.438  79.967  45.850  1.00  0.00           H0.      0
ATOM    100 HH22 ARG A   6      36.207  81.520  45.407  1.00  0.00           H0.      0
ATOM    101  C   ARG A   6      32.402  75.659  43.589  1.00  0.00           C0.      0
ATOM    102  O   ARG A   6      31.301  75.904  44.072  1.00  0.00           O0.      0
ATOM    103  N   THR A   7      32.954  74.420  43.698  1.00  0.00           N0.      0
ATOM    104  H   THR A   7      33.840  74.188  43.272  1.00  0.00           H0.      0
ATOM    105  CA  THR A   7      32.240  73.259  44.199  1.00  0.00           C0.      0
ATOM    106  HA  THR A   7      31.359  73.502  44.792  1.00  0.00           H0.      0
ATOM    107  CB  THR A   7      31.626  72.423  43.084  1.00  0.00           C0.      0
ATOM    108  HB  THR A   7      31.072  71.656  43.624  1.00  0.00           H0.      0
ATOM    109  CG2 THR A   7      30.723  73.076  42.093  1.00  0.00           C0.      0
ATOM    110 HG21 THR A   7      30.618  72.442  41.212  1.00  0.00           H0.      0
ATOM    111 HG22 THR A   7      29.743  73.385  42.458  1.00  0.00           H0.      0
ATOM    112 HG23 THR A   7      31.117  74.067  41.869  1.00  0.00           H0.      0
ATOM    113  OG1 THR A   7      32.744  71.974  42.441  1.00  0.00           O0.      0
ATOM    114  HG1 THR A   7      33.250  72.763  42.234  1.00  0.00           H0.      0
ATOM    115  C   THR A   7      32.926  72.407  45.296  1.00  0.00           C0.      0
ATOM    116  O   THR A   7      32.356  71.397  45.703  1.00  0.00           O0.      0
ATOM    117  N   ARG A   8      34.059  72.803  45.872  1.00  0.00           N0.      0
ATOM    118  H   ARG A   8      34.517  73.669  45.627  1.00  0.00           H0.      0
ATOM    119  CA  ARG A   8      34.821  72.108  46.937  1.00  0.00           C0.      0
ATOM    120  HA  ARG A   8      34.578  71.046  46.895  1.00  0.00           H0.      0
ATOM    121  CB  ARG A   8      36.340  72.151  46.633  1.00  0.00           C0.      0
ATOM    122  HB2 ARG A   8      36.831  71.261  47.026  1.00  0.00           H0.      0
ATOM    123  HB3 ARG A   8      36.576  72.030  45.576  1.00  0.00           H0.      0
ATOM    124  CG  ARG A   8      37.168  73.338  47.165  1.00  0.00           C0.      0
ATOM    125  HG2 ARG A   8      36.806  74.273  46.737  1.00  0.00           H0.      0
ATOM    126  HG3 ARG A   8      37.077  73.410  48.249  1.00  0.00           H0.      0
ATOM    127  CD  ARG A   8      38.646  73.352  46.741  1.00  0.00           C0.      0
ATOM    128  HD2 ARG A   8      39.228  72.516  47.128  1.00  0.00           H0.      0
ATOM    129  HD3 ARG A   8      38.701  73.128  45.676  1.00  0.00           H0.      0
ATOM    130  NE  ARG A   8      39.405  74.514  47.260  1.00  0.00           N0.      0
ATOM    131  HE  ARG A   8      39.675  74.375  48.223  1.00  0.00           H0.      0
ATOM    132  CZ  ARG A   8      39.864  75.507  46.553  1.00  0.00           C0.      0
ATOM    133  NH1 ARG A   8      40.757  76.278  47.145  1.00  0.00           N0.      0
ATOM    134 HH11 ARG A   8      41.004  76.133  48.114  1.00  0.00           H0.      0
ATOM    135 HH12 ARG A   8      40.942  77.159  46.687  1.00  0.00           H0.      0
ATOM    136  NH2 ARG A   8      39.553  75.651  45.320  1.00  0.00           N0.      0
ATOM    137 HH21 ARG A   8      38.956  74.884  45.044  1.00  0.00           H0.      0
ATOM    138 HH22 ARG A   8      39.555  76.505  44.781  1.00  0.00           H0.      0
ATOM    139  C   ARG A   8      34.415  72.521  48.377  1.00  0.00           C0.      0
ATOM    140  O   ARG A   8      34.066  73.650  48.727  1.00  0.00           O0.      0
ATOM    141  N   SER A   9      34.507  71.541  49.246  1.00  0.00           N0.      0
ATOM    142  H   SER A   9      34.771  70.630  48.899  1.00  0.00           H0.      0
ATOM    143  CA  SER A   9      34.526  71.872  50.712  1.00  0.00           C0.      0
ATOM    144  HA  SER A   9      33.595  72.357  51.005  1.00  0.00           H0.      0
ATOM    145  CB  SER A   9      34.631  70.683  51.602  1.00  0.00           C0.      0
ATOM    146  HB2 SER A   9      35.548  70.143  51.365  1.00  0.00           H0.      0
ATOM    147  HB3 SER A   9      34.709  71.065  52.620  1.00  0.00           H0.      0
ATOM    148  OG  SER A   9      33.509  69.787  51.420  1.00  0.00           O0.      0
ATOM    149  HG  SER A   9      32.732  70.226  51.773  1.00  0.00           H0.      0
ATOM    150  C   SER A   9      35.709  72.730  51.074  1.00  0.00           C0.      0
ATOM    151  O   SER A   9      36.904  72.323  50.972  1.00  0.00           O0.      0
ATOM    152  N   LEU A  10      35.448  73.991  51.593  1.00  0.00           N0.      0
ATOM    153  H   LEU A  10      34.507  74.321  51.755  1.00  0.00           H0.      0
ATOM    154  CA  LEU A  10      36.458  74.906  52.164  1.00  0.00           C0.      0
ATOM    155  HA  LEU A  10      37.382  74.769  51.603  1.00  0.00           H0.      0
ATOM    156  CB  LEU A  10      36.088  76.323  52.030  1.00  0.00           C0.      0
ATOM    157  HB2 LEU A  10      35.414  76.608  52.838  1.00  0.00           H0.      0
ATOM    158  HB3 LEU A  10      36.949  76.935  52.297  1.00  0.00           H0.      0
ATOM    159  CG  LEU A  10      35.630  76.793  50.632  1.00  0.00           C0.      0
ATOM    160  HG  LEU A  10      34.998  76.019  50.198  1.00  0.00           H0.      0
ATOM    161  CD1 LEU A  10      34.872  78.120  50.567  1.00  0.00           C0.      0
ATOM    162 HD11 LEU A  10      35.486  78.895  51.026  1.00  0.00           H0.      0
ATOM    163 HD12 LEU A  10      34.674  78.333  49.517  1.00  0.00           H0.      0
ATOM    164 HD13 LEU A  10      33.912  78.109  51.085  1.00  0.00           H0.      0
ATOM    165  CD2 LEU A  10      36.859  76.791  49.662  1.00  0.00           C0.      0
ATOM    166 HD21 LEU A  10      37.305  75.804  49.546  1.00  0.00           H0.      0
ATOM    167 HD22 LEU A  10      36.559  77.122  48.668  1.00  0.00           H0.      0
ATOM    168 HD23 LEU A  10      37.643  77.423  50.080  1.00  0.00           H0.      0
ATOM    169  C   LEU A  10      36.701  74.506  53.619  1.00  0.00           C0.      0
ATOM    170  O   LEU A  10      36.059  73.568  54.089  1.00  0.00           O0.      0
ATOM    171  N   GLY A  11      37.768  75.006  54.293  1.00  0.00           N0.      0
ATOM    172  H   GLY A  11      38.308  75.702  53.798  1.00  0.00           H0.      0
ATOM    173  CA  GLY A  11      38.102  74.974  55.708  1.00  0.00           C0.      0
ATOM    174  HA2 GLY A  11      38.788  75.785  55.952  1.00  0.00           H0.      0
ATOM    175  HA3 GLY A  11      37.099  75.167  56.090  1.00  0.00           H0.      0
ATOM    176  C   GLY A  11      38.565  73.587  56.298  1.00  0.00           C0.      0
ATOM    177  O   GLY A  11      39.294  73.554  57.309  1.00  0.00           O0.      0
ATOM    178  N   VAL A  12      38.142  72.495  55.657  1.00  0.00           N0.      0
ATOM    179  H   VAL A  12      37.593  72.677  54.829  1.00  0.00           H0.      0
ATOM    180  CA  VAL A  12      38.462  71.194  56.064  1.00  0.00           C0.      0
ATOM    181  HA  VAL A  12      38.236  71.081  57.124  1.00  0.00           H0.      0
ATOM    182  CB  VAL A  12      37.603  70.199  55.265  1.00  0.00           C0.      0
ATOM    183  HB  VAL A  12      37.947  69.171  55.386  1.00  0.00           H0.      0
ATOM    184  CG1 VAL A  12      36.158  70.242  55.709  1.00  0.00           C0.      0
ATOM    185 HG11 VAL A  12      35.596  69.369  55.375  1.00  0.00           H0.      0
ATOM    186 HG12 VAL A  12      36.118  70.314  56.796  1.00  0.00           H0.      0
ATOM    187 HG13 VAL A  12      35.688  71.085  55.204  1.00  0.00           H0.      0
ATOM    188  CG2 VAL A  12      37.634  70.320  53.724  1.00  0.00           C0.      0
ATOM    189 HG21 VAL A  12      37.111  71.246  53.485  1.00  0.00           H0.      0
ATOM    190 HG22 VAL A  12      38.666  70.333  53.373  1.00  0.00           H0.      0
ATOM    191 HG23 VAL A  12      37.132  69.562  53.123  1.00  0.00           H0.      0
ATOM    192  C   VAL A  12      39.914  70.828  55.864  1.00  0.00           C0.      0
ATOM    193  O   VAL A  12      40.646  71.537  55.135  1.00  0.00           O0.      0
ATOM    194  N   ALA A  13      40.417  69.651  56.308  1.00  0.00           N0.      0
ATOM    195  H   ALA A  13      39.834  69.069  56.893  1.00  0.00           H0.      0
ATOM    196  CA  ALA A  13      41.685  69.063  55.957  1.00  0.00           C0.      0
ATOM    197  HA  ALA A  13      42.527  69.723  56.168  1.00  0.00           H0.      0
ATOM    198  CB  ALA A  13      41.738  67.806  56.937  1.00  0.00           C0.      0
ATOM    199  HB1 ALA A  13      41.696  68.146  57.972  1.00  0.00           H0.      0
ATOM    200  HB2 ALA A  13      40.803  67.245  56.914  1.00  0.00           H0.      0
ATOM    201  HB3 ALA A  13      42.665  67.252  56.790  1.00  0.00           H0.      0
ATOM    202  C   ALA A  13      41.825  68.569  54.449  1.00  0.00           C0.      0
ATOM    203  O   ALA A  13      40.803  68.568  53.707  1.00  0.00           O0.      0
ATOM    204  N   ALA A  14      42.926  67.953  54.037  1.00  0.00           N0.      0
ATOM    205  H   ALA A  14      43.607  67.962  54.782  1.00  0.00           H0.      0
ATOM    206  CA  ALA A  14      43.322  67.640  52.630  1.00  0.00           C0.      0
ATOM    207  HA  ALA A  14      42.376  67.594  52.091  1.00  0.00           H0.      0
ATOM    208  CB  ALA A  14      44.172  68.757  51.992  1.00  0.00           C0.      0
ATOM    209  HB1 ALA A  14      43.582  69.663  52.130  1.00  0.00           H0.      0
ATOM    210  HB2 ALA A  14      45.115  68.832  52.534  1.00  0.00           H0.      0
ATOM    211  HB3 ALA A  14      44.410  68.565  50.946  1.00  0.00           H0.      0
ATOM    212  C   ALA A  14      43.914  66.258  52.380  1.00  0.00           C0.      0
ATOM    213  O   ALA A  14      44.800  66.016  51.509  1.00  0.00           O0.      0
ATOM    214  N   GLU A  15      43.469  65.256  53.119  1.00  0.00           N0.      0
ATOM    215  H   GLU A  15      42.757  65.539  53.777  1.00  0.00           H0.      0
ATOM    216  CA  GLU A  15      43.964  63.838  53.208  1.00  0.00           C0.      0
ATOM    217  HA  GLU A  15      43.425  63.345  54.018  1.00  0.00           H0.      0
ATOM    218  CB  GLU A  15      43.553  63.024  51.967  1.00  0.00           C0.      0
ATOM    219  HB2 GLU A  15      43.969  63.607  51.146  1.00  0.00           H0.      0
ATOM    220  HB3 GLU A  15      44.097  62.080  52.015  1.00  0.00           H0.      0
ATOM    221  CG  GLU A  15      42.093  62.772  51.856  1.00  0.00           C0.      0
ATOM    222  HG2 GLU A  15      41.931  62.219  50.931  1.00  0.00           H0.      0
ATOM    223  HG3 GLU A  15      41.782  62.220  52.742  1.00  0.00           H0.      0
ATOM    224  CD  GLU A  15      41.326  64.073  51.642  1.00  0.00           C0.      0
ATOM    225  OE1 GLU A  15      40.687  64.652  52.550  1.00  0.00           O0.      0
ATOM    226  OE2 GLU A  15      41.166  64.555  50.518  1.00  0.00           O0.      0
ATOM    227  C   GLU A  15      45.490  63.730  53.585  1.00  0.00           C0.      0
ATOM    228  O   GLU A  15      46.109  62.664  53.452  1.00  0.00           O0.      0
ATOM    229  N   GLY A  16      46.139  64.748  54.194  1.00  0.00           N0.      0
ATOM    230  H   GLY A  16      45.639  65.605  54.381  1.00  0.00           H0.      0
ATOM    231  CA  GLY A  16      47.522  64.600  54.665  1.00  0.00           C0.      0
ATOM    232  HA2 GLY A  16      47.829  65.412  55.324  1.00  0.00           H0.      0
ATOM    233  HA3 GLY A  16      47.708  63.730  55.296  1.00  0.00           H0.      0
ATOM    234  C   GLY A  16      48.576  64.512  53.632  1.00  0.00           C0.      0
ATOM    235  O   GLY A  16      49.679  64.140  53.955  1.00  0.00           O0.      0
ATOM    236  N   ILE A  17      48.362  65.018  52.435  1.00  0.00           N0.      0
ATOM    237  H   ILE A  17      47.419  65.339  52.272  1.00  0.00           H0.      0
ATOM    238  CA  ILE A  17      49.217  64.685  51.240  1.00  0.00           C0.      0
ATOM    239  HA  ILE A  17      48.845  65.172  50.338  1.00  0.00           H0.      0
ATOM    240  CB  ILE A  17      50.655  65.251  51.522  1.00  0.00           C0.      0
ATOM    241  HB  ILE A  17      51.236  64.656  52.227  1.00  0.00           H0.      0
ATOM    242  CG2 ILE A  17      51.388  65.216  50.190  1.00  0.00           C0.      0
ATOM    243 HG21 ILE A  17      51.230  64.354  49.542  1.00  0.00           H0.      0
ATOM    244 HG22 ILE A  17      51.071  66.140  49.707  1.00  0.00           H0.      0
ATOM    245 HG23 ILE A  17      52.468  65.336  50.272  1.00  0.00           H0.      0
ATOM    246  CG1 ILE A  17      50.759  66.801  52.036  1.00  0.00           C0.      0
ATOM    247 HG12 ILE A  17      50.669  67.479  51.188  1.00  0.00           H0.      0
ATOM    248 HG13 ILE A  17      50.076  66.983  52.866  1.00  0.00           H0.      0
ATOM    249  CD1 ILE A  17      52.226  66.969  52.680  1.00  0.00           C0.      0
ATOM    250 HD11 ILE A  17      53.026  66.542  52.075  1.00  0.00           H0.      0
ATOM    251 HD12 ILE A  17      52.277  67.978  53.089  1.00  0.00           H0.      0
ATOM    252 HD13 ILE A  17      52.155  66.466  53.644  1.00  0.00           H0.      0
ATOM    253  C   ILE A  17      49.143  63.220  50.900  1.00  0.00           C0.      0
ATOM    254  O   ILE A  17      50.128  62.548  51.262  1.00  0.00           O0.      0
ATOM    255  N   PRO A  18      48.028  62.688  50.389  1.00  0.00           N0.      0
ATOM    256  CD  PRO A  18      46.891  63.498  49.847  1.00  0.00           C0.      0
ATOM    257  HD2 PRO A  18      47.242  64.250  49.141  1.00  0.00           H0.      0
ATOM    258  HD3 PRO A  18      46.413  64.010  50.683  1.00  0.00           H0.      0
ATOM    259  CG  PRO A  18      45.924  62.541  49.227  1.00  0.00           C0.      0
ATOM    260  HG2 PRO A  18      46.113  62.588  48.155  1.00  0.00           H0.      0
ATOM    261  HG3 PRO A  18      44.930  62.901  49.494  1.00  0.00           H0.      0
ATOM    262  CB  PRO A  18      46.254  61.163  49.717  1.00  0.00           C0.      0
ATOM    263  HB2 PRO A  18      46.048  60.409  48.958  1.00  0.00           H0.      0
ATOM    264  HB3 PRO A  18      45.553  60.942  50.522  1.00  0.00           H0.      0
ATOM    265  CA  PRO A  18      47.679  61.254  50.323  1.00  0.00           C0.      0
ATOM    266  HA  PRO A  18      47.581  60.811  51.314  1.00  0.00           H0.      0
ATOM    267  C   PRO A  18      48.591  60.379  49.451  1.00  0.00           C0.      0
ATOM    268  O   PRO A  18      48.235  59.226  49.202  1.00  0.00           O0.      0
ATOM    269  N   ASP A  19      49.736  60.895  48.950  1.00  0.00           N0.      0
ATOM    270  H   ASP A  19      50.093  61.753  49.345  1.00  0.00           H0.      0
ATOM    271  CA  ASP A  19      50.732  59.903  48.576  1.00  0.00           C0.      0
ATOM    272  HA  ASP A  19      50.248  59.039  48.120  1.00  0.00           H0.      0
ATOM    273  CB  ASP A  19      51.762  60.427  47.559  1.00  0.00           C0.      0
ATOM    274  HB2 ASP A  19      51.129  60.873  46.791  1.00  0.00           H0.      0
ATOM    275  HB3 ASP A  19      52.363  61.237  47.971  1.00  0.00           H0.      0
ATOM    276  CG  ASP A  19      52.678  59.306  46.953  1.00  0.00           C0.      0
ATOM    277  OD1 ASP A  19      53.471  59.656  46.059  1.00  0.00           O0.      0
ATOM    278  OD2 ASP A  19      52.631  58.129  47.331  1.00  0.00           O0.      0
ATOM    279  C   ASP A  19      51.515  59.272  49.768  1.00  0.00           C0.      0
ATOM    280  O   ASP A  19      52.113  60.023  50.518  1.00  0.00           O0.      0
ATOM    281  N   GLN A  20      51.283  58.006  49.971  1.00  0.00           N0.      0
ATOM    282  H   GLN A  20      50.720  57.516  49.291  1.00  0.00           H0.      0
ATOM    283  CA  GLN A  20      52.085  57.216  50.900  1.00  0.00           C0.      0
ATOM    284  HA  GLN A  20      52.234  57.767  51.829  1.00  0.00           H0.      0
ATOM    285  CB  GLN A  20      51.289  55.945  51.196  1.00  0.00           C0.      0
ATOM    286  HB2 GLN A  20      51.085  55.426  50.259  1.00  0.00           H0.      0
ATOM    287  HB3 GLN A  20      51.900  55.277  51.803  1.00  0.00           H0.      0
ATOM    288  CG  GLN A  20      49.987  56.248  51.998  1.00  0.00           C0.      0
ATOM    289  HG2 GLN A  20      50.141  56.541  53.037  1.00  0.00           H0.      0
ATOM    290  HG3 GLN A  20      49.527  57.102  51.502  1.00  0.00           H0.      0
ATOM    291  CD  GLN A  20      48.997  55.064  52.065  1.00  0.00           C0.      0
ATOM    292  OE1 GLN A  20      49.466  53.928  52.159  1.00  0.00           O0.      0
ATOM    293  NE2 GLN A  20      47.705  55.276  52.082  1.00  0.00           N0.      0
ATOM    294 HE21 GLN A  20      47.054  54.526  52.265  1.00  0.00           H0.      0
ATOM    295 HE22 GLN A  20      47.421  56.233  51.926  1.00  0.00           H0.      0
ATOM    296  C   GLN A  20      53.455  56.793  50.338  1.00  0.00           C0.      0
ATOM    297  O   GLN A  20      54.392  56.874  51.077  1.00  0.00           O0.      0
ATOM    298  N   TYR A  21      53.560  56.309  49.078  1.00  0.00           N0.      0
ATOM    299  H   TYR A  21      52.786  56.294  48.429  1.00  0.00           H0.      0
ATOM    300  CA  TYR A  21      54.735  55.712  48.388  1.00  0.00           C0.      0
ATOM    301  HA  TYR A  21      55.079  54.952  49.089  1.00  0.00           H0.      0
ATOM    302  CB  TYR A  21      54.184  55.034  47.160  1.00  0.00           C0.      0
ATOM    303  HB2 TYR A  21      53.607  55.652  46.473  1.00  0.00           H0.      0
ATOM    304  HB3 TYR A  21      55.050  54.768  46.554  1.00  0.00           H0.      0
ATOM    305  CG  TYR A  21      53.262  53.810  47.442  1.00  0.00           C0.      0
ATOM    306  CD1 TYR A  21      51.841  53.957  47.645  1.00  0.00           C0.      0
ATOM    307  HD1 TYR A  21      51.412  54.948  47.610  1.00  0.00           H0.      0
ATOM    308  CE1 TYR A  21      51.111  52.807  47.807  1.00  0.00           C0.      0
ATOM    309  HE1 TYR A  21      50.057  52.896  48.027  1.00  0.00           H0.      0
ATOM    310  CZ  TYR A  21      51.686  51.499  47.779  1.00  0.00           C0.      0
ATOM    311  OH  TYR A  21      50.987  50.390  48.046  1.00  0.00           O0.      0
ATOM    312  HH  TYR A  21      50.108  50.575  48.385  1.00  0.00           H0.      0
ATOM    313  CE2 TYR A  21      53.108  51.379  47.535  1.00  0.00           C0.      0
ATOM    314  HE2 TYR A  21      53.492  50.370  47.565  1.00  0.00           H0.      0
ATOM    315  CD2 TYR A  21      53.877  52.550  47.456  1.00  0.00           C0.      0
ATOM    316  HD2 TYR A  21      54.930  52.381  47.282  1.00  0.00           H0.      0
ATOM    317  C   TYR A  21      55.899  56.576  48.056  1.00  0.00           C0.      0
ATOM    318  O   TYR A  21      57.036  56.128  47.970  1.00  0.00           O0.      0
ATOM    319  N   ALA A  22      55.667  57.860  48.181  1.00  0.00           N0.      0
ATOM    320  H   ALA A  22      54.712  58.176  48.081  1.00  0.00           H0.      0
ATOM    321  CA  ALA A  22      56.604  59.009  48.191  1.00  0.00           C0.      0
ATOM    322  HA  ALA A  22      56.950  59.185  47.172  1.00  0.00           H0.      0
ATOM    323  CB  ALA A  22      55.800  60.273  48.594  1.00  0.00           C0.      0
ATOM    324  HB1 ALA A  22      55.287  60.187  49.552  1.00  0.00           H0.      0
ATOM    325  HB2 ALA A  22      56.482  61.122  48.645  1.00  0.00           H0.      0
ATOM    326  HB3 ALA A  22      55.019  60.421  47.849  1.00  0.00           H0.      0
ATOM    327  C   ALA A  22      57.794  58.899  49.182  1.00  0.00           C0.      0
ATOM    328  O   ALA A  22      58.812  59.520  48.925  1.00  0.00           O0.      0
ATOM    329  N   ASP A  23      57.691  58.035  50.188  1.00  0.00           N0.      0
ATOM    330  H   ASP A  23      56.807  57.661  50.502  1.00  0.00           H0.      0
ATOM    331  CA  ASP A  23      58.858  57.554  51.018  1.00  0.00           C0.      0
ATOM    332  HA  ASP A  23      59.388  58.424  51.405  1.00  0.00           H0.      0
ATOM    333  CB  ASP A  23      58.212  56.816  52.240  1.00  0.00           C0.      0
ATOM    334  HB2 ASP A  23      57.441  57.413  52.727  1.00  0.00           H0.      0
ATOM    335  HB3 ASP A  23      57.593  56.018  51.829  1.00  0.00           H0.      0
ATOM    336  CG  ASP A  23      59.200  56.223  53.223  1.00  0.00           C0.      0
ATOM    337  OD1 ASP A  23      59.338  54.945  53.133  1.00  0.00           O0.      0
ATOM    338  OD2 ASP A  23      59.696  56.974  54.099  1.00  0.00           O0.      0
ATOM    339  C   ASP A  23      59.870  56.619  50.403  1.00  0.00           C0.      0
ATOM    340  O   ASP A  23      60.982  56.548  50.826  1.00  0.00           O0.      0
ATOM    341  N   GLY A  24      59.444  55.917  49.296  1.00  0.00           N0.      0
ATOM    342  H   GLY A  24      58.444  55.941  49.157  1.00  0.00           H0.      0
ATOM    343  CA  GLY A  24      60.286  55.291  48.234  1.00  0.00           C0.      0
ATOM    344  HA2 GLY A  24      59.634  54.933  47.437  1.00  0.00           H0.      0
ATOM    345  HA3 GLY A  24      60.872  56.063  47.735  1.00  0.00           H0.      0
ATOM    346  C   GLY A  24      61.169  54.113  48.648  1.00  0.00           C0.      0
ATOM    347  O   GLY A  24      61.590  53.314  47.868  1.00  0.00           O0.      0
ATOM    348  N   GLU A  25      61.331  53.753  49.950  1.00  0.00           N0.      0
ATOM    349  H   GLU A  25      60.775  54.231  50.645  1.00  0.00           H0.      0
ATOM    350  CA  GLU A  25      61.955  52.528  50.305  1.00  0.00           C0.      0
ATOM    351  HA  GLU A  25      62.990  52.467  49.969  1.00  0.00           H0.      0
ATOM    352  CB  GLU A  25      62.101  52.502  51.868  1.00  0.00           C0.      0
ATOM    353  HB2 GLU A  25      62.820  53.292  52.085  1.00  0.00           H0.      0
ATOM    354  HB3 GLU A  25      61.174  52.735  52.393  1.00  0.00           H0.      0
ATOM    355  CG  GLU A  25      62.587  51.165  52.446  1.00  0.00           C0.      0
ATOM    356  HG2 GLU A  25      62.578  51.189  53.535  1.00  0.00           H0.      0
ATOM    357  HG3 GLU A  25      61.852  50.404  52.181  1.00  0.00           H0.      0
ATOM    358  CD  GLU A  25      63.999  50.820  52.048  1.00  0.00           C0.      0
ATOM    359  OE1 GLU A  25      64.799  51.747  51.828  1.00  0.00           O0.      0
ATOM    360  OE2 GLU A  25      64.415  49.642  52.122  1.00  0.00           O0.      0
ATOM    361  C   GLU A  25      61.231  51.362  49.806  1.00  0.00           C0.      0
ATOM    362  O   GLU A  25      61.869  50.477  49.245  1.00  0.00           O0.      0
ATOM    363  N   ALA A  26      59.932  51.270  49.999  1.00  0.00           N0.      0
ATOM    364  H   ALA A  26      59.395  52.105  50.180  1.00  0.00           H0.      0
ATOM    365  CA  ALA A  26      59.160  50.186  49.433  1.00  0.00           C0.      0
ATOM    366  HA  ALA A  26      59.615  49.267  49.802  1.00  0.00           H0.      0
ATOM    367  CB  ALA A  26      57.771  50.134  50.095  1.00  0.00           C0.      0
ATOM    368  HB1 ALA A  26      57.244  49.210  49.856  1.00  0.00           H0.      0
ATOM    369  HB2 ALA A  26      57.853  50.133  51.181  1.00  0.00           H0.      0
ATOM    370  HB3 ALA A  26      57.111  50.981  49.907  1.00  0.00           H0.      0
ATOM    371  C   ALA A  26      59.212  50.038  47.900  1.00  0.00           C0.      0
ATOM    372  O   ALA A  26      59.232  48.939  47.375  1.00  0.00           O0.      0
ATOM    373  N   ALA A  27      59.304  51.076  47.114  1.00  0.00           N0.      0
ATOM    374  H   ALA A  27      59.155  51.969  47.561  1.00  0.00           H0.      0
ATOM    375  CA  ALA A  27      59.560  51.177  45.679  1.00  0.00           C0.      0
ATOM    376  HA  ALA A  27      58.916  50.492  45.127  1.00  0.00           H0.      0
ATOM    377  CB  ALA A  27      59.110  52.600  45.362  1.00  0.00           C0.      0
ATOM    378  HB1 ALA A  27      59.829  53.287  45.810  1.00  0.00           H0.      0
ATOM    379  HB2 ALA A  27      59.226  52.776  44.293  1.00  0.00           H0.      0
ATOM    380  HB3 ALA A  27      58.047  52.721  45.570  1.00  0.00           H0.      0
ATOM    381  C   ALA A  27      61.051  50.862  45.328  1.00  0.00           C0.      0
ATOM    382  O   ALA A  27      61.313  50.379  44.227  1.00  0.00           O0.      0
ATOM    383  N   ARG A  28      62.007  51.106  46.221  1.00  0.00           N0.      0
ATOM    384  H   ARG A  28      61.692  51.629  47.025  1.00  0.00           H0.      0
ATOM    385  CA  ARG A  28      63.417  50.674  46.139  1.00  0.00           C0.      0
ATOM    386  HA  ARG A  28      63.771  50.910  45.136  1.00  0.00           H0.      0
ATOM    387  CB  ARG A  28      64.369  51.460  47.112  1.00  0.00           C0.      0
ATOM    388  HB2 ARG A  28      64.371  52.507  46.810  1.00  0.00           H0.      0
ATOM    389  HB3 ARG A  28      64.085  51.335  48.157  1.00  0.00           H0.      0
ATOM    390  CG  ARG A  28      65.890  51.143  47.074  1.00  0.00           C0.      0
ATOM    391  HG2 ARG A  28      65.987  50.058  47.047  1.00  0.00           H0.      0
ATOM    392  HG3 ARG A  28      66.191  51.616  46.139  1.00  0.00           H0.      0
ATOM    393  CD  ARG A  28      66.511  51.741  48.358  1.00  0.00           C0.      0
ATOM    394  HD2 ARG A  28      67.540  51.874  48.024  1.00  0.00           H0.      0
ATOM    395  HD3 ARG A  28      66.064  52.727  48.491  1.00  0.00           H0.      0
ATOM    396  NE  ARG A  28      66.376  50.883  49.577  1.00  0.00           N0.      0
ATOM    397  HE  ARG A  28      65.782  51.160  50.345  1.00  0.00           H0.      0
ATOM    398  CZ  ARG A  28      67.071  49.827  49.857  1.00  0.00           C0.      0
ATOM    399  NH1 ARG A  28      68.052  49.375  49.069  1.00  0.00           N0.      0
ATOM    400 HH11 ARG A  28      68.467  49.989  48.382  1.00  0.00           H0.      0
ATOM    401 HH12 ARG A  28      68.362  48.418  49.161  1.00  0.00           H0.      0
ATOM    402  NH2 ARG A  28      66.719  49.080  50.843  1.00  0.00           N0.      0
ATOM    403 HH21 ARG A  28      65.938  49.418  51.387  1.00  0.00           H0.      0
ATOM    404 HH22 ARG A  28      67.327  48.313  51.093  1.00  0.00           H0.      0
ATOM    405  C   ARG A  28      63.568  49.212  46.284  1.00  0.00           C0.      0
ATOM    406  O   ARG A  28      64.480  48.656  45.624  1.00  0.00           O0.      0
ATOM    407  N   VAL A  29      62.633  48.498  47.008  1.00  0.00           N0.      0
ATOM    408  H   VAL A  29      61.948  49.105  47.436  1.00  0.00           H0.      0
ATOM    409  CA  VAL A  29      62.608  47.033  47.191  1.00  0.00           C0.      0
ATOM    410  HA  VAL A  29      63.431  46.655  46.584  1.00  0.00           H0.      0
ATOM    411  CB  VAL A  29      62.948  46.516  48.682  1.00  0.00           C0.      0
ATOM    412  HB  VAL A  29      63.038  45.430  48.653  1.00  0.00           H0.      0
ATOM    413  CG1 VAL A  29      64.215  47.113  49.230  1.00  0.00           C0.      0
ATOM    414 HG11 VAL A  29      64.533  46.607  50.141  1.00  0.00           H0.      0
ATOM    415 HG12 VAL A  29      65.020  46.947  48.513  1.00  0.00           H0.      0
ATOM    416 HG13 VAL A  29      64.101  48.195  49.293  1.00  0.00           H0.      0
ATOM    417  CG2 VAL A  29      61.787  46.950  49.613  1.00  0.00           C0.      0
ATOM    418 HG21 VAL A  29      61.954  46.500  50.591  1.00  0.00           H0.      0
ATOM    419 HG22 VAL A  29      61.631  48.025  49.695  1.00  0.00           H0.      0
ATOM    420 HG23 VAL A  29      60.813  46.575  49.299  1.00  0.00           H0.      0
ATOM    421  C   VAL A  29      61.375  46.321  46.643  1.00  0.00           C0.      0
ATOM    422  O   VAL A  29      61.158  45.121  46.766  1.00  0.00           O0.      0
ATOM    423  N   TRP A  30      60.516  46.961  45.852  1.00  0.00           N0.      0
ATOM    424  H   TRP A  30      60.696  47.946  45.721  1.00  0.00           H0.      0
ATOM    425  CA  TRP A  30      59.204  46.407  45.468  1.00  0.00           C0.      0
ATOM    426  HA  TRP A  30      58.602  46.127  46.332  1.00  0.00           H0.      0
ATOM    427  CB  TRP A  30      58.551  47.332  44.568  1.00  0.00           C0.      0
ATOM    428  HB2 TRP A  30      58.847  48.332  44.886  1.00  0.00           H0.      0
ATOM    429  HB3 TRP A  30      59.015  47.366  43.582  1.00  0.00           H0.      0
ATOM    430  CG  TRP A  30      57.120  47.325  44.408  1.00  0.00           C0.      0
ATOM    431  CD1 TRP A  30      56.462  47.079  43.242  1.00  0.00           C0.      0
ATOM    432  HD1 TRP A  30      56.964  46.757  42.341  1.00  0.00           H0.      0
ATOM    433  NE1 TRP A  30      55.114  47.230  43.350  1.00  0.00           N0.      0
ATOM    434  HE1 TRP A  30      54.424  47.074  42.629  1.00  0.00           H0.      0
ATOM    435  CE2 TRP A  30      54.790  47.411  44.692  1.00  0.00           C0.      0
ATOM    436  CZ2 TRP A  30      53.570  47.476  45.351  1.00  0.00           C0.      0
ATOM    437  HZ2 TRP A  30      52.657  47.369  44.784  1.00  0.00           H0.      0
ATOM    438  CH2 TRP A  30      53.500  47.686  46.780  1.00  0.00           C0.      0
ATOM    439  HH2 TRP A  30      52.567  47.943  47.257  1.00  0.00           H0.      0
ATOM    440  CZ3 TRP A  30      54.765  47.807  47.464  1.00  0.00           C0.      0
ATOM    441  HZ3 TRP A  30      54.743  47.934  48.537  1.00  0.00           H0.      0
ATOM    442  CE3 TRP A  30      56.037  47.772  46.793  1.00  0.00           C0.      0
ATOM    443  HE3 TRP A  30      56.950  48.003  47.321  1.00  0.00           H0.      0
ATOM    444  CD2 TRP A  30      56.038  47.550  45.404  1.00  0.00           C0.      0
ATOM    445  C   TRP A  30      59.321  45.069  44.692  1.00  0.00           C0.      0
ATOM    446  O   TRP A  30      58.440  44.218  44.811  1.00  0.00           O0.      0
ATOM    447  N   GLN A  31      60.433  44.825  43.951  1.00  0.00           N0.      0
ATOM    448  H   GLN A  31      61.147  45.538  43.999  1.00  0.00           H0.      0
ATOM    449  CA  GLN A  31      60.828  43.606  43.369  1.00  0.00           C0.      0
ATOM    450  HA  GLN A  31      60.044  43.310  42.672  1.00  0.00           H0.      0
ATOM    451  CB  GLN A  31      62.090  43.846  42.531  1.00  0.00           C0.      0
ATOM    452  HB2 GLN A  31      62.199  42.888  42.022  1.00  0.00           H0.      0
ATOM    453  HB3 GLN A  31      61.724  44.688  41.943  1.00  0.00           H0.      0
ATOM    454  CG  GLN A  31      63.424  44.198  43.317  1.00  0.00           C0.      0
ATOM    455  HG2 GLN A  31      63.580  43.465  44.109  1.00  0.00           H0.      0
ATOM    456  HG3 GLN A  31      64.268  44.071  42.639  1.00  0.00           H0.      0
ATOM    457  CD  GLN A  31      63.563  45.552  44.000  1.00  0.00           C0.      0
ATOM    458  OE1 GLN A  31      62.779  46.482  43.895  1.00  0.00           O0.      0
ATOM    459  NE2 GLN A  31      64.679  45.836  44.565  1.00  0.00           N0.      0
ATOM    460 HE21 GLN A  31      64.776  46.701  45.078  1.00  0.00           H0.      0
ATOM    461 HE22 GLN A  31      65.401  45.140  44.449  1.00  0.00           H0.      0
ATOM    462  C   GLN A  31      61.069  42.429  44.287  1.00  0.00           C0.      0
ATOM    463  O   GLN A  31      60.728  41.281  43.941  1.00  0.00           O0.      0
ATOM    464  N   LEU A  32      61.583  42.605  45.549  1.00  0.00           N0.      0
ATOM    465  H   LEU A  32      61.795  43.513  45.937  1.00  0.00           H0.      0
ATOM    466  CA  LEU A  32      61.651  41.459  46.507  1.00  0.00           C0.      0
ATOM    467  HA  LEU A  32      62.153  40.608  46.046  1.00  0.00           H0.      0
ATOM    468  CB  LEU A  32      62.480  41.843  47.738  1.00  0.00           C0.      0
ATOM    469  HB2 LEU A  32      61.932  42.673  48.185  1.00  0.00           H0.      0
ATOM    470  HB3 LEU A  32      62.503  41.066  48.502  1.00  0.00           H0.      0
ATOM    471  CG  LEU A  32      63.981  42.198  47.496  1.00  0.00           C0.      0
ATOM    472  HG  LEU A  32      63.876  43.117  46.921  1.00  0.00           H0.      0
ATOM    473  CD1 LEU A  32      64.611  42.427  48.848  1.00  0.00           C0.      0
ATOM    474 HD11 LEU A  32      65.495  43.034  48.656  1.00  0.00           H0.      0
ATOM    475 HD12 LEU A  32      63.880  43.030  49.387  1.00  0.00           H0.      0
ATOM    476 HD13 LEU A  32      64.859  41.556  49.455  1.00  0.00           H0.      0
ATOM    477  CD2 LEU A  32      64.805  41.203  46.570  1.00  0.00           C0.      0
ATOM    478 HD21 LEU A  32      65.838  41.550  46.583  1.00  0.00           H0.      0
ATOM    479 HD22 LEU A  32      64.832  40.120  46.691  1.00  0.00           H0.      0
ATOM    480 HD23 LEU A  32      64.511  41.432  45.546  1.00  0.00           H0.      0
ATOM    481  C   LEU A  32      60.254  41.018  47.031  1.00  0.00           C0.      0
ATOM    482  O   LEU A  32      59.892  39.882  47.175  1.00  0.00           O0.      0
ATOM    483  N   TYR A  33      59.502  42.037  47.255  1.00  0.00           N0.      0
ATOM    484  H   TYR A  33      59.896  42.943  47.047  1.00  0.00           H0.      0
ATOM    485  CA  TYR A  33      58.063  41.946  47.805  1.00  0.00           C0.      0
ATOM    486  HA  TYR A  33      58.113  41.315  48.693  1.00  0.00           H0.      0
ATOM    487  CB  TYR A  33      57.432  43.378  48.054  1.00  0.00           C0.      0
ATOM    488  HB2 TYR A  33      58.050  44.037  48.664  1.00  0.00           H0.      0
ATOM    489  HB3 TYR A  33      57.285  43.843  47.078  1.00  0.00           H0.      0
ATOM    490  CG  TYR A  33      56.086  43.305  48.711  1.00  0.00           C0.      0
ATOM    491  CD1 TYR A  33      55.008  43.988  48.178  1.00  0.00           C0.      0
ATOM    492  HD1 TYR A  33      55.049  44.509  47.234  1.00  0.00           H0.      0
ATOM    493  CE1 TYR A  33      53.671  43.810  48.675  1.00  0.00           C0.      0
ATOM    494  HE1 TYR A  33      52.803  44.148  48.129  1.00  0.00           H0.      0
ATOM    495  CZ  TYR A  33      53.428  42.986  49.811  1.00  0.00           C0.      0
ATOM    496  OH  TYR A  33      52.141  42.807  50.228  1.00  0.00           O0.      0
ATOM    497  HH  TYR A  33      51.643  43.582  49.956  1.00  0.00           H0.      0
ATOM    498  CE2 TYR A  33      54.536  42.380  50.402  1.00  0.00           C0.      0
ATOM    499  HE2 TYR A  33      54.362  41.762  51.271  1.00  0.00           H0.      0
ATOM    500  CD2 TYR A  33      55.847  42.627  49.954  1.00  0.00           C0.      0
ATOM    501  HD2 TYR A  33      56.575  42.108  50.560  1.00  0.00           H0.      0
ATOM    502  C   TYR A  33      57.188  41.212  46.773  1.00  0.00           C0.      0
ATOM    503  O   TYR A  33      56.368  40.351  47.117  1.00  0.00           O0.      0
ATOM    504  N   ILE A  34      57.442  41.442  45.504  1.00  0.00           N0.      0
ATOM    505  H   ILE A  34      58.221  42.029  45.241  1.00  0.00           H0.      0
ATOM    506  CA  ILE A  34      56.725  40.697  44.478  1.00  0.00           C0.      0
ATOM    507  HA  ILE A  34      55.687  40.639  44.807  1.00  0.00           H0.      0
ATOM    508  CB  ILE A  34      56.750  41.394  43.094  1.00  0.00           C0.      0
ATOM    509  HB  ILE A  34      57.803  41.579  42.883  1.00  0.00           H0.      0
ATOM    510  CG2 ILE A  34      56.140  40.400  42.030  1.00  0.00           C0.      0
ATOM    511 HG21 ILE A  34      55.989  40.922  41.085  1.00  0.00           H0.      0
ATOM    512 HG22 ILE A  34      56.819  39.593  41.757  1.00  0.00           H0.      0
ATOM    513 HG23 ILE A  34      55.158  40.008  42.296  1.00  0.00           H0.      0
ATOM    514  CG1 ILE A  34      55.920  42.641  43.098  1.00  0.00           C0.      0
ATOM    515 HG12 ILE A  34      54.882  42.346  42.944  1.00  0.00           H0.      0
ATOM    516 HG13 ILE A  34      56.008  43.130  44.068  1.00  0.00           H0.      0
ATOM    517  CD1 ILE A  34      56.338  43.613  42.001  1.00  0.00           C0.      0
ATOM    518 HD11 ILE A  34      55.846  44.586  41.998  1.00  0.00           H0.      0
ATOM    519 HD12 ILE A  34      57.384  43.916  42.030  1.00  0.00           H0.      0
ATOM    520 HD13 ILE A  34      56.228  43.209  40.995  1.00  0.00           H0.      0
ATOM    521  C   ILE A  34      57.320  39.304  44.354  1.00  0.00           C0.      0
ATOM    522  O   ILE A  34      56.549  38.354  44.287  1.00  0.00           O0.      0
ATOM    523  N   GLY A  35      58.629  39.144  44.290  1.00  0.00           N0.      0
ATOM    524  H   GLY A  35      59.274  39.918  44.355  1.00  0.00           H0.      0
ATOM    525  CA  GLY A  35      59.325  37.870  44.023  1.00  0.00           C0.      0
ATOM    526  HA2 GLY A  35      60.315  38.028  44.451  1.00  0.00           H0.      0
ATOM    527  HA3 GLY A  35      58.887  36.989  44.492  1.00  0.00           H0.      0
ATOM    528  C   GLY A  35      59.498  37.721  42.462  1.00  0.00           C0.      0
ATOM    529  O   GLY A  35      59.702  38.748  41.879  1.00  0.00           O0.      0
ATOM    530  N   ASP A  36      59.505  36.528  41.844  1.00  0.00           N0.      0
ATOM    531  H   ASP A  36      59.380  35.762  42.491  1.00  0.00           H0.      0
ATOM    532  CA  ASP A  36      59.777  36.259  40.428  1.00  0.00           C0.      0
ATOM    533  HA  ASP A  36      60.667  36.836  40.179  1.00  0.00           H0.      0
ATOM    534  CB  ASP A  36      60.162  34.740  40.258  1.00  0.00           C0.      0
ATOM    535  HB2 ASP A  36      60.978  34.568  40.961  1.00  0.00           H0.      0
ATOM    536  HB3 ASP A  36      59.333  34.047  40.401  1.00  0.00           H0.      0
ATOM    537  CG  ASP A  36      60.668  34.446  38.836  1.00  0.00           C0.      0
ATOM    538  OD1 ASP A  36      61.153  33.303  38.592  1.00  0.00           O0.      0
ATOM    539  OD2 ASP A  36      60.554  35.329  37.930  1.00  0.00           O0.      0
ATOM    540  C   ASP A  36      58.720  36.786  39.471  1.00  0.00           C0.      0
ATOM    541  O   ASP A  36      57.567  36.398  39.550  1.00  0.00           O0.      0
ATOM    542  N   THR A  37      59.077  37.724  38.589  1.00  0.00           N0.      0
ATOM    543  H   THR A  37      60.053  37.985  38.565  1.00  0.00           H0.      0
ATOM    544  CA  THR A  37      58.271  38.248  37.495  1.00  0.00           C0.      0
ATOM    545  HA  THR A  37      57.455  38.893  37.822  1.00  0.00           H0.      0
ATOM    546  CB  THR A  37      59.134  39.033  36.509  1.00  0.00           C0.      0
ATOM    547  HB  THR A  37      59.574  39.784  37.165  1.00  0.00           H0.      0
ATOM    548  CG2 THR A  37      60.184  38.231  35.809  1.00  0.00           C0.      0
ATOM    549 HG21 THR A  37      60.901  38.847  35.267  1.00  0.00           H0.      0
ATOM    550 HG22 THR A  37      60.596  37.592  36.590  1.00  0.00           H0.      0
ATOM    551 HG23 THR A  37      59.871  37.470  35.093  1.00  0.00           H0.      0
ATOM    552  OG1 THR A  37      58.287  39.594  35.531  1.00  0.00           O0.      0
ATOM    553  HG1 THR A  37      57.459  39.853  35.942  1.00  0.00           H0.      0
ATOM    554  C   THR A  37      57.592  37.080  36.714  1.00  0.00           C0.      0
ATOM    555  O   THR A  37      56.387  37.162  36.376  1.00  0.00           O0.      0
ATOM    556  N   ARG A  38      58.184  35.892  36.410  1.00  0.00           N0.      0
ATOM    557  H   ARG A  38      59.169  35.830  36.622  1.00  0.00           H0.      0
ATOM    558  CA  ARG A  38      57.497  34.765  35.753  1.00  0.00           C0.      0
ATOM    559  HA  ARG A  38      56.929  35.072  34.874  1.00  0.00           H0.      0
ATOM    560  CB  ARG A  38      58.496  33.763  35.194  1.00  0.00           C0.      0
ATOM    561  HB2 ARG A  38      58.884  33.243  36.070  1.00  0.00           H0.      0
ATOM    562  HB3 ARG A  38      57.945  32.960  34.705  1.00  0.00           H0.      0
ATOM    563  CG  ARG A  38      59.492  34.286  34.124  1.00  0.00           C0.      0
ATOM    564  HG2 ARG A  38      59.153  33.988  33.132  1.00  0.00           H0.      0
ATOM    565  HG3 ARG A  38      59.614  35.369  34.083  1.00  0.00           H0.      0
ATOM    566  CD  ARG A  38      60.850  33.649  34.321  1.00  0.00           C0.      0
ATOM    567  HD2 ARG A  38      60.557  32.620  34.530  1.00  0.00           H0.      0
ATOM    568  HD3 ARG A  38      61.505  33.760  33.457  1.00  0.00           H0.      0
ATOM    569  NE  ARG A  38      61.530  34.210  35.445  1.00  0.00           N0.      0
ATOM    570  HE  ARG A  38      61.079  34.284  36.346  1.00  0.00           H0.      0
ATOM    571  CZ  ARG A  38      62.761  34.723  35.552  1.00  0.00           C0.      0
ATOM    572  NH1 ARG A  38      63.560  34.630  34.562  1.00  0.00           N0.      0
ATOM    573 HH11 ARG A  38      63.265  34.229  33.684  1.00  0.00           H0.      0
ATOM    574 HH12 ARG A  38      64.404  35.174  34.673  1.00  0.00           H0.      0
ATOM    575  NH2 ARG A  38      62.944  35.471  36.543  1.00  0.00           N0.      0
ATOM    576 HH21 ARG A  38      62.265  35.577  37.283  1.00  0.00           H0.      0
ATOM    577 HH22 ARG A  38      63.737  36.093  36.479  1.00  0.00           H0.      0
ATOM    578  C   ARG A  38      56.463  34.027  36.619  1.00  0.00           C0.      0
ATOM    579  O   ARG A  38      55.464  33.535  36.149  1.00  0.00           O0.      0
ATOM    580  N   SER A  39      56.658  34.162  37.915  1.00  0.00           N0.      0
ATOM    581  H   SER A  39      57.423  34.620  38.390  1.00  0.00           H0.      0
ATOM    582  CA  SER A  39      55.674  33.484  38.867  1.00  0.00           C0.      0
ATOM    583  HA  SER A  39      55.358  32.533  38.438  1.00  0.00           H0.      0
ATOM    584  CB  SER A  39      56.266  33.172  40.237  1.00  0.00           C0.      0
ATOM    585  HB2 SER A  39      56.860  32.276  40.059  1.00  0.00           H0.      0
ATOM    586  HB3 SER A  39      56.857  34.021  40.581  1.00  0.00           H0.      0
ATOM    587  OG  SER A  39      55.280  32.715  41.208  1.00  0.00           O0.      0
ATOM    588  HG  SER A  39      55.676  32.658  42.081  1.00  0.00           H0.      0
ATOM    589  C   SER A  39      54.407  34.282  39.097  1.00  0.00           C0.      0
ATOM    590  O   SER A  39      53.296  33.796  39.028  1.00  0.00           O0.      0
ATOM    591  N   ARG A  40      54.484  35.648  39.241  1.00  0.00           N0.      0
ATOM    592  H   ARG A  40      55.407  36.056  39.288  1.00  0.00           H0.      0
ATOM    593  CA  ARG A  40      53.293  36.504  39.136  1.00  0.00           C0.      0
ATOM    594  HA  ARG A  40      52.522  36.156  39.824  1.00  0.00           H0.      0
ATOM    595  CB  ARG A  40      53.642  37.969  39.512  1.00  0.00           C0.      0
ATOM    596  HB2 ARG A  40      54.001  38.037  40.539  1.00  0.00           H0.      0
ATOM    597  HB3 ARG A  40      54.333  38.344  38.757  1.00  0.00           H0.      0
ATOM    598  CG  ARG A  40      52.336  38.799  39.546  1.00  0.00           C0.      0
ATOM    599  HG2 ARG A  40      51.882  39.112  38.606  1.00  0.00           H0.      0
ATOM    600  HG3 ARG A  40      51.706  38.462  40.370  1.00  0.00           H0.      0
ATOM    601  CD  ARG A  40      52.743  40.160  40.035  1.00  0.00           C0.      0
ATOM    602  HD2 ARG A  40      53.207  40.118  41.020  1.00  0.00           H0.      0
ATOM    603  HD3 ARG A  40      53.442  40.495  39.268  1.00  0.00           H0.      0
ATOM    604  NE  ARG A  40      51.618  41.147  39.983  1.00  0.00           N0.      0
ATOM    605  HE  ARG A  40      51.052  41.042  39.154  1.00  0.00           H0.      0
ATOM    606  CZ  ARG A  40      51.526  42.285  40.600  1.00  0.00           C0.      0
ATOM    607  NH1 ARG A  40      52.306  42.662  41.648  1.00  0.00           N0.      0
ATOM    608 HH11 ARG A  40      53.063  42.101  42.011  1.00  0.00           H0.      0
ATOM    609 HH12 ARG A  40      52.132  43.559  42.078  1.00  0.00           H0.      0
ATOM    610  NH2 ARG A  40      50.565  43.104  40.349  1.00  0.00           N0.      0
ATOM    611 HH21 ARG A  40      50.014  43.105  39.503  1.00  0.00           H0.      0
ATOM    612 HH22 ARG A  40      50.553  44.032  40.749  1.00  0.00           H0.      0
ATOM    613  C   ARG A  40      52.677  36.394  37.758  1.00  0.00           C0.      0
ATOM    614  O   ARG A  40      51.482  36.390  37.677  1.00  0.00           O0.      0
ATOM    615  N   THR A  41      53.473  36.431  36.701  1.00  0.00           N0.      0
ATOM    616  H   THR A  41      54.444  36.705  36.742  1.00  0.00           H0.      0
ATOM    617  CA  THR A  41      52.970  36.196  35.332  1.00  0.00           C0.      0
ATOM    618  HA  THR A  41      52.264  36.974  35.040  1.00  0.00           H0.      0
ATOM    619  CB  THR A  41      54.206  36.238  34.306  1.00  0.00           C0.      0
ATOM    620  HB  THR A  41      54.948  35.493  34.593  1.00  0.00           H0.      0
ATOM    621  CG2 THR A  41      53.889  36.121  32.847  1.00  0.00           C0.      0
ATOM    622 HG21 THR A  41      53.478  35.131  32.650  1.00  0.00           H0.      0
ATOM    623 HG22 THR A  41      53.041  36.792  32.706  1.00  0.00           H0.      0
ATOM    624 HG23 THR A  41      54.782  36.197  32.226  1.00  0.00           H0.      0
ATOM    625  OG1 THR A  41      54.649  37.555  34.494  1.00  0.00           O0.      0
ATOM    626  HG1 THR A  41      55.314  37.509  35.185  1.00  0.00           H0.      0
ATOM    627  C   THR A  41      52.121  34.917  35.097  1.00  0.00           C0.      0
ATOM    628  O   THR A  41      51.430  34.844  34.138  1.00  0.00           O0.      0
ATOM    629  N   ALA A  42      52.337  33.885  35.900  1.00  0.00           N0.      0
ATOM    630  H   ALA A  42      52.881  34.002  36.743  1.00  0.00           H0.      0
ATOM    631  CA  ALA A  42      51.623  32.647  35.903  1.00  0.00           C0.      0
ATOM    632  HA  ALA A  42      51.545  32.270  34.884  1.00  0.00           H0.      0
ATOM    633  CB  ALA A  42      52.415  31.594  36.760  1.00  0.00           C0.      0
ATOM    634  HB1 ALA A  42      53.468  31.643  36.482  1.00  0.00           H0.      0
ATOM    635  HB2 ALA A  42      52.254  31.812  37.816  1.00  0.00           H0.      0
ATOM    636  HB3 ALA A  42      52.224  30.562  36.466  1.00  0.00           H0.      0
ATOM    637  C   ALA A  42      50.194  32.854  36.413  1.00  0.00           C0.      0
ATOM    638  O   ALA A  42      49.341  32.174  35.946  1.00  0.00           O0.      0
ATOM    639  N   GLU A  43      49.883  33.714  37.294  1.00  0.00           N0.      0
ATOM    640  H   GLU A  43      50.586  34.365  37.613  1.00  0.00           H0.      0
ATOM    641  CA  GLU A  43      48.545  34.038  37.758  1.00  0.00           C0.      0
ATOM    642  HA  GLU A  43      48.010  33.105  37.937  1.00  0.00           H0.      0
ATOM    643  CB  GLU A  43      48.509  34.831  39.071  1.00  0.00           C0.      0
ATOM    644  HB2 GLU A  43      48.900  35.835  38.907  1.00  0.00           H0.      0
ATOM    645  HB3 GLU A  43      47.471  34.920  39.393  1.00  0.00           H0.      0
ATOM    646  CG  GLU A  43      49.391  34.185  40.212  1.00  0.00           C0.      0
ATOM    647  HG2 GLU A  43      50.443  34.282  39.943  1.00  0.00           H0.      0
ATOM    648  HG3 GLU A  43      49.319  34.715  41.162  1.00  0.00           H0.      0
ATOM    649  CD  GLU A  43      48.914  32.795  40.532  1.00  0.00           C0.      0
ATOM    650  OE1 GLU A  43      49.686  31.982  41.089  1.00  0.00           O0.      0
ATOM    651  OE2 GLU A  43      47.706  32.480  40.379  1.00  0.00           O0.      0
ATOM    652  C   GLU A  43      47.791  34.944  36.791  1.00  0.00           C0.      0
ATOM    653  O   GLU A  43      48.448  35.696  36.096  1.00  0.00           O0.      0
ATOM    654  N   TYR A  44      46.480  34.890  36.589  1.00  0.00           N0.      0
ATOM    655  H   TYR A  44      46.041  34.195  37.176  1.00  0.00           H0.      0
ATOM    656  CA  TYR A  44      45.574  35.919  36.055  1.00  0.00           C0.      0
ATOM    657  HA  TYR A  44      44.592  35.463  35.927  1.00  0.00           H0.      0
ATOM    658  CB  TYR A  44      45.399  37.078  37.131  1.00  0.00           C0.      0
ATOM    659  HB2 TYR A  44      44.625  37.755  36.769  1.00  0.00           H0.      0
ATOM    660  HB3 TYR A  44      45.100  36.761  38.130  1.00  0.00           H0.      0
ATOM    661  CG  TYR A  44      46.534  38.028  37.343  1.00  0.00           C0.      0
ATOM    662  CD1 TYR A  44      46.778  38.989  36.299  1.00  0.00           C0.      0
ATOM    663  HD1 TYR A  44      46.321  38.818  35.336  1.00  0.00           H0.      0
ATOM    664  CE1 TYR A  44      47.694  40.041  36.562  1.00  0.00           C0.      0
ATOM    665  HE1 TYR A  44      47.982  40.800  35.851  1.00  0.00           H0.      0
ATOM    666  CZ  TYR A  44      48.281  40.220  37.790  1.00  0.00           C0.      0
ATOM    667  OH  TYR A  44      49.241  41.206  38.080  1.00  0.00           O0.      0
ATOM    668  HH  TYR A  44      48.953  42.087  37.826  1.00  0.00           H0.      0
ATOM    669  CE2 TYR A  44      48.050  39.266  38.766  1.00  0.00           C0.      0
ATOM    670  HE2 TYR A  44      48.651  39.332  39.661  1.00  0.00           H0.      0
ATOM    671  CD2 TYR A  44      47.192  38.155  38.553  1.00  0.00           C0.      0
ATOM    672  HD2 TYR A  44      47.178  37.367  39.292  1.00  0.00           H0.      0
ATOM    673  C   TYR A  44      45.786  36.409  34.611  1.00  0.00           C0.      0
ATOM    674  O   TYR A  44      44.778  36.832  33.973  1.00  0.00           O0.      0
ATOM    675  N   LYS A  45      46.955  36.333  33.983  1.00  0.00           N0.      0
ATOM    676  H   LYS A  45      47.753  36.244  34.595  1.00  0.00           H0.      0
ATOM    677  CA  LYS A  45      47.197  36.910  32.651  1.00  0.00           C0.      0
ATOM    678  HA  LYS A  45      46.749  37.896  32.779  1.00  0.00           H0.      0
ATOM    679  CB  LYS A  45      48.701  37.127  32.452  1.00  0.00           C0.      0
ATOM    680  HB2 LYS A  45      49.183  37.586  33.316  1.00  0.00           H0.      0
ATOM    681  HB3 LYS A  45      49.134  36.133  32.560  1.00  0.00           H0.      0
ATOM    682  CG  LYS A  45      49.206  37.949  31.299  1.00  0.00           C0.      0
ATOM    683  HG2 LYS A  45      48.641  37.789  30.380  1.00  0.00           H0.      0
ATOM    684  HG3 LYS A  45      49.152  39.032  31.416  1.00  0.00           H0.      0
ATOM    685  CD  LYS A  45      50.649  37.456  31.189  1.00  0.00           C0.      0
ATOM    686  HD2 LYS A  45      51.232  37.777  32.052  1.00  0.00           H0.      0
ATOM    687  HD3 LYS A  45      50.737  36.375  31.078  1.00  0.00           H0.      0
ATOM    688  CE  LYS A  45      51.312  37.901  29.914  1.00  0.00           C0.      0
ATOM    689  HE2 LYS A  45      50.731  37.642  29.029  1.00  0.00           H0.      0
ATOM    690  HE3 LYS A  45      51.290  38.990  29.871  1.00  0.00           H0.      0
ATOM    691  NZ  LYS A  45      52.766  37.485  29.694  1.00  0.00           N0.      0
ATOM    692  HZ1 LYS A  45      52.887  36.501  29.887  1.00  0.00           H0.      0
ATOM    693  HZ2 LYS A  45      52.868  37.442  28.690  1.00  0.00           H0.      0
ATOM    694  HZ3 LYS A  45      53.473  38.025  30.173  1.00  0.00           H0.      0
ATOM    695  C   LYS A  45      46.516  36.232  31.509  1.00  0.00           C0.      0
ATOM    696  O   LYS A  45      46.111  36.956  30.602  1.00  0.00           O0.      0
ATOM    697  N   ALA A  46      46.233  34.924  31.529  1.00  0.00           N0.      0
ATOM    698  H   ALA A  46      46.652  34.447  32.314  1.00  0.00           H0.      0
ATOM    699  CA  ALA A  46      45.284  34.324  30.599  1.00  0.00           C0.      0
ATOM    700  HA  ALA A  46      45.689  34.570  29.618  1.00  0.00           H0.      0
ATOM    701  CB  ALA A  46      45.436  32.859  30.946  1.00  0.00           C0.      0
ATOM    702  HB1 ALA A  46      44.919  32.590  31.867  1.00  0.00           H0.      0
ATOM    703  HB2 ALA A  46      45.014  32.292  30.116  1.00  0.00           H0.      0
ATOM    704  HB3 ALA A  46      46.508  32.663  30.987  1.00  0.00           H0.      0
ATOM    705  C   ALA A  46      43.770  34.669  30.760  1.00  0.00           C0.      0
ATOM    706  O   ALA A  46      43.142  34.872  29.747  1.00  0.00           O0.      0
ATOM    707  N   TRP A  47      43.326  34.713  32.035  1.00  0.00           N0.      0
ATOM    708  H   TRP A  47      43.940  34.347  32.749  1.00  0.00           H0.      0
ATOM    709  CA  TRP A  47      42.011  35.189  32.454  1.00  0.00           C0.      0
ATOM    710  HA  TRP A  47      41.251  34.542  32.018  1.00  0.00           H0.      0
ATOM    711  CB  TRP A  47      41.866  35.181  33.999  1.00  0.00           C0.      0
ATOM    712  HB2 TRP A  47      41.947  34.188  34.443  1.00  0.00           H0.      0
ATOM    713  HB3 TRP A  47      42.661  35.775  34.448  1.00  0.00           H0.      0
ATOM    714  CG  TRP A  47      40.537  35.718  34.539  1.00  0.00           C0.      0
ATOM    715  CD1 TRP A  47      39.374  35.043  34.644  1.00  0.00           C0.      0
ATOM    716  HD1 TRP A  47      39.188  34.019  34.356  1.00  0.00           H0.      0
ATOM    717  NE1 TRP A  47      38.369  35.964  35.066  1.00  0.00           N0.      0
ATOM    718  HE1 TRP A  47      37.374  35.797  35.113  1.00  0.00           H0.      0
ATOM    719  CE2 TRP A  47      38.925  37.202  35.445  1.00  0.00           C0.      0
ATOM    720  CZ2 TRP A  47      38.334  38.440  35.855  1.00  0.00           C0.      0
ATOM    721  HZ2 TRP A  47      37.264  38.506  35.984  1.00  0.00           H0.      0
ATOM    722  CH2 TRP A  47      39.185  39.588  35.936  1.00  0.00           C0.      0
ATOM    723  HH2 TRP A  47      38.812  40.576  36.162  1.00  0.00           H0.      0
ATOM    724  CZ3 TRP A  47      40.531  39.467  35.568  1.00  0.00           C0.      0
ATOM    725  HZ3 TRP A  47      41.102  40.383  35.542  1.00  0.00           H0.      0
ATOM    726  CE3 TRP A  47      41.082  38.244  35.135  1.00  0.00           C0.      0
ATOM    727  HE3 TRP A  47      42.106  38.214  34.793  1.00  0.00           H0.      0
ATOM    728  CD2 TRP A  47      40.305  37.058  35.067  1.00  0.00           C0.      0
ATOM    729  C   TRP A  47      41.760  36.620  31.884  1.00  0.00           C0.      0
ATOM    730  O   TRP A  47      40.768  36.858  31.222  1.00  0.00           O0.      0
ATOM    731  N   LEU A  48      42.762  37.460  32.077  1.00  0.00           N0.      0
ATOM    732  H   LEU A  48      43.642  37.128  32.443  1.00  0.00           H0.      0
ATOM    733  CA  LEU A  48      42.820  38.776  31.503  1.00  0.00           C0.      0
ATOM    734  HA  LEU A  48      41.902  39.299  31.773  1.00  0.00           H0.      0
ATOM    735  CB  LEU A  48      44.034  39.492  32.120  1.00  0.00           C0.      0
ATOM    736  HB2 LEU A  48      43.792  39.476  33.183  1.00  0.00           H0.      0
ATOM    737  HB3 LEU A  48      44.908  38.872  31.923  1.00  0.00           H0.      0
ATOM    738  CG  LEU A  48      44.171  41.010  31.668  1.00  0.00           C0.      0
ATOM    739  HG  LEU A  48      44.569  41.037  30.654  1.00  0.00           H0.      0
ATOM    740  CD1 LEU A  48      42.934  41.855  31.668  1.00  0.00           C0.      0
ATOM    741 HD11 LEU A  48      42.514  41.888  32.673  1.00  0.00           H0.      0
ATOM    742 HD12 LEU A  48      43.193  42.882  31.410  1.00  0.00           H0.      0
ATOM    743 HD13 LEU A  48      42.204  41.573  30.909  1.00  0.00           H0.      0
ATOM    744  CD2 LEU A  48      45.054  41.840  32.703  1.00  0.00           C0.      0
ATOM    745 HD21 LEU A  48      45.304  42.760  32.175  1.00  0.00           H0.      0
ATOM    746 HD22 LEU A  48      44.506  42.050  33.622  1.00  0.00           H0.      0
ATOM    747 HD23 LEU A  48      46.018  41.367  32.890  1.00  0.00           H0.      0
ATOM    748  C   LEU A  48      42.720  38.747  30.014  1.00  0.00           C0.      0
ATOM    749  O   LEU A  48      41.832  39.332  29.445  1.00  0.00           O0.      0
ATOM    750  N   LEU A  49      43.613  38.068  29.366  1.00  0.00           N0.      0
ATOM    751  H   LEU A  49      44.298  37.564  29.910  1.00  0.00           H0.      0
ATOM    752  CA  LEU A  49      43.492  37.968  27.871  1.00  0.00           C0.      0
ATOM    753  HA  LEU A  49      43.686  38.982  27.522  1.00  0.00           H0.      0
ATOM    754  CB  LEU A  49      44.645  37.139  27.333  1.00  0.00           C0.      0
ATOM    755  HB2 LEU A  49      44.702  36.202  27.889  1.00  0.00           H0.      0
ATOM    756  HB3 LEU A  49      44.571  36.928  26.267  1.00  0.00           H0.      0
ATOM    757  CG  LEU A  49      45.970  37.892  27.473  1.00  0.00           C0.      0
ATOM    758  HG  LEU A  49      46.022  38.407  28.432  1.00  0.00           H0.      0
ATOM    759  CD1 LEU A  49      47.150  37.023  27.336  1.00  0.00           C0.      0
ATOM    760 HD11 LEU A  49      47.039  36.028  27.766  1.00  0.00           H0.      0
ATOM    761 HD12 LEU A  49      47.172  36.723  26.288  1.00  0.00           H0.      0
ATOM    762 HD13 LEU A  49      48.090  37.326  27.797  1.00  0.00           H0.      0
ATOM    763  CD2 LEU A  49      46.027  38.928  26.397  1.00  0.00           C0.      0
ATOM    764 HD21 LEU A  49      46.931  39.514  26.558  1.00  0.00           H0.      0
ATOM    765 HD22 LEU A  49      46.045  38.372  25.459  1.00  0.00           H0.      0
ATOM    766 HD23 LEU A  49      45.141  39.562  26.371  1.00  0.00           H0.      0
ATOM    767  C   LEU A  49      42.216  37.374  27.221  1.00  0.00           C0.      0
ATOM    768  O   LEU A  49      41.850  37.807  26.151  1.00  0.00           O0.      0
ATOM    769  N   GLY A  50      41.615  36.450  27.969  1.00  0.00           N0.      0
ATOM    770  H   GLY A  50      42.114  36.202  28.812  1.00  0.00           H0.      0
ATOM    771  CA  GLY A  50      40.287  35.880  27.702  1.00  0.00           C0.      0
ATOM    772  HA2 GLY A  50      40.233  35.430  26.711  1.00  0.00           H0.      0
ATOM    773  HA3 GLY A  50      39.946  35.094  28.376  1.00  0.00           H0.      0
ATOM    774  C   GLY A  50      39.255  37.033  27.805  1.00  0.00           C0.      0
ATOM    775  O   GLY A  50      38.481  37.252  26.817  1.00  0.00           O0.      0
ATOM    776  N   LEU A  51      39.321  37.867  28.848  1.00  0.00           N0.      0
ATOM    777  H   LEU A  51      39.945  37.617  29.602  1.00  0.00           H0.      0
ATOM    778  CA  LEU A  51      38.420  39.014  29.094  1.00  0.00           C0.      0
ATOM    779  HA  LEU A  51      37.461  38.506  28.989  1.00  0.00           H0.      0
ATOM    780  CB  LEU A  51      38.667  39.547  30.491  1.00  0.00           C0.      0
ATOM    781  HB2 LEU A  51      38.323  38.768  31.171  1.00  0.00           H0.      0
ATOM    782  HB3 LEU A  51      39.743  39.679  30.608  1.00  0.00           H0.      0
ATOM    783  CG  LEU A  51      37.959  40.873  30.858  1.00  0.00           C0.      0
ATOM    784  HG  LEU A  51      36.993  40.948  30.360  1.00  0.00           H0.      0
ATOM    785  CD1 LEU A  51      37.631  40.977  32.322  1.00  0.00           C0.      0
ATOM    786 HD11 LEU A  51      38.529  40.997  32.940  1.00  0.00           H0.      0
ATOM    787 HD12 LEU A  51      37.163  41.923  32.594  1.00  0.00           H0.      0
ATOM    788 HD13 LEU A  51      37.081  40.071  32.575  1.00  0.00           H0.      0
ATOM    789  CD2 LEU A  51      38.752  42.150  30.513  1.00  0.00           C0.      0
ATOM    790 HD21 LEU A  51      38.199  43.050  30.781  1.00  0.00           H0.      0
ATOM    791 HD22 LEU A  51      39.731  42.058  30.982  1.00  0.00           H0.      0
ATOM    792 HD23 LEU A  51      38.939  42.116  29.439  1.00  0.00           H0.      0
ATOM    793  C   LEU A  51      38.453  40.127  27.995  1.00  0.00           C0.      0
ATOM    794  O   LEU A  51      37.388  40.585  27.573  1.00  0.00           O0.      0
ATOM    795  N   LEU A  52      39.653  40.440  27.581  1.00  0.00           N0.      0
ATOM    796  H   LEU A  52      40.446  40.077  28.091  1.00  0.00           H0.      0
ATOM    797  CA  LEU A  52      39.893  41.403  26.526  1.00  0.00           C0.      0
ATOM    798  HA  LEU A  52      39.314  42.294  26.770  1.00  0.00           H0.      0
ATOM    799  CB  LEU A  52      41.429  41.667  26.495  1.00  0.00           C0.      0
ATOM    800  HB2 LEU A  52      41.961  40.722  26.381  1.00  0.00           H0.      0
ATOM    801  HB3 LEU A  52      41.610  42.170  25.545  1.00  0.00           H0.      0
ATOM    802  CG  LEU A  52      42.002  42.443  27.747  1.00  0.00           C0.      0
ATOM    803  HG  LEU A  52      41.478  42.154  28.658  1.00  0.00           H0.      0
ATOM    804  CD1 LEU A  52      43.475  42.188  27.888  1.00  0.00           C0.      0
ATOM    805 HD11 LEU A  52      43.985  42.221  26.926  1.00  0.00           H0.      0
ATOM    806 HD12 LEU A  52      43.900  42.887  28.609  1.00  0.00           H0.      0
ATOM    807 HD13 LEU A  52      43.607  41.143  28.170  1.00  0.00           H0.      0
ATOM    808  CD2 LEU A  52      41.814  43.974  27.617  1.00  0.00           C0.      0
ATOM    809 HD21 LEU A  52      42.210  44.519  28.474  1.00  0.00           H0.      0
ATOM    810 HD22 LEU A  52      42.274  44.228  26.662  1.00  0.00           H0.      0
ATOM    811 HD23 LEU A  52      40.807  44.379  27.519  1.00  0.00           H0.      0
ATOM    812  C   LEU A  52      39.462  40.802  25.038  1.00  0.00           C0.      0
ATOM    813  O   LEU A  52      38.811  41.474  24.189  1.00  0.00           O0.      0
ATOM    814  N   ARG A  53      39.876  39.552  24.777  1.00  0.00           N0.      0
ATOM    815  H   ARG A  53      40.461  39.097  25.464  1.00  0.00           H0.      0
ATOM    816  CA  ARG A  53      39.708  38.922  23.388  1.00  0.00           C0.      0
ATOM    817  HA  ARG A  53      39.822  39.658  22.592  1.00  0.00           H0.      0
ATOM    818  CB  ARG A  53      40.672  37.725  23.238  1.00  0.00           C0.      0
ATOM    819  HB2 ARG A  53      40.644  37.039  24.085  1.00  0.00           H0.      0
ATOM    820  HB3 ARG A  53      40.381  37.064  22.421  1.00  0.00           H0.      0
ATOM    821  CG  ARG A  53      42.099  38.145  23.013  1.00  0.00           C0.      0
ATOM    822  HG2 ARG A  53      42.138  38.446  21.966  1.00  0.00           H0.      0
ATOM    823  HG3 ARG A  53      42.353  39.070  23.531  1.00  0.00           H0.      0
ATOM    824  CD  ARG A  53      43.056  36.963  23.241  1.00  0.00           C0.      0
ATOM    825  HD2 ARG A  53      42.953  36.676  24.288  1.00  0.00           H0.      0
ATOM    826  HD3 ARG A  53      42.800  36.154  22.557  1.00  0.00           H0.      0
ATOM    827  NE  ARG A  53      44.457  37.520  23.150  1.00  0.00           N0.      0
ATOM    828  HE  ARG A  53      44.602  38.234  22.451  1.00  0.00           H0.      0
ATOM    829  CZ  ARG A  53      45.523  36.710  23.330  1.00  0.00           C0.      0
ATOM    830  NH1 ARG A  53      45.488  35.671  24.111  1.00  0.00           N0.      0
ATOM    831 HH11 ARG A  53      44.553  35.473  24.436  1.00  0.00           H0.      0
ATOM    832 HH12 ARG A  53      46.278  35.100  24.374  1.00  0.00           H0.      0
ATOM    833  NH2 ARG A  53      46.656  36.927  22.683  1.00  0.00           N0.      0
ATOM    834 HH21 ARG A  53      46.736  37.711  22.051  1.00  0.00           H0.      0
ATOM    835 HH22 ARG A  53      47.319  36.187  22.863  1.00  0.00           H0.      0
ATOM    836  C   ARG A  53      38.271  38.520  23.130  1.00  0.00           C0.      0
ATOM    837  O   ARG A  53      37.754  38.669  22.034  1.00  0.00           O0.      0
ATOM    838  N   GLN A  54      37.569  38.070  24.144  1.00  0.00           N0.      0
ATOM    839  H   GLN A  54      38.054  37.828  24.996  1.00  0.00           H0.      0
ATOM    840  CA  GLN A  54      36.128  37.884  24.051  1.00  0.00           C0.      0
ATOM    841  HA  GLN A  54      36.051  37.075  23.325  1.00  0.00           H0.      0
ATOM    842  CB  GLN A  54      35.550  37.177  25.215  1.00  0.00           C0.      0
ATOM    843  HB2 GLN A  54      35.854  36.130  25.227  1.00  0.00           H0.      0
ATOM    844  HB3 GLN A  54      35.996  37.713  26.052  1.00  0.00           H0.      0
ATOM    845  CG  GLN A  54      34.006  37.129  25.203  1.00  0.00           C0.      0
ATOM    846  HG2 GLN A  54      33.678  38.167  25.259  1.00  0.00           H0.      0
ATOM    847  HG3 GLN A  54      33.586  36.813  24.248  1.00  0.00           H0.      0
ATOM    848  CD  GLN A  54      33.544  36.160  26.324  1.00  0.00           C0.      0
ATOM    849  OE1 GLN A  54      33.260  36.638  27.462  1.00  0.00           O0.      0
ATOM    850  NE2 GLN A  54      33.347  34.910  25.955  1.00  0.00           N0.      0
ATOM    851 HE21 GLN A  54      32.957  34.235  26.597  1.00  0.00           H0.      0
ATOM    852 HE22 GLN A  54      33.739  34.640  25.064  1.00  0.00           H0.      0
ATOM    853  C   GLN A  54      35.342  39.159  23.673  1.00  0.00           C0.      0
ATOM    854  O   GLN A  54      34.588  39.139  22.700  1.00  0.00           O0.      0
ATOM    855  N   HIP A  55      35.567  40.277  24.416  1.00  0.00           N0.      0
ATOM    856  H   HIP A  55      36.353  40.243  25.050  1.00  0.00           H0.      0
ATOM    857  CA  HIP A  55      34.787  41.582  24.278  1.00  0.00           C0.      0
ATOM    858  HA  HIP A  55      33.774  41.373  23.933  1.00  0.00           H0.      0
ATOM    859  CB  HIP A  55      34.717  42.240  25.624  1.00  0.00           C0.      0
ATOM    860  HB2 HIP A  55      35.732  42.537  25.885  1.00  0.00           H0.      0
ATOM    861  HB3 HIP A  55      34.075  43.115  25.516  1.00  0.00           H0.      0
ATOM    862  CG  HIP A  55      34.038  41.327  26.642  1.00  0.00           C0.      0
ATOM    863  ND1 HIP A  55      34.628  40.872  27.766  1.00  0.00           N0.      0
ATOM    864  HD1 HIP A  55      35.616  40.832  27.975  1.00  0.00           H0.      0
ATOM    865  CE1 HIP A  55      33.770  40.228  28.488  1.00  0.00           C0.      0
ATOM    866  HE1 HIP A  55      34.071  39.574  29.293  1.00  0.00           H0.      0
ATOM    867  NE2 HIP A  55      32.604  40.172  27.790  1.00  0.00           N0.      0
ATOM    868  HE2 HIP A  55      31.751  39.803  28.185  1.00  0.00           H0.      0
ATOM    869  CD2 HIP A  55      32.760  40.874  26.631  1.00  0.00           C0.      0
ATOM    870  HD2 HIP A  55      31.967  41.170  25.960  1.00  0.00           H0.      0
ATOM    871  C   HIP A  55      35.367  42.537  23.287  1.00  0.00           C0.      0
ATOM    872  O   HIP A  55      34.854  43.707  23.185  1.00  0.00           O0.      0
ATOM    873  N   GLY A  56      36.456  42.181  22.571  1.00  0.00           N0.      0
ATOM    874  H   GLY A  56      36.943  41.347  22.865  1.00  0.00           H0.      0
ATOM    875  CA  GLY A  56      36.969  42.888  21.373  1.00  0.00           C0.      0
ATOM    876  HA2 GLY A  56      37.476  42.255  20.645  1.00  0.00           H0.      0
ATOM    877  HA3 GLY A  56      36.158  43.358  20.818  1.00  0.00           H0.      0
ATOM    878  C   GLY A  56      37.923  44.103  21.614  1.00  0.00           C0.      0
ATOM    879  O   GLY A  56      37.846  45.133  20.932  1.00  0.00           O0.      0
ATOM    880  N   CYS A  57      38.685  43.997  22.700  1.00  0.00           N0.      0
ATOM    881  H   CYS A  57      38.535  43.134  23.205  1.00  0.00           H0.      0
ATOM    882  CA  CYS A  57      39.457  45.064  23.278  1.00  0.00           C0.      0
ATOM    883  HA  CYS A  57      39.094  46.021  22.902  1.00  0.00           H0.      0
ATOM    884  CB  CYS A  57      39.202  44.980  24.793  1.00  0.00           C0.      0
ATOM    885  HB2 CYS A  57      39.563  43.997  25.096  1.00  0.00           H0.      0
ATOM    886  HB3 CYS A  57      39.768  45.751  25.315  1.00  0.00           H0.      0
ATOM    887  SG  CYS A  57      37.386  44.998  25.102  1.00  0.00           S0.      0
ATOM    888  HG  CYS A  57      37.355  46.285  25.458  1.00  0.00           H0.      0
ATOM    889  C   CYS A  57      40.925  45.014  22.965  1.00  0.00           C0.      0
ATOM    890  O   CYS A  57      41.547  44.033  23.424  1.00  0.00           O0.      0
ATOM    891  N   HIE A  58      41.467  46.050  22.268  1.00  0.00           N0.      0
ATOM    892  H   HIE A  58      40.923  46.886  22.116  1.00  0.00           H0.      0
ATOM    893  CA  HIE A  58      42.938  46.248  21.934  1.00  0.00           C0.      0
ATOM    894  HA  HIE A  58      43.351  45.248  22.065  1.00  0.00           H0.      0
ATOM    895  CB  HIE A  58      43.080  46.759  20.428  1.00  0.00           C0.      0
ATOM    896  HB2 HIE A  58      42.482  47.656  20.263  1.00  0.00           H0.      0
ATOM    897  HB3 HIE A  58      44.112  46.970  20.149  1.00  0.00           H0.      0
ATOM    898  CG  HIE A  58      42.516  45.852  19.354  1.00  0.00           C0.      0
ATOM    899  ND1 HIE A  58      43.328  44.950  18.644  1.00  0.00           N0.      0
ATOM    900  CE1 HIE A  58      42.452  44.214  17.939  1.00  0.00           C0.      0
ATOM    901  HE1 HIE A  58      42.638  43.398  17.256  1.00  0.00           H0.      0
ATOM    902  NE2 HIE A  58      41.194  44.602  18.129  1.00  0.00           N0.      0
ATOM    903  HE2 HIE A  58      40.344  44.110  17.891  1.00  0.00           H0.      0
ATOM    904  CD2 HIE A  58      41.175  45.540  19.153  1.00  0.00           C0.      0
ATOM    905  HD2 HIE A  58      40.326  45.949  19.682  1.00  0.00           H0.      0
ATOM    906  C   HIE A  58      43.676  47.293  22.819  1.00  0.00           C0.      0
ATOM    907  O   HIE A  58      44.858  47.063  23.107  1.00  0.00           O0.      0
ATOM    908  N   ARG A  59      42.986  48.409  23.057  1.00  0.00           N0.      0
ATOM    909  H   ARG A  59      42.021  48.476  22.766  1.00  0.00           H0.      0
ATOM    910  CA  ARG A  59      43.545  49.575  23.826  1.00  0.00           C0.      0
ATOM    911  HA  ARG A  59      44.605  49.483  24.063  1.00  0.00           H0.      0
ATOM    912  CB  ARG A  59      43.417  50.875  22.996  1.00  0.00           C0.      0
ATOM    913  HB2 ARG A  59      44.030  50.742  22.104  1.00  0.00           H0.      0
ATOM    914  HB3 ARG A  59      42.409  50.744  22.602  1.00  0.00           H0.      0
ATOM    915  CG  ARG A  59      43.572  52.275  23.608  1.00  0.00           C0.      0
ATOM    916  HG2 ARG A  59      42.638  52.578  24.080  1.00  0.00           H0.      0
ATOM    917  HG3 ARG A  59      44.340  52.317  24.381  1.00  0.00           H0.      0
ATOM    918  CD  ARG A  59      43.972  53.298  22.509  1.00  0.00           C0.      0
ATOM    919  HD2 ARG A  59      44.918  52.981  22.069  1.00  0.00           H0.      0
ATOM    920  HD3 ARG A  59      43.133  53.291  21.813  1.00  0.00           H0.      0
ATOM    921  NE  ARG A  59      44.156  54.720  23.023  1.00  0.00           N0.      0
ATOM    922  HE  ARG A  59      45.079  54.963  23.355  1.00  0.00           H0.      0
ATOM    923  CZ  ARG A  59      43.166  55.533  23.239  1.00  0.00           C0.      0
ATOM    924  NH1 ARG A  59      41.881  55.128  23.180  1.00  0.00           N0.      0
ATOM    925 HH11 ARG A  59      41.640  54.231  22.785  1.00  0.00           H0.      0
ATOM    926 HH12 ARG A  59      41.132  55.797  23.075  1.00  0.00           H0.      0
ATOM    927  NH2 ARG A  59      43.380  56.834  23.449  1.00  0.00           N0.      0
ATOM    928 HH21 ARG A  59      44.264  57.142  23.070  1.00  0.00           H0.      0
ATOM    929 HH22 ARG A  59      42.586  57.458  23.453  1.00  0.00           H0.      0
ATOM    930  C   ARG A  59      42.998  49.605  25.233  1.00  0.00           C0.      0
ATOM    931  O   ARG A  59      41.847  49.341  25.545  1.00  0.00           O0.      0
ATOM    932  N   VAL A  60      43.841  49.996  26.245  1.00  0.00           N0.      0
ATOM    933  H   VAL A  60      44.733  50.418  26.033  1.00  0.00           H0.      0
ATOM    934  CA  VAL A  60      43.705  49.634  27.697  1.00  0.00           C0.      0
ATOM    935  HA  VAL A  60      42.684  49.518  28.060  1.00  0.00           H0.      0
ATOM    936  CB  VAL A  60      44.409  48.256  28.103  1.00  0.00           C0.      0
ATOM    937  HB  VAL A  60      45.425  48.159  27.722  1.00  0.00           H0.      0
ATOM    938  CG1 VAL A  60      44.419  47.979  29.630  1.00  0.00           C0.      0
ATOM    939 HG11 VAL A  60      43.438  48.193  30.053  1.00  0.00           H0.      0
ATOM    940 HG12 VAL A  60      44.767  46.966  29.833  1.00  0.00           H0.      0
ATOM    941 HG13 VAL A  60      45.181  48.635  30.051  1.00  0.00           H0.      0
ATOM    942  CG2 VAL A  60      43.810  47.024  27.317  1.00  0.00           C0.      0
ATOM    943 HG21 VAL A  60      44.297  46.109  27.657  1.00  0.00           H0.      0
ATOM    944 HG22 VAL A  60      42.733  47.067  27.478  1.00  0.00           H0.      0
ATOM    945 HG23 VAL A  60      44.022  47.167  26.258  1.00  0.00           H0.      0
ATOM    946  C   VAL A  60      44.459  50.665  28.519  1.00  0.00           C0.      0
ATOM    947  O   VAL A  60      45.651  50.836  28.230  1.00  0.00           O0.      0
ATOM    948  N   LEU A  61      43.817  51.314  29.463  1.00  0.00           N0.      0
ATOM    949  H   LEU A  61      42.838  51.107  29.603  1.00  0.00           H0.      0
ATOM    950  CA  LEU A  61      44.415  52.207  30.413  1.00  0.00           C0.      0
ATOM    951  HA  LEU A  61      45.335  52.543  29.935  1.00  0.00           H0.      0
ATOM    952  CB  LEU A  61      43.567  53.404  30.594  1.00  0.00           C0.      0
ATOM    953  HB2 LEU A  61      43.457  53.995  29.684  1.00  0.00           H0.      0
ATOM    954  HB3 LEU A  61      42.533  53.106  30.771  1.00  0.00           H0.      0
ATOM    955  CG  LEU A  61      43.974  54.377  31.679  1.00  0.00           C0.      0
ATOM    956  HG  LEU A  61      43.978  53.782  32.593  1.00  0.00           H0.      0
ATOM    957  CD1 LEU A  61      45.359  54.983  31.527  1.00  0.00           C0.      0
ATOM    958 HD11 LEU A  61      45.312  55.458  30.547  1.00  0.00           H0.      0
ATOM    959 HD12 LEU A  61      45.553  55.828  32.189  1.00  0.00           H0.      0
ATOM    960 HD13 LEU A  61      46.143  54.227  31.484  1.00  0.00           H0.      0
ATOM    961  CD2 LEU A  61      42.935  55.567  31.713  1.00  0.00           C0.      0
ATOM    962 HD21 LEU A  61      41.937  55.143  31.820  1.00  0.00           H0.      0
ATOM    963 HD22 LEU A  61      43.074  56.135  32.632  1.00  0.00           H0.      0
ATOM    964 HD23 LEU A  61      43.166  56.210  30.863  1.00  0.00           H0.      0
ATOM    965  C   LEU A  61      44.654  51.440  31.734  1.00  0.00           C0.      0
ATOM    966  O   LEU A  61      43.702  50.981  32.412  1.00  0.00           O0.      0
ATOM    967  N   ASH A  62      45.890  51.395  32.287  1.00  0.00           N0.      0
ATOM    968  H   ASH A  62      46.637  51.872  31.803  1.00  0.00           H0.      0
ATOM    969  CA  ASH A  62      46.211  50.907  33.656  1.00  0.00           C0.      0
ATOM    970  HA  ASH A  62      45.433  50.292  34.110  1.00  0.00           H0.      0
ATOM    971  CB  ASH A  62      47.521  50.016  33.622  1.00  0.00           C0.      0
ATOM    972  HB2 ASH A  62      47.301  49.142  33.009  1.00  0.00           H0.      0
ATOM    973  HB3 ASH A  62      48.287  50.636  33.155  1.00  0.00           H0.      0
ATOM    974  CG  ASH A  62      47.960  49.440  35.003  1.00  0.00           C0.      0
ATOM    975  OD1 ASH A  62      48.978  48.916  35.282  1.00  0.00           O0.      0
ATOM    976  OD2 ASH A  62      47.118  49.582  36.087  1.00  0.00           O0.      0
ATOM    977  HD2 ASH A  62      47.491  49.052  36.795  1.00  0.00           H0.      0
ATOM    978  C   ASH A  62      46.354  52.102  34.642  1.00  0.00           C0.      0
ATOM    979  O   ASH A  62      47.441  52.731  34.692  1.00  0.00           O0.      0
ATOM    980  N   VAL A  63      45.333  52.384  35.481  1.00  0.00           N0.      0
ATOM    981  H   VAL A  63      44.569  51.726  35.418  1.00  0.00           H0.      0
ATOM    982  CA  VAL A  63      45.363  53.541  36.371  1.00  0.00           C0.      0
ATOM    983  HA  VAL A  63      45.963  54.312  35.887  1.00  0.00           H0.      0
ATOM    984  CB  VAL A  63      43.980  54.076  36.642  1.00  0.00           C0.      0
ATOM    985  HB  VAL A  63      44.072  55.011  37.193  1.00  0.00           H0.      0
ATOM    986  CG1 VAL A  63      43.239  54.418  35.362  1.00  0.00           C0.      0
ATOM    987 HG11 VAL A  63      42.281  54.878  35.601  1.00  0.00           H0.      0
ATOM    988 HG12 VAL A  63      43.718  55.153  34.714  1.00  0.00           H0.      0
ATOM    989 HG13 VAL A  63      43.196  53.536  34.722  1.00  0.00           H0.      0
ATOM    990  CG2 VAL A  63      43.239  53.082  37.491  1.00  0.00           C0.      0
ATOM    991 HG21 VAL A  63      43.803  52.762  38.367  1.00  0.00           H0.      0
ATOM    992 HG22 VAL A  63      42.333  53.596  37.810  1.00  0.00           H0.      0
ATOM    993 HG23 VAL A  63      42.993  52.219  36.872  1.00  0.00           H0.      0
ATOM    994  C   VAL A  63      46.209  53.356  37.622  1.00  0.00           C0.      0
ATOM    995  O   VAL A  63      46.206  54.286  38.430  1.00  0.00           O0.      0
ATOM    996  N   ALA A  64      46.783  52.244  37.854  1.00  0.00           N0.      0
ATOM    997  H   ALA A  64      46.654  51.560  37.122  1.00  0.00           H0.      0
ATOM    998  CA  ALA A  64      47.745  51.994  38.972  1.00  0.00           C0.      0
ATOM    999  HA  ALA A  64      48.049  52.943  39.413  1.00  0.00           H0.      0
ATOM   1000  CB  ALA A  64      47.036  51.187  40.040  1.00  0.00           C0.      0
ATOM   1001  HB1 ALA A  64      46.789  50.197  39.656  1.00  0.00           H0.      0
ATOM   1002  HB2 ALA A  64      47.687  51.080  40.908  1.00  0.00           H0.      0
ATOM   1003  HB3 ALA A  64      46.199  51.805  40.366  1.00  0.00           H0.      0
ATOM   1004  C   ALA A  64      49.003  51.238  38.499  1.00  0.00           C0.      0
ATOM   1005  O   ALA A  64      49.096  49.994  38.591  1.00  0.00           O0.      0
ATOM   1006  N   CYS A  65      49.904  51.993  37.809  1.00  0.00           N0.      0
ATOM   1007  H   CYS A  65      49.627  52.960  37.711  1.00  0.00           H0.      0
ATOM   1008  CA  CYS A  65      51.117  51.488  37.116  1.00  0.00           C0.      0
ATOM   1009  HA  CYS A  65      50.865  50.812  36.299  1.00  0.00           H0.      0
ATOM   1010  CB  CYS A  65      51.957  52.624  36.502  1.00  0.00           C0.      0
ATOM   1011  HB2 CYS A  65      51.253  53.365  36.124  1.00  0.00           H0.      0
ATOM   1012  HB3 CYS A  65      52.533  53.090  37.301  1.00  0.00           H0.      0
ATOM   1013  SG  CYS A  65      53.130  52.057  35.185  1.00  0.00           S0.      0
ATOM   1014  HG  CYS A  65      54.100  51.834  36.077  1.00  0.00           H0.      0
ATOM   1015  C   CYS A  65      52.029  50.645  38.080  1.00  0.00           C0.      0
ATOM   1016  O   CYS A  65      52.503  49.548  37.726  1.00  0.00           O0.      0
ATOM   1017  N   GLY A  66      52.287  51.139  39.350  1.00  0.00           N0.      0
ATOM   1018  H   GLY A  66      51.879  52.049  39.513  1.00  0.00           H0.      0
ATOM   1019  CA  GLY A  66      53.378  50.598  40.141  1.00  0.00           C0.      0
ATOM   1020  HA2 GLY A  66      53.445  51.294  40.977  1.00  0.00           H0.      0
ATOM   1021  HA3 GLY A  66      53.215  49.586  40.512  1.00  0.00           H0.      0
ATOM   1022  C   GLY A  66      54.759  50.723  39.415  1.00  0.00           C0.      0
ATOM   1023  O   GLY A  66      55.029  51.755  38.820  1.00  0.00           O0.      0
ATOM   1024  N   THR A  67      55.651  49.705  39.425  1.00  0.00           N0.      0
ATOM   1025  H   THR A  67      55.362  48.912  39.980  1.00  0.00           H0.      0
ATOM   1026  CA  THR A  67      56.940  49.586  38.716  1.00  0.00           C0.      0
ATOM   1027  HA  THR A  67      57.318  50.590  38.523  1.00  0.00           H0.      0
ATOM   1028  CB  THR A  67      58.009  48.810  39.501  1.00  0.00           C0.      0
ATOM   1029  HB  THR A  67      58.885  48.767  38.854  1.00  0.00           H0.      0
ATOM   1030  CG2 THR A  67      58.350  49.624  40.789  1.00  0.00           C0.      0
ATOM   1031 HG21 THR A  67      58.719  50.630  40.590  1.00  0.00           H0.      0
ATOM   1032 HG22 THR A  67      57.385  49.687  41.293  1.00  0.00           H0.      0
ATOM   1033 HG23 THR A  67      59.029  49.121  41.478  1.00  0.00           H0.      0
ATOM   1034  OG1 THR A  67      57.506  47.505  39.771  1.00  0.00           O0.      0
ATOM   1035  HG1 THR A  67      58.244  46.904  39.650  1.00  0.00           H0.      0
ATOM   1036  C   THR A  67      56.693  49.161  37.237  1.00  0.00           C0.      0
ATOM   1037  O   THR A  67      57.512  48.555  36.559  1.00  0.00           O0.      0
ATOM   1038  N   GLY A  68      55.482  49.385  36.778  1.00  0.00           N0.      0
ATOM   1039  H   GLY A  68      54.858  49.770  37.473  1.00  0.00           H0.      0
ATOM   1040  CA  GLY A  68      54.957  49.139  35.429  1.00  0.00           C0.      0
ATOM   1041  HA2 GLY A  68      54.054  49.747  35.475  1.00  0.00           H0.      0
ATOM   1042  HA3 GLY A  68      55.702  49.316  34.653  1.00  0.00           H0.      0
ATOM   1043  C   GLY A  68      54.510  47.669  35.333  1.00  0.00           C0.      0
ATOM   1044  O   GLY A  68      54.178  47.291  34.165  1.00  0.00           O0.      0
ATOM   1045  N   VAL A  69      54.389  46.878  36.365  1.00  0.00           N0.      0
ATOM   1046  H   VAL A  69      54.691  47.170  37.283  1.00  0.00           H0.      0
ATOM   1047  CA  VAL A  69      54.337  45.394  36.370  1.00  0.00           C0.      0
ATOM   1048  HA  VAL A  69      55.258  45.087  35.876  1.00  0.00           H0.      0
ATOM   1049  CB  VAL A  69      54.297  44.852  37.838  1.00  0.00           C0.      0
ATOM   1050  HB  VAL A  69      53.374  45.180  38.316  1.00  0.00           H0.      0
ATOM   1051  CG1 VAL A  69      54.444  43.323  37.803  1.00  0.00           C0.      0
ATOM   1052 HG11 VAL A  69      54.427  42.943  38.825  1.00  0.00           H0.      0
ATOM   1053 HG12 VAL A  69      53.546  42.927  37.330  1.00  0.00           H0.      0
ATOM   1054 HG13 VAL A  69      55.330  42.893  37.336  1.00  0.00           H0.      0
ATOM   1055  CG2 VAL A  69      55.629  45.264  38.549  1.00  0.00           C0.      0
ATOM   1056 HG21 VAL A  69      55.727  44.828  39.543  1.00  0.00           H0.      0
ATOM   1057 HG22 VAL A  69      56.452  44.955  37.904  1.00  0.00           H0.      0
ATOM   1058 HG23 VAL A  69      55.702  46.346  38.651  1.00  0.00           H0.      0
ATOM   1059  C   VAL A  69      53.207  44.893  35.534  1.00  0.00           C0.      0
ATOM   1060  O   VAL A  69      53.342  44.121  34.592  1.00  0.00           O0.      0
ATOM   1061  N   ASP A  70      52.022  45.429  35.923  1.00  0.00           N0.      0
ATOM   1062  H   ASP A  70      51.974  46.053  36.716  1.00  0.00           H0.      0
ATOM   1063  CA  ASP A  70      50.780  44.926  35.349  1.00  0.00           C0.      0
ATOM   1064  HA  ASP A  70      50.871  43.840  35.357  1.00  0.00           H0.      0
ATOM   1065  CB  ASP A  70      49.533  45.282  36.183  1.00  0.00           C0.      0
ATOM   1066  HB2 ASP A  70      49.387  46.358  36.087  1.00  0.00           H0.      0
ATOM   1067  HB3 ASP A  70      48.628  44.877  35.731  1.00  0.00           H0.      0
ATOM   1068  CG  ASP A  70      49.609  44.811  37.666  1.00  0.00           C0.      0
ATOM   1069  OD1 ASP A  70      50.372  45.434  38.484  1.00  0.00           O0.      0
ATOM   1070  OD2 ASP A  70      48.971  43.784  37.982  1.00  0.00           O0.      0
ATOM   1071  C   ASP A  70      50.552  45.337  33.826  1.00  0.00           C0.      0
ATOM   1072  O   ASP A  70      49.818  44.671  33.116  1.00  0.00           O0.      0
ATOM   1073  N   SER A  71      51.227  46.370  33.389  1.00  0.00           N0.      0
ATOM   1074  H   SER A  71      51.981  46.709  33.968  1.00  0.00           H0.      0
ATOM   1075  CA  SER A  71      51.107  46.900  32.019  1.00  0.00           C0.      0
ATOM   1076  HA  SER A  71      50.076  46.784  31.686  1.00  0.00           H0.      0
ATOM   1077  CB  SER A  71      51.465  48.417  31.955  1.00  0.00           C0.      0
ATOM   1078  HB2 SER A  71      52.525  48.654  32.044  1.00  0.00           H0.      0
ATOM   1079  HB3 SER A  71      51.139  48.725  30.961  1.00  0.00           H0.      0
ATOM   1080  OG  SER A  71      50.828  49.239  32.876  1.00  0.00           O0.      0
ATOM   1081  HG  SER A  71      51.039  49.168  33.810  1.00  0.00           H0.      0
ATOM   1082  C   SER A  71      52.102  46.143  31.130  1.00  0.00           C0.      0
ATOM   1083  O   SER A  71      51.770  45.858  30.014  1.00  0.00           O0.      0
ATOM   1084  N   ILE A  72      53.302  45.792  31.711  1.00  0.00           N0.      0
ATOM   1085  H   ILE A  72      53.505  46.109  32.648  1.00  0.00           H0.      0
ATOM   1086  CA  ILE A  72      54.239  44.861  30.969  1.00  0.00           C0.      0
ATOM   1087  HA  ILE A  72      54.458  45.265  29.981  1.00  0.00           H0.      0
ATOM   1088  CB  ILE A  72      55.588  44.784  31.669  1.00  0.00           C0.      0
ATOM   1089  HB  ILE A  72      55.416  44.323  32.642  1.00  0.00           H0.      0
ATOM   1090  CG2 ILE A  72      56.568  43.872  30.892  1.00  0.00           C0.      0
ATOM   1091 HG21 ILE A  72      56.404  43.992  29.821  1.00  0.00           H0.      0
ATOM   1092 HG22 ILE A  72      57.616  44.161  30.973  1.00  0.00           H0.      0
ATOM   1093 HG23 ILE A  72      56.450  42.847  31.242  1.00  0.00           H0.      0
ATOM   1094  CG1 ILE A  72      56.274  46.170  31.860  1.00  0.00           C0.      0
ATOM   1095 HG12 ILE A  72      56.611  46.463  30.866  1.00  0.00           H0.      0
ATOM   1096 HG13 ILE A  72      55.496  46.896  32.099  1.00  0.00           H0.      0
ATOM   1097  CD1 ILE A  72      57.449  46.229  32.806  1.00  0.00           C0.      0
ATOM   1098 HD11 ILE A  72      57.108  45.915  33.792  1.00  0.00           H0.      0
ATOM   1099 HD12 ILE A  72      58.300  45.613  32.515  1.00  0.00           H0.      0
ATOM   1100 HD13 ILE A  72      57.718  47.267  33.004  1.00  0.00           H0.      0
ATOM   1101  C   ILE A  72      53.660  43.469  30.640  1.00  0.00           C0.      0
ATOM   1102  O   ILE A  72      53.841  42.912  29.559  1.00  0.00           O0.      0
ATOM   1103  N   MET A  73      52.761  43.023  31.490  1.00  0.00           N0.      0
ATOM   1104  H   MET A  73      52.578  43.431  32.396  1.00  0.00           H0.      0
ATOM   1105  CA  MET A  73      51.998  41.758  31.251  1.00  0.00           C0.      0
ATOM   1106  HA  MET A  73      52.732  40.964  31.114  1.00  0.00           H0.      0
ATOM   1107  CB  MET A  73      51.165  41.334  32.453  1.00  0.00           C0.      0
ATOM   1108  HB2 MET A  73      50.628  42.195  32.851  1.00  0.00           H0.      0
ATOM   1109  HB3 MET A  73      50.385  40.604  32.236  1.00  0.00           H0.      0
ATOM   1110  CG  MET A  73      52.086  40.785  33.476  1.00  0.00           C0.      0
ATOM   1111  HG2 MET A  73      52.344  39.775  33.158  1.00  0.00           H0.      0
ATOM   1112  HG3 MET A  73      53.044  41.306  33.466  1.00  0.00           H0.      0
ATOM   1113  SD  MET A  73      51.638  40.892  35.211  1.00  0.00           S0.      0
ATOM   1114  CE  MET A  73      50.547  39.447  35.208  1.00  0.00           C0.      0
ATOM   1115  HE1 MET A  73      49.691  39.571  34.544  1.00  0.00           H0.      0
ATOM   1116  HE2 MET A  73      51.247  38.669  34.905  1.00  0.00           H0.      0
ATOM   1117  HE3 MET A  73      50.253  39.206  36.230  1.00  0.00           H0.      0
ATOM   1118  C   MET A  73      51.082  41.831  29.949  1.00  0.00           C0.      0
ATOM   1119  O   MET A  73      50.808  40.841  29.267  1.00  0.00           O0.      0
ATOM   1120  N   LEU A  74      50.683  43.062  29.505  1.00  0.00           N0.      0
ATOM   1121  H   LEU A  74      50.963  43.890  30.011  1.00  0.00           H0.      0
ATOM   1122  CA  LEU A  74      49.938  43.281  28.294  1.00  0.00           C0.      0
ATOM   1123  HA  LEU A  74      49.630  42.298  27.939  1.00  0.00           H0.      0
ATOM   1124  CB  LEU A  74      48.758  44.229  28.696  1.00  0.00           C0.      0
ATOM   1125  HB2 LEU A  74      49.218  45.079  29.200  1.00  0.00           H0.      0
ATOM   1126  HB3 LEU A  74      48.366  44.569  27.737  1.00  0.00           H0.      0
ATOM   1127  CG  LEU A  74      47.643  43.615  29.506  1.00  0.00           C0.      0
ATOM   1128  HG  LEU A  74      47.987  43.076  30.389  1.00  0.00           H0.      0
ATOM   1129  CD1 LEU A  74      46.683  44.706  29.922  1.00  0.00           C0.      0
ATOM   1130 HD11 LEU A  74      47.152  45.315  30.695  1.00  0.00           H0.      0
ATOM   1131 HD12 LEU A  74      46.645  45.341  29.037  1.00  0.00           H0.      0
ATOM   1132 HD13 LEU A  74      45.721  44.273  30.198  1.00  0.00           H0.      0
ATOM   1133  CD2 LEU A  74      46.788  42.653  28.587  1.00  0.00           C0.      0
ATOM   1134 HD21 LEU A  74      47.381  41.769  28.354  1.00  0.00           H0.      0
ATOM   1135 HD22 LEU A  74      45.936  42.220  29.112  1.00  0.00           H0.      0
ATOM   1136 HD23 LEU A  74      46.380  43.102  27.682  1.00  0.00           H0.      0
ATOM   1137  C   LEU A  74      50.764  43.891  27.135  1.00  0.00           C0.      0
ATOM   1138  O   LEU A  74      50.374  43.693  25.963  1.00  0.00           O0.      0
ATOM   1139  N   VAL A  75      51.823  44.669  27.508  1.00  0.00           N0.      0
ATOM   1140  H   VAL A  75      52.095  44.793  28.473  1.00  0.00           H0.      0
ATOM   1141  CA  VAL A  75      52.742  45.278  26.498  1.00  0.00           C0.      0
ATOM   1142  HA  VAL A  75      52.162  45.697  25.676  1.00  0.00           H0.      0
ATOM   1143  CB  VAL A  75      53.609  46.336  27.177  1.00  0.00           C0.      0
ATOM   1144  HB  VAL A  75      54.016  45.808  28.040  1.00  0.00           H0.      0
ATOM   1145  CG1 VAL A  75      54.741  46.890  26.306  1.00  0.00           C0.      0
ATOM   1146 HG11 VAL A  75      54.278  47.306  25.412  1.00  0.00           H0.      0
ATOM   1147 HG12 VAL A  75      55.303  47.656  26.840  1.00  0.00           H0.      0
ATOM   1148 HG13 VAL A  75      55.376  46.077  25.955  1.00  0.00           H0.      0
ATOM   1149  CG2 VAL A  75      52.819  47.585  27.640  1.00  0.00           C0.      0
ATOM   1150 HG21 VAL A  75      53.512  48.337  28.020  1.00  0.00           H0.      0
ATOM   1151 HG22 VAL A  75      52.364  47.941  26.716  1.00  0.00           H0.      0
ATOM   1152 HG23 VAL A  75      52.023  47.237  28.298  1.00  0.00           H0.      0
ATOM   1153  C   VAL A  75      53.568  44.237  25.874  1.00  0.00           C0.      0
ATOM   1154  O   VAL A  75      53.743  44.313  24.668  1.00  0.00           O0.      0
ATOM   1155  N   GLU A  76      54.004  43.170  26.597  1.00  0.00           N0.      0
ATOM   1156  H   GLU A  76      53.822  43.200  27.590  1.00  0.00           H0.      0
ATOM   1157  CA  GLU A  76      54.606  42.059  25.930  1.00  0.00           C0.      0
ATOM   1158  HA  GLU A  76      55.441  42.440  25.341  1.00  0.00           H0.      0
ATOM   1159  CB  GLU A  76      55.138  41.081  26.970  1.00  0.00           C0.      0
ATOM   1160  HB2 GLU A  76      55.878  41.569  27.604  1.00  0.00           H0.      0
ATOM   1161  HB3 GLU A  76      54.293  40.672  27.523  1.00  0.00           H0.      0
ATOM   1162  CG  GLU A  76      55.963  39.815  26.546  1.00  0.00           C0.      0
ATOM   1163  HG2 GLU A  76      55.422  38.871  26.602  1.00  0.00           H0.      0
ATOM   1164  HG3 GLU A  76      56.332  40.039  25.545  1.00  0.00           H0.      0
ATOM   1165  CD  GLU A  76      57.215  39.559  27.379  1.00  0.00           C0.      0
ATOM   1166  OE1 GLU A  76      58.349  39.748  26.884  1.00  0.00           O0.      0
ATOM   1167  OE2 GLU A  76      57.062  39.062  28.542  1.00  0.00           O0.      0
ATOM   1168  C   GLU A  76      53.664  41.225  25.022  1.00  0.00           C0.      0
ATOM   1169  O   GLU A  76      54.160  40.823  23.947  1.00  0.00           O0.      0
ATOM   1170  N   GLU A  77      52.414  40.992  25.305  1.00  0.00           N0.      0
ATOM   1171  H   GLU A  77      52.050  41.205  26.222  1.00  0.00           H0.      0
ATOM   1172  CA  GLU A  77      51.477  40.368  24.379  1.00  0.00           C0.      0
ATOM   1173  HA  GLU A  77      51.969  39.470  24.004  1.00  0.00           H0.      0
ATOM   1174  CB  GLU A  77      50.277  39.883  25.174  1.00  0.00           C0.      0
ATOM   1175  HB2 GLU A  77      49.772  40.751  25.596  1.00  0.00           H0.      0
ATOM   1176  HB3 GLU A  77      49.577  39.359  24.524  1.00  0.00           H0.      0
ATOM   1177  CG  GLU A  77      50.541  39.025  26.387  1.00  0.00           C0.      0
ATOM   1178  HG2 GLU A  77      51.090  39.653  27.088  1.00  0.00           H0.      0
ATOM   1179  HG3 GLU A  77      49.583  38.761  26.835  1.00  0.00           H0.      0
ATOM   1180  CD  GLU A  77      51.230  37.769  26.154  1.00  0.00           C0.      0
ATOM   1181  OE1 GLU A  77      52.054  37.372  27.016  1.00  0.00           O0.      0
ATOM   1182  OE2 GLU A  77      50.983  37.002  25.196  1.00  0.00           O0.      0
ATOM   1183  C   GLU A  77      51.125  41.260  23.193  1.00  0.00           C0.      0
ATOM   1184  O   GLU A  77      50.344  40.810  22.286  1.00  0.00           O0.      0
ATOM   1185  N   GLY A  78      51.523  42.493  23.120  1.00  0.00           N0.      0
ATOM   1186  H   GLY A  78      52.002  42.926  23.896  1.00  0.00           H0.      0
ATOM   1187  CA  GLY A  78      51.389  43.423  21.923  1.00  0.00           C0.      0
ATOM   1188  HA2 GLY A  78      52.238  44.107  21.930  1.00  0.00           H0.      0
ATOM   1189  HA3 GLY A  78      51.253  42.904  20.974  1.00  0.00           H0.      0
ATOM   1190  C   GLY A  78      50.220  44.399  21.999  1.00  0.00           C0.      0
ATOM   1191  O   GLY A  78      49.886  45.115  21.059  1.00  0.00           O0.      0
ATOM   1192  N   PHE A  79      49.563  44.581  23.189  1.00  0.00           N0.      0
ATOM   1193  H   PHE A  79      49.955  44.213  24.044  1.00  0.00           H0.      0
ATOM   1194  CA  PHE A  79      48.348  45.417  23.296  1.00  0.00           C0.      0
ATOM   1195  HA  PHE A  79      47.666  45.157  22.487  1.00  0.00           H0.      0
ATOM   1196  CB  PHE A  79      47.593  45.199  24.607  1.00  0.00           C0.      0
ATOM   1197  HB2 PHE A  79      48.321  45.015  25.397  1.00  0.00           H0.      0
ATOM   1198  HB3 PHE A  79      46.905  46.034  24.745  1.00  0.00           H0.      0
ATOM   1199  CG  PHE A  79      46.732  43.927  24.534  1.00  0.00           C0.      0
ATOM   1200  CD1 PHE A  79      47.394  42.693  24.773  1.00  0.00           C0.      0
ATOM   1201  HD1 PHE A  79      48.468  42.737  24.876  1.00  0.00           H0.      0
ATOM   1202  CE1 PHE A  79      46.696  41.545  24.436  1.00  0.00           C0.      0
ATOM   1203  HE1 PHE A  79      47.237  40.620  24.295  1.00  0.00           H0.      0
ATOM   1204  CZ  PHE A  79      45.334  41.538  24.160  1.00  0.00           C0.      0
ATOM   1205  HZ  PHE A  79      44.873  40.646  23.761  1.00  0.00           H0.      0
ATOM   1206  CE2 PHE A  79      44.664  42.796  24.178  1.00  0.00           C0.      0
ATOM   1207  HE2 PHE A  79      43.601  42.818  23.991  1.00  0.00           H0.      0
ATOM   1208  CD2 PHE A  79      45.346  43.976  24.373  1.00  0.00           C0.      0
ATOM   1209  HD2 PHE A  79      44.801  44.905  24.288  1.00  0.00           H0.      0
ATOM   1210  C   PHE A  79      48.747  46.896  23.169  1.00  0.00           C0.      0
ATOM   1211  O   PHE A  79      49.893  47.342  23.368  1.00  0.00           O0.      0
ATOM   1212  N   SER A  80      47.763  47.726  22.775  1.00  0.00           N0.      0
ATOM   1213  H   SER A  80      46.844  47.321  22.669  1.00  0.00           H0.      0
ATOM   1214  CA  SER A  80      47.782  49.257  22.693  1.00  0.00           C0.      0
ATOM   1215  HA  SER A  80      48.728  49.578  22.256  1.00  0.00           H0.      0
ATOM   1216  CB  SER A  80      46.665  49.687  21.754  1.00  0.00           C0.      0
ATOM   1217  HB2 SER A  80      46.899  49.113  20.858  1.00  0.00           H0.      0
ATOM   1218  HB3 SER A  80      45.728  49.369  22.212  1.00  0.00           H0.      0
ATOM   1219  OG  SER A  80      46.784  51.049  21.488  1.00  0.00           O0.      0
ATOM   1220  HG  SER A  80      46.158  51.222  20.781  1.00  0.00           H0.      0
ATOM   1221  C   SER A  80      47.703  49.876  24.146  1.00  0.00           C0.      0
ATOM   1222  O   SER A  80      46.677  50.486  24.421  1.00  0.00           O0.      0
ATOM   1223  N   VAL A  81      48.722  49.789  24.965  1.00  0.00           N0.      0
ATOM   1224  H   VAL A  81      49.533  49.394  24.511  1.00  0.00           H0.      0
ATOM   1225  CA  VAL A  81      48.620  50.045  26.486  1.00  0.00           C0.      0
ATOM   1226  HA  VAL A  81      47.567  50.071  26.765  1.00  0.00           H0.      0
ATOM   1227  CB  VAL A  81      49.356  48.926  27.240  1.00  0.00           C0.      0
ATOM   1228  HB  VAL A  81      50.423  49.003  27.033  1.00  0.00           H0.      0
ATOM   1229  CG1 VAL A  81      49.184  49.137  28.739  1.00  0.00           C0.      0
ATOM   1230 HG11 VAL A  81      49.701  48.376  29.323  1.00  0.00           H0.      0
ATOM   1231 HG12 VAL A  81      49.760  50.044  28.924  1.00  0.00           H0.      0
ATOM   1232 HG13 VAL A  81      48.176  49.218  29.146  1.00  0.00           H0.      0
ATOM   1233  CG2 VAL A  81      48.885  47.481  27.044  1.00  0.00           C0.      0
ATOM   1234 HG21 VAL A  81      49.345  46.775  27.735  1.00  0.00           H0.      0
ATOM   1235 HG22 VAL A  81      47.801  47.390  27.119  1.00  0.00           H0.      0
ATOM   1236 HG23 VAL A  81      49.294  47.168  26.084  1.00  0.00           H0.      0
ATOM   1237  C   VAL A  81      49.169  51.427  26.931  1.00  0.00           C0.      0
ATOM   1238  O   VAL A  81      50.256  51.842  26.516  1.00  0.00           O0.      0
ATOM   1239  N   THR A  82      48.381  52.055  27.787  1.00  0.00           N0.      0
ATOM   1240  H   THR A  82      47.600  51.476  28.062  1.00  0.00           H0.      0
ATOM   1241  CA  THR A  82      48.780  53.365  28.464  1.00  0.00           C0.      0
ATOM   1242  HA  THR A  82      49.771  53.683  28.140  1.00  0.00           H0.      0
ATOM   1243  CB  THR A  82      47.929  54.554  28.042  1.00  0.00           C0.      0
ATOM   1244  HB  THR A  82      48.199  55.437  28.622  1.00  0.00           H0.      0
ATOM   1245  CG2 THR A  82      47.902  54.845  26.509  1.00  0.00           C0.      0
ATOM   1246 HG21 THR A  82      47.312  55.728  26.261  1.00  0.00           H0.      0
ATOM   1247 HG22 THR A  82      48.887  55.006  26.071  1.00  0.00           H0.      0
ATOM   1248 HG23 THR A  82      47.553  53.924  26.042  1.00  0.00           H0.      0
ATOM   1249  OG1 THR A  82      46.556  54.177  28.212  1.00  0.00           O0.      0
ATOM   1250  HG1 THR A  82      46.505  53.410  27.636  1.00  0.00           H0.      0
ATOM   1251  C   THR A  82      48.703  53.245  30.012  1.00  0.00           C0.      0
ATOM   1252  O   THR A  82      47.797  52.573  30.573  1.00  0.00           O0.      0
ATOM   1253  N   SER A  83      49.636  53.960  30.732  1.00  0.00           N0.      0
ATOM   1254  H   SER A  83      50.320  54.488  30.209  1.00  0.00           H0.      0
ATOM   1255  CA  SER A  83      49.829  53.779  32.140  1.00  0.00           C0.      0
ATOM   1256  HA  SER A  83      49.068  53.169  32.625  1.00  0.00           H0.      0
ATOM   1257  CB  SER A  83      51.145  53.002  32.462  1.00  0.00           C0.      0
ATOM   1258  HB2 SER A  83      52.063  53.550  32.246  1.00  0.00           H0.      0
ATOM   1259  HB3 SER A  83      51.215  52.773  33.525  1.00  0.00           H0.      0
ATOM   1260  OG  SER A  83      51.229  51.867  31.609  1.00  0.00           O0.      0
ATOM   1261  HG  SER A  83      50.835  51.092  32.015  1.00  0.00           H0.      0
ATOM   1262  C   SER A  83      49.922  55.152  32.852  1.00  0.00           C0.      0
ATOM   1263  O   SER A  83      50.524  56.130  32.380  1.00  0.00           O0.      0
ATOM   1264  N   VAL A  84      49.374  55.227  34.069  1.00  0.00           N0.      0
ATOM   1265  H   VAL A  84      49.107  54.343  34.478  1.00  0.00           H0.      0
ATOM   1266  CA  VAL A  84      49.640  56.402  34.929  1.00  0.00           C0.      0
ATOM   1267  HA  VAL A  84      50.521  57.014  34.734  1.00  0.00           H0.      0
ATOM   1268  CB  VAL A  84      48.451  57.384  34.852  1.00  0.00           C0.      0
ATOM   1269  HB  VAL A  84      48.637  58.210  35.538  1.00  0.00           H0.      0
ATOM   1270  CG1 VAL A  84      48.246  58.000  33.482  1.00  0.00           C0.      0
ATOM   1271 HG11 VAL A  84      47.994  57.155  32.842  1.00  0.00           H0.      0
ATOM   1272 HG12 VAL A  84      47.481  58.753  33.671  1.00  0.00           H0.      0
ATOM   1273 HG13 VAL A  84      49.121  58.491  33.058  1.00  0.00           H0.      0
ATOM   1274  CG2 VAL A  84      47.114  56.781  35.267  1.00  0.00           C0.      0
ATOM   1275 HG21 VAL A  84      46.774  55.972  34.620  1.00  0.00           H0.      0
ATOM   1276 HG22 VAL A  84      47.295  56.265  36.210  1.00  0.00           H0.      0
ATOM   1277 HG23 VAL A  84      46.366  57.563  35.401  1.00  0.00           H0.      0
ATOM   1278  C   VAL A  84      49.840  55.925  36.385  1.00  0.00           C0.      0
ATOM   1279  O   VAL A  84      49.425  54.741  36.578  1.00  0.00           O0.      0
ATOM   1280  N   ASP A  85      50.274  56.760  37.305  1.00  0.00           N0.      0
ATOM   1281  H   ASP A  85      50.387  57.731  37.052  1.00  0.00           H0.      0
ATOM   1282  CA  ASP A  85      50.324  56.516  38.763  1.00  0.00           C0.      0
ATOM   1283  HA  ASP A  85      49.462  55.958  39.127  1.00  0.00           H0.      0
ATOM   1284  CB  ASP A  85      51.492  55.592  39.126  1.00  0.00           C0.      0
ATOM   1285  HB2 ASP A  85      51.808  54.968  38.291  1.00  0.00           H0.      0
ATOM   1286  HB3 ASP A  85      52.368  56.241  39.163  1.00  0.00           H0.      0
ATOM   1287  CG  ASP A  85      51.353  54.922  40.474  1.00  0.00           C0.      0
ATOM   1288  OD1 ASP A  85      51.643  53.684  40.546  1.00  0.00           O0.      0
ATOM   1289  OD2 ASP A  85      50.944  55.571  41.460  1.00  0.00           O0.      0
ATOM   1290  C   ASP A  85      50.449  57.881  39.489  1.00  0.00           C0.      0
ATOM   1291  O   ASP A  85      51.190  58.776  39.007  1.00  0.00           O0.      0
ATOM   1292  N   ALA A  86      49.863  58.173  40.650  1.00  0.00           N0.      0
ATOM   1293  H   ALA A  86      49.257  57.444  40.999  1.00  0.00           H0.      0
ATOM   1294  CA  ALA A  86      50.288  59.351  41.435  1.00  0.00           C0.      0
ATOM   1295  HA  ALA A  86      50.059  60.278  40.911  1.00  0.00           H0.      0
ATOM   1296  CB  ALA A  86      49.456  59.377  42.751  1.00  0.00           C0.      0
ATOM   1297  HB1 ALA A  86      48.406  59.603  42.562  1.00  0.00           H0.      0
ATOM   1298  HB2 ALA A  86      49.601  58.504  43.387  1.00  0.00           H0.      0
ATOM   1299  HB3 ALA A  86      49.737  60.220  43.382  1.00  0.00           H0.      0
ATOM   1300  C   ALA A  86      51.743  59.293  41.972  1.00  0.00           C0.      0
ATOM   1301  O   ALA A  86      52.405  60.232  42.217  1.00  0.00           O0.      0
ATOM   1302  N   SER A  87      52.324  58.135  42.263  1.00  0.00           N0.      0
ATOM   1303  H   SER A  87      51.898  57.265  41.977  1.00  0.00           H0.      0
ATOM   1304  CA  SER A  87      53.633  57.968  42.841  1.00  0.00           C0.      0
ATOM   1305  HA  SER A  87      53.747  58.772  43.568  1.00  0.00           H0.      0
ATOM   1306  CB  SER A  87      53.690  56.672  43.563  1.00  0.00           C0.      0
ATOM   1307  HB2 SER A  87      53.035  56.724  44.433  1.00  0.00           H0.      0
ATOM   1308  HB3 SER A  87      53.379  55.821  42.958  1.00  0.00           H0.      0
ATOM   1309  OG  SER A  87      55.052  56.381  43.961  1.00  0.00           O0.      0
ATOM   1310  HG  SER A  87      55.400  57.105  44.486  1.00  0.00           H0.      0
ATOM   1311  C   SER A  87      54.698  58.121  41.756  1.00  0.00           C0.      0
ATOM   1312  O   SER A  87      54.670  57.296  40.786  1.00  0.00           O0.      0
ATOM   1313  N   ASP A  88      55.463  59.187  41.894  1.00  0.00           N0.      0
ATOM   1314  H   ASP A  88      55.171  59.886  42.561  1.00  0.00           H0.      0
ATOM   1315  CA  ASP A  88      56.720  59.379  41.168  1.00  0.00           C0.      0
ATOM   1316  HA  ASP A  88      56.543  59.238  40.102  1.00  0.00           H0.      0
ATOM   1317  CB  ASP A  88      57.244  60.859  41.401  1.00  0.00           C0.      0
ATOM   1318  HB2 ASP A  88      58.081  61.057  40.731  1.00  0.00           H0.      0
ATOM   1319  HB3 ASP A  88      56.515  61.586  41.043  1.00  0.00           H0.      0
ATOM   1320  CG  ASP A  88      57.610  61.050  42.844  1.00  0.00           C0.      0
ATOM   1321  OD1 ASP A  88      58.824  61.320  43.049  1.00  0.00           O0.      0
ATOM   1322  OD2 ASP A  88      56.732  60.843  43.734  1.00  0.00           O0.      0
ATOM   1323  C   ASP A  88      57.801  58.335  41.491  1.00  0.00           C0.      0
ATOM   1324  O   ASP A  88      58.521  58.001  40.529  1.00  0.00           O0.      0
ATOM   1325  N   LYS A  89      57.896  57.870  42.730  1.00  0.00           N0.      0
ATOM   1326  H   LYS A  89      57.262  58.179  43.453  1.00  0.00           H0.      0
ATOM   1327  CA  LYS A  89      58.919  56.844  43.046  1.00  0.00           C0.      0
ATOM   1328  HA  LYS A  89      59.900  57.253  42.808  1.00  0.00           H0.      0
ATOM   1329  CB  LYS A  89      58.994  56.433  44.566  1.00  0.00           C0.      0
ATOM   1330  HB2 LYS A  89      58.151  55.830  44.902  1.00  0.00           H0.      0
ATOM   1331  HB3 LYS A  89      59.787  55.700  44.711  1.00  0.00           H0.      0
ATOM   1332  CG  LYS A  89      59.394  57.575  45.507  1.00  0.00           C0.      0
ATOM   1333  HG2 LYS A  89      58.625  58.348  45.484  1.00  0.00           H0.      0
ATOM   1334  HG3 LYS A  89      59.313  57.169  46.515  1.00  0.00           H0.      0
ATOM   1335  CD  LYS A  89      60.723  58.167  45.174  1.00  0.00           C0.      0
ATOM   1336  HD2 LYS A  89      61.451  57.426  44.844  1.00  0.00           H0.      0
ATOM   1337  HD3 LYS A  89      60.466  58.802  44.326  1.00  0.00           H0.      0
ATOM   1338  CE  LYS A  89      61.332  58.946  46.351  1.00  0.00           C0.      0
ATOM   1339  HE2 LYS A  89      60.615  59.640  46.790  1.00  0.00           H0.      0
ATOM   1340  HE3 LYS A  89      61.607  58.314  47.195  1.00  0.00           H0.      0
ATOM   1341  NZ  LYS A  89      62.526  59.755  45.922  1.00  0.00           N0.      0
ATOM   1342  HZ1 LYS A  89      63.272  59.110  45.703  1.00  0.00           H0.      0
ATOM   1343  HZ2 LYS A  89      62.247  60.304  45.121  1.00  0.00           H0.      0
ATOM   1344  HZ3 LYS A  89      62.766  60.574  46.463  1.00  0.00           H0.      0
ATOM   1345  C   LYS A  89      58.683  55.581  42.244  1.00  0.00           C0.      0
ATOM   1346  O   LYS A  89      59.571  54.889  41.675  1.00  0.00           O0.      0
ATOM   1347  N   MET A  90      57.438  55.085  42.308  1.00  0.00           N0.      0
ATOM   1348  H   MET A  90      56.745  55.538  42.885  1.00  0.00           H0.      0
ATOM   1349  CA  MET A  90      56.911  53.980  41.513  1.00  0.00           C0.      0
ATOM   1350  HA  MET A  90      57.469  53.078  41.761  1.00  0.00           H0.      0
ATOM   1351  CB  MET A  90      55.427  53.698  41.763  1.00  0.00           C0.      0
ATOM   1352  HB2 MET A  90      54.802  54.566  41.552  1.00  0.00           H0.      0
ATOM   1353  HB3 MET A  90      55.215  52.947  41.002  1.00  0.00           H0.      0
ATOM   1354  CG  MET A  90      55.238  53.073  43.162  1.00  0.00           C0.      0
ATOM   1355  HG2 MET A  90      55.670  53.694  43.947  1.00  0.00           H0.      0
ATOM   1356  HG3 MET A  90      54.181  52.890  43.354  1.00  0.00           H0.      0
ATOM   1357  SD  MET A  90      55.989  51.422  43.269  1.00  0.00           S0.      0
ATOM   1358  CE  MET A  90      55.640  50.953  44.955  1.00  0.00           C0.      0
ATOM   1359  HE1 MET A  90      56.415  50.355  45.434  1.00  0.00           H0.      0
ATOM   1360  HE2 MET A  90      55.596  51.906  45.482  1.00  0.00           H0.      0
ATOM   1361  HE3 MET A  90      54.692  50.422  45.041  1.00  0.00           H0.      0
ATOM   1362  C   MET A  90      57.212  54.151  39.974  1.00  0.00           C0.      0
ATOM   1363  O   MET A  90      57.678  53.181  39.326  1.00  0.00           O0.      0
ATOM   1364  N   LEU A  91      56.772  55.316  39.423  1.00  0.00           N0.      0
ATOM   1365  H   LEU A  91      56.207  55.933  39.988  1.00  0.00           H0.      0
ATOM   1366  CA  LEU A  91      56.782  55.583  37.955  1.00  0.00           C0.      0
ATOM   1367  HA  LEU A  91      56.208  54.766  37.517  1.00  0.00           H0.      0
ATOM   1368  CB  LEU A  91      56.064  56.932  37.688  1.00  0.00           C0.      0
ATOM   1369  HB2 LEU A  91      55.238  56.974  38.397  1.00  0.00           H0.      0
ATOM   1370  HB3 LEU A  91      56.730  57.760  37.933  1.00  0.00           H0.      0
ATOM   1371  CG  LEU A  91      55.462  57.078  36.278  1.00  0.00           C0.      0
ATOM   1372  HG  LEU A  91      56.078  56.600  35.517  1.00  0.00           H0.      0
ATOM   1373  CD1 LEU A  91      53.991  56.614  36.264  1.00  0.00           C0.      0
ATOM   1374 HD11 LEU A  91      53.902  55.637  36.739  1.00  0.00           H0.      0
ATOM   1375 HD12 LEU A  91      53.230  57.131  36.847  1.00  0.00           H0.      0
ATOM   1376 HD13 LEU A  91      53.576  56.648  35.257  1.00  0.00           H0.      0
ATOM   1377  CD2 LEU A  91      55.454  58.545  35.814  1.00  0.00           C0.      0
ATOM   1378 HD21 LEU A  91      56.485  58.883  35.709  1.00  0.00           H0.      0
ATOM   1379 HD22 LEU A  91      54.937  58.643  34.859  1.00  0.00           H0.      0
ATOM   1380 HD23 LEU A  91      54.937  59.172  36.540  1.00  0.00           H0.      0
ATOM   1381  C   LEU A  91      58.190  55.693  37.355  1.00  0.00           C0.      0
ATOM   1382  O   LEU A  91      58.392  55.324  36.183  1.00  0.00           O0.      0
ATOM   1383  N   LYS A  92      59.136  56.077  38.178  1.00  0.00           N0.      0
ATOM   1384  H   LYS A  92      58.813  56.442  39.063  1.00  0.00           H0.      0
ATOM   1385  CA  LYS A  92      60.511  56.026  37.887  1.00  0.00           C0.      0
ATOM   1386  HA  LYS A  92      60.716  56.799  37.146  1.00  0.00           H0.      0
ATOM   1387  CB  LYS A  92      61.256  56.435  39.145  1.00  0.00           C0.      0
ATOM   1388  HB2 LYS A  92      60.976  57.448  39.432  1.00  0.00           H0.      0
ATOM   1389  HB3 LYS A  92      60.928  55.894  40.032  1.00  0.00           H0.      0
ATOM   1390  CG  LYS A  92      62.770  56.323  38.961  1.00  0.00           C0.      0
ATOM   1391  HG2 LYS A  92      62.998  55.260  38.882  1.00  0.00           H0.      0
ATOM   1392  HG3 LYS A  92      63.140  56.850  38.081  1.00  0.00           H0.      0
ATOM   1393  CD  LYS A  92      63.457  56.708  40.244  1.00  0.00           C0.      0
ATOM   1394  HD2 LYS A  92      63.395  57.795  40.195  1.00  0.00           H0.      0
ATOM   1395  HD3 LYS A  92      62.944  56.174  41.044  1.00  0.00           H0.      0
ATOM   1396  CE  LYS A  92      64.880  56.197  40.211  1.00  0.00           C0.      0
ATOM   1397  HE2 LYS A  92      64.933  55.142  39.945  1.00  0.00           H0.      0
ATOM   1398  HE3 LYS A  92      65.370  56.797  39.444  1.00  0.00           H0.      0
ATOM   1399  NZ  LYS A  92      65.610  56.372  41.473  1.00  0.00           N0.      0
ATOM   1400  HZ1 LYS A  92      65.770  57.361  41.605  1.00  0.00           H0.      0
ATOM   1401  HZ2 LYS A  92      65.161  56.093  42.334  1.00  0.00           H0.      0
ATOM   1402  HZ3 LYS A  92      66.513  55.919  41.467  1.00  0.00           H0.      0
ATOM   1403  C   LYS A  92      60.948  54.668  37.360  1.00  0.00           C0.      0
ATOM   1404  O   LYS A  92      61.451  54.505  36.230  1.00  0.00           O0.      0
ATOM   1405  N   TYR A  93      60.707  53.631  38.182  1.00  0.00           N0.      0
ATOM   1406  H   TYR A  93      60.447  53.864  39.130  1.00  0.00           H0.      0
ATOM   1407  CA  TYR A  93      61.138  52.269  37.755  1.00  0.00           C0.      0
ATOM   1408  HA  TYR A  93      62.169  52.354  37.412  1.00  0.00           H0.      0
ATOM   1409  CB  TYR A  93      61.168  51.422  39.017  1.00  0.00           C0.      0
ATOM   1410  HB2 TYR A  93      60.124  51.336  39.318  1.00  0.00           H0.      0
ATOM   1411  HB3 TYR A  93      61.415  50.390  38.767  1.00  0.00           H0.      0
ATOM   1412  CG  TYR A  93      62.005  52.037  40.121  1.00  0.00           C0.      0
ATOM   1413  CD1 TYR A  93      63.432  52.296  39.941  1.00  0.00           C0.      0
ATOM   1414  HD1 TYR A  93      63.957  51.841  39.114  1.00  0.00           H0.      0
ATOM   1415  CE1 TYR A  93      64.021  52.988  41.009  1.00  0.00           C0.      0
ATOM   1416  HE1 TYR A  93      65.092  53.123  41.010  1.00  0.00           H0.      0
ATOM   1417  CZ  TYR A  93      63.292  53.413  42.140  1.00  0.00           C0.      0
ATOM   1418  OH  TYR A  93      63.952  54.216  43.007  1.00  0.00           O0.      0
ATOM   1419  HH  TYR A  93      63.376  54.427  43.745  1.00  0.00           H0.      0
ATOM   1420  CE2 TYR A  93      61.928  53.079  42.323  1.00  0.00           C0.      0
ATOM   1421  HE2 TYR A  93      61.388  53.429  43.190  1.00  0.00           H0.      0
ATOM   1422  CD2 TYR A  93      61.278  52.387  41.292  1.00  0.00           C0.      0
ATOM   1423  HD2 TYR A  93      60.232  52.166  41.449  1.00  0.00           H0.      0
ATOM   1424  C   TYR A  93      60.329  51.686  36.611  1.00  0.00           C0.      0
ATOM   1425  O   TYR A  93      60.834  50.824  35.918  1.00  0.00           O0.      0
ATOM   1426  N   ALA A  94      59.130  52.166  36.343  1.00  0.00           N0.      0
ATOM   1427  H   ALA A  94      58.690  52.948  36.807  1.00  0.00           H0.      0
ATOM   1428  CA  ALA A  94      58.430  51.835  35.140  1.00  0.00           C0.      0
ATOM   1429  HA  ALA A  94      58.413  50.759  34.964  1.00  0.00           H0.      0
ATOM   1430  CB  ALA A  94      56.960  52.237  35.309  1.00  0.00           C0.      0
ATOM   1431  HB1 ALA A  94      56.448  51.886  34.412  1.00  0.00           H0.      0
ATOM   1432  HB2 ALA A  94      56.499  51.774  36.181  1.00  0.00           H0.      0
ATOM   1433  HB3 ALA A  94      56.947  53.314  35.478  1.00  0.00           H0.      0
ATOM   1434  C   ALA A  94      59.044  52.521  33.913  1.00  0.00           C0.      0
ATOM   1435  O   ALA A  94      59.265  51.784  32.942  1.00  0.00           O0.      0
ATOM   1436  N   LEU A  95      59.402  53.834  33.995  1.00  0.00           N0.      0
ATOM   1437  H   LEU A  95      59.191  54.387  34.813  1.00  0.00           H0.      0
ATOM   1438  CA  LEU A  95      60.066  54.492  32.939  1.00  0.00           C0.      0
ATOM   1439  HA  LEU A  95      59.459  54.424  32.036  1.00  0.00           H0.      0
ATOM   1440  CB  LEU A  95      60.262  55.910  33.325  1.00  0.00           C0.      0
ATOM   1441  HB2 LEU A  95      60.767  56.015  34.285  1.00  0.00           H0.      0
ATOM   1442  HB3 LEU A  95      61.001  56.385  32.678  1.00  0.00           H0.      0
ATOM   1443  CG  LEU A  95      59.013  56.730  33.375  1.00  0.00           C0.      0
ATOM   1444  HG  LEU A  95      58.154  56.193  33.775  1.00  0.00           H0.      0
ATOM   1445  CD1 LEU A  95      58.993  58.074  34.079  1.00  0.00           C0.      0
ATOM   1446 HD11 LEU A  95      59.523  58.887  33.584  1.00  0.00           H0.      0
ATOM   1447 HD12 LEU A  95      57.949  58.363  34.195  1.00  0.00           H0.      0
ATOM   1448 HD13 LEU A  95      59.506  57.995  35.037  1.00  0.00           H0.      0
ATOM   1449  CD2 LEU A  95      58.602  57.011  31.925  1.00  0.00           C0.      0
ATOM   1450 HD21 LEU A  95      59.337  57.681  31.478  1.00  0.00           H0.      0
ATOM   1451 HD22 LEU A  95      58.436  56.059  31.422  1.00  0.00           H0.      0
ATOM   1452 HD23 LEU A  95      57.638  57.507  31.820  1.00  0.00           H0.      0
ATOM   1453  C   LEU A  95      61.417  53.830  32.734  1.00  0.00           C0.      0
ATOM   1454  O   LEU A  95      61.703  53.528  31.573  1.00  0.00           O0.      0
ATOM   1455  N   LYS A  96      62.188  53.574  33.785  1.00  0.00           N0.      0
ATOM   1456  H   LYS A  96      61.888  53.762  34.731  1.00  0.00           H0.      0
ATOM   1457  CA  LYS A  96      63.452  52.835  33.677  1.00  0.00           C0.      0
ATOM   1458  HA  LYS A  96      64.006  53.455  32.973  1.00  0.00           H0.      0
ATOM   1459  CB  LYS A  96      64.018  52.624  35.051  1.00  0.00           C0.      0
ATOM   1460  HB2 LYS A  96      63.968  53.527  35.659  1.00  0.00           H0.      0
ATOM   1461  HB3 LYS A  96      63.448  51.839  35.547  1.00  0.00           H0.      0
ATOM   1462  CG  LYS A  96      65.439  52.299  34.817  1.00  0.00           C0.      0
ATOM   1463  HG2 LYS A  96      65.513  51.291  34.410  1.00  0.00           H0.      0
ATOM   1464  HG3 LYS A  96      65.882  53.056  34.170  1.00  0.00           H0.      0
ATOM   1465  CD  LYS A  96      66.434  52.270  36.033  1.00  0.00           C0.      0
ATOM   1466  HD2 LYS A  96      66.625  53.266  36.432  1.00  0.00           H0.      0
ATOM   1467  HD3 LYS A  96      66.029  51.639  36.823  1.00  0.00           H0.      0
ATOM   1468  CE  LYS A  96      67.753  51.823  35.391  1.00  0.00           C0.      0
ATOM   1469  HE2 LYS A  96      67.707  50.756  35.173  1.00  0.00           H0.      0
ATOM   1470  HE3 LYS A  96      67.877  52.328  34.433  1.00  0.00           H0.      0
ATOM   1471  NZ  LYS A  96      68.919  52.139  36.270  1.00  0.00           N0.      0
ATOM   1472  HZ1 LYS A  96      69.791  51.891  35.825  1.00  0.00           H0.      0
ATOM   1473  HZ2 LYS A  96      69.039  53.118  36.490  1.00  0.00           H0.      0
ATOM   1474  HZ3 LYS A  96      68.886  51.506  37.056  1.00  0.00           H0.      0
ATOM   1475  C   LYS A  96      63.329  51.452  32.926  1.00  0.00           C0.      0
ATOM   1476  O   LYS A  96      64.152  51.205  32.048  1.00  0.00           O0.      0
ATOM   1477  N   GLU A  97      62.356  50.678  33.272  1.00  0.00           N0.      0
ATOM   1478  H   GLU A  97      61.545  51.088  33.714  1.00  0.00           H0.      0
ATOM   1479  CA  GLU A  97      62.270  49.328  32.714  1.00  0.00           C0.      0
ATOM   1480  HA  GLU A  97      63.283  48.927  32.680  1.00  0.00           H0.      0
ATOM   1481  CB  GLU A  97      61.478  48.391  33.557  1.00  0.00           C0.      0
ATOM   1482  HB2 GLU A  97      61.974  48.355  34.527  1.00  0.00           H0.      0
ATOM   1483  HB3 GLU A  97      60.501  48.874  33.583  1.00  0.00           H0.      0
ATOM   1484  CG  GLU A  97      61.311  47.005  32.957  1.00  0.00           C0.      0
ATOM   1485  HG2 GLU A  97      60.390  46.513  33.269  1.00  0.00           H0.      0
ATOM   1486  HG3 GLU A  97      60.917  47.072  31.943  1.00  0.00           H0.      0
ATOM   1487  CD  GLU A  97      62.599  46.140  32.968  1.00  0.00           C0.      0
ATOM   1488  OE1 GLU A  97      63.664  46.712  33.414  1.00  0.00           O0.      0
ATOM   1489  OE2 GLU A  97      62.573  44.918  32.624  1.00  0.00           O0.      0
ATOM   1490  C   GLU A  97      61.787  49.351  31.276  1.00  0.00           C0.      0
ATOM   1491  O   GLU A  97      62.248  48.586  30.400  1.00  0.00           O0.      0
ATOM   1492  N   ARG A  98      60.877  50.277  30.938  1.00  0.00           N0.      0
ATOM   1493  H   ARG A  98      60.305  50.775  31.606  1.00  0.00           H0.      0
ATOM   1494  CA  ARG A  98      60.456  50.544  29.517  1.00  0.00           C0.      0
ATOM   1495  HA  ARG A  98      60.020  49.645  29.081  1.00  0.00           H0.      0
ATOM   1496  CB  ARG A  98      59.394  51.644  29.423  1.00  0.00           C0.      0
ATOM   1497  HB2 ARG A  98      58.562  51.271  30.020  1.00  0.00           H0.      0
ATOM   1498  HB3 ARG A  98      59.708  52.599  29.844  1.00  0.00           H0.      0
ATOM   1499  CG  ARG A  98      58.933  51.933  27.916  1.00  0.00           C0.      0
ATOM   1500  HG2 ARG A  98      59.848  52.010  27.328  1.00  0.00           H0.      0
ATOM   1501  HG3 ARG A  98      58.312  51.137  27.506  1.00  0.00           H0.      0
ATOM   1502  CD  ARG A  98      58.088  53.180  27.732  1.00  0.00           C0.      0
ATOM   1503  HD2 ARG A  98      57.783  53.228  26.686  1.00  0.00           H0.      0
ATOM   1504  HD3 ARG A  98      57.262  52.992  28.417  1.00  0.00           H0.      0
ATOM   1505  NE  ARG A  98      58.774  54.458  28.085  1.00  0.00           N0.      0
ATOM   1506  HE  ARG A  98      59.648  54.468  28.592  1.00  0.00           H0.      0
ATOM   1507  CZ  ARG A  98      58.287  55.697  27.864  1.00  0.00           C0.      0
ATOM   1508  NH1 ARG A  98      57.182  55.984  27.318  1.00  0.00           N0.      0
ATOM   1509 HH11 ARG A  98      56.656  55.250  26.864  1.00  0.00           H0.      0
ATOM   1510 HH12 ARG A  98      57.029  56.975  27.198  1.00  0.00           H0.      0
ATOM   1511  NH2 ARG A  98      58.981  56.702  28.292  1.00  0.00           N0.      0
ATOM   1512 HH21 ARG A  98      59.838  56.558  28.806  1.00  0.00           H0.      0
ATOM   1513 HH22 ARG A  98      58.463  57.566  28.362  1.00  0.00           H0.      0
ATOM   1514  C   ARG A  98      61.664  50.991  28.695  1.00  0.00           C0.      0
ATOM   1515  O   ARG A  98      61.826  50.462  27.621  1.00  0.00           O0.      0
ATOM   1516  N   TRP A  99      62.575  51.819  29.283  1.00  0.00           N0.      0
ATOM   1517  H   TRP A  99      62.259  52.216  30.157  1.00  0.00           H0.      0
ATOM   1518  CA  TRP A  99      63.824  52.430  28.733  1.00  0.00           C0.      0
ATOM   1519  HA  TRP A  99      63.486  52.914  27.817  1.00  0.00           H0.      0
ATOM   1520  CB  TRP A  99      64.333  53.541  29.567  1.00  0.00           C0.      0
ATOM   1521  HB2 TRP A  99      63.614  54.355  29.667  1.00  0.00           H0.      0
ATOM   1522  HB3 TRP A  99      64.599  53.093  30.525  1.00  0.00           H0.      0
ATOM   1523  CG  TRP A  99      65.532  54.296  29.038  1.00  0.00           C0.      0
ATOM   1524  CD1 TRP A  99      66.852  53.846  29.105  1.00  0.00           C0.      0
ATOM   1525  HD1 TRP A  99      67.126  52.860  29.450  1.00  0.00           H0.      0
ATOM   1526  NE1 TRP A  99      67.631  54.754  28.377  1.00  0.00           N0.      0
ATOM   1527  HE1 TRP A  99      68.633  54.645  28.318  1.00  0.00           H0.      0
ATOM   1528  CE2 TRP A  99      66.903  55.896  28.007  1.00  0.00           C0.      0
ATOM   1529  CZ2 TRP A  99      67.220  57.145  27.439  1.00  0.00           C0.      0
ATOM   1530  HZ2 TRP A  99      68.221  57.315  27.069  1.00  0.00           H0.      0
ATOM   1531  CH2 TRP A  99      66.235  58.132  27.298  1.00  0.00           C0.      0
ATOM   1532  HH2 TRP A  99      66.448  59.140  26.975  1.00  0.00           H0.      0
ATOM   1533  CZ3 TRP A  99      64.927  57.869  27.702  1.00  0.00           C0.      0
ATOM   1534  HZ3 TRP A  99      64.243  58.704  27.740  1.00  0.00           H0.      0
ATOM   1535  CE3 TRP A  99      64.565  56.612  28.219  1.00  0.00           C0.      0
ATOM   1536  HE3 TRP A  99      63.538  56.500  28.533  1.00  0.00           H0.      0
ATOM   1537  CD2 TRP A  99      65.555  55.668  28.454  1.00  0.00           C0.      0
ATOM   1538  C   TRP A  99      64.914  51.422  28.545  1.00  0.00           C0.      0
ATOM   1539  O   TRP A  99      65.658  51.490  27.576  1.00  0.00           O0.      0
ATOM   1540  N   ASN A 100      64.966  50.328  29.364  1.00  0.00           N0.      0
ATOM   1541  H   ASN A 100      64.341  50.159  30.139  1.00  0.00           H0.      0
ATOM   1542  CA  ASN A 100      65.934  49.260  29.186  1.00  0.00           C0.      0
ATOM   1543  HA  ASN A 100      66.888  49.718  28.925  1.00  0.00           H0.      0
ATOM   1544  CB  ASN A 100      65.897  48.313  30.375  1.00  0.00           C0.      0
ATOM   1545  HB2 ASN A 100      64.847  48.115  30.588  1.00  0.00           H0.      0
ATOM   1546  HB3 ASN A 100      66.511  47.424  30.231  1.00  0.00           H0.      0
ATOM   1547  CG  ASN A 100      66.404  48.982  31.717  1.00  0.00           C0.      0
ATOM   1548  OD1 ASN A 100      67.088  49.970  31.714  1.00  0.00           O0.      0
ATOM   1549  ND2 ASN A 100      65.865  48.548  32.813  1.00  0.00           N0.      0
ATOM   1550 HD21 ASN A 100      66.320  48.938  33.626  1.00  0.00           H0.      0
ATOM   1551 HD22 ASN A 100      65.266  47.736  32.838  1.00  0.00           H0.      0
ATOM   1552  C   ASN A 100      65.717  48.453  27.846  1.00  0.00           C0.      0
ATOM   1553  O   ASN A 100      66.696  48.061  27.239  1.00  0.00           O0.      0
ATOM   1554  N   ARG A 101      64.401  48.277  27.531  1.00  0.00           N0.      0
ATOM   1555  H   ARG A 101      63.677  48.646  28.130  1.00  0.00           H0.      0
ATOM   1556  CA  ARG A 101      63.970  47.416  26.360  1.00  0.00           C0.      0
ATOM   1557  HA  ARG A 101      64.849  47.013  25.857  1.00  0.00           H0.      0
ATOM   1558  CB  ARG A 101      63.179  46.169  26.817  1.00  0.00           C0.      0
ATOM   1559  HB2 ARG A 101      63.308  45.352  26.108  1.00  0.00           H0.      0
ATOM   1560  HB3 ARG A 101      63.700  45.751  27.679  1.00  0.00           H0.      0
ATOM   1561  CG  ARG A 101      61.680  46.336  27.146  1.00  0.00           C0.      0
ATOM   1562  HG2 ARG A 101      61.630  47.276  27.696  1.00  0.00           H0.      0
ATOM   1563  HG3 ARG A 101      61.148  46.236  26.200  1.00  0.00           H0.      0
ATOM   1564  CD  ARG A 101      61.100  45.231  28.145  1.00  0.00           C0.      0
ATOM   1565  HD2 ARG A 101      61.760  45.146  29.008  1.00  0.00           H0.      0
ATOM   1566  HD3 ARG A 101      60.108  45.562  28.451  1.00  0.00           H0.      0
ATOM   1567  NE  ARG A 101      60.996  43.912  27.411  1.00  0.00           N0.      0
ATOM   1568  HE  ARG A 101      61.259  43.863  26.438  1.00  0.00           H0.      0
ATOM   1569  CZ  ARG A 101      60.322  42.843  27.728  1.00  0.00           C0.      0
ATOM   1570  NH1 ARG A 101      60.007  42.609  28.983  1.00  0.00           N0.      0
ATOM   1571 HH11 ARG A 101      60.288  43.236  29.724  1.00  0.00           H0.      0
ATOM   1572 HH12 ARG A 101      59.597  41.735  29.280  1.00  0.00           H0.      0
ATOM   1573  NH2 ARG A 101      60.084  41.860  26.910  1.00  0.00           N0.      0
ATOM   1574 HH21 ARG A 101      60.274  42.059  25.938  1.00  0.00           H0.      0
ATOM   1575 HH22 ARG A 101      59.402  41.156  27.155  1.00  0.00           H0.      0
ATOM   1576  C   ARG A 101      63.222  48.216  25.243  1.00  0.00           C0.      0
ATOM   1577  O   ARG A 101      62.530  47.667  24.432  1.00  0.00           O0.      0
ATOM   1578  N   ARG A 102      63.348  49.581  25.204  1.00  0.00           N0.      0
ATOM   1579  H   ARG A 102      64.063  50.006  25.777  1.00  0.00           H0.      0
ATOM   1580  CA  ARG A 102      62.609  50.415  24.238  1.00  0.00           C0.      0
ATOM   1581  HA  ARG A 102      61.563  50.253  24.500  1.00  0.00           H0.      0
ATOM   1582  CB  ARG A 102      62.937  51.906  24.574  1.00  0.00           C0.      0
ATOM   1583  HB2 ARG A 102      62.335  52.604  23.992  1.00  0.00           H0.      0
ATOM   1584  HB3 ARG A 102      62.714  52.237  25.588  1.00  0.00           H0.      0
ATOM   1585  CG  ARG A 102      64.358  52.347  24.199  1.00  0.00           C0.      0
ATOM   1586  HG2 ARG A 102      65.106  51.855  24.820  1.00  0.00           H0.      0
ATOM   1587  HG3 ARG A 102      64.512  52.217  23.127  1.00  0.00           H0.      0
ATOM   1588  CD  ARG A 102      64.526  53.878  24.555  1.00  0.00           C0.      0
ATOM   1589  HD2 ARG A 102      63.842  54.323  23.832  1.00  0.00           H0.      0
ATOM   1590  HD3 ARG A 102      64.083  54.058  25.534  1.00  0.00           H0.      0
ATOM   1591  NE  ARG A 102      65.921  54.476  24.459  1.00  0.00           N0.      0
ATOM   1592  HE  ARG A 102      66.665  53.793  24.462  1.00  0.00           H0.      0
ATOM   1593  CZ  ARG A 102      66.222  55.748  24.516  1.00  0.00           C0.      0
ATOM   1594  NH1 ARG A 102      65.314  56.632  24.708  1.00  0.00           N0.      0
ATOM   1595 HH11 ARG A 102      64.361  56.379  24.928  1.00  0.00           H0.      0
ATOM   1596 HH12 ARG A 102      65.614  57.594  24.775  1.00  0.00           H0.      0
ATOM   1597  NH2 ARG A 102      67.428  56.188  24.221  1.00  0.00           N0.      0
ATOM   1598 HH21 ARG A 102      68.162  55.671  23.758  1.00  0.00           H0.      0
ATOM   1599 HH22 ARG A 102      67.461  57.196  24.185  1.00  0.00           H0.      0
ATOM   1600  C   ARG A 102      62.770  50.222  22.767  1.00  0.00           C0.      0
ATOM   1601  O   ARG A 102      62.179  50.920  21.960  1.00  0.00           O0.      0
ATOM   1602  N   LYS A 103      63.613  49.215  22.316  1.00  0.00           N0.      0
ATOM   1603  H   LYS A 103      63.915  48.490  22.950  1.00  0.00           H0.      0
ATOM   1604  CA  LYS A 103      63.732  48.801  20.884  1.00  0.00           C0.      0
ATOM   1605  HA  LYS A 103      63.142  49.378  20.172  1.00  0.00           H0.      0
ATOM   1606  CB  LYS A 103      65.226  48.997  20.493  1.00  0.00           C0.      0
ATOM   1607  HB2 LYS A 103      65.965  48.428  21.057  1.00  0.00           H0.      0
ATOM   1608  HB3 LYS A 103      65.293  48.649  19.462  1.00  0.00           H0.      0
ATOM   1609  CG  LYS A 103      65.766  50.433  20.470  1.00  0.00           C0.      0
ATOM   1610  HG2 LYS A 103      65.669  50.994  21.400  1.00  0.00           H0.      0
ATOM   1611  HG3 LYS A 103      66.814  50.479  20.174  1.00  0.00           H0.      0
ATOM   1612  CD  LYS A 103      65.107  51.300  19.361  1.00  0.00           C0.      0
ATOM   1613  HD2 LYS A 103      65.117  50.718  18.439  1.00  0.00           H0.      0
ATOM   1614  HD3 LYS A 103      64.048  51.408  19.597  1.00  0.00           H0.      0
ATOM   1615  CE  LYS A 103      65.843  52.655  19.236  1.00  0.00           C0.      0
ATOM   1616  HE2 LYS A 103      66.912  52.479  19.117  1.00  0.00           H0.      0
ATOM   1617  HE3 LYS A 103      65.508  53.233  18.375  1.00  0.00           H0.      0
ATOM   1618  NZ  LYS A 103      65.668  53.488  20.511  1.00  0.00           N0.      0
ATOM   1619  HZ1 LYS A 103      64.718  53.405  20.843  1.00  0.00           H0.      0
ATOM   1620  HZ2 LYS A 103      66.284  53.192  21.255  1.00  0.00           H0.      0
ATOM   1621  HZ3 LYS A 103      65.884  54.465  20.373  1.00  0.00           H0.      0
ATOM   1622  C   LYS A 103      63.100  47.421  20.625  1.00  0.00           C0.      0
ATOM   1623  O   LYS A 103      63.234  46.905  19.491  1.00  0.00           O0.      0
ATOM   1624  N   GLU A 104      62.376  46.832  21.619  1.00  0.00           N0.      0
ATOM   1625  H   GLU A 104      62.409  47.302  22.513  1.00  0.00           H0.      0
ATOM   1626  CA  GLU A 104      61.217  46.037  21.336  1.00  0.00           C0.      0
ATOM   1627  HA  GLU A 104      61.581  45.394  20.534  1.00  0.00           H0.      0
ATOM   1628  CB  GLU A 104      60.950  45.075  22.513  1.00  0.00           C0.      0
ATOM   1629  HB2 GLU A 104      60.713  45.612  23.432  1.00  0.00           H0.      0
ATOM   1630  HB3 GLU A 104      60.151  44.371  22.281  1.00  0.00           H0.      0
ATOM   1631  CG  GLU A 104      62.187  44.226  22.892  1.00  0.00           C0.      0
ATOM   1632  HG2 GLU A 104      62.337  43.459  22.133  1.00  0.00           H0.      0
ATOM   1633  HG3 GLU A 104      63.109  44.804  22.952  1.00  0.00           H0.      0
ATOM   1634  CD  GLU A 104      62.053  43.427  24.201  1.00  0.00           C0.      0
ATOM   1635  OE1 GLU A 104      60.894  43.098  24.569  1.00  0.00           O0.      0
ATOM   1636  OE2 GLU A 104      63.075  43.049  24.774  1.00  0.00           O0.      0
ATOM   1637  C   GLU A 104      59.943  46.847  21.024  1.00  0.00           C0.      0
ATOM   1638  O   GLU A 104      59.453  47.637  21.877  1.00  0.00           O0.      0
ATOM   1639  N   PRO A 105      59.368  46.699  19.805  1.00  0.00           N0.      0
ATOM   1640  CD  PRO A 105      59.707  45.610  18.912  1.00  0.00           C0.      0
ATOM   1641  HD2 PRO A 105      59.236  44.714  19.316  1.00  0.00           H0.      0
ATOM   1642  HD3 PRO A 105      60.779  45.496  18.751  1.00  0.00           H0.      0
ATOM   1643  CG  PRO A 105      59.223  46.073  17.529  1.00  0.00           C0.      0
ATOM   1644  HG2 PRO A 105      58.936  45.193  16.953  1.00  0.00           H0.      0
ATOM   1645  HG3 PRO A 105      59.956  46.673  16.989  1.00  0.00           H0.      0
ATOM   1646  CB  PRO A 105      58.061  46.881  17.931  1.00  0.00           C0.      0
ATOM   1647  HB2 PRO A 105      57.228  46.207  18.133  1.00  0.00           H0.      0
ATOM   1648  HB3 PRO A 105      57.768  47.551  17.123  1.00  0.00           H0.      0
ATOM   1649  CA  PRO A 105      58.349  47.555  19.227  1.00  0.00           C0.      0
ATOM   1650  HA  PRO A 105      58.754  48.525  18.941  1.00  0.00           H0.      0
ATOM   1651  C   PRO A 105      57.067  47.896  20.026  1.00  0.00           C0.      0
ATOM   1652  O   PRO A 105      56.471  48.986  19.816  1.00  0.00           O0.      0
ATOM   1653  N   ALA A 106      56.669  47.082  21.017  1.00  0.00           N0.      0
ATOM   1654  H   ALA A 106      57.246  46.301  21.295  1.00  0.00           H0.      0
ATOM   1655  CA  ALA A 106      55.507  47.469  21.853  1.00  0.00           C0.      0
ATOM   1656  HA  ALA A 106      54.757  47.987  21.254  1.00  0.00           H0.      0
ATOM   1657  CB  ALA A 106      54.921  46.148  22.345  1.00  0.00           C0.      0
ATOM   1658  HB1 ALA A 106      53.884  46.269  22.657  1.00  0.00           H0.      0
ATOM   1659  HB2 ALA A 106      54.915  45.433  21.523  1.00  0.00           H0.      0
ATOM   1660  HB3 ALA A 106      55.530  45.772  23.167  1.00  0.00           H0.      0
ATOM   1661  C   ALA A 106      55.839  48.345  23.026  1.00  0.00           C0.      0
ATOM   1662  O   ALA A 106      55.021  49.263  23.374  1.00  0.00           O0.      0
ATOM   1663  N   PHE A 107      57.035  48.190  23.620  1.00  0.00           N0.      0
ATOM   1664  H   PHE A 107      57.697  47.550  23.205  1.00  0.00           H0.      0
ATOM   1665  CA  PHE A 107      57.642  49.047  24.679  1.00  0.00           C0.      0
ATOM   1666  HA  PHE A 107      56.849  49.119  25.424  1.00  0.00           H0.      0
ATOM   1667  CB  PHE A 107      58.799  48.371  25.394  1.00  0.00           C0.      0
ATOM   1668  HB2 PHE A 107      59.713  48.253  24.812  1.00  0.00           H0.      0
ATOM   1669  HB3 PHE A 107      58.979  48.952  26.298  1.00  0.00           H0.      0
ATOM   1670  CG  PHE A 107      58.333  47.085  25.998  1.00  0.00           C0.      0
ATOM   1671  CD1 PHE A 107      58.325  45.861  25.258  1.00  0.00           C0.      0
ATOM   1672  HD1 PHE A 107      58.695  45.947  24.248  1.00  0.00           H0.      0
ATOM   1673  CE1 PHE A 107      57.915  44.636  25.820  1.00  0.00           C0.      0
ATOM   1674  HE1 PHE A 107      57.983  43.702  25.283  1.00  0.00           H0.      0
ATOM   1675  CZ  PHE A 107      57.698  44.602  27.233  1.00  0.00           C0.      0
ATOM   1676  HZ  PHE A 107      57.474  43.652  27.694  1.00  0.00           H0.      0
ATOM   1677  CE2 PHE A 107      57.674  45.809  28.022  1.00  0.00           C0.      0
ATOM   1678  HE2 PHE A 107      57.463  45.673  29.073  1.00  0.00           H0.      0
ATOM   1679  CD2 PHE A 107      58.035  47.041  27.398  1.00  0.00           C0.      0
ATOM   1680  HD2 PHE A 107      58.102  47.881  28.073  1.00  0.00           H0.      0
ATOM   1681  C   PHE A 107      58.097  50.432  24.176  1.00  0.00           C0.      0
ATOM   1682  O   PHE A 107      58.172  51.460  24.839  1.00  0.00           O0.      0
ATOM   1683  N   ASP A 108      58.455  50.400  22.917  1.00  0.00           N0.      0
ATOM   1684  H   ASP A 108      58.561  49.511  22.450  1.00  0.00           H0.      0
ATOM   1685  CA  ASP A 108      58.685  51.622  22.097  1.00  0.00           C0.      0
ATOM   1686  HA  ASP A 108      59.507  52.191  22.532  1.00  0.00           H0.      0
ATOM   1687  CB  ASP A 108      59.045  51.121  20.645  1.00  0.00           C0.      0
ATOM   1688  HB2 ASP A 108      59.667  50.235  20.771  1.00  0.00           H0.      0
ATOM   1689  HB3 ASP A 108      58.134  50.703  20.219  1.00  0.00           H0.      0
ATOM   1690  CG  ASP A 108      59.598  52.242  19.733  1.00  0.00           C0.      0
ATOM   1691  OD1 ASP A 108      59.650  51.976  18.498  1.00  0.00           O0.      0
ATOM   1692  OD2 ASP A 108      60.110  53.274  20.263  1.00  0.00           O0.      0
ATOM   1693  C   ASP A 108      57.528  52.633  22.030  1.00  0.00           C0.      0
ATOM   1694  O   ASP A 108      57.719  53.814  22.247  1.00  0.00           O0.      0
ATOM   1695  N   LYS A 109      56.246  52.047  21.902  1.00  0.00           N0.      0
ATOM   1696  H   LYS A 109      56.272  51.050  21.741  1.00  0.00           H0.      0
ATOM   1697  CA  LYS A 109      54.958  52.776  21.740  1.00  0.00           C0.      0
ATOM   1698  HA  LYS A 109      55.070  53.795  21.368  1.00  0.00           H0.      0
ATOM   1699  CB  LYS A 109      54.029  52.041  20.700  1.00  0.00           C0.      0
ATOM   1700  HB2 LYS A 109      53.943  50.980  20.934  1.00  0.00           H0.      0
ATOM   1701  HB3 LYS A 109      53.038  52.485  20.608  1.00  0.00           H0.      0
ATOM   1702  CG  LYS A 109      54.683  51.956  19.383  1.00  0.00           C0.      0
ATOM   1703  HG2 LYS A 109      55.048  52.890  18.956  1.00  0.00           H0.      0
ATOM   1704  HG3 LYS A 109      55.622  51.454  19.614  1.00  0.00           H0.      0
ATOM   1705  CD  LYS A 109      53.795  51.173  18.319  1.00  0.00           C0.      0
ATOM   1706  HD2 LYS A 109      53.810  50.132  18.642  1.00  0.00           H0.      0
ATOM   1707  HD3 LYS A 109      52.819  51.658  18.345  1.00  0.00           H0.      0
ATOM   1708  CE  LYS A 109      54.246  51.348  16.790  1.00  0.00           C0.      0
ATOM   1709  HE2 LYS A 109      53.460  51.182  16.053  1.00  0.00           H0.      0
ATOM   1710  HE3 LYS A 109      54.629  52.368  16.821  1.00  0.00           H0.      0
ATOM   1711  NZ  LYS A 109      55.512  50.629  16.355  1.00  0.00           N0.      0
ATOM   1712  HZ1 LYS A 109      55.374  49.664  16.618  1.00  0.00           H0.      0
ATOM   1713  HZ2 LYS A 109      55.597  50.625  15.349  1.00  0.00           H0.      0
ATOM   1714  HZ3 LYS A 109      56.305  51.108  16.757  1.00  0.00           H0.      0
ATOM   1715  C   LYS A 109      54.216  52.964  23.025  1.00  0.00           C0.      0
ATOM   1716  O   LYS A 109      53.512  53.982  23.095  1.00  0.00           O0.      0
ATOM   1717  N   TRP A 110      54.368  52.121  24.083  1.00  0.00           N0.      0
ATOM   1718  H   TRP A 110      54.784  51.230  23.849  1.00  0.00           H0.      0
ATOM   1719  CA  TRP A 110      53.906  52.312  25.409  1.00  0.00           C0.      0
ATOM   1720  HA  TRP A 110      52.823  52.188  25.437  1.00  0.00           H0.      0
ATOM   1721  CB  TRP A 110      54.543  51.184  26.236  1.00  0.00           C0.      0
ATOM   1722  HB2 TRP A 110      54.214  50.217  25.856  1.00  0.00           H0.      0
ATOM   1723  HB3 TRP A 110      55.628  51.260  26.163  1.00  0.00           H0.      0
ATOM   1724  CG  TRP A 110      54.222  51.200  27.750  1.00  0.00           C0.      0
ATOM   1725  CD1 TRP A 110      53.200  51.741  28.371  1.00  0.00           C0.      0
ATOM   1726  HD1 TRP A 110      52.476  52.299  27.796  1.00  0.00           H0.      0
ATOM   1727  NE1 TRP A 110      53.106  51.406  29.704  1.00  0.00           N0.      0
ATOM   1728  HE1 TRP A 110      52.440  51.866  30.308  1.00  0.00           H0.      0
ATOM   1729  CE2 TRP A 110      54.226  50.646  30.048  1.00  0.00           C0.      0
ATOM   1730  CZ2 TRP A 110      54.615  50.052  31.271  1.00  0.00           C0.      0
ATOM   1731  HZ2 TRP A 110      54.134  50.237  32.220  1.00  0.00           H0.      0
ATOM   1732  CH2 TRP A 110      55.851  49.365  31.271  1.00  0.00           C0.      0
ATOM   1733  HH2 TRP A 110      56.193  49.099  32.260  1.00  0.00           H0.      0
ATOM   1734  CZ3 TRP A 110      56.611  49.324  30.073  1.00  0.00           C0.      0
ATOM   1735  HZ3 TRP A 110      57.549  48.790  30.101  1.00  0.00           H0.      0
ATOM   1736  CE3 TRP A 110      56.187  49.895  28.891  1.00  0.00           C0.      0
ATOM   1737  HE3 TRP A 110      56.704  49.831  27.945  1.00  0.00           H0.      0
ATOM   1738  CD2 TRP A 110      54.937  50.531  28.830  1.00  0.00           C0.      0
ATOM   1739  C   TRP A 110      54.243  53.655  26.021  1.00  0.00           C0.      0
ATOM   1740  O   TRP A 110      55.405  54.071  26.114  1.00  0.00           O0.      0
ATOM   1741  N   VAL A 111      53.242  54.411  26.458  1.00  0.00           N0.      0
ATOM   1742  H   VAL A 111      52.314  54.020  26.538  1.00  0.00           H0.      0
ATOM   1743  CA  VAL A 111      53.422  55.700  27.197  1.00  0.00           C0.      0
ATOM   1744  HA  VAL A 111      54.476  55.961  27.103  1.00  0.00           H0.      0
ATOM   1745  CB  VAL A 111      52.699  56.786  26.443  1.00  0.00           C0.      0
ATOM   1746  HB  VAL A 111      53.107  56.777  25.432  1.00  0.00           H0.      0
ATOM   1747  CG1 VAL A 111      51.247  56.477  26.467  1.00  0.00           C0.      0
ATOM   1748 HG11 VAL A 111      51.040  55.597  25.857  1.00  0.00           H0.      0
ATOM   1749 HG12 VAL A 111      50.771  56.384  27.443  1.00  0.00           H0.      0
ATOM   1750 HG13 VAL A 111      50.779  57.228  25.831  1.00  0.00           H0.      0
ATOM   1751  CG2 VAL A 111      52.914  58.151  27.060  1.00  0.00           C0.      0
ATOM   1752 HG21 VAL A 111      52.387  58.900  26.470  1.00  0.00           H0.      0
ATOM   1753 HG22 VAL A 111      52.580  58.174  28.098  1.00  0.00           H0.      0
ATOM   1754 HG23 VAL A 111      53.965  58.438  27.015  1.00  0.00           H0.      0
ATOM   1755  C   VAL A 111      53.108  55.667  28.714  1.00  0.00           C0.      0
ATOM   1756  O   VAL A 111      52.175  55.016  29.214  1.00  0.00           O0.      0
ATOM   1757  N   ILE A 112      53.935  56.409  29.493  1.00  0.00           N0.      0
ATOM   1758  H   ILE A 112      54.704  56.879  29.037  1.00  0.00           H0.      0
ATOM   1759  CA  ILE A 112      53.989  56.369  31.005  1.00  0.00           C0.      0
ATOM   1760  HA  ILE A 112      53.051  55.946  31.365  1.00  0.00           H0.      0
ATOM   1761  CB  ILE A 112      55.205  55.528  31.430  1.00  0.00           C0.      0
ATOM   1762  HB  ILE A 112      56.128  56.025  31.133  1.00  0.00           H0.      0
ATOM   1763  CG2 ILE A 112      55.177  55.440  32.935  1.00  0.00           C0.      0
ATOM   1764 HG21 ILE A 112      55.205  56.443  33.360  1.00  0.00           H0.      0
ATOM   1765 HG22 ILE A 112      54.285  54.899  33.250  1.00  0.00           H0.      0
ATOM   1766 HG23 ILE A 112      56.108  54.972  33.254  1.00  0.00           H0.      0
ATOM   1767  CG1 ILE A 112      55.250  54.216  30.774  1.00  0.00           C0.      0
ATOM   1768 HG12 ILE A 112      54.325  53.707  31.045  1.00  0.00           H0.      0
ATOM   1769 HG13 ILE A 112      55.328  54.243  29.687  1.00  0.00           H0.      0
ATOM   1770  CD1 ILE A 112      56.383  53.281  31.210  1.00  0.00           C0.      0
ATOM   1771 HD11 ILE A 112      57.275  53.812  30.879  1.00  0.00           H0.      0
ATOM   1772 HD12 ILE A 112      56.331  53.115  32.286  1.00  0.00           H0.      0
ATOM   1773 HD13 ILE A 112      56.240  52.315  30.726  1.00  0.00           H0.      0
ATOM   1774  C   ILE A 112      54.010  57.854  31.489  1.00  0.00           C0.      0
ATOM   1775  O   ILE A 112      54.959  58.585  31.158  1.00  0.00           O0.      0
ATOM   1776  N   GLU A 113      53.104  58.176  32.413  1.00  0.00           N0.      0
ATOM   1777  H   GLU A 113      52.465  57.457  32.721  1.00  0.00           H0.      0
ATOM   1778  CA  GLU A 113      52.768  59.577  32.766  1.00  0.00           C0.      0
ATOM   1779  HA  GLU A 113      53.687  60.161  32.723  1.00  0.00           H0.      0
ATOM   1780  CB  GLU A 113      51.755  60.061  31.699  1.00  0.00           C0.      0
ATOM   1781  HB2 GLU A 113      51.029  59.281  31.471  1.00  0.00           H0.      0
ATOM   1782  HB3 GLU A 113      51.168  60.920  32.024  1.00  0.00           H0.      0
ATOM   1783  CG  GLU A 113      52.329  60.702  30.391  1.00  0.00           C0.      0
ATOM   1784  HG2 GLU A 113      53.142  60.061  30.051  1.00  0.00           H0.      0
ATOM   1785  HG3 GLU A 113      51.520  60.625  29.665  1.00  0.00           H0.      0
ATOM   1786  CD  GLU A 113      52.803  62.215  30.451  1.00  0.00           C0.      0
ATOM   1787  OE1 GLU A 113      53.102  62.761  31.521  1.00  0.00           O0.      0
ATOM   1788  OE2 GLU A 113      52.900  62.729  29.318  1.00  0.00           O0.      0
ATOM   1789  C   GLU A 113      52.116  59.816  34.109  1.00  0.00           C0.      0
ATOM   1790  O   GLU A 113      51.389  59.024  34.727  1.00  0.00           O0.      0
ATOM   1791  N   GLU A 114      52.465  60.883  34.793  1.00  0.00           N0.      0
ATOM   1792  H   GLU A 114      53.003  61.639  34.394  1.00  0.00           H0.      0
ATOM   1793  CA  GLU A 114      52.026  61.235  36.205  1.00  0.00           C0.      0
ATOM   1794  HA  GLU A 114      52.238  60.393  36.864  1.00  0.00           H0.      0
ATOM   1795  CB  GLU A 114      52.981  62.181  36.886  1.00  0.00           C0.      0
ATOM   1796  HB2 GLU A 114      53.942  61.727  36.643  1.00  0.00           H0.      0
ATOM   1797  HB3 GLU A 114      53.116  63.162  36.429  1.00  0.00           H0.      0
ATOM   1798  CG  GLU A 114      52.736  62.508  38.387  1.00  0.00           C0.      0
ATOM   1799  HG2 GLU A 114      51.930  63.241  38.368  1.00  0.00           H0.      0
ATOM   1800  HG3 GLU A 114      52.301  61.626  38.857  1.00  0.00           H0.      0
ATOM   1801  CD  GLU A 114      53.952  63.195  39.049  1.00  0.00           C0.      0
ATOM   1802  OE1 GLU A 114      54.882  63.661  38.329  1.00  0.00           O0.      0
ATOM   1803  OE2 GLU A 114      53.904  63.376  40.270  1.00  0.00           O0.      0
ATOM   1804  C   GLU A 114      50.609  61.914  36.336  1.00  0.00           C0.      0
ATOM   1805  O   GLU A 114      50.416  63.064  35.937  1.00  0.00           O0.      0
ATOM   1806  N   ALA A 115      49.596  61.146  36.870  1.00  0.00           N0.      0
ATOM   1807  H   ALA A 115      49.706  60.168  37.097  1.00  0.00           H0.      0
ATOM   1808  CA  ALA A 115      48.239  61.702  37.020  1.00  0.00           C0.      0
ATOM   1809  HA  ALA A 115      48.255  62.710  37.434  1.00  0.00           H0.      0
ATOM   1810  CB  ALA A 115      47.489  61.323  35.767  1.00  0.00           C0.      0
ATOM   1811  HB1 ALA A 115      46.484  61.735  35.857  1.00  0.00           H0.      0
ATOM   1812  HB2 ALA A 115      47.939  61.884  34.947  1.00  0.00           H0.      0
ATOM   1813  HB3 ALA A 115      47.437  60.241  35.652  1.00  0.00           H0.      0
ATOM   1814  C   ALA A 115      47.448  61.010  38.200  1.00  0.00           C0.      0
ATOM   1815  O   ALA A 115      47.531  59.793  38.417  1.00  0.00           O0.      0
ATOM   1816  N   ASN A 116      46.735  61.839  38.933  1.00  0.00           N0.      0
ATOM   1817  H   ASN A 116      46.545  62.772  38.596  1.00  0.00           H0.      0
ATOM   1818  CA  ASN A 116      46.018  61.505  40.138  1.00  0.00           C0.      0
ATOM   1819  HA  ASN A 116      46.509  60.633  40.569  1.00  0.00           H0.      0
ATOM   1820  CB  ASN A 116      46.244  62.687  41.094  1.00  0.00           C0.      0
ATOM   1821  HB2 ASN A 116      47.286  62.542  41.379  1.00  0.00           H0.      0
ATOM   1822  HB3 ASN A 116      46.047  63.621  40.569  1.00  0.00           H0.      0
ATOM   1823  CG  ASN A 116      45.371  62.603  42.340  1.00  0.00           C0.      0
ATOM   1824  OD1 ASN A 116      44.732  61.626  42.635  1.00  0.00           O0.      0
ATOM   1825  ND2 ASN A 116      45.354  63.710  43.082  1.00  0.00           N0.      0
ATOM   1826 HD21 ASN A 116      45.074  63.454  44.018  1.00  0.00           H0.      0
ATOM   1827 HD22 ASN A 116      45.803  64.588  42.863  1.00  0.00           H0.      0
ATOM   1828  C   ASN A 116      44.600  61.110  39.741  1.00  0.00           C0.      0
ATOM   1829  O   ASN A 116      43.958  61.787  38.962  1.00  0.00           O0.      0
ATOM   1830  N   TRP A 117      43.970  60.090  40.368  1.00  0.00           N0.      0
ATOM   1831  H   TRP A 117      44.491  59.435  40.935  1.00  0.00           H0.      0
ATOM   1832  CA  TRP A 117      42.614  59.623  40.015  1.00  0.00           C0.      0
ATOM   1833  HA  TRP A 117      42.487  59.008  39.125  1.00  0.00           H0.      0
ATOM   1834  CB  TRP A 117      42.279  58.561  41.068  1.00  0.00           C0.      0
ATOM   1835  HB2 TRP A 117      42.354  59.063  42.033  1.00  0.00           H0.      0
ATOM   1836  HB3 TRP A 117      41.254  58.229  40.898  1.00  0.00           H0.      0
ATOM   1837  CG  TRP A 117      43.139  57.301  41.092  1.00  0.00           C0.      0
ATOM   1838  CD1 TRP A 117      43.815  56.833  40.087  1.00  0.00           C0.      0
ATOM   1839  HD1 TRP A 117      43.920  57.399  39.173  1.00  0.00           H0.      0
ATOM   1840  NE1 TRP A 117      44.501  55.721  40.429  1.00  0.00           N0.      0
ATOM   1841  HE1 TRP A 117      45.132  55.178  39.858  1.00  0.00           H0.      0
ATOM   1842  CE2 TRP A 117      44.180  55.345  41.730  1.00  0.00           C0.      0
ATOM   1843  CZ2 TRP A 117      44.607  54.212  42.493  1.00  0.00           C0.      0
ATOM   1844  HZ2 TRP A 117      45.178  53.437  42.003  1.00  0.00           H0.      0
ATOM   1845  CH2 TRP A 117      44.138  54.205  43.832  1.00  0.00           C0.      0
ATOM   1846  HH2 TRP A 117      44.479  53.394  44.459  1.00  0.00           H0.      0
ATOM   1847  CZ3 TRP A 117      43.253  55.219  44.304  1.00  0.00           C0.      0
ATOM   1848  HZ3 TRP A 117      42.875  55.164  45.314  1.00  0.00           H0.      0
ATOM   1849  CE3 TRP A 117      42.815  56.270  43.497  1.00  0.00           C0.      0
ATOM   1850  HE3 TRP A 117      42.222  57.095  43.865  1.00  0.00           H0.      0
ATOM   1851  CD2 TRP A 117      43.270  56.331  42.150  1.00  0.00           C0.      0
ATOM   1852  C   TRP A 117      41.537  60.768  40.077  1.00  0.00           C0.      0
ATOM   1853  O   TRP A 117      40.559  60.785  39.305  1.00  0.00           O0.      0
ATOM   1854  N   LEU A 118      41.750  61.806  40.882  1.00  0.00           N0.      0
ATOM   1855  H   LEU A 118      42.610  61.762  41.410  1.00  0.00           H0.      0
ATOM   1856  CA  LEU A 118      40.952  63.026  40.955  1.00  0.00           C0.      0
ATOM   1857  HA  LEU A 118      39.915  62.699  40.879  1.00  0.00           H0.      0
ATOM   1858  CB  LEU A 118      41.208  63.589  42.376  1.00  0.00           C0.      0
ATOM   1859  HB2 LEU A 118      42.277  63.791  42.433  1.00  0.00           H0.      0
ATOM   1860  HB3 LEU A 118      40.770  64.587  42.399  1.00  0.00           H0.      0
ATOM   1861  CG  LEU A 118      40.974  62.704  43.627  1.00  0.00           C0.      0
ATOM   1862  HG  LEU A 118      41.198  61.650  43.458  1.00  0.00           H0.      0
ATOM   1863  CD1 LEU A 118      41.732  63.227  44.799  1.00  0.00           C0.      0
ATOM   1864 HD11 LEU A 118      42.801  63.054  44.672  1.00  0.00           H0.      0
ATOM   1865 HD12 LEU A 118      41.662  64.314  44.840  1.00  0.00           H0.      0
ATOM   1866 HD13 LEU A 118      41.479  62.830  45.782  1.00  0.00           H0.      0
ATOM   1867  CD2 LEU A 118      39.496  62.892  44.016  1.00  0.00           C0.      0
ATOM   1868 HD21 LEU A 118      39.398  63.977  44.047  1.00  0.00           H0.      0
ATOM   1869 HD22 LEU A 118      38.807  62.448  43.296  1.00  0.00           H0.      0
ATOM   1870 HD23 LEU A 118      39.390  62.438  45.001  1.00  0.00           H0.      0
ATOM   1871  C   LEU A 118      41.206  64.094  39.812  1.00  0.00           C0.      0
ATOM   1872  O   LEU A 118      40.392  64.914  39.512  1.00  0.00           O0.      0
ATOM   1873  N   THR A 119      42.326  63.957  39.152  1.00  0.00           N0.      0
ATOM   1874  H   THR A 119      42.970  63.223  39.408  1.00  0.00           H0.      0
ATOM   1875  CA  THR A 119      42.857  64.720  38.015  1.00  0.00           C0.      0
ATOM   1876  HA  THR A 119      42.223  65.606  37.967  1.00  0.00           H0.      0
ATOM   1877  CB  THR A 119      44.238  65.384  38.320  1.00  0.00           C0.      0
ATOM   1878  HB  THR A 119      44.372  66.200  37.610  1.00  0.00           H0.      0
ATOM   1879  CG2 THR A 119      44.468  65.882  39.722  1.00  0.00           C0.      0
ATOM   1880 HG21 THR A 119      45.381  66.458  39.573  1.00  0.00           H0.      0
ATOM   1881 HG22 THR A 119      43.710  66.619  39.988  1.00  0.00           H0.      0
ATOM   1882 HG23 THR A 119      44.608  65.094  40.461  1.00  0.00           H0.      0
ATOM   1883  OG1 THR A 119      45.274  64.394  38.220  1.00  0.00           O0.      0
ATOM   1884  HG1 THR A 119      45.976  64.673  37.628  1.00  0.00           H0.      0
ATOM   1885  C   THR A 119      42.774  64.109  36.672  1.00  0.00           C0.      0
ATOM   1886  O   THR A 119      42.982  64.760  35.651  1.00  0.00           O0.      0
ATOM   1887  N   LEU A 120      42.569  62.812  36.616  1.00  0.00           N0.      0
ATOM   1888  H   LEU A 120      42.389  62.349  37.495  1.00  0.00           H0.      0
ATOM   1889  CA  LEU A 120      42.993  61.793  35.620  1.00  0.00           C0.      0
ATOM   1890  HA  LEU A 120      44.069  61.848  35.450  1.00  0.00           H0.      0
ATOM   1891  CB  LEU A 120      42.554  60.450  36.104  1.00  0.00           C0.      0
ATOM   1892  HB2 LEU A 120      42.793  60.290  37.155  1.00  0.00           H0.      0
ATOM   1893  HB3 LEU A 120      41.474  60.310  36.065  1.00  0.00           H0.      0
ATOM   1894  CG  LEU A 120      43.181  59.219  35.407  1.00  0.00           C0.      0
ATOM   1895  HG  LEU A 120      44.103  59.514  34.906  1.00  0.00           H0.      0
ATOM   1896  CD1 LEU A 120      43.485  58.067  36.421  1.00  0.00           C0.      0
ATOM   1897 HD11 LEU A 120      42.632  57.764  37.029  1.00  0.00           H0.      0
ATOM   1898 HD12 LEU A 120      43.945  57.302  35.796  1.00  0.00           H0.      0
ATOM   1899 HD13 LEU A 120      44.308  58.423  37.040  1.00  0.00           H0.      0
ATOM   1900  CD2 LEU A 120      42.269  58.754  34.259  1.00  0.00           C0.      0
ATOM   1901 HD21 LEU A 120      42.893  58.111  33.637  1.00  0.00           H0.      0
ATOM   1902 HD22 LEU A 120      41.485  58.116  34.667  1.00  0.00           H0.      0
ATOM   1903 HD23 LEU A 120      41.864  59.649  33.787  1.00  0.00           H0.      0
ATOM   1904  C   LEU A 120      42.248  62.026  34.279  1.00  0.00           C0.      0
ATOM   1905  O   LEU A 120      42.932  61.915  33.294  1.00  0.00           O0.      0
ATOM   1906  N   ASP A 121      41.038  62.499  34.300  1.00  0.00           N0.      0
ATOM   1907  H   ASP A 121      40.700  62.889  35.168  1.00  0.00           H0.      0
ATOM   1908  CA  ASP A 121      40.313  62.858  33.102  1.00  0.00           C0.      0
ATOM   1909  HA  ASP A 121      40.439  62.081  32.348  1.00  0.00           H0.      0
ATOM   1910  CB  ASP A 121      38.794  62.901  33.359  1.00  0.00           C0.      0
ATOM   1911  HB2 ASP A 121      38.225  62.944  32.430  1.00  0.00           H0.      0
ATOM   1912  HB3 ASP A 121      38.575  62.004  33.939  1.00  0.00           H0.      0
ATOM   1913  CG  ASP A 121      38.374  64.061  34.242  1.00  0.00           C0.      0
ATOM   1914  OD1 ASP A 121      39.139  64.452  35.139  1.00  0.00           O0.      0
ATOM   1915  OD2 ASP A 121      37.309  64.662  33.928  1.00  0.00           O0.      0
ATOM   1916  C   ASP A 121      40.849  64.111  32.410  1.00  0.00           C0.      0
ATOM   1917  O   ASP A 121      40.930  64.204  31.126  1.00  0.00           O0.      0
ATOM   1918  N   LYS A 122      41.297  65.092  33.199  1.00  0.00           N0.      0
ATOM   1919  H   LYS A 122      41.150  65.031  34.196  1.00  0.00           H0.      0
ATOM   1920  CA  LYS A 122      42.047  66.237  32.767  1.00  0.00           C0.      0
ATOM   1921  HA  LYS A 122      41.478  66.731  31.979  1.00  0.00           H0.      0
ATOM   1922  CB  LYS A 122      41.986  67.381  33.821  1.00  0.00           C0.      0
ATOM   1923  HB2 LYS A 122      41.856  66.948  34.813  1.00  0.00           H0.      0
ATOM   1924  HB3 LYS A 122      42.921  67.938  33.759  1.00  0.00           H0.      0
ATOM   1925  CG  LYS A 122      40.933  68.431  33.520  1.00  0.00           C0.      0
ATOM   1926  HG2 LYS A 122      40.981  69.289  34.190  1.00  0.00           H0.      0
ATOM   1927  HG3 LYS A 122      41.080  68.792  32.502  1.00  0.00           H0.      0
ATOM   1928  CD  LYS A 122      39.520  67.854  33.628  1.00  0.00           C0.      0
ATOM   1929  HD2 LYS A 122      38.826  68.526  33.123  1.00  0.00           H0.      0
ATOM   1930  HD3 LYS A 122      39.488  66.888  33.123  1.00  0.00           H0.      0
ATOM   1931  CE  LYS A 122      39.061  67.627  35.083  1.00  0.00           C0.      0
ATOM   1932  HE2 LYS A 122      39.736  66.815  35.351  1.00  0.00           H0.      0
ATOM   1933  HE3 LYS A 122      39.213  68.453  35.779  1.00  0.00           H0.      0
ATOM   1934  NZ  LYS A 122      37.693  67.144  35.303  1.00  0.00           N0.      0
ATOM   1935  HZ1 LYS A 122      37.001  67.839  35.543  1.00  0.00           H0.      0
ATOM   1936  HZ2 LYS A 122      37.432  66.492  34.577  1.00  0.00           H0.      0
ATOM   1937  HZ3 LYS A 122      37.679  66.532  36.106  1.00  0.00           H0.      0
ATOM   1938  C   LYS A 122      43.508  66.029  32.290  1.00  0.00           C0.      0
ATOM   1939  O   LYS A 122      43.944  66.808  31.466  1.00  0.00           O0.      0
ATOM   1940  N   ASP A 123      44.168  65.060  32.830  1.00  0.00           N0.      0
ATOM   1941  H   ASP A 123      43.656  64.615  33.578  1.00  0.00           H0.      0
ATOM   1942  CA  ASP A 123      45.553  64.728  32.619  1.00  0.00           C0.      0
ATOM   1943  HA  ASP A 123      46.129  65.609  32.334  1.00  0.00           H0.      0
ATOM   1944  CB  ASP A 123      46.157  64.194  33.931  1.00  0.00           C0.      0
ATOM   1945  HB2 ASP A 123      45.721  63.238  34.220  1.00  0.00           H0.      0
ATOM   1946  HB3 ASP A 123      47.165  63.919  33.619  1.00  0.00           H0.      0
ATOM   1947  CG  ASP A 123      46.311  65.127  35.108  1.00  0.00           C0.      0
ATOM   1948  OD1 ASP A 123      46.260  66.387  34.920  1.00  0.00           O0.      0
ATOM   1949  OD2 ASP A 123      46.782  64.643  36.180  1.00  0.00           O0.      0
ATOM   1950  C   ASP A 123      45.684  63.752  31.472  1.00  0.00           C0.      0
ATOM   1951  O   ASP A 123      46.515  63.839  30.564  1.00  0.00           O0.      0
ATOM   1952  N   VAL A 124      44.809  62.667  31.431  1.00  0.00           N0.      0
ATOM   1953  H   VAL A 124      44.034  62.476  32.050  1.00  0.00           H0.      0
ATOM   1954  CA  VAL A 124      44.913  61.742  30.270  1.00  0.00           C0.      0
ATOM   1955  HA  VAL A 124      45.951  61.436  30.134  1.00  0.00           H0.      0
ATOM   1956  CB  VAL A 124      44.151  60.422  30.544  1.00  0.00           C0.      0
ATOM   1957  HB  VAL A 124      43.117  60.692  30.757  1.00  0.00           H0.      0
ATOM   1958  CG1 VAL A 124      44.333  59.449  29.431  1.00  0.00           C0.      0
ATOM   1959 HG11 VAL A 124      43.944  59.788  28.471  1.00  0.00           H0.      0
ATOM   1960 HG12 VAL A 124      45.363  59.193  29.185  1.00  0.00           H0.      0
ATOM   1961 HG13 VAL A 124      43.838  58.520  29.714  1.00  0.00           H0.      0
ATOM   1962  CG2 VAL A 124      44.717  59.723  31.787  1.00  0.00           C0.      0
ATOM   1963 HG21 VAL A 124      45.799  59.605  31.721  1.00  0.00           H0.      0
ATOM   1964 HG22 VAL A 124      44.552  60.273  32.714  1.00  0.00           H0.      0
ATOM   1965 HG23 VAL A 124      44.192  58.769  31.840  1.00  0.00           H0.      0
ATOM   1966  C   VAL A 124      44.382  62.348  28.985  1.00  0.00           C0.      0
ATOM   1967  O   VAL A 124      43.221  62.776  28.956  1.00  0.00           O0.      0
ATOM   1968  N   PRO A 125      45.134  62.275  27.843  1.00  0.00           N0.      0
ATOM   1969  CD  PRO A 125      46.572  62.101  27.817  1.00  0.00           C0.      0
ATOM   1970  HD2 PRO A 125      46.749  61.062  28.098  1.00  0.00           H0.      0
ATOM   1971  HD3 PRO A 125      47.184  62.704  28.487  1.00  0.00           H0.      0
ATOM   1972  CG  PRO A 125      47.019  62.433  26.416  1.00  0.00           C0.      0
ATOM   1973  HG2 PRO A 125      47.314  61.521  25.897  1.00  0.00           H0.      0
ATOM   1974  HG3 PRO A 125      47.849  63.138  26.374  1.00  0.00           H0.      0
ATOM   1975  CB  PRO A 125      45.730  62.877  25.657  1.00  0.00           C0.      0
ATOM   1976  HB2 PRO A 125      45.769  62.389  24.683  1.00  0.00           H0.      0
ATOM   1977  HB3 PRO A 125      45.718  63.951  25.474  1.00  0.00           H0.      0
ATOM   1978  CA  PRO A 125      44.551  62.375  26.528  1.00  0.00           C0.      0
ATOM   1979  HA  PRO A 125      43.666  63.007  26.598  1.00  0.00           H0.      0
ATOM   1980  C   PRO A 125      43.828  61.054  26.093  1.00  0.00           C0.      0
ATOM   1981  O   PRO A 125      44.400  60.141  25.504  1.00  0.00           O0.      0
ATOM   1982  N   ALA A 126      42.486  61.028  26.327  1.00  0.00           N0.      0
ATOM   1983  H   ALA A 126      41.987  61.709  26.881  1.00  0.00           H0.      0
ATOM   1984  CA  ALA A 126      41.798  59.775  26.031  1.00  0.00           C0.      0
ATOM   1985  HA  ALA A 126      42.419  58.896  26.202  1.00  0.00           H0.      0
ATOM   1986  CB  ALA A 126      40.513  59.771  26.918  1.00  0.00           C0.      0
ATOM   1987  HB1 ALA A 126      40.131  60.790  26.964  1.00  0.00           H0.      0
ATOM   1988  HB2 ALA A 126      39.782  59.182  26.363  1.00  0.00           H0.      0
ATOM   1989  HB3 ALA A 126      40.660  59.308  27.894  1.00  0.00           H0.      0
ATOM   1990  C   ALA A 126      41.276  59.624  24.596  1.00  0.00           C0.      0
ATOM   1991  O   ALA A 126      41.157  58.490  24.115  1.00  0.00           O0.      0
ATOM   1992  N   GLY A 127      40.971  60.735  23.899  1.00  0.00           N0.      0
ATOM   1993  H   GLY A 127      41.177  61.654  24.265  1.00  0.00           H0.      0
ATOM   1994  CA  GLY A 127      40.209  60.580  22.654  1.00  0.00           C0.      0
ATOM   1995  HA2 GLY A 127      40.315  61.575  22.222  1.00  0.00           H0.      0
ATOM   1996  HA3 GLY A 127      40.740  59.955  21.935  1.00  0.00           H0.      0
ATOM   1997  C   GLY A 127      38.782  60.078  22.880  1.00  0.00           C0.      0
ATOM   1998  O   GLY A 127      38.157  60.181  23.946  1.00  0.00           O0.      0
ATOM   1999  N   ASP A 128      38.287  59.332  21.894  1.00  0.00           N0.      0
ATOM   2000  H   ASP A 128      38.713  59.434  20.985  1.00  0.00           H0.      0
ATOM   2001  CA  ASP A 128      37.034  58.619  21.956  1.00  0.00           C0.      0
ATOM   2002  HA  ASP A 128      36.285  59.305  22.351  1.00  0.00           H0.      0
ATOM   2003  CB  ASP A 128      36.562  58.311  20.574  1.00  0.00           C0.      0
ATOM   2004  HB2 ASP A 128      35.504  58.049  20.582  1.00  0.00           H0.      0
ATOM   2005  HB3 ASP A 128      36.591  59.198  19.942  1.00  0.00           H0.      0
ATOM   2006  CG  ASP A 128      37.362  57.195  19.858  1.00  0.00           C0.      0
ATOM   2007  OD1 ASP A 128      38.608  57.055  19.980  1.00  0.00           O0.      0
ATOM   2008  OD2 ASP A 128      36.824  56.301  19.198  1.00  0.00           O0.      0
ATOM   2009  C   ASP A 128      37.058  57.401  22.907  1.00  0.00           C0.      0
ATOM   2010  O   ASP A 128      36.170  56.551  22.734  1.00  0.00           O0.      0
ATOM   2011  N   GLY A 129      37.998  57.263  23.900  1.00  0.00           N0.      0
ATOM   2012  H   GLY A 129      38.809  57.850  23.766  1.00  0.00           H0.      0
ATOM   2013  CA  GLY A 129      38.031  56.309  25.042  1.00  0.00           C0.      0
ATOM   2014  HA2 GLY A 129      38.474  56.845  25.882  1.00  0.00           H0.      0
ATOM   2015  HA3 GLY A 129      37.038  56.075  25.425  1.00  0.00           H0.      0
ATOM   2016  C   GLY A 129      38.801  55.030  24.827  1.00  0.00           C0.      0
ATOM   2017  O   GLY A 129      38.994  54.556  23.689  1.00  0.00           O0.      0
ATOM   2018  N   PHE A 130      39.227  54.401  25.942  1.00  0.00           N0.      0
ATOM   2019  H   PHE A 130      38.949  54.823  26.816  1.00  0.00           H0.      0
ATOM   2020  CA  PHE A 130      39.785  53.053  25.980  1.00  0.00           C0.      0
ATOM   2021  HA  PHE A 130      40.455  52.918  25.131  1.00  0.00           H0.      0
ATOM   2022  CB  PHE A 130      40.809  52.913  27.145  1.00  0.00           C0.      0
ATOM   2023  HB2 PHE A 130      40.296  53.031  28.100  1.00  0.00           H0.      0
ATOM   2024  HB3 PHE A 130      41.333  51.961  27.054  1.00  0.00           H0.      0
ATOM   2025  CG  PHE A 130      41.803  54.051  27.193  1.00  0.00           C0.      0
ATOM   2026  CD1 PHE A 130      41.410  55.249  27.830  1.00  0.00           C0.      0
ATOM   2027  HD1 PHE A 130      40.401  55.414  28.179  1.00  0.00           H0.      0
ATOM   2028  CE1 PHE A 130      42.197  56.392  28.005  1.00  0.00           C0.      0
ATOM   2029  HE1 PHE A 130      41.853  57.273  28.526  1.00  0.00           H0.      0
ATOM   2030  CZ  PHE A 130      43.580  56.164  27.592  1.00  0.00           C0.      0
ATOM   2031  HZ  PHE A 130      44.337  56.928  27.697  1.00  0.00           H0.      0
ATOM   2032  CE2 PHE A 130      43.905  55.071  26.807  1.00  0.00           C0.      0
ATOM   2033  HE2 PHE A 130      44.915  55.019  26.427  1.00  0.00           H0.      0
ATOM   2034  CD2 PHE A 130      43.115  53.918  26.703  1.00  0.00           C0.      0
ATOM   2035  HD2 PHE A 130      43.584  52.993  26.402  1.00  0.00           H0.      0
ATOM   2036  C   PHE A 130      38.783  51.884  25.993  1.00  0.00           C0.      0
ATOM   2037  O   PHE A 130      37.760  51.919  26.647  1.00  0.00           O0.      0
ATOM   2038  N   ASP A 131      39.153  50.877  25.193  1.00  0.00           N0.      0
ATOM   2039  H   ASP A 131      40.125  50.905  24.919  1.00  0.00           H0.      0
ATOM   2040  CA  ASP A 131      38.408  49.573  25.021  1.00  0.00           C0.      0
ATOM   2041  HA  ASP A 131      37.381  49.846  24.778  1.00  0.00           H0.      0
ATOM   2042  CB  ASP A 131      38.958  48.641  24.045  1.00  0.00           C0.      0
ATOM   2043  HB2 ASP A 131      39.847  48.187  24.483  1.00  0.00           H0.      0
ATOM   2044  HB3 ASP A 131      38.202  47.916  23.744  1.00  0.00           H0.      0
ATOM   2045  CG  ASP A 131      39.421  49.221  22.734  1.00  0.00           C0.      0
ATOM   2046  OD1 ASP A 131      40.289  48.591  22.159  1.00  0.00           O0.      0
ATOM   2047  OD2 ASP A 131      38.733  50.153  22.220  1.00  0.00           O0.      0
ATOM   2048  C   ASP A 131      38.339  48.773  26.346  1.00  0.00           C0.      0
ATOM   2049  O   ASP A 131      37.391  47.943  26.513  1.00  0.00           O0.      0
ATOM   2050  N   ALA A 132      39.312  48.969  27.243  1.00  0.00           N0.      0
ATOM   2051  H   ALA A 132      39.992  49.655  26.949  1.00  0.00           H0.      0
ATOM   2052  CA  ALA A 132      39.364  48.600  28.669  1.00  0.00           C0.      0
ATOM   2053  HA  ALA A 132      38.314  48.465  28.927  1.00  0.00           H0.      0
ATOM   2054  CB  ALA A 132      40.115  47.234  28.783  1.00  0.00           C0.      0
ATOM   2055  HB1 ALA A 132      41.198  47.337  28.848  1.00  0.00           H0.      0
ATOM   2056  HB2 ALA A 132      39.874  46.892  29.790  1.00  0.00           H0.      0
ATOM   2057  HB3 ALA A 132      39.742  46.613  27.969  1.00  0.00           H0.      0
ATOM   2058  C   ALA A 132      40.104  49.641  29.549  1.00  0.00           C0.      0
ATOM   2059  O   ALA A 132      40.875  50.453  29.109  1.00  0.00           O0.      0
ATOM   2060  N   VAL A 133      39.746  49.490  30.804  1.00  0.00           N0.      0
ATOM   2061  H   VAL A 133      39.080  48.799  31.117  1.00  0.00           H0.      0
ATOM   2062  CA  VAL A 133      40.519  50.129  31.933  1.00  0.00           C0.      0
ATOM   2063  HA  VAL A 133      41.442  50.573  31.561  1.00  0.00           H0.      0
ATOM   2064  CB  VAL A 133      39.852  51.363  32.603  1.00  0.00           C0.      0
ATOM   2065  HB  VAL A 133      38.925  50.994  33.042  1.00  0.00           H0.      0
ATOM   2066  CG1 VAL A 133      40.725  52.115  33.686  1.00  0.00           C0.      0
ATOM   2067 HG11 VAL A 133      41.592  52.526  33.169  1.00  0.00           H0.      0
ATOM   2068 HG12 VAL A 133      40.187  52.930  34.170  1.00  0.00           H0.      0
ATOM   2069 HG13 VAL A 133      41.138  51.484  34.473  1.00  0.00           H0.      0
ATOM   2070  CG2 VAL A 133      39.383  52.568  31.749  1.00  0.00           C0.      0
ATOM   2071 HG21 VAL A 133      40.259  53.172  31.513  1.00  0.00           H0.      0
ATOM   2072 HG22 VAL A 133      38.822  52.345  30.841  1.00  0.00           H0.      0
ATOM   2073 HG23 VAL A 133      38.810  53.212  32.415  1.00  0.00           H0.      0
ATOM   2074  C   VAL A 133      40.844  49.000  32.970  1.00  0.00           C0.      0
ATOM   2075  O   VAL A 133      40.128  47.981  33.116  1.00  0.00           O0.      0
ATOM   2076  N   ILE A 134      42.042  49.092  33.624  1.00  0.00           N0.      0
ATOM   2077  H   ILE A 134      42.700  49.819  33.384  1.00  0.00           H0.      0
ATOM   2078  CA  ILE A 134      42.531  48.154  34.688  1.00  0.00           C0.      0
ATOM   2079  HA  ILE A 134      41.608  47.829  35.169  1.00  0.00           H0.      0
ATOM   2080  CB  ILE A 134      43.367  46.998  34.075  1.00  0.00           C0.      0
ATOM   2081  HB  ILE A 134      43.639  46.368  34.921  1.00  0.00           H0.      0
ATOM   2082  CG2 ILE A 134      42.528  46.069  33.110  1.00  0.00           C0.      0
ATOM   2083 HG21 ILE A 134      41.708  45.567  33.624  1.00  0.00           H0.      0
ATOM   2084 HG22 ILE A 134      41.995  46.643  32.352  1.00  0.00           H0.      0
ATOM   2085 HG23 ILE A 134      43.121  45.231  32.745  1.00  0.00           H0.      0
ATOM   2086  CG1 ILE A 134      44.689  47.488  33.484  1.00  0.00           C0.      0
ATOM   2087 HG12 ILE A 134      44.540  48.300  32.772  1.00  0.00           H0.      0
ATOM   2088 HG13 ILE A 134      45.206  47.941  34.330  1.00  0.00           H0.      0
ATOM   2089  CD1 ILE A 134      45.603  46.352  32.768  1.00  0.00           C0.      0
ATOM   2090 HD11 ILE A 134      45.760  45.432  33.332  1.00  0.00           H0.      0
ATOM   2091 HD12 ILE A 134      45.049  46.135  31.855  1.00  0.00           H0.      0
ATOM   2092 HD13 ILE A 134      46.570  46.816  32.575  1.00  0.00           H0.      0
ATOM   2093  C   ILE A 134      43.371  48.901  35.794  1.00  0.00           C0.      0
ATOM   2094  O   ILE A 134      43.715  50.075  35.635  1.00  0.00           O0.      0
ATOM   2095  N   CYS A 135      43.616  48.194  36.902  1.00  0.00           N0.      0
ATOM   2096  H   CYS A 135      43.345  47.221  36.912  1.00  0.00           H0.      0
ATOM   2097  CA  CYS A 135      44.195  48.730  38.155  1.00  0.00           C0.      0
ATOM   2098  HA  CYS A 135      44.703  49.653  37.875  1.00  0.00           H0.      0
ATOM   2099  CB  CYS A 135      43.140  49.044  39.234  1.00  0.00           C0.      0
ATOM   2100  HB2 CYS A 135      42.756  48.130  39.688  1.00  0.00           H0.      0
ATOM   2101  HB3 CYS A 135      43.625  49.753  39.904  1.00  0.00           H0.      0
ATOM   2102  SG  CYS A 135      41.729  49.817  38.421  1.00  0.00           S0.      0
ATOM   2103  HG  CYS A 135      40.965  48.749  38.176  1.00  0.00           H0.      0
ATOM   2104  C   CYS A 135      45.288  47.800  38.725  1.00  0.00           C0.      0
ATOM   2105  O   CYS A 135      46.498  47.867  38.448  1.00  0.00           O0.      0
ATOM   2106  N   LEU A 136      44.784  46.735  39.361  1.00  0.00           N0.      0
ATOM   2107  H   LEU A 136      43.817  46.772  39.652  1.00  0.00           H0.      0
ATOM   2108  CA  LEU A 136      45.511  45.507  39.660  1.00  0.00           C0.      0
ATOM   2109  HA  LEU A 136      44.732  44.877  40.090  1.00  0.00           H0.      0
ATOM   2110  CB  LEU A 136      45.943  44.735  38.431  1.00  0.00           C0.      0
ATOM   2111  HB2 LEU A 136      46.626  45.383  37.882  1.00  0.00           H0.      0
ATOM   2112  HB3 LEU A 136      46.551  43.872  38.699  1.00  0.00           H0.      0
ATOM   2113  CG  LEU A 136      44.796  44.337  37.404  1.00  0.00           C0.      0
ATOM   2114  HG  LEU A 136      44.260  45.262  37.190  1.00  0.00           H0.      0
ATOM   2115  CD1 LEU A 136      45.393  43.667  36.176  1.00  0.00           C0.      0
ATOM   2116 HD11 LEU A 136      44.590  43.322  35.525  1.00  0.00           H0.      0
ATOM   2117 HD12 LEU A 136      45.976  44.404  35.624  1.00  0.00           H0.      0
ATOM   2118 HD13 LEU A 136      46.069  42.871  36.490  1.00  0.00           H0.      0
ATOM   2119  CD2 LEU A 136      43.809  43.236  37.855  1.00  0.00           C0.      0
ATOM   2120 HD21 LEU A 136      43.056  43.606  38.551  1.00  0.00           H0.      0
ATOM   2121 HD22 LEU A 136      43.309  42.695  37.051  1.00  0.00           H0.      0
ATOM   2122 HD23 LEU A 136      44.304  42.487  38.473  1.00  0.00           H0.      0
ATOM   2123  C   LEU A 136      46.620  45.722  40.687  1.00  0.00           C0.      0
ATOM   2124  O   LEU A 136      47.084  46.814  41.044  1.00  0.00           O0.      0
ATOM   2125  N   GLY A 137      47.010  44.636  41.397  1.00  0.00           N0.      0
ATOM   2126  H   GLY A 137      46.549  43.770  41.157  1.00  0.00           H0.      0
ATOM   2127  CA  GLY A 137      48.055  44.645  42.440  1.00  0.00           C0.      0
ATOM   2128  HA2 GLY A 137      48.589  43.695  42.442  1.00  0.00           H0.      0
ATOM   2129  HA3 GLY A 137      48.774  45.415  42.160  1.00  0.00           H0.      0
ATOM   2130  C   GLY A 137      47.619  45.196  43.853  1.00  0.00           C0.      0
ATOM   2131  O   GLY A 137      48.494  45.490  44.657  1.00  0.00           O0.      0
ATOM   2132  N   ASN A 138      46.277  45.278  44.122  1.00  0.00           N0.      0
ATOM   2133  H   ASN A 138      45.657  44.952  43.396  1.00  0.00           H0.      0
ATOM   2134  CA  ASN A 138      45.528  46.026  45.210  1.00  0.00           C0.      0
ATOM   2135  HA  ASN A 138      44.455  45.937  45.042  1.00  0.00           H0.      0
ATOM   2136  CB  ASN A 138      46.022  45.515  46.612  1.00  0.00           C0.      0
ATOM   2137  HB2 ASN A 138      45.808  44.447  46.665  1.00  0.00           H0.      0
ATOM   2138  HB3 ASN A 138      47.073  45.801  46.633  1.00  0.00           H0.      0
ATOM   2139  CG  ASN A 138      45.436  46.254  47.859  1.00  0.00           C0.      0
ATOM   2140  OD1 ASN A 138      44.304  46.637  47.907  1.00  0.00           O0.      0
ATOM   2141  ND2 ASN A 138      46.223  46.509  48.855  1.00  0.00           N0.      0
ATOM   2142 HD21 ASN A 138      45.787  46.919  49.669  1.00  0.00           H0.      0
ATOM   2143 HD22 ASN A 138      47.207  46.376  48.673  1.00  0.00           H0.      0
ATOM   2144  C   ASN A 138      45.637  47.552  45.126  1.00  0.00           C0.      0
ATOM   2145  O   ASN A 138      46.686  48.117  45.377  1.00  0.00           O0.      0
ATOM   2146  N   SER A 139      44.543  48.222  44.886  1.00  0.00           N0.      0
ATOM   2147  H   SER A 139      43.645  47.760  44.876  1.00  0.00           H0.      0
ATOM   2148  CA  SER A 139      44.542  49.524  44.234  1.00  0.00           C0.      0
ATOM   2149  HA  SER A 139      45.573  49.877  44.225  1.00  0.00           H0.      0
ATOM   2150  CB  SER A 139      43.786  49.515  42.893  1.00  0.00           C0.      0
ATOM   2151  HB2 SER A 139      42.755  49.159  42.903  1.00  0.00           H0.      0
ATOM   2152  HB3 SER A 139      43.803  50.566  42.604  1.00  0.00           H0.      0
ATOM   2153  OG  SER A 139      44.547  48.811  41.939  1.00  0.00           O0.      0
ATOM   2154  HG  SER A 139      44.291  47.886  41.948  1.00  0.00           H0.      0
ATOM   2155  C   SER A 139      43.893  50.646  45.057  1.00  0.00           C0.      0
ATOM   2156  O   SER A 139      44.568  51.417  45.681  1.00  0.00           O0.      0
ATOM   2157  N   PHE A 140      42.555  50.683  45.061  1.00  0.00           N0.      0
ATOM   2158  H   PHE A 140      42.137  49.898  44.582  1.00  0.00           H0.      0
ATOM   2159  CA  PHE A 140      41.679  51.826  45.276  1.00  0.00           C0.      0
ATOM   2160  HA  PHE A 140      42.342  52.622  44.937  1.00  0.00           H0.      0
ATOM   2161  CB  PHE A 140      40.418  51.759  44.452  1.00  0.00           C0.      0
ATOM   2162  HB2 PHE A 140      40.613  51.516  43.407  1.00  0.00           H0.      0
ATOM   2163  HB3 PHE A 140      39.644  51.045  44.734  1.00  0.00           H0.      0
ATOM   2164  CG  PHE A 140      39.766  53.111  44.476  1.00  0.00           C0.      0
ATOM   2165  CD1 PHE A 140      40.209  54.117  43.595  1.00  0.00           C0.      0
ATOM   2166  HD1 PHE A 140      41.022  53.930  42.910  1.00  0.00           H0.      0
ATOM   2167  CE1 PHE A 140      39.547  55.364  43.665  1.00  0.00           C0.      0
ATOM   2168  HE1 PHE A 140      39.723  56.175  42.974  1.00  0.00           H0.      0
ATOM   2169  CZ  PHE A 140      38.412  55.575  44.432  1.00  0.00           C0.      0
ATOM   2170  HZ  PHE A 140      37.883  56.504  44.281  1.00  0.00           H0.      0
ATOM   2171  CE2 PHE A 140      37.965  54.493  45.178  1.00  0.00           C0.      0
ATOM   2172  HE2 PHE A 140      37.050  54.638  45.732  1.00  0.00           H0.      0
ATOM   2173  CD2 PHE A 140      38.634  53.296  45.279  1.00  0.00           C0.      0
ATOM   2174  HD2 PHE A 140      38.318  52.560  46.003  1.00  0.00           H0.      0
ATOM   2175  C   PHE A 140      41.518  52.119  46.765  1.00  0.00           C0.      0
ATOM   2176  O   PHE A 140      41.478  53.315  47.061  1.00  0.00           O0.      0
ATOM   2177  N   ALA A 141      41.949  51.193  47.656  1.00  0.00           N0.      0
ATOM   2178  H   ALA A 141      42.213  50.308  47.246  1.00  0.00           H0.      0
ATOM   2179  CA  ALA A 141      41.969  51.389  49.103  1.00  0.00           C0.      0
ATOM   2180  HA  ALA A 141      41.033  51.875  49.378  1.00  0.00           H0.      0
ATOM   2181  CB  ALA A 141      42.150  50.008  49.769  1.00  0.00           C0.      0
ATOM   2182  HB1 ALA A 141      43.104  49.595  49.443  1.00  0.00           H0.      0
ATOM   2183  HB2 ALA A 141      41.884  50.138  50.818  1.00  0.00           H0.      0
ATOM   2184  HB3 ALA A 141      41.318  49.440  49.352  1.00  0.00           H0.      0
ATOM   2185  C   ALA A 141      43.022  52.395  49.652  1.00  0.00           C0.      0
ATOM   2186  O   ALA A 141      42.932  52.843  50.799  1.00  0.00           O0.      0
ATOM   2187  N   HID A 142      43.924  52.844  48.790  1.00  0.00           N0.      0
ATOM   2188  H   HID A 142      44.058  52.533  47.839  1.00  0.00           H0.      0
ATOM   2189  CA  HID A 142      44.876  53.898  49.097  1.00  0.00           C0.      0
ATOM   2190  HA  HID A 142      45.233  53.710  50.110  1.00  0.00           H0.      0
ATOM   2191  CB  HID A 142      46.085  53.805  48.223  1.00  0.00           C0.      0
ATOM   2192  HB2 HID A 142      45.730  53.496  47.240  1.00  0.00           H0.      0
ATOM   2193  HB3 HID A 142      46.545  54.790  48.149  1.00  0.00           H0.      0
ATOM   2194  CG  HID A 142      47.014  52.703  48.656  1.00  0.00           C0.      0
ATOM   2195  ND1 HID A 142      47.694  52.700  49.845  1.00  0.00           N0.      0
ATOM   2196  HD1 HID A 142      47.618  53.347  50.617  1.00  0.00           H0.      0
ATOM   2197  CE1 HID A 142      48.527  51.647  49.736  1.00  0.00           C0.      0
ATOM   2198  HE1 HID A 142      49.161  51.324  50.548  1.00  0.00           H0.      0
ATOM   2199  NE2 HID A 142      48.338  50.961  48.613  1.00  0.00           N0.      0
ATOM   2200  CD2 HID A 142      47.261  51.586  47.943  1.00  0.00           C0.      0
ATOM   2201  HD2 HID A 142      46.851  51.264  46.996  1.00  0.00           H0.      0
ATOM   2202  C   HID A 142      44.252  55.268  49.159  1.00  0.00           C0.      0
ATOM   2203  O   HID A 142      44.920  56.248  49.532  1.00  0.00           O0.      0
ATOM   2204  N   LEU A 143      42.960  55.413  48.809  1.00  0.00           N0.      0
ATOM   2205  H   LEU A 143      42.482  54.645  48.360  1.00  0.00           H0.      0
ATOM   2206  CA  LEU A 143      42.213  56.678  49.121  1.00  0.00           C0.      0
ATOM   2207  HA  LEU A 143      42.883  57.528  48.994  1.00  0.00           H0.      0
ATOM   2208  CB  LEU A 143      41.226  56.887  47.899  1.00  0.00           C0.      0
ATOM   2209  HB2 LEU A 143      41.601  56.464  46.967  1.00  0.00           H0.      0
ATOM   2210  HB3 LEU A 143      40.371  56.261  48.154  1.00  0.00           H0.      0
ATOM   2211  CG  LEU A 143      40.666  58.304  47.772  1.00  0.00           C0.      0
ATOM   2212  HG  LEU A 143      40.148  58.749  48.621  1.00  0.00           H0.      0
ATOM   2213  CD1 LEU A 143      41.685  59.261  47.239  1.00  0.00           C0.      0
ATOM   2214 HD11 LEU A 143      42.475  59.430  47.972  1.00  0.00           H0.      0
ATOM   2215 HD12 LEU A 143      42.049  58.850  46.298  1.00  0.00           H0.      0
ATOM   2216 HD13 LEU A 143      41.174  60.207  47.065  1.00  0.00           H0.      0
ATOM   2217  CD2 LEU A 143      39.597  58.231  46.584  1.00  0.00           C0.      0
ATOM   2218 HD21 LEU A 143      38.790  57.599  46.953  1.00  0.00           H0.      0
ATOM   2219 HD22 LEU A 143      39.211  59.248  46.524  1.00  0.00           H0.      0
ATOM   2220 HD23 LEU A 143      39.964  57.836  45.637  1.00  0.00           H0.      0
ATOM   2221  C   LEU A 143      41.650  56.805  50.525  1.00  0.00           C0.      0
ATOM   2222  O   LEU A 143      40.623  56.267  50.865  1.00  0.00           O0.      0
ATOM   2223  N   PRO A 144      42.338  57.472  51.523  1.00  0.00           N0.      0
ATOM   2224  CD  PRO A 144      43.515  58.253  51.438  1.00  0.00           C0.      0
ATOM   2225  HD2 PRO A 144      43.676  58.714  50.463  1.00  0.00           H0.      0
ATOM   2226  HD3 PRO A 144      44.309  57.580  51.761  1.00  0.00           H0.      0
ATOM   2227  CG  PRO A 144      43.431  59.319  52.524  1.00  0.00           C0.      0
ATOM   2228  HG2 PRO A 144      42.824  60.173  52.224  1.00  0.00           H0.      0
ATOM   2229  HG3 PRO A 144      44.429  59.575  52.881  1.00  0.00           H0.      0
ATOM   2230  CB  PRO A 144      42.650  58.575  53.557  1.00  0.00           C0.      0
ATOM   2231  HB2 PRO A 144      42.236  59.232  54.322  1.00  0.00           H0.      0
ATOM   2232  HB3 PRO A 144      43.249  57.827  54.077  1.00  0.00           H0.      0
ATOM   2233  CA  PRO A 144      41.583  57.942  52.735  1.00  0.00           C0.      0
ATOM   2234  HA  PRO A 144      41.248  57.112  53.358  1.00  0.00           H0.      0
ATOM   2235  C   PRO A 144      40.425  58.950  52.584  1.00  0.00           C0.      0
ATOM   2236  O   PRO A 144      40.143  59.543  51.561  1.00  0.00           O0.      0
ATOM   2237  N   ASP A 145      39.794  59.194  53.705  1.00  0.00           N0.      0
ATOM   2238  H   ASP A 145      40.003  58.658  54.535  1.00  0.00           H0.      0
ATOM   2239  CA  ASP A 145      38.993  60.413  53.928  1.00  0.00           C0.      0
ATOM   2240  HA  ASP A 145      38.807  61.050  53.063  1.00  0.00           H0.      0
ATOM   2241  CB  ASP A 145      37.579  60.008  54.367  1.00  0.00           C0.      0
ATOM   2242  HB2 ASP A 145      37.160  59.271  53.682  1.00  0.00           H0.      0
ATOM   2243  HB3 ASP A 145      37.553  59.702  55.413  1.00  0.00           H0.      0
ATOM   2244  CG  ASP A 145      36.712  61.272  54.342  1.00  0.00           C0.      0
ATOM   2245  OD1 ASP A 145      35.665  61.242  55.016  1.00  0.00           O0.      0
ATOM   2246  OD2 ASP A 145      36.928  62.210  53.589  1.00  0.00           O0.      0
ATOM   2247  C   ASP A 145      39.715  61.366  54.926  1.00  0.00           C0.      0
ATOM   2248  O   ASP A 145      40.259  60.891  55.913  1.00  0.00           O0.      0
ATOM   2249  N   SER A 146      39.538  62.696  54.760  1.00  0.00           N0.      0
ATOM   2250  H   SER A 146      39.192  62.905  53.835  1.00  0.00           H0.      0
ATOM   2251  CA  SER A 146      39.578  63.780  55.812  1.00  0.00           C0.      0
ATOM   2252  HA  SER A 146      39.309  63.273  56.738  1.00  0.00           H0.      0
ATOM   2253  CB  SER A 146      40.992  64.272  56.117  1.00  0.00           C0.      0
ATOM   2254  HB2 SER A 146      40.952  64.850  57.040  1.00  0.00           H0.      0
ATOM   2255  HB3 SER A 146      41.758  63.509  55.980  1.00  0.00           H0.      0
ATOM   2256  OG  SER A 146      41.292  65.231  55.123  1.00  0.00           O0.      0
ATOM   2257  HG  SER A 146      41.110  64.837  54.267  1.00  0.00           H0.      0
ATOM   2258  C   SER A 146      38.573  64.919  55.666  1.00  0.00           C0.      0
ATOM   2259  O   SER A 146      38.263  65.549  56.660  1.00  0.00           O0.      0
ATOM   2260  N   LYS A 147      38.067  65.016  54.398  1.00  0.00           N0.      0
ATOM   2261  H   LYS A 147      38.442  64.320  53.769  1.00  0.00           H0.      0
ATOM   2262  CA  LYS A 147      36.887  65.858  54.030  1.00  0.00           C0.      0
ATOM   2263  HA  LYS A 147      37.253  66.828  54.365  1.00  0.00           H0.      0
ATOM   2264  CB  LYS A 147      36.453  65.653  52.579  1.00  0.00           C0.      0
ATOM   2265  HB2 LYS A 147      37.332  65.847  51.966  1.00  0.00           H0.      0
ATOM   2266  HB3 LYS A 147      36.095  64.627  52.485  1.00  0.00           H0.      0
ATOM   2267  CG  LYS A 147      35.371  66.605  51.967  1.00  0.00           C0.      0
ATOM   2268  HG2 LYS A 147      34.456  66.522  52.553  1.00  0.00           H0.      0
ATOM   2269  HG3 LYS A 147      35.702  67.637  52.088  1.00  0.00           H0.      0
ATOM   2270  CD  LYS A 147      35.043  66.131  50.543  1.00  0.00           C0.      0
ATOM   2271  HD2 LYS A 147      35.967  66.276  49.983  1.00  0.00           H0.      0
ATOM   2272  HD3 LYS A 147      34.757  65.079  50.518  1.00  0.00           H0.      0
ATOM   2273  CE  LYS A 147      33.849  66.981  49.992  1.00  0.00           C0.      0
ATOM   2274  HE2 LYS A 147      32.948  66.615  50.483  1.00  0.00           H0.      0
ATOM   2275  HE3 LYS A 147      34.135  68.010  50.213  1.00  0.00           H0.      0
ATOM   2276  NZ  LYS A 147      33.693  66.938  48.491  1.00  0.00           N0.      0
ATOM   2277  HZ1 LYS A 147      34.636  66.888  48.133  1.00  0.00           H0.      0
ATOM   2278  HZ2 LYS A 147      33.057  66.197  48.231  1.00  0.00           H0.      0
ATOM   2279  HZ3 LYS A 147      33.226  67.792  48.221  1.00  0.00           H0.      0
ATOM   2280  C   LYS A 147      35.670  65.653  54.894  1.00  0.00           C0.      0
ATOM   2281  O   LYS A 147      34.941  66.629  55.180  1.00  0.00           O0.      0
ATOM   2282  N   GLY A 148      35.406  64.379  55.182  1.00  0.00           N0.      0
ATOM   2283  H   GLY A 148      36.080  63.698  54.863  1.00  0.00           H0.      0
ATOM   2284  CA  GLY A 148      34.212  63.974  55.860  1.00  0.00           C0.      0
ATOM   2285  HA2 GLY A 148      34.478  63.127  56.492  1.00  0.00           H0.      0
ATOM   2286  HA3 GLY A 148      33.860  64.706  56.588  1.00  0.00           H0.      0
ATOM   2287  C   GLY A 148      33.170  63.490  54.882  1.00  0.00           C0.      0
ATOM   2288  O   GLY A 148      32.017  63.484  55.229  1.00  0.00           O0.      0
ATOM   2289  N   ASP A 149      33.383  63.126  53.626  1.00  0.00           N0.      0
ATOM   2290  H   ASP A 149      34.306  62.802  53.373  1.00  0.00           H0.      0
ATOM   2291  CA  ASP A 149      32.298  62.859  52.630  1.00  0.00           C0.      0
ATOM   2292  HA  ASP A 149      31.428  62.315  52.998  1.00  0.00           H0.      0
ATOM   2293  CB  ASP A 149      31.676  64.198  52.100  1.00  0.00           C0.      0
ATOM   2294  HB2 ASP A 149      31.302  64.693  52.997  1.00  0.00           H0.      0
ATOM   2295  HB3 ASP A 149      32.425  64.875  51.687  1.00  0.00           H0.      0
ATOM   2296  CG  ASP A 149      30.528  63.865  51.078  1.00  0.00           C0.      0
ATOM   2297  OD1 ASP A 149      30.117  62.701  51.091  1.00  0.00           O0.      0
ATOM   2298  OD2 ASP A 149      30.038  64.580  50.184  1.00  0.00           O0.      0
ATOM   2299  C   ASP A 149      32.912  61.986  51.513  1.00  0.00           C0.      0
ATOM   2300  O   ASP A 149      33.870  62.358  50.845  1.00  0.00           O0.      0
ATOM   2301  N   GLN A 150      32.414  60.776  51.336  1.00  0.00           N0.      0
ATOM   2302  H   GLN A 150      31.661  60.496  51.948  1.00  0.00           H0.      0
ATOM   2303  CA  GLN A 150      32.826  59.881  50.296  1.00  0.00           C0.      0
ATOM   2304  HA  GLN A 150      33.866  59.653  50.530  1.00  0.00           H0.      0
ATOM   2305  CB  GLN A 150      32.216  58.487  50.500  1.00  0.00           C0.      0
ATOM   2306  HB2 GLN A 150      32.143  58.184  51.545  1.00  0.00           H0.      0
ATOM   2307  HB3 GLN A 150      31.139  58.510  50.332  1.00  0.00           H0.      0
ATOM   2308  CG  GLN A 150      32.784  57.322  49.664  1.00  0.00           C0.      0
ATOM   2309  HG2 GLN A 150      32.550  57.330  48.600  1.00  0.00           H0.      0
ATOM   2310  HG3 GLN A 150      33.852  57.460  49.831  1.00  0.00           H0.      0
ATOM   2311  CD  GLN A 150      32.552  55.913  50.307  1.00  0.00           C0.      0
ATOM   2312  OE1 GLN A 150      31.466  55.580  50.775  1.00  0.00           O0.      0
ATOM   2313  NE2 GLN A 150      33.665  55.170  50.371  1.00  0.00           N0.      0
ATOM   2314 HE21 GLN A 150      33.528  54.292  50.852  1.00  0.00           H0.      0
ATOM   2315 HE22 GLN A 150      34.526  55.568  50.024  1.00  0.00           H0.      0
ATOM   2316  C   GLN A 150      32.663  60.421  48.835  1.00  0.00           C0.      0
ATOM   2317  O   GLN A 150      32.988  59.706  47.880  1.00  0.00           O0.      0
ATOM   2318  N   SER A 151      32.199  61.629  48.596  1.00  0.00           N0.      0
ATOM   2319  H   SER A 151      31.960  62.227  49.374  1.00  0.00           H0.      0
ATOM   2320  CA  SER A 151      32.079  62.188  47.252  1.00  0.00           C0.      0
ATOM   2321  HA  SER A 151      31.411  61.606  46.618  1.00  0.00           H0.      0
ATOM   2322  CB  SER A 151      31.494  63.571  47.378  1.00  0.00           C0.      0
ATOM   2323  HB2 SER A 151      31.633  64.075  46.421  1.00  0.00           H0.      0
ATOM   2324  HB3 SER A 151      30.424  63.513  47.580  1.00  0.00           H0.      0
ATOM   2325  OG  SER A 151      32.079  64.358  48.439  1.00  0.00           O0.      0
ATOM   2326  HG  SER A 151      31.600  64.118  49.236  1.00  0.00           H0.      0
ATOM   2327  C   SER A 151      33.452  62.317  46.442  1.00  0.00           C0.      0
ATOM   2328  O   SER A 151      33.473  62.412  45.227  1.00  0.00           O0.      0
ATOM   2329  N   GLU A 152      34.590  62.470  47.083  1.00  0.00           N0.      0
ATOM   2330  H   GLU A 152      34.552  62.443  48.092  1.00  0.00           H0.      0
ATOM   2331  CA  GLU A 152      35.946  62.411  46.445  1.00  0.00           C0.      0
ATOM   2332  HA  GLU A 152      36.030  63.013  45.540  1.00  0.00           H0.      0
ATOM   2333  CB  GLU A 152      37.104  62.787  47.464  1.00  0.00           C0.      0
ATOM   2334  HB2 GLU A 152      37.040  62.095  48.303  1.00  0.00           H0.      0
ATOM   2335  HB3 GLU A 152      38.059  62.695  46.945  1.00  0.00           H0.      0
ATOM   2336  CG  GLU A 152      37.055  64.244  47.973  1.00  0.00           C0.      0
ATOM   2337  HG2 GLU A 152      36.304  64.366  48.754  1.00  0.00           H0.      0
ATOM   2338  HG3 GLU A 152      38.017  64.438  48.446  1.00  0.00           H0.      0
ATOM   2339  CD  GLU A 152      36.808  65.332  46.908  1.00  0.00           C0.      0
ATOM   2340  OE1 GLU A 152      36.293  66.447  47.265  1.00  0.00           O0.      0
ATOM   2341  OE2 GLU A 152      37.030  65.023  45.747  1.00  0.00           O0.      0
ATOM   2342  C   GLU A 152      36.358  60.951  45.966  1.00  0.00           C0.      0
ATOM   2343  O   GLU A 152      37.016  60.862  44.945  1.00  0.00           O0.      0
ATOM   2344  N   HIE A 153      35.928  59.882  46.669  1.00  0.00           N0.      0
ATOM   2345  H   HIE A 153      35.568  60.033  47.601  1.00  0.00           H0.      0
ATOM   2346  CA  HIE A 153      36.039  58.531  46.230  1.00  0.00           C0.      0
ATOM   2347  HA  HIE A 153      37.032  58.252  45.877  1.00  0.00           H0.      0
ATOM   2348  CB  HIE A 153      35.609  57.495  47.353  1.00  0.00           C0.      0
ATOM   2349  HB2 HIE A 153      34.579  57.724  47.626  1.00  0.00           H0.      0
ATOM   2350  HB3 HIE A 153      35.573  56.534  46.841  1.00  0.00           H0.      0
ATOM   2351  CG  HIE A 153      36.455  57.392  48.634  1.00  0.00           C0.      0
ATOM   2352  ND1 HIE A 153      36.306  56.296  49.463  1.00  0.00           N0.      0
ATOM   2353  CE1 HIE A 153      37.111  56.546  50.515  1.00  0.00           C0.      0
ATOM   2354  HE1 HIE A 153      37.529  55.874  51.250  1.00  0.00           H0.      0
ATOM   2355  NE2 HIE A 153      37.649  57.770  50.415  1.00  0.00           N0.      0
ATOM   2356  HE2 HIE A 153      38.391  58.138  50.993  1.00  0.00           H0.      0
ATOM   2357  CD2 HIE A 153      37.244  58.364  49.212  1.00  0.00           C0.      0
ATOM   2358  HD2 HIE A 153      37.469  59.367  48.881  1.00  0.00           H0.      0
ATOM   2359  C   HIE A 153      35.071  58.269  45.078  1.00  0.00           C0.      0
ATOM   2360  O   HIE A 153      35.513  57.585  44.106  1.00  0.00           O0.      0
ATOM   2361  N   ARG A 154      33.851  58.691  45.142  1.00  0.00           N0.      0
ATOM   2362  H   ARG A 154      33.505  59.170  45.961  1.00  0.00           H0.      0
ATOM   2363  CA  ARG A 154      32.955  58.747  43.982  1.00  0.00           C0.      0
ATOM   2364  HA  ARG A 154      32.776  57.729  43.636  1.00  0.00           H0.      0
ATOM   2365  CB  ARG A 154      31.573  59.407  44.251  1.00  0.00           C0.      0
ATOM   2366  HB2 ARG A 154      31.770  60.443  44.526  1.00  0.00           H0.      0
ATOM   2367  HB3 ARG A 154      31.090  59.499  43.278  1.00  0.00           H0.      0
ATOM   2368  CG  ARG A 154      30.636  58.663  45.206  1.00  0.00           C0.      0
ATOM   2369  HG2 ARG A 154      30.393  57.712  44.732  1.00  0.00           H0.      0
ATOM   2370  HG3 ARG A 154      31.112  58.461  46.166  1.00  0.00           H0.      0
ATOM   2371  CD  ARG A 154      29.317  59.379  45.413  1.00  0.00           C0.      0
ATOM   2372  HD2 ARG A 154      29.580  60.385  45.740  1.00  0.00           H0.      0
ATOM   2373  HD3 ARG A 154      28.793  59.417  44.459  1.00  0.00           H0.      0
ATOM   2374  NE  ARG A 154      28.438  58.768  46.423  1.00  0.00           N0.      0
ATOM   2375  HE  ARG A 154      28.388  59.216  47.327  1.00  0.00           H0.      0
ATOM   2376  CZ  ARG A 154      27.783  57.673  46.334  1.00  0.00           C0.      0
ATOM   2377  NH1 ARG A 154      27.297  57.161  47.363  1.00  0.00           N0.      0
ATOM   2378 HH11 ARG A 154      27.563  57.616  48.225  1.00  0.00           H0.      0
ATOM   2379 HH12 ARG A 154      27.001  56.198  47.289  1.00  0.00           H0.      0
ATOM   2380  NH2 ARG A 154      27.790  56.888  45.311  1.00  0.00           N0.      0
ATOM   2381 HH21 ARG A 154      28.171  57.096  44.399  1.00  0.00           H0.      0
ATOM   2382 HH22 ARG A 154      27.431  55.967  45.522  1.00  0.00           H0.      0
ATOM   2383  C   ARG A 154      33.552  59.522  42.765  1.00  0.00           C0.      0
ATOM   2384  O   ARG A 154      33.441  58.938  41.671  1.00  0.00           O0.      0
ATOM   2385  N   LEU A 155      34.168  60.712  42.910  1.00  0.00           N0.      0
ATOM   2386  H   LEU A 155      34.081  61.236  43.769  1.00  0.00           H0.      0
ATOM   2387  CA  LEU A 155      34.621  61.522  41.844  1.00  0.00           C0.      0
ATOM   2388  HA  LEU A 155      33.810  61.476  41.117  1.00  0.00           H0.      0
ATOM   2389  CB  LEU A 155      34.918  62.975  42.237  1.00  0.00           C0.      0
ATOM   2390  HB2 LEU A 155      33.981  63.506  42.404  1.00  0.00           H0.      0
ATOM   2391  HB3 LEU A 155      35.375  62.907  43.224  1.00  0.00           H0.      0
ATOM   2392  CG  LEU A 155      35.767  63.803  41.207  1.00  0.00           C0.      0
ATOM   2393  HG  LEU A 155      36.677  63.267  40.939  1.00  0.00           H0.      0
ATOM   2394  CD1 LEU A 155      34.949  64.021  39.942  1.00  0.00           C0.      0
ATOM   2395 HD11 LEU A 155      33.958  64.427  40.142  1.00  0.00           H0.      0
ATOM   2396 HD12 LEU A 155      35.479  64.687  39.261  1.00  0.00           H0.      0
ATOM   2397 HD13 LEU A 155      34.803  63.074  39.422  1.00  0.00           H0.      0
ATOM   2398  CD2 LEU A 155      36.047  65.108  41.913  1.00  0.00           C0.      0
ATOM   2399 HD21 LEU A 155      35.136  65.575  42.288  1.00  0.00           H0.      0
ATOM   2400 HD22 LEU A 155      36.805  64.971  42.685  1.00  0.00           H0.      0
ATOM   2401 HD23 LEU A 155      36.473  65.784  41.173  1.00  0.00           H0.      0
ATOM   2402  C   LEU A 155      35.834  60.838  41.184  1.00  0.00           C0.      0
ATOM   2403  O   LEU A 155      35.895  60.800  39.955  1.00  0.00           O0.      0
ATOM   2404  N   ALA A 156      36.810  60.356  42.004  1.00  0.00           N0.      0
ATOM   2405  H   ALA A 156      36.815  60.666  42.966  1.00  0.00           H0.      0
ATOM   2406  CA  ALA A 156      38.012  59.595  41.547  1.00  0.00           C0.      0
ATOM   2407  HA  ALA A 156      38.546  60.217  40.828  1.00  0.00           H0.      0
ATOM   2408  CB  ALA A 156      38.860  59.330  42.799  1.00  0.00           C0.      0
ATOM   2409  HB1 ALA A 156      38.351  58.586  43.414  1.00  0.00           H0.      0
ATOM   2410  HB2 ALA A 156      39.795  58.939  42.398  1.00  0.00           H0.      0
ATOM   2411  HB3 ALA A 156      38.963  60.300  43.285  1.00  0.00           H0.      0
ATOM   2412  C   ALA A 156      37.656  58.278  40.786  1.00  0.00           C0.      0
ATOM   2413  O   ALA A 156      38.313  57.892  39.833  1.00  0.00           O0.      0
ATOM   2414  N   LEU A 157      36.734  57.517  41.316  1.00  0.00           N0.      0
ATOM   2415  H   LEU A 157      36.449  57.756  42.255  1.00  0.00           H0.      0
ATOM   2416  CA  LEU A 157      36.214  56.247  40.774  1.00  0.00           C0.      0
ATOM   2417  HA  LEU A 157      37.052  55.624  40.461  1.00  0.00           H0.      0
ATOM   2418  CB  LEU A 157      35.467  55.500  41.847  1.00  0.00           C0.      0
ATOM   2419  HB2 LEU A 157      36.032  55.598  42.773  1.00  0.00           H0.      0
ATOM   2420  HB3 LEU A 157      34.555  56.075  42.011  1.00  0.00           H0.      0
ATOM   2421  CG  LEU A 157      35.145  54.012  41.720  1.00  0.00           C0.      0
ATOM   2422  HG  LEU A 157      34.566  53.940  40.799  1.00  0.00           H0.      0
ATOM   2423  CD1 LEU A 157      36.433  53.180  41.526  1.00  0.00           C0.      0
ATOM   2424 HD11 LEU A 157      37.242  53.441  42.209  1.00  0.00           H0.      0
ATOM   2425 HD12 LEU A 157      36.240  52.111  41.615  1.00  0.00           H0.      0
ATOM   2426 HD13 LEU A 157      36.722  53.296  40.482  1.00  0.00           H0.      0
ATOM   2427  CD2 LEU A 157      34.440  53.450  42.930  1.00  0.00           C0.      0
ATOM   2428 HD21 LEU A 157      33.636  54.074  43.317  1.00  0.00           H0.      0
ATOM   2429 HD22 LEU A 157      34.089  52.439  42.724  1.00  0.00           H0.      0
ATOM   2430 HD23 LEU A 157      35.039  53.281  43.825  1.00  0.00           H0.      0
ATOM   2431  C   LEU A 157      35.422  56.423  39.453  1.00  0.00           C0.      0
ATOM   2432  O   LEU A 157      35.492  55.533  38.624  1.00  0.00           O0.      0
ATOM   2433  N   LYS A 158      34.691  57.566  39.349  1.00  0.00           N0.      0
ATOM   2434  H   LYS A 158      34.607  58.126  40.185  1.00  0.00           H0.      0
ATOM   2435  CA  LYS A 158      33.979  58.054  38.176  1.00  0.00           C0.      0
ATOM   2436  HA  LYS A 158      33.207  57.393  37.782  1.00  0.00           H0.      0
ATOM   2437  CB  LYS A 158      33.122  59.336  38.564  1.00  0.00           C0.      0
ATOM   2438  HB2 LYS A 158      32.313  58.962  39.191  1.00  0.00           H0.      0
ATOM   2439  HB3 LYS A 158      33.716  60.023  39.166  1.00  0.00           H0.      0
ATOM   2440  CG  LYS A 158      32.528  60.058  37.438  1.00  0.00           C0.      0
ATOM   2441  HG2 LYS A 158      33.283  60.313  36.694  1.00  0.00           H0.      0
ATOM   2442  HG3 LYS A 158      31.828  59.397  36.927  1.00  0.00           H0.      0
ATOM   2443  CD  LYS A 158      31.997  61.391  37.932  1.00  0.00           C0.      0
ATOM   2444  HD2 LYS A 158      32.875  62.006  38.126  1.00  0.00           H0.      0
ATOM   2445  HD3 LYS A 158      31.544  61.910  37.087  1.00  0.00           H0.      0
ATOM   2446  CE  LYS A 158      31.041  61.454  39.110  1.00  0.00           C0.      0
ATOM   2447  HE2 LYS A 158      31.347  60.724  39.860  1.00  0.00           H0.      0
ATOM   2448  HE3 LYS A 158      30.870  62.503  39.348  1.00  0.00           H0.      0
ATOM   2449  NZ  LYS A 158      29.679  60.976  38.700  1.00  0.00           N0.      0
ATOM   2450  HZ1 LYS A 158      29.639  59.996  38.460  1.00  0.00           H0.      0
ATOM   2451  HZ2 LYS A 158      29.028  61.160  39.449  1.00  0.00           H0.      0
ATOM   2452  HZ3 LYS A 158      29.301  61.421  37.875  1.00  0.00           H0.      0
ATOM   2453  C   LYS A 158      34.973  58.311  37.020  1.00  0.00           C0.      0
ATOM   2454  O   LYS A 158      34.799  57.885  35.890  1.00  0.00           O0.      0
ATOM   2455  N   ASN A 159      36.070  58.970  37.400  1.00  0.00           N0.      0
ATOM   2456  H   ASN A 159      36.141  59.172  38.387  1.00  0.00           H0.      0
ATOM   2457  CA  ASN A 159      37.148  59.419  36.436  1.00  0.00           C0.      0
ATOM   2458  HA  ASN A 159      36.844  59.961  35.540  1.00  0.00           H0.      0
ATOM   2459  CB  ASN A 159      38.172  60.376  37.107  1.00  0.00           C0.      0
ATOM   2460  HB2 ASN A 159      38.537  60.005  38.064  1.00  0.00           H0.      0
ATOM   2461  HB3 ASN A 159      39.070  60.553  36.515  1.00  0.00           H0.      0
ATOM   2462  CG  ASN A 159      37.544  61.646  37.436  1.00  0.00           C0.      0
ATOM   2463  OD1 ASN A 159      36.509  62.040  36.995  1.00  0.00           O0.      0
ATOM   2464  ND2 ASN A 159      38.157  62.397  38.273  1.00  0.00           N0.      0
ATOM   2465 HD21 ASN A 159      37.745  63.254  38.613  1.00  0.00           H0.      0
ATOM   2466 HD22 ASN A 159      38.890  61.914  38.773  1.00  0.00           H0.      0
ATOM   2467  C   ASN A 159      37.769  58.156  35.835  1.00  0.00           C0.      0
ATOM   2468  O   ASN A 159      37.602  57.938  34.662  1.00  0.00           O0.      0
ATOM   2469  N   ILE A 160      38.151  57.185  36.691  1.00  0.00           N0.      0
ATOM   2470  H   ILE A 160      38.161  57.335  37.689  1.00  0.00           H0.      0
ATOM   2471  CA  ILE A 160      38.382  55.804  36.287  1.00  0.00           C0.      0
ATOM   2472  HA  ILE A 160      39.338  55.768  35.763  1.00  0.00           H0.      0
ATOM   2473  CB  ILE A 160      38.761  54.905  37.488  1.00  0.00           C0.      0
ATOM   2474  HB  ILE A 160      37.876  54.813  38.117  1.00  0.00           H0.      0
ATOM   2475  CG2 ILE A 160      39.044  53.404  37.146  1.00  0.00           C0.      0
ATOM   2476 HG21 ILE A 160      38.131  53.008  36.703  1.00  0.00           H0.      0
ATOM   2477 HG22 ILE A 160      39.803  53.443  36.365  1.00  0.00           H0.      0
ATOM   2478 HG23 ILE A 160      39.453  52.936  38.041  1.00  0.00           H0.      0
ATOM   2479  CG1 ILE A 160      40.003  55.504  38.267  1.00  0.00           C0.      0
ATOM   2480 HG12 ILE A 160      40.881  55.199  37.698  1.00  0.00           H0.      0
ATOM   2481 HG13 ILE A 160      39.973  56.593  38.220  1.00  0.00           H0.      0
ATOM   2482  CD1 ILE A 160      40.144  55.165  39.794  1.00  0.00           C0.      0
ATOM   2483 HD11 ILE A 160      39.327  55.657  40.322  1.00  0.00           H0.      0
ATOM   2484 HD12 ILE A 160      40.164  54.109  40.064  1.00  0.00           H0.      0
ATOM   2485 HD13 ILE A 160      41.062  55.669  40.097  1.00  0.00           H0.      0
ATOM   2486  C   ILE A 160      37.387  55.106  35.342  1.00  0.00           C0.      0
ATOM   2487  O   ILE A 160      37.762  54.662  34.213  1.00  0.00           O0.      0
ATOM   2488  N   ALA A 161      36.061  55.155  35.561  1.00  0.00           N0.      0
ATOM   2489  H   ALA A 161      35.762  55.522  36.453  1.00  0.00           H0.      0
ATOM   2490  CA  ALA A 161      34.981  54.501  34.751  1.00  0.00           C0.      0
ATOM   2491  HA  ALA A 161      35.291  53.485  34.504  1.00  0.00           H0.      0
ATOM   2492  CB  ALA A 161      33.791  54.443  35.711  1.00  0.00           C0.      0
ATOM   2493  HB1 ALA A 161      32.946  54.085  35.123  1.00  0.00           H0.      0
ATOM   2494  HB2 ALA A 161      34.058  53.715  36.478  1.00  0.00           H0.      0
ATOM   2495  HB3 ALA A 161      33.515  55.352  36.245  1.00  0.00           H0.      0
ATOM   2496  C   ALA A 161      34.621  55.228  33.428  1.00  0.00           C0.      0
ATOM   2497  O   ALA A 161      34.147  54.619  32.426  1.00  0.00           O0.      0
ATOM   2498  N   SER A 162      34.927  56.497  33.463  1.00  0.00           N0.      0
ATOM   2499  H   SER A 162      35.343  56.823  34.324  1.00  0.00           H0.      0
ATOM   2500  CA  SER A 162      34.637  57.562  32.487  1.00  0.00           C0.      0
ATOM   2501  HA  SER A 162      33.585  57.412  32.246  1.00  0.00           H0.      0
ATOM   2502  CB  SER A 162      34.764  58.975  33.049  1.00  0.00           C0.      0
ATOM   2503  HB2 SER A 162      34.182  59.648  32.418  1.00  0.00           H0.      0
ATOM   2504  HB3 SER A 162      34.367  58.964  34.064  1.00  0.00           H0.      0
ATOM   2505  OG  SER A 162      36.097  59.431  33.124  1.00  0.00           O0.      0
ATOM   2506  HG  SER A 162      36.563  58.812  33.691  1.00  0.00           H0.      0
ATOM   2507  C   SER A 162      35.436  57.407  31.186  1.00  0.00           C0.      0
ATOM   2508  O   SER A 162      35.057  57.980  30.135  1.00  0.00           O0.      0
ATOM   2509  N   MET A 163      36.510  56.566  31.173  1.00  0.00           N0.      0
ATOM   2510  H   MET A 163      36.715  56.030  32.005  1.00  0.00           H0.      0
ATOM   2511  CA  MET A 163      37.500  56.445  30.182  1.00  0.00           C0.      0
ATOM   2512  HA  MET A 163      37.499  57.362  29.594  1.00  0.00           H0.      0
ATOM   2513  CB  MET A 163      38.891  56.342  30.877  1.00  0.00           C0.      0
ATOM   2514  HB2 MET A 163      38.768  55.431  31.462  1.00  0.00           H0.      0
ATOM   2515  HB3 MET A 163      39.718  56.155  30.191  1.00  0.00           H0.      0
ATOM   2516  CG  MET A 163      39.321  57.436  31.879  1.00  0.00           C0.      0
ATOM   2517  HG2 MET A 163      38.465  57.589  32.537  1.00  0.00           H0.      0
ATOM   2518  HG3 MET A 163      40.184  57.100  32.452  1.00  0.00           H0.      0
ATOM   2519  SD  MET A 163      39.894  59.008  31.110  1.00  0.00           S0.      0
ATOM   2520  CE  MET A 163      38.349  60.018  30.871  1.00  0.00           C0.      0
ATOM   2521  HE1 MET A 163      37.651  59.629  30.130  1.00  0.00           H0.      0
ATOM   2522  HE2 MET A 163      37.850  60.309  31.796  1.00  0.00           H0.      0
ATOM   2523  HE3 MET A 163      38.739  60.961  30.489  1.00  0.00           H0.      0
ATOM   2524  C   MET A 163      37.165  55.308  29.226  1.00  0.00           C0.      0
ATOM   2525  O   MET A 163      37.736  55.208  28.181  1.00  0.00           O0.      0
ATOM   2526  N   VAL A 164      36.168  54.492  29.526  1.00  0.00           N0.      0
ATOM   2527  H   VAL A 164      35.681  54.727  30.379  1.00  0.00           H0.      0
ATOM   2528  CA  VAL A 164      35.734  53.213  28.902  1.00  0.00           C0.      0
ATOM   2529  HA  VAL A 164      36.608  52.642  28.590  1.00  0.00           H0.      0
ATOM   2530  CB  VAL A 164      35.057  52.297  29.960  1.00  0.00           C0.      0
ATOM   2531  HB  VAL A 164      34.235  52.863  30.397  1.00  0.00           H0.      0
ATOM   2532  CG1 VAL A 164      34.477  51.001  29.463  1.00  0.00           C0.      0
ATOM   2533 HG11 VAL A 164      33.603  51.134  28.825  1.00  0.00           H0.      0
ATOM   2534 HG12 VAL A 164      35.190  50.478  28.826  1.00  0.00           H0.      0
ATOM   2535 HG13 VAL A 164      34.251  50.362  30.316  1.00  0.00           H0.      0
ATOM   2536  CG2 VAL A 164      35.975  51.901  31.021  1.00  0.00           C0.      0
ATOM   2537 HG21 VAL A 164      36.330  52.717  31.650  1.00  0.00           H0.      0
ATOM   2538 HG22 VAL A 164      35.480  51.281  31.769  1.00  0.00           H0.      0
ATOM   2539 HG23 VAL A 164      36.817  51.374  30.571  1.00  0.00           H0.      0
ATOM   2540  C   VAL A 164      34.761  53.384  27.729  1.00  0.00           C0.      0
ATOM   2541  O   VAL A 164      33.803  54.158  27.787  1.00  0.00           O0.      0
ATOM   2542  N   ARG A 165      35.042  52.707  26.603  1.00  0.00           N0.      0
ATOM   2543  H   ARG A 165      35.997  52.380  26.575  1.00  0.00           H0.      0
ATOM   2544  CA  ARG A 165      34.228  52.798  25.366  1.00  0.00           C0.      0
ATOM   2545  HA  ARG A 165      34.175  53.853  25.098  1.00  0.00           H0.      0
ATOM   2546  CB  ARG A 165      35.001  52.109  24.239  1.00  0.00           C0.      0
ATOM   2547  HB2 ARG A 165      35.802  51.518  24.682  1.00  0.00           H0.      0
ATOM   2548  HB3 ARG A 165      34.453  51.258  23.835  1.00  0.00           H0.      0
ATOM   2549  CG  ARG A 165      35.596  53.103  23.241  1.00  0.00           C0.      0
ATOM   2550  HG2 ARG A 165      34.799  53.520  22.625  1.00  0.00           H0.      0
ATOM   2551  HG3 ARG A 165      36.083  53.876  23.836  1.00  0.00           H0.      0
ATOM   2552  CD  ARG A 165      36.627  52.507  22.331  1.00  0.00           C0.      0
ATOM   2553  HD2 ARG A 165      37.458  52.324  23.012  1.00  0.00           H0.      0
ATOM   2554  HD3 ARG A 165      36.133  51.678  21.824  1.00  0.00           H0.      0
ATOM   2555  NE  ARG A 165      37.137  53.422  21.305  1.00  0.00           N0.      0
ATOM   2556  HE  ARG A 165      36.901  54.403  21.338  1.00  0.00           H0.      0
ATOM   2557  CZ  ARG A 165      37.894  53.053  20.265  1.00  0.00           C0.      0
ATOM   2558  NH1 ARG A 165      38.181  53.886  19.345  1.00  0.00           N0.      0
ATOM   2559 HH11 ARG A 165      37.813  54.814  19.499  1.00  0.00           H0.      0
ATOM   2560 HH12 ARG A 165      38.616  53.541  18.501  1.00  0.00           H0.      0
ATOM   2561  NH2 ARG A 165      38.383  51.829  20.088  1.00  0.00           N0.      0
ATOM   2562 HH21 ARG A 165      38.318  51.171  20.851  1.00  0.00           H0.      0
ATOM   2563 HH22 ARG A 165      38.902  51.614  19.248  1.00  0.00           H0.      0
ATOM   2564  C   ARG A 165      32.882  52.133  25.520  1.00  0.00           C0.      0
ATOM   2565  O   ARG A 165      32.653  51.361  26.458  1.00  0.00           O0.      0
ATOM   2566  N   PRO A 166      31.939  52.265  24.498  1.00  0.00           N0.      0
ATOM   2567  CD  PRO A 166      31.988  53.090  23.356  1.00  0.00           C0.      0
ATOM   2568  HD2 PRO A 166      32.712  52.683  22.650  1.00  0.00           H0.      0
ATOM   2569  HD3 PRO A 166      32.202  54.137  23.571  1.00  0.00           H0.      0
ATOM   2570  CG  PRO A 166      30.735  52.909  22.517  1.00  0.00           C0.      0
ATOM   2571  HG2 PRO A 166      30.966  52.474  21.544  1.00  0.00           H0.      0
ATOM   2572  HG3 PRO A 166      30.334  53.910  22.359  1.00  0.00           H0.      0
ATOM   2573  CB  PRO A 166      29.820  52.013  23.376  1.00  0.00           C0.      0
ATOM   2574  HB2 PRO A 166      29.364  51.156  22.879  1.00  0.00           H0.      0
ATOM   2575  HB3 PRO A 166      29.123  52.587  23.986  1.00  0.00           H0.      0
ATOM   2576  CA  PRO A 166      30.778  51.411  24.400  1.00  0.00           C0.      0
ATOM   2577  HA  PRO A 166      30.288  51.537  25.366  1.00  0.00           H0.      0
ATOM   2578  C   PRO A 166      31.272  49.969  24.239  1.00  0.00           C0.      0
ATOM   2579  O   PRO A 166      32.294  49.798  23.613  1.00  0.00           O0.      0
ATOM   2580  N   GLY A 167      30.607  48.965  24.931  1.00  0.00           N0.      0
ATOM   2581  H   GLY A 167      29.784  49.323  25.394  1.00  0.00           H0.      0
ATOM   2582  CA  GLY A 167      30.851  47.557  24.958  1.00  0.00           C0.      0
ATOM   2583  HA2 GLY A 167      29.984  47.237  25.536  1.00  0.00           H0.      0
ATOM   2584  HA3 GLY A 167      30.829  47.209  23.926  1.00  0.00           H0.      0
ATOM   2585  C   GLY A 167      32.171  47.200  25.633  1.00  0.00           C0.      0
ATOM   2586  O   GLY A 167      32.477  45.999  25.822  1.00  0.00           O0.      0
ATOM   2587  N   GLY A 168      32.942  48.198  26.074  1.00  0.00           N0.      0
ATOM   2588  H   GLY A 168      32.615  49.145  25.948  1.00  0.00           H0.      0
ATOM   2589  CA  GLY A 168      34.224  48.136  26.824  1.00  0.00           C0.      0
ATOM   2590  HA2 GLY A 168      34.828  47.305  26.459  1.00  0.00           H0.      0
ATOM   2591  HA3 GLY A 168      34.811  49.049  26.729  1.00  0.00           H0.      0
ATOM   2592  C   GLY A 168      34.057  47.916  28.304  1.00  0.00           C0.      0
ATOM   2593  O   GLY A 168      32.935  47.736  28.921  1.00  0.00           O0.      0
ATOM   2594  N   LEU A 169      35.190  47.874  29.014  1.00  0.00           N0.      0
ATOM   2595  H   LEU A 169      36.041  48.108  28.522  1.00  0.00           H0.      0
ATOM   2596  CA  LEU A 169      35.295  47.287  30.351  1.00  0.00           C0.      0
ATOM   2597  HA  LEU A 169      34.269  47.317  30.717  1.00  0.00           H0.      0
ATOM   2598  CB  LEU A 169      35.759  45.821  30.329  1.00  0.00           C0.      0
ATOM   2599  HB2 LEU A 169      36.746  45.806  29.867  1.00  0.00           H0.      0
ATOM   2600  HB3 LEU A 169      35.879  45.553  31.379  1.00  0.00           H0.      0
ATOM   2601  CG  LEU A 169      34.724  44.792  29.718  1.00  0.00           C0.      0
ATOM   2602  HG  LEU A 169      33.709  45.190  29.742  1.00  0.00           H0.      0
ATOM   2603  CD1 LEU A 169      34.989  44.485  28.181  1.00  0.00           C0.      0
ATOM   2604 HD11 LEU A 169      34.519  43.538  27.917  1.00  0.00           H0.      0
ATOM   2605 HD12 LEU A 169      34.341  45.127  27.584  1.00  0.00           H0.      0
ATOM   2606 HD13 LEU A 169      36.037  44.631  27.919  1.00  0.00           H0.      0
ATOM   2607  CD2 LEU A 169      34.832  43.470  30.520  1.00  0.00           C0.      0
ATOM   2608 HD21 LEU A 169      34.434  43.600  31.526  1.00  0.00           H0.      0
ATOM   2609 HD22 LEU A 169      34.203  42.796  29.937  1.00  0.00           H0.      0
ATOM   2610 HD23 LEU A 169      35.821  43.013  30.561  1.00  0.00           H0.      0
ATOM   2611  C   LEU A 169      36.138  48.119  31.349  1.00  0.00           C0.      0
ATOM   2612  O   LEU A 169      37.096  48.790  30.903  1.00  0.00           O0.      0
ATOM   2613  N   LEU A 170      35.890  47.934  32.650  1.00  0.00           N0.      0
ATOM   2614  H   LEU A 170      35.092  47.350  32.854  1.00  0.00           H0.      0
ATOM   2615  CA  LEU A 170      36.848  48.286  33.731  1.00  0.00           C0.      0
ATOM   2616  HA  LEU A 170      37.791  48.621  33.300  1.00  0.00           H0.      0
ATOM   2617  CB  LEU A 170      36.298  49.456  34.618  1.00  0.00           C0.      0
ATOM   2618  HB2 LEU A 170      36.206  50.312  33.950  1.00  0.00           H0.      0
ATOM   2619  HB3 LEU A 170      35.260  49.228  34.862  1.00  0.00           H0.      0
ATOM   2620  CG  LEU A 170      36.956  49.837  36.009  1.00  0.00           C0.      0
ATOM   2621  HG  LEU A 170      36.962  48.884  36.539  1.00  0.00           H0.      0
ATOM   2622  CD1 LEU A 170      38.447  50.198  35.844  1.00  0.00           C0.      0
ATOM   2623 HD11 LEU A 170      38.661  51.155  35.367  1.00  0.00           H0.      0
ATOM   2624 HD12 LEU A 170      38.822  50.387  36.851  1.00  0.00           H0.      0
ATOM   2625 HD13 LEU A 170      38.917  49.337  35.369  1.00  0.00           H0.      0
ATOM   2626  CD2 LEU A 170      36.148  50.790  36.877  1.00  0.00           C0.      0
ATOM   2627 HD21 LEU A 170      35.241  50.338  37.278  1.00  0.00           H0.      0
ATOM   2628 HD22 LEU A 170      36.800  50.922  37.741  1.00  0.00           H0.      0
ATOM   2629 HD23 LEU A 170      36.015  51.829  36.577  1.00  0.00           H0.      0
ATOM   2630  C   LEU A 170      37.154  47.022  34.609  1.00  0.00           C0.      0
ATOM   2631  O   LEU A 170      36.270  46.184  34.872  1.00  0.00           O0.      0
ATOM   2632  N   VAL A 171      38.345  47.011  35.188  1.00  0.00           N0.      0
ATOM   2633  H   VAL A 171      38.857  47.877  35.099  1.00  0.00           H0.      0
ATOM   2634  CA  VAL A 171      38.701  46.047  36.266  1.00  0.00           C0.      0
ATOM   2635  HA  VAL A 171      37.749  45.586  36.532  1.00  0.00           H0.      0
ATOM   2636  CB  VAL A 171      39.562  44.835  35.704  1.00  0.00           C0.      0
ATOM   2637  HB  VAL A 171      40.546  45.215  35.429  1.00  0.00           H0.      0
ATOM   2638  CG1 VAL A 171      39.544  43.648  36.760  1.00  0.00           C0.      0
ATOM   2639 HG11 VAL A 171      38.539  43.303  37.001  1.00  0.00           H0.      0
ATOM   2640 HG12 VAL A 171      40.032  42.768  36.341  1.00  0.00           H0.      0
ATOM   2641 HG13 VAL A 171      39.956  43.925  37.730  1.00  0.00           H0.      0
ATOM   2642  CG2 VAL A 171      38.959  44.151  34.461  1.00  0.00           C0.      0
ATOM   2643 HG21 VAL A 171      38.029  43.621  34.669  1.00  0.00           H0.      0
ATOM   2644 HG22 VAL A 171      38.761  44.949  33.744  1.00  0.00           H0.      0
ATOM   2645 HG23 VAL A 171      39.635  43.398  34.058  1.00  0.00           H0.      0
ATOM   2646  C   VAL A 171      39.372  46.688  37.494  1.00  0.00           C0.      0
ATOM   2647  O   VAL A 171      40.388  47.289  37.250  1.00  0.00           O0.      0
ATOM   2648  N   ILE A 172      38.975  46.508  38.789  1.00  0.00           N0.      0
ATOM   2649  H   ILE A 172      38.117  45.993  38.926  1.00  0.00           H0.      0
ATOM   2650  CA  ILE A 172      39.511  47.237  39.963  1.00  0.00           C0.      0
ATOM   2651  HA  ILE A 172      40.569  47.411  39.766  1.00  0.00           H0.      0
ATOM   2652  CB  ILE A 172      38.713  48.605  40.009  1.00  0.00           C0.      0
ATOM   2653  HB  ILE A 172      38.844  49.117  39.056  1.00  0.00           H0.      0
ATOM   2654  CG2 ILE A 172      37.225  48.356  40.187  1.00  0.00           C0.      0
ATOM   2655 HG21 ILE A 172      36.670  49.276  40.366  1.00  0.00           H0.      0
ATOM   2656 HG22 ILE A 172      36.830  47.949  39.256  1.00  0.00           H0.      0
ATOM   2657 HG23 ILE A 172      36.997  47.669  41.002  1.00  0.00           H0.      0
ATOM   2658  CG1 ILE A 172      39.353  49.483  41.095  1.00  0.00           C0.      0
ATOM   2659 HG12 ILE A 172      39.227  49.080  42.100  1.00  0.00           H0.      0
ATOM   2660 HG13 ILE A 172      40.432  49.436  40.947  1.00  0.00           H0.      0
ATOM   2661  CD1 ILE A 172      38.903  51.007  40.992  1.00  0.00           C0.      0
ATOM   2662 HD11 ILE A 172      37.857  51.088  40.697  1.00  0.00           H0.      0
ATOM   2663 HD12 ILE A 172      38.988  51.363  42.018  1.00  0.00           H0.      0
ATOM   2664 HD13 ILE A 172      39.521  51.633  40.347  1.00  0.00           H0.      0
ATOM   2665  C   ILE A 172      39.446  46.432  41.273  1.00  0.00           C0.      0
ATOM   2666  O   ILE A 172      38.473  45.719  41.538  1.00  0.00           O0.      0
ATOM   2667  N   ASP A 173      40.466  46.511  42.072  1.00  0.00           N0.      0
ATOM   2668  H   ASP A 173      41.217  47.168  41.919  1.00  0.00           H0.      0
ATOM   2669  CA  ASP A 173      40.727  45.681  43.290  1.00  0.00           C0.      0
ATOM   2670  HA  ASP A 173      39.874  45.025  43.467  1.00  0.00           H0.      0
ATOM   2671  CB  ASP A 173      41.864  44.747  42.926  1.00  0.00           C0.      0
ATOM   2672  HB2 ASP A 173      41.930  43.871  43.570  1.00  0.00           H0.      0
ATOM   2673  HB3 ASP A 173      41.481  44.272  42.023  1.00  0.00           H0.      0
ATOM   2674  CG  ASP A 173      43.168  45.320  42.444  1.00  0.00           C0.      0
ATOM   2675  OD1 ASP A 173      44.134  44.578  42.497  1.00  0.00           O0.      0
ATOM   2676  OD2 ASP A 173      43.271  46.478  42.056  1.00  0.00           O0.      0
ATOM   2677  C   ASP A 173      41.038  46.308  44.648  1.00  0.00           C0.      0
ATOM   2678  O   ASP A 173      41.579  47.450  44.741  1.00  0.00           O0.      0
ATOM   2679  N   HIE A 174      40.742  45.651  45.798  1.00  0.00           N0.      0
ATOM   2680  H   HIE A 174      39.981  44.993  45.711  1.00  0.00           H0.      0
ATOM   2681  CA  HIE A 174      41.035  46.040  47.153  1.00  0.00           C0.      0
ATOM   2682  HA  HIE A 174      41.957  46.621  47.125  1.00  0.00           H0.      0
ATOM   2683  CB  HIE A 174      39.953  47.072  47.603  1.00  0.00           C0.      0
ATOM   2684  HB2 HIE A 174      40.207  47.472  48.585  1.00  0.00           H0.      0
ATOM   2685  HB3 HIE A 174      40.090  47.912  46.922  1.00  0.00           H0.      0
ATOM   2686  CG  HIE A 174      38.524  46.637  47.640  1.00  0.00           C0.      0
ATOM   2687  ND1 HIE A 174      38.025  46.162  48.866  1.00  0.00           N0.      0
ATOM   2688  CE1 HIE A 174      36.769  45.939  48.602  1.00  0.00           C0.      0
ATOM   2689  HE1 HIE A 174      36.074  45.454  49.271  1.00  0.00           H0.      0
ATOM   2690  NE2 HIE A 174      36.475  46.090  47.269  1.00  0.00           N0.      0
ATOM   2691  HE2 HIE A 174      35.524  46.011  46.939  1.00  0.00           H0.      0
ATOM   2692  CD2 HIE A 174      37.633  46.505  46.606  1.00  0.00           C0.      0
ATOM   2693  HD2 HIE A 174      37.745  46.910  45.611  1.00  0.00           H0.      0
ATOM   2694  C   HIE A 174      41.111  44.798  48.020  1.00  0.00           C0.      0
ATOM   2695  O   HIE A 174      40.613  43.733  47.598  1.00  0.00           O0.      0
ATOM   2696  N   ARG A 175      41.795  44.858  49.194  1.00  0.00           N0.      0
ATOM   2697  H   ARG A 175      42.322  45.698  49.385  1.00  0.00           H0.      0
ATOM   2698  CA  ARG A 175      41.937  43.783  50.170  1.00  0.00           C0.      0
ATOM   2699  HA  ARG A 175      42.354  42.994  49.544  1.00  0.00           H0.      0
ATOM   2700  CB  ARG A 175      42.844  44.095  51.412  1.00  0.00           C0.      0
ATOM   2701  HB2 ARG A 175      42.489  45.035  51.835  1.00  0.00           H0.      0
ATOM   2702  HB3 ARG A 175      42.782  43.288  52.142  1.00  0.00           H0.      0
ATOM   2703  CG  ARG A 175      44.296  44.000  50.913  1.00  0.00           C0.      0
ATOM   2704  HG2 ARG A 175      44.358  42.997  50.489  1.00  0.00           H0.      0
ATOM   2705  HG3 ARG A 175      44.543  44.663  50.084  1.00  0.00           H0.      0
ATOM   2706  CD  ARG A 175      45.350  44.242  52.027  1.00  0.00           C0.      0
ATOM   2707  HD2 ARG A 175      45.428  45.291  52.310  1.00  0.00           H0.      0
ATOM   2708  HD3 ARG A 175      44.965  43.644  52.853  1.00  0.00           H0.      0
ATOM   2709  NE  ARG A 175      46.826  43.946  51.647  1.00  0.00           N0.      0
ATOM   2710  HE  ARG A 175      47.413  44.719  51.371  1.00  0.00           H0.      0
ATOM   2711  CZ  ARG A 175      47.352  42.744  51.681  1.00  0.00           C0.      0
ATOM   2712  NH1 ARG A 175      46.728  41.634  51.907  1.00  0.00           N0.      0
ATOM   2713 HH11 ARG A 175      45.739  41.606  52.109  1.00  0.00           H0.      0
ATOM   2714 HH12 ARG A 175      47.321  40.817  51.881  1.00  0.00           H0.      0
ATOM   2715  NH2 ARG A 175      48.598  42.557  51.383  1.00  0.00           N0.      0
ATOM   2716 HH21 ARG A 175      49.091  43.275  50.871  1.00  0.00           H0.      0
ATOM   2717 HH22 ARG A 175      48.912  41.602  51.476  1.00  0.00           H0.      0
ATOM   2718  C   ARG A 175      40.590  43.435  50.767  1.00  0.00           C0.      0
ATOM   2719  O   ARG A 175      39.615  44.242  50.741  1.00  0.00           O0.      0
ATOM   2720  N   ASN A 176      40.377  42.172  51.255  1.00  0.00           N0.      0
ATOM   2721  H   ASN A 176      41.160  41.541  51.162  1.00  0.00           H0.      0
ATOM   2722  CA  ASN A 176      39.199  41.758  52.048  1.00  0.00           C0.      0
ATOM   2723  HA  ASN A 176      38.322  42.003  51.450  1.00  0.00           H0.      0
ATOM   2724  CB  ASN A 176      39.346  40.204  51.994  1.00  0.00           C0.      0
ATOM   2725  HB2 ASN A 176      39.544  39.837  50.987  1.00  0.00           H0.      0
ATOM   2726  HB3 ASN A 176      40.174  39.906  52.637  1.00  0.00           H0.      0
ATOM   2727  CG  ASN A 176      38.082  39.442  52.585  1.00  0.00           C0.      0
ATOM   2728  OD1 ASN A 176      37.123  39.998  53.105  1.00  0.00           O0.      0
ATOM   2729  ND2 ASN A 176      38.044  38.068  52.601  1.00  0.00           N0.      0
ATOM   2730 HD21 ASN A 176      37.207  37.532  52.779  1.00  0.00           H0.      0
ATOM   2731 HD22 ASN A 176      38.728  37.584  52.037  1.00  0.00           H0.      0
ATOM   2732  C   ASN A 176      39.082  42.301  53.473  1.00  0.00           C0.      0
ATOM   2733  O   ASN A 176      39.235  41.581  54.486  1.00  0.00           O0.      0
ATOM   2734  N   TYR A 177      38.919  43.624  53.587  1.00  0.00           N0.      0
ATOM   2735  H   TYR A 177      38.843  44.187  52.752  1.00  0.00           H0.      0
ATOM   2736  CA  TYR A 177      38.743  44.342  54.829  1.00  0.00           C0.      0
ATOM   2737  HA  TYR A 177      39.624  44.125  55.433  1.00  0.00           H0.      0
ATOM   2738  CB  TYR A 177      38.562  45.850  54.524  1.00  0.00           C0.      0
ATOM   2739  HB2 TYR A 177      37.646  45.922  53.938  1.00  0.00           H0.      0
ATOM   2740  HB3 TYR A 177      38.243  46.480  55.354  1.00  0.00           H0.      0
ATOM   2741  CG  TYR A 177      39.736  46.546  53.809  1.00  0.00           C0.      0
ATOM   2742  CD1 TYR A 177      40.829  46.903  54.573  1.00  0.00           C0.      0
ATOM   2743  HD1 TYR A 177      40.899  46.676  55.626  1.00  0.00           H0.      0
ATOM   2744  CE1 TYR A 177      41.972  47.308  53.825  1.00  0.00           C0.      0
ATOM   2745  HE1 TYR A 177      42.900  47.538  54.327  1.00  0.00           H0.      0
ATOM   2746  CZ  TYR A 177      41.926  47.502  52.441  1.00  0.00           C0.      0
ATOM   2747  OH  TYR A 177      43.095  47.743  51.795  1.00  0.00           O0.      0
ATOM   2748  HH  TYR A 177      43.837  47.938  52.373  1.00  0.00           H0.      0
ATOM   2749  CE2 TYR A 177      40.701  47.421  51.792  1.00  0.00           C0.      0
ATOM   2750  HE2 TYR A 177      40.705  47.558  50.721  1.00  0.00           H0.      0
ATOM   2751  CD2 TYR A 177      39.625  46.815  52.480  1.00  0.00           C0.      0
ATOM   2752  HD2 TYR A 177      38.768  46.536  51.885  1.00  0.00           H0.      0
ATOM   2753  C   TYR A 177      37.651  43.801  55.816  1.00  0.00           C0.      0
ATOM   2754  O   TYR A 177      37.729  43.945  57.028  1.00  0.00           O0.      0
ATOM   2755  N   ASP A 178      36.584  43.158  55.296  1.00  0.00           N0.      0
ATOM   2756  H   ASP A 178      36.529  42.947  54.310  1.00  0.00           H0.      0
ATOM   2757  CA  ASP A 178      35.487  42.692  56.134  1.00  0.00           C0.      0
ATOM   2758  HA  ASP A 178      35.096  43.478  56.781  1.00  0.00           H0.      0
ATOM   2759  CB  ASP A 178      34.428  42.097  55.165  1.00  0.00           C0.      0
ATOM   2760  HB2 ASP A 178      34.975  41.578  54.378  1.00  0.00           H0.      0
ATOM   2761  HB3 ASP A 178      33.704  41.469  55.685  1.00  0.00           H0.      0
ATOM   2762  CG  ASP A 178      33.719  43.295  54.490  1.00  0.00           C0.      0
ATOM   2763  OD1 ASP A 178      33.095  44.168  55.216  1.00  0.00           O0.      0
ATOM   2764  OD2 ASP A 178      33.626  43.333  53.234  1.00  0.00           O0.      0
ATOM   2765  C   ASP A 178      35.974  41.623  57.169  1.00  0.00           C0.      0
ATOM   2766  O   ASP A 178      35.718  41.760  58.369  1.00  0.00           O0.      0
ATOM   2767  N   TYR A 179      36.789  40.660  56.713  1.00  0.00           N0.      0
ATOM   2768  H   TYR A 179      37.119  40.641  55.759  1.00  0.00           H0.      0
ATOM   2769  CA  TYR A 179      37.477  39.723  57.662  1.00  0.00           C0.      0
ATOM   2770  HA  TYR A 179      36.701  39.306  58.303  1.00  0.00           H0.      0
ATOM   2771  CB  TYR A 179      38.022  38.616  56.708  1.00  0.00           C0.      0
ATOM   2772  HB2 TYR A 179      37.127  38.049  56.451  1.00  0.00           H0.      0
ATOM   2773  HB3 TYR A 179      38.484  38.959  55.783  1.00  0.00           H0.      0
ATOM   2774  CG  TYR A 179      39.039  37.626  57.241  1.00  0.00           C0.      0
ATOM   2775  CD1 TYR A 179      40.253  38.018  57.869  1.00  0.00           C0.      0
ATOM   2776  HD1 TYR A 179      40.447  39.077  57.958  1.00  0.00           H0.      0
ATOM   2777  CE1 TYR A 179      41.076  37.043  58.481  1.00  0.00           C0.      0
ATOM   2778  HE1 TYR A 179      41.975  37.348  58.996  1.00  0.00           H0.      0
ATOM   2779  CZ  TYR A 179      40.678  35.700  58.486  1.00  0.00           C0.      0
ATOM   2780  OH  TYR A 179      41.483  34.896  59.226  1.00  0.00           O0.      0
ATOM   2781  HH  TYR A 179      40.895  34.177  59.472  1.00  0.00           H0.      0
ATOM   2782  CE2 TYR A 179      39.527  35.316  57.822  1.00  0.00           C0.      0
ATOM   2783  HE2 TYR A 179      39.199  34.287  57.851  1.00  0.00           H0.      0
ATOM   2784  CD2 TYR A 179      38.696  36.227  57.154  1.00  0.00           C0.      0
ATOM   2785  HD2 TYR A 179      37.758  35.953  56.694  1.00  0.00           H0.      0
ATOM   2786  C   TYR A 179      38.497  40.429  58.650  1.00  0.00           C0.      0
ATOM   2787  O   TYR A 179      38.582  40.053  59.835  1.00  0.00           O0.      0
ATOM   2788  N   ILE A 180      39.226  41.503  58.185  1.00  0.00           N0.      0
ATOM   2789  H   ILE A 180      39.027  41.780  57.235  1.00  0.00           H0.      0
ATOM   2790  CA  ILE A 180      40.270  42.236  58.902  1.00  0.00           C0.      0
ATOM   2791  HA  ILE A 180      40.999  41.622  59.431  1.00  0.00           H0.      0
ATOM   2792  CB  ILE A 180      41.104  43.077  57.881  1.00  0.00           C0.      0
ATOM   2793  HB  ILE A 180      40.402  43.686  57.311  1.00  0.00           H0.      0
ATOM   2794  CG2 ILE A 180      42.119  44.090  58.569  1.00  0.00           C0.      0
ATOM   2795 HG21 ILE A 180      42.686  43.628  59.377  1.00  0.00           H0.      0
ATOM   2796 HG22 ILE A 180      42.914  44.482  57.935  1.00  0.00           H0.      0
ATOM   2797 HG23 ILE A 180      41.516  44.896  58.987  1.00  0.00           H0.      0
ATOM   2798  CG1 ILE A 180      41.902  42.121  57.024  1.00  0.00           C0.      0
ATOM   2799 HG12 ILE A 180      42.764  41.722  57.559  1.00  0.00           H0.      0
ATOM   2800 HG13 ILE A 180      41.244  41.286  56.782  1.00  0.00           H0.      0
ATOM   2801  CD1 ILE A 180      42.443  42.855  55.742  1.00  0.00           C0.      0
ATOM   2802 HD11 ILE A 180      41.585  43.263  55.208  1.00  0.00           H0.      0
ATOM   2803 HD12 ILE A 180      43.183  43.610  56.007  1.00  0.00           H0.      0
ATOM   2804 HD13 ILE A 180      43.056  42.171  55.155  1.00  0.00           H0.      0
ATOM   2805  C   ILE A 180      39.626  43.048  59.915  1.00  0.00           C0.      0
ATOM   2806  O   ILE A 180      40.271  43.115  60.966  1.00  0.00           O0.      0
ATOM   2807  N   LEU A 181      38.466  43.722  59.757  1.00  0.00           N0.      0
ATOM   2808  H   LEU A 181      37.915  43.668  58.912  1.00  0.00           H0.      0
ATOM   2809  CA  LEU A 181      37.880  44.536  60.821  1.00  0.00           C0.      0
ATOM   2810  HA  LEU A 181      38.658  45.132  61.299  1.00  0.00           H0.      0
ATOM   2811  CB  LEU A 181      36.694  45.452  60.296  1.00  0.00           C0.      0
ATOM   2812  HB2 LEU A 181      36.336  44.932  59.408  1.00  0.00           H0.      0
ATOM   2813  HB3 LEU A 181      35.823  45.322  60.938  1.00  0.00           H0.      0
ATOM   2814  CG  LEU A 181      37.068  46.873  59.995  1.00  0.00           C0.      0
ATOM   2815  HG  LEU A 181      37.259  47.362  60.950  1.00  0.00           H0.      0
ATOM   2816  CD1 LEU A 181      38.316  47.092  59.135  1.00  0.00           C0.      0
ATOM   2817 HD11 LEU A 181      39.264  46.997  59.665  1.00  0.00           H0.      0
ATOM   2818 HD12 LEU A 181      38.399  46.420  58.280  1.00  0.00           H0.      0
ATOM   2819 HD13 LEU A 181      38.331  48.131  58.806  1.00  0.00           H0.      0
ATOM   2820  CD2 LEU A 181      36.031  47.618  59.304  1.00  0.00           C0.      0
ATOM   2821 HD21 LEU A 181      36.254  48.665  59.095  1.00  0.00           H0.      0
ATOM   2822 HD22 LEU A 181      35.871  47.181  58.319  1.00  0.00           H0.      0
ATOM   2823 HD23 LEU A 181      35.136  47.598  59.927  1.00  0.00           H0.      0
ATOM   2824  C   LEU A 181      37.303  43.718  61.975  1.00  0.00           C0.      0
ATOM   2825  O   LEU A 181      37.340  44.205  63.109  1.00  0.00           O0.      0
ATOM   2826  N   SER A 182      36.863  42.498  61.679  1.00  0.00           N0.      0
ATOM   2827  H   SER A 182      36.923  42.205  60.714  1.00  0.00           H0.      0
ATOM   2828  CA  SER A 182      36.364  41.553  62.640  1.00  0.00           C0.      0
ATOM   2829  HA  SER A 182      35.727  41.982  63.414  1.00  0.00           H0.      0
ATOM   2830  CB  SER A 182      35.450  40.543  61.972  1.00  0.00           C0.      0
ATOM   2831  HB2 SER A 182      34.670  41.109  61.462  1.00  0.00           H0.      0
ATOM   2832  HB3 SER A 182      35.987  39.863  61.311  1.00  0.00           H0.      0
ATOM   2833  OG  SER A 182      34.886  39.686  63.010  1.00  0.00           O0.      0
ATOM   2834  HG  SER A 182      34.297  39.205  62.424  1.00  0.00           H0.      0
ATOM   2835  C   SER A 182      37.418  40.782  63.418  1.00  0.00           C0.      0
ATOM   2836  O   SER A 182      37.480  40.719  64.644  1.00  0.00           O0.      0
ATOM   2837  N   THR A 183      38.466  40.346  62.746  1.00  0.00           N0.      0
ATOM   2838  H   THR A 183      38.568  40.411  61.744  1.00  0.00           H0.      0
ATOM   2839  CA  THR A 183      39.433  39.508  63.416  1.00  0.00           C0.      0
ATOM   2840  HA  THR A 183      39.020  39.037  64.308  1.00  0.00           H0.      0
ATOM   2841  CB  THR A 183      39.995  38.421  62.488  1.00  0.00           C0.      0
ATOM   2842  HB  THR A 183      40.819  37.934  63.008  1.00  0.00           H0.      0
ATOM   2843  CG2 THR A 183      38.957  37.268  62.227  1.00  0.00           C0.      0
ATOM   2844 HG21 THR A 183      38.285  37.591  61.432  1.00  0.00           H0.      0
ATOM   2845 HG22 THR A 183      39.488  36.410  61.815  1.00  0.00           H0.      0
ATOM   2846 HG23 THR A 183      38.433  37.094  63.167  1.00  0.00           H0.      0
ATOM   2847  OG1 THR A 183      40.548  38.995  61.335  1.00  0.00           O0.      0
ATOM   2848  HG1 THR A 183      39.878  38.972  60.647  1.00  0.00           H0.      0
ATOM   2849  C   THR A 183      40.659  40.338  63.855  1.00  0.00           C0.      0
ATOM   2850  O   THR A 183      41.369  39.878  64.761  1.00  0.00           O0.      0
ATOM   2851  N   GLY A 184      41.009  41.463  63.226  1.00  0.00           N0.      0
ATOM   2852  H   GLY A 184      40.468  41.734  62.417  1.00  0.00           H0.      0
ATOM   2853  CA  GLY A 184      42.138  42.310  63.604  1.00  0.00           C0.      0
ATOM   2854  HA2 GLY A 184      41.850  43.323  63.322  1.00  0.00           H0.      0
ATOM   2855  HA3 GLY A 184      42.378  42.240  64.665  1.00  0.00           H0.      0
ATOM   2856  C   GLY A 184      43.318  41.936  62.818  1.00  0.00           C0.      0
ATOM   2857  O   GLY A 184      44.388  42.492  63.152  1.00  0.00           O0.      0
ATOM   2858  N   CYS A 185      43.250  40.990  61.882  1.00  0.00           N0.      0
ATOM   2859  H   CYS A 185      42.323  40.607  61.767  1.00  0.00           H0.      0
ATOM   2860  CA  CYS A 185      44.393  40.414  61.236  1.00  0.00           C0.      0
ATOM   2861  HA  CYS A 185      45.300  41.000  61.382  1.00  0.00           H0.      0
ATOM   2862  CB  CYS A 185      44.540  39.031  61.889  1.00  0.00           C0.      0
ATOM   2863  HB2 CYS A 185      44.621  39.048  62.976  1.00  0.00           H0.      0
ATOM   2864  HB3 CYS A 185      43.745  38.402  61.489  1.00  0.00           H0.      0
ATOM   2865  SG  CYS A 185      46.117  38.235  61.324  1.00  0.00           S0.      0
ATOM   2866  HG  CYS A 185      45.834  38.161  60.020  1.00  0.00           H0.      0
ATOM   2867  C   CYS A 185      44.124  40.189  59.748  1.00  0.00           C0.      0
ATOM   2868  O   CYS A 185      43.002  39.738  59.345  1.00  0.00           O0.      0
ATOM   2869  N   ALA A 186      45.130  40.428  58.876  1.00  0.00           N0.      0
ATOM   2870  H   ALA A 186      46.026  40.796  59.162  1.00  0.00           H0.      0
ATOM   2871  CA  ALA A 186      45.100  40.066  57.409  1.00  0.00           C0.      0
ATOM   2872  HA  ALA A 186      44.329  40.671  56.931  1.00  0.00           H0.      0
ATOM   2873  CB  ALA A 186      46.380  40.706  56.769  1.00  0.00           C0.      0
ATOM   2874  HB1 ALA A 186      47.242  40.085  57.015  1.00  0.00           H0.      0
ATOM   2875  HB2 ALA A 186      46.318  40.820  55.687  1.00  0.00           H0.      0
ATOM   2876  HB3 ALA A 186      46.554  41.702  57.176  1.00  0.00           H0.      0
ATOM   2877  C   ALA A 186      44.861  38.543  57.150  1.00  0.00           C0.      0
ATOM   2878  O   ALA A 186      45.343  37.770  57.969  1.00  0.00           O0.      0
ATOM   2879  N   PRO A 187      44.101  38.256  56.094  1.00  0.00           N0.      0
ATOM   2880  CD  PRO A 187      43.244  39.174  55.368  1.00  0.00           C0.      0
ATOM   2881  HD2 PRO A 187      43.847  39.819  54.729  1.00  0.00           H0.      0
ATOM   2882  HD3 PRO A 187      42.715  39.710  56.155  1.00  0.00           H0.      0
ATOM   2883  CG  PRO A 187      42.235  38.393  54.482  1.00  0.00           C0.      0
ATOM   2884  HG2 PRO A 187      42.175  38.797  53.471  1.00  0.00           H0.      0
ATOM   2885  HG3 PRO A 187      41.287  38.180  54.975  1.00  0.00           H0.      0
ATOM   2886  CB  PRO A 187      42.960  37.040  54.352  1.00  0.00           C0.      0
ATOM   2887  HB2 PRO A 187      43.743  37.166  53.604  1.00  0.00           H0.      0
ATOM   2888  HB3 PRO A 187      42.275  36.197  54.269  1.00  0.00           H0.      0
ATOM   2889  CA  PRO A 187      43.753  36.884  55.721  1.00  0.00           C0.      0
ATOM   2890  HA  PRO A 187      43.138  36.622  56.581  1.00  0.00           H0.      0
ATOM   2891  C   PRO A 187      45.028  36.031  55.594  1.00  0.00           C0.      0
ATOM   2892  O   PRO A 187      46.011  36.461  55.003  1.00  0.00           O0.      0
ATOM   2893  N   PRO A 188      45.064  34.820  56.223  1.00  0.00           N0.      0
ATOM   2894  CD  PRO A 188      43.919  34.148  56.745  1.00  0.00           C0.      0
ATOM   2895  HD2 PRO A 188      43.113  34.298  56.026  1.00  0.00           H0.      0
ATOM   2896  HD3 PRO A 188      43.690  34.509  57.747  1.00  0.00           H0.      0
ATOM   2897  CG  PRO A 188      44.424  32.694  56.859  1.00  0.00           C0.      0
ATOM   2898  HG2 PRO A 188      44.287  32.253  55.872  1.00  0.00           H0.      0
ATOM   2899  HG3 PRO A 188      43.853  32.184  57.635  1.00  0.00           H0.      0
ATOM   2900  CB  PRO A 188      45.964  32.875  57.200  1.00  0.00           C0.      0
ATOM   2901  HB2 PRO A 188      46.542  31.958  57.082  1.00  0.00           H0.      0
ATOM   2902  HB3 PRO A 188      46.055  33.220  58.230  1.00  0.00           H0.      0
ATOM   2903  CA  PRO A 188      46.286  33.955  56.214  1.00  0.00           C0.      0
ATOM   2904  HA  PRO A 188      47.154  34.514  56.565  1.00  0.00           H0.      0
ATOM   2905  C   PRO A 188      46.637  33.351  54.851  1.00  0.00           C0.      0
ATOM   2906  O   PRO A 188      47.703  32.733  54.776  1.00  0.00           O0.      0
ATOM   2907  N   GLY A 189      45.729  33.377  53.860  1.00  0.00           N0.      0
ATOM   2908  H   GLY A 189      44.787  33.714  53.998  1.00  0.00           H0.      0
ATOM   2909  CA  GLY A 189      45.995  32.433  52.725  1.00  0.00           C0.      0
ATOM   2910  HA2 GLY A 189      46.308  31.477  53.146  1.00  0.00           H0.      0
ATOM   2911  HA3 GLY A 189      45.066  32.267  52.181  1.00  0.00           H0.      0
ATOM   2912  C   GLY A 189      47.086  32.809  51.757  1.00  0.00           C0.      0
ATOM   2913  O   GLY A 189      47.667  33.887  51.906  1.00  0.00           O0.      0
ATOM   2914  N   LYS A 190      47.502  31.927  50.814  1.00  0.00           N0.      0
ATOM   2915  H   LYS A 190      46.965  31.078  50.704  1.00  0.00           H0.      0
ATOM   2916  CA  LYS A 190      48.366  32.266  49.710  1.00  0.00           C0.      0
ATOM   2917  HA  LYS A 190      49.345  32.475  50.139  1.00  0.00           H0.      0
ATOM   2918  CB  LYS A 190      48.461  31.050  48.819  1.00  0.00           C0.      0
ATOM   2919  HB2 LYS A 190      49.233  31.265  48.080  1.00  0.00           H0.      0
ATOM   2920  HB3 LYS A 190      48.924  30.280  49.436  1.00  0.00           H0.      0
ATOM   2921  CG  LYS A 190      47.146  30.478  48.233  1.00  0.00           C0.      0
ATOM   2922  HG2 LYS A 190      46.438  30.265  49.033  1.00  0.00           H0.      0
ATOM   2923  HG3 LYS A 190      46.617  31.248  47.671  1.00  0.00           H0.      0
ATOM   2924  CD  LYS A 190      47.521  29.217  47.338  1.00  0.00           C0.      0
ATOM   2925  HD2 LYS A 190      46.640  28.788  46.862  1.00  0.00           H0.      0
ATOM   2926  HD3 LYS A 190      48.195  29.464  46.518  1.00  0.00           H0.      0
ATOM   2927  CE  LYS A 190      48.294  28.247  48.215  1.00  0.00           C0.      0
ATOM   2928  HE2 LYS A 190      49.346  28.514  48.323  1.00  0.00           H0.      0
ATOM   2929  HE3 LYS A 190      47.850  28.292  49.209  1.00  0.00           H0.      0
ATOM   2930  NZ  LYS A 190      48.082  26.945  47.633  1.00  0.00           N0.      0
ATOM   2931  HZ1 LYS A 190      47.222  26.535  47.967  1.00  0.00           H0.      0
ATOM   2932  HZ2 LYS A 190      48.127  26.901  46.625  1.00  0.00           H0.      0
ATOM   2933  HZ3 LYS A 190      48.826  26.368  48.000  1.00  0.00           H0.      0
ATOM   2934  C   LYS A 190      47.976  33.480  48.900  1.00  0.00           C0.      0
ATOM   2935  O   LYS A 190      46.752  33.742  48.607  1.00  0.00           O0.      0
ATOM   2936  N   ASN A 191      48.911  34.234  48.380  1.00  0.00           N0.      0
ATOM   2937  H   ASN A 191      49.864  33.954  48.564  1.00  0.00           H0.      0
ATOM   2938  CA  ASN A 191      48.710  35.496  47.666  1.00  0.00           C0.      0
ATOM   2939  HA  ASN A 191      47.802  35.993  48.009  1.00  0.00           H0.      0
ATOM   2940  CB  ASN A 191      49.826  36.481  48.112  1.00  0.00           C0.      0
ATOM   2941  HB2 ASN A 191      49.974  36.453  49.191  1.00  0.00           H0.      0
ATOM   2942  HB3 ASN A 191      50.698  36.154  47.545  1.00  0.00           H0.      0
ATOM   2943  CG  ASN A 191      49.339  37.919  47.891  1.00  0.00           C0.      0
ATOM   2944  OD1 ASN A 191      49.435  38.459  46.798  1.00  0.00           O0.      0
ATOM   2945  ND2 ASN A 191      48.675  38.487  48.856  1.00  0.00           N0.      0
ATOM   2946 HD21 ASN A 191      48.392  39.454  48.796  1.00  0.00           H0.      0
ATOM   2947 HD22 ASN A 191      48.569  38.041  49.756  1.00  0.00           H0.      0
ATOM   2948  C   ASN A 191      48.536  35.367  46.134  1.00  0.00           C0.      0
ATOM   2949  O   ASN A 191      48.527  34.226  45.667  1.00  0.00           O0.      0
ATOM   2950  N   ILE A 192      48.551  36.426  45.343  1.00  0.00           N0.      0
ATOM   2951  H   ILE A 192      48.650  37.335  45.772  1.00  0.00           H0.      0
ATOM   2952  CA  ILE A 192      48.386  36.238  43.898  1.00  0.00           C0.      0
ATOM   2953  HA  ILE A 192      48.586  35.208  43.602  1.00  0.00           H0.      0
ATOM   2954  CB  ILE A 192      46.952  36.600  43.468  1.00  0.00           C0.      0
ATOM   2955  HB  ILE A 192      47.065  37.221  42.580  1.00  0.00           H0.      0
ATOM   2956  CG2 ILE A 192      46.099  35.378  43.167  1.00  0.00           C0.      0
ATOM   2957 HG21 ILE A 192      46.436  34.791  42.312  1.00  0.00           H0.      0
ATOM   2958 HG22 ILE A 192      46.157  34.674  43.997  1.00  0.00           H0.      0
ATOM   2959 HG23 ILE A 192      45.049  35.654  43.068  1.00  0.00           H0.      0
ATOM   2960  CG1 ILE A 192      46.277  37.631  44.380  1.00  0.00           C0.      0
ATOM   2961 HG12 ILE A 192      45.717  37.006  45.076  1.00  0.00           H0.      0
ATOM   2962 HG13 ILE A 192      46.994  38.258  44.911  1.00  0.00           H0.      0
ATOM   2963  CD1 ILE A 192      45.266  38.574  43.731  1.00  0.00           C0.      0
ATOM   2964 HD11 ILE A 192      44.833  39.304  44.415  1.00  0.00           H0.      0
ATOM   2965 HD12 ILE A 192      45.849  39.154  43.016  1.00  0.00           H0.      0
ATOM   2966 HD13 ILE A 192      44.555  37.998  43.138  1.00  0.00           H0.      0
ATOM   2967  C   ILE A 192      49.345  37.242  43.259  1.00  0.00           C0.      0
ATOM   2968  O   ILE A 192      50.042  36.946  42.344  1.00  0.00           O0.      0
ATOM   2969  N   TYR A 193      49.411  38.511  43.701  1.00  0.00           N0.      0
ATOM   2970  H   TYR A 193      48.656  38.757  44.325  1.00  0.00           H0.      0
ATOM   2971  CA  TYR A 193      50.209  39.671  43.270  1.00  0.00           C0.      0
ATOM   2972  HA  TYR A 193      50.172  39.748  42.184  1.00  0.00           H0.      0
ATOM   2973  CB  TYR A 193      49.409  40.892  43.784  1.00  0.00           C0.      0
ATOM   2974  HB2 TYR A 193      49.189  40.831  44.850  1.00  0.00           H0.      0
ATOM   2975  HB3 TYR A 193      49.997  41.779  43.550  1.00  0.00           H0.      0
ATOM   2976  CG  TYR A 193      48.116  41.266  43.153  1.00  0.00           C0.      0
ATOM   2977  CD1 TYR A 193      46.953  41.601  43.964  1.00  0.00           C0.      0
ATOM   2978  HD1 TYR A 193      47.004  41.667  45.041  1.00  0.00           H0.      0
ATOM   2979  CE1 TYR A 193      45.735  41.915  43.358  1.00  0.00           C0.      0
ATOM   2980  HE1 TYR A 193      44.911  42.322  43.926  1.00  0.00           H0.      0
ATOM   2981  CZ  TYR A 193      45.540  41.780  41.944  1.00  0.00           C0.      0
ATOM   2982  OH  TYR A 193      44.444  42.306  41.282  1.00  0.00           O0.      0
ATOM   2983  HH  TYR A 193      44.095  43.102  41.688  1.00  0.00           H0.      0
ATOM   2984  CE2 TYR A 193      46.619  41.449  41.169  1.00  0.00           C0.      0
ATOM   2985  HE2 TYR A 193      46.525  41.471  40.094  1.00  0.00           H0.      0
ATOM   2986  CD2 TYR A 193      47.948  41.333  41.743  1.00  0.00           C0.      0
ATOM   2987  HD2 TYR A 193      48.744  41.107  41.050  1.00  0.00           H0.      0
ATOM   2988  C   TYR A 193      51.594  39.699  43.964  1.00  0.00           C0.      0
ATOM   2989  O   TYR A 193      52.542  40.227  43.318  1.00  0.00           O0.      0
ATOM   2990  N   TYR A 194      51.771  39.137  45.190  1.00  0.00           N0.      0
ATOM   2991  H   TYR A 194      51.023  38.615  45.623  1.00  0.00           H0.      0
ATOM   2992  CA  TYR A 194      53.057  39.286  45.941  1.00  0.00           C0.      0
ATOM   2993  HA  TYR A 194      53.866  39.561  45.265  1.00  0.00           H0.      0
ATOM   2994  CB  TYR A 194      52.925  40.487  46.881  1.00  0.00           C0.      0
ATOM   2995  HB2 TYR A 194      52.309  40.335  47.767  1.00  0.00           H0.      0
ATOM   2996  HB3 TYR A 194      53.875  40.780  47.326  1.00  0.00           H0.      0
ATOM   2997  CG  TYR A 194      52.459  41.738  46.266  1.00  0.00           C0.      0
ATOM   2998  CD1 TYR A 194      51.094  42.145  46.360  1.00  0.00           C0.      0
ATOM   2999  HD1 TYR A 194      50.392  41.465  46.820  1.00  0.00           H0.      0
ATOM   3000  CE1 TYR A 194      50.635  43.366  45.874  1.00  0.00           C0.      0
ATOM   3001  HE1 TYR A 194      49.651  43.791  46.000  1.00  0.00           H0.      0
ATOM   3002  CZ  TYR A 194      51.555  44.130  45.196  1.00  0.00           C0.      0
ATOM   3003  OH  TYR A 194      51.142  45.375  44.731  1.00  0.00           O0.      0
ATOM   3004  HH  TYR A 194      50.192  45.438  44.611  1.00  0.00           H0.      0
ATOM   3005  CE2 TYR A 194      52.977  43.755  45.081  1.00  0.00           C0.      0
ATOM   3006  HE2 TYR A 194      53.751  44.430  44.746  1.00  0.00           H0.      0
ATOM   3007  CD2 TYR A 194      53.393  42.529  45.604  1.00  0.00           C0.      0
ATOM   3008  HD2 TYR A 194      54.422  42.204  45.563  1.00  0.00           H0.      0
ATOM   3009  C   TYR A 194      53.427  38.033  46.694  1.00  0.00           C0.      0
ATOM   3010  O   TYR A 194      53.264  37.877  47.881  1.00  0.00           O0.      0
ATOM   3011  N   LYS A 195      53.751  37.037  45.860  1.00  0.00           N0.      0
ATOM   3012  H   LYS A 195      53.780  37.310  44.888  1.00  0.00           H0.      0
ATOM   3013  CA  LYS A 195      53.927  35.613  46.236  1.00  0.00           C0.      0
ATOM   3014  HA  LYS A 195      53.357  35.195  47.065  1.00  0.00           H0.      0
ATOM   3015  CB  LYS A 195      53.521  34.720  45.048  1.00  0.00           C0.      0
ATOM   3016  HB2 LYS A 195      54.063  34.950  44.131  1.00  0.00           H0.      0
ATOM   3017  HB3 LYS A 195      53.864  33.703  45.236  1.00  0.00           H0.      0
ATOM   3018  CG  LYS A 195      51.991  34.693  44.745  1.00  0.00           C0.      0
ATOM   3019  HG2 LYS A 195      51.489  34.529  45.699  1.00  0.00           H0.      0
ATOM   3020  HG3 LYS A 195      51.857  35.695  44.338  1.00  0.00           H0.      0
ATOM   3021  CD  LYS A 195      51.590  33.544  43.777  1.00  0.00           C0.      0
ATOM   3022  HD2 LYS A 195      51.854  32.560  44.166  1.00  0.00           H0.      0
ATOM   3023  HD3 LYS A 195      50.528  33.492  43.540  1.00  0.00           H0.      0
ATOM   3024  CE  LYS A 195      52.263  33.738  42.436  1.00  0.00           C0.      0
ATOM   3025  HE2 LYS A 195      51.663  34.433  41.850  1.00  0.00           H0.      0
ATOM   3026  HE3 LYS A 195      53.238  34.213  42.549  1.00  0.00           H0.      0
ATOM   3027  NZ  LYS A 195      52.289  32.552  41.625  1.00  0.00           N0.      0
ATOM   3028  HZ1 LYS A 195      52.905  31.879  42.058  1.00  0.00           H0.      0
ATOM   3029  HZ2 LYS A 195      51.388  32.143  41.423  1.00  0.00           H0.      0
ATOM   3030  HZ3 LYS A 195      52.676  32.707  40.705  1.00  0.00           H0.      0
ATOM   3031  C   LYS A 195      55.393  35.251  46.510  1.00  0.00           C0.      0
ATOM   3032  O   LYS A 195      55.951  34.288  45.991  1.00  0.00           O0.      0
ATOM   3033  N   SER A 196      56.048  36.160  47.303  1.00  0.00           N0.      0
ATOM   3034  H   SER A 196      55.683  37.069  47.547  1.00  0.00           H0.      0
ATOM   3035  CA  SER A 196      57.454  36.008  47.634  1.00  0.00           C0.      0
ATOM   3036  HA  SER A 196      58.029  35.526  46.844  1.00  0.00           H0.      0
ATOM   3037  CB  SER A 196      58.085  37.378  47.797  1.00  0.00           C0.      0
ATOM   3038  HB2 SER A 196      57.721  38.062  47.031  1.00  0.00           H0.      0
ATOM   3039  HB3 SER A 196      57.929  37.700  48.827  1.00  0.00           H0.      0
ATOM   3040  OG  SER A 196      59.443  37.282  47.498  1.00  0.00           O0.      0
ATOM   3041  HG  SER A 196      59.803  38.171  47.461  1.00  0.00           H0.      0
ATOM   3042  C   SER A 196      57.744  35.227  48.904  1.00  0.00           C0.      0
ATOM   3043  O   SER A 196      57.032  35.371  49.943  1.00  0.00           O0.      0
ATOM   3044  N   ASP A 197      58.787  34.385  48.971  1.00  0.00           N0.      0
ATOM   3045  H   ASP A 197      59.330  34.127  48.159  1.00  0.00           H0.      0
ATOM   3046  CA  ASP A 197      59.293  33.751  50.247  1.00  0.00           C0.      0
ATOM   3047  HA  ASP A 197      58.452  33.369  50.826  1.00  0.00           H0.      0
ATOM   3048  CB  ASP A 197      60.115  32.550  49.978  1.00  0.00           C0.      0
ATOM   3049  HB2 ASP A 197      60.965  32.882  49.381  1.00  0.00           H0.      0
ATOM   3050  HB3 ASP A 197      60.536  32.095  50.874  1.00  0.00           H0.      0
ATOM   3051  CG  ASP A 197      59.376  31.423  49.206  1.00  0.00           C0.      0
ATOM   3052  OD1 ASP A 197      58.118  31.218  49.257  1.00  0.00           O0.      0
ATOM   3053  OD2 ASP A 197      60.066  30.542  48.683  1.00  0.00           O0.      0
ATOM   3054  C   ASP A 197      60.027  34.717  51.180  1.00  0.00           C0.      0
ATOM   3055  O   ASP A 197      60.111  34.404  52.400  1.00  0.00           O0.      0
ATOM   3056  N   LEU A 198      60.567  35.853  50.713  1.00  0.00           N0.      0
ATOM   3057  H   LEU A 198      60.423  36.049  49.733  1.00  0.00           H0.      0
ATOM   3058  CA  LEU A 198      61.385  36.831  51.365  1.00  0.00           C0.      0
ATOM   3059  HA  LEU A 198      62.157  36.319  51.940  1.00  0.00           H0.      0
ATOM   3060  CB  LEU A 198      61.999  37.805  50.313  1.00  0.00           C0.      0
ATOM   3061  HB2 LEU A 198      61.131  38.276  49.852  1.00  0.00           H0.      0
ATOM   3062  HB3 LEU A 198      62.626  38.566  50.776  1.00  0.00           H0.      0
ATOM   3063  CG  LEU A 198      62.946  37.155  49.187  1.00  0.00           C0.      0
ATOM   3064  HG  LEU A 198      62.440  36.260  48.826  1.00  0.00           H0.      0
ATOM   3065  CD1 LEU A 198      63.184  38.098  48.034  1.00  0.00           C0.      0
ATOM   3066 HD11 LEU A 198      63.869  37.644  47.318  1.00  0.00           H0.      0
ATOM   3067 HD12 LEU A 198      62.184  38.344  47.675  1.00  0.00           H0.      0
ATOM   3068 HD13 LEU A 198      63.585  39.027  48.437  1.00  0.00           H0.      0
ATOM   3069  CD2 LEU A 198      64.267  36.785  49.796  1.00  0.00           C0.      0
ATOM   3070 HD21 LEU A 198      64.641  37.577  50.445  1.00  0.00           H0.      0
ATOM   3071 HD22 LEU A 198      64.228  35.953  50.500  1.00  0.00           H0.      0
ATOM   3072 HD23 LEU A 198      65.022  36.526  49.053  1.00  0.00           H0.      0
ATOM   3073  C   LEU A 198      60.585  37.743  52.403  1.00  0.00           C0.      0
ATOM   3074  O   LEU A 198      61.142  38.270  53.336  1.00  0.00           O0.      0
ATOM   3075  N   THR A 199      59.285  37.815  52.346  1.00  0.00           N0.      0
ATOM   3076  H   THR A 199      58.789  37.369  51.587  1.00  0.00           H0.      0
ATOM   3077  CA  THR A 199      58.433  38.480  53.339  1.00  0.00           C0.      0
ATOM   3078  HA  THR A 199      58.901  39.405  53.676  1.00  0.00           H0.      0
ATOM   3079  CB  THR A 199      57.114  39.031  52.783  1.00  0.00           C0.      0
ATOM   3080  HB  THR A 199      56.436  38.198  52.599  1.00  0.00           H0.      0
ATOM   3081  CG2 THR A 199      56.330  40.080  53.668  1.00  0.00           C0.      0
ATOM   3082 HG21 THR A 199      56.929  40.990  53.635  1.00  0.00           H0.      0
ATOM   3083 HG22 THR A 199      55.358  40.254  53.206  1.00  0.00           H0.      0
ATOM   3084 HG23 THR A 199      56.278  39.637  54.662  1.00  0.00           H0.      0
ATOM   3085  OG1 THR A 199      57.444  39.727  51.620  1.00  0.00           O0.      0
ATOM   3086  HG1 THR A 199      56.705  39.608  51.018  1.00  0.00           H0.      0
ATOM   3087  C   THR A 199      58.222  37.575  54.554  1.00  0.00           C0.      0
ATOM   3088  O   THR A 199      57.434  36.636  54.477  1.00  0.00           O0.      0
ATOM   3089  N   LYS A 200      58.882  37.777  55.698  1.00  0.00           N0.      0
ATOM   3090  H   LYS A 200      59.572  38.514  55.701  1.00  0.00           H0.      0
ATOM   3091  CA  LYS A 200      58.838  36.951  56.942  1.00  0.00           C0.      0
ATOM   3092  HA  LYS A 200      58.522  35.936  56.701  1.00  0.00           H0.      0
ATOM   3093  CB  LYS A 200      60.245  37.046  57.555  1.00  0.00           C0.      0
ATOM   3094  HB2 LYS A 200      60.449  38.112  57.656  1.00  0.00           H0.      0
ATOM   3095  HB3 LYS A 200      60.326  36.447  58.462  1.00  0.00           H0.      0
ATOM   3096  CG  LYS A 200      61.387  36.622  56.622  1.00  0.00           C0.      0
ATOM   3097  HG2 LYS A 200      61.425  37.485  55.958  1.00  0.00           H0.      0
ATOM   3098  HG3 LYS A 200      62.241  36.536  57.294  1.00  0.00           H0.      0
ATOM   3099  CD  LYS A 200      61.116  35.335  55.886  1.00  0.00           C0.      0
ATOM   3100  HD2 LYS A 200      61.077  34.528  56.618  1.00  0.00           H0.      0
ATOM   3101  HD3 LYS A 200      60.218  35.433  55.275  1.00  0.00           H0.      0
ATOM   3102  CE  LYS A 200      62.246  35.066  54.993  1.00  0.00           C0.      0
ATOM   3103  HE2 LYS A 200      62.187  35.848  54.236  1.00  0.00           H0.      0
ATOM   3104  HE3 LYS A 200      63.196  35.185  55.515  1.00  0.00           H0.      0
ATOM   3105  NZ  LYS A 200      62.265  33.750  54.281  1.00  0.00           N0.      0
ATOM   3106  HZ1 LYS A 200      62.440  33.018  54.954  1.00  0.00           H0.      0
ATOM   3107  HZ2 LYS A 200      61.356  33.589  53.871  1.00  0.00           H0.      0
ATOM   3108  HZ3 LYS A 200      62.998  33.807  53.588  1.00  0.00           H0.      0
ATOM   3109  C   LYS A 200      57.836  37.315  57.957  1.00  0.00           C0.      0
ATOM   3110  O   LYS A 200      57.522  36.479  58.850  1.00  0.00           O0.      0
ATOM   3111  N   ASP A 201      57.341  38.520  57.858  1.00  0.00           N0.      0
ATOM   3112  H   ASP A 201      57.748  39.013  57.076  1.00  0.00           H0.      0
ATOM   3113  CA  ASP A 201      56.183  39.093  58.639  1.00  0.00           C0.      0
ATOM   3114  HA  ASP A 201      55.565  38.206  58.774  1.00  0.00           H0.      0
ATOM   3115  CB  ASP A 201      56.716  39.568  60.016  1.00  0.00           C0.      0
ATOM   3116  HB2 ASP A 201      57.108  38.798  60.681  1.00  0.00           H0.      0
ATOM   3117  HB3 ASP A 201      57.475  40.344  59.915  1.00  0.00           H0.      0
ATOM   3118  CG  ASP A 201      55.536  40.197  60.764  1.00  0.00           C0.      0
ATOM   3119  OD1 ASP A 201      55.420  41.397  60.899  1.00  0.00           O0.      0
ATOM   3120  OD2 ASP A 201      54.665  39.342  61.125  1.00  0.00           O0.      0
ATOM   3121  C   ASP A 201      55.420  40.241  57.866  1.00  0.00           C0.      0
ATOM   3122  O   ASP A 201      56.064  41.163  57.320  1.00  0.00           O0.      0
ATOM   3123  N   ILE A 202      54.120  40.328  58.028  1.00  0.00           N0.      0
ATOM   3124  H   ILE A 202      53.699  39.632  58.626  1.00  0.00           H0.      0
ATOM   3125  CA  ILE A 202      53.128  41.311  57.675  1.00  0.00           C0.      0
ATOM   3126  HA  ILE A 202      53.594  42.281  57.502  1.00  0.00           H0.      0
ATOM   3127  CB  ILE A 202      52.281  40.882  56.429  1.00  0.00           C0.      0
ATOM   3128  HB  ILE A 202      51.699  39.964  56.511  1.00  0.00           H0.      0
ATOM   3129  CG2 ILE A 202      51.326  41.982  56.117  1.00  0.00           C0.      0
ATOM   3130 HG21 ILE A 202      50.701  42.181  56.987  1.00  0.00           H0.      0
ATOM   3131 HG22 ILE A 202      51.950  42.856  55.928  1.00  0.00           H0.      0
ATOM   3132 HG23 ILE A 202      50.717  41.673  55.268  1.00  0.00           H0.      0
ATOM   3133  CG1 ILE A 202      53.250  40.534  55.270  1.00  0.00           C0.      0
ATOM   3134 HG12 ILE A 202      53.999  41.279  55.003  1.00  0.00           H0.      0
ATOM   3135 HG13 ILE A 202      53.812  39.633  55.513  1.00  0.00           H0.      0
ATOM   3136  CD1 ILE A 202      52.557  40.061  53.989  1.00  0.00           C0.      0
ATOM   3137 HD11 ILE A 202      51.884  40.831  53.611  1.00  0.00           H0.      0
ATOM   3138 HD12 ILE A 202      53.249  39.861  53.171  1.00  0.00           H0.      0
ATOM   3139 HD13 ILE A 202      52.016  39.154  54.261  1.00  0.00           H0.      0
ATOM   3140  C   ILE A 202      52.191  41.493  58.909  1.00  0.00           C0.      0
ATOM   3141  O   ILE A 202      51.401  40.577  59.300  1.00  0.00           O0.      0
ATOM   3142  N   THR A 203      52.268  42.648  59.600  1.00  0.00           N0.      0
ATOM   3143  H   THR A 203      52.915  43.354  59.280  1.00  0.00           H0.      0
ATOM   3144  CA  THR A 203      51.591  42.881  60.816  1.00  0.00           C0.      0
ATOM   3145  HA  THR A 203      51.134  41.943  61.130  1.00  0.00           H0.      0
ATOM   3146  CB  THR A 203      52.616  43.198  61.905  1.00  0.00           C0.      0
ATOM   3147  HB  THR A 203      53.338  43.935  61.553  1.00  0.00           H0.      0
ATOM   3148  CG2 THR A 203      52.093  43.771  63.244  1.00  0.00           C0.      0
ATOM   3149 HG21 THR A 203      51.366  43.069  63.652  1.00  0.00           H0.      0
ATOM   3150 HG22 THR A 203      52.978  43.904  63.866  1.00  0.00           H0.      0
ATOM   3151 HG23 THR A 203      51.507  44.663  63.025  1.00  0.00           H0.      0
ATOM   3152  OG1 THR A 203      53.144  41.982  62.294  1.00  0.00           O0.      0
ATOM   3153  HG1 THR A 203      53.912  41.801  61.746  1.00  0.00           H0.      0
ATOM   3154  C   THR A 203      50.515  43.985  60.678  1.00  0.00           C0.      0
ATOM   3155  O   THR A 203      50.746  45.072  60.162  1.00  0.00           O0.      0
ATOM   3156  N   THR A 204      49.270  43.638  61.122  1.00  0.00           N0.      0
ATOM   3157  H   THR A 204      49.161  42.718  61.525  1.00  0.00           H0.      0
ATOM   3158  CA  THR A 204      48.103  44.491  61.014  1.00  0.00           C0.      0
ATOM   3159  HA  THR A 204      48.126  45.110  60.117  1.00  0.00           H0.      0
ATOM   3160  CB  THR A 204      46.886  43.569  60.903  1.00  0.00           C0.      0
ATOM   3161  HB  THR A 204      46.855  42.966  61.811  1.00  0.00           H0.      0
ATOM   3162  CG2 THR A 204      45.612  44.288  60.595  1.00  0.00           C0.      0
ATOM   3163 HG21 THR A 204      45.222  44.772  61.490  1.00  0.00           H0.      0
ATOM   3164 HG22 THR A 204      45.849  45.081  59.886  1.00  0.00           H0.      0
ATOM   3165 HG23 THR A 204      44.880  43.598  60.176  1.00  0.00           H0.      0
ATOM   3166  OG1 THR A 204      47.011  42.733  59.802  1.00  0.00           O0.      0
ATOM   3167  HG1 THR A 204      47.789  42.180  59.909  1.00  0.00           H0.      0
ATOM   3168  C   THR A 204      47.903  45.483  62.219  1.00  0.00           C0.      0
ATOM   3169  O   THR A 204      48.161  45.109  63.358  1.00  0.00           O0.      0
ATOM   3170  N   SER A 205      47.390  46.661  61.912  1.00  0.00           N0.      0
ATOM   3171  H   SER A 205      47.471  46.976  60.956  1.00  0.00           H0.      0
ATOM   3172  CA  SER A 205      46.797  47.638  62.794  1.00  0.00           C0.      0
ATOM   3173  HA  SER A 205      46.595  47.174  63.760  1.00  0.00           H0.      0
ATOM   3174  CB  SER A 205      47.877  48.702  63.221  1.00  0.00           C0.      0
ATOM   3175  HB2 SER A 205      48.128  49.279  62.331  1.00  0.00           H0.      0
ATOM   3176  HB3 SER A 205      47.332  49.364  63.895  1.00  0.00           H0.      0
ATOM   3177  OG  SER A 205      49.054  48.198  63.748  1.00  0.00           O0.      0
ATOM   3178  HG  SER A 205      49.575  47.908  62.995  1.00  0.00           H0.      0
ATOM   3179  C   SER A 205      45.579  48.361  62.262  1.00  0.00           C0.      0
ATOM   3180  O   SER A 205      45.577  48.692  61.118  1.00  0.00           O0.      0
ATOM   3181  N   VAL A 206      44.589  48.668  63.095  1.00  0.00           N0.      0
ATOM   3182  H   VAL A 206      44.726  48.474  64.076  1.00  0.00           H0.      0
ATOM   3183  CA  VAL A 206      43.332  49.318  62.810  1.00  0.00           C0.      0
ATOM   3184  HA  VAL A 206      43.437  49.751  61.816  1.00  0.00           H0.      0
ATOM   3185  CB  VAL A 206      42.247  48.208  62.848  1.00  0.00           C0.      0
ATOM   3186  HB  VAL A 206      42.287  47.666  63.793  1.00  0.00           H0.      0
ATOM   3187  CG1 VAL A 206      40.892  48.884  62.980  1.00  0.00           C0.      0
ATOM   3188 HG11 VAL A 206      40.899  49.656  62.211  1.00  0.00           H0.      0
ATOM   3189 HG12 VAL A 206      40.184  48.083  62.765  1.00  0.00           H0.      0
ATOM   3190 HG13 VAL A 206      40.687  49.334  63.951  1.00  0.00           H0.      0
ATOM   3191  CG2 VAL A 206      42.275  47.312  61.546  1.00  0.00           C0.      0
ATOM   3192 HG21 VAL A 206      43.239  46.805  61.599  1.00  0.00           H0.      0
ATOM   3193 HG22 VAL A 206      41.442  46.609  61.531  1.00  0.00           H0.      0
ATOM   3194 HG23 VAL A 206      42.242  47.885  60.619  1.00  0.00           H0.      0
ATOM   3195  C   VAL A 206      43.119  50.456  63.815  1.00  0.00           C0.      0
ATOM   3196  O   VAL A 206      43.454  50.255  65.001  1.00  0.00           O0.      0
ATOM   3197  N   LEU A 207      42.617  51.592  63.396  1.00  0.00           N0.      0
ATOM   3198  H   LEU A 207      42.185  51.538  62.485  1.00  0.00           H0.      0
ATOM   3199  CA  LEU A 207      42.361  52.750  64.282  1.00  0.00           C0.      0
ATOM   3200  HA  LEU A 207      42.428  52.547  65.351  1.00  0.00           H0.      0
ATOM   3201  CB  LEU A 207      43.378  53.860  63.969  1.00  0.00           C0.      0
ATOM   3202  HB2 LEU A 207      44.386  53.456  64.070  1.00  0.00           H0.      0
ATOM   3203  HB3 LEU A 207      43.253  54.080  62.909  1.00  0.00           H0.      0
ATOM   3204  CG  LEU A 207      43.143  55.250  64.686  1.00  0.00           C0.      0
ATOM   3205  HG  LEU A 207      42.727  55.161  65.689  1.00  0.00           H0.      0
ATOM   3206  CD1 LEU A 207      44.429  56.142  64.684  1.00  0.00           C0.      0
ATOM   3207 HD11 LEU A 207      44.738  56.227  63.642  1.00  0.00           H0.      0
ATOM   3208 HD12 LEU A 207      44.073  57.118  65.014  1.00  0.00           H0.      0
ATOM   3209 HD13 LEU A 207      45.193  55.693  65.318  1.00  0.00           H0.      0
ATOM   3210  CD2 LEU A 207      42.063  56.066  63.904  1.00  0.00           C0.      0
ATOM   3211 HD21 LEU A 207      41.074  55.784  64.265  1.00  0.00           H0.      0
ATOM   3212 HD22 LEU A 207      42.198  57.148  63.906  1.00  0.00           H0.      0
ATOM   3213 HD23 LEU A 207      42.067  55.725  62.868  1.00  0.00           H0.      0
ATOM   3214  C   LEU A 207      40.851  53.152  64.084  1.00  0.00           C0.      0
ATOM   3215  O   LEU A 207      40.316  53.412  62.969  1.00  0.00           O0.      0
ATOM   3216  N   THR A 208      40.151  53.238  65.190  1.00  0.00           N0.      0
ATOM   3217  H   THR A 208      40.531  52.960  66.083  1.00  0.00           H0.      0
ATOM   3218  CA  THR A 208      38.779  53.700  65.181  1.00  0.00           C0.      0
ATOM   3219  HA  THR A 208      38.390  53.459  64.192  1.00  0.00           H0.      0
ATOM   3220  CB  THR A 208      37.889  52.752  65.981  1.00  0.00           C0.      0
ATOM   3221  HB  THR A 208      36.923  53.150  66.293  1.00  0.00           H0.      0
ATOM   3222  CG2 THR A 208      37.657  51.380  65.332  1.00  0.00           C0.      0
ATOM   3223 HG21 THR A 208      37.067  51.512  64.425  1.00  0.00           H0.      0
ATOM   3224 HG22 THR A 208      38.589  50.963  64.950  1.00  0.00           H0.      0
ATOM   3225 HG23 THR A 208      37.089  50.785  66.048  1.00  0.00           H0.      0
ATOM   3226  OG1 THR A 208      38.548  52.308  67.164  1.00  0.00           O0.      0
ATOM   3227  HG1 THR A 208      37.894  52.234  67.863  1.00  0.00           H0.      0
ATOM   3228  C   THR A 208      38.500  55.124  65.591  1.00  0.00           C0.      0
ATOM   3229  O   THR A 208      39.347  55.755  66.166  1.00  0.00           O0.      0
ATOM   3230  N   VAL A 209      37.437  55.743  65.096  1.00  0.00           N0.      0
ATOM   3231  H   VAL A 209      36.872  55.148  64.507  1.00  0.00           H0.      0
ATOM   3232  CA  VAL A 209      36.980  57.107  65.421  1.00  0.00           C0.      0
ATOM   3233  HA  VAL A 209      37.217  57.430  66.435  1.00  0.00           H0.      0
ATOM   3234  CB  VAL A 209      37.577  58.104  64.426  1.00  0.00           C0.      0
ATOM   3235  HB  VAL A 209      37.220  58.001  63.402  1.00  0.00           H0.      0
ATOM   3236  CG1 VAL A 209      37.230  59.538  64.885  1.00  0.00           C0.      0
ATOM   3237 HG11 VAL A 209      37.328  60.263  64.077  1.00  0.00           H0.      0
ATOM   3238 HG12 VAL A 209      36.164  59.488  65.104  1.00  0.00           H0.      0
ATOM   3239 HG13 VAL A 209      37.715  59.895  65.794  1.00  0.00           H0.      0
ATOM   3240  CG2 VAL A 209      39.119  58.099  64.417  1.00  0.00           C0.      0
ATOM   3241 HG21 VAL A 209      39.542  57.206  63.956  1.00  0.00           H0.      0
ATOM   3242 HG22 VAL A 209      39.377  58.954  63.793  1.00  0.00           H0.      0
ATOM   3243 HG23 VAL A 209      39.546  58.159  65.418  1.00  0.00           H0.      0
ATOM   3244  C   VAL A 209      35.478  57.121  65.264  1.00  0.00           C0.      0
ATOM   3245  O   VAL A 209      34.996  56.567  64.324  1.00  0.00           O0.      0
ATOM   3246  N   ASN A 210      34.766  57.641  66.289  1.00  0.00           N0.      0
ATOM   3247  H   ASN A 210      35.287  58.128  67.005  1.00  0.00           H0.      0
ATOM   3248  CA  ASN A 210      33.325  57.429  66.427  1.00  0.00           C0.      0
ATOM   3249  HA  ASN A 210      33.188  57.583  67.498  1.00  0.00           H0.      0
ATOM   3250  CB  ASN A 210      32.515  58.403  65.538  1.00  0.00           C0.      0
ATOM   3251  HB2 ASN A 210      32.988  58.489  64.560  1.00  0.00           H0.      0
ATOM   3252  HB3 ASN A 210      31.470  58.102  65.469  1.00  0.00           H0.      0
ATOM   3253  CG  ASN A 210      32.345  59.836  66.107  1.00  0.00           C0.      0
ATOM   3254  OD1 ASN A 210      32.673  60.128  67.251  1.00  0.00           O0.      0
ATOM   3255  ND2 ASN A 210      31.616  60.696  65.391  1.00  0.00           N0.      0
ATOM   3256 HD21 ASN A 210      31.321  61.540  65.860  1.00  0.00           H0.      0
ATOM   3257 HD22 ASN A 210      31.285  60.570  64.445  1.00  0.00           H0.      0
ATOM   3258  C   ASN A 210      32.910  55.910  66.396  1.00  0.00           C0.      0
ATOM   3259  O   ASN A 210      31.924  55.547  65.816  1.00  0.00           O0.      0
ATOM   3260  N   ASN A 211      33.729  55.099  67.077  1.00  0.00           N0.      0
ATOM   3261  H   ASN A 211      34.647  55.449  67.310  1.00  0.00           H0.      0
ATOM   3262  CA  ASN A 211      33.700  53.645  67.061  1.00  0.00           C0.      0
ATOM   3263  HA  ASN A 211      34.562  53.348  67.657  1.00  0.00           H0.      0
ATOM   3264  CB  ASN A 211      32.438  53.279  67.913  1.00  0.00           C0.      0
ATOM   3265  HB2 ASN A 211      32.510  53.610  68.949  1.00  0.00           H0.      0
ATOM   3266  HB3 ASN A 211      31.501  53.675  67.523  1.00  0.00           H0.      0
ATOM   3267  CG  ASN A 211      32.278  51.785  67.973  1.00  0.00           C0.      0
ATOM   3268  OD1 ASN A 211      33.112  51.109  68.591  1.00  0.00           O0.      0
ATOM   3269  ND2 ASN A 211      31.418  51.246  67.176  1.00  0.00           N0.      0
ATOM   3270 HD21 ASN A 211      31.571  50.255  67.056  1.00  0.00           H0.      0
ATOM   3271 HD22 ASN A 211      30.815  51.848  66.634  1.00  0.00           H0.      0
ATOM   3272  C   ASN A 211      33.921  52.889  65.690  1.00  0.00           C0.      0
ATOM   3273  O   ASN A 211      34.154  51.672  65.657  1.00  0.00           O0.      0
ATOM   3274  N   LYS A 212      33.825  53.588  64.574  1.00  0.00           N0.      0
ATOM   3275  H   LYS A 212      33.665  54.572  64.740  1.00  0.00           H0.      0
ATOM   3276  CA  LYS A 212      34.004  53.143  63.215  1.00  0.00           C0.      0
ATOM   3277  HA  LYS A 212      33.695  52.097  63.227  1.00  0.00           H0.      0
ATOM   3278  CB  LYS A 212      33.007  53.858  62.245  1.00  0.00           C0.      0
ATOM   3279  HB2 LYS A 212      33.106  54.942  62.314  1.00  0.00           H0.      0
ATOM   3280  HB3 LYS A 212      33.288  53.658  61.211  1.00  0.00           H0.      0
ATOM   3281  CG  LYS A 212      31.532  53.439  62.359  1.00  0.00           C0.      0
ATOM   3282  HG2 LYS A 212      31.548  52.352  62.431  1.00  0.00           H0.      0
ATOM   3283  HG3 LYS A 212      31.186  53.774  63.336  1.00  0.00           H0.      0
ATOM   3284  CD  LYS A 212      30.598  53.915  61.224  1.00  0.00           C0.      0
ATOM   3285  HD2 LYS A 212      30.743  54.977  61.025  1.00  0.00           H0.      0
ATOM   3286  HD3 LYS A 212      30.970  53.294  60.410  1.00  0.00           H0.      0
ATOM   3287  CE  LYS A 212      29.164  53.552  61.450  1.00  0.00           C0.      0
ATOM   3288  HE2 LYS A 212      28.747  53.634  60.446  1.00  0.00           H0.      0
ATOM   3289  HE3 LYS A 212      29.029  52.506  61.727  1.00  0.00           H0.      0
ATOM   3290  NZ  LYS A 212      28.435  54.466  62.366  1.00  0.00           N0.      0
ATOM   3291  HZ1 LYS A 212      28.539  55.419  62.047  1.00  0.00           H0.      0
ATOM   3292  HZ2 LYS A 212      27.437  54.332  62.292  1.00  0.00           H0.      0
ATOM   3293  HZ3 LYS A 212      28.777  54.389  63.313  1.00  0.00           H0.      0
ATOM   3294  C   LYS A 212      35.460  53.251  62.688  1.00  0.00           C0.      0
ATOM   3295  O   LYS A 212      36.156  54.123  63.196  1.00  0.00           O0.      0
ATOM   3296  N   ALA A 213      35.823  52.271  61.875  1.00  0.00           N0.      0
ATOM   3297  H   ALA A 213      35.176  51.554  61.580  1.00  0.00           H0.      0
ATOM   3298  CA  ALA A 213      37.271  52.161  61.420  1.00  0.00           C0.      0
ATOM   3299  HA  ALA A 213      37.978  52.362  62.225  1.00  0.00           H0.      0
ATOM   3300  CB  ALA A 213      37.501  50.708  60.955  1.00  0.00           C0.      0
ATOM   3301  HB1 ALA A 213      37.141  50.054  61.748  1.00  0.00           H0.      0
ATOM   3302  HB2 ALA A 213      36.860  50.469  60.106  1.00  0.00           H0.      0
ATOM   3303  HB3 ALA A 213      38.536  50.631  60.621  1.00  0.00           H0.      0
ATOM   3304  C   ALA A 213      37.649  53.252  60.327  1.00  0.00           C0.      0
ATOM   3305  O   ALA A 213      37.292  53.054  59.162  1.00  0.00           O0.      0
ATOM   3306  N   HIE A 214      38.439  54.305  60.710  1.00  0.00           N0.      0
ATOM   3307  H   HIE A 214      38.707  54.222  61.681  1.00  0.00           H0.      0
ATOM   3308  CA  HIE A 214      38.978  55.266  59.814  1.00  0.00           C0.      0
ATOM   3309  HA  HIE A 214      38.130  55.489  59.166  1.00  0.00           H0.      0
ATOM   3310  CB  HIE A 214      39.232  56.453  60.734  1.00  0.00           C0.      0
ATOM   3311  HB2 HIE A 214      38.302  56.659  61.264  1.00  0.00           H0.      0
ATOM   3312  HB3 HIE A 214      40.091  56.147  61.330  1.00  0.00           H0.      0
ATOM   3313  CG  HIE A 214      39.707  57.640  59.891  1.00  0.00           C0.      0
ATOM   3314  ND1 HIE A 214      38.899  58.597  59.185  1.00  0.00           N0.      0
ATOM   3315  CE1 HIE A 214      39.836  59.538  58.741  1.00  0.00           C0.      0
ATOM   3316  HE1 HIE A 214      39.635  60.429  58.165  1.00  0.00           H0.      0
ATOM   3317  NE2 HIE A 214      41.052  59.213  59.013  1.00  0.00           N0.      0
ATOM   3318  HE2 HIE A 214      41.882  59.656  58.644  1.00  0.00           H0.      0
ATOM   3319  CD2 HIE A 214      41.008  58.041  59.716  1.00  0.00           C0.      0
ATOM   3320  HD2 HIE A 214      41.894  57.536  60.071  1.00  0.00           H0.      0
ATOM   3321  C   HIE A 214      40.123  54.755  58.990  1.00  0.00           C0.      0
ATOM   3322  O   HIE A 214      40.227  55.164  57.833  1.00  0.00           O0.      0
ATOM   3323  N   MET A 215      40.966  53.858  59.616  1.00  0.00           N0.      0
ATOM   3324  H   MET A 215      40.719  53.594  60.559  1.00  0.00           H0.      0
ATOM   3325  CA  MET A 215      42.297  53.620  59.086  1.00  0.00           C0.      0
ATOM   3326  HA  MET A 215      42.329  53.802  58.011  1.00  0.00           H0.      0
ATOM   3327  CB  MET A 215      43.206  54.732  59.669  1.00  0.00           C0.      0
ATOM   3328  HB2 MET A 215      42.634  55.656  59.585  1.00  0.00           H0.      0
ATOM   3329  HB3 MET A 215      43.390  54.636  60.739  1.00  0.00           H0.      0
ATOM   3330  CG  MET A 215      44.523  54.687  58.814  1.00  0.00           C0.      0
ATOM   3331  HG2 MET A 215      45.329  55.189  59.348  1.00  0.00           H0.      0
ATOM   3332  HG3 MET A 215      44.832  53.652  58.664  1.00  0.00           H0.      0
ATOM   3333  SD  MET A 215      44.465  55.532  57.156  1.00  0.00           S0.      0
ATOM   3334  CE  MET A 215      45.285  57.132  57.460  1.00  0.00           C0.      0
ATOM   3335  HE1 MET A 215      45.346  57.811  56.609  1.00  0.00           H0.      0
ATOM   3336  HE2 MET A 215      44.955  57.646  58.363  1.00  0.00           H0.      0
ATOM   3337  HE3 MET A 215      46.331  57.015  57.745  1.00  0.00           H0.      0
ATOM   3338  C   MET A 215      42.729  52.228  59.333  1.00  0.00           C0.      0
ATOM   3339  O   MET A 215      42.721  51.800  60.461  1.00  0.00           O0.      0
ATOM   3340  N   VAL A 216      43.138  51.584  58.276  1.00  0.00           N0.      0
ATOM   3341  H   VAL A 216      43.139  52.079  57.395  1.00  0.00           H0.      0
ATOM   3342  CA  VAL A 216      43.750  50.247  58.256  1.00  0.00           C0.      0
ATOM   3343  HA  VAL A 216      43.731  49.897  59.288  1.00  0.00           H0.      0
ATOM   3344  CB  VAL A 216      43.006  49.197  57.369  1.00  0.00           C0.      0
ATOM   3345  HB  VAL A 216      43.041  49.542  56.336  1.00  0.00           H0.      0
ATOM   3346  CG1 VAL A 216      43.587  47.796  57.616  1.00  0.00           C0.      0
ATOM   3347 HG11 VAL A 216      44.625  47.743  57.288  1.00  0.00           H0.      0
ATOM   3348 HG12 VAL A 216      43.550  47.571  58.682  1.00  0.00           H0.      0
ATOM   3349 HG13 VAL A 216      42.906  47.047  57.212  1.00  0.00           H0.      0
ATOM   3350  CG2 VAL A 216      41.539  49.162  57.909  1.00  0.00           C0.      0
ATOM   3351 HG21 VAL A 216      41.598  49.225  58.995  1.00  0.00           H0.      0
ATOM   3352 HG22 VAL A 216      41.099  50.073  57.503  1.00  0.00           H0.      0
ATOM   3353 HG23 VAL A 216      41.072  48.235  57.576  1.00  0.00           H0.      0
ATOM   3354  C   VAL A 216      45.212  50.311  57.854  1.00  0.00           C0.      0
ATOM   3355  O   VAL A 216      45.468  50.905  56.864  1.00  0.00           O0.      0
ATOM   3356  N   THR A 217      46.139  49.608  58.537  1.00  0.00           N0.      0
ATOM   3357  H   THR A 217      45.837  49.034  59.311  1.00  0.00           H0.      0
ATOM   3358  CA  THR A 217      47.582  49.769  58.318  1.00  0.00           C0.      0
ATOM   3359  HA  THR A 217      47.765  50.283  57.374  1.00  0.00           H0.      0
ATOM   3360  CB  THR A 217      48.183  50.739  59.371  1.00  0.00           C0.      0
ATOM   3361  HB  THR A 217      47.918  50.557  60.413  1.00  0.00           H0.      0
ATOM   3362  CG2 THR A 217      49.707  50.823  59.291  1.00  0.00           C0.      0
ATOM   3363 HG21 THR A 217      50.237  50.037  59.829  1.00  0.00           H0.      0
ATOM   3364 HG22 THR A 217      50.109  50.763  58.279  1.00  0.00           H0.      0
ATOM   3365 HG23 THR A 217      50.099  51.759  59.691  1.00  0.00           H0.      0
ATOM   3366  OG1 THR A 217      47.808  52.079  59.032  1.00  0.00           O0.      0
ATOM   3367  HG1 THR A 217      47.104  52.198  59.674  1.00  0.00           H0.      0
ATOM   3368  C   THR A 217      48.285  48.417  58.320  1.00  0.00           C0.      0
ATOM   3369  O   THR A 217      47.900  47.514  59.110  1.00  0.00           O0.      0
ATOM   3370  N   LEU A 218      49.253  48.273  57.405  1.00  0.00           N0.      0
ATOM   3371  H   LEU A 218      49.477  49.124  56.908  1.00  0.00           H0.      0
ATOM   3372  CA  LEU A 218      50.101  47.040  57.254  1.00  0.00           C0.      0
ATOM   3373  HA  LEU A 218      50.047  46.291  58.045  1.00  0.00           H0.      0
ATOM   3374  CB  LEU A 218      49.757  46.390  55.875  1.00  0.00           C0.      0
ATOM   3375  HB2 LEU A 218      49.936  47.197  55.165  1.00  0.00           H0.      0
ATOM   3376  HB3 LEU A 218      50.506  45.666  55.553  1.00  0.00           H0.      0
ATOM   3377  CG  LEU A 218      48.327  45.689  55.832  1.00  0.00           C0.      0
ATOM   3378  HG  LEU A 218      47.490  46.387  55.821  1.00  0.00           H0.      0
ATOM   3379  CD1 LEU A 218      48.271  44.995  54.494  1.00  0.00           C0.      0
ATOM   3380 HD11 LEU A 218      49.035  44.219  54.533  1.00  0.00           H0.      0
ATOM   3381 HD12 LEU A 218      47.293  44.576  54.255  1.00  0.00           H0.      0
ATOM   3382 HD13 LEU A 218      48.446  45.739  53.717  1.00  0.00           H0.      0
ATOM   3383  CD2 LEU A 218      48.105  44.690  56.985  1.00  0.00           C0.      0
ATOM   3384 HD21 LEU A 218      47.915  45.136  57.961  1.00  0.00           H0.      0
ATOM   3385 HD22 LEU A 218      47.235  44.056  56.816  1.00  0.00           H0.      0
ATOM   3386 HD23 LEU A 218      49.009  44.090  57.093  1.00  0.00           H0.      0
ATOM   3387  C   LEU A 218      51.568  47.506  57.424  1.00  0.00           C0.      0
ATOM   3388  O   LEU A 218      52.040  48.419  56.740  1.00  0.00           O0.      0
ATOM   3389  N   ASP A 219      52.225  46.858  58.339  1.00  0.00           N0.      0
ATOM   3390  H   ASP A 219      51.789  46.078  58.811  1.00  0.00           H0.      0
ATOM   3391  CA  ASP A 219      53.705  46.857  58.569  1.00  0.00           C0.      0
ATOM   3392  HA  ASP A 219      54.181  47.764  58.196  1.00  0.00           H0.      0
ATOM   3393  CB  ASP A 219      53.885  46.857  60.142  1.00  0.00           C0.      0
ATOM   3394  HB2 ASP A 219      53.128  46.201  60.573  1.00  0.00           H0.      0
ATOM   3395  HB3 ASP A 219      54.925  46.642  60.389  1.00  0.00           H0.      0
ATOM   3396  CG  ASP A 219      53.689  48.265  60.800  1.00  0.00           C0.      0
ATOM   3397  OD1 ASP A 219      54.315  49.244  60.310  1.00  0.00           O0.      0
ATOM   3398  OD2 ASP A 219      52.989  48.361  61.832  1.00  0.00           O0.      0
ATOM   3399  C   ASP A 219      54.310  45.538  57.999  1.00  0.00           C0.      0
ATOM   3400  O   ASP A 219      54.056  44.456  58.436  1.00  0.00           O0.      0
ATOM   3401  N   TYR A 220      55.283  45.730  57.095  1.00  0.00           N0.      0
ATOM   3402  H   TYR A 220      55.722  46.623  56.924  1.00  0.00           H0.      0
ATOM   3403  CA  TYR A 220      55.872  44.546  56.355  1.00  0.00           C0.      0
ATOM   3404  HA  TYR A 220      55.318  43.702  56.767  1.00  0.00           H0.      0
ATOM   3405  CB  TYR A 220      55.725  44.696  54.796  1.00  0.00           C0.      0
ATOM   3406  HB2 TYR A 220      56.500  45.383  54.455  1.00  0.00           H0.      0
ATOM   3407  HB3 TYR A 220      55.962  43.722  54.368  1.00  0.00           H0.      0
ATOM   3408  CG  TYR A 220      54.443  45.155  54.273  1.00  0.00           C0.      0
ATOM   3409  CD1 TYR A 220      54.089  46.557  54.319  1.00  0.00           C0.      0
ATOM   3410  HD1 TYR A 220      54.889  47.143  54.745  1.00  0.00           H0.      0
ATOM   3411  CE1 TYR A 220      52.959  47.066  53.627  1.00  0.00           C0.      0
ATOM   3412  HE1 TYR A 220      52.829  48.131  53.750  1.00  0.00           H0.      0
ATOM   3413  CZ  TYR A 220      52.072  46.152  53.123  1.00  0.00           C0.      0
ATOM   3414  OH  TYR A 220      50.984  46.693  52.504  1.00  0.00           O0.      0
ATOM   3415  HH  TYR A 220      50.668  46.096  51.821  1.00  0.00           H0.      0
ATOM   3416  CE2 TYR A 220      52.342  44.764  53.018  1.00  0.00           C0.      0
ATOM   3417  HE2 TYR A 220      51.586  44.076  52.669  1.00  0.00           H0.      0
ATOM   3418  CD2 TYR A 220      53.489  44.266  53.654  1.00  0.00           C0.      0
ATOM   3419  HD2 TYR A 220      53.720  43.214  53.578  1.00  0.00           H0.      0
ATOM   3420  C   TYR A 220      57.348  44.425  56.734  1.00  0.00           C0.      0
ATOM   3421  O   TYR A 220      57.980  45.427  57.136  1.00  0.00           O0.      0
ATOM   3422  N   THR A 221      57.924  43.223  56.545  1.00  0.00           N0.      0
ATOM   3423  H   THR A 221      57.318  42.414  56.552  1.00  0.00           H0.      0
ATOM   3424  CA  THR A 221      59.278  42.855  56.883  1.00  0.00           C0.      0
ATOM   3425  HA  THR A 221      59.953  43.710  56.851  1.00  0.00           H0.      0
ATOM   3426  CB  THR A 221      59.385  42.196  58.292  1.00  0.00           C0.      0
ATOM   3427  HB  THR A 221      58.738  41.321  58.364  1.00  0.00           H0.      0
ATOM   3428  CG2 THR A 221      60.805  41.797  58.567  1.00  0.00           C0.      0
ATOM   3429 HG21 THR A 221      61.033  40.945  57.926  1.00  0.00           H0.      0
ATOM   3430 HG22 THR A 221      61.558  42.574  58.436  1.00  0.00           H0.      0
ATOM   3431 HG23 THR A 221      61.005  41.464  59.586  1.00  0.00           H0.      0
ATOM   3432  OG1 THR A 221      59.115  43.100  59.317  1.00  0.00           O0.      0
ATOM   3433  HG1 THR A 221      58.166  43.219  59.235  1.00  0.00           H0.      0
ATOM   3434  C   THR A 221      59.740  41.823  55.843  1.00  0.00           C0.      0
ATOM   3435  O   THR A 221      59.243  40.685  55.716  1.00  0.00           O0.      0
ATOM   3436  N   VAL A 222      60.788  42.210  55.144  1.00  0.00           N0.      0
ATOM   3437  H   VAL A 222      61.280  43.078  55.304  1.00  0.00           H0.      0
ATOM   3438  CA  VAL A 222      61.282  41.494  53.950  1.00  0.00           C0.      0
ATOM   3439  HA  VAL A 222      60.757  40.542  53.868  1.00  0.00           H0.      0
ATOM   3440  CB  VAL A 222      61.104  42.321  52.665  1.00  0.00           C0.      0
ATOM   3441  HB  VAL A 222      61.624  43.277  52.729  1.00  0.00           H0.      0
ATOM   3442  CG1 VAL A 222      61.595  41.539  51.502  1.00  0.00           C0.      0
ATOM   3443 HG11 VAL A 222      62.681  41.447  51.542  1.00  0.00           H0.      0
ATOM   3444 HG12 VAL A 222      61.049  40.615  51.311  1.00  0.00           H0.      0
ATOM   3445 HG13 VAL A 222      61.391  42.191  50.653  1.00  0.00           H0.      0
ATOM   3446  CG2 VAL A 222      59.606  42.594  52.571  1.00  0.00           C0.      0
ATOM   3447 HG21 VAL A 222      59.314  43.224  53.411  1.00  0.00           H0.      0
ATOM   3448 HG22 VAL A 222      59.291  43.164  51.697  1.00  0.00           H0.      0
ATOM   3449 HG23 VAL A 222      59.057  41.656  52.664  1.00  0.00           H0.      0
ATOM   3450  C   VAL A 222      62.773  41.365  54.195  1.00  0.00           C0.      0
ATOM   3451  O   VAL A 222      63.425  42.314  54.502  1.00  0.00           O0.      0
ATOM   3452  N   GLN A 223      63.289  40.148  53.924  1.00  0.00           N0.      0
ATOM   3453  H   GLN A 223      62.640  39.456  53.578  1.00  0.00           H0.      0
ATOM   3454  CA  GLN A 223      64.728  39.846  53.987  1.00  0.00           C0.      0
ATOM   3455  HA  GLN A 223      65.303  40.496  54.646  1.00  0.00           H0.      0
ATOM   3456  CB  GLN A 223      64.861  38.403  54.313  1.00  0.00           C0.      0
ATOM   3457  HB2 GLN A 223      64.195  38.241  55.162  1.00  0.00           H0.      0
ATOM   3458  HB3 GLN A 223      64.527  37.849  53.436  1.00  0.00           H0.      0
ATOM   3459  CG  GLN A 223      66.281  37.905  54.702  1.00  0.00           C0.      0
ATOM   3460  HG2 GLN A 223      66.754  37.631  53.759  1.00  0.00           H0.      0
ATOM   3461  HG3 GLN A 223      66.913  38.633  55.211  1.00  0.00           H0.      0
ATOM   3462  CD  GLN A 223      66.187  36.628  55.502  1.00  0.00           C0.      0
ATOM   3463  OE1 GLN A 223      65.238  36.306  56.178  1.00  0.00           O0.      0
ATOM   3464  NE2 GLN A 223      67.227  35.832  55.460  1.00  0.00           N0.      0
ATOM   3465 HE21 GLN A 223      67.219  34.974  55.992  1.00  0.00           H0.      0
ATOM   3466 HE22 GLN A 223      68.044  36.146  54.955  1.00  0.00           H0.      0
ATOM   3467  C   GLN A 223      65.400  40.130  52.658  1.00  0.00           C0.      0
ATOM   3468  O   GLN A 223      64.738  39.982  51.578  1.00  0.00           O0.      0
ATOM   3469  N   VAL A 224      66.645  40.622  52.617  1.00  0.00           N0.      0
ATOM   3470  H   VAL A 224      67.154  40.860  53.456  1.00  0.00           H0.      0
ATOM   3471  CA  VAL A 224      67.373  40.822  51.339  1.00  0.00           C0.      0
ATOM   3472  HA  VAL A 224      66.721  41.280  50.596  1.00  0.00           H0.      0
ATOM   3473  CB  VAL A 224      68.467  41.905  51.607  1.00  0.00           C0.      0
ATOM   3474  HB  VAL A 224      69.188  41.504  52.320  1.00  0.00           H0.      0
ATOM   3475  CG1 VAL A 224      69.293  42.189  50.398  1.00  0.00           C0.      0
ATOM   3476 HG11 VAL A 224      68.647  42.413  49.549  1.00  0.00           H0.      0
ATOM   3477 HG12 VAL A 224      69.968  43.029  50.565  1.00  0.00           H0.      0
ATOM   3478 HG13 VAL A 224      69.890  41.326  50.100  1.00  0.00           H0.      0
ATOM   3479  CG2 VAL A 224      67.963  43.267  52.152  1.00  0.00           C0.      0
ATOM   3480 HG21 VAL A 224      67.244  43.705  51.460  1.00  0.00           H0.      0
ATOM   3481 HG22 VAL A 224      67.465  43.168  53.117  1.00  0.00           H0.      0
ATOM   3482 HG23 VAL A 224      68.785  43.961  52.324  1.00  0.00           H0.      0
ATOM   3483  C   VAL A 224      67.919  39.479  50.892  1.00  0.00           C0.      0
ATOM   3484  O   VAL A 224      68.296  38.679  51.767  1.00  0.00           O0.      0
ATOM   3485  N   PRO A 225      67.883  39.029  49.587  1.00  0.00           N0.      0
ATOM   3486  CD  PRO A 225      67.383  39.728  48.407  1.00  0.00           C0.      0
ATOM   3487  HD2 PRO A 225      67.712  40.766  48.451  1.00  0.00           H0.      0
ATOM   3488  HD3 PRO A 225      66.301  39.744  48.531  1.00  0.00           H0.      0
ATOM   3489  CG  PRO A 225      67.896  38.943  47.221  1.00  0.00           C0.      0
ATOM   3490  HG2 PRO A 225      68.887  39.287  46.927  1.00  0.00           H0.      0
ATOM   3491  HG3 PRO A 225      67.282  39.055  46.328  1.00  0.00           H0.      0
ATOM   3492  CB  PRO A 225      67.933  37.511  47.724  1.00  0.00           C0.      0
ATOM   3493  HB2 PRO A 225      68.533  36.902  47.047  1.00  0.00           H0.      0
ATOM   3494  HB3 PRO A 225      66.916  37.121  47.695  1.00  0.00           H0.      0
ATOM   3495  CA  PRO A 225      68.525  37.730  49.182  1.00  0.00           C0.      0
ATOM   3496  HA  PRO A 225      68.100  37.003  49.875  1.00  0.00           H0.      0
ATOM   3497  C   PRO A 225      70.041  37.783  49.174  1.00  0.00           C0.      0
ATOM   3498  O   PRO A 225      70.709  36.820  49.610  1.00  0.00           O0.      0
ATOM   3499  N   GLY A 226      70.650  38.979  48.941  1.00  0.00           N0.      0
ATOM   3500  H   GLY A 226      70.087  39.724  48.555  1.00  0.00           H0.      0
ATOM   3501  CA  GLY A 226      71.983  39.335  49.199  1.00  0.00           C0.      0
ATOM   3502  HA2 GLY A 226      72.682  38.507  49.083  1.00  0.00           H0.      0
ATOM   3503  HA3 GLY A 226      72.273  40.085  48.464  1.00  0.00           H0.      0
ATOM   3504  C   GLY A 226      72.242  39.936  50.551  1.00  0.00           C0.      0
ATOM   3505  O   GLY A 226      71.456  39.887  51.520  1.00  0.00           O0.      0
ATOM   3506  N   ALA A 227      73.356  40.694  50.526  1.00  0.00           N0.      0
ATOM   3507  H   ALA A 227      73.823  40.870  49.648  1.00  0.00           H0.      0
ATOM   3508  CA  ALA A 227      74.018  41.406  51.645  1.00  0.00           C0.      0
ATOM   3509  HA  ALA A 227      74.962  41.831  51.303  1.00  0.00           H0.      0
ATOM   3510  CB  ALA A 227      73.256  42.704  51.964  1.00  0.00           C0.      0
ATOM   3511  HB1 ALA A 227      73.857  43.419  52.526  1.00  0.00           H0.      0
ATOM   3512  HB2 ALA A 227      73.020  43.238  51.044  1.00  0.00           H0.      0
ATOM   3513  HB3 ALA A 227      72.432  42.565  52.664  1.00  0.00           H0.      0
ATOM   3514  C   ALA A 227      74.297  40.604  52.940  1.00  0.00           C0.      0
ATOM   3515  O   ALA A 227      75.484  40.624  53.318  1.00  0.00           O0.      0
ATOM   3516  N   GLY A 228      73.380  39.981  53.621  1.00  0.00           N0.      0
ATOM   3517  H   GLY A 228      72.513  39.885  53.111  1.00  0.00           H0.      0
ATOM   3518  CA  GLY A 228      73.681  39.370  54.899  1.00  0.00           C0.      0
ATOM   3519  HA2 GLY A 228      74.317  40.078  55.430  1.00  0.00           H0.      0
ATOM   3520  HA3 GLY A 228      72.839  39.178  55.563  1.00  0.00           H0.      0
ATOM   3521  C   GLY A 228      74.468  38.023  54.850  1.00  0.00           C0.      0
ATOM   3522  O   GLY A 228      74.800  37.427  53.804  1.00  0.00           O0.      0
ATOM   3523  N   ARG A 229      74.827  37.523  55.991  1.00  0.00           N0.      0
ATOM   3524  H   ARG A 229      74.423  38.014  56.776  1.00  0.00           H0.      0
ATOM   3525  CA  ARG A 229      75.602  36.370  56.365  1.00  0.00           C0.      0
ATOM   3526  HA  ARG A 229      75.732  35.673  55.537  1.00  0.00           H0.      0
ATOM   3527  CB  ARG A 229      77.036  36.838  56.713  1.00  0.00           C0.      0
ATOM   3528  HB2 ARG A 229      77.559  35.933  57.021  1.00  0.00           H0.      0
ATOM   3529  HB3 ARG A 229      77.483  37.241  55.804  1.00  0.00           H0.      0
ATOM   3530  CG  ARG A 229      77.202  37.960  57.779  1.00  0.00           C0.      0
ATOM   3531  HG2 ARG A 229      78.214  38.324  57.598  1.00  0.00           H0.      0
ATOM   3532  HG3 ARG A 229      76.553  38.825  57.645  1.00  0.00           H0.      0
ATOM   3533  CD  ARG A 229      76.912  37.513  59.198  1.00  0.00           C0.      0
ATOM   3534  HD2 ARG A 229      77.036  38.390  59.833  1.00  0.00           H0.      0
ATOM   3535  HD3 ARG A 229      75.853  37.271  59.286  1.00  0.00           H0.      0
ATOM   3536  NE  ARG A 229      77.757  36.352  59.595  1.00  0.00           N0.      0
ATOM   3537  HE  ARG A 229      77.327  35.439  59.547  1.00  0.00           H0.      0
ATOM   3538  CZ  ARG A 229      78.902  36.334  60.110  1.00  0.00           C0.      0
ATOM   3539  NH1 ARG A 229      79.514  37.350  60.544  1.00  0.00           N0.      0
ATOM   3540 HH11 ARG A 229      78.965  38.188  60.425  1.00  0.00           H0.      0
ATOM   3541 HH12 ARG A 229      80.467  37.414  60.875  1.00  0.00           H0.      0
ATOM   3542  NH2 ARG A 229      79.424  35.202  60.219  1.00  0.00           N0.      0
ATOM   3543 HH21 ARG A 229      78.900  34.377  59.963  1.00  0.00           H0.      0
ATOM   3544 HH22 ARG A 229      80.307  35.270  60.704  1.00  0.00           H0.      0
ATOM   3545  C   ARG A 229      74.880  35.635  57.508  1.00  0.00           C0.      0
ATOM   3546  O   ARG A 229      73.860  36.064  58.085  1.00  0.00           O0.      0
ATOM   3547  N   ASP A 230      75.348  34.421  57.771  1.00  0.00           N0.      0
ATOM   3548  H   ASP A 230      76.206  34.103  57.344  1.00  0.00           H0.      0
ATOM   3549  CA  ASP A 230      74.837  33.462  58.796  1.00  0.00           C0.      0
ATOM   3550  HA  ASP A 230      73.834  33.135  58.522  1.00  0.00           H0.      0
ATOM   3551  CB  ASP A 230      75.696  32.211  59.073  1.00  0.00           C0.      0
ATOM   3552  HB2 ASP A 230      75.260  31.669  59.913  1.00  0.00           H0.      0
ATOM   3553  HB3 ASP A 230      75.707  31.483  58.262  1.00  0.00           H0.      0
ATOM   3554  CG  ASP A 230      77.170  32.414  59.287  1.00  0.00           C0.      0
ATOM   3555  OD1 ASP A 230      77.743  33.456  58.849  1.00  0.00           O0.      0
ATOM   3556  OD2 ASP A 230      77.940  31.545  59.818  1.00  0.00           O0.      0
ATOM   3557  C   ASP A 230      74.544  34.191  60.164  1.00  0.00           C0.      0
ATOM   3558  O   ASP A 230      75.398  34.923  60.673  1.00  0.00           O0.      0
ATOM   3559  N   GLY A 231      73.482  33.835  60.840  1.00  0.00           N0.      0
ATOM   3560  H   GLY A 231      72.960  33.046  60.486  1.00  0.00           H0.      0
ATOM   3561  CA  GLY A 231      73.089  34.440  62.145  1.00  0.00           C0.      0
ATOM   3562  HA2 GLY A 231      72.373  33.777  62.631  1.00  0.00           H0.      0
ATOM   3563  HA3 GLY A 231      73.998  34.524  62.741  1.00  0.00           H0.      0
ATOM   3564  C   GLY A 231      72.484  35.820  62.064  1.00  0.00           C0.      0
ATOM   3565  O   GLY A 231      71.736  36.123  62.978  1.00  0.00           O0.      0
ATOM   3566  N   ALA A 232      72.681  36.669  61.045  1.00  0.00           N0.      0
ATOM   3567  H   ALA A 232      73.341  36.381  60.336  1.00  0.00           H0.      0
ATOM   3568  CA  ALA A 232      72.475  38.094  61.048  1.00  0.00           C0.      0
ATOM   3569  HA  ALA A 232      71.592  38.323  61.645  1.00  0.00           H0.      0
ATOM   3570  CB  ALA A 232      73.671  38.820  61.669  1.00  0.00           C0.      0
ATOM   3571  HB1 ALA A 232      73.297  39.830  61.832  1.00  0.00           H0.      0
ATOM   3572  HB2 ALA A 232      73.991  38.359  62.603  1.00  0.00           H0.      0
ATOM   3573  HB3 ALA A 232      74.535  38.711  61.013  1.00  0.00           H0.      0
ATOM   3574  C   ALA A 232      72.193  38.656  59.607  1.00  0.00           C0.      0
ATOM   3575  O   ALA A 232      72.997  39.413  59.019  1.00  0.00           O0.      0
ATOM   3576  N   PRO A 233      70.979  38.379  59.023  1.00  0.00           N0.      0
ATOM   3577  CD  PRO A 233      69.902  37.590  59.594  1.00  0.00           C0.      0
ATOM   3578  HD2 PRO A 233      69.246  38.219  60.196  1.00  0.00           H0.      0
ATOM   3579  HD3 PRO A 233      70.209  36.762  60.234  1.00  0.00           H0.      0
ATOM   3580  CG  PRO A 233      69.220  36.996  58.457  1.00  0.00           C0.      0
ATOM   3581  HG2 PRO A 233      68.161  36.862  58.675  1.00  0.00           H0.      0
ATOM   3582  HG3 PRO A 233      69.837  36.185  58.069  1.00  0.00           H0.      0
ATOM   3583  CB  PRO A 233      69.412  38.027  57.347  1.00  0.00           C0.      0
ATOM   3584  HB2 PRO A 233      68.545  38.686  57.345  1.00  0.00           H0.      0
ATOM   3585  HB3 PRO A 233      69.404  37.550  56.367  1.00  0.00           H0.      0
ATOM   3586  CA  PRO A 233      70.728  38.717  57.634  1.00  0.00           C0.      0
ATOM   3587  HA  PRO A 233      71.440  38.201  56.991  1.00  0.00           H0.      0
ATOM   3588  C   PRO A 233      70.507  40.193  57.263  1.00  0.00           C0.      0
ATOM   3589  O   PRO A 233      70.236  41.023  58.139  1.00  0.00           O0.      0
ATOM   3590  N   GLY A 234      70.774  40.569  56.023  1.00  0.00           N0.      0
ATOM   3591  H   GLY A 234      70.973  39.932  55.265  1.00  0.00           H0.      0
ATOM   3592  CA  GLY A 234      70.290  41.914  55.602  1.00  0.00           C0.      0
ATOM   3593  HA2 GLY A 234      70.759  42.688  56.210  1.00  0.00           H0.      0
ATOM   3594  HA3 GLY A 234      70.584  41.987  54.555  1.00  0.00           H0.      0
ATOM   3595  C   GLY A 234      68.796  41.902  55.609  1.00  0.00           C0.      0
ATOM   3596  O   GLY A 234      68.182  41.034  55.066  1.00  0.00           O0.      0
ATOM   3597  N   PHE A 235      68.139  42.988  56.082  1.00  0.00           N0.      0
ATOM   3598  H   PHE A 235      68.701  43.683  56.552  1.00  0.00           H0.      0
ATOM   3599  CA  PHE A 235      66.717  43.135  56.273  1.00  0.00           C0.      0
ATOM   3600  HA  PHE A 235      66.211  42.330  55.741  1.00  0.00           H0.      0
ATOM   3601  CB  PHE A 235      66.332  43.043  57.736  1.00  0.00           C0.      0
ATOM   3602  HB2 PHE A 235      66.957  43.697  58.345  1.00  0.00           H0.      0
ATOM   3603  HB3 PHE A 235      65.323  43.456  57.746  1.00  0.00           H0.      0
ATOM   3604  CG  PHE A 235      66.272  41.653  58.363  1.00  0.00           C0.      0
ATOM   3605  CD1 PHE A 235      67.040  41.260  59.400  1.00  0.00           C0.      0
ATOM   3606  HD1 PHE A 235      67.834  41.901  59.754  1.00  0.00           H0.      0
ATOM   3607  CE1 PHE A 235      66.900  40.062  60.080  1.00  0.00           C0.      0
ATOM   3608  HE1 PHE A 235      67.565  39.902  60.916  1.00  0.00           H0.      0
ATOM   3609  CZ  PHE A 235      65.882  39.145  59.671  1.00  0.00           C0.      0
ATOM   3610  HZ  PHE A 235      65.909  38.166  60.127  1.00  0.00           H0.      0
ATOM   3611  CE2 PHE A 235      65.220  39.431  58.493  1.00  0.00           C0.      0
ATOM   3612  HE2 PHE A 235      64.503  38.719  58.110  1.00  0.00           H0.      0
ATOM   3613  CD2 PHE A 235      65.190  40.704  57.987  1.00  0.00           C0.      0
ATOM   3614  HD2 PHE A 235      64.522  40.914  57.165  1.00  0.00           H0.      0
ATOM   3615  C   PHE A 235      66.292  44.569  55.800  1.00  0.00           C0.      0
ATOM   3616  O   PHE A 235      67.010  45.564  55.796  1.00  0.00           O0.      0
ATOM   3617  N   SER A 236      65.005  44.618  55.483  1.00  0.00           N0.      0
ATOM   3618  H   SER A 236      64.582  43.741  55.212  1.00  0.00           H0.      0
ATOM   3619  CA  SER A 236      64.208  45.836  55.199  1.00  0.00           C0.      0
ATOM   3620  HA  SER A 236      64.612  46.729  55.675  1.00  0.00           H0.      0
ATOM   3621  CB  SER A 236      64.090  46.106  53.722  1.00  0.00           C0.      0
ATOM   3622  HB2 SER A 236      65.128  46.249  53.422  1.00  0.00           H0.      0
ATOM   3623  HB3 SER A 236      63.764  45.200  53.211  1.00  0.00           H0.      0
ATOM   3624  OG  SER A 236      63.370  47.335  53.549  1.00  0.00           O0.      0
ATOM   3625  HG  SER A 236      63.522  47.771  52.707  1.00  0.00           H0.      0
ATOM   3626  C   SER A 236      62.749  45.721  55.846  1.00  0.00           C0.      0
ATOM   3627  O   SER A 236      62.149  44.654  55.783  1.00  0.00           O0.      0
ATOM   3628  N   LYS A 237      62.259  46.848  56.363  1.00  0.00           N0.      0
ATOM   3629  H   LYS A 237      62.865  47.655  56.394  1.00  0.00           H0.      0
ATOM   3630  CA  LYS A 237      60.877  47.046  56.925  1.00  0.00           C0.      0
ATOM   3631  HA  LYS A 237      60.212  46.240  56.615  1.00  0.00           H0.      0
ATOM   3632  CB  LYS A 237      61.002  47.263  58.473  1.00  0.00           C0.      0
ATOM   3633  HB2 LYS A 237      61.658  48.088  58.754  1.00  0.00           H0.      0
ATOM   3634  HB3 LYS A 237      59.970  47.376  58.805  1.00  0.00           H0.      0
ATOM   3635  CG  LYS A 237      61.572  46.006  59.164  1.00  0.00           C0.      0
ATOM   3636  HG2 LYS A 237      60.791  45.269  58.978  1.00  0.00           H0.      0
ATOM   3637  HG3 LYS A 237      62.540  45.702  58.766  1.00  0.00           H0.      0
ATOM   3638  CD  LYS A 237      61.701  46.204  60.716  1.00  0.00           C0.      0
ATOM   3639  HD2 LYS A 237      62.517  46.919  60.826  1.00  0.00           H0.      0
ATOM   3640  HD3 LYS A 237      60.771  46.672  61.040  1.00  0.00           H0.      0
ATOM   3641  CE  LYS A 237      61.932  44.855  61.397  1.00  0.00           C0.      0
ATOM   3642  HE2 LYS A 237      62.711  44.265  60.914  1.00  0.00           H0.      0
ATOM   3643  HE3 LYS A 237      62.456  45.156  62.304  1.00  0.00           H0.      0
ATOM   3644  NZ  LYS A 237      60.684  44.062  61.480  1.00  0.00           N0.      0
ATOM   3645  HZ1 LYS A 237      60.810  43.102  61.768  1.00  0.00           H0.      0
ATOM   3646  HZ2 LYS A 237      60.110  44.355  62.257  1.00  0.00           H0.      0
ATOM   3647  HZ3 LYS A 237      60.155  43.991  60.622  1.00  0.00           H0.      0
ATOM   3648  C   LYS A 237      60.218  48.327  56.260  1.00  0.00           C0.      0
ATOM   3649  O   LYS A 237      60.902  49.299  55.945  1.00  0.00           O0.      0
ATOM   3650  N   PHE A 238      58.888  48.321  56.112  1.00  0.00           N0.      0
ATOM   3651  H   PHE A 238      58.370  47.462  56.228  1.00  0.00           H0.      0
ATOM   3652  CA  PHE A 238      58.205  49.577  55.618  1.00  0.00           C0.      0
ATOM   3653  HA  PHE A 238      58.753  50.355  56.150  1.00  0.00           H0.      0
ATOM   3654  CB  PHE A 238      58.347  49.704  54.088  1.00  0.00           C0.      0
ATOM   3655  HB2 PHE A 238      57.720  50.485  53.657  1.00  0.00           H0.      0
ATOM   3656  HB3 PHE A 238      59.341  49.911  53.691  1.00  0.00           H0.      0
ATOM   3657  CG  PHE A 238      58.007  48.429  53.360  1.00  0.00           C0.      0
ATOM   3658  CD1 PHE A 238      58.810  47.302  53.024  1.00  0.00           C0.      0
ATOM   3659  HD1 PHE A 238      59.855  47.257  53.293  1.00  0.00           H0.      0
ATOM   3660  CE1 PHE A 238      58.233  46.241  52.285  1.00  0.00           C0.      0
ATOM   3661  HE1 PHE A 238      58.878  45.429  51.982  1.00  0.00           H0.      0
ATOM   3662  CZ  PHE A 238      57.023  46.429  51.601  1.00  0.00           C0.      0
ATOM   3663  HZ  PHE A 238      56.732  45.795  50.777  1.00  0.00           H0.      0
ATOM   3664  CE2 PHE A 238      56.222  47.490  51.932  1.00  0.00           C0.      0
ATOM   3665  HE2 PHE A 238      55.202  47.566  51.586  1.00  0.00           H0.      0
ATOM   3666  CD2 PHE A 238      56.664  48.428  52.842  1.00  0.00           C0.      0
ATOM   3667  HD2 PHE A 238      56.041  49.301  52.963  1.00  0.00           H0.      0
ATOM   3668  C   PHE A 238      56.758  49.574  56.136  1.00  0.00           C0.      0
ATOM   3669  O   PHE A 238      56.409  48.641  56.842  1.00  0.00           O0.      0
ATOM   3670  N   ARG A 239      55.867  50.476  55.700  1.00  0.00           N0.      0
ATOM   3671  H   ARG A 239      56.100  51.090  54.933  1.00  0.00           H0.      0
ATOM   3672  CA  ARG A 239      54.446  50.619  56.089  1.00  0.00           C0.      0
ATOM   3673  HA  ARG A 239      54.001  49.709  56.493  1.00  0.00           H0.      0
ATOM   3674  CB  ARG A 239      54.274  51.593  57.336  1.00  0.00           C0.      0
ATOM   3675  HB2 ARG A 239      54.967  51.441  58.164  1.00  0.00           H0.      0
ATOM   3676  HB3 ARG A 239      54.504  52.580  56.936  1.00  0.00           H0.      0
ATOM   3677  CG  ARG A 239      52.803  51.779  57.788  1.00  0.00           C0.      0
ATOM   3678  HG2 ARG A 239      52.227  52.322  57.038  1.00  0.00           H0.      0
ATOM   3679  HG3 ARG A 239      52.341  50.831  58.063  1.00  0.00           H0.      0
ATOM   3680  CD  ARG A 239      52.844  52.583  59.012  1.00  0.00           C0.      0
ATOM   3681  HD2 ARG A 239      53.548  53.413  58.949  1.00  0.00           H0.      0
ATOM   3682  HD3 ARG A 239      51.817  52.892  59.205  1.00  0.00           H0.      0
ATOM   3683  NE  ARG A 239      53.223  51.750  60.127  1.00  0.00           N0.      0
ATOM   3684  HE  ARG A 239      53.630  50.861  59.871  1.00  0.00           H0.      0
ATOM   3685  CZ  ARG A 239      52.924  51.993  61.387  1.00  0.00           C0.      0
ATOM   3686  NH1 ARG A 239      52.347  53.129  61.778  1.00  0.00           N0.      0
ATOM   3687 HH11 ARG A 239      52.170  53.885  61.132  1.00  0.00           H0.      0
ATOM   3688 HH12 ARG A 239      52.384  53.311  62.770  1.00  0.00           H0.      0
ATOM   3689  NH2 ARG A 239      53.266  51.102  62.237  1.00  0.00           N0.      0
ATOM   3690 HH21 ARG A 239      53.478  50.212  61.809  1.00  0.00           H0.      0
ATOM   3691 HH22 ARG A 239      52.979  51.177  63.202  1.00  0.00           H0.      0
ATOM   3692  C   ARG A 239      53.638  51.240  54.947  1.00  0.00           C0.      0
ATOM   3693  O   ARG A 239      54.017  52.231  54.310  1.00  0.00           O0.      0
ATOM   3694  N   LEU A 240      52.417  50.772  54.830  1.00  0.00           N0.      0
ATOM   3695  H   LEU A 240      52.264  49.907  55.328  1.00  0.00           H0.      0
ATOM   3696  CA  LEU A 240      51.296  51.291  53.999  1.00  0.00           C0.      0
ATOM   3697  HA  LEU A 240      51.502  52.325  53.723  1.00  0.00           H0.      0
ATOM   3698  CB  LEU A 240      51.054  50.538  52.683  1.00  0.00           C0.      0
ATOM   3699  HB2 LEU A 240      51.243  49.470  52.788  1.00  0.00           H0.      0
ATOM   3700  HB3 LEU A 240      50.013  50.524  52.358  1.00  0.00           H0.      0
ATOM   3701  CG  LEU A 240      51.938  50.881  51.451  1.00  0.00           C0.      0
ATOM   3702  HG  LEU A 240      51.337  50.570  50.597  1.00  0.00           H0.      0
ATOM   3703  CD1 LEU A 240      52.189  52.337  51.189  1.00  0.00           C0.      0
ATOM   3704 HD11 LEU A 240      51.240  52.832  50.984  1.00  0.00           H0.      0
ATOM   3705 HD12 LEU A 240      52.676  52.953  51.945  1.00  0.00           H0.      0
ATOM   3706 HD13 LEU A 240      52.749  52.450  50.261  1.00  0.00           H0.      0
ATOM   3707  CD2 LEU A 240      53.235  50.085  51.438  1.00  0.00           C0.      0
ATOM   3708 HD21 LEU A 240      53.072  49.019  51.595  1.00  0.00           H0.      0
ATOM   3709 HD22 LEU A 240      53.772  50.139  50.492  1.00  0.00           H0.      0
ATOM   3710 HD23 LEU A 240      53.864  50.501  52.225  1.00  0.00           H0.      0
ATOM   3711  C   LEU A 240      50.007  51.469  54.853  1.00  0.00           C0.      0
ATOM   3712  O   LEU A 240      49.826  50.751  55.798  1.00  0.00           O0.      0
ATOM   3713  N   SER A 241      49.036  52.180  54.353  1.00  0.00           N0.      0
ATOM   3714  H   SER A 241      49.153  52.650  53.466  1.00  0.00           H0.      0
ATOM   3715  CA  SER A 241      47.695  52.375  54.990  1.00  0.00           C0.      0
ATOM   3716  HA  SER A 241      47.473  51.502  55.604  1.00  0.00           H0.      0
ATOM   3717  CB  SER A 241      47.771  53.568  55.981  1.00  0.00           C0.      0
ATOM   3718  HB2 SER A 241      47.963  54.548  55.545  1.00  0.00           H0.      0
ATOM   3719  HB3 SER A 241      46.789  53.724  56.427  1.00  0.00           H0.      0
ATOM   3720  OG  SER A 241      48.784  53.431  56.981  1.00  0.00           O0.      0
ATOM   3721  HG  SER A 241      48.516  52.686  57.524  1.00  0.00           H0.      0
ATOM   3722  C   SER A 241      46.599  52.556  53.964  1.00  0.00           C0.      0
ATOM   3723  O   SER A 241      46.846  52.826  52.786  1.00  0.00           O0.      0
ATOM   3724  N   TYR A 242      45.353  52.343  54.405  1.00  0.00           N0.      0
ATOM   3725  H   TYR A 242      45.237  52.087  55.375  1.00  0.00           H0.      0
ATOM   3726  CA  TYR A 242      44.181  52.332  53.615  1.00  0.00           C0.      0
ATOM   3727  HA  TYR A 242      44.420  52.999  52.786  1.00  0.00           H0.      0
ATOM   3728  CB  TYR A 242      43.936  50.831  53.180  1.00  0.00           C0.      0
ATOM   3729  HB2 TYR A 242      43.405  50.311  53.978  1.00  0.00           H0.      0
ATOM   3730  HB3 TYR A 242      43.192  50.817  52.383  1.00  0.00           H0.      0
ATOM   3731  CG  TYR A 242      45.159  49.968  52.725  1.00  0.00           C0.      0
ATOM   3732  CD1 TYR A 242      45.671  50.065  51.406  1.00  0.00           C0.      0
ATOM   3733  HD1 TYR A 242      45.326  50.842  50.740  1.00  0.00           H0.      0
ATOM   3734  CE1 TYR A 242      46.563  49.056  50.992  1.00  0.00           C0.      0
ATOM   3735  HE1 TYR A 242      47.017  49.041  50.012  1.00  0.00           H0.      0
ATOM   3736  CZ  TYR A 242      46.997  48.086  51.904  1.00  0.00           C0.      0
ATOM   3737  OH  TYR A 242      47.759  46.957  51.496  1.00  0.00           O0.      0
ATOM   3738  HH  TYR A 242      48.368  47.121  50.773  1.00  0.00           H0.      0
ATOM   3739  CE2 TYR A 242      46.515  48.066  53.202  1.00  0.00           C0.      0
ATOM   3740  HE2 TYR A 242      46.755  47.294  53.918  1.00  0.00           H0.      0
ATOM   3741  CD2 TYR A 242      45.566  48.987  53.635  1.00  0.00           C0.      0
ATOM   3742  HD2 TYR A 242      45.055  48.851  54.577  1.00  0.00           H0.      0
ATOM   3743  C   TYR A 242      42.924  52.812  54.316  1.00  0.00           C0.      0
ATOM   3744  O   TYR A 242      42.805  52.539  55.507  1.00  0.00           O0.      0
ATOM   3745  N   TYR A 243      41.958  53.236  53.575  1.00  0.00           N0.      0
ATOM   3746  H   TYR A 243      42.016  53.160  52.569  1.00  0.00           H0.      0
ATOM   3747  CA  TYR A 243      40.589  53.242  54.078  1.00  0.00           C0.      0
ATOM   3748  HA  TYR A 243      40.435  53.367  55.150  1.00  0.00           H0.      0
ATOM   3749  CB  TYR A 243      39.812  54.464  53.537  1.00  0.00           C0.      0
ATOM   3750  HB2 TYR A 243      40.131  55.421  53.949  1.00  0.00           H0.      0
ATOM   3751  HB3 TYR A 243      39.910  54.471  52.452  1.00  0.00           H0.      0
ATOM   3752  CG  TYR A 243      38.296  54.514  53.880  1.00  0.00           C0.      0
ATOM   3753  CD1 TYR A 243      37.795  55.180  55.027  1.00  0.00           C0.      0
ATOM   3754  HD1 TYR A 243      38.499  55.583  55.740  1.00  0.00           H0.      0
ATOM   3755  CE1 TYR A 243      36.399  55.428  55.204  1.00  0.00           C0.      0
ATOM   3756  HE1 TYR A 243      35.980  56.013  56.009  1.00  0.00           H0.      0
ATOM   3757  CZ  TYR A 243      35.540  55.020  54.171  1.00  0.00           C0.      0
ATOM   3758  OH  TYR A 243      34.234  55.206  54.299  1.00  0.00           O0.      0
ATOM   3759  HH  TYR A 243      33.995  55.698  55.088  1.00  0.00           H0.      0
ATOM   3760  CE2 TYR A 243      36.010  54.352  52.970  1.00  0.00           C0.      0
ATOM   3761  HE2 TYR A 243      35.328  54.007  52.207  1.00  0.00           H0.      0
ATOM   3762  CD2 TYR A 243      37.402  54.153  52.887  1.00  0.00           C0.      0
ATOM   3763  HD2 TYR A 243      37.820  53.617  52.048  1.00  0.00           H0.      0
ATOM   3764  C   TYR A 243      39.934  51.862  53.680  1.00  0.00           C0.      0
ATOM   3765  O   TYR A 243      40.057  51.376  52.505  1.00  0.00           O0.      0
ATOM   3766  N   PRO A 244      39.134  51.298  54.644  1.00  0.00           N0.      0
ATOM   3767  CD  PRO A 244      38.716  51.739  55.959  1.00  0.00           C0.      0
ATOM   3768  HD2 PRO A 244      38.210  52.704  56.001  1.00  0.00           H0.      0
ATOM   3769  HD3 PRO A 244      39.670  51.767  56.485  1.00  0.00           H0.      0
ATOM   3770  CG  PRO A 244      37.782  50.681  56.562  1.00  0.00           C0.      0
ATOM   3771  HG2 PRO A 244      36.731  50.945  56.445  1.00  0.00           H0.      0
ATOM   3772  HG3 PRO A 244      37.960  50.468  57.616  1.00  0.00           H0.      0
ATOM   3773  CB  PRO A 244      38.117  49.433  55.738  1.00  0.00           C0.      0
ATOM   3774  HB2 PRO A 244      37.327  48.684  55.800  1.00  0.00           H0.      0
ATOM   3775  HB3 PRO A 244      39.019  48.945  56.109  1.00  0.00           H0.      0
ATOM   3776  CA  PRO A 244      38.523  49.991  54.350  1.00  0.00           C0.      0
ATOM   3777  HA  PRO A 244      39.249  49.251  54.013  1.00  0.00           H0.      0
ATOM   3778  C   PRO A 244      37.311  50.128  53.400  1.00  0.00           C0.      0
ATOM   3779  O   PRO A 244      36.193  50.508  53.694  1.00  0.00           O0.      0
ATOM   3780  N   HIE A 245      37.505  49.653  52.173  1.00  0.00           N0.      0
ATOM   3781  H   HIE A 245      38.451  49.703  51.820  1.00  0.00           H0.      0
ATOM   3782  CA  HIE A 245      36.519  49.602  51.089  1.00  0.00           C0.      0
ATOM   3783  HA  HIE A 245      35.855  50.445  51.282  1.00  0.00           H0.      0
ATOM   3784  CB  HIE A 245      37.077  49.922  49.696  1.00  0.00           C0.      0
ATOM   3785  HB2 HIE A 245      38.023  49.381  49.673  1.00  0.00           H0.      0
ATOM   3786  HB3 HIE A 245      36.409  49.673  48.871  1.00  0.00           H0.      0
ATOM   3787  CG  HIE A 245      37.341  51.398  49.380  1.00  0.00           C0.      0
ATOM   3788  ND1 HIE A 245      38.497  51.890  48.766  1.00  0.00           N0.      0
ATOM   3789  CE1 HIE A 245      38.234  53.176  48.495  1.00  0.00           C0.      0
ATOM   3790  HE1 HIE A 245      38.894  53.895  48.034  1.00  0.00           H0.      0
ATOM   3791  NE2 HIE A 245      37.104  53.545  49.115  1.00  0.00           N0.      0
ATOM   3792  HE2 HIE A 245      36.770  54.494  49.023  1.00  0.00           H0.      0
ATOM   3793  CD2 HIE A 245      36.509  52.396  49.685  1.00  0.00           C0.      0
ATOM   3794  HD2 HIE A 245      35.602  52.390  50.272  1.00  0.00           H0.      0
ATOM   3795  C   HIE A 245      35.696  48.338  51.153  1.00  0.00           C0.      0
ATOM   3796  O   HIE A 245      35.267  47.788  50.120  1.00  0.00           O0.      0
ATOM   3797  N   CYS A 246      35.269  47.861  52.339  1.00  0.00           N0.      0
ATOM   3798  H   CYS A 246      35.553  48.371  53.163  1.00  0.00           H0.      0
ATOM   3799  CA  CYS A 246      34.284  46.803  52.527  1.00  0.00           C0.      0
ATOM   3800  HA  CYS A 246      34.832  45.870  52.657  1.00  0.00           H0.      0
ATOM   3801  CB  CYS A 246      33.575  47.137  53.849  1.00  0.00           C0.      0
ATOM   3802  HB2 CYS A 246      33.139  48.133  53.767  1.00  0.00           H0.      0
ATOM   3803  HB3 CYS A 246      32.739  46.440  53.899  1.00  0.00           H0.      0
ATOM   3804  SG  CYS A 246      34.688  46.915  55.176  1.00  0.00           S0.      0
ATOM   3805  HG  CYS A 246      34.248  45.655  55.232  1.00  0.00           H0.      0
ATOM   3806  C   CYS A 246      33.274  46.570  51.378  1.00  0.00           C0.      0
ATOM   3807  O   CYS A 246      32.725  47.483  50.729  1.00  0.00           O0.      0
ATOM   3808  N   LEU A 247      33.004  45.290  51.139  1.00  0.00           N0.      0
ATOM   3809  H   LEU A 247      33.292  44.616  51.833  1.00  0.00           H0.      0
ATOM   3810  CA  LEU A 247      32.613  44.785  49.854  1.00  0.00           C0.      0
ATOM   3811  HA  LEU A 247      33.393  45.091  49.157  1.00  0.00           H0.      0
ATOM   3812  CB  LEU A 247      32.584  43.257  49.876  1.00  0.00           C0.      0
ATOM   3813  HB2 LEU A 247      33.557  42.840  50.138  1.00  0.00           H0.      0
ATOM   3814  HB3 LEU A 247      31.805  42.891  50.545  1.00  0.00           H0.      0
ATOM   3815  CG  LEU A 247      32.332  42.748  48.480  1.00  0.00           C0.      0
ATOM   3816  HG  LEU A 247      31.375  43.068  48.070  1.00  0.00           H0.      0
ATOM   3817  CD1 LEU A 247      33.297  43.211  47.406  1.00  0.00           C0.      0
ATOM   3818 HD11 LEU A 247      33.062  42.566  46.560  1.00  0.00           H0.      0
ATOM   3819 HD12 LEU A 247      32.965  44.170  47.009  1.00  0.00           H0.      0
ATOM   3820 HD13 LEU A 247      34.373  43.176  47.579  1.00  0.00           H0.      0
ATOM   3821  CD2 LEU A 247      32.068  41.223  48.574  1.00  0.00           C0.      0
ATOM   3822 HD21 LEU A 247      32.956  40.639  48.815  1.00  0.00           H0.      0
ATOM   3823 HD22 LEU A 247      31.316  40.986  49.327  1.00  0.00           H0.      0
ATOM   3824 HD23 LEU A 247      31.672  40.958  47.594  1.00  0.00           H0.      0
ATOM   3825  C   LEU A 247      31.210  45.370  49.371  1.00  0.00           C0.      0
ATOM   3826  O   LEU A 247      31.016  45.803  48.239  1.00  0.00           O0.      0
ATOM   3827  N   ALA A 248      30.181  45.241  50.171  1.00  0.00           N0.      0
ATOM   3828  H   ALA A 248      30.344  44.594  50.929  1.00  0.00           H0.      0
ATOM   3829  CA  ALA A 248      28.829  45.706  49.859  1.00  0.00           C0.      0
ATOM   3830  HA  ALA A 248      28.618  45.297  48.870  1.00  0.00           H0.      0
ATOM   3831  CB  ALA A 248      27.915  45.016  50.834  1.00  0.00           C0.      0
ATOM   3832  HB1 ALA A 248      28.029  43.940  50.700  1.00  0.00           H0.      0
ATOM   3833  HB2 ALA A 248      28.117  45.403  51.832  1.00  0.00           H0.      0
ATOM   3834  HB3 ALA A 248      26.871  45.268  50.646  1.00  0.00           H0.      0
ATOM   3835  C   ALA A 248      28.661  47.181  49.816  1.00  0.00           C0.      0
ATOM   3836  O   ALA A 248      27.984  47.700  48.922  1.00  0.00           O0.      0
ATOM   3837  N   SER A 249      29.505  47.983  50.448  1.00  0.00           N0.      0
ATOM   3838  H   SER A 249      30.199  47.581  51.062  1.00  0.00           H0.      0
ATOM   3839  CA  SER A 249      29.530  49.422  50.226  1.00  0.00           C0.      0
ATOM   3840  HA  SER A 249      28.488  49.740  50.170  1.00  0.00           H0.      0
ATOM   3841  CB  SER A 249      30.289  50.075  51.441  1.00  0.00           C0.      0
ATOM   3842  HB2 SER A 249      31.338  49.879  51.219  1.00  0.00           H0.      0
ATOM   3843  HB3 SER A 249      30.270  51.152  51.277  1.00  0.00           H0.      0
ATOM   3844  OG  SER A 249      29.712  49.698  52.651  1.00  0.00           O0.      0
ATOM   3845  HG  SER A 249      30.075  48.829  52.835  1.00  0.00           H0.      0
ATOM   3846  C   SER A 249      30.190  49.788  48.951  1.00  0.00           C0.      0
ATOM   3847  O   SER A 249      29.578  50.503  48.153  1.00  0.00           O0.      0
ATOM   3848  N   PHE A 250      31.391  49.198  48.635  1.00  0.00           N0.      0
ATOM   3849  H   PHE A 250      31.898  48.863  49.442  1.00  0.00           H0.      0
ATOM   3850  CA  PHE A 250      32.097  49.417  47.450  1.00  0.00           C0.      0
ATOM   3851  HA  PHE A 250      32.239  50.494  47.368  1.00  0.00           H0.      0
ATOM   3852  CB  PHE A 250      33.422  48.673  47.660  1.00  0.00           C0.      0
ATOM   3853  HB2 PHE A 250      33.928  49.044  48.552  1.00  0.00           H0.      0
ATOM   3854  HB3 PHE A 250      33.190  47.619  47.814  1.00  0.00           H0.      0
ATOM   3855  CG  PHE A 250      34.362  49.071  46.491  1.00  0.00           C0.      0
ATOM   3856  CD1 PHE A 250      34.951  50.305  46.591  1.00  0.00           C0.      0
ATOM   3857  HD1 PHE A 250      35.065  50.810  47.539  1.00  0.00           H0.      0
ATOM   3858  CE1 PHE A 250      35.630  50.851  45.517  1.00  0.00           C0.      0
ATOM   3859  HE1 PHE A 250      36.136  51.802  45.593  1.00  0.00           H0.      0
ATOM   3860  CZ  PHE A 250      35.766  50.177  44.291  1.00  0.00           C0.      0
ATOM   3861  HZ  PHE A 250      36.447  50.633  43.587  1.00  0.00           H0.      0
ATOM   3862  CE2 PHE A 250      35.115  48.930  44.195  1.00  0.00           C0.      0
ATOM   3863  HE2 PHE A 250      35.262  48.447  43.240  1.00  0.00           H0.      0
ATOM   3864  CD2 PHE A 250      34.432  48.357  45.224  1.00  0.00           C0.      0
ATOM   3865  HD2 PHE A 250      34.040  47.365  45.053  1.00  0.00           H0.      0
ATOM   3866  C   PHE A 250      31.463  48.908  46.081  1.00  0.00           C0.      0
ATOM   3867  O   PHE A 250      31.644  49.567  45.072  1.00  0.00           O0.      0
ATOM   3868  N   THR A 251      30.565  47.879  46.246  1.00  0.00           N0.      0
ATOM   3869  H   THR A 251      30.395  47.563  47.191  1.00  0.00           H0.      0
ATOM   3870  CA  THR A 251      29.752  47.296  45.158  1.00  0.00           C0.      0
ATOM   3871  HA  THR A 251      30.323  47.003  44.278  1.00  0.00           H0.      0
ATOM   3872  CB  THR A 251      28.986  46.032  45.584  1.00  0.00           C0.      0
ATOM   3873  HB  THR A 251      28.372  46.219  46.465  1.00  0.00           H0.      0
ATOM   3874  CG2 THR A 251      28.105  45.505  44.387  1.00  0.00           C0.      0
ATOM   3875 HG21 THR A 251      28.681  45.756  43.496  1.00  0.00           H0.      0
ATOM   3876 HG22 THR A 251      27.931  44.432  44.463  1.00  0.00           H0.      0
ATOM   3877 HG23 THR A 251      27.153  46.028  44.479  1.00  0.00           H0.      0
ATOM   3878  OG1 THR A 251      30.008  45.067  45.881  1.00  0.00           O0.      0
ATOM   3879  HG1 THR A 251      30.573  45.470  46.545  1.00  0.00           H0.      0
ATOM   3880  C   THR A 251      28.733  48.324  44.645  1.00  0.00           C0.      0
ATOM   3881  O   THR A 251      28.682  48.570  43.475  1.00  0.00           O0.      0
ATOM   3882  N   GLU A 252      27.863  48.889  45.507  1.00  0.00           N0.      0
ATOM   3883  H   GLU A 252      27.859  48.708  46.500  1.00  0.00           H0.      0
ATOM   3884  CA  GLU A 252      27.043  49.999  45.008  1.00  0.00           C0.      0
ATOM   3885  HA  GLU A 252      26.359  49.739  44.201  1.00  0.00           H0.      0
ATOM   3886  CB  GLU A 252      26.131  50.407  46.221  1.00  0.00           C0.      0
ATOM   3887  HB2 GLU A 252      26.717  50.869  47.015  1.00  0.00           H0.      0
ATOM   3888  HB3 GLU A 252      25.413  51.149  45.871  1.00  0.00           H0.      0
ATOM   3889  CG  GLU A 252      25.252  49.429  46.981  1.00  0.00           C0.      0
ATOM   3890  HG2 GLU A 252      25.860  48.994  47.774  1.00  0.00           H0.      0
ATOM   3891  HG3 GLU A 252      24.428  50.006  47.402  1.00  0.00           H0.      0
ATOM   3892  CD  GLU A 252      24.726  48.244  46.176  1.00  0.00           C0.      0
ATOM   3893  OE1 GLU A 252      23.585  48.288  45.685  1.00  0.00           O0.      0
ATOM   3894  OE2 GLU A 252      25.402  47.209  45.965  1.00  0.00           O0.      0
ATOM   3895  C   GLU A 252      27.802  51.283  44.541  1.00  0.00           C0.      0
ATOM   3896  O   GLU A 252      27.382  51.930  43.607  1.00  0.00           O0.      0
ATOM   3897  N   LEU A 253      28.979  51.520  45.177  1.00  0.00           N0.      0
ATOM   3898  H   LEU A 253      29.178  51.038  46.042  1.00  0.00           H0.      0
ATOM   3899  CA  LEU A 253      29.892  52.605  44.940  1.00  0.00           C0.      0
ATOM   3900  HA  LEU A 253      29.207  53.438  45.095  1.00  0.00           H0.      0
ATOM   3901  CB  LEU A 253      30.969  52.601  45.967  1.00  0.00           C0.      0
ATOM   3902  HB2 LEU A 253      30.421  52.625  46.909  1.00  0.00           H0.      0
ATOM   3903  HB3 LEU A 253      31.519  51.660  45.998  1.00  0.00           H0.      0
ATOM   3904  CG  LEU A 253      31.943  53.834  45.952  1.00  0.00           C0.      0
ATOM   3905  HG  LEU A 253      32.611  53.813  45.091  1.00  0.00           H0.      0
ATOM   3906  CD1 LEU A 253      31.068  55.064  46.033  1.00  0.00           C0.      0
ATOM   3907 HD11 LEU A 253      30.706  55.250  45.023  1.00  0.00           H0.      0
ATOM   3908 HD12 LEU A 253      30.280  55.048  46.786  1.00  0.00           H0.      0
ATOM   3909 HD13 LEU A 253      31.641  55.966  46.250  1.00  0.00           H0.      0
ATOM   3910  CD2 LEU A 253      32.747  53.893  47.241  1.00  0.00           C0.      0
ATOM   3911 HD21 LEU A 253      33.491  53.127  47.465  1.00  0.00           H0.      0
ATOM   3912 HD22 LEU A 253      33.235  54.867  47.220  1.00  0.00           H0.      0
ATOM   3913 HD23 LEU A 253      32.053  54.000  48.075  1.00  0.00           H0.      0
ATOM   3914  C   LEU A 253      30.410  52.541  43.523  1.00  0.00           C0.      0
ATOM   3915  O   LEU A 253      30.213  53.461  42.787  1.00  0.00           O0.      0
ATOM   3916  N   VAL A 254      30.940  51.398  43.080  1.00  0.00           N0.      0
ATOM   3917  H   VAL A 254      31.155  50.670  43.747  1.00  0.00           H0.      0
ATOM   3918  CA  VAL A 254      31.551  51.140  41.730  1.00  0.00           C0.      0
ATOM   3919  HA  VAL A 254      32.191  52.007  41.564  1.00  0.00           H0.      0
ATOM   3920  CB  VAL A 254      32.477  49.903  41.811  1.00  0.00           C0.      0
ATOM   3921  HB  VAL A 254      33.052  50.079  42.720  1.00  0.00           H0.      0
ATOM   3922  CG1 VAL A 254      31.714  48.565  41.953  1.00  0.00           C0.      0
ATOM   3923 HG11 VAL A 254      32.476  47.814  42.163  1.00  0.00           H0.      0
ATOM   3924 HG12 VAL A 254      31.125  48.718  42.858  1.00  0.00           H0.      0
ATOM   3925 HG13 VAL A 254      31.097  48.366  41.076  1.00  0.00           H0.      0
ATOM   3926  CG2 VAL A 254      33.518  49.785  40.710  1.00  0.00           C0.      0
ATOM   3927 HG21 VAL A 254      33.925  48.792  40.897  1.00  0.00           H0.      0
ATOM   3928 HG22 VAL A 254      33.113  49.855  39.700  1.00  0.00           H0.      0
ATOM   3929 HG23 VAL A 254      34.235  50.546  41.019  1.00  0.00           H0.      0
ATOM   3930  C   VAL A 254      30.523  51.055  40.536  1.00  0.00           C0.      0
ATOM   3931  O   VAL A 254      30.852  51.472  39.471  1.00  0.00           O0.      0
ATOM   3932  N   GLN A 255      29.281  50.730  40.808  1.00  0.00           N0.      0
ATOM   3933  H   GLN A 255      29.076  50.398  41.740  1.00  0.00           H0.      0
ATOM   3934  CA  GLN A 255      28.175  50.859  39.882  1.00  0.00           C0.      0
ATOM   3935  HA  GLN A 255      28.471  50.409  38.934  1.00  0.00           H0.      0
ATOM   3936  CB  GLN A 255      26.920  49.973  40.182  1.00  0.00           C0.      0
ATOM   3937  HB2 GLN A 255      26.339  50.218  41.071  1.00  0.00           H0.      0
ATOM   3938  HB3 GLN A 255      26.248  50.178  39.349  1.00  0.00           H0.      0
ATOM   3939  CG  GLN A 255      27.099  48.485  40.205  1.00  0.00           C0.      0
ATOM   3940  HG2 GLN A 255      27.054  48.096  39.188  1.00  0.00           H0.      0
ATOM   3941  HG3 GLN A 255      28.016  48.121  40.670  1.00  0.00           H0.      0
ATOM   3942  CD  GLN A 255      25.882  47.879  40.902  1.00  0.00           C0.      0
ATOM   3943  OE1 GLN A 255      24.898  47.615  40.329  1.00  0.00           O0.      0
ATOM   3944  NE2 GLN A 255      25.801  47.733  42.194  1.00  0.00           N0.      0
ATOM   3945 HE21 GLN A 255      24.935  47.349  42.544  1.00  0.00           H0.      0
ATOM   3946 HE22 GLN A 255      26.623  48.060  42.681  1.00  0.00           H0.      0
ATOM   3947  C   GLN A 255      27.635  52.280  39.744  1.00  0.00           C0.      0
ATOM   3948  O   GLN A 255      27.310  52.731  38.678  1.00  0.00           O0.      0
ATOM   3949  N   GLU A 256      27.728  53.050  40.800  1.00  0.00           N0.      0
ATOM   3950  H   GLU A 256      28.098  52.678  41.663  1.00  0.00           H0.      0
ATOM   3951  CA  GLU A 256      27.405  54.433  40.641  1.00  0.00           C0.      0
ATOM   3952  HA  GLU A 256      26.507  54.593  40.045  1.00  0.00           H0.      0
ATOM   3953  CB  GLU A 256      27.113  54.928  42.046  1.00  0.00           C0.      0
ATOM   3954  HB2 GLU A 256      26.339  54.197  42.282  1.00  0.00           H0.      0
ATOM   3955  HB3 GLU A 256      27.973  54.831  42.708  1.00  0.00           H0.      0
ATOM   3956  CG  GLU A 256      26.401  56.287  42.130  1.00  0.00           C0.      0
ATOM   3957  HG2 GLU A 256      25.569  56.346  41.428  1.00  0.00           H0.      0
ATOM   3958  HG3 GLU A 256      25.901  56.347  43.097  1.00  0.00           H0.      0
ATOM   3959  CD  GLU A 256      27.300  57.512  42.175  1.00  0.00           C0.      0
ATOM   3960  OE1 GLU A 256      26.949  58.640  41.731  1.00  0.00           O0.      0
ATOM   3961  OE2 GLU A 256      28.414  57.463  42.786  1.00  0.00           O0.      0
ATOM   3962  C   GLU A 256      28.502  55.218  39.977  1.00  0.00           C0.      0
ATOM   3963  O   GLU A 256      28.226  56.274  39.409  1.00  0.00           O0.      0
ATOM   3964  N   ALA A 257      29.730  54.759  39.867  1.00  0.00           N0.      0
ATOM   3965  H   ALA A 257      29.937  53.978  40.473  1.00  0.00           H0.      0
ATOM   3966  CA  ALA A 257      30.759  55.378  38.963  1.00  0.00           C0.      0
ATOM   3967  HA  ALA A 257      30.823  56.408  39.314  1.00  0.00           H0.      0
ATOM   3968  CB  ALA A 257      32.162  54.765  39.159  1.00  0.00           C0.      0
ATOM   3969  HB1 ALA A 257      32.085  53.681  39.071  1.00  0.00           H0.      0
ATOM   3970  HB2 ALA A 257      32.926  55.108  38.462  1.00  0.00           H0.      0
ATOM   3971  HB3 ALA A 257      32.464  55.046  40.168  1.00  0.00           H0.      0
ATOM   3972  C   ALA A 257      30.316  55.345  37.489  1.00  0.00           C0.      0
ATOM   3973  O   ALA A 257      30.519  56.317  36.748  1.00  0.00           O0.      0
ATOM   3974  N   PHE A 258      29.677  54.297  37.013  1.00  0.00           N0.      0
ATOM   3975  H   PHE A 258      29.600  53.500  37.628  1.00  0.00           H0.      0
ATOM   3976  CA  PHE A 258      29.026  54.119  35.678  1.00  0.00           C0.      0
ATOM   3977  HA  PHE A 258      29.583  54.561  34.852  1.00  0.00           H0.      0
ATOM   3978  CB  PHE A 258      28.996  52.626  35.308  1.00  0.00           C0.      0
ATOM   3979  HB2 PHE A 258      28.722  52.011  36.165  1.00  0.00           H0.      0
ATOM   3980  HB3 PHE A 258      28.276  52.614  34.490  1.00  0.00           H0.      0
ATOM   3981  CG  PHE A 258      30.355  52.240  34.711  1.00  0.00           C0.      0
ATOM   3982  CD1 PHE A 258      30.633  52.436  33.332  1.00  0.00           C0.      0
ATOM   3983  HD1 PHE A 258      29.999  53.063  32.723  1.00  0.00           H0.      0
ATOM   3984  CE1 PHE A 258      31.931  52.121  32.896  1.00  0.00           C0.      0
ATOM   3985  HE1 PHE A 258      32.259  52.470  31.928  1.00  0.00           H0.      0
ATOM   3986  CZ  PHE A 258      32.927  51.674  33.815  1.00  0.00           C0.      0
ATOM   3987  HZ  PHE A 258      33.932  51.748  33.425  1.00  0.00           H0.      0
ATOM   3988  CE2 PHE A 258      32.648  51.321  35.118  1.00  0.00           C0.      0
ATOM   3989  HE2 PHE A 258      33.393  50.977  35.820  1.00  0.00           H0.      0
ATOM   3990  CD2 PHE A 258      31.326  51.641  35.527  1.00  0.00           C0.      0
ATOM   3991  HD2 PHE A 258      31.145  51.574  36.590  1.00  0.00           H0.      0
ATOM   3992  C   PHE A 258      27.602  54.682  35.603  1.00  0.00           C0.      0
ATOM   3993  O   PHE A 258      26.918  54.649  34.557  1.00  0.00           O0.      0
ATOM   3994  N   GLY A 259      27.062  55.121  36.778  1.00  0.00           N0.      0
ATOM   3995  H   GLY A 259      27.723  55.244  37.532  1.00  0.00           H0.      0
ATOM   3996  CA  GLY A 259      25.683  55.629  36.894  1.00  0.00           C0.      0
ATOM   3997  HA2 GLY A 259      25.404  55.872  37.919  1.00  0.00           H0.      0
ATOM   3998  HA3 GLY A 259      25.472  56.433  36.188  1.00  0.00           H0.      0
ATOM   3999  C   GLY A 259      24.740  54.507  36.611  1.00  0.00           C0.      0
ATOM   4000  O   GLY A 259      23.799  54.689  35.820  1.00  0.00           O0.      0
ATOM   4001  N   GLY A 260      24.979  53.312  37.131  1.00  0.00           N0.      0
ATOM   4002  H   GLY A 260      25.738  53.082  37.756  1.00  0.00           H0.      0
ATOM   4003  CA  GLY A 260      24.272  52.054  36.877  1.00  0.00           C0.      0
ATOM   4004  HA2 GLY A 260      24.547  51.267  37.579  1.00  0.00           H0.      0
ATOM   4005  HA3 GLY A 260      23.212  52.175  37.099  1.00  0.00           H0.      0
ATOM   4006  C   GLY A 260      24.379  51.652  35.404  1.00  0.00           C0.      0
ATOM   4007  O   GLY A 260      23.631  50.681  34.990  1.00  0.00           O0.      0
ATOM   4008  N   ARG A 261      25.158  52.268  34.548  1.00  0.00           N0.      0
ATOM   4009  H   ARG A 261      25.627  53.137  34.757  1.00  0.00           H0.      0
ATOM   4010  CA  ARG A 261      25.234  51.925  33.127  1.00  0.00           C0.      0
ATOM   4011  HA  ARG A 261      24.305  51.471  32.783  1.00  0.00           H0.      0
ATOM   4012  CB  ARG A 261      25.404  53.140  32.270  1.00  0.00           C0.      0
ATOM   4013  HB2 ARG A 261      26.421  53.528  32.312  1.00  0.00           H0.      0
ATOM   4014  HB3 ARG A 261      25.292  52.827  31.232  1.00  0.00           H0.      0
ATOM   4015  CG  ARG A 261      24.459  54.381  32.447  1.00  0.00           C0.      0
ATOM   4016  HG2 ARG A 261      24.688  55.050  33.277  1.00  0.00           H0.      0
ATOM   4017  HG3 ARG A 261      24.535  55.053  31.592  1.00  0.00           H0.      0
ATOM   4018  CD  ARG A 261      22.910  53.963  32.673  1.00  0.00           C0.      0
ATOM   4019  HD2 ARG A 261      22.701  53.370  33.564  1.00  0.00           H0.      0
ATOM   4020  HD3 ARG A 261      22.437  54.933  32.825  1.00  0.00           H0.      0
ATOM   4021  NE  ARG A 261      22.332  53.273  31.440  1.00  0.00           N0.      0
ATOM   4022  HE  ARG A 261      22.787  53.625  30.610  1.00  0.00           H0.      0
ATOM   4023  CZ  ARG A 261      21.493  52.248  31.315  1.00  0.00           C0.      0
ATOM   4024  NH1 ARG A 261      21.292  51.576  30.171  1.00  0.00           N0.      0
ATOM   4025 HH11 ARG A 261      21.521  52.026  29.296  1.00  0.00           H0.      0
ATOM   4026 HH12 ARG A 261      20.839  50.678  30.264  1.00  0.00           H0.      0
ATOM   4027  NH2 ARG A 261      21.014  51.761  32.389  1.00  0.00           N0.      0
ATOM   4028 HH21 ARG A 261      21.221  52.163  33.292  1.00  0.00           H0.      0
ATOM   4029 HH22 ARG A 261      20.206  51.155  32.360  1.00  0.00           H0.      0
ATOM   4030  C   ARG A 261      26.343  50.873  32.961  1.00  0.00           C0.      0
ATOM   4031  O   ARG A 261      27.408  51.067  32.353  1.00  0.00           O0.      0
ATOM   4032  N   CYS A 262      26.104  49.747  33.622  1.00  0.00           N0.      0
ATOM   4033  H   CYS A 262      25.337  49.685  34.276  1.00  0.00           H0.      0
ATOM   4034  CA  CYS A 262      27.064  48.615  33.617  1.00  0.00           C0.      0
ATOM   4035  HA  CYS A 262      27.393  48.636  32.578  1.00  0.00           H0.      0
ATOM   4036  CB  CYS A 262      28.252  48.910  34.452  1.00  0.00           C0.      0
ATOM   4037  HB2 CYS A 262      29.058  48.177  34.459  1.00  0.00           H0.      0
ATOM   4038  HB3 CYS A 262      28.670  49.898  34.257  1.00  0.00           H0.      0
ATOM   4039  SG  CYS A 262      27.814  49.134  36.218  1.00  0.00           S0.      0
ATOM   4040  HG  CYS A 262      28.880  48.538  36.759  1.00  0.00           H0.      0
ATOM   4041  C   CYS A 262      26.432  47.276  34.008  1.00  0.00           C0.      0
ATOM   4042  O   CYS A 262      25.590  47.183  34.891  1.00  0.00           O0.      0
ATOM   4043  N   GLN A 263      26.886  46.171  33.411  1.00  0.00           N0.      0
ATOM   4044  H   GLN A 263      27.561  46.360  32.683  1.00  0.00           H0.      0
ATOM   4045  CA  GLN A 263      26.790  44.821  33.999  1.00  0.00           C0.      0
ATOM   4046  HA  GLN A 263      25.848  44.799  34.547  1.00  0.00           H0.      0
ATOM   4047  CB  GLN A 263      26.746  43.658  32.945  1.00  0.00           C0.      0
ATOM   4048  HB2 GLN A 263      27.612  43.860  32.314  1.00  0.00           H0.      0
ATOM   4049  HB3 GLN A 263      26.872  42.702  33.453  1.00  0.00           H0.      0
ATOM   4050  CG  GLN A 263      25.548  43.655  32.022  1.00  0.00           C0.      0
ATOM   4051  HG2 GLN A 263      24.613  43.673  32.582  1.00  0.00           H0.      0
ATOM   4052  HG3 GLN A 263      25.616  44.538  31.387  1.00  0.00           H0.      0
ATOM   4053  CD  GLN A 263      25.365  42.407  31.180  1.00  0.00           C0.      0
ATOM   4054  OE1 GLN A 263      26.115  41.434  31.088  1.00  0.00           O0.      0
ATOM   4055  NE2 GLN A 263      24.403  42.394  30.186  1.00  0.00           N0.      0
ATOM   4056 HE21 GLN A 263      24.427  41.629  29.527  1.00  0.00           H0.      0
ATOM   4057 HE22 GLN A 263      23.808  43.182  29.970  1.00  0.00           H0.      0
ATOM   4058  C   GLN A 263      27.868  44.472  35.003  1.00  0.00           C0.      0
ATOM   4059  O   GLN A 263      29.040  44.519  34.641  1.00  0.00           O0.      0
ATOM   4060  N   HID A 264      27.616  44.304  36.280  1.00  0.00           N0.      0
ATOM   4061  H   HID A 264      26.650  44.331  36.573  1.00  0.00           H0.      0
ATOM   4062  CA  HID A 264      28.620  44.073  37.312  1.00  0.00           C0.      0
ATOM   4063  HA  HID A 264      29.572  44.369  36.870  1.00  0.00           H0.      0
ATOM   4064  CB  HID A 264      28.273  44.848  38.593  1.00  0.00           C0.      0
ATOM   4065  HB2 HID A 264      28.504  45.879  38.326  1.00  0.00           H0.      0
ATOM   4066  HB3 HID A 264      27.207  44.685  38.750  1.00  0.00           H0.      0
ATOM   4067  CG  HID A 264      29.025  44.524  39.847  1.00  0.00           C0.      0
ATOM   4068  ND1 HID A 264      28.500  43.754  40.907  1.00  0.00           N0.      0
ATOM   4069  HD1 HID A 264      27.537  43.472  41.026  1.00  0.00           H0.      0
ATOM   4070  CE1 HID A 264      29.471  43.654  41.892  1.00  0.00           C0.      0
ATOM   4071  HE1 HID A 264      29.432  43.089  42.812  1.00  0.00           H0.      0
ATOM   4072  NE2 HID A 264      30.524  44.378  41.535  1.00  0.00           N0.      0
ATOM   4073  CD2 HID A 264      30.284  44.908  40.254  1.00  0.00           C0.      0
ATOM   4074  HD2 HID A 264      30.947  45.552  39.695  1.00  0.00           H0.      0
ATOM   4075  C   HID A 264      28.784  42.632  37.602  1.00  0.00           C0.      0
ATOM   4076  O   HID A 264      27.869  41.764  37.685  1.00  0.00           O0.      0
ATOM   4077  N   SER A 265      29.998  42.209  37.840  1.00  0.00           N0.      0
ATOM   4078  H   SER A 265      30.731  42.896  37.745  1.00  0.00           H0.      0
ATOM   4079  CA  SER A 265      30.380  40.935  38.334  1.00  0.00           C0.      0
ATOM   4080  HA  SER A 265      29.559  40.562  38.946  1.00  0.00           H0.      0
ATOM   4081  CB  SER A 265      30.612  40.066  37.130  1.00  0.00           C0.      0
ATOM   4082  HB2 SER A 265      30.667  39.038  37.488  1.00  0.00           H0.      0
ATOM   4083  HB3 SER A 265      29.741  40.185  36.486  1.00  0.00           H0.      0
ATOM   4084  OG  SER A 265      31.744  40.445  36.390  1.00  0.00           O0.      0
ATOM   4085  HG  SER A 265      31.463  41.234  35.920  1.00  0.00           H0.      0
ATOM   4086  C   SER A 265      31.607  41.063  39.250  1.00  0.00           C0.      0
ATOM   4087  O   SER A 265      32.351  42.021  39.196  1.00  0.00           O0.      0
ATOM   4088  N   VAL A 266      31.868  40.012  40.072  1.00  0.00           N0.      0
ATOM   4089  H   VAL A 266      31.200  39.260  39.977  1.00  0.00           H0.      0
ATOM   4090  CA  VAL A 266      32.857  40.030  41.155  1.00  0.00           C0.      0
ATOM   4091  HA  VAL A 266      33.650  40.705  40.833  1.00  0.00           H0.      0
ATOM   4092  CB  VAL A 266      32.191  40.754  42.352  1.00  0.00           C0.      0
ATOM   4093  HB  VAL A 266      31.799  41.700  41.980  1.00  0.00           H0.      0
ATOM   4094  CG1 VAL A 266      30.933  40.058  42.866  1.00  0.00           C0.      0
ATOM   4095 HG11 VAL A 266      30.173  40.024  42.085  1.00  0.00           H0.      0
ATOM   4096 HG12 VAL A 266      31.085  39.019  43.159  1.00  0.00           H0.      0
ATOM   4097 HG13 VAL A 266      30.541  40.538  43.763  1.00  0.00           H0.      0
ATOM   4098  CG2 VAL A 266      33.029  41.082  43.544  1.00  0.00           C0.      0
ATOM   4099 HG21 VAL A 266      32.548  41.649  44.341  1.00  0.00           H0.      0
ATOM   4100 HG22 VAL A 266      33.432  40.141  43.917  1.00  0.00           H0.      0
ATOM   4101 HG23 VAL A 266      33.751  41.792  43.140  1.00  0.00           H0.      0
ATOM   4102  C   VAL A 266      33.404  38.635  41.506  1.00  0.00           C0.      0
ATOM   4103  O   VAL A 266      32.689  37.635  41.592  1.00  0.00           O0.      0
ATOM   4104  N   LEU A 267      34.695  38.602  41.856  1.00  0.00           N0.      0
ATOM   4105  H   LEU A 267      35.194  39.479  41.912  1.00  0.00           H0.      0
ATOM   4106  CA  LEU A 267      35.392  37.492  42.345  1.00  0.00           C0.      0
ATOM   4107  HA  LEU A 267      34.748  36.622  42.474  1.00  0.00           H0.      0
ATOM   4108  CB  LEU A 267      36.436  37.125  41.284  1.00  0.00           C0.      0
ATOM   4109  HB2 LEU A 267      37.209  37.892  41.221  1.00  0.00           H0.      0
ATOM   4110  HB3 LEU A 267      37.026  36.279  41.635  1.00  0.00           H0.      0
ATOM   4111  CG  LEU A 267      35.803  36.802  39.855  1.00  0.00           C0.      0
ATOM   4112  HG  LEU A 267      34.939  37.454  39.729  1.00  0.00           H0.      0
ATOM   4113  CD1 LEU A 267      36.792  37.427  38.835  1.00  0.00           C0.      0
ATOM   4114 HD11 LEU A 267      36.906  38.494  39.028  1.00  0.00           H0.      0
ATOM   4115 HD12 LEU A 267      37.704  36.840  38.730  1.00  0.00           H0.      0
ATOM   4116 HD13 LEU A 267      36.275  37.490  37.878  1.00  0.00           H0.      0
ATOM   4117  CD2 LEU A 267      35.523  35.302  39.512  1.00  0.00           C0.      0
ATOM   4118 HD21 LEU A 267      34.840  34.834  40.222  1.00  0.00           H0.      0
ATOM   4119 HD22 LEU A 267      35.296  35.219  38.449  1.00  0.00           H0.      0
ATOM   4120 HD23 LEU A 267      36.438  34.735  39.680  1.00  0.00           H0.      0
ATOM   4121  C   LEU A 267      36.041  37.774  43.706  1.00  0.00           C0.      0
ATOM   4122  O   LEU A 267      36.226  38.949  44.081  1.00  0.00           O0.      0
ATOM   4123  N   GLY A 268      36.643  36.700  44.367  1.00  0.00           N0.      0
ATOM   4124  H   GLY A 268      36.545  35.777  43.969  1.00  0.00           H0.      0
ATOM   4125  CA  GLY A 268      37.782  36.847  45.215  1.00  0.00           C0.      0
ATOM   4126  HA2 GLY A 268      37.698  37.623  45.976  1.00  0.00           H0.      0
ATOM   4127  HA3 GLY A 268      37.893  35.898  45.738  1.00  0.00           H0.      0
ATOM   4128  C   GLY A 268      38.990  37.042  44.353  1.00  0.00           C0.      0
ATOM   4129  O   GLY A 268      38.996  37.760  43.359  1.00  0.00           O0.      0
ATOM   4130  N   ASP A 269      40.086  36.549  44.851  1.00  0.00           N0.      0
ATOM   4131  H   ASP A 269      40.041  36.004  45.700  1.00  0.00           H0.      0
ATOM   4132  CA  ASP A 269      41.446  36.652  44.318  1.00  0.00           C0.      0
ATOM   4133  HA  ASP A 269      41.663  37.650  43.936  1.00  0.00           H0.      0
ATOM   4134  CB  ASP A 269      42.480  36.480  45.380  1.00  0.00           C0.      0
ATOM   4135  HB2 ASP A 269      43.439  36.348  44.880  1.00  0.00           H0.      0
ATOM   4136  HB3 ASP A 269      42.593  37.430  45.902  1.00  0.00           H0.      0
ATOM   4137  CG  ASP A 269      42.247  35.317  46.310  1.00  0.00           C0.      0
ATOM   4138  OD1 ASP A 269      42.816  35.369  47.419  1.00  0.00           O0.      0
ATOM   4139  OD2 ASP A 269      41.456  34.309  46.086  1.00  0.00           O0.      0
ATOM   4140  C   ASP A 269      41.470  35.560  43.170  1.00  0.00           C0.      0
ATOM   4141  O   ASP A 269      42.110  34.517  43.173  1.00  0.00           O0.      0
ATOM   4142  N   PHE A 270      40.698  35.976  42.099  1.00  0.00           N0.      0
ATOM   4143  H   PHE A 270      40.239  36.828  42.389  1.00  0.00           H0.      0
ATOM   4144  CA  PHE A 270      40.303  35.380  40.851  1.00  0.00           C0.      0
ATOM   4145  HA  PHE A 270      39.396  35.904  40.549  1.00  0.00           H0.      0
ATOM   4146  CB  PHE A 270      41.375  35.445  39.741  1.00  0.00           C0.      0
ATOM   4147  HB2 PHE A 270      42.060  34.640  40.007  1.00  0.00           H0.      0
ATOM   4148  HB3 PHE A 270      40.930  35.243  38.766  1.00  0.00           H0.      0
ATOM   4149  CG  PHE A 270      42.156  36.733  39.664  1.00  0.00           C0.      0
ATOM   4150  CD1 PHE A 270      43.267  36.955  40.502  1.00  0.00           C0.      0
ATOM   4151  HD1 PHE A 270      43.588  36.185  41.187  1.00  0.00           H0.      0
ATOM   4152  CE1 PHE A 270      44.037  38.132  40.331  1.00  0.00           C0.      0
ATOM   4153  HE1 PHE A 270      44.853  38.442  40.967  1.00  0.00           H0.      0
ATOM   4154  CZ  PHE A 270      43.746  38.984  39.294  1.00  0.00           C0.      0
ATOM   4155  HZ  PHE A 270      44.372  39.820  39.019  1.00  0.00           H0.      0
ATOM   4156  CE2 PHE A 270      42.525  38.831  38.659  1.00  0.00           C0.      0
ATOM   4157  HE2 PHE A 270      42.242  39.601  37.957  1.00  0.00           H0.      0
ATOM   4158  CD2 PHE A 270      41.703  37.708  38.783  1.00  0.00           C0.      0
ATOM   4159  HD2 PHE A 270      40.813  37.555  38.190  1.00  0.00           H0.      0
ATOM   4160  C   PHE A 270      39.620  34.057  40.998  1.00  0.00           C0.      0
ATOM   4161  O   PHE A 270      38.861  33.727  40.053  1.00  0.00           O0.      0
ATOM   4162  N   LYS A 271      39.610  33.344  42.122  1.00  0.00           N0.      0
ATOM   4163  H   LYS A 271      40.231  33.555  42.890  1.00  0.00           H0.      0
ATOM   4164  CA  LYS A 271      38.668  32.264  42.442  1.00  0.00           C0.      0
ATOM   4165  HA  LYS A 271      38.378  31.623  41.609  1.00  0.00           H0.      0
ATOM   4166  CB  LYS A 271      39.300  31.420  43.567  1.00  0.00           C0.      0
ATOM   4167  HB2 LYS A 271      39.064  31.841  44.544  1.00  0.00           H0.      0
ATOM   4168  HB3 LYS A 271      38.807  30.453  43.673  1.00  0.00           H0.      0
ATOM   4169  CG  LYS A 271      40.785  31.088  43.318  1.00  0.00           C0.      0
ATOM   4170  HG2 LYS A 271      41.401  31.972  43.479  1.00  0.00           H0.      0
ATOM   4171  HG3 LYS A 271      41.141  30.402  44.087  1.00  0.00           H0.      0
ATOM   4172  CD  LYS A 271      41.159  30.574  41.940  1.00  0.00           C0.      0
ATOM   4173  HD2 LYS A 271      40.854  29.528  41.908  1.00  0.00           H0.      0
ATOM   4174  HD3 LYS A 271      40.725  31.084  41.081  1.00  0.00           H0.      0
ATOM   4175  CE  LYS A 271      42.659  30.669  41.849  1.00  0.00           C0.      0
ATOM   4176  HE2 LYS A 271      42.924  31.710  42.037  1.00  0.00           H0.      0
ATOM   4177  HE3 LYS A 271      42.982  30.059  42.692  1.00  0.00           H0.      0
ATOM   4178  NZ  LYS A 271      43.272  30.215  40.520  1.00  0.00           N0.      0
ATOM   4179  HZ1 LYS A 271      43.110  29.219  40.483  1.00  0.00           H0.      0
ATOM   4180  HZ2 LYS A 271      42.895  30.708  39.723  1.00  0.00           H0.      0
ATOM   4181  HZ3 LYS A 271      44.272  30.333  40.590  1.00  0.00           H0.      0
ATOM   4182  C   LYS A 271      37.370  32.970  42.847  1.00  0.00           C0.      0
ATOM   4183  O   LYS A 271      37.346  34.123  43.313  1.00  0.00           O0.      0
ATOM   4184  N   PRO A 272      36.216  32.178  42.782  1.00  0.00           N0.      0
ATOM   4185  CD  PRO A 272      36.104  30.794  42.271  1.00  0.00           C0.      0
ATOM   4186  HD2 PRO A 272      36.177  30.172  43.163  1.00  0.00           H0.      0
ATOM   4187  HD3 PRO A 272      36.782  30.502  41.470  1.00  0.00           H0.      0
ATOM   4188  CG  PRO A 272      34.629  30.711  41.841  1.00  0.00           C0.      0
ATOM   4189  HG2 PRO A 272      34.180  29.719  41.898  1.00  0.00           H0.      0
ATOM   4190  HG3 PRO A 272      34.642  31.016  40.794  1.00  0.00           H0.      0
ATOM   4191  CB  PRO A 272      33.804  31.676  42.757  1.00  0.00           C0.      0
ATOM   4192  HB2 PRO A 272      33.587  31.160  43.693  1.00  0.00           H0.      0
ATOM   4193  HB3 PRO A 272      32.910  32.040  42.252  1.00  0.00           H0.      0
ATOM   4194  CA  PRO A 272      34.885  32.800  42.993  1.00  0.00           C0.      0
ATOM   4195  HA  PRO A 272      34.765  33.664  42.339  1.00  0.00           H0.      0
ATOM   4196  C   PRO A 272      34.689  33.441  44.359  1.00  0.00           C0.      0
ATOM   4197  O   PRO A 272      35.411  33.132  45.328  1.00  0.00           O0.      0
ATOM   4198  N   TYR A 273      33.638  34.236  44.363  1.00  0.00           N0.      0
ATOM   4199  H   TYR A 273      33.070  34.372  43.539  1.00  0.00           H0.      0
ATOM   4200  CA  TYR A 273      33.006  34.782  45.529  1.00  0.00           C0.      0
ATOM   4201  HA  TYR A 273      33.458  34.419  46.453  1.00  0.00           H0.      0
ATOM   4202  CB  TYR A 273      33.047  36.269  45.531  1.00  0.00           C0.      0
ATOM   4203  HB2 TYR A 273      34.015  36.604  45.905  1.00  0.00           H0.      0
ATOM   4204  HB3 TYR A 273      32.785  36.712  44.570  1.00  0.00           H0.      0
ATOM   4205  CG  TYR A 273      32.115  36.853  46.562  1.00  0.00           C0.      0
ATOM   4206  CD1 TYR A 273      32.521  36.748  47.946  1.00  0.00           C0.      0
ATOM   4207  HD1 TYR A 273      33.305  36.085  48.280  1.00  0.00           H0.      0
ATOM   4208  CE1 TYR A 273      31.732  37.344  48.891  1.00  0.00           C0.      0
ATOM   4209  HE1 TYR A 273      32.049  37.229  49.917  1.00  0.00           H0.      0
ATOM   4210  CZ  TYR A 273      30.581  37.960  48.555  1.00  0.00           C0.      0
ATOM   4211  OH  TYR A 273      29.843  38.412  49.587  1.00  0.00           O0.      0
ATOM   4212  HH  TYR A 273      29.166  38.994  49.235  1.00  0.00           H0.      0
ATOM   4213  CE2 TYR A 273      30.223  38.189  47.201  1.00  0.00           C0.      0
ATOM   4214  HE2 TYR A 273      29.265  38.631  46.973  1.00  0.00           H0.      0
ATOM   4215  CD2 TYR A 273      31.062  37.692  46.187  1.00  0.00           C0.      0
ATOM   4216  HD2 TYR A 273      30.637  37.857  45.208  1.00  0.00           H0.      0
ATOM   4217  C   TYR A 273      31.521  34.307  45.570  1.00  0.00           C0.      0
ATOM   4218  O   TYR A 273      30.876  34.361  44.537  1.00  0.00           O0.      0
ATOM   4219  N   ARG A 274      31.051  33.748  46.686  1.00  0.00           N0.      0
ATOM   4220  H   ARG A 274      31.613  33.408  47.453  1.00  0.00           H0.      0
ATOM   4221  CA  ARG A 274      29.635  33.692  47.117  1.00  0.00           C0.      0
ATOM   4222  HA  ARG A 274      28.966  34.385  46.607  1.00  0.00           H0.      0
ATOM   4223  CB  ARG A 274      29.034  32.285  47.043  1.00  0.00           C0.      0
ATOM   4224  HB2 ARG A 274      29.731  31.680  47.622  1.00  0.00           H0.      0
ATOM   4225  HB3 ARG A 274      28.007  32.144  47.381  1.00  0.00           H0.      0
ATOM   4226  CG  ARG A 274      29.022  31.783  45.620  1.00  0.00           C0.      0
ATOM   4227  HG2 ARG A 274      28.372  32.515  45.141  1.00  0.00           H0.      0
ATOM   4228  HG3 ARG A 274      29.991  31.857  45.127  1.00  0.00           H0.      0
ATOM   4229  CD  ARG A 274      28.459  30.397  45.454  1.00  0.00           C0.      0
ATOM   4230  HD2 ARG A 274      29.170  29.719  45.927  1.00  0.00           H0.      0
ATOM   4231  HD3 ARG A 274      27.501  30.198  45.936  1.00  0.00           H0.      0
ATOM   4232  NE  ARG A 274      28.318  29.962  44.036  1.00  0.00           N0.      0
ATOM   4233  HE  ARG A 274      27.458  30.256  43.594  1.00  0.00           H0.      0
ATOM   4234  CZ  ARG A 274      29.197  29.330  43.258  1.00  0.00           C0.      0
ATOM   4235  NH1 ARG A 274      30.375  29.099  43.669  1.00  0.00           N0.      0
ATOM   4236 HH11 ARG A 274      30.651  29.274  44.625  1.00  0.00           H0.      0
ATOM   4237 HH12 ARG A 274      31.007  28.687  42.997  1.00  0.00           H0.      0
ATOM   4238  NH2 ARG A 274      28.891  28.835  42.079  1.00  0.00           N0.      0
ATOM   4239 HH21 ARG A 274      27.905  28.884  41.866  1.00  0.00           H0.      0
ATOM   4240 HH22 ARG A 274      29.462  28.156  41.595  1.00  0.00           H0.      0
ATOM   4241  C   ARG A 274      29.557  34.144  48.585  1.00  0.00           C0.      0
ATOM   4242  O   ARG A 274      30.534  33.834  49.341  1.00  0.00           O0.      0
ATOM   4243  N   PRO A 275      28.499  34.942  49.035  1.00  0.00           N0.      0
ATOM   4244  CD  PRO A 275      27.369  35.536  48.277  1.00  0.00           C0.      0
ATOM   4245  HD2 PRO A 275      27.012  34.908  47.461  1.00  0.00           H0.      0
ATOM   4246  HD3 PRO A 275      27.635  36.529  47.916  1.00  0.00           H0.      0
ATOM   4247  CG  PRO A 275      26.264  35.773  49.304  1.00  0.00           C0.      0
ATOM   4248  HG2 PRO A 275      25.566  34.935  49.323  1.00  0.00           H0.      0
ATOM   4249  HG3 PRO A 275      25.623  36.617  49.049  1.00  0.00           H0.      0
ATOM   4250  CB  PRO A 275      27.056  36.056  50.605  1.00  0.00           C0.      0
ATOM   4251  HB2 PRO A 275      26.583  35.716  51.526  1.00  0.00           H0.      0
ATOM   4252  HB3 PRO A 275      27.423  37.081  50.554  1.00  0.00           H0.      0
ATOM   4253  CA  PRO A 275      28.303  35.153  50.466  1.00  0.00           C0.      0
ATOM   4254  HA  PRO A 275      29.167  35.718  50.816  1.00  0.00           H0.      0
ATOM   4255  C   PRO A 275      28.215  33.862  51.239  1.00  0.00           C0.      0
ATOM   4256  O   PRO A 275      27.371  33.009  51.004  1.00  0.00           O0.      0
ATOM   4257  N   GLY A 276      28.948  33.788  52.361  1.00  0.00           N0.      0
ATOM   4258  H   GLY A 276      29.190  34.701  52.719  1.00  0.00           H0.      0
ATOM   4259  CA  GLY A 276      29.055  32.665  53.221  1.00  0.00           C0.      0
ATOM   4260  HA2 GLY A 276      29.589  33.045  54.091  1.00  0.00           H0.      0
ATOM   4261  HA3 GLY A 276      28.005  32.443  53.411  1.00  0.00           H0.      0
ATOM   4262  C   GLY A 276      29.825  31.430  52.721  1.00  0.00           C0.      0
ATOM   4263  O   GLY A 276      29.647  30.350  53.312  1.00  0.00           O0.      0
ATOM   4264  N   GLN A 277      30.583  31.590  51.660  1.00  0.00           N0.      0
ATOM   4265  H   GLN A 277      30.703  32.552  51.374  1.00  0.00           H0.      0
ATOM   4266  CA  GLN A 277      31.503  30.538  51.219  1.00  0.00           C0.      0
ATOM   4267  HA  GLN A 277      30.911  29.630  51.105  1.00  0.00           H0.      0
ATOM   4268  CB  GLN A 277      31.980  30.744  49.760  1.00  0.00           C0.      0
ATOM   4269  HB2 GLN A 277      32.250  29.766  49.361  1.00  0.00           H0.      0
ATOM   4270  HB3 GLN A 277      31.117  31.061  49.175  1.00  0.00           H0.      0
ATOM   4271  CG  GLN A 277      33.102  31.779  49.655  1.00  0.00           C0.      0
ATOM   4272  HG2 GLN A 277      32.794  32.697  50.155  1.00  0.00           H0.      0
ATOM   4273  HG3 GLN A 277      33.966  31.365  50.175  1.00  0.00           H0.      0
ATOM   4274  CD  GLN A 277      33.644  32.016  48.290  1.00  0.00           C0.      0
ATOM   4275  OE1 GLN A 277      33.222  31.555  47.296  1.00  0.00           O0.      0
ATOM   4276  NE2 GLN A 277      34.648  32.800  48.244  1.00  0.00           N0.      0
ATOM   4277 HE21 GLN A 277      34.952  32.968  47.296  1.00  0.00           H0.      0
ATOM   4278 HE22 GLN A 277      35.194  33.073  49.049  1.00  0.00           H0.      0
ATOM   4279  C   GLN A 277      32.631  30.172  52.154  1.00  0.00           C0.      0
ATOM   4280  O   GLN A 277      33.148  31.023  52.839  1.00  0.00           O0.      0
ATOM   4281  N   ALA A 278      33.036  28.901  52.199  1.00  0.00           N0.      0
ATOM   4282  H   ALA A 278      32.643  28.207  51.579  1.00  0.00           H0.      0
ATOM   4283  CA  ALA A 278      34.122  28.366  52.944  1.00  0.00           C0.      0
ATOM   4284  HA  ALA A 278      34.072  28.800  53.943  1.00  0.00           H0.      0
ATOM   4285  CB  ALA A 278      34.265  26.803  53.201  1.00  0.00           C0.      0
ATOM   4286  HB1 ALA A 278      33.328  26.381  53.564  1.00  0.00           H0.      0
ATOM   4287  HB2 ALA A 278      34.627  26.321  52.293  1.00  0.00           H0.      0
ATOM   4288  HB3 ALA A 278      35.006  26.617  53.978  1.00  0.00           H0.      0
ATOM   4289  C   ALA A 278      35.480  29.086  52.566  1.00  0.00           C0.      0
ATOM   4290  O   ALA A 278      36.217  29.454  53.489  1.00  0.00           O0.      0
ATOM   4291  N   TYR A 279      35.808  29.262  51.330  1.00  0.00           N0.      0
ATOM   4292  H   TYR A 279      35.165  29.093  50.570  1.00  0.00           H0.      0
ATOM   4293  CA  TYR A 279      37.081  29.924  50.866  1.00  0.00           C0.      0
ATOM   4294  HA  TYR A 279      37.890  29.534  51.484  1.00  0.00           H0.      0
ATOM   4295  CB  TYR A 279      37.371  29.508  49.430  1.00  0.00           C0.      0
ATOM   4296  HB2 TYR A 279      37.434  28.421  49.367  1.00  0.00           H0.      0
ATOM   4297  HB3 TYR A 279      36.545  29.887  48.829  1.00  0.00           H0.      0
ATOM   4298  CG  TYR A 279      38.644  30.016  48.835  1.00  0.00           C0.      0
ATOM   4299  CD1 TYR A 279      38.516  31.267  48.172  1.00  0.00           C0.      0
ATOM   4300  HD1 TYR A 279      37.541  31.732  48.182  1.00  0.00           H0.      0
ATOM   4301  CE1 TYR A 279      39.623  31.972  47.687  1.00  0.00           C0.      0
ATOM   4302  HE1 TYR A 279      39.484  32.937  47.224  1.00  0.00           H0.      0
ATOM   4303  CZ  TYR A 279      40.948  31.420  47.773  1.00  0.00           C0.      0
ATOM   4304  OH  TYR A 279      42.014  32.043  47.266  1.00  0.00           O0.      0
ATOM   4305  HH  TYR A 279      41.739  32.867  46.856  1.00  0.00           H0.      0
ATOM   4306  CE2 TYR A 279      41.091  30.140  48.466  1.00  0.00           C0.      0
ATOM   4307  HE2 TYR A 279      42.112  29.820  48.609  1.00  0.00           H0.      0
ATOM   4308  CD2 TYR A 279      39.927  29.414  49.006  1.00  0.00           C0.      0
ATOM   4309  HD2 TYR A 279      40.037  28.475  49.527  1.00  0.00           H0.      0
ATOM   4310  C   TYR A 279      37.221  31.496  51.126  1.00  0.00           C0.      0
ATOM   4311  O   TYR A 279      36.398  32.306  50.556  1.00  0.00           O0.      0
ATOM   4312  N   VAL A 280      38.252  31.895  51.946  1.00  0.00           N0.      0
ATOM   4313  H   VAL A 280      38.829  31.142  52.294  1.00  0.00           H0.      0
ATOM   4314  CA  VAL A 280      38.587  33.244  52.230  1.00  0.00           C0.      0
ATOM   4315  HA  VAL A 280      37.646  33.781  52.106  1.00  0.00           H0.      0
ATOM   4316  CB  VAL A 280      39.026  33.367  53.737  1.00  0.00           C0.      0
ATOM   4317  HB  VAL A 280      39.930  32.758  53.719  1.00  0.00           H0.      0
ATOM   4318  CG1 VAL A 280      39.385  34.852  54.122  1.00  0.00           C0.      0
ATOM   4319 HG11 VAL A 280      40.074  34.845  54.967  1.00  0.00           H0.      0
ATOM   4320 HG12 VAL A 280      40.007  35.342  53.373  1.00  0.00           H0.      0
ATOM   4321 HG13 VAL A 280      38.525  35.435  54.451  1.00  0.00           H0.      0
ATOM   4322  CG2 VAL A 280      37.977  32.847  54.737  1.00  0.00           C0.      0
ATOM   4323 HG21 VAL A 280      37.803  31.774  54.662  1.00  0.00           H0.      0
ATOM   4324 HG22 VAL A 280      38.072  32.940  55.819  1.00  0.00           H0.      0
ATOM   4325 HG23 VAL A 280      36.991  33.310  54.693  1.00  0.00           H0.      0
ATOM   4326  C   VAL A 280      39.671  33.845  51.273  1.00  0.00           C0.      0
ATOM   4327  O   VAL A 280      40.864  33.443  51.381  1.00  0.00           O0.      0
ATOM   4328  N   PRO A 281      39.280  34.654  50.281  1.00  0.00           N0.      0
ATOM   4329  CD  PRO A 281      37.895  34.942  49.824  1.00  0.00           C0.      0
ATOM   4330  HD2 PRO A 281      37.190  35.249  50.597  1.00  0.00           H0.      0
ATOM   4331  HD3 PRO A 281      37.498  34.106  49.248  1.00  0.00           H0.      0
ATOM   4332  CG  PRO A 281      38.059  36.139  48.857  1.00  0.00           C0.      0
ATOM   4333  HG2 PRO A 281      38.148  37.059  49.434  1.00  0.00           H0.      0
ATOM   4334  HG3 PRO A 281      37.210  36.159  48.174  1.00  0.00           H0.      0
ATOM   4335  CB  PRO A 281      39.483  35.890  48.205  1.00  0.00           C0.      0
ATOM   4336  HB2 PRO A 281      39.912  36.850  47.919  1.00  0.00           H0.      0
ATOM   4337  HB3 PRO A 281      39.376  35.053  47.514  1.00  0.00           H0.      0
ATOM   4338  CA  PRO A 281      40.218  35.355  49.444  1.00  0.00           C0.      0
ATOM   4339  HA  PRO A 281      40.921  34.577  49.148  1.00  0.00           H0.      0
ATOM   4340  C   PRO A 281      40.911  36.543  50.245  1.00  0.00           C0.      0
ATOM   4341  O   PRO A 281      40.373  37.163  51.181  1.00  0.00           O0.      0
ATOM   4342  N   CYS A 282      42.177  36.761  49.867  1.00  0.00           N0.      0
ATOM   4343  H   CYS A 282      42.509  36.296  49.034  1.00  0.00           H0.      0
ATOM   4344  CA  CYS A 282      43.039  37.876  50.293  1.00  0.00           C0.      0
ATOM   4345  HA  CYS A 282      42.916  38.073  51.358  1.00  0.00           H0.      0
ATOM   4346  CB  CYS A 282      44.525  37.629  49.918  1.00  0.00           C0.      0
ATOM   4347  HB2 CYS A 282      44.578  37.311  48.877  1.00  0.00           H0.      0
ATOM   4348  HB3 CYS A 282      45.276  38.389  50.134  1.00  0.00           H0.      0
ATOM   4349  SG  CYS A 282      45.011  36.250  51.071  1.00  0.00           S0.      0
ATOM   4350  HG  CYS A 282      43.843  35.603  51.028  1.00  0.00           H0.      0
ATOM   4351  C   CYS A 282      42.578  39.227  49.720  1.00  0.00           C0.      0
ATOM   4352  O   CYS A 282      42.763  40.287  50.354  1.00  0.00           O0.      0
ATOM   4353  N   TYR A 283      41.886  39.206  48.527  1.00  0.00           N0.      0
ATOM   4354  H   TYR A 283      41.626  38.317  48.124  1.00  0.00           H0.      0
ATOM   4355  CA  TYR A 283      41.424  40.429  47.755  1.00  0.00           C0.      0
ATOM   4356  HA  TYR A 283      41.339  41.281  48.430  1.00  0.00           H0.      0
ATOM   4357  CB  TYR A 283      42.497  40.967  46.764  1.00  0.00           C0.      0
ATOM   4358  HB2 TYR A 283      42.658  40.278  45.936  1.00  0.00           H0.      0
ATOM   4359  HB3 TYR A 283      42.183  41.929  46.359  1.00  0.00           H0.      0
ATOM   4360  CG  TYR A 283      43.916  41.059  47.301  1.00  0.00           C0.      0
ATOM   4361  CD1 TYR A 283      44.830  39.944  47.201  1.00  0.00           C0.      0
ATOM   4362  HD1 TYR A 283      44.443  39.005  46.835  1.00  0.00           H0.      0
ATOM   4363  CE1 TYR A 283      46.137  40.112  47.529  1.00  0.00           C0.      0
ATOM   4364  HE1 TYR A 283      46.796  39.277  47.339  1.00  0.00           H0.      0
ATOM   4365  CZ  TYR A 283      46.577  41.213  48.222  1.00  0.00           C0.      0
ATOM   4366  OH  TYR A 283      47.880  41.250  48.627  1.00  0.00           O0.      0
ATOM   4367  HH  TYR A 283      48.241  42.138  48.580  1.00  0.00           H0.      0
ATOM   4368  CE2 TYR A 283      45.723  42.318  48.429  1.00  0.00           C0.      0
ATOM   4369  HE2 TYR A 283      46.044  43.227  48.916  1.00  0.00           H0.      0
ATOM   4370  CD2 TYR A 283      44.450  42.229  47.891  1.00  0.00           C0.      0
ATOM   4371  HD2 TYR A 283      43.787  43.064  48.055  1.00  0.00           H0.      0
ATOM   4372  C   TYR A 283      40.013  40.248  47.133  1.00  0.00           C0.      0
ATOM   4373  O   TYR A 283      39.534  39.163  46.982  1.00  0.00           O0.      0
ATOM   4374  N   PHE A 284      39.424  41.244  46.531  1.00  0.00           N0.      0
ATOM   4375  H   PHE A 284      39.801  42.178  46.613  1.00  0.00           H0.      0
ATOM   4376  CA  PHE A 284      38.235  41.268  45.711  1.00  0.00           C0.      0
ATOM   4377  HA  PHE A 284      37.912  40.242  45.539  1.00  0.00           H0.      0
ATOM   4378  CB  PHE A 284      37.026  41.923  46.450  1.00  0.00           C0.      0
ATOM   4379  HB2 PHE A 284      37.262  42.929  46.799  1.00  0.00           H0.      0
ATOM   4380  HB3 PHE A 284      36.164  41.951  45.783  1.00  0.00           H0.      0
ATOM   4381  CG  PHE A 284      36.432  41.091  47.633  1.00  0.00           C0.      0
ATOM   4382  CD1 PHE A 284      36.566  41.560  48.936  1.00  0.00           C0.      0
ATOM   4383  HD1 PHE A 284      36.966  42.545  49.125  1.00  0.00           H0.      0
ATOM   4384  CE1 PHE A 284      36.095  40.798  50.029  1.00  0.00           C0.      0
ATOM   4385  HE1 PHE A 284      36.088  41.049  51.080  1.00  0.00           H0.      0
ATOM   4386  CZ  PHE A 284      35.523  39.527  49.791  1.00  0.00           C0.      0
ATOM   4387  HZ  PHE A 284      35.293  38.870  50.617  1.00  0.00           H0.      0
ATOM   4388  CE2 PHE A 284      35.398  39.042  48.474  1.00  0.00           C0.      0
ATOM   4389  HE2 PHE A 284      35.084  38.040  48.219  1.00  0.00           H0.      0
ATOM   4390  CD2 PHE A 284      35.807  39.853  47.397  1.00  0.00           C0.      0
ATOM   4391  HD2 PHE A 284      35.683  39.591  46.357  1.00  0.00           H0.      0
ATOM   4392  C   PHE A 284      38.453  41.986  44.344  1.00  0.00           C0.      0
ATOM   4393  O   PHE A 284      38.951  43.070  44.280  1.00  0.00           O0.      0
ATOM   4394  N   ILE A 285      38.054  41.316  43.311  1.00  0.00           N0.      0
ATOM   4395  H   ILE A 285      37.377  40.584  43.473  1.00  0.00           H0.      0
ATOM   4396  CA  ILE A 285      38.197  41.678  41.940  1.00  0.00           C0.      0
ATOM   4397  HA  ILE A 285      38.736  42.626  41.954  1.00  0.00           H0.      0
ATOM   4398  CB  ILE A 285      38.993  40.618  41.064  1.00  0.00           C0.      0
ATOM   4399  HB  ILE A 285      38.456  39.670  41.100  1.00  0.00           H0.      0
ATOM   4400  CG2 ILE A 285      39.142  41.145  39.650  1.00  0.00           C0.      0
ATOM   4401 HG21 ILE A 285      39.839  40.499  39.115  1.00  0.00           H0.      0
ATOM   4402 HG22 ILE A 285      38.182  41.149  39.134  1.00  0.00           H0.      0
ATOM   4403 HG23 ILE A 285      39.557  42.150  39.583  1.00  0.00           H0.      0
ATOM   4404  CG1 ILE A 285      40.325  40.184  41.724  1.00  0.00           C0.      0
ATOM   4405 HG12 ILE A 285      40.015  39.971  42.747  1.00  0.00           H0.      0
ATOM   4406 HG13 ILE A 285      40.668  39.261  41.256  1.00  0.00           H0.      0
ATOM   4407  CD1 ILE A 285      41.364  41.262  41.933  1.00  0.00           C0.      0
ATOM   4408 HD11 ILE A 285      41.690  41.727  41.003  1.00  0.00           H0.      0
ATOM   4409 HD12 ILE A 285      41.047  42.029  42.639  1.00  0.00           H0.      0
ATOM   4410 HD13 ILE A 285      42.235  40.843  42.437  1.00  0.00           H0.      0
ATOM   4411  C   ILE A 285      36.814  41.970  41.271  1.00  0.00           C0.      0
ATOM   4412  O   ILE A 285      36.098  41.065  40.896  1.00  0.00           O0.      0
ATOM   4413  N   HID A 286      36.626  43.239  40.977  1.00  0.00           N0.      0
ATOM   4414  H   HID A 286      37.319  43.868  41.357  1.00  0.00           H0.      0
ATOM   4415  CA  HID A 286      35.468  43.826  40.325  1.00  0.00           C0.      0
ATOM   4416  HA  HID A 286      34.673  43.084  40.404  1.00  0.00           H0.      0
ATOM   4417  CB  HID A 286      35.137  45.134  41.042  1.00  0.00           C0.      0
ATOM   4418  HB2 HID A 286      36.001  45.793  40.952  1.00  0.00           H0.      0
ATOM   4419  HB3 HID A 286      34.352  45.575  40.429  1.00  0.00           H0.      0
ATOM   4420  CG  HID A 286      34.641  45.021  42.423  1.00  0.00           C0.      0
ATOM   4421  ND1 HID A 286      33.361  44.736  42.707  1.00  0.00           N0.      0
ATOM   4422  HD1 HID A 286      32.587  44.587  42.076  1.00  0.00           H0.      0
ATOM   4423  CE1 HID A 286      33.342  44.580  44.031  1.00  0.00           C0.      0
ATOM   4424  HE1 HID A 286      32.480  44.280  44.608  1.00  0.00           H0.      0
ATOM   4425  NE2 HID A 286      34.530  44.688  44.645  1.00  0.00           N0.      0
ATOM   4426  CD2 HID A 286      35.368  45.054  43.587  1.00  0.00           C0.      0
ATOM   4427  HD2 HID A 286      36.428  45.149  43.771  1.00  0.00           H0.      0
ATOM   4428  C   HID A 286      35.665  43.990  38.795  1.00  0.00           C0.      0
ATOM   4429  O   HID A 286      36.636  44.700  38.402  1.00  0.00           O0.      0
ATOM   4430  N   VAL A 287      34.689  43.561  37.992  1.00  0.00           N0.      0
ATOM   4431  H   VAL A 287      33.907  43.193  38.513  1.00  0.00           H0.      0
ATOM   4432  CA  VAL A 287      34.623  43.644  36.501  1.00  0.00           C0.      0
ATOM   4433  HA  VAL A 287      35.494  44.200  36.154  1.00  0.00           H0.      0
ATOM   4434  CB  VAL A 287      34.828  42.255  35.836  1.00  0.00           C0.      0
ATOM   4435  HB  VAL A 287      34.066  41.581  36.227  1.00  0.00           H0.      0
ATOM   4436  CG1 VAL A 287      34.588  42.332  34.360  1.00  0.00           C0.      0
ATOM   4437 HG11 VAL A 287      35.364  42.938  33.892  1.00  0.00           H0.      0
ATOM   4438 HG12 VAL A 287      34.673  41.354  33.886  1.00  0.00           H0.      0
ATOM   4439 HG13 VAL A 287      33.644  42.805  34.088  1.00  0.00           H0.      0
ATOM   4440  CG2 VAL A 287      36.146  41.509  36.096  1.00  0.00           C0.      0
ATOM   4441 HG21 VAL A 287      36.197  40.542  35.596  1.00  0.00           H0.      0
ATOM   4442 HG22 VAL A 287      36.939  42.104  35.643  1.00  0.00           H0.      0
ATOM   4443 HG23 VAL A 287      36.415  41.418  37.148  1.00  0.00           H0.      0
ATOM   4444  C   VAL A 287      33.317  44.257  36.072  1.00  0.00           C0.      0
ATOM   4445  O   VAL A 287      32.252  43.856  36.472  1.00  0.00           O0.      0
ATOM   4446  N   LEU A 288      33.317  45.278  35.229  1.00  0.00           N0.      0
ATOM   4447  H   LEU A 288      34.173  45.750  34.975  1.00  0.00           H0.      0
ATOM   4448  CA  LEU A 288      32.143  46.074  34.857  1.00  0.00           C0.      0
ATOM   4449  HA  LEU A 288      31.232  45.682  35.309  1.00  0.00           H0.      0
ATOM   4450  CB  LEU A 288      32.359  47.506  35.424  1.00  0.00           C0.      0
ATOM   4451  HB2 LEU A 288      33.327  47.871  35.081  1.00  0.00           H0.      0
ATOM   4452  HB3 LEU A 288      31.718  48.212  34.895  1.00  0.00           H0.      0
ATOM   4453  CG  LEU A 288      32.188  47.816  36.923  1.00  0.00           C0.      0
ATOM   4454  HG  LEU A 288      32.119  48.904  36.913  1.00  0.00           H0.      0
ATOM   4455  CD1 LEU A 288      30.805  47.397  37.511  1.00  0.00           C0.      0
ATOM   4456 HD11 LEU A 288      30.072  47.466  36.708  1.00  0.00           H0.      0
ATOM   4457 HD12 LEU A 288      30.813  46.371  37.880  1.00  0.00           H0.      0
ATOM   4458 HD13 LEU A 288      30.361  47.992  38.310  1.00  0.00           H0.      0
ATOM   4459  CD2 LEU A 288      33.305  47.344  37.870  1.00  0.00           C0.      0
ATOM   4460 HD21 LEU A 288      34.221  47.858  37.579  1.00  0.00           H0.      0
ATOM   4461 HD22 LEU A 288      32.981  47.619  38.874  1.00  0.00           H0.      0
ATOM   4462 HD23 LEU A 288      33.468  46.271  37.965  1.00  0.00           H0.      0
ATOM   4463  C   LEU A 288      32.218  46.105  33.306  1.00  0.00           C0.      0
ATOM   4464  O   LEU A 288      33.200  46.474  32.719  1.00  0.00           O0.      0
ATOM   4465  N   LYS A 289      31.161  45.637  32.600  1.00  0.00           N0.      0
ATOM   4466  H   LYS A 289      30.447  45.103  33.075  1.00  0.00           H0.      0
ATOM   4467  CA  LYS A 289      30.995  45.894  31.093  1.00  0.00           C0.      0
ATOM   4468  HA  LYS A 289      31.936  46.178  30.622  1.00  0.00           H0.      0
ATOM   4469  CB  LYS A 289      30.565  44.599  30.323  1.00  0.00           C0.      0
ATOM   4470  HB2 LYS A 289      31.163  43.745  30.642  1.00  0.00           H0.      0
ATOM   4471  HB3 LYS A 289      29.520  44.422  30.577  1.00  0.00           H0.      0
ATOM   4472  CG  LYS A 289      30.783  44.671  28.813  1.00  0.00           C0.      0
ATOM   4473  HG2 LYS A 289      30.194  45.457  28.340  1.00  0.00           H0.      0
ATOM   4474  HG3 LYS A 289      31.835  44.957  28.784  1.00  0.00           H0.      0
ATOM   4475  CD  LYS A 289      30.570  43.305  28.194  1.00  0.00           C0.      0
ATOM   4476  HD2 LYS A 289      30.974  43.313  27.182  1.00  0.00           H0.      0
ATOM   4477  HD3 LYS A 289      31.213  42.622  28.749  1.00  0.00           H0.      0
ATOM   4478  CE  LYS A 289      29.095  42.759  28.256  1.00  0.00           C0.      0
ATOM   4479  HE2 LYS A 289      29.061  41.670  28.287  1.00  0.00           H0.      0
ATOM   4480  HE3 LYS A 289      28.472  43.020  29.112  1.00  0.00           H0.      0
ATOM   4481  NZ  LYS A 289      28.376  43.067  26.975  1.00  0.00           N0.      0
ATOM   4482  HZ1 LYS A 289      28.906  42.697  26.198  1.00  0.00           H0.      0
ATOM   4483  HZ2 LYS A 289      27.438  42.693  26.957  1.00  0.00           H0.      0
ATOM   4484  HZ3 LYS A 289      28.194  44.059  26.924  1.00  0.00           H0.      0
ATOM   4485  C   LYS A 289      29.967  47.007  30.823  1.00  0.00           C0.      0
ATOM   4486  O   LYS A 289      28.928  47.021  31.480  1.00  0.00           O0.      0
ATOM   4487  N   LYS A 290      30.279  48.031  30.058  1.00  0.00           N0.      0
ATOM   4488  H   LYS A 290      31.126  47.919  29.520  1.00  0.00           H0.      0
ATOM   4489  CA  LYS A 290      29.563  49.292  29.980  1.00  0.00           C0.      0
ATOM   4490  HA  LYS A 290      29.261  49.725  30.933  1.00  0.00           H0.      0
ATOM   4491  CB  LYS A 290      30.388  50.415  29.338  1.00  0.00           C0.      0
ATOM   4492  HB2 LYS A 290      31.282  50.589  29.937  1.00  0.00           H0.      0
ATOM   4493  HB3 LYS A 290      30.554  50.021  28.336  1.00  0.00           H0.      0
ATOM   4494  CG  LYS A 290      29.666  51.823  29.155  1.00  0.00           C0.      0
ATOM   4495  HG2 LYS A 290      28.838  51.717  28.454  1.00  0.00           H0.      0
ATOM   4496  HG3 LYS A 290      29.156  51.989  30.104  1.00  0.00           H0.      0
ATOM   4497  CD  LYS A 290      30.619  52.899  28.701  1.00  0.00           C0.      0
ATOM   4498  HD2 LYS A 290      31.495  52.947  29.348  1.00  0.00           H0.      0
ATOM   4499  HD3 LYS A 290      30.771  52.710  27.639  1.00  0.00           H0.      0
ATOM   4500  CE  LYS A 290      29.903  54.264  28.809  1.00  0.00           C0.      0
ATOM   4501  HE2 LYS A 290      29.179  54.395  28.004  1.00  0.00           H0.      0
ATOM   4502  HE3 LYS A 290      29.444  54.348  29.795  1.00  0.00           H0.      0
ATOM   4503  NZ  LYS A 290      30.829  55.412  28.845  1.00  0.00           N0.      0
ATOM   4504  HZ1 LYS A 290      30.352  56.302  28.829  1.00  0.00           H0.      0
ATOM   4505  HZ2 LYS A 290      31.353  55.351  29.707  1.00  0.00           H0.      0
ATOM   4506  HZ3 LYS A 290      31.354  55.365  27.984  1.00  0.00           H0.      0
ATOM   4507  C   LYS A 290      28.225  49.013  29.146  1.00  0.00           C0.      0
ATOM   4508  O   LYS A 290      28.134  48.003  28.470  1.00  0.00           O0.      0
ATOM   4509  N   THR A 291      27.121  49.727  29.259  1.00  0.00           N0.      0
ATOM   4510  H   THR A 291      27.124  50.515  29.891  1.00  0.00           H0.      0
ATOM   4511  CA  THR A 291      25.782  49.416  28.540  1.00  0.00           C0.      0
ATOM   4512  HA  THR A 291      25.861  48.450  28.041  1.00  0.00           H0.      0
ATOM   4513  CB  THR A 291      24.726  49.107  29.672  1.00  0.00           C0.      0
ATOM   4514  HB  THR A 291      23.785  48.832  29.194  1.00  0.00           H0.      0
ATOM   4515  CG2 THR A 291      25.043  47.797  30.439  1.00  0.00           C0.      0
ATOM   4516 HG21 THR A 291      25.448  47.005  29.809  1.00  0.00           H0.      0
ATOM   4517 HG22 THR A 291      25.811  47.865  31.209  1.00  0.00           H0.      0
ATOM   4518 HG23 THR A 291      24.234  47.362  31.025  1.00  0.00           H0.      0
ATOM   4519  OG1 THR A 291      24.548  50.158  30.605  1.00  0.00           O0.      0
ATOM   4520  HG1 THR A 291      23.858  49.888  31.217  1.00  0.00           H0.      0
ATOM   4521  C   THR A 291      25.068  50.519  27.708  1.00  0.00           C0.      0
ATOM   4522  O   THR A 291      24.365  50.270  26.759  1.00  0.00           O0.      0
ATOM   4523  N   GLY A 292      25.341  51.740  28.121  1.00  0.00           N0.      0
ATOM   4524  H   GLY A 292      25.700  51.773  29.065  1.00  0.00           H0.      0
ATOM   4525  CA  GLY A 292      24.799  52.977  27.428  1.00  0.00           C0.      0
ATOM   4526  HA2 GLY A 292      25.624  53.681  27.315  1.00  0.00           H0.      0
ATOM   4527  HA3 GLY A 292      24.617  52.871  26.358  1.00  0.00           H0.      0
ATOM   4528  C   GLY A 292      23.557  53.406  28.210  1.00  0.00           C0.      0
ATOM   4529  O   GLY A 292      23.787  54.045  29.276  1.00  0.00           O0.      0
ATOM   4530  OXT GLY A 292      22.445  53.111  27.734  1.00  0.00           O0.      0
ATOM   4531  N'  SAM A 293      49.595  47.529  40.026  1.00  0.00           N0.      0
ATOM   4532  CA' SAM A 293      50.638  47.757  41.135  1.00  0.00           C0.      0
ATOM   4533  C'  SAM A 293      51.567  46.605  41.710  1.00  0.00           C0.      0
ATOM   4534  O'  SAM A 293      51.177  45.449  41.791  1.00  0.00           O0.      0
ATOM   4535  CB  SAM A 293      49.936  48.480  42.253  1.00  0.00           C0.      0
ATOM   4536  CG  SAM A 293      50.996  49.319  43.023  1.00  0.00           C0.      0
ATOM   4537  SD  SAM A 293      50.536  49.996  44.648  1.00  0.00           S0.      0
ATOM   4538  CE  SAM A 293      49.730  48.559  45.534  1.00  0.00           C0.      0
ATOM   4539  C5' SAM A 293      49.078  50.974  44.288  1.00  0.00           C0.      0
ATOM   4540  C4' SAM A 293      49.412  52.203  43.378  1.00  0.00           C0.      0
ATOM   4541  O4' SAM A 293      48.224  53.056  43.294  1.00  0.00           O0.      0
ATOM   4542  C3' SAM A 293      50.512  53.031  43.997  1.00  0.00           C0.      0
ATOM   4543  O3' SAM A 293      51.658  52.976  43.137  1.00  0.00           O0.      0
ATOM   4544  C2' SAM A 293      49.891  54.427  44.189  1.00  0.00           C0.      0
ATOM   4545  O2' SAM A 293      50.774  55.479  44.005  1.00  0.00           O0.      0
[truncated: 6,254,513 more chars]
