# Supplementary material for: Computational Investigation of GNMT-Catalyzed Methyl Transfer Reaction: Integrating MD, QM, and ML Approaches
Source: J Comput Chem. Author manuscript; Available in PMC 2026 Jun 29. (PMC13312424; doi:10.1002/jcc.70434)
Supplement: SI-3 [file NIHMS2188582-supplement-SI-3.zip › MD-frame-pdbs/early_stage-Frame_D.pdb]

ATOM      1  N   VAL A   1      14.056 137.335 120.697  1.00  0.00           N  
ATOM      2  CA  VAL A   1      14.922 136.218 120.493  1.00  0.00           C  
ATOM      3  C   VAL A   1      15.574 135.859 121.857  1.00  0.00           C  
ATOM      4  O   VAL A   1      15.086 134.842 122.328  1.00  0.00           O  
ATOM      5  CB  VAL A   1      15.916 136.239 119.286  1.00  0.00           C  
ATOM      6  CG1 VAL A   1      16.565 134.801 119.140  1.00  0.00           C  
ATOM      7  CG2 VAL A   1      15.251 136.509 117.942  1.00  0.00           C  
ATOM      8  HA  VAL A   1      14.297 135.337 120.348  1.00  0.00           H  
ATOM      9  HB  VAL A   1      16.680 136.997 119.460  1.00  0.00           H  
ATOM     10 HG11 VAL A   1      17.391 134.694 119.843  1.00  0.00           H  
ATOM     11 HG12 VAL A   1      15.812 134.047 119.365  1.00  0.00           H  
ATOM     12 HG13 VAL A   1      16.838 134.668 118.094  1.00  0.00           H  
ATOM     13 HG21 VAL A   1      14.643 135.642 117.680  1.00  0.00           H  
ATOM     14 HG22 VAL A   1      14.700 137.448 117.935  1.00  0.00           H  
ATOM     15 HG23 VAL A   1      16.006 136.651 117.168  1.00  0.00           H  
ATOM     16  H1  VAL A   1      13.671 137.605 119.803  1.00  0.00           H  
ATOM     17  H2  VAL A   1      14.572 138.108 121.092  1.00  0.00           H  
ATOM     18  H3  VAL A   1      13.331 137.065 121.348  1.00  0.00           H  
ATOM     19  N   ASP A   2      16.516 136.623 122.344  1.00  0.00           N  
ATOM     20  CA  ASP A   2      17.143 136.472 123.712  1.00  0.00           C  
ATOM     21  C   ASP A   2      18.021 135.214 123.931  1.00  0.00           C  
ATOM     22  O   ASP A   2      18.393 134.866 125.068  1.00  0.00           O  
ATOM     23  CB  ASP A   2      16.170 136.875 124.855  1.00  0.00           C  
ATOM     24  CG  ASP A   2      15.323 135.798 125.545  1.00  0.00           C  
ATOM     25  OD1 ASP A   2      15.432 134.624 125.175  1.00  0.00           O  
ATOM     26  OD2 ASP A   2      14.747 136.170 126.578  1.00  0.00           O1-
ATOM     27  H   ASP A   2      16.844 137.454 121.872  1.00  0.00           H  
ATOM     28  HA  ASP A   2      17.899 137.255 123.651  1.00  0.00           H  
ATOM     29  HB2 ASP A   2      16.916 137.218 125.571  1.00  0.00           H  
ATOM     30  HB3 ASP A   2      15.632 137.716 124.420  1.00  0.00           H  
ATOM     31  N   SER A   3      18.379 134.499 122.897  1.00  0.00           N  
ATOM     32  CA  SER A   3      19.317 133.319 122.970  1.00  0.00           C  
ATOM     33  C   SER A   3      19.805 132.882 121.589  1.00  0.00           C  
ATOM     34  O   SER A   3      19.121 133.136 120.627  1.00  0.00           O  
ATOM     35  CB  SER A   3      18.814 132.118 123.780  1.00  0.00           C  
ATOM     36  OG  SER A   3      17.815 131.494 123.007  1.00  0.00           O  
ATOM     37  H   SER A   3      17.984 134.774 122.009  1.00  0.00           H  
ATOM     38  HA  SER A   3      20.203 133.715 123.466  1.00  0.00           H  
ATOM     39  HB2 SER A   3      19.654 131.453 123.977  1.00  0.00           H  
ATOM     40  HB3 SER A   3      18.399 132.512 124.708  1.00  0.00           H  
ATOM     41  HG  SER A   3      17.001 131.894 123.320  1.00  0.00           H  
ATOM     42  N   VAL A   4      21.044 132.355 121.486  1.00  0.00           N  
ATOM     43  CA  VAL A   4      21.571 131.890 120.186  1.00  0.00           C  
ATOM     44  C   VAL A   4      21.241 130.410 120.052  1.00  0.00           C  
ATOM     45  O   VAL A   4      20.759 129.748 120.970  1.00  0.00           O  
ATOM     46  CB  VAL A   4      23.120 131.996 120.207  1.00  0.00           C  
ATOM     47  CG1 VAL A   4      23.493 133.494 120.046  1.00  0.00           C  
ATOM     48  CG2 VAL A   4      23.898 131.596 121.527  1.00  0.00           C  
ATOM     49  H   VAL A   4      21.619 132.228 122.306  1.00  0.00           H  
ATOM     50  HA  VAL A   4      21.039 132.370 119.365  1.00  0.00           H  
ATOM     51  HB  VAL A   4      23.581 131.462 119.378  1.00  0.00           H  
ATOM     52 HG11 VAL A   4      22.972 134.007 120.854  1.00  0.00           H  
ATOM     53 HG12 VAL A   4      24.537 133.663 120.310  1.00  0.00           H  
ATOM     54 HG13 VAL A   4      23.198 133.813 119.047  1.00  0.00           H  
ATOM     55 HG21 VAL A   4      23.793 130.538 121.771  1.00  0.00           H  
ATOM     56 HG22 VAL A   4      24.938 131.769 121.249  1.00  0.00           H  
ATOM     57 HG23 VAL A   4      23.723 132.271 122.364  1.00  0.00           H  
ATOM     58  N   TYR A   5      21.297 129.885 118.828  1.00  0.00           N  
ATOM     59  CA  TYR A   5      21.266 128.450 118.562  1.00  0.00           C  
ATOM     60  C   TYR A   5      22.303 127.656 119.486  1.00  0.00           C  
ATOM     61  O   TYR A   5      23.419 128.061 119.764  1.00  0.00           O  
ATOM     62  CB  TYR A   5      21.451 128.110 117.088  1.00  0.00           C  
ATOM     63  CG  TYR A   5      21.578 126.665 116.825  1.00  0.00           C  
ATOM     64  CD1 TYR A   5      22.814 126.022 116.593  1.00  0.00           C  
ATOM     65  CD2 TYR A   5      20.465 125.905 117.102  1.00  0.00           C  
ATOM     66  CE1 TYR A   5      22.832 124.686 116.223  1.00  0.00           C  
ATOM     67  CE2 TYR A   5      20.479 124.577 116.756  1.00  0.00           C  
ATOM     68  CZ  TYR A   5      21.613 123.984 116.224  1.00  0.00           C  
ATOM     69  OH  TYR A   5      21.645 122.678 115.751  1.00  0.00           O  
ATOM     70  H   TYR A   5      21.536 130.569 118.124  1.00  0.00           H  
ATOM     71  HA  TYR A   5      20.287 127.984 118.678  1.00  0.00           H  
ATOM     72  HB2 TYR A   5      20.616 128.571 116.561  1.00  0.00           H  
ATOM     73  HB3 TYR A   5      22.352 128.574 116.687  1.00  0.00           H  
ATOM     74  HD1 TYR A   5      23.686 126.625 116.395  1.00  0.00           H  
ATOM     75  HD2 TYR A   5      19.532 126.369 117.388  1.00  0.00           H  
ATOM     76  HE1 TYR A   5      23.751 124.235 115.880  1.00  0.00           H  
ATOM     77  HE2 TYR A   5      19.559 124.013 116.803  1.00  0.00           H  
ATOM     78  HH  TYR A   5      22.359 122.566 115.118  1.00  0.00           H  
ATOM     79  N   ARG A   6      21.864 126.423 119.966  1.00  0.00           N  
ATOM     80  CA  ARG A   6      22.537 125.641 120.954  1.00  0.00           C  
ATOM     81  C   ARG A   6      22.403 124.066 120.932  1.00  0.00           C  
ATOM     82  O   ARG A   6      21.404 123.574 120.402  1.00  0.00           O  
ATOM     83  CB  ARG A   6      21.975 126.002 122.279  1.00  0.00           C  
ATOM     84  CG  ARG A   6      22.498 127.401 122.801  1.00  0.00           C  
ATOM     85  CD  ARG A   6      21.975 127.699 124.204  1.00  0.00           C  
ATOM     86  NE  ARG A   6      20.523 127.993 124.283  1.00  0.00           N  
ATOM     87  CZ  ARG A   6      19.941 128.684 125.227  1.00  0.00           C  
ATOM     88  NH1 ARG A   6      18.638 128.925 125.060  1.00  0.00           N1+
ATOM     89  NH2 ARG A   6      20.554 129.057 126.357  1.00  0.00           N  
ATOM     90  H   ARG A   6      20.905 126.142 119.817  1.00  0.00           H  
ATOM     91  HA  ARG A   6      23.578 125.965 120.924  1.00  0.00           H  
ATOM     92  HB2 ARG A   6      20.897 125.848 122.223  1.00  0.00           H  
ATOM     93  HB3 ARG A   6      22.276 125.179 122.928  1.00  0.00           H  
ATOM     94  HG2 ARG A   6      23.583 127.500 122.762  1.00  0.00           H  
ATOM     95  HG3 ARG A   6      22.128 128.160 122.114  1.00  0.00           H  
ATOM     96  HD2 ARG A   6      22.225 126.825 124.805  1.00  0.00           H  
ATOM     97  HD3 ARG A   6      22.446 128.608 124.578  1.00  0.00           H  
ATOM     98  HE  ARG A   6      19.993 127.672 123.484  1.00  0.00           H  
ATOM     99 HH11 ARG A   6      18.131 128.809 124.194  1.00  0.00           H  
ATOM    100 HH12 ARG A   6      18.181 129.276 125.891  1.00  0.00           H  
ATOM    101 HH21 ARG A   6      21.544 128.875 126.266  1.00  0.00           H  
ATOM    102 HH22 ARG A   6      20.137 129.426 127.199  1.00  0.00           H  
ATOM    103  N   THR A   7      23.295 123.278 121.454  1.00  0.00           N  
ATOM    104  CA  THR A   7      23.480 121.782 121.304  1.00  0.00           C  
ATOM    105  C   THR A   7      24.173 121.144 122.520  1.00  0.00           C  
ATOM    106  O   THR A   7      24.476 119.931 122.504  1.00  0.00           O  
ATOM    107  CB  THR A   7      24.293 121.389 120.074  1.00  0.00           C  
ATOM    108  CG2 THR A   7      23.465 121.454 118.787  1.00  0.00           C  
ATOM    109  OG1 THR A   7      25.590 122.064 120.059  1.00  0.00           O  
ATOM    110  H   THR A   7      24.145 123.750 121.728  1.00  0.00           H  
ATOM    111  HA  THR A   7      22.539 121.244 121.199  1.00  0.00           H  
ATOM    112  HB  THR A   7      24.444 120.314 120.164  1.00  0.00           H  
ATOM    113  HG1 THR A   7      26.217 121.544 120.566  1.00  0.00           H  
ATOM    114 HG21 THR A   7      23.307 122.479 118.450  1.00  0.00           H  
ATOM    115 HG22 THR A   7      24.034 121.044 117.950  1.00  0.00           H  
ATOM    116 HG23 THR A   7      22.483 120.993 118.886  1.00  0.00           H  
ATOM    117  N   ARG A   8      24.380 121.936 123.562  1.00  0.00           N  
ATOM    118  CA  ARG A   8      25.293 121.480 124.662  1.00  0.00           C  
ATOM    119  C   ARG A   8      25.325 122.417 125.866  1.00  0.00           C  
ATOM    120  O   ARG A   8      25.313 123.626 125.662  1.00  0.00           O  
ATOM    121  CB  ARG A   8      26.822 121.208 124.230  1.00  0.00           C  
ATOM    122  CG  ARG A   8      27.608 122.430 123.654  1.00  0.00           C  
ATOM    123  CD  ARG A   8      29.054 122.169 123.561  1.00  0.00           C  
ATOM    124  NE  ARG A   8      29.789 123.266 123.002  1.00  0.00           N  
ATOM    125  CZ  ARG A   8      31.033 123.671 123.274  1.00  0.00           C  
ATOM    126  NH1 ARG A   8      31.490 124.823 122.816  1.00  0.00           N1+
ATOM    127  NH2 ARG A   8      31.849 122.877 123.892  1.00  0.00           N  
ATOM    128  H   ARG A   8      24.023 122.879 123.631  1.00  0.00           H  
ATOM    129  HA  ARG A   8      24.981 120.525 125.083  1.00  0.00           H  
ATOM    130  HB2 ARG A   8      27.269 120.858 125.160  1.00  0.00           H  
ATOM    131  HB3 ARG A   8      26.767 120.455 123.444  1.00  0.00           H  
ATOM    132  HG2 ARG A   8      27.201 122.579 122.653  1.00  0.00           H  
ATOM    133  HG3 ARG A   8      27.492 123.366 124.200  1.00  0.00           H  
ATOM    134  HD2 ARG A   8      29.494 121.881 124.515  1.00  0.00           H  
ATOM    135  HD3 ARG A   8      29.184 121.462 122.742  1.00  0.00           H  
ATOM    136  HE  ARG A   8      29.347 123.873 122.327  1.00  0.00           H  
ATOM    137 HH11 ARG A   8      30.781 125.501 122.575  1.00  0.00           H  
ATOM    138 HH12 ARG A   8      32.377 125.169 123.152  1.00  0.00           H  
ATOM    139 HH21 ARG A   8      31.697 121.886 123.763  1.00  0.00           H  
ATOM    140 HH22 ARG A   8      32.772 123.164 124.184  1.00  0.00           H  
ATOM    141  N   SER A   9      25.540 121.855 127.109  1.00  0.00           N  
ATOM    142  CA  SER A   9      25.751 122.734 128.306  1.00  0.00           C  
ATOM    143  C   SER A   9      26.967 123.612 128.123  1.00  0.00           C  
ATOM    144  O   SER A   9      27.982 123.407 127.442  1.00  0.00           O  
ATOM    145  CB  SER A   9      25.900 121.893 129.532  1.00  0.00           C  
ATOM    146  OG  SER A   9      24.879 120.986 129.748  1.00  0.00           O  
ATOM    147  H   SER A   9      25.606 120.851 127.189  1.00  0.00           H  
ATOM    148  HA  SER A   9      24.837 123.325 128.369  1.00  0.00           H  
ATOM    149  HB2 SER A   9      26.792 121.282 129.392  1.00  0.00           H  
ATOM    150  HB3 SER A   9      25.985 122.507 130.428  1.00  0.00           H  
ATOM    151  HG  SER A   9      24.107 121.548 129.844  1.00  0.00           H  
ATOM    152  N   LEU A  10      26.987 124.736 128.927  1.00  0.00           N  
ATOM    153  CA  LEU A  10      28.226 125.479 129.143  1.00  0.00           C  
ATOM    154  C   LEU A  10      29.324 124.718 129.941  1.00  0.00           C  
ATOM    155  O   LEU A  10      28.969 123.766 130.694  1.00  0.00           O  
ATOM    156  CB  LEU A  10      27.891 126.866 129.855  1.00  0.00           C  
ATOM    157  CG  LEU A  10      27.014 127.869 129.204  1.00  0.00           C  
ATOM    158  CD1 LEU A  10      26.520 128.987 130.113  1.00  0.00           C  
ATOM    159  CD2 LEU A  10      27.485 128.501 127.818  1.00  0.00           C  
ATOM    160  H   LEU A  10      26.210 124.849 129.562  1.00  0.00           H  
ATOM    161  HA  LEU A  10      28.678 125.720 128.182  1.00  0.00           H  
ATOM    162  HB2 LEU A  10      27.530 126.612 130.851  1.00  0.00           H  
ATOM    163  HB3 LEU A  10      28.851 127.345 130.051  1.00  0.00           H  
ATOM    164  HG  LEU A  10      26.151 127.308 128.845  1.00  0.00           H  
ATOM    165 HD11 LEU A  10      26.113 128.598 131.046  1.00  0.00           H  
ATOM    166 HD12 LEU A  10      27.349 129.662 130.324  1.00  0.00           H  
ATOM    167 HD13 LEU A  10      25.692 129.503 129.627  1.00  0.00           H  
ATOM    168 HD21 LEU A  10      26.568 128.722 127.272  1.00  0.00           H  
ATOM    169 HD22 LEU A  10      28.124 129.360 128.027  1.00  0.00           H  
ATOM    170 HD23 LEU A  10      28.046 127.725 127.298  1.00  0.00           H  
ATOM    171  N   GLY A  11      30.586 125.081 129.771  1.00  0.00           N  
ATOM    172  CA  GLY A  11      31.750 124.610 130.532  1.00  0.00           C  
ATOM    173  C   GLY A  11      32.301 123.259 130.239  1.00  0.00           C  
ATOM    174  O   GLY A  11      33.409 122.954 130.668  1.00  0.00           O  
ATOM    175  H   GLY A  11      30.844 125.885 129.217  1.00  0.00           H  
ATOM    176  HA2 GLY A  11      32.506 125.373 130.348  1.00  0.00           H  
ATOM    177  HA3 GLY A  11      31.540 124.647 131.601  1.00  0.00           H  
ATOM    178  N   VAL A  12      31.592 122.456 129.537  1.00  0.00           N  
ATOM    179  CA  VAL A  12      31.906 121.006 129.192  1.00  0.00           C  
ATOM    180  C   VAL A  12      33.286 120.851 128.440  1.00  0.00           C  
ATOM    181  O   VAL A  12      33.706 121.780 127.781  1.00  0.00           O  
ATOM    182  CB  VAL A  12      30.827 120.353 128.185  1.00  0.00           C  
ATOM    183  CG1 VAL A  12      29.552 120.180 128.966  1.00  0.00           C  
ATOM    184  CG2 VAL A  12      30.522 121.211 126.935  1.00  0.00           C  
ATOM    185  H   VAL A  12      30.701 122.870 129.301  1.00  0.00           H  
ATOM    186  HA  VAL A  12      31.875 120.326 130.043  1.00  0.00           H  
ATOM    187  HB  VAL A  12      31.039 119.319 127.914  1.00  0.00           H  
ATOM    188 HG11 VAL A  12      29.257 121.069 129.524  1.00  0.00           H  
ATOM    189 HG12 VAL A  12      28.744 119.869 128.303  1.00  0.00           H  
ATOM    190 HG13 VAL A  12      29.648 119.371 129.689  1.00  0.00           H  
ATOM    191 HG21 VAL A  12      30.198 122.217 127.203  1.00  0.00           H  
ATOM    192 HG22 VAL A  12      31.444 121.297 126.360  1.00  0.00           H  
ATOM    193 HG23 VAL A  12      29.792 120.684 126.320  1.00  0.00           H  
ATOM    194  N   ALA A  13      33.889 119.657 128.515  1.00  0.00           N  
ATOM    195  CA  ALA A  13      34.942 119.225 127.644  1.00  0.00           C  
ATOM    196  C   ALA A  13      34.474 119.384 126.116  1.00  0.00           C  
ATOM    197  O   ALA A  13      33.321 119.235 125.760  1.00  0.00           O  
ATOM    198  CB  ALA A  13      35.304 117.790 128.123  1.00  0.00           C  
ATOM    199  H   ALA A  13      33.608 119.122 129.325  1.00  0.00           H  
ATOM    200  HA  ALA A  13      35.792 119.888 127.806  1.00  0.00           H  
ATOM    201  HB1 ALA A  13      35.653 117.931 129.147  1.00  0.00           H  
ATOM    202  HB2 ALA A  13      34.426 117.144 128.118  1.00  0.00           H  
ATOM    203  HB3 ALA A  13      36.116 117.358 127.539  1.00  0.00           H  
ATOM    204  N   ALA A  14      35.500 119.765 125.316  1.00  0.00           N  
ATOM    205  CA  ALA A  14      35.360 120.113 123.887  1.00  0.00           C  
ATOM    206  C   ALA A  14      35.169 118.814 122.989  1.00  0.00           C  
ATOM    207  O   ALA A  14      34.628 118.904 121.899  1.00  0.00           O  
ATOM    208  CB  ALA A  14      36.504 121.119 123.578  1.00  0.00           C  
ATOM    209  H   ALA A  14      36.409 119.978 125.702  1.00  0.00           H  
ATOM    210  HA  ALA A  14      34.410 120.643 123.823  1.00  0.00           H  
ATOM    211  HB1 ALA A  14      37.465 120.798 123.980  1.00  0.00           H  
ATOM    212  HB2 ALA A  14      36.666 121.268 122.510  1.00  0.00           H  
ATOM    213  HB3 ALA A  14      36.339 122.096 124.031  1.00  0.00           H  
ATOM    214  N   GLU A  15      35.473 117.612 123.419  1.00  0.00           N  
ATOM    215  CA  GLU A  15      35.305 116.317 122.695  1.00  0.00           C  
ATOM    216  C   GLU A  15      35.987 116.310 121.301  1.00  0.00           C  
ATOM    217  O   GLU A  15      35.503 115.704 120.364  1.00  0.00           O  
ATOM    218  CB  GLU A  15      33.865 115.783 122.642  1.00  0.00           C  
ATOM    219  CG  GLU A  15      33.236 115.394 124.003  1.00  0.00           C  
ATOM    220  CD  GLU A  15      32.164 114.269 123.936  1.00  0.00           C  
ATOM    221  OE1 GLU A  15      31.191 114.188 124.704  1.00  0.00           O  
ATOM    222  OE2 GLU A  15      32.296 113.425 123.023  1.00  0.00           O1-
ATOM    223  H   GLU A  15      35.774 117.504 124.377  1.00  0.00           H  
ATOM    224  HA  GLU A  15      35.848 115.536 123.229  1.00  0.00           H  
ATOM    225  HB2 GLU A  15      33.179 116.540 122.261  1.00  0.00           H  
ATOM    226  HB3 GLU A  15      33.909 114.960 121.928  1.00  0.00           H  
ATOM    227  HG2 GLU A  15      33.980 115.039 124.717  1.00  0.00           H  
ATOM    228  HG3 GLU A  15      32.679 116.279 124.306  1.00  0.00           H  
ATOM    229  N   GLY A  16      37.113 117.083 121.166  1.00  0.00           N  
ATOM    230  CA  GLY A  16      38.050 117.156 120.039  1.00  0.00           C  
ATOM    231  C   GLY A  16      38.811 115.849 119.939  1.00  0.00           C  
ATOM    232  O   GLY A  16      38.800 115.051 120.897  1.00  0.00           O  
ATOM    233  H   GLY A  16      37.485 117.565 121.971  1.00  0.00           H  
ATOM    234  HA2 GLY A  16      37.496 117.450 119.147  1.00  0.00           H  
ATOM    235  HA3 GLY A  16      38.793 117.924 120.259  1.00  0.00           H  
ATOM    236  N   ILE A  17      39.500 115.588 118.850  1.00  0.00           N  
ATOM    237  CA  ILE A  17      40.278 114.324 118.452  1.00  0.00           C  
ATOM    238  C   ILE A  17      39.372 113.149 118.652  1.00  0.00           C  
ATOM    239  O   ILE A  17      39.645 112.333 119.489  1.00  0.00           O  
ATOM    240  CB  ILE A  17      41.652 114.206 119.108  1.00  0.00           C  
ATOM    241  CG1 ILE A  17      42.512 115.505 119.018  1.00  0.00           C  
ATOM    242  CG2 ILE A  17      42.452 113.107 118.406  1.00  0.00           C  
ATOM    243  CD1 ILE A  17      42.609 116.188 117.644  1.00  0.00           C  
ATOM    244  H   ILE A  17      39.475 116.325 118.160  1.00  0.00           H  
ATOM    245  HA  ILE A  17      40.455 114.418 117.380  1.00  0.00           H  
ATOM    246  HB  ILE A  17      41.472 114.006 120.165  1.00  0.00           H  
ATOM    247 HG12 ILE A  17      42.033 116.191 119.717  1.00  0.00           H  
ATOM    248 HG13 ILE A  17      43.534 115.416 119.387  1.00  0.00           H  
ATOM    249 HG21 ILE A  17      41.952 112.143 118.498  1.00  0.00           H  
ATOM    250 HG22 ILE A  17      42.565 113.330 117.345  1.00  0.00           H  
ATOM    251 HG23 ILE A  17      43.355 113.021 119.010  1.00  0.00           H  
ATOM    252 HD11 ILE A  17      43.073 117.165 117.771  1.00  0.00           H  
ATOM    253 HD12 ILE A  17      43.150 115.574 116.924  1.00  0.00           H  
ATOM    254 HD13 ILE A  17      41.648 116.261 117.135  1.00  0.00           H  
ATOM    255  N   PRO A  18      38.336 112.899 117.834  1.00  0.00           N  
ATOM    256  CA  PRO A  18      37.288 111.954 118.289  1.00  0.00           C  
ATOM    257  C   PRO A  18      37.532 110.439 118.119  1.00  0.00           C  
ATOM    258  O   PRO A  18      36.961 109.601 118.787  1.00  0.00           O  
ATOM    259  CB  PRO A  18      36.066 112.505 117.493  1.00  0.00           C  
ATOM    260  CG  PRO A  18      36.614 113.147 116.192  1.00  0.00           C  
ATOM    261  CD  PRO A  18      37.900 113.867 116.763  1.00  0.00           C  
ATOM    262  HA  PRO A  18      37.107 112.192 119.337  1.00  0.00           H  
ATOM    263  HB2 PRO A  18      35.407 111.682 117.219  1.00  0.00           H  
ATOM    264  HB3 PRO A  18      35.521 113.257 118.064  1.00  0.00           H  
ATOM    265  HG2 PRO A  18      36.969 112.371 115.516  1.00  0.00           H  
ATOM    266  HG3 PRO A  18      35.928 113.823 115.680  1.00  0.00           H  
ATOM    267  HD2 PRO A  18      38.667 114.006 115.999  1.00  0.00           H  
ATOM    268  HD3 PRO A  18      37.593 114.855 117.106  1.00  0.00           H  
ATOM    269  N   ASP A  19      38.620 110.119 117.368  1.00  0.00           N  
ATOM    270  CA  ASP A  19      39.201 108.785 117.008  1.00  0.00           C  
ATOM    271  C   ASP A  19      39.648 108.051 118.318  1.00  0.00           C  
ATOM    272  O   ASP A  19      40.335 108.632 119.125  1.00  0.00           O  
ATOM    273  CB  ASP A  19      40.395 109.048 116.093  1.00  0.00           C  
ATOM    274  CG  ASP A  19      41.063 107.829 115.571  1.00  0.00           C  
ATOM    275  OD1 ASP A  19      42.159 107.911 114.932  1.00  0.00           O  
ATOM    276  OD2 ASP A  19      40.567 106.700 115.859  1.00  0.00           O1-
ATOM    277  H   ASP A  19      39.185 110.888 117.037  1.00  0.00           H  
ATOM    278  HA  ASP A  19      38.472 108.235 116.411  1.00  0.00           H  
ATOM    279  HB2 ASP A  19      40.071 109.648 115.243  1.00  0.00           H  
ATOM    280  HB3 ASP A  19      41.107 109.646 116.663  1.00  0.00           H  
ATOM    281  N   GLN A  20      39.330 106.741 118.431  1.00  0.00           N  
ATOM    282  CA  GLN A  20      39.873 105.954 119.526  1.00  0.00           C  
ATOM    283  C   GLN A  20      41.307 105.546 119.214  1.00  0.00           C  
ATOM    284  O   GLN A  20      41.957 105.304 120.182  1.00  0.00           O  
ATOM    285  CB  GLN A  20      38.954 104.723 119.863  1.00  0.00           C  
ATOM    286  CG  GLN A  20      37.642 105.282 120.466  1.00  0.00           C  
ATOM    287  CD  GLN A  20      36.682 104.248 120.936  1.00  0.00           C  
ATOM    288  NE2 GLN A  20      35.373 104.618 121.163  1.00  0.00           N  
ATOM    289  OE1 GLN A  20      36.983 103.096 121.123  1.00  0.00           O  
ATOM    290  H   GLN A  20      38.966 106.194 117.664  1.00  0.00           H  
ATOM    291  HA  GLN A  20      40.004 106.498 120.463  1.00  0.00           H  
ATOM    292  HB2 GLN A  20      38.749 104.213 118.921  1.00  0.00           H  
ATOM    293  HB3 GLN A  20      39.486 104.051 120.536  1.00  0.00           H  
ATOM    294  HG2 GLN A  20      37.810 105.940 121.318  1.00  0.00           H  
ATOM    295  HG3 GLN A  20      37.130 105.921 119.747  1.00  0.00           H  
ATOM    296 HE21 GLN A  20      34.794 104.021 121.735  1.00  0.00           H  
ATOM    297 HE22 GLN A  20      35.155 105.604 121.172  1.00  0.00           H  
ATOM    298  N   TYR A  21      41.777 105.329 117.984  1.00  0.00           N  
ATOM    299  CA  TYR A  21      43.048 104.740 117.632  1.00  0.00           C  
ATOM    300  C   TYR A  21      44.144 105.821 117.353  1.00  0.00           C  
ATOM    301  O   TYR A  21      45.207 105.455 116.895  1.00  0.00           O  
ATOM    302  CB  TYR A  21      42.836 103.886 116.369  1.00  0.00           C  
ATOM    303  CG  TYR A  21      41.822 102.840 116.549  1.00  0.00           C  
ATOM    304  CD1 TYR A  21      40.422 103.048 116.502  1.00  0.00           C  
ATOM    305  CD2 TYR A  21      42.192 101.508 116.729  1.00  0.00           C  
ATOM    306  CE1 TYR A  21      39.449 102.085 116.737  1.00  0.00           C  
ATOM    307  CE2 TYR A  21      41.182 100.473 116.936  1.00  0.00           C  
ATOM    308  CZ  TYR A  21      39.825 100.796 117.013  1.00  0.00           C  
ATOM    309  OH  TYR A  21      38.944  99.801 117.296  1.00  0.00           O  
ATOM    310  H   TYR A  21      41.241 105.745 117.236  1.00  0.00           H  
ATOM    311  HA  TYR A  21      43.382 104.123 118.466  1.00  0.00           H  
ATOM    312  HB2 TYR A  21      42.634 104.412 115.435  1.00  0.00           H  
ATOM    313  HB3 TYR A  21      43.796 103.405 116.184  1.00  0.00           H  
ATOM    314  HD1 TYR A  21      40.161 104.067 116.253  1.00  0.00           H  
ATOM    315  HD2 TYR A  21      43.234 101.251 116.612  1.00  0.00           H  
ATOM    316  HE1 TYR A  21      38.419 102.400 116.654  1.00  0.00           H  
ATOM    317  HE2 TYR A  21      41.434  99.427 117.033  1.00  0.00           H  
ATOM    318  HH  TYR A  21      38.032 100.059 117.142  1.00  0.00           H  
ATOM    319  N   ALA A  22      43.964 107.027 117.753  1.00  0.00           N  
ATOM    320  CA  ALA A  22      44.709 108.235 117.415  1.00  0.00           C  
ATOM    321  C   ALA A  22      46.134 108.344 117.829  1.00  0.00           C  
ATOM    322  O   ALA A  22      46.868 109.234 117.288  1.00  0.00           O  
ATOM    323  CB  ALA A  22      43.828 109.257 118.085  1.00  0.00           C  
ATOM    324  H   ALA A  22      43.002 107.225 117.986  1.00  0.00           H  
ATOM    325  HA  ALA A  22      44.755 108.329 116.330  1.00  0.00           H  
ATOM    326  HB1 ALA A  22      42.760 109.037 118.059  1.00  0.00           H  
ATOM    327  HB2 ALA A  22      44.119 109.306 119.134  1.00  0.00           H  
ATOM    328  HB3 ALA A  22      43.977 110.248 117.658  1.00  0.00           H  
ATOM    329  N   ASP A  23      46.606 107.518 118.795  1.00  0.00           N  
ATOM    330  CA  ASP A  23      47.984 107.432 119.156  1.00  0.00           C  
ATOM    331  C   ASP A  23      48.782 106.465 118.284  1.00  0.00           C  
ATOM    332  O   ASP A  23      49.994 106.608 118.220  1.00  0.00           O  
ATOM    333  CB  ASP A  23      48.096 107.027 120.669  1.00  0.00           C  
ATOM    334  CG  ASP A  23      48.204 105.531 120.944  1.00  0.00           C  
ATOM    335  OD1 ASP A  23      48.918 105.175 121.953  1.00  0.00           O  
ATOM    336  OD2 ASP A  23      47.487 104.753 120.311  1.00  0.00           O1-
ATOM    337  H   ASP A  23      45.969 106.825 119.163  1.00  0.00           H  
ATOM    338  HA  ASP A  23      48.458 108.406 119.047  1.00  0.00           H  
ATOM    339  HB2 ASP A  23      48.949 107.527 121.128  1.00  0.00           H  
ATOM    340  HB3 ASP A  23      47.222 107.442 121.172  1.00  0.00           H  
ATOM    341  N   GLY A  24      48.140 105.485 117.573  1.00  0.00           N  
ATOM    342  CA  GLY A  24      48.726 104.638 116.495  1.00  0.00           C  
ATOM    343  C   GLY A  24      49.398 103.323 117.063  1.00  0.00           C  
ATOM    344  O   GLY A  24      49.865 102.563 116.252  1.00  0.00           O  
ATOM    345  H   GLY A  24      47.132 105.455 117.636  1.00  0.00           H  
ATOM    346  HA2 GLY A  24      48.033 104.330 115.712  1.00  0.00           H  
ATOM    347  HA3 GLY A  24      49.554 105.171 116.027  1.00  0.00           H  
ATOM    348  N   GLU A  25      49.251 103.064 118.312  1.00  0.00           N  
ATOM    349  CA  GLU A  25      49.937 101.825 118.900  1.00  0.00           C  
ATOM    350  C   GLU A  25      49.104 100.564 118.870  1.00  0.00           C  
ATOM    351  O   GLU A  25      49.633  99.546 118.634  1.00  0.00           O  
ATOM    352  CB  GLU A  25      50.345 102.175 120.370  1.00  0.00           C  
ATOM    353  CG  GLU A  25      50.670 101.044 121.241  1.00  0.00           C  
ATOM    354  CD  GLU A  25      52.038 100.330 120.945  1.00  0.00           C  
ATOM    355  OE1 GLU A  25      52.859 100.739 120.088  1.00  0.00           O  
ATOM    356  OE2 GLU A  25      52.185  99.228 121.557  1.00  0.00           O1-
ATOM    357  H   GLU A  25      48.765 103.750 118.873  1.00  0.00           H  
ATOM    358  HA  GLU A  25      50.762 101.515 118.259  1.00  0.00           H  
ATOM    359  HB2 GLU A  25      51.228 102.810 120.427  1.00  0.00           H  
ATOM    360  HB3 GLU A  25      49.584 102.709 120.938  1.00  0.00           H  
ATOM    361  HG2 GLU A  25      50.751 101.415 122.262  1.00  0.00           H  
ATOM    362  HG3 GLU A  25      49.874 100.301 121.280  1.00  0.00           H  
ATOM    363  N   ALA A  26      47.773 100.665 118.889  1.00  0.00           N  
ATOM    364  CA  ALA A  26      46.951  99.509 118.692  1.00  0.00           C  
ATOM    365  C   ALA A  26      46.900  99.145 117.179  1.00  0.00           C  
ATOM    366  O   ALA A  26      46.970  98.020 116.795  1.00  0.00           O  
ATOM    367  CB  ALA A  26      45.535  99.853 119.172  1.00  0.00           C  
ATOM    368  H   ALA A  26      47.343 101.576 118.971  1.00  0.00           H  
ATOM    369  HA  ALA A  26      47.229  98.669 119.328  1.00  0.00           H  
ATOM    370  HB1 ALA A  26      45.036  98.909 119.391  1.00  0.00           H  
ATOM    371  HB2 ALA A  26      45.585 100.412 120.107  1.00  0.00           H  
ATOM    372  HB3 ALA A  26      44.872 100.305 118.436  1.00  0.00           H  
ATOM    373  N   ALA A  27      46.835 100.225 116.350  1.00  0.00           N  
ATOM    374  CA  ALA A  27      46.956 100.162 114.903  1.00  0.00           C  
ATOM    375  C   ALA A  27      48.348  99.574 114.501  1.00  0.00           C  
ATOM    376  O   ALA A  27      48.384  98.840 113.490  1.00  0.00           O  
ATOM    377  CB  ALA A  27      46.912 101.611 114.293  1.00  0.00           C  
ATOM    378  H   ALA A  27      46.718 101.170 116.686  1.00  0.00           H  
ATOM    379  HA  ALA A  27      46.161  99.653 114.358  1.00  0.00           H  
ATOM    380  HB1 ALA A  27      47.797 102.133 114.655  1.00  0.00           H  
ATOM    381  HB2 ALA A  27      46.962 101.537 113.206  1.00  0.00           H  
ATOM    382  HB3 ALA A  27      46.094 102.296 114.515  1.00  0.00           H  
ATOM    383  N   ARG A  28      49.394  99.945 115.289  1.00  0.00           N  
ATOM    384  CA  ARG A  28      50.740  99.440 114.948  1.00  0.00           C  
ATOM    385  C   ARG A  28      50.870  97.885 115.132  1.00  0.00           C  
ATOM    386  O   ARG A  28      51.645  97.213 114.466  1.00  0.00           O  
ATOM    387  CB  ARG A  28      51.839 100.156 115.859  1.00  0.00           C  
ATOM    388  CG  ARG A  28      53.283  99.746 115.412  1.00  0.00           C  
ATOM    389  CD  ARG A  28      54.383 100.263 116.349  1.00  0.00           C  
ATOM    390  NE  ARG A  28      54.158  99.753 117.707  1.00  0.00           N  
ATOM    391  CZ  ARG A  28      54.487  98.623 118.186  1.00  0.00           C  
ATOM    392  NH1 ARG A  28      55.284  97.788 117.634  1.00  0.00           N1+
ATOM    393  NH2 ARG A  28      53.966  98.308 119.316  1.00  0.00           N  
ATOM    394  H   ARG A  28      49.331 100.710 115.946  1.00  0.00           H  
ATOM    395  HA  ARG A  28      50.960  99.665 113.903  1.00  0.00           H  
ATOM    396  HB2 ARG A  28      51.729 101.231 115.711  1.00  0.00           H  
ATOM    397  HB3 ARG A  28      51.710  99.900 116.910  1.00  0.00           H  
ATOM    398  HG2 ARG A  28      53.466  98.672 115.401  1.00  0.00           H  
ATOM    399  HG3 ARG A  28      53.427 100.114 114.396  1.00  0.00           H  
ATOM    400  HD2 ARG A  28      55.297  99.783 116.000  1.00  0.00           H  
ATOM    401  HD3 ARG A  28      54.560 101.335 116.246  1.00  0.00           H  
ATOM    402  HE  ARG A  28      53.670 100.375 118.336  1.00  0.00           H  
ATOM    403 HH11 ARG A  28      55.644  97.985 116.711  1.00  0.00           H  
ATOM    404 HH12 ARG A  28      55.637  97.011 118.174  1.00  0.00           H  
ATOM    405 HH21 ARG A  28      53.382  98.996 119.768  1.00  0.00           H  
ATOM    406 HH22 ARG A  28      54.331  97.523 119.836  1.00  0.00           H  
ATOM    407  N   VAL A  29      50.108  97.353 116.019  1.00  0.00           N  
ATOM    408  CA  VAL A  29      50.041  95.890 116.215  1.00  0.00           C  
ATOM    409  C   VAL A  29      48.800  95.333 115.630  1.00  0.00           C  
ATOM    410  O   VAL A  29      48.576  94.158 115.914  1.00  0.00           O  
ATOM    411  CB  VAL A  29      50.302  95.426 117.704  1.00  0.00           C  
ATOM    412  CG1 VAL A  29      51.637  96.009 118.249  1.00  0.00           C  
ATOM    413  CG2 VAL A  29      49.250  95.786 118.681  1.00  0.00           C  
ATOM    414  H   VAL A  29      49.397  97.913 116.469  1.00  0.00           H  
ATOM    415  HA  VAL A  29      50.892  95.420 115.724  1.00  0.00           H  
ATOM    416  HB  VAL A  29      50.320  94.342 117.816  1.00  0.00           H  
ATOM    417 HG11 VAL A  29      52.010  95.499 119.138  1.00  0.00           H  
ATOM    418 HG12 VAL A  29      52.375  95.836 117.465  1.00  0.00           H  
ATOM    419 HG13 VAL A  29      51.492  97.080 118.384  1.00  0.00           H  
ATOM    420 HG21 VAL A  29      49.588  96.022 119.689  1.00  0.00           H  
ATOM    421 HG22 VAL A  29      48.732  96.671 118.311  1.00  0.00           H  
ATOM    422 HG23 VAL A  29      48.564  94.949 118.815  1.00  0.00           H  
ATOM    423  N   TRP A  30      47.915  95.948 114.901  1.00  0.00           N  
ATOM    424  CA  TRP A  30      46.658  95.281 114.605  1.00  0.00           C  
ATOM    425  C   TRP A  30      46.730  94.013 113.683  1.00  0.00           C  
ATOM    426  O   TRP A  30      46.048  92.993 113.919  1.00  0.00           O  
ATOM    427  CB  TRP A  30      45.816  96.286 113.821  1.00  0.00           C  
ATOM    428  CG  TRP A  30      44.371  96.094 113.919  1.00  0.00           C  
ATOM    429  CD1 TRP A  30      43.561  95.707 112.883  1.00  0.00           C  
ATOM    430  CD2 TRP A  30      43.501  96.260 115.016  1.00  0.00           C  
ATOM    431  CE2 TRP A  30      42.129  96.135 114.604  1.00  0.00           C  
ATOM    432  CE3 TRP A  30      43.762  96.483 116.407  1.00  0.00           C  
ATOM    433  NE1 TRP A  30      42.248  95.661 113.316  1.00  0.00           N  
ATOM    434  CZ2 TRP A  30      41.089  96.414 115.437  1.00  0.00           C  
ATOM    435  CZ3 TRP A  30      42.676  96.787 117.298  1.00  0.00           C  
ATOM    436  CH2 TRP A  30      41.316  96.753 116.806  1.00  0.00           C  
ATOM    437  H   TRP A  30      48.208  96.831 114.506  1.00  0.00           H  
ATOM    438  HA  TRP A  30      46.075  95.033 115.492  1.00  0.00           H  
ATOM    439  HB2 TRP A  30      45.926  97.274 114.267  1.00  0.00           H  
ATOM    440  HB3 TRP A  30      46.070  96.318 112.761  1.00  0.00           H  
ATOM    441  HD1 TRP A  30      44.023  95.310 111.991  1.00  0.00           H  
ATOM    442  HE1 TRP A  30      41.425  95.425 112.780  1.00  0.00           H  
ATOM    443  HE3 TRP A  30      44.764  96.451 116.810  1.00  0.00           H  
ATOM    444  HZ2 TRP A  30      40.090  96.371 115.031  1.00  0.00           H  
ATOM    445  HZ3 TRP A  30      42.766  97.166 118.305  1.00  0.00           H  
ATOM    446  HH2 TRP A  30      40.491  97.066 117.429  1.00  0.00           H  
ATOM    447  N   GLN A  31      47.699  93.938 112.754  1.00  0.00           N  
ATOM    448  CA  GLN A  31      48.133  92.719 112.043  1.00  0.00           C  
ATOM    449  C   GLN A  31      48.469  91.583 113.001  1.00  0.00           C  
ATOM    450  O   GLN A  31      48.110  90.409 112.735  1.00  0.00           O  
ATOM    451  CB  GLN A  31      49.418  92.866 111.186  1.00  0.00           C  
ATOM    452  CG  GLN A  31      49.376  93.704 109.941  1.00  0.00           C  
ATOM    453  CD  GLN A  31      48.272  93.329 108.971  1.00  0.00           C  
ATOM    454  NE2 GLN A  31      48.365  93.872 107.803  1.00  0.00           N  
ATOM    455  OE1 GLN A  31      47.428  92.496 109.157  1.00  0.00           O  
ATOM    456  H   GLN A  31      48.143  94.819 112.540  1.00  0.00           H  
ATOM    457  HA  GLN A  31      47.289  92.375 111.445  1.00  0.00           H  
ATOM    458  HB2 GLN A  31      50.226  93.305 111.771  1.00  0.00           H  
ATOM    459  HB3 GLN A  31      49.562  91.807 110.971  1.00  0.00           H  
ATOM    460  HG2 GLN A  31      49.114  94.723 110.222  1.00  0.00           H  
ATOM    461  HG3 GLN A  31      50.374  93.826 109.521  1.00  0.00           H  
ATOM    462 HE21 GLN A  31      47.803  93.637 106.997  1.00  0.00           H  
ATOM    463 HE22 GLN A  31      48.962  94.685 107.843  1.00  0.00           H  
ATOM    464  N   LEU A  32      49.021  91.831 114.210  1.00  0.00           N  
ATOM    465  CA  LEU A  32      49.370  90.817 115.200  1.00  0.00           C  
ATOM    466  C   LEU A  32      48.164  90.412 115.964  1.00  0.00           C  
ATOM    467  O   LEU A  32      47.985  89.220 116.270  1.00  0.00           O  
ATOM    468  CB  LEU A  32      50.429  91.364 116.156  1.00  0.00           C  
ATOM    469  CG  LEU A  32      51.850  91.479 115.587  1.00  0.00           C  
ATOM    470  CD1 LEU A  32      52.016  92.428 114.455  1.00  0.00           C  
ATOM    471  CD2 LEU A  32      52.914  91.993 116.570  1.00  0.00           C  
ATOM    472  H   LEU A  32      49.205  92.796 114.444  1.00  0.00           H  
ATOM    473  HA  LEU A  32      49.807  89.960 114.687  1.00  0.00           H  
ATOM    474  HB2 LEU A  32      50.105  92.354 116.479  1.00  0.00           H  
ATOM    475  HB3 LEU A  32      50.561  90.681 116.996  1.00  0.00           H  
ATOM    476  HG  LEU A  32      52.107  90.498 115.189  1.00  0.00           H  
ATOM    477 HD11 LEU A  32      51.816  93.434 114.825  1.00  0.00           H  
ATOM    478 HD12 LEU A  32      53.036  92.433 114.072  1.00  0.00           H  
ATOM    479 HD13 LEU A  32      51.379  92.065 113.647  1.00  0.00           H  
ATOM    480 HD21 LEU A  32      52.976  91.483 117.531  1.00  0.00           H  
ATOM    481 HD22 LEU A  32      53.889  91.992 116.081  1.00  0.00           H  
ATOM    482 HD23 LEU A  32      52.612  93.016 116.795  1.00  0.00           H  
ATOM    483  N   TYR A  33      47.200  91.244 116.257  1.00  0.00           N  
ATOM    484  CA  TYR A  33      45.913  90.969 116.819  1.00  0.00           C  
ATOM    485  C   TYR A  33      44.902  90.233 115.888  1.00  0.00           C  
ATOM    486  O   TYR A  33      43.919  89.641 116.380  1.00  0.00           O  
ATOM    487  CB  TYR A  33      45.343  92.351 117.202  1.00  0.00           C  
ATOM    488  CG  TYR A  33      44.004  92.181 117.751  1.00  0.00           C  
ATOM    489  CD1 TYR A  33      42.984  93.002 117.258  1.00  0.00           C  
ATOM    490  CD2 TYR A  33      43.639  91.303 118.818  1.00  0.00           C  
ATOM    491  CE1 TYR A  33      41.677  93.001 117.692  1.00  0.00           C  
ATOM    492  CE2 TYR A  33      42.290  91.283 119.238  1.00  0.00           C  
ATOM    493  CZ  TYR A  33      41.260  91.994 118.594  1.00  0.00           C  
ATOM    494  OH  TYR A  33      39.996  91.937 119.003  1.00  0.00           O  
ATOM    495  H   TYR A  33      47.242  92.183 115.884  1.00  0.00           H  
ATOM    496  HA  TYR A  33      46.022  90.312 117.682  1.00  0.00           H  
ATOM    497  HB2 TYR A  33      46.008  92.786 117.948  1.00  0.00           H  
ATOM    498  HB3 TYR A  33      45.285  92.969 116.307  1.00  0.00           H  
ATOM    499  HD1 TYR A  33      43.268  93.702 116.487  1.00  0.00           H  
ATOM    500  HD2 TYR A  33      44.382  90.735 119.356  1.00  0.00           H  
ATOM    501  HE1 TYR A  33      40.900  93.613 117.259  1.00  0.00           H  
ATOM    502  HE2 TYR A  33      41.994  90.695 120.094  1.00  0.00           H  
ATOM    503  HH  TYR A  33      39.473  92.664 118.657  1.00  0.00           H  
ATOM    504  N   ILE A  34      45.041  90.278 114.592  1.00  0.00           N  
ATOM    505  CA  ILE A  34      44.367  89.414 113.607  1.00  0.00           C  
ATOM    506  C   ILE A  34      45.123  88.067 113.539  1.00  0.00           C  
ATOM    507  O   ILE A  34      44.434  87.073 113.303  1.00  0.00           O  
ATOM    508  CB  ILE A  34      44.329  90.049 112.185  1.00  0.00           C  
ATOM    509  CG1 ILE A  34      43.360  91.258 112.230  1.00  0.00           C  
ATOM    510  CG2 ILE A  34      43.869  89.082 111.073  1.00  0.00           C  
ATOM    511  CD1 ILE A  34      43.299  92.117 111.036  1.00  0.00           C  
ATOM    512  H   ILE A  34      45.882  90.744 114.283  1.00  0.00           H  
ATOM    513  HA  ILE A  34      43.366  89.213 113.987  1.00  0.00           H  
ATOM    514  HB  ILE A  34      45.290  90.469 111.887  1.00  0.00           H  
ATOM    515 HG12 ILE A  34      42.360  91.068 112.621  1.00  0.00           H  
ATOM    516 HG13 ILE A  34      43.731  91.901 113.028  1.00  0.00           H  
ATOM    517 HG21 ILE A  34      42.787  88.960 111.022  1.00  0.00           H  
ATOM    518 HG22 ILE A  34      44.176  89.554 110.140  1.00  0.00           H  
ATOM    519 HG23 ILE A  34      44.369  88.113 111.053  1.00  0.00           H  
ATOM    520 HD11 ILE A  34      44.272  92.573 110.858  1.00  0.00           H  
ATOM    521 HD12 ILE A  34      42.955  91.538 110.180  1.00  0.00           H  
ATOM    522 HD13 ILE A  34      42.594  92.947 111.074  1.00  0.00           H  
ATOM    523  N   GLY A  35      46.467  88.027 113.680  1.00  0.00           N  
ATOM    524  CA  GLY A  35      47.259  86.832 113.559  1.00  0.00           C  
ATOM    525  C   GLY A  35      47.609  86.390 112.144  1.00  0.00           C  
ATOM    526  O   GLY A  35      48.808  85.982 111.990  1.00  0.00           O  
ATOM    527  H   GLY A  35      46.972  88.861 113.947  1.00  0.00           H  
ATOM    528  HA2 GLY A  35      48.163  86.897 114.164  1.00  0.00           H  
ATOM    529  HA3 GLY A  35      46.675  86.024 114.000  1.00  0.00           H  
ATOM    530  N   ASP A  36      46.804  86.536 111.071  1.00  0.00           N  
ATOM    531  CA  ASP A  36      47.115  86.440 109.597  1.00  0.00           C  
ATOM    532  C   ASP A  36      45.824  86.853 108.819  1.00  0.00           C  
ATOM    533  O   ASP A  36      44.783  86.181 108.826  1.00  0.00           O  
ATOM    534  CB  ASP A  36      47.589  84.995 109.225  1.00  0.00           C  
ATOM    535  CG  ASP A  36      47.697  84.860 107.719  1.00  0.00           C  
ATOM    536  OD1 ASP A  36      47.730  85.874 106.986  1.00  0.00           O  
ATOM    537  OD2 ASP A  36      47.797  83.705 107.285  1.00  0.00           O1-
ATOM    538  H   ASP A  36      45.825  86.646 111.297  1.00  0.00           H  
ATOM    539  HA  ASP A  36      47.926  87.124 109.347  1.00  0.00           H  
ATOM    540  HB2 ASP A  36      48.578  84.823 109.649  1.00  0.00           H  
ATOM    541  HB3 ASP A  36      46.819  84.313 109.585  1.00  0.00           H  
ATOM    542  N   THR A  37      45.935  87.931 108.076  1.00  0.00           N  
ATOM    543  CA  THR A  37      44.966  88.391 107.094  1.00  0.00           C  
ATOM    544  C   THR A  37      44.484  87.309 106.073  1.00  0.00           C  
ATOM    545  O   THR A  37      43.313  87.319 105.747  1.00  0.00           O  
ATOM    546  CB  THR A  37      45.407  89.719 106.571  1.00  0.00           C  
ATOM    547  CG2 THR A  37      46.732  89.670 105.874  1.00  0.00           C  
ATOM    548  OG1 THR A  37      44.414  90.265 105.698  1.00  0.00           O  
ATOM    549  H   THR A  37      46.880  88.274 107.975  1.00  0.00           H  
ATOM    550  HA  THR A  37      44.108  88.570 107.743  1.00  0.00           H  
ATOM    551  HB  THR A  37      45.522  90.393 107.419  1.00  0.00           H  
ATOM    552  HG1 THR A  37      44.776  91.115 105.439  1.00  0.00           H  
ATOM    553 HG21 THR A  37      47.475  89.201 106.519  1.00  0.00           H  
ATOM    554 HG22 THR A  37      46.595  89.212 104.893  1.00  0.00           H  
ATOM    555 HG23 THR A  37      47.170  90.666 105.801  1.00  0.00           H  
ATOM    556  N   ARG A  38      45.340  86.364 105.609  1.00  0.00           N  
ATOM    557  CA  ARG A  38      44.892  85.244 104.800  1.00  0.00           C  
ATOM    558  C   ARG A  38      44.211  84.208 105.640  1.00  0.00           C  
ATOM    559  O   ARG A  38      43.406  83.539 105.037  1.00  0.00           O  
ATOM    560  CB  ARG A  38      46.008  84.575 103.989  1.00  0.00           C  
ATOM    561  CG  ARG A  38      47.051  85.546 103.513  1.00  0.00           C  
ATOM    562  CD  ARG A  38      48.089  84.966 102.472  1.00  0.00           C  
ATOM    563  NE  ARG A  38      48.995  84.045 103.163  1.00  0.00           N  
ATOM    564  CZ  ARG A  38      49.330  82.864 102.760  1.00  0.00           C  
ATOM    565  NH1 ARG A  38      49.081  82.402 101.589  1.00  0.00           N1+
ATOM    566  NH2 ARG A  38      49.948  82.059 103.592  1.00  0.00           N  
ATOM    567  H   ARG A  38      46.310  86.349 105.890  1.00  0.00           H  
ATOM    568  HA  ARG A  38      44.219  85.596 104.018  1.00  0.00           H  
ATOM    569  HB2 ARG A  38      46.564  83.879 104.615  1.00  0.00           H  
ATOM    570  HB3 ARG A  38      45.699  84.012 103.108  1.00  0.00           H  
ATOM    571  HG2 ARG A  38      46.498  86.307 102.962  1.00  0.00           H  
ATOM    572  HG3 ARG A  38      47.532  86.064 104.342  1.00  0.00           H  
ATOM    573  HD2 ARG A  38      47.518  84.517 101.659  1.00  0.00           H  
ATOM    574  HD3 ARG A  38      48.539  85.806 101.943  1.00  0.00           H  
ATOM    575  HE  ARG A  38      49.222  84.354 104.099  1.00  0.00           H  
ATOM    576 HH11 ARG A  38      48.804  82.963 100.796  1.00  0.00           H  
ATOM    577 HH12 ARG A  38      49.229  81.415 101.432  1.00  0.00           H  
ATOM    578 HH21 ARG A  38      50.058  82.420 104.528  1.00  0.00           H  
ATOM    579 HH22 ARG A  38      50.266  81.123 103.388  1.00  0.00           H  
ATOM    580  N   SER A  39      44.376  84.160 106.963  1.00  0.00           N  
ATOM    581  CA  SER A  39      43.667  83.302 107.858  1.00  0.00           C  
ATOM    582  C   SER A  39      42.248  83.818 108.158  1.00  0.00           C  
ATOM    583  O   SER A  39      41.258  83.097 108.215  1.00  0.00           O  
ATOM    584  CB  SER A  39      44.408  82.926 109.098  1.00  0.00           C  
ATOM    585  OG  SER A  39      43.737  81.922 109.733  1.00  0.00           O  
ATOM    586  H   SER A  39      45.071  84.743 107.408  1.00  0.00           H  
ATOM    587  HA  SER A  39      43.535  82.307 107.434  1.00  0.00           H  
ATOM    588  HB2 SER A  39      45.396  82.547 108.837  1.00  0.00           H  
ATOM    589  HB3 SER A  39      44.553  83.794 109.741  1.00  0.00           H  
ATOM    590  HG  SER A  39      44.350  81.660 110.424  1.00  0.00           H  
ATOM    591  N   ARG A  40      42.047  85.159 108.381  1.00  0.00           N  
ATOM    592  CA  ARG A  40      40.703  85.848 108.608  1.00  0.00           C  
ATOM    593  C   ARG A  40      39.830  85.591 107.420  1.00  0.00           C  
ATOM    594  O   ARG A  40      38.675  85.283 107.575  1.00  0.00           O  
ATOM    595  CB  ARG A  40      40.986  87.283 108.896  1.00  0.00           C  
ATOM    596  CG  ARG A  40      39.740  88.161 109.109  1.00  0.00           C  
ATOM    597  CD  ARG A  40      40.186  89.534 109.635  1.00  0.00           C  
ATOM    598  NE  ARG A  40      38.999  90.415 109.403  1.00  0.00           N  
ATOM    599  CZ  ARG A  40      38.587  91.421 110.111  1.00  0.00           C  
ATOM    600  NH1 ARG A  40      39.202  91.877 111.133  1.00  0.00           N1+
ATOM    601  NH2 ARG A  40      37.519  92.091 109.789  1.00  0.00           N  
ATOM    602  H   ARG A  40      42.881  85.725 108.428  1.00  0.00           H  
ATOM    603  HA  ARG A  40      40.194  85.497 109.505  1.00  0.00           H  
ATOM    604  HB2 ARG A  40      41.588  87.208 109.802  1.00  0.00           H  
ATOM    605  HB3 ARG A  40      41.574  87.762 108.112  1.00  0.00           H  
ATOM    606  HG2 ARG A  40      39.288  88.324 108.131  1.00  0.00           H  
ATOM    607  HG3 ARG A  40      38.978  87.716 109.749  1.00  0.00           H  
ATOM    608  HD2 ARG A  40      40.407  89.498 110.702  1.00  0.00           H  
ATOM    609  HD3 ARG A  40      40.944  89.968 108.984  1.00  0.00           H  
ATOM    610  HE  ARG A  40      38.356  90.303 108.633  1.00  0.00           H  
ATOM    611 HH11 ARG A  40      40.020  91.420 111.510  1.00  0.00           H  
ATOM    612 HH12 ARG A  40      38.867  92.740 111.537  1.00  0.00           H  
ATOM    613 HH21 ARG A  40      37.064  91.994 108.893  1.00  0.00           H  
ATOM    614 HH22 ARG A  40      37.321  92.931 110.313  1.00  0.00           H  
ATOM    615  N   THR A  41      40.465  85.781 106.228  1.00  0.00           N  
ATOM    616  CA  THR A  41      39.828  85.665 104.884  1.00  0.00           C  
ATOM    617  C   THR A  41      39.538  84.224 104.428  1.00  0.00           C  
ATOM    618  O   THR A  41      39.186  83.882 103.286  1.00  0.00           O  
ATOM    619  CB  THR A  41      40.874  86.264 103.870  1.00  0.00           C  
ATOM    620  CG2 THR A  41      40.456  86.352 102.401  1.00  0.00           C  
ATOM    621  OG1 THR A  41      41.108  87.574 104.367  1.00  0.00           O  
ATOM    622  H   THR A  41      41.310  86.318 106.103  1.00  0.00           H  
ATOM    623  HA  THR A  41      38.897  86.232 104.900  1.00  0.00           H  
ATOM    624  HB  THR A  41      41.769  85.643 103.926  1.00  0.00           H  
ATOM    625  HG1 THR A  41      41.846  87.506 104.975  1.00  0.00           H  
ATOM    626 HG21 THR A  41      41.031  87.125 101.891  1.00  0.00           H  
ATOM    627 HG22 THR A  41      40.542  85.414 101.852  1.00  0.00           H  
ATOM    628 HG23 THR A  41      39.420  86.685 102.350  1.00  0.00           H  
ATOM    629  N   ALA A  42      39.588  83.304 105.396  1.00  0.00           N  
ATOM    630  CA  ALA A  42      38.967  81.991 105.304  1.00  0.00           C  
ATOM    631  C   ALA A  42      37.454  81.978 105.861  1.00  0.00           C  
ATOM    632  O   ALA A  42      36.632  81.319 105.234  1.00  0.00           O  
ATOM    633  CB  ALA A  42      39.918  81.034 105.993  1.00  0.00           C  
ATOM    634  H   ALA A  42      40.115  83.515 106.232  1.00  0.00           H  
ATOM    635  HA  ALA A  42      38.961  81.762 104.238  1.00  0.00           H  
ATOM    636  HB1 ALA A  42      40.158  81.341 107.010  1.00  0.00           H  
ATOM    637  HB2 ALA A  42      39.436  80.056 106.020  1.00  0.00           H  
ATOM    638  HB3 ALA A  42      40.864  80.938 105.459  1.00  0.00           H  
ATOM    639  N   GLU A  43      37.266  82.769 106.844  1.00  0.00           N  
ATOM    640  CA  GLU A  43      35.983  83.027 107.584  1.00  0.00           C  
ATOM    641  C   GLU A  43      35.073  83.993 106.878  1.00  0.00           C  
ATOM    642  O   GLU A  43      35.637  84.890 106.275  1.00  0.00           O  
ATOM    643  CB  GLU A  43      36.283  83.570 108.984  1.00  0.00           C  
ATOM    644  CG  GLU A  43      37.445  82.904 109.617  1.00  0.00           C  
ATOM    645  CD  GLU A  43      37.388  81.382 109.712  1.00  0.00           C  
ATOM    646  OE1 GLU A  43      38.409  80.843 110.123  1.00  0.00           O  
ATOM    647  OE2 GLU A  43      36.298  80.733 109.593  1.00  0.00           O1-
ATOM    648  H   GLU A  43      38.105  83.179 107.227  1.00  0.00           H  
ATOM    649  HA  GLU A  43      35.437  82.092 107.718  1.00  0.00           H  
ATOM    650  HB2 GLU A  43      36.301  84.659 109.037  1.00  0.00           H  
ATOM    651  HB3 GLU A  43      35.404  83.335 109.584  1.00  0.00           H  
ATOM    652  HG2 GLU A  43      38.383  83.281 109.209  1.00  0.00           H  
ATOM    653  HG3 GLU A  43      37.449  83.383 110.596  1.00  0.00           H  
ATOM    654  N   TYR A  44      33.770  83.902 106.997  1.00  0.00           N  
ATOM    655  CA  TYR A  44      32.763  84.741 106.310  1.00  0.00           C  
ATOM    656  C   TYR A  44      32.905  85.040 104.745  1.00  0.00           C  
ATOM    657  O   TYR A  44      31.843  85.169 104.113  1.00  0.00           O  
ATOM    658  CB  TYR A  44      32.502  86.043 107.134  1.00  0.00           C  
ATOM    659  CG  TYR A  44      33.721  86.974 107.241  1.00  0.00           C  
ATOM    660  CD1 TYR A  44      33.835  88.040 106.334  1.00  0.00           C  
ATOM    661  CD2 TYR A  44      34.654  86.867 108.302  1.00  0.00           C  
ATOM    662  CE1 TYR A  44      34.850  89.012 106.520  1.00  0.00           C  
ATOM    663  CE2 TYR A  44      35.650  87.817 108.473  1.00  0.00           C  
ATOM    664  CZ  TYR A  44      35.774  88.901 107.566  1.00  0.00           C  
ATOM    665  OH  TYR A  44      36.721  89.876 107.731  1.00  0.00           O  
ATOM    666  H   TYR A  44      33.444  83.117 107.543  1.00  0.00           H  
ATOM    667  HA  TYR A  44      31.809  84.235 106.459  1.00  0.00           H  
ATOM    668  HB2 TYR A  44      31.734  86.627 106.626  1.00  0.00           H  
ATOM    669  HB3 TYR A  44      32.061  85.881 108.117  1.00  0.00           H  
ATOM    670  HD1 TYR A  44      33.076  88.118 105.570  1.00  0.00           H  
ATOM    671  HD2 TYR A  44      34.388  86.141 109.056  1.00  0.00           H  
ATOM    672  HE1 TYR A  44      34.973  89.843 105.841  1.00  0.00           H  
ATOM    673  HE2 TYR A  44      36.330  87.678 109.301  1.00  0.00           H  
ATOM    674  HH  TYR A  44      36.336  90.710 107.450  1.00  0.00           H  
ATOM    675  N   LYS A  45      34.095  85.133 104.136  1.00  0.00           N  
ATOM    676  CA  LYS A  45      34.205  85.514 102.721  1.00  0.00           C  
ATOM    677  C   LYS A  45      33.274  84.768 101.760  1.00  0.00           C  
ATOM    678  O   LYS A  45      32.532  85.515 101.092  1.00  0.00           O  
ATOM    679  CB  LYS A  45      35.690  85.373 102.238  1.00  0.00           C  
ATOM    680  CG  LYS A  45      35.844  85.846 100.785  1.00  0.00           C  
ATOM    681  CD  LYS A  45      37.302  85.678 100.435  1.00  0.00           C  
ATOM    682  CE  LYS A  45      37.327  86.234  99.040  1.00  0.00           C  
ATOM    683  NZ  LYS A  45      38.558  86.027  98.280  1.00  0.00           N1+
ATOM    684  H   LYS A  45      34.903  85.087 104.739  1.00  0.00           H  
ATOM    685  HA  LYS A  45      33.963  86.574 102.632  1.00  0.00           H  
ATOM    686  HB2 LYS A  45      36.273  86.070 102.840  1.00  0.00           H  
ATOM    687  HB3 LYS A  45      36.043  84.358 102.418  1.00  0.00           H  
ATOM    688  HG2 LYS A  45      35.129  85.335 100.140  1.00  0.00           H  
ATOM    689  HG3 LYS A  45      35.598  86.907 100.779  1.00  0.00           H  
ATOM    690  HD2 LYS A  45      37.870  86.447 100.957  1.00  0.00           H  
ATOM    691  HD3 LYS A  45      37.705  84.676 100.587  1.00  0.00           H  
ATOM    692  HE2 LYS A  45      36.542  85.673  98.533  1.00  0.00           H  
ATOM    693  HE3 LYS A  45      37.014  87.276  98.997  1.00  0.00           H  
ATOM    694  HZ1 LYS A  45      39.282  86.714  98.434  1.00  0.00           H  
ATOM    695  HZ2 LYS A  45      39.027  85.153  98.471  1.00  0.00           H  
ATOM    696  HZ3 LYS A  45      38.338  85.992  97.294  1.00  0.00           H  
ATOM    697  N   ALA A  46      33.284  83.440 101.850  1.00  0.00           N  
ATOM    698  CA  ALA A  46      32.460  82.649 100.887  1.00  0.00           C  
ATOM    699  C   ALA A  46      30.921  82.953 101.058  1.00  0.00           C  
ATOM    700  O   ALA A  46      30.252  83.189 100.066  1.00  0.00           O  
ATOM    701  CB  ALA A  46      32.677  81.142 101.057  1.00  0.00           C  
ATOM    702  H   ALA A  46      33.812  83.000 102.590  1.00  0.00           H  
ATOM    703  HA  ALA A  46      32.679  82.936  99.859  1.00  0.00           H  
ATOM    704  HB1 ALA A  46      32.287  80.823 102.023  1.00  0.00           H  
ATOM    705  HB2 ALA A  46      32.175  80.703 100.194  1.00  0.00           H  
ATOM    706  HB3 ALA A  46      33.735  80.884 101.009  1.00  0.00           H  
ATOM    707  N   TRP A  47      30.386  83.099 102.261  1.00  0.00           N  
ATOM    708  CA  TRP A  47      28.969  83.537 102.429  1.00  0.00           C  
ATOM    709  C   TRP A  47      28.719  84.971 101.952  1.00  0.00           C  
ATOM    710  O   TRP A  47      27.670  85.177 101.385  1.00  0.00           O  
ATOM    711  CB  TRP A  47      28.611  83.270 103.919  1.00  0.00           C  
ATOM    712  CG  TRP A  47      27.232  83.632 104.323  1.00  0.00           C  
ATOM    713  CD1 TRP A  47      26.167  82.796 104.478  1.00  0.00           C  
ATOM    714  CD2 TRP A  47      26.760  84.947 104.578  1.00  0.00           C  
ATOM    715  CE2 TRP A  47      25.347  84.862 104.861  1.00  0.00           C  
ATOM    716  CE3 TRP A  47      27.335  86.192 104.735  1.00  0.00           C  
ATOM    717  NE1 TRP A  47      25.065  83.538 104.682  1.00  0.00           N  
ATOM    718  CZ2 TRP A  47      24.578  85.965 105.115  1.00  0.00           C  
ATOM    719  CZ3 TRP A  47      26.553  87.335 105.006  1.00  0.00           C  
ATOM    720  CH2 TRP A  47      25.148  87.255 105.278  1.00  0.00           C  
ATOM    721  H   TRP A  47      30.879  82.997 103.136  1.00  0.00           H  
ATOM    722  HA  TRP A  47      28.398  82.888 101.766  1.00  0.00           H  
ATOM    723  HB2 TRP A  47      28.802  82.206 104.059  1.00  0.00           H  
ATOM    724  HB3 TRP A  47      29.233  83.864 104.588  1.00  0.00           H  
ATOM    725  HD1 TRP A  47      26.190  81.748 104.217  1.00  0.00           H  
ATOM    726  HE1 TRP A  47      24.119  83.186 104.730  1.00  0.00           H  
ATOM    727  HE3 TRP A  47      28.398  86.220 104.542  1.00  0.00           H  
ATOM    728  HZ2 TRP A  47      23.553  85.798 105.413  1.00  0.00           H  
ATOM    729  HZ3 TRP A  47      26.965  88.330 105.091  1.00  0.00           H  
ATOM    730  HH2 TRP A  47      24.535  88.105 105.541  1.00  0.00           H  
ATOM    731  N   LEU A  48      29.666  85.971 102.185  1.00  0.00           N  
ATOM    732  CA  LEU A  48      29.469  87.356 101.959  1.00  0.00           C  
ATOM    733  C   LEU A  48      29.495  87.597 100.459  1.00  0.00           C  
ATOM    734  O   LEU A  48      28.592  88.291  99.942  1.00  0.00           O  
ATOM    735  CB  LEU A  48      30.538  88.168 102.749  1.00  0.00           C  
ATOM    736  CG  LEU A  48      30.323  89.707 102.684  1.00  0.00           C  
ATOM    737  CD1 LEU A  48      28.884  90.162 103.030  1.00  0.00           C  
ATOM    738  CD2 LEU A  48      31.318  90.406 103.628  1.00  0.00           C  
ATOM    739  H   LEU A  48      30.511  85.634 102.625  1.00  0.00           H  
ATOM    740  HA  LEU A  48      28.543  87.768 102.359  1.00  0.00           H  
ATOM    741  HB2 LEU A  48      30.424  87.926 103.805  1.00  0.00           H  
ATOM    742  HB3 LEU A  48      31.557  88.092 102.368  1.00  0.00           H  
ATOM    743  HG  LEU A  48      30.565  90.112 101.702  1.00  0.00           H  
ATOM    744 HD11 LEU A  48      28.703  89.768 104.029  1.00  0.00           H  
ATOM    745 HD12 LEU A  48      28.806  91.248 102.972  1.00  0.00           H  
ATOM    746 HD13 LEU A  48      28.191  89.753 102.293  1.00  0.00           H  
ATOM    747 HD21 LEU A  48      31.248  91.480 103.458  1.00  0.00           H  
ATOM    748 HD22 LEU A  48      31.065  90.264 104.679  1.00  0.00           H  
ATOM    749 HD23 LEU A  48      32.361  90.097 103.574  1.00  0.00           H  
ATOM    750  N   LEU A  49      30.384  86.956  99.773  1.00  0.00           N  
ATOM    751  CA  LEU A  49      30.538  86.753  98.313  1.00  0.00           C  
ATOM    752  C   LEU A  49      29.371  86.027  97.696  1.00  0.00           C  
ATOM    753  O   LEU A  49      28.802  86.483  96.734  1.00  0.00           O  
ATOM    754  CB  LEU A  49      31.913  86.042  98.025  1.00  0.00           C  
ATOM    755  CG  LEU A  49      32.309  85.691  96.635  1.00  0.00           C  
ATOM    756  CD1 LEU A  49      32.505  86.975  95.837  1.00  0.00           C  
ATOM    757  CD2 LEU A  49      33.714  85.029  96.743  1.00  0.00           C  
ATOM    758  H   LEU A  49      31.219  86.655 100.256  1.00  0.00           H  
ATOM    759  HA  LEU A  49      30.559  87.720  97.811  1.00  0.00           H  
ATOM    760  HB2 LEU A  49      32.747  86.634  98.402  1.00  0.00           H  
ATOM    761  HB3 LEU A  49      31.879  85.110  98.590  1.00  0.00           H  
ATOM    762  HG  LEU A  49      31.564  85.033  96.187  1.00  0.00           H  
ATOM    763 HD11 LEU A  49      32.979  87.797  96.374  1.00  0.00           H  
ATOM    764 HD12 LEU A  49      33.189  86.718  95.029  1.00  0.00           H  
ATOM    765 HD13 LEU A  49      31.567  87.356  95.431  1.00  0.00           H  
ATOM    766 HD21 LEU A  49      33.647  84.108  97.322  1.00  0.00           H  
ATOM    767 HD22 LEU A  49      34.092  84.747  95.762  1.00  0.00           H  
ATOM    768 HD23 LEU A  49      34.475  85.659  97.204  1.00  0.00           H  
ATOM    769  N   GLY A  50      28.921  84.884  98.330  1.00  0.00           N  
ATOM    770  CA  GLY A  50      27.587  84.332  98.016  1.00  0.00           C  
ATOM    771  C   GLY A  50      26.494  85.394  98.029  1.00  0.00           C  
ATOM    772  O   GLY A  50      26.003  85.688  96.942  1.00  0.00           O  
ATOM    773  H   GLY A  50      29.501  84.438  99.025  1.00  0.00           H  
ATOM    774  HA2 GLY A  50      27.709  83.817  97.062  1.00  0.00           H  
ATOM    775  HA3 GLY A  50      27.300  83.668  98.831  1.00  0.00           H  
ATOM    776  N   LEU A  51      26.273  86.182  99.093  1.00  0.00           N  
ATOM    777  CA  LEU A  51      25.333  87.332  99.151  1.00  0.00           C  
ATOM    778  C   LEU A  51      25.440  88.325  97.985  1.00  0.00           C  
ATOM    779  O   LEU A  51      24.570  88.463  97.167  1.00  0.00           O  
ATOM    780  CB  LEU A  51      25.602  88.081 100.507  1.00  0.00           C  
ATOM    781  CG  LEU A  51      24.298  88.730 101.074  1.00  0.00           C  
ATOM    782  CD1 LEU A  51      23.469  87.597 101.591  1.00  0.00           C  
ATOM    783  CD2 LEU A  51      24.818  89.622 102.217  1.00  0.00           C  
ATOM    784  H   LEU A  51      26.755  85.891  99.931  1.00  0.00           H  
ATOM    785  HA  LEU A  51      24.305  86.975  99.095  1.00  0.00           H  
ATOM    786  HB2 LEU A  51      26.026  87.418 101.261  1.00  0.00           H  
ATOM    787  HB3 LEU A  51      26.338  88.835 100.228  1.00  0.00           H  
ATOM    788  HG  LEU A  51      23.785  89.474 100.465  1.00  0.00           H  
ATOM    789 HD11 LEU A  51      24.006  86.806 102.114  1.00  0.00           H  
ATOM    790 HD12 LEU A  51      22.801  87.957 102.374  1.00  0.00           H  
ATOM    791 HD13 LEU A  51      22.964  87.057 100.791  1.00  0.00           H  
ATOM    792 HD21 LEU A  51      25.089  90.565 101.744  1.00  0.00           H  
ATOM    793 HD22 LEU A  51      23.901  89.931 102.720  1.00  0.00           H  
ATOM    794 HD23 LEU A  51      25.500  89.149 102.923  1.00  0.00           H  
ATOM    795  N   LEU A  52      26.573  88.966  97.827  1.00  0.00           N  
ATOM    796  CA  LEU A  52      26.862  89.993  96.742  1.00  0.00           C  
ATOM    797  C   LEU A  52      26.745  89.376  95.293  1.00  0.00           C  
ATOM    798  O   LEU A  52      26.377  90.097  94.343  1.00  0.00           O  
ATOM    799  CB  LEU A  52      28.291  90.480  97.006  1.00  0.00           C  
ATOM    800  CG  LEU A  52      28.452  91.214  98.359  1.00  0.00           C  
ATOM    801  CD1 LEU A  52      29.923  91.329  98.772  1.00  0.00           C  
ATOM    802  CD2 LEU A  52      27.799  92.617  98.276  1.00  0.00           C  
ATOM    803  H   LEU A  52      27.320  88.663  98.437  1.00  0.00           H  
ATOM    804  HA  LEU A  52      26.150  90.816  96.788  1.00  0.00           H  
ATOM    805  HB2 LEU A  52      28.999  89.665  97.163  1.00  0.00           H  
ATOM    806  HB3 LEU A  52      28.647  91.168  96.239  1.00  0.00           H  
ATOM    807  HG  LEU A  52      28.039  90.676  99.212  1.00  0.00           H  
ATOM    808 HD11 LEU A  52      30.543  91.641  97.931  1.00  0.00           H  
ATOM    809 HD12 LEU A  52      29.976  91.974  99.649  1.00  0.00           H  
ATOM    810 HD13 LEU A  52      30.333  90.364  99.070  1.00  0.00           H  
ATOM    811 HD21 LEU A  52      26.740  92.397  98.141  1.00  0.00           H  
ATOM    812 HD22 LEU A  52      28.075  93.088  99.219  1.00  0.00           H  
ATOM    813 HD23 LEU A  52      28.245  93.199  97.469  1.00  0.00           H  
ATOM    814  N   ARG A  53      27.005  88.060  95.128  1.00  0.00           N  
ATOM    815  CA  ARG A  53      26.803  87.364  93.826  1.00  0.00           C  
ATOM    816  C   ARG A  53      25.262  87.206  93.544  1.00  0.00           C  
ATOM    817  O   ARG A  53      24.777  87.773  92.584  1.00  0.00           O  
ATOM    818  CB  ARG A  53      27.515  85.961  93.852  1.00  0.00           C  
ATOM    819  CG  ARG A  53      29.028  86.175  93.527  1.00  0.00           C  
ATOM    820  CD  ARG A  53      29.627  84.742  93.463  1.00  0.00           C  
ATOM    821  NE  ARG A  53      31.050  84.758  93.107  1.00  0.00           N  
ATOM    822  CZ  ARG A  53      32.002  83.966  93.534  1.00  0.00           C  
ATOM    823  NH1 ARG A  53      31.648  82.951  94.276  1.00  0.00           N1+
ATOM    824  NH2 ARG A  53      33.247  84.086  93.187  1.00  0.00           N  
ATOM    825  H   ARG A  53      27.335  87.515  95.911  1.00  0.00           H  
ATOM    826  HA  ARG A  53      27.101  88.093  93.073  1.00  0.00           H  
ATOM    827  HB2 ARG A  53      27.225  85.603  94.839  1.00  0.00           H  
ATOM    828  HB3 ARG A  53      26.979  85.290  93.180  1.00  0.00           H  
ATOM    829  HG2 ARG A  53      29.155  86.565  92.517  1.00  0.00           H  
ATOM    830  HG3 ARG A  53      29.539  86.789  94.268  1.00  0.00           H  
ATOM    831  HD2 ARG A  53      29.513  84.233  94.419  1.00  0.00           H  
ATOM    832  HD3 ARG A  53      29.089  84.119  92.749  1.00  0.00           H  
ATOM    833  HE  ARG A  53      31.412  85.594  92.671  1.00  0.00           H  
ATOM    834 HH11 ARG A  53      30.689  82.830  94.569  1.00  0.00           H  
ATOM    835 HH12 ARG A  53      32.397  82.354  94.598  1.00  0.00           H  
ATOM    836 HH21 ARG A  53      33.598  84.889  92.686  1.00  0.00           H  
ATOM    837 HH22 ARG A  53      33.884  83.330  93.394  1.00  0.00           H  
ATOM    838  N   GLN A  54      24.527  86.467  94.343  1.00  0.00           N  
ATOM    839  CA  GLN A  54      23.112  86.274  94.389  1.00  0.00           C  
ATOM    840  C   GLN A  54      22.299  87.588  94.349  1.00  0.00           C  
ATOM    841  O   GLN A  54      21.217  87.619  93.794  1.00  0.00           O  
ATOM    842  CB  GLN A  54      22.727  85.474  95.626  1.00  0.00           C  
ATOM    843  CG  GLN A  54      21.221  84.918  95.406  1.00  0.00           C  
ATOM    844  CD  GLN A  54      20.062  85.727  95.972  1.00  0.00           C  
ATOM    845  NE2 GLN A  54      18.857  85.152  95.904  1.00  0.00           N  
ATOM    846  OE1 GLN A  54      20.240  86.766  96.521  1.00  0.00           O  
ATOM    847  H   GLN A  54      25.094  85.959  95.008  1.00  0.00           H  
ATOM    848  HA  GLN A  54      22.912  85.757  93.450  1.00  0.00           H  
ATOM    849  HB2 GLN A  54      23.399  84.626  95.763  1.00  0.00           H  
ATOM    850  HB3 GLN A  54      22.746  86.036  96.559  1.00  0.00           H  
ATOM    851  HG2 GLN A  54      21.019  84.712  94.355  1.00  0.00           H  
ATOM    852  HG3 GLN A  54      21.110  84.002  95.985  1.00  0.00           H  
ATOM    853 HE21 GLN A  54      18.052  85.626  96.289  1.00  0.00           H  
ATOM    854 HE22 GLN A  54      18.820  84.215  95.531  1.00  0.00           H  
ATOM    855  N   HIP A  55      22.797  88.680  94.967  1.00  0.00           N  
ATOM    856  CA  HIP A  55      22.126  89.999  94.952  1.00  0.00           C  
ATOM    857  C   HIP A  55      22.390  90.802  93.672  1.00  0.00           C  
ATOM    858  O   HIP A  55      21.681  91.821  93.403  1.00  0.00           O  
ATOM    859  CB  HIP A  55      22.562  90.857  96.115  1.00  0.00           C  
ATOM    860  CG  HIP A  55      21.883  90.469  97.427  1.00  0.00           C  
ATOM    861  CD2 HIP A  55      21.681  91.256  98.521  1.00  0.00           C  
ATOM    862  ND1 HIP A  55      21.491  89.150  97.747  1.00  0.00           N1+
ATOM    863  CE1 HIP A  55      20.945  89.169  98.996  1.00  0.00           C  
ATOM    864  NE2 HIP A  55      21.126  90.419  99.534  1.00  0.00           N  
ATOM    865  H   HIP A  55      23.495  88.624  95.694  1.00  0.00           H  
ATOM    866  HA  HIP A  55      21.039  89.969  95.010  1.00  0.00           H  
ATOM    867  HB2 HIP A  55      23.585  90.674  96.441  1.00  0.00           H  
ATOM    868  HB3 HIP A  55      22.310  91.909  95.974  1.00  0.00           H  
ATOM    869  HD1 HIP A  55      21.394  88.419  97.056  1.00  0.00           H  
ATOM    870  HD2 HIP A  55      21.783  92.329  98.593  1.00  0.00           H  
ATOM    871  HE1 HIP A  55      20.513  88.267  99.407  1.00  0.00           H  
ATOM    872  HE2 HIP A  55      20.695  90.751 100.386  1.00  0.00           H  
ATOM    873  N   GLY A  56      23.313  90.310  92.841  1.00  0.00           N  
ATOM    874  CA  GLY A  56      23.640  91.039  91.644  1.00  0.00           C  
ATOM    875  C   GLY A  56      24.314  92.420  91.961  1.00  0.00           C  
ATOM    876  O   GLY A  56      24.286  93.258  91.031  1.00  0.00           O  
ATOM    877  H   GLY A  56      23.699  89.395  93.021  1.00  0.00           H  
ATOM    878  HA2 GLY A  56      24.407  90.580  91.021  1.00  0.00           H  
ATOM    879  HA3 GLY A  56      22.756  91.204  91.029  1.00  0.00           H  
ATOM    880  N   CYS A  57      24.920  92.650  93.081  1.00  0.00           N  
ATOM    881  CA  CYS A  57      25.672  93.826  93.404  1.00  0.00           C  
ATOM    882  C   CYS A  57      26.934  93.951  92.572  1.00  0.00           C  
ATOM    883  O   CYS A  57      27.760  93.055  92.643  1.00  0.00           O  
ATOM    884  CB  CYS A  57      26.078  93.852  94.881  1.00  0.00           C  
ATOM    885  SG  CYS A  57      24.665  93.649  96.025  1.00  0.00           S  
ATOM    886  H   CYS A  57      24.820  91.929  93.781  1.00  0.00           H  
ATOM    887  HA  CYS A  57      25.100  94.727  93.188  1.00  0.00           H  
ATOM    888  HB2 CYS A  57      26.896  93.164  95.094  1.00  0.00           H  
ATOM    889  HB3 CYS A  57      26.424  94.864  95.093  1.00  0.00           H  
ATOM    890  HG  CYS A  57      24.083  94.823  95.766  1.00  0.00           H  
ATOM    891  N   HIE A  58      27.299  95.074  91.979  1.00  0.00           N  
ATOM    892  CA  HIE A  58      28.611  95.362  91.317  1.00  0.00           C  
ATOM    893  C   HIE A  58      29.407  96.458  92.053  1.00  0.00           C  
ATOM    894  O   HIE A  58      30.624  96.420  92.170  1.00  0.00           O  
ATOM    895  CB  HIE A  58      28.318  95.764  89.956  1.00  0.00           C  
ATOM    896  CG  HIE A  58      27.572  94.668  89.198  1.00  0.00           C  
ATOM    897  CD2 HIE A  58      26.226  94.596  89.042  1.00  0.00           C  
ATOM    898  ND1 HIE A  58      28.045  93.456  88.755  1.00  0.00           N  
ATOM    899  CE1 HIE A  58      27.022  92.846  88.176  1.00  0.00           C  
ATOM    900  NE2 HIE A  58      25.872  93.527  88.341  1.00  0.00           N  
ATOM    901  H   HIE A  58      26.698  95.884  92.041  1.00  0.00           H  
ATOM    902  HA  HIE A  58      29.261  94.492  91.228  1.00  0.00           H  
ATOM    903  HB2 HIE A  58      27.780  96.709  90.016  1.00  0.00           H  
ATOM    904  HB3 HIE A  58      29.237  96.092  89.470  1.00  0.00           H  
ATOM    905  HD2 HIE A  58      25.598  95.411  89.368  1.00  0.00           H  
ATOM    906  HE1 HIE A  58      27.160  91.873  87.729  1.00  0.00           H  
ATOM    907  HE2 HIE A  58      24.923  93.275  88.104  1.00  0.00           H  
ATOM    908  N   ARG A  59      28.782  97.577  92.400  1.00  0.00           N  
ATOM    909  CA  ARG A  59      29.433  98.706  93.047  1.00  0.00           C  
ATOM    910  C   ARG A  59      29.264  98.621  94.557  1.00  0.00           C  
ATOM    911  O   ARG A  59      28.191  98.468  95.055  1.00  0.00           O  
ATOM    912  CB  ARG A  59      28.760  99.924  92.457  1.00  0.00           C  
ATOM    913  CG  ARG A  59      28.863 100.065  90.935  1.00  0.00           C  
ATOM    914  CD  ARG A  59      28.231 101.328  90.547  1.00  0.00           C  
ATOM    915  NE  ARG A  59      29.005 102.477  91.094  1.00  0.00           N  
ATOM    916  CZ  ARG A  59      28.496 103.591  91.471  1.00  0.00           C  
ATOM    917  NH1 ARG A  59      27.218 103.801  91.563  1.00  0.00           N1+
ATOM    918  NH2 ARG A  59      29.263 104.558  91.904  1.00  0.00           N  
ATOM    919  H   ARG A  59      27.780  97.475  92.480  1.00  0.00           H  
ATOM    920  HA  ARG A  59      30.487  98.812  92.794  1.00  0.00           H  
ATOM    921  HB2 ARG A  59      27.710  99.875  92.748  1.00  0.00           H  
ATOM    922  HB3 ARG A  59      29.278 100.807  92.833  1.00  0.00           H  
ATOM    923  HG2 ARG A  59      29.886 100.093  90.562  1.00  0.00           H  
ATOM    924  HG3 ARG A  59      28.400  99.201  90.459  1.00  0.00           H  
ATOM    925  HD2 ARG A  59      28.214 101.391  89.460  1.00  0.00           H  
ATOM    926  HD3 ARG A  59      27.230 101.354  90.979  1.00  0.00           H  
ATOM    927  HE  ARG A  59      30.010 102.448  91.014  1.00  0.00           H  
ATOM    928 HH11 ARG A  59      26.518 103.098  91.373  1.00  0.00           H  
ATOM    929 HH12 ARG A  59      26.876 104.642  92.007  1.00  0.00           H  
ATOM    930 HH21 ARG A  59      30.262 104.554  91.754  1.00  0.00           H  
ATOM    931 HH22 ARG A  59      28.833 105.238  92.515  1.00  0.00           H  
ATOM    932  N   VAL A  60      30.316  98.651  95.327  1.00  0.00           N  
ATOM    933  CA  VAL A  60      30.418  98.494  96.802  1.00  0.00           C  
ATOM    934  C   VAL A  60      31.196  99.615  97.522  1.00  0.00           C  
ATOM    935  O   VAL A  60      32.121 100.234  96.949  1.00  0.00           O  
ATOM    936  CB  VAL A  60      31.066  97.124  97.048  1.00  0.00           C  
ATOM    937  CG1 VAL A  60      31.173  96.709  98.524  1.00  0.00           C  
ATOM    938  CG2 VAL A  60      30.341  95.936  96.266  1.00  0.00           C  
ATOM    939  H   VAL A  60      31.211  98.687  94.858  1.00  0.00           H  
ATOM    940  HA  VAL A  60      29.441  98.454  97.282  1.00  0.00           H  
ATOM    941  HB  VAL A  60      32.073  97.209  96.643  1.00  0.00           H  
ATOM    942 HG11 VAL A  60      30.183  96.710  98.981  1.00  0.00           H  
ATOM    943 HG12 VAL A  60      31.607  95.721  98.671  1.00  0.00           H  
ATOM    944 HG13 VAL A  60      31.754  97.427  99.103  1.00  0.00           H  
ATOM    945 HG21 VAL A  60      29.325  95.767  96.620  1.00  0.00           H  
ATOM    946 HG22 VAL A  60      30.255  96.074  95.188  1.00  0.00           H  
ATOM    947 HG23 VAL A  60      30.824  94.970  96.417  1.00  0.00           H  
ATOM    948  N   LEU A  61      30.864  99.870  98.818  1.00  0.00           N  
ATOM    949  CA  LEU A  61      31.459 100.790  99.799  1.00  0.00           C  
ATOM    950  C   LEU A  61      31.602 100.098 101.161  1.00  0.00           C  
ATOM    951  O   LEU A  61      30.720  99.554 101.720  1.00  0.00           O  
ATOM    952  CB  LEU A  61      30.628 102.076  99.824  1.00  0.00           C  
ATOM    953  CG  LEU A  61      30.887 102.950 101.132  1.00  0.00           C  
ATOM    954  CD1 LEU A  61      32.158 103.794 101.046  1.00  0.00           C  
ATOM    955  CD2 LEU A  61      29.635 103.817 101.403  1.00  0.00           C  
ATOM    956  H   LEU A  61      30.066  99.322  99.107  1.00  0.00           H  
ATOM    957  HA  LEU A  61      32.473 101.111  99.561  1.00  0.00           H  
ATOM    958  HB2 LEU A  61      30.941 102.695  98.984  1.00  0.00           H  
ATOM    959  HB3 LEU A  61      29.567 101.827  99.776  1.00  0.00           H  
ATOM    960  HG  LEU A  61      30.841 102.340 102.034  1.00  0.00           H  
ATOM    961 HD11 LEU A  61      31.945 104.492 100.237  1.00  0.00           H  
ATOM    962 HD12 LEU A  61      32.192 104.413 101.942  1.00  0.00           H  
ATOM    963 HD13 LEU A  61      33.118 103.277 101.014  1.00  0.00           H  
ATOM    964 HD21 LEU A  61      29.660 104.370 102.342  1.00  0.00           H  
ATOM    965 HD22 LEU A  61      29.466 104.530 100.597  1.00  0.00           H  
ATOM    966 HD23 LEU A  61      28.755 103.181 101.497  1.00  0.00           H  
ATOM    967  N   ASH A  62      32.758 100.268 101.775  1.00  0.00           N  
ATOM    968  CA  ASH A  62      33.110  99.724 103.081  1.00  0.00           C  
ATOM    969  C   ASH A  62      33.401 100.918 104.062  1.00  0.00           C  
ATOM    970  O   ASH A  62      34.516 101.476 103.945  1.00  0.00           O  
ATOM    971  CB  ASH A  62      34.267  98.785 102.997  1.00  0.00           C  
ATOM    972  CG  ASH A  62      34.835  98.210 104.291  1.00  0.00           C  
ATOM    973  OD1 ASH A  62      34.449  98.511 105.378  1.00  0.00           O  
ATOM    974  OD2 ASH A  62      35.822  97.323 104.204  1.00  0.00           O  
ATOM    975  H   ASH A  62      33.434 100.862 101.316  1.00  0.00           H  
ATOM    976  HA  ASH A  62      32.221  99.222 103.461  1.00  0.00           H  
ATOM    977  HB2 ASH A  62      34.071  97.953 102.319  1.00  0.00           H  
ATOM    978  HB3 ASH A  62      35.072  99.377 102.561  1.00  0.00           H  
ATOM    979  HD2 ASH A  62      35.890  97.225 105.156  1.00  0.00           H  
ATOM    980  N   VAL A  63      32.542 101.247 105.053  1.00  0.00           N  
ATOM    981  CA  VAL A  63      32.785 102.453 105.870  1.00  0.00           C  
ATOM    982  C   VAL A  63      33.524 102.295 107.201  1.00  0.00           C  
ATOM    983  O   VAL A  63      33.596 103.244 108.012  1.00  0.00           O  
ATOM    984  CB  VAL A  63      31.460 103.157 106.124  1.00  0.00           C  
ATOM    985  CG1 VAL A  63      30.731 103.465 104.825  1.00  0.00           C  
ATOM    986  CG2 VAL A  63      30.496 102.506 107.054  1.00  0.00           C  
ATOM    987  H   VAL A  63      31.642 100.790 105.098  1.00  0.00           H  
ATOM    988  HA  VAL A  63      33.354 103.147 105.252  1.00  0.00           H  
ATOM    989  HB  VAL A  63      31.705 104.102 106.608  1.00  0.00           H  
ATOM    990 HG11 VAL A  63      31.357 103.825 104.007  1.00  0.00           H  
ATOM    991 HG12 VAL A  63      30.294 102.535 104.461  1.00  0.00           H  
ATOM    992 HG13 VAL A  63      30.049 104.295 105.010  1.00  0.00           H  
ATOM    993 HG21 VAL A  63      30.391 101.469 106.738  1.00  0.00           H  
ATOM    994 HG22 VAL A  63      30.999 102.386 108.014  1.00  0.00           H  
ATOM    995 HG23 VAL A  63      29.544 103.014 107.203  1.00  0.00           H  
ATOM    996  N   ALA A  64      33.987 101.047 107.441  1.00  0.00           N  
ATOM    997  CA  ALA A  64      34.831 100.615 108.657  1.00  0.00           C  
ATOM    998  C   ALA A  64      36.119  99.999 108.137  1.00  0.00           C  
ATOM    999  O   ALA A  64      36.426  98.818 108.408  1.00  0.00           O  
ATOM   1000  CB  ALA A  64      34.023  99.638 109.512  1.00  0.00           C  
ATOM   1001  H   ALA A  64      33.763 100.293 106.809  1.00  0.00           H  
ATOM   1002  HA  ALA A  64      35.117 101.505 109.218  1.00  0.00           H  
ATOM   1003  HB1 ALA A  64      33.981  98.675 109.004  1.00  0.00           H  
ATOM   1004  HB2 ALA A  64      34.383  99.651 110.541  1.00  0.00           H  
ATOM   1005  HB3 ALA A  64      33.016 100.029 109.645  1.00  0.00           H  
ATOM   1006  N   CYS A  65      36.806 100.752 107.267  1.00  0.00           N  
ATOM   1007  CA  CYS A  65      37.895 100.172 106.537  1.00  0.00           C  
ATOM   1008  C   CYS A  65      39.049  99.571 107.409  1.00  0.00           C  
ATOM   1009  O   CYS A  65      39.530  98.508 107.056  1.00  0.00           O  
ATOM   1010  CB  CYS A  65      38.481 101.281 105.671  1.00  0.00           C  
ATOM   1011  SG  CYS A  65      39.842 100.575 104.634  1.00  0.00           S  
ATOM   1012  H   CYS A  65      36.407 101.642 107.002  1.00  0.00           H  
ATOM   1013  HA  CYS A  65      37.572  99.371 105.872  1.00  0.00           H  
ATOM   1014  HB2 CYS A  65      37.701 101.582 104.971  1.00  0.00           H  
ATOM   1015  HB3 CYS A  65      38.793 102.064 106.363  1.00  0.00           H  
ATOM   1016  HG  CYS A  65      40.752 100.629 105.611  1.00  0.00           H  
ATOM   1017  N   GLY A  66      39.533 100.287 108.470  1.00  0.00           N  
ATOM   1018  CA  GLY A  66      40.581  99.796 109.352  1.00  0.00           C  
ATOM   1019  C   GLY A  66      41.864  99.561 108.600  1.00  0.00           C  
ATOM   1020  O   GLY A  66      42.277 100.345 107.665  1.00  0.00           O  
ATOM   1021  H   GLY A  66      39.113 101.167 108.732  1.00  0.00           H  
ATOM   1022  HA2 GLY A  66      40.871 100.518 110.116  1.00  0.00           H  
ATOM   1023  HA3 GLY A  66      40.210  98.934 109.907  1.00  0.00           H  
ATOM   1024  N   THR A  67      42.454  98.423 108.840  1.00  0.00           N  
ATOM   1025  CA  THR A  67      43.603  97.955 108.089  1.00  0.00           C  
ATOM   1026  C   THR A  67      43.239  97.327 106.746  1.00  0.00           C  
ATOM   1027  O   THR A  67      44.105  96.660 106.081  1.00  0.00           O  
ATOM   1028  CB  THR A  67      44.520  97.141 108.939  1.00  0.00           C  
ATOM   1029  CG2 THR A  67      44.907  97.831 110.302  1.00  0.00           C  
ATOM   1030  OG1 THR A  67      43.799  96.035 109.375  1.00  0.00           O  
ATOM   1031  H   THR A  67      42.084  97.811 109.552  1.00  0.00           H  
ATOM   1032  HA  THR A  67      44.241  98.820 107.906  1.00  0.00           H  
ATOM   1033  HB  THR A  67      45.351  96.914 108.270  1.00  0.00           H  
ATOM   1034  HG1 THR A  67      44.156  95.253 108.948  1.00  0.00           H  
ATOM   1035 HG21 THR A  67      44.172  97.639 111.083  1.00  0.00           H  
ATOM   1036 HG22 THR A  67      45.799  97.287 110.614  1.00  0.00           H  
ATOM   1037 HG23 THR A  67      45.189  98.873 110.154  1.00  0.00           H  
ATOM   1038  N   GLY A  68      42.025  97.545 106.285  1.00  0.00           N  
ATOM   1039  CA  GLY A  68      41.597  97.259 104.965  1.00  0.00           C  
ATOM   1040  C   GLY A  68      40.978  95.909 104.537  1.00  0.00           C  
ATOM   1041  O   GLY A  68      40.713  95.706 103.384  1.00  0.00           O  
ATOM   1042  H   GLY A  68      41.528  98.321 106.697  1.00  0.00           H  
ATOM   1043  HA2 GLY A  68      40.898  98.009 104.597  1.00  0.00           H  
ATOM   1044  HA3 GLY A  68      42.451  97.396 104.302  1.00  0.00           H  
ATOM   1045  N   VAL A  69      40.908  94.973 105.476  1.00  0.00           N  
ATOM   1046  CA  VAL A  69      40.831  93.598 105.090  1.00  0.00           C  
ATOM   1047  C   VAL A  69      39.552  93.171 104.376  1.00  0.00           C  
ATOM   1048  O   VAL A  69      39.522  92.576 103.299  1.00  0.00           O  
ATOM   1049  CB  VAL A  69      41.338  92.640 106.204  1.00  0.00           C  
ATOM   1050  CG1 VAL A  69      42.539  93.204 106.934  1.00  0.00           C  
ATOM   1051  CG2 VAL A  69      40.296  92.464 107.290  1.00  0.00           C  
ATOM   1052  H   VAL A  69      41.283  95.156 106.396  1.00  0.00           H  
ATOM   1053  HA  VAL A  69      41.551  93.440 104.287  1.00  0.00           H  
ATOM   1054  HB  VAL A  69      41.699  91.702 105.781  1.00  0.00           H  
ATOM   1055 HG11 VAL A  69      43.204  93.654 106.197  1.00  0.00           H  
ATOM   1056 HG12 VAL A  69      42.375  93.924 107.737  1.00  0.00           H  
ATOM   1057 HG13 VAL A  69      42.951  92.294 107.371  1.00  0.00           H  
ATOM   1058 HG21 VAL A  69      39.619  91.644 107.050  1.00  0.00           H  
ATOM   1059 HG22 VAL A  69      40.790  92.165 108.215  1.00  0.00           H  
ATOM   1060 HG23 VAL A  69      39.742  93.353 107.592  1.00  0.00           H  
ATOM   1061  N   ASP A  70      38.455  93.551 104.972  1.00  0.00           N  
ATOM   1062  CA  ASP A  70      37.091  93.445 104.364  1.00  0.00           C  
ATOM   1063  C   ASP A  70      36.957  94.073 102.975  1.00  0.00           C  
ATOM   1064  O   ASP A  70      36.281  93.574 102.111  1.00  0.00           O  
ATOM   1065  CB  ASP A  70      36.058  94.037 105.419  1.00  0.00           C  
ATOM   1066  CG  ASP A  70      36.452  93.652 106.864  1.00  0.00           C  
ATOM   1067  OD1 ASP A  70      37.042  94.508 107.587  1.00  0.00           O  
ATOM   1068  OD2 ASP A  70      36.216  92.527 107.343  1.00  0.00           O1-
ATOM   1069  H   ASP A  70      38.591  94.207 105.727  1.00  0.00           H  
ATOM   1070  HA  ASP A  70      36.819  92.390 104.331  1.00  0.00           H  
ATOM   1071  HB2 ASP A  70      36.105  95.126 105.406  1.00  0.00           H  
ATOM   1072  HB3 ASP A  70      35.054  93.727 105.129  1.00  0.00           H  
ATOM   1073  N   SER A  71      37.780  95.165 102.792  1.00  0.00           N  
ATOM   1074  CA  SER A  71      37.826  95.761 101.418  1.00  0.00           C  
ATOM   1075  C   SER A  71      38.636  94.962 100.386  1.00  0.00           C  
ATOM   1076  O   SER A  71      38.165  94.694  99.276  1.00  0.00           O  
ATOM   1077  CB  SER A  71      38.441  97.167 101.468  1.00  0.00           C  
ATOM   1078  OG  SER A  71      37.863  98.129 102.243  1.00  0.00           O  
ATOM   1079  H   SER A  71      38.506  95.508 103.405  1.00  0.00           H  
ATOM   1080  HA  SER A  71      36.844  95.909 100.970  1.00  0.00           H  
ATOM   1081  HB2 SER A  71      39.495  97.070 101.725  1.00  0.00           H  
ATOM   1082  HB3 SER A  71      38.509  97.516 100.437  1.00  0.00           H  
ATOM   1083  HG  SER A  71      37.719  97.799 103.132  1.00  0.00           H  
ATOM   1084  N   ILE A  72      39.885  94.606 100.804  1.00  0.00           N  
ATOM   1085  CA  ILE A  72      40.879  93.799 100.052  1.00  0.00           C  
ATOM   1086  C   ILE A  72      40.239  92.473  99.490  1.00  0.00           C  
ATOM   1087  O   ILE A  72      40.276  92.221  98.312  1.00  0.00           O  
ATOM   1088  CB  ILE A  72      42.105  93.470 100.909  1.00  0.00           C  
ATOM   1089  CG1 ILE A  72      43.045  94.703 101.152  1.00  0.00           C  
ATOM   1090  CG2 ILE A  72      42.915  92.405 100.202  1.00  0.00           C  
ATOM   1091  CD1 ILE A  72      43.923  94.556 102.347  1.00  0.00           C  
ATOM   1092  H   ILE A  72      40.257  94.856 101.709  1.00  0.00           H  
ATOM   1093  HA  ILE A  72      41.048  94.413  99.166  1.00  0.00           H  
ATOM   1094  HB  ILE A  72      41.784  93.158 101.903  1.00  0.00           H  
ATOM   1095 HG12 ILE A  72      43.610  94.834 100.230  1.00  0.00           H  
ATOM   1096 HG13 ILE A  72      42.448  95.590 101.361  1.00  0.00           H  
ATOM   1097 HG21 ILE A  72      43.050  92.743  99.174  1.00  0.00           H  
ATOM   1098 HG22 ILE A  72      43.916  92.335 100.626  1.00  0.00           H  
ATOM   1099 HG23 ILE A  72      42.462  91.430 100.380  1.00  0.00           H  
ATOM   1100 HD11 ILE A  72      44.200  95.569 102.636  1.00  0.00           H  
ATOM   1101 HD12 ILE A  72      43.466  94.011 103.173  1.00  0.00           H  
ATOM   1102 HD13 ILE A  72      44.735  93.929 101.978  1.00  0.00           H  
ATOM   1103  N   MET A  73      39.488  91.727 100.329  1.00  0.00           N  
ATOM   1104  CA  MET A  73      38.905  90.481  99.938  1.00  0.00           C  
ATOM   1105  C   MET A  73      37.768  90.585  98.879  1.00  0.00           C  
ATOM   1106  O   MET A  73      37.401  89.544  98.404  1.00  0.00           O  
ATOM   1107  CB  MET A  73      38.634  89.540 101.099  1.00  0.00           C  
ATOM   1108  CG  MET A  73      37.314  89.938 101.872  1.00  0.00           C  
ATOM   1109  SD  MET A  73      36.984  89.179 103.494  1.00  0.00           S  
ATOM   1110  CE  MET A  73      38.384  89.741 104.452  1.00  0.00           C  
ATOM   1111  H   MET A  73      39.463  91.968 101.310  1.00  0.00           H  
ATOM   1112  HA  MET A  73      39.724  89.941  99.466  1.00  0.00           H  
ATOM   1113  HB2 MET A  73      38.500  88.520 100.739  1.00  0.00           H  
ATOM   1114  HB3 MET A  73      39.434  89.632 101.833  1.00  0.00           H  
ATOM   1115  HG2 MET A  73      37.181  91.019 101.843  1.00  0.00           H  
ATOM   1116  HG3 MET A  73      36.497  89.582 101.245  1.00  0.00           H  
ATOM   1117  HE1 MET A  73      38.421  89.192 105.394  1.00  0.00           H  
ATOM   1118  HE2 MET A  73      39.339  89.518 103.977  1.00  0.00           H  
ATOM   1119  HE3 MET A  73      38.276  90.806 104.652  1.00  0.00           H  
ATOM   1120  N   LEU A  74      37.213  91.821  98.725  1.00  0.00           N  
ATOM   1121  CA  LEU A  74      36.386  92.136  97.582  1.00  0.00           C  
ATOM   1122  C   LEU A  74      37.086  92.908  96.420  1.00  0.00           C  
ATOM   1123  O   LEU A  74      36.570  92.874  95.258  1.00  0.00           O  
ATOM   1124  CB  LEU A  74      35.165  92.947  98.170  1.00  0.00           C  
ATOM   1125  CG  LEU A  74      34.249  92.184  99.131  1.00  0.00           C  
ATOM   1126  CD1 LEU A  74      33.098  93.137  99.648  1.00  0.00           C  
ATOM   1127  CD2 LEU A  74      33.704  90.884  98.474  1.00  0.00           C  
ATOM   1128  H   LEU A  74      37.580  92.557  99.310  1.00  0.00           H  
ATOM   1129  HA  LEU A  74      36.061  91.182  97.167  1.00  0.00           H  
ATOM   1130  HB2 LEU A  74      35.538  93.798  98.740  1.00  0.00           H  
ATOM   1131  HB3 LEU A  74      34.640  93.330  97.295  1.00  0.00           H  
ATOM   1132  HG  LEU A  74      34.816  91.852 100.000  1.00  0.00           H  
ATOM   1133 HD11 LEU A  74      33.508  93.722 100.471  1.00  0.00           H  
ATOM   1134 HD12 LEU A  74      32.882  93.796  98.807  1.00  0.00           H  
ATOM   1135 HD13 LEU A  74      32.209  92.626 100.016  1.00  0.00           H  
ATOM   1136 HD21 LEU A  74      34.361  90.015  98.511  1.00  0.00           H  
ATOM   1137 HD22 LEU A  74      32.806  90.599  99.020  1.00  0.00           H  
ATOM   1138 HD23 LEU A  74      33.402  90.973  97.430  1.00  0.00           H  
ATOM   1139  N   VAL A  75      38.316  93.484  96.643  1.00  0.00           N  
ATOM   1140  CA  VAL A  75      39.178  93.925  95.519  1.00  0.00           C  
ATOM   1141  C   VAL A  75      39.808  92.736  94.805  1.00  0.00           C  
ATOM   1142  O   VAL A  75      39.903  92.791  93.613  1.00  0.00           O  
ATOM   1143  CB  VAL A  75      40.203  94.963  96.004  1.00  0.00           C  
ATOM   1144  CG1 VAL A  75      41.167  95.343  94.916  1.00  0.00           C  
ATOM   1145  CG2 VAL A  75      39.544  96.341  96.421  1.00  0.00           C  
ATOM   1146  H   VAL A  75      38.699  93.398  97.575  1.00  0.00           H  
ATOM   1147  HA  VAL A  75      38.623  94.468  94.753  1.00  0.00           H  
ATOM   1148  HB  VAL A  75      40.775  94.555  96.837  1.00  0.00           H  
ATOM   1149 HG11 VAL A  75      40.556  95.846  94.168  1.00  0.00           H  
ATOM   1150 HG12 VAL A  75      41.969  95.993  95.269  1.00  0.00           H  
ATOM   1151 HG13 VAL A  75      41.764  94.510  94.545  1.00  0.00           H  
ATOM   1152 HG21 VAL A  75      40.362  97.033  96.619  1.00  0.00           H  
ATOM   1153 HG22 VAL A  75      38.863  96.683  95.642  1.00  0.00           H  
ATOM   1154 HG23 VAL A  75      38.981  96.297  97.354  1.00  0.00           H  
ATOM   1155  N   GLU A  76      40.134  91.674  95.528  1.00  0.00           N  
ATOM   1156  CA  GLU A  76      40.749  90.400  95.016  1.00  0.00           C  
ATOM   1157  C   GLU A  76      39.757  89.522  94.221  1.00  0.00           C  
ATOM   1158  O   GLU A  76      40.142  88.882  93.248  1.00  0.00           O  
ATOM   1159  CB  GLU A  76      41.388  89.615  96.147  1.00  0.00           C  
ATOM   1160  CG  GLU A  76      42.488  90.353  96.847  1.00  0.00           C  
ATOM   1161  CD  GLU A  76      43.858  90.321  96.105  1.00  0.00           C  
ATOM   1162  OE1 GLU A  76      44.887  90.615  96.763  1.00  0.00           O  
ATOM   1163  OE2 GLU A  76      43.892  90.167  94.842  1.00  0.00           O1-
ATOM   1164  H   GLU A  76      39.904  91.602  96.509  1.00  0.00           H  
ATOM   1165  HA  GLU A  76      41.530  90.617  94.287  1.00  0.00           H  
ATOM   1166  HB2 GLU A  76      40.589  89.422  96.861  1.00  0.00           H  
ATOM   1167  HB3 GLU A  76      41.692  88.621  95.819  1.00  0.00           H  
ATOM   1168  HG2 GLU A  76      42.223  91.386  97.071  1.00  0.00           H  
ATOM   1169  HG3 GLU A  76      42.619  89.773  97.760  1.00  0.00           H  
ATOM   1170  N   GLU A  77      38.472  89.573  94.642  1.00  0.00           N  
ATOM   1171  CA  GLU A  77      37.486  89.090  93.662  1.00  0.00           C  
ATOM   1172  C   GLU A  77      37.113  90.173  92.551  1.00  0.00           C  
ATOM   1173  O   GLU A  77      36.571  89.888  91.538  1.00  0.00           O  
ATOM   1174  CB  GLU A  77      36.188  88.801  94.463  1.00  0.00           C  
ATOM   1175  CG  GLU A  77      36.301  87.825  95.632  1.00  0.00           C  
ATOM   1176  CD  GLU A  77      36.571  86.408  95.164  1.00  0.00           C  
ATOM   1177  OE1 GLU A  77      37.414  85.728  95.774  1.00  0.00           O  
ATOM   1178  OE2 GLU A  77      35.938  85.937  94.234  1.00  0.00           O1-
ATOM   1179  H   GLU A  77      38.228  90.156  95.431  1.00  0.00           H  
ATOM   1180  HA  GLU A  77      37.857  88.241  93.086  1.00  0.00           H  
ATOM   1181  HB2 GLU A  77      35.705  89.690  94.869  1.00  0.00           H  
ATOM   1182  HB3 GLU A  77      35.402  88.440  93.801  1.00  0.00           H  
ATOM   1183  HG2 GLU A  77      36.995  88.158  96.404  1.00  0.00           H  
ATOM   1184  HG3 GLU A  77      35.283  87.919  96.007  1.00  0.00           H  
ATOM   1185  N   GLY A  78      37.550  91.458  92.717  1.00  0.00           N  
ATOM   1186  CA  GLY A  78      37.404  92.572  91.774  1.00  0.00           C  
ATOM   1187  C   GLY A  78      35.992  93.269  91.668  1.00  0.00           C  
ATOM   1188  O   GLY A  78      35.698  93.844  90.644  1.00  0.00           O  
ATOM   1189  H   GLY A  78      38.095  91.572  93.559  1.00  0.00           H  
ATOM   1190  HA2 GLY A  78      38.101  93.317  92.156  1.00  0.00           H  
ATOM   1191  HA3 GLY A  78      37.761  92.220  90.806  1.00  0.00           H  
ATOM   1192  N   PHE A  79      35.206  93.324  92.709  1.00  0.00           N  
ATOM   1193  CA  PHE A  79      34.015  94.178  92.747  1.00  0.00           C  
ATOM   1194  C   PHE A  79      34.450  95.777  92.810  1.00  0.00           C  
ATOM   1195  O   PHE A  79      35.566  95.951  93.245  1.00  0.00           O  
ATOM   1196  CB  PHE A  79      33.098  93.975  93.994  1.00  0.00           C  
ATOM   1197  CG  PHE A  79      32.363  92.593  94.023  1.00  0.00           C  
ATOM   1198  CD1 PHE A  79      33.126  91.464  94.279  1.00  0.00           C  
ATOM   1199  CD2 PHE A  79      31.053  92.467  93.638  1.00  0.00           C  
ATOM   1200  CE1 PHE A  79      32.561  90.179  94.165  1.00  0.00           C  
ATOM   1201  CE2 PHE A  79      30.410  91.214  93.693  1.00  0.00           C  
ATOM   1202  CZ  PHE A  79      31.245  90.036  93.831  1.00  0.00           C  
ATOM   1203  H   PHE A  79      35.485  92.977  93.615  1.00  0.00           H  
ATOM   1204  HA  PHE A  79      33.431  94.110  91.829  1.00  0.00           H  
ATOM   1205  HB2 PHE A  79      33.718  94.076  94.885  1.00  0.00           H  
ATOM   1206  HB3 PHE A  79      32.283  94.697  94.043  1.00  0.00           H  
ATOM   1207  HD1 PHE A  79      34.166  91.634  94.516  1.00  0.00           H  
ATOM   1208  HD2 PHE A  79      30.403  93.292  93.390  1.00  0.00           H  
ATOM   1209  HE1 PHE A  79      33.119  89.290  94.422  1.00  0.00           H  
ATOM   1210  HE2 PHE A  79      29.364  91.149  93.435  1.00  0.00           H  
ATOM   1211  HZ  PHE A  79      30.706  89.108  93.713  1.00  0.00           H  
ATOM   1212  N   SER A  80      33.582  96.751  92.355  1.00  0.00           N  
ATOM   1213  CA  SER A  80      33.978  98.195  92.422  1.00  0.00           C  
ATOM   1214  C   SER A  80      34.009  98.640  93.913  1.00  0.00           C  
ATOM   1215  O   SER A  80      32.964  99.014  94.409  1.00  0.00           O  
ATOM   1216  CB  SER A  80      33.167  99.124  91.456  1.00  0.00           C  
ATOM   1217  OG  SER A  80      33.497 100.458  91.551  1.00  0.00           O  
ATOM   1218  H   SER A  80      32.669  96.568  91.963  1.00  0.00           H  
ATOM   1219  HA  SER A  80      35.024  98.173  92.115  1.00  0.00           H  
ATOM   1220  HB2 SER A  80      33.080  98.820  90.413  1.00  0.00           H  
ATOM   1221  HB3 SER A  80      32.166  99.074  91.887  1.00  0.00           H  
ATOM   1222  HG  SER A  80      34.299 100.577  91.036  1.00  0.00           H  
ATOM   1223  N   VAL A  81      35.201  98.513  94.584  1.00  0.00           N  
ATOM   1224  CA  VAL A  81      35.257  98.854  96.013  1.00  0.00           C  
ATOM   1225  C   VAL A  81      35.621 100.254  96.251  1.00  0.00           C  
ATOM   1226  O   VAL A  81      36.618 100.746  95.662  1.00  0.00           O  
ATOM   1227  CB  VAL A  81      36.286  97.889  96.656  1.00  0.00           C  
ATOM   1228  CG1 VAL A  81      36.555  98.262  98.069  1.00  0.00           C  
ATOM   1229  CG2 VAL A  81      35.904  96.447  96.677  1.00  0.00           C  
ATOM   1230  H   VAL A  81      36.044  98.184  94.136  1.00  0.00           H  
ATOM   1231  HA  VAL A  81      34.251  98.660  96.386  1.00  0.00           H  
ATOM   1232  HB  VAL A  81      37.222  97.988  96.105  1.00  0.00           H  
ATOM   1233 HG11 VAL A  81      35.663  98.288  98.697  1.00  0.00           H  
ATOM   1234 HG12 VAL A  81      37.279  97.535  98.437  1.00  0.00           H  
ATOM   1235 HG13 VAL A  81      37.091  99.202  98.188  1.00  0.00           H  
ATOM   1236 HG21 VAL A  81      34.929  96.294  97.140  1.00  0.00           H  
ATOM   1237 HG22 VAL A  81      35.846  96.005  95.683  1.00  0.00           H  
ATOM   1238 HG23 VAL A  81      36.706  95.886  97.157  1.00  0.00           H  
ATOM   1239  N   THR A  82      34.891 100.996  97.077  1.00  0.00           N  
ATOM   1240  CA  THR A  82      35.335 102.167  97.773  1.00  0.00           C  
ATOM   1241  C   THR A  82      35.426 101.961  99.287  1.00  0.00           C  
ATOM   1242  O   THR A  82      34.762 101.106  99.792  1.00  0.00           O  
ATOM   1243  CB  THR A  82      34.528 103.407  97.414  1.00  0.00           C  
ATOM   1244  CG2 THR A  82      34.038 103.460  95.926  1.00  0.00           C  
ATOM   1245  OG1 THR A  82      33.312 103.412  98.120  1.00  0.00           O  
ATOM   1246  H   THR A  82      33.974 100.614  97.252  1.00  0.00           H  
ATOM   1247  HA  THR A  82      36.385 102.292  97.506  1.00  0.00           H  
ATOM   1248  HB  THR A  82      35.146 104.257  97.706  1.00  0.00           H  
ATOM   1249  HG1 THR A  82      32.934 102.563  97.880  1.00  0.00           H  
ATOM   1250 HG21 THR A  82      33.652 104.460  95.733  1.00  0.00           H  
ATOM   1251 HG22 THR A  82      34.905 103.293  95.285  1.00  0.00           H  
ATOM   1252 HG23 THR A  82      33.275 102.711  95.715  1.00  0.00           H  
ATOM   1253  N   SER A  83      36.196 102.805 100.057  1.00  0.00           N  
ATOM   1254  CA  SER A  83      36.456 102.651 101.464  1.00  0.00           C  
ATOM   1255  C   SER A  83      36.634 103.967 102.235  1.00  0.00           C  
ATOM   1256  O   SER A  83      37.399 104.824 101.832  1.00  0.00           O  
ATOM   1257  CB  SER A  83      37.731 101.818 101.643  1.00  0.00           C  
ATOM   1258  OG  SER A  83      37.660 100.630 101.009  1.00  0.00           O  
ATOM   1259  H   SER A  83      36.682 103.566  99.605  1.00  0.00           H  
ATOM   1260  HA  SER A  83      35.578 102.160 101.886  1.00  0.00           H  
ATOM   1261  HB2 SER A  83      38.629 102.276 101.228  1.00  0.00           H  
ATOM   1262  HB3 SER A  83      37.837 101.559 102.696  1.00  0.00           H  
ATOM   1263  HG  SER A  83      37.395  99.932 101.613  1.00  0.00           H  
ATOM   1264  N   VAL A  84      36.176 104.058 103.500  1.00  0.00           N  
ATOM   1265  CA  VAL A  84      36.336 105.193 104.407  1.00  0.00           C  
ATOM   1266  C   VAL A  84      36.604 104.638 105.822  1.00  0.00           C  
ATOM   1267  O   VAL A  84      36.258 103.497 106.081  1.00  0.00           O  
ATOM   1268  CB  VAL A  84      35.212 106.209 104.355  1.00  0.00           C  
ATOM   1269  CG1 VAL A  84      35.028 106.828 102.918  1.00  0.00           C  
ATOM   1270  CG2 VAL A  84      33.841 105.657 104.948  1.00  0.00           C  
ATOM   1271  H   VAL A  84      35.681 103.255 103.863  1.00  0.00           H  
ATOM   1272  HA  VAL A  84      37.260 105.721 104.169  1.00  0.00           H  
ATOM   1273  HB  VAL A  84      35.470 107.021 105.035  1.00  0.00           H  
ATOM   1274 HG11 VAL A  84      34.366 106.186 102.336  1.00  0.00           H  
ATOM   1275 HG12 VAL A  84      34.551 107.804 103.014  1.00  0.00           H  
ATOM   1276 HG13 VAL A  84      36.017 106.924 102.471  1.00  0.00           H  
ATOM   1277 HG21 VAL A  84      34.088 104.949 105.740  1.00  0.00           H  
ATOM   1278 HG22 VAL A  84      33.271 106.453 105.427  1.00  0.00           H  
ATOM   1279 HG23 VAL A  84      33.297 105.111 104.178  1.00  0.00           H  
ATOM   1280  N   ASP A  85      37.186 105.447 106.737  1.00  0.00           N  
ATOM   1281  CA  ASP A  85      37.160 105.369 108.175  1.00  0.00           C  
ATOM   1282  C   ASP A  85      37.501 106.736 108.792  1.00  0.00           C  
ATOM   1283  O   ASP A  85      37.998 107.656 108.051  1.00  0.00           O  
ATOM   1284  CB  ASP A  85      38.342 104.401 108.437  1.00  0.00           C  
ATOM   1285  CG  ASP A  85      38.317 103.747 109.771  1.00  0.00           C  
ATOM   1286  OD1 ASP A  85      38.081 102.526 109.772  1.00  0.00           O  
ATOM   1287  OD2 ASP A  85      38.479 104.452 110.760  1.00  0.00           O1-
ATOM   1288  H   ASP A  85      37.519 106.343 106.413  1.00  0.00           H  
ATOM   1289  HA  ASP A  85      36.219 104.946 108.527  1.00  0.00           H  
ATOM   1290  HB2 ASP A  85      38.365 103.570 107.733  1.00  0.00           H  
ATOM   1291  HB3 ASP A  85      39.332 104.851 108.510  1.00  0.00           H  
ATOM   1292  N   ALA A  86      37.239 106.939 110.062  1.00  0.00           N  
ATOM   1293  CA  ALA A  86      37.615 108.129 110.837  1.00  0.00           C  
ATOM   1294  C   ALA A  86      39.108 108.177 111.101  1.00  0.00           C  
ATOM   1295  O   ALA A  86      39.735 109.264 111.093  1.00  0.00           O  
ATOM   1296  CB  ALA A  86      36.859 108.234 112.143  1.00  0.00           C  
ATOM   1297  H   ALA A  86      36.876 106.115 110.519  1.00  0.00           H  
ATOM   1298  HA  ALA A  86      37.337 108.923 110.144  1.00  0.00           H  
ATOM   1299  HB1 ALA A  86      36.906 107.315 112.730  1.00  0.00           H  
ATOM   1300  HB2 ALA A  86      37.194 109.149 112.630  1.00  0.00           H  
ATOM   1301  HB3 ALA A  86      35.839 108.363 111.779  1.00  0.00           H  
ATOM   1302  N   SER A  87      39.697 106.999 111.471  1.00  0.00           N  
ATOM   1303  CA  SER A  87      41.113 106.917 111.892  1.00  0.00           C  
ATOM   1304  C   SER A  87      42.024 106.978 110.754  1.00  0.00           C  
ATOM   1305  O   SER A  87      42.239 105.955 110.067  1.00  0.00           O  
ATOM   1306  CB  SER A  87      41.377 105.698 112.762  1.00  0.00           C  
ATOM   1307  OG  SER A  87      42.665 105.915 113.211  1.00  0.00           O  
ATOM   1308  H   SER A  87      39.198 106.122 111.419  1.00  0.00           H  
ATOM   1309  HA  SER A  87      41.286 107.812 112.489  1.00  0.00           H  
ATOM   1310  HB2 SER A  87      40.621 105.710 113.548  1.00  0.00           H  
ATOM   1311  HB3 SER A  87      41.325 104.764 112.205  1.00  0.00           H  
ATOM   1312  HG  SER A  87      42.569 106.557 113.919  1.00  0.00           H  
ATOM   1313  N   ASP A  88      42.711 108.106 110.609  1.00  0.00           N  
ATOM   1314  CA  ASP A  88      43.881 108.275 109.650  1.00  0.00           C  
ATOM   1315  C   ASP A  88      44.923 107.255 109.941  1.00  0.00           C  
ATOM   1316  O   ASP A  88      45.534 106.775 109.036  1.00  0.00           O  
ATOM   1317  CB  ASP A  88      44.445 109.672 109.759  1.00  0.00           C  
ATOM   1318  CG  ASP A  88      45.166 110.169 111.050  1.00  0.00           C  
ATOM   1319  OD1 ASP A  88      45.888 111.201 111.086  1.00  0.00           O  
ATOM   1320  OD2 ASP A  88      45.008 109.547 112.102  1.00  0.00           O1-
ATOM   1321  H   ASP A  88      42.481 108.894 111.198  1.00  0.00           H  
ATOM   1322  HA  ASP A  88      43.510 108.028 108.656  1.00  0.00           H  
ATOM   1323  HB2 ASP A  88      45.236 109.561 109.017  1.00  0.00           H  
ATOM   1324  HB3 ASP A  88      43.814 110.502 109.444  1.00  0.00           H  
ATOM   1325  N   LYS A  89      45.229 106.916 111.215  1.00  0.00           N  
ATOM   1326  CA  LYS A  89      46.310 105.996 111.674  1.00  0.00           C  
ATOM   1327  C   LYS A  89      45.964 104.529 111.388  1.00  0.00           C  
ATOM   1328  O   LYS A  89      46.850 103.700 111.480  1.00  0.00           O  
ATOM   1329  CB  LYS A  89      46.513 106.050 113.187  1.00  0.00           C  
ATOM   1330  CG  LYS A  89      46.885 107.440 113.777  1.00  0.00           C  
ATOM   1331  CD  LYS A  89      47.865 108.246 112.963  1.00  0.00           C  
ATOM   1332  CE  LYS A  89      48.130 109.603 113.731  1.00  0.00           C  
ATOM   1333  NZ  LYS A  89      46.900 110.488 113.832  1.00  0.00           N1+
ATOM   1334  H   LYS A  89      44.723 107.526 111.841  1.00  0.00           H  
ATOM   1335  HA  LYS A  89      47.149 106.196 111.007  1.00  0.00           H  
ATOM   1336  HB2 LYS A  89      45.610 105.705 113.691  1.00  0.00           H  
ATOM   1337  HB3 LYS A  89      47.254 105.309 113.485  1.00  0.00           H  
ATOM   1338  HG2 LYS A  89      45.981 108.014 113.979  1.00  0.00           H  
ATOM   1339  HG3 LYS A  89      47.242 107.276 114.794  1.00  0.00           H  
ATOM   1340  HD2 LYS A  89      48.768 107.675 112.750  1.00  0.00           H  
ATOM   1341  HD3 LYS A  89      47.445 108.489 111.987  1.00  0.00           H  
ATOM   1342  HE2 LYS A  89      48.405 109.303 114.742  1.00  0.00           H  
ATOM   1343  HE3 LYS A  89      48.864 110.201 113.191  1.00  0.00           H  
ATOM   1344  HZ1 LYS A  89      46.696 110.755 112.879  1.00  0.00           H  
ATOM   1345  HZ2 LYS A  89      46.092 109.974 114.152  1.00  0.00           H  
ATOM   1346  HZ3 LYS A  89      47.067 111.306 114.400  1.00  0.00           H  
ATOM   1347  N   MET A  90      44.659 104.239 111.233  1.00  0.00           N  
ATOM   1348  CA  MET A  90      44.189 102.898 110.835  1.00  0.00           C  
ATOM   1349  C   MET A  90      44.127 102.847 109.299  1.00  0.00           C  
ATOM   1350  O   MET A  90      44.562 101.843 108.707  1.00  0.00           O  
ATOM   1351  CB  MET A  90      42.814 102.425 111.363  1.00  0.00           C  
ATOM   1352  CG  MET A  90      42.705 102.374 112.880  1.00  0.00           C  
ATOM   1353  SD  MET A  90      43.595 101.070 113.678  1.00  0.00           S  
ATOM   1354  CE  MET A  90      42.437  99.701 113.606  1.00  0.00           C  
ATOM   1355  H   MET A  90      44.102 105.079 111.297  1.00  0.00           H  
ATOM   1356  HA  MET A  90      44.989 102.227 111.148  1.00  0.00           H  
ATOM   1357  HB2 MET A  90      41.975 103.034 111.025  1.00  0.00           H  
ATOM   1358  HB3 MET A  90      42.713 101.446 110.894  1.00  0.00           H  
ATOM   1359  HG2 MET A  90      43.162 103.317 113.183  1.00  0.00           H  
ATOM   1360  HG3 MET A  90      41.628 102.370 113.050  1.00  0.00           H  
ATOM   1361  HE1 MET A  90      41.545  99.936 114.188  1.00  0.00           H  
ATOM   1362  HE2 MET A  90      42.038  99.486 112.615  1.00  0.00           H  
ATOM   1363  HE3 MET A  90      42.917  98.765 113.894  1.00  0.00           H  
ATOM   1364  N   LEU A  91      43.581 103.889 108.686  1.00  0.00           N  
ATOM   1365  CA  LEU A  91      43.332 103.978 107.232  1.00  0.00           C  
ATOM   1366  C   LEU A  91      44.674 103.894 106.506  1.00  0.00           C  
ATOM   1367  O   LEU A  91      44.713 103.169 105.522  1.00  0.00           O  
ATOM   1368  CB  LEU A  91      42.428 105.218 106.975  1.00  0.00           C  
ATOM   1369  CG  LEU A  91      41.899 105.248 105.500  1.00  0.00           C  
ATOM   1370  CD1 LEU A  91      40.759 104.235 105.459  1.00  0.00           C  
ATOM   1371  CD2 LEU A  91      41.581 106.668 105.118  1.00  0.00           C  
ATOM   1372  H   LEU A  91      43.472 104.740 109.221  1.00  0.00           H  
ATOM   1373  HA  LEU A  91      42.785 103.051 107.061  1.00  0.00           H  
ATOM   1374  HB2 LEU A  91      41.580 105.161 107.659  1.00  0.00           H  
ATOM   1375  HB3 LEU A  91      42.947 106.149 107.204  1.00  0.00           H  
ATOM   1376  HG  LEU A  91      42.724 104.961 104.850  1.00  0.00           H  
ATOM   1377 HD11 LEU A  91      40.964 103.248 105.873  1.00  0.00           H  
ATOM   1378 HD12 LEU A  91      39.896 104.730 105.903  1.00  0.00           H  
ATOM   1379 HD13 LEU A  91      40.656 103.909 104.424  1.00  0.00           H  
ATOM   1380 HD21 LEU A  91      40.938 106.540 104.247  1.00  0.00           H  
ATOM   1381 HD22 LEU A  91      41.039 107.044 105.985  1.00  0.00           H  
ATOM   1382 HD23 LEU A  91      42.486 107.252 104.955  1.00  0.00           H  
ATOM   1383  N   LYS A  92      45.709 104.481 107.058  1.00  0.00           N  
ATOM   1384  CA  LYS A  92      47.117 104.438 106.653  1.00  0.00           C  
ATOM   1385  C   LYS A  92      47.609 103.067 106.086  1.00  0.00           C  
ATOM   1386  O   LYS A  92      48.346 103.027 105.128  1.00  0.00           O  
ATOM   1387  CB  LYS A  92      47.967 104.659 107.913  1.00  0.00           C  
ATOM   1388  CG  LYS A  92      49.497 104.859 107.758  1.00  0.00           C  
ATOM   1389  CD  LYS A  92      50.134 105.007 109.115  1.00  0.00           C  
ATOM   1390  CE  LYS A  92      51.588 105.408 108.953  1.00  0.00           C  
ATOM   1391  NZ  LYS A  92      52.218 106.026 110.153  1.00  0.00           N1+
ATOM   1392  H   LYS A  92      45.561 105.054 107.876  1.00  0.00           H  
ATOM   1393  HA  LYS A  92      47.308 105.298 106.011  1.00  0.00           H  
ATOM   1394  HB2 LYS A  92      47.697 105.653 108.271  1.00  0.00           H  
ATOM   1395  HB3 LYS A  92      47.648 103.928 108.655  1.00  0.00           H  
ATOM   1396  HG2 LYS A  92      49.858 104.027 107.154  1.00  0.00           H  
ATOM   1397  HG3 LYS A  92      49.662 105.786 107.208  1.00  0.00           H  
ATOM   1398  HD2 LYS A  92      49.695 105.767 109.761  1.00  0.00           H  
ATOM   1399  HD3 LYS A  92      50.075 104.080 109.685  1.00  0.00           H  
ATOM   1400  HE2 LYS A  92      52.183 104.525 108.719  1.00  0.00           H  
ATOM   1401  HE3 LYS A  92      51.713 106.040 108.074  1.00  0.00           H  
ATOM   1402  HZ1 LYS A  92      53.192 106.246 109.996  1.00  0.00           H  
ATOM   1403  HZ2 LYS A  92      51.852 106.924 110.435  1.00  0.00           H  
ATOM   1404  HZ3 LYS A  92      52.122 105.428 110.961  1.00  0.00           H  
ATOM   1405  N   TYR A  93      47.132 101.935 106.658  1.00  0.00           N  
ATOM   1406  CA  TYR A  93      47.576 100.619 106.136  1.00  0.00           C  
ATOM   1407  C   TYR A  93      46.680 100.047 104.995  1.00  0.00           C  
ATOM   1408  O   TYR A  93      47.257  99.281 104.110  1.00  0.00           O  
ATOM   1409  CB  TYR A  93      47.526  99.708 107.325  1.00  0.00           C  
ATOM   1410  CG  TYR A  93      48.391 100.147 108.492  1.00  0.00           C  
ATOM   1411  CD1 TYR A  93      49.798  99.965 108.425  1.00  0.00           C  
ATOM   1412  CD2 TYR A  93      47.825 100.693 109.661  1.00  0.00           C  
ATOM   1413  CE1 TYR A  93      50.624 100.256 109.502  1.00  0.00           C  
ATOM   1414  CE2 TYR A  93      48.678 101.157 110.646  1.00  0.00           C  
ATOM   1415  CZ  TYR A  93      50.091 100.871 110.648  1.00  0.00           C  
ATOM   1416  OH  TYR A  93      50.952 101.257 111.690  1.00  0.00           O  
ATOM   1417  H   TYR A  93      46.409 101.915 107.361  1.00  0.00           H  
ATOM   1418  HA  TYR A  93      48.611 100.624 105.793  1.00  0.00           H  
ATOM   1419  HB2 TYR A  93      46.522  99.647 107.745  1.00  0.00           H  
ATOM   1420  HB3 TYR A  93      47.747  98.677 107.049  1.00  0.00           H  
ATOM   1421  HD1 TYR A  93      50.233  99.769 107.456  1.00  0.00           H  
ATOM   1422  HD2 TYR A  93      46.765 100.898 109.680  1.00  0.00           H  
ATOM   1423  HE1 TYR A  93      51.698 100.241 109.396  1.00  0.00           H  
ATOM   1424  HE2 TYR A  93      48.315 101.677 111.520  1.00  0.00           H  
ATOM   1425  HH  TYR A  93      50.424 101.687 112.366  1.00  0.00           H  
ATOM   1426  N   ALA A  94      45.396 100.482 104.813  1.00  0.00           N  
ATOM   1427  CA  ALA A  94      44.644 100.378 103.546  1.00  0.00           C  
ATOM   1428  C   ALA A  94      45.362 101.115 102.425  1.00  0.00           C  
ATOM   1429  O   ALA A  94      45.781 100.493 101.462  1.00  0.00           O  
ATOM   1430  CB  ALA A  94      43.217 100.861 103.787  1.00  0.00           C  
ATOM   1431  H   ALA A  94      45.119 101.213 105.451  1.00  0.00           H  
ATOM   1432  HA  ALA A  94      44.733  99.321 103.295  1.00  0.00           H  
ATOM   1433  HB1 ALA A  94      43.008 100.405 104.754  1.00  0.00           H  
ATOM   1434  HB2 ALA A  94      43.155 101.944 103.684  1.00  0.00           H  
ATOM   1435  HB3 ALA A  94      42.573 100.552 102.964  1.00  0.00           H  
ATOM   1436  N   LEU A  95      45.632 102.411 102.608  1.00  0.00           N  
ATOM   1437  CA  LEU A  95      46.424 103.307 101.671  1.00  0.00           C  
ATOM   1438  C   LEU A  95      47.817 102.741 101.251  1.00  0.00           C  
ATOM   1439  O   LEU A  95      48.245 102.836 100.133  1.00  0.00           O  
ATOM   1440  CB  LEU A  95      46.621 104.644 102.321  1.00  0.00           C  
ATOM   1441  CG  LEU A  95      45.333 105.466 102.531  1.00  0.00           C  
ATOM   1442  CD1 LEU A  95      45.524 106.751 103.410  1.00  0.00           C  
ATOM   1443  CD2 LEU A  95      44.671 105.845 101.184  1.00  0.00           C  
ATOM   1444  H   LEU A  95      45.291 102.848 103.452  1.00  0.00           H  
ATOM   1445  HA  LEU A  95      45.940 103.512 100.716  1.00  0.00           H  
ATOM   1446  HB2 LEU A  95      47.257 104.624 103.207  1.00  0.00           H  
ATOM   1447  HB3 LEU A  95      47.154 105.287 101.620  1.00  0.00           H  
ATOM   1448  HG  LEU A  95      44.643 104.849 103.104  1.00  0.00           H  
ATOM   1449 HD11 LEU A  95      44.561 107.241 103.555  1.00  0.00           H  
ATOM   1450 HD12 LEU A  95      45.939 106.512 104.389  1.00  0.00           H  
ATOM   1451 HD13 LEU A  95      46.101 107.488 102.851  1.00  0.00           H  
ATOM   1452 HD21 LEU A  95      44.248 104.950 100.729  1.00  0.00           H  
ATOM   1453 HD22 LEU A  95      43.829 106.482 101.454  1.00  0.00           H  
ATOM   1454 HD23 LEU A  95      45.279 106.392 100.463  1.00  0.00           H  
ATOM   1455  N   LYS A  96      48.477 102.124 102.173  1.00  0.00           N  
ATOM   1456  CA  LYS A  96      49.767 101.528 101.855  1.00  0.00           C  
ATOM   1457  C   LYS A  96      49.664 100.166 101.090  1.00  0.00           C  
ATOM   1458  O   LYS A  96      50.440 100.039 100.117  1.00  0.00           O  
ATOM   1459  CB  LYS A  96      50.720 101.371 103.092  1.00  0.00           C  
ATOM   1460  CG  LYS A  96      52.210 101.146 102.710  1.00  0.00           C  
ATOM   1461  CD  LYS A  96      53.095 101.411 103.949  1.00  0.00           C  
ATOM   1462  CE  LYS A  96      53.060 102.838 104.600  1.00  0.00           C  
ATOM   1463  NZ  LYS A  96      53.412 103.955 103.634  1.00  0.00           N1+
ATOM   1464  H   LYS A  96      48.062 102.001 103.085  1.00  0.00           H  
ATOM   1465  HA  LYS A  96      50.305 102.228 101.215  1.00  0.00           H  
ATOM   1466  HB2 LYS A  96      50.682 102.324 103.619  1.00  0.00           H  
ATOM   1467  HB3 LYS A  96      50.417 100.513 103.691  1.00  0.00           H  
ATOM   1468  HG2 LYS A  96      52.327 100.109 102.394  1.00  0.00           H  
ATOM   1469  HG3 LYS A  96      52.511 101.960 102.051  1.00  0.00           H  
ATOM   1470  HD2 LYS A  96      52.661 100.851 104.777  1.00  0.00           H  
ATOM   1471  HD3 LYS A  96      54.085 101.066 103.649  1.00  0.00           H  
ATOM   1472  HE2 LYS A  96      52.054 103.106 104.925  1.00  0.00           H  
ATOM   1473  HE3 LYS A  96      53.810 102.807 105.389  1.00  0.00           H  
ATOM   1474  HZ1 LYS A  96      53.373 104.770 104.228  1.00  0.00           H  
ATOM   1475  HZ2 LYS A  96      54.331 103.823 103.237  1.00  0.00           H  
ATOM   1476  HZ3 LYS A  96      52.768 104.164 102.884  1.00  0.00           H  
ATOM   1477  N   GLU A  97      48.707  99.375 101.386  1.00  0.00           N  
ATOM   1478  CA  GLU A  97      48.399  98.203 100.560  1.00  0.00           C  
ATOM   1479  C   GLU A  97      48.071  98.633  99.092  1.00  0.00           C  
ATOM   1480  O   GLU A  97      48.679  98.172  98.161  1.00  0.00           O  
ATOM   1481  CB  GLU A  97      47.301  97.393 101.289  1.00  0.00           C  
ATOM   1482  CG  GLU A  97      46.726  96.204 100.496  1.00  0.00           C  
ATOM   1483  CD  GLU A  97      47.646  94.966 100.396  1.00  0.00           C  
ATOM   1484  OE1 GLU A  97      47.448  94.216  99.393  1.00  0.00           O  
ATOM   1485  OE2 GLU A  97      48.583  94.928 101.243  1.00  0.00           O1-
ATOM   1486  H   GLU A  97      48.095  99.576 102.163  1.00  0.00           H  
ATOM   1487  HA  GLU A  97      49.338  97.654 100.491  1.00  0.00           H  
ATOM   1488  HB2 GLU A  97      47.642  97.023 102.256  1.00  0.00           H  
ATOM   1489  HB3 GLU A  97      46.509  98.094 101.552  1.00  0.00           H  
ATOM   1490  HG2 GLU A  97      45.837  95.844 101.014  1.00  0.00           H  
ATOM   1491  HG3 GLU A  97      46.299  96.563  99.559  1.00  0.00           H  
ATOM   1492  N   ARG A  98      47.211  99.663  99.006  1.00  0.00           N  
ATOM   1493  CA  ARG A  98      46.846 100.106  97.635  1.00  0.00           C  
ATOM   1494  C   ARG A  98      48.027 100.619  96.864  1.00  0.00           C  
ATOM   1495  O   ARG A  98      47.999 100.534  95.617  1.00  0.00           O  
ATOM   1496  CB  ARG A  98      45.853 101.220  97.682  1.00  0.00           C  
ATOM   1497  CG  ARG A  98      45.293 101.671  96.305  1.00  0.00           C  
ATOM   1498  CD  ARG A  98      44.139 102.684  96.414  1.00  0.00           C  
ATOM   1499  NE  ARG A  98      44.607 103.921  97.001  1.00  0.00           N  
ATOM   1500  CZ  ARG A  98      43.974 105.105  96.971  1.00  0.00           C  
ATOM   1501  NH1 ARG A  98      42.868 105.253  96.374  1.00  0.00           N1+
ATOM   1502  NH2 ARG A  98      44.499 106.149  97.604  1.00  0.00           N  
ATOM   1503  H   ARG A  98      46.891 100.133  99.841  1.00  0.00           H  
ATOM   1504  HA  ARG A  98      46.494  99.303  96.988  1.00  0.00           H  
ATOM   1505  HB2 ARG A  98      44.955 100.885  98.202  1.00  0.00           H  
ATOM   1506  HB3 ARG A  98      46.311 102.058  98.208  1.00  0.00           H  
ATOM   1507  HG2 ARG A  98      46.048 102.059  95.621  1.00  0.00           H  
ATOM   1508  HG3 ARG A  98      44.824 100.763  95.924  1.00  0.00           H  
ATOM   1509  HD2 ARG A  98      43.715 102.741  95.411  1.00  0.00           H  
ATOM   1510  HD3 ARG A  98      43.411 102.175  97.045  1.00  0.00           H  
ATOM   1511  HE  ARG A  98      45.576 104.079  97.236  1.00  0.00           H  
ATOM   1512 HH11 ARG A  98      42.473 104.600  95.713  1.00  0.00           H  
ATOM   1513 HH12 ARG A  98      42.469 106.181  96.384  1.00  0.00           H  
ATOM   1514 HH21 ARG A  98      45.415 106.150  98.030  1.00  0.00           H  
ATOM   1515 HH22 ARG A  98      43.962 107.004  97.642  1.00  0.00           H  
ATOM   1516  N   TRP A  99      49.073 101.148  97.521  1.00  0.00           N  
ATOM   1517  CA  TRP A  99      50.233 101.652  96.825  1.00  0.00           C  
ATOM   1518  C   TRP A  99      51.413 100.737  96.700  1.00  0.00           C  
ATOM   1519  O   TRP A  99      52.240 100.893  95.773  1.00  0.00           O  
ATOM   1520  CB  TRP A  99      50.521 103.105  97.424  1.00  0.00           C  
ATOM   1521  CG  TRP A  99      51.402 104.001  96.663  1.00  0.00           C  
ATOM   1522  CD1 TRP A  99      52.627 104.492  97.006  1.00  0.00           C  
ATOM   1523  CD2 TRP A  99      50.898 104.708  95.427  1.00  0.00           C  
ATOM   1524  CE2 TRP A  99      52.008 105.522  95.016  1.00  0.00           C  
ATOM   1525  CE3 TRP A  99      49.623 104.885  94.788  1.00  0.00           C  
ATOM   1526  NE1 TRP A  99      53.035 105.247  95.882  1.00  0.00           N  
ATOM   1527  CZ2 TRP A  99      51.910 106.288  93.887  1.00  0.00           C  
ATOM   1528  CZ3 TRP A  99      49.510 105.743  93.685  1.00  0.00           C  
ATOM   1529  CH2 TRP A  99      50.665 106.525  93.303  1.00  0.00           C  
ATOM   1530  H   TRP A  99      49.129 101.129  98.530  1.00  0.00           H  
ATOM   1531  HA  TRP A  99      49.959 101.868  95.793  1.00  0.00           H  
ATOM   1532  HB2 TRP A  99      49.603 103.670  97.587  1.00  0.00           H  
ATOM   1533  HB3 TRP A  99      50.997 102.992  98.398  1.00  0.00           H  
ATOM   1534  HD1 TRP A  99      53.205 104.111  97.835  1.00  0.00           H  
ATOM   1535  HE1 TRP A  99      53.976 105.611  95.833  1.00  0.00           H  
ATOM   1536  HE3 TRP A  99      48.722 104.402  95.136  1.00  0.00           H  
ATOM   1537  HZ2 TRP A  99      52.705 106.873  93.451  1.00  0.00           H  
ATOM   1538  HZ3 TRP A  99      48.544 105.970  93.260  1.00  0.00           H  
ATOM   1539  HH2 TRP A  99      50.603 107.343  92.601  1.00  0.00           H  
ATOM   1540  N   ASN A 100      51.479  99.648  97.557  1.00  0.00           N  
ATOM   1541  CA  ASN A 100      52.441  98.595  97.398  1.00  0.00           C  
ATOM   1542  C   ASN A 100      52.187  97.807  96.105  1.00  0.00           C  
ATOM   1543  O   ASN A 100      52.994  96.927  95.744  1.00  0.00           O  
ATOM   1544  CB  ASN A 100      52.511  97.669  98.635  1.00  0.00           C  
ATOM   1545  CG  ASN A 100      53.270  98.321  99.786  1.00  0.00           C  
ATOM   1546  ND2 ASN A 100      53.187  97.718 100.994  1.00  0.00           N  
ATOM   1547  OD1 ASN A 100      54.056  99.214  99.644  1.00  0.00           O  
ATOM   1548  H   ASN A 100      50.963  99.521  98.415  1.00  0.00           H  
ATOM   1549  HA  ASN A 100      53.419  99.075  97.432  1.00  0.00           H  
ATOM   1550  HB2 ASN A 100      51.467  97.447  98.858  1.00  0.00           H  
ATOM   1551  HB3 ASN A 100      53.095  96.769  98.441  1.00  0.00           H  
ATOM   1552 HD21 ASN A 100      53.717  98.126 101.751  1.00  0.00           H  
ATOM   1553 HD22 ASN A 100      52.755  96.826 101.185  1.00  0.00           H  
ATOM   1554  N   ARG A 101      50.985  97.953  95.461  1.00  0.00           N  
ATOM   1555  CA  ARG A 101      50.448  97.191  94.292  1.00  0.00           C  
ATOM   1556  C   ARG A 101      49.697  98.053  93.287  1.00  0.00           C  
ATOM   1557  O   ARG A 101      48.957  97.539  92.492  1.00  0.00           O  
ATOM   1558  CB  ARG A 101      49.714  95.892  94.804  1.00  0.00           C  
ATOM   1559  CG  ARG A 101      48.296  96.264  95.366  1.00  0.00           C  
ATOM   1560  CD  ARG A 101      47.941  95.129  96.348  1.00  0.00           C  
ATOM   1561  NE  ARG A 101      47.665  93.836  95.636  1.00  0.00           N  
ATOM   1562  CZ  ARG A 101      47.125  92.684  95.987  1.00  0.00           C  
ATOM   1563  NH1 ARG A 101      46.749  92.552  97.226  1.00  0.00           N1+
ATOM   1564  NH2 ARG A 101      46.827  91.780  95.109  1.00  0.00           N  
ATOM   1565  H   ARG A 101      50.354  98.562  95.962  1.00  0.00           H  
ATOM   1566  HA  ARG A 101      51.357  96.779  93.854  1.00  0.00           H  
ATOM   1567  HB2 ARG A 101      49.503  95.184  94.002  1.00  0.00           H  
ATOM   1568  HB3 ARG A 101      50.307  95.371  95.556  1.00  0.00           H  
ATOM   1569  HG2 ARG A 101      48.329  97.175  95.964  1.00  0.00           H  
ATOM   1570  HG3 ARG A 101      47.531  96.299  94.591  1.00  0.00           H  
ATOM   1571  HD2 ARG A 101      48.657  94.874  97.129  1.00  0.00           H  
ATOM   1572  HD3 ARG A 101      47.045  95.361  96.924  1.00  0.00           H  
ATOM   1573  HE  ARG A 101      47.981  93.764  94.680  1.00  0.00           H  
ATOM   1574 HH11 ARG A 101      46.890  93.310  97.880  1.00  0.00           H  
ATOM   1575 HH12 ARG A 101      46.127  91.775  97.394  1.00  0.00           H  
ATOM   1576 HH21 ARG A 101      46.962  91.889  94.115  1.00  0.00           H  
ATOM   1577 HH22 ARG A 101      46.146  91.148  95.505  1.00  0.00           H  
ATOM   1578  N   ARG A 102      49.936  99.348  93.352  1.00  0.00           N  
ATOM   1579  CA  ARG A 102      49.243 100.385  92.512  1.00  0.00           C  
ATOM   1580  C   ARG A 102      49.087 100.156  90.967  1.00  0.00           C  
ATOM   1581  O   ARG A 102      48.184 100.744  90.407  1.00  0.00           O  
ATOM   1582  CB  ARG A 102      49.956 101.699  92.807  1.00  0.00           C  
ATOM   1583  CG  ARG A 102      51.308 101.822  92.016  1.00  0.00           C  
ATOM   1584  CD  ARG A 102      52.141 102.942  92.624  1.00  0.00           C  
ATOM   1585  NE  ARG A 102      53.096 102.540  93.643  1.00  0.00           N  
ATOM   1586  CZ  ARG A 102      54.322 102.953  93.819  1.00  0.00           C  
ATOM   1587  NH1 ARG A 102      55.056 103.615  92.971  1.00  0.00           N1+
ATOM   1588  NH2 ARG A 102      54.890 102.612  94.954  1.00  0.00           N  
ATOM   1589  H   ARG A 102      50.627  99.609  94.041  1.00  0.00           H  
ATOM   1590  HA  ARG A 102      48.269 100.528  92.979  1.00  0.00           H  
ATOM   1591  HB2 ARG A 102      49.333 102.558  92.555  1.00  0.00           H  
ATOM   1592  HB3 ARG A 102      50.184 101.826  93.866  1.00  0.00           H  
ATOM   1593  HG2 ARG A 102      51.905 100.911  92.066  1.00  0.00           H  
ATOM   1594  HG3 ARG A 102      51.145 101.965  90.947  1.00  0.00           H  
ATOM   1595  HD2 ARG A 102      52.645 103.411  91.779  1.00  0.00           H  
ATOM   1596  HD3 ARG A 102      51.413 103.648  93.024  1.00  0.00           H  
ATOM   1597  HE  ARG A 102      52.665 101.952  94.343  1.00  0.00           H  
ATOM   1598 HH11 ARG A 102      54.632 103.928  92.108  1.00  0.00           H  
ATOM   1599 HH12 ARG A 102      55.938 104.003  93.271  1.00  0.00           H  
ATOM   1600 HH21 ARG A 102      54.204 102.142  95.527  1.00  0.00           H  
ATOM   1601 HH22 ARG A 102      55.742 103.024  95.305  1.00  0.00           H  
ATOM   1602  N   LYS A 103      49.834  99.192  90.368  1.00  0.00           N  
ATOM   1603  CA  LYS A 103      49.701  98.714  89.049  1.00  0.00           C  
ATOM   1604  C   LYS A 103      48.875  97.427  88.862  1.00  0.00           C  
ATOM   1605  O   LYS A 103      48.611  97.052  87.719  1.00  0.00           O  
ATOM   1606  CB  LYS A 103      51.016  98.858  88.214  1.00  0.00           C  
ATOM   1607  CG  LYS A 103      51.762 100.200  88.350  1.00  0.00           C  
ATOM   1608  CD  LYS A 103      50.945 101.400  87.831  1.00  0.00           C  
ATOM   1609  CE  LYS A 103      51.969 102.579  87.836  1.00  0.00           C  
ATOM   1610  NZ  LYS A 103      51.260 103.817  87.497  1.00  0.00           N1+
ATOM   1611  H   LYS A 103      50.648  98.897  90.888  1.00  0.00           H  
ATOM   1612  HA  LYS A 103      49.028  99.452  88.612  1.00  0.00           H  
ATOM   1613  HB2 LYS A 103      51.689  98.048  88.495  1.00  0.00           H  
ATOM   1614  HB3 LYS A 103      50.784  98.580  87.186  1.00  0.00           H  
ATOM   1615  HG2 LYS A 103      52.107 100.322  89.376  1.00  0.00           H  
ATOM   1616  HG3 LYS A 103      52.605 100.128  87.661  1.00  0.00           H  
ATOM   1617  HD2 LYS A 103      50.540 101.227  86.834  1.00  0.00           H  
ATOM   1618  HD3 LYS A 103      50.236 101.616  88.631  1.00  0.00           H  
ATOM   1619  HE2 LYS A 103      52.483 102.612  88.797  1.00  0.00           H  
ATOM   1620  HE3 LYS A 103      52.815 102.417  87.168  1.00  0.00           H  
ATOM   1621  HZ1 LYS A 103      50.698 104.081  88.293  1.00  0.00           H  
ATOM   1622  HZ2 LYS A 103      51.897 104.553  87.229  1.00  0.00           H  
ATOM   1623  HZ3 LYS A 103      50.738 103.784  86.632  1.00  0.00           H  
ATOM   1624  N   GLU A 104      48.241  96.714  89.895  1.00  0.00           N  
ATOM   1625  CA  GLU A 104      47.163  95.691  89.770  1.00  0.00           C  
ATOM   1626  C   GLU A 104      45.816  96.374  89.440  1.00  0.00           C  
ATOM   1627  O   GLU A 104      45.354  97.312  90.145  1.00  0.00           O  
ATOM   1628  CB  GLU A 104      47.020  94.778  91.023  1.00  0.00           C  
ATOM   1629  CG  GLU A 104      48.140  93.769  91.039  1.00  0.00           C  
ATOM   1630  CD  GLU A 104      48.010  92.920  92.190  1.00  0.00           C  
ATOM   1631  OE1 GLU A 104      47.003  92.157  92.312  1.00  0.00           O  
ATOM   1632  OE2 GLU A 104      48.926  93.001  93.087  1.00  0.00           O1-
ATOM   1633  H   GLU A 104      48.382  96.963  90.863  1.00  0.00           H  
ATOM   1634  HA  GLU A 104      47.423  94.983  88.983  1.00  0.00           H  
ATOM   1635  HB2 GLU A 104      47.049  95.382  91.930  1.00  0.00           H  
ATOM   1636  HB3 GLU A 104      46.041  94.314  90.899  1.00  0.00           H  
ATOM   1637  HG2 GLU A 104      48.104  93.284  90.063  1.00  0.00           H  
ATOM   1638  HG3 GLU A 104      49.045  94.368  91.126  1.00  0.00           H  
ATOM   1639  N   PRO A 105      45.109  96.009  88.326  1.00  0.00           N  
ATOM   1640  CA  PRO A 105      43.961  96.842  87.848  1.00  0.00           C  
ATOM   1641  C   PRO A 105      42.724  96.927  88.768  1.00  0.00           C  
ATOM   1642  O   PRO A 105      41.989  97.897  88.585  1.00  0.00           O  
ATOM   1643  CB  PRO A 105      43.611  96.227  86.431  1.00  0.00           C  
ATOM   1644  CG  PRO A 105      44.303  94.863  86.397  1.00  0.00           C  
ATOM   1645  CD  PRO A 105      45.516  95.079  87.273  1.00  0.00           C  
ATOM   1646  HA  PRO A 105      44.370  97.842  87.701  1.00  0.00           H  
ATOM   1647  HB2 PRO A 105      42.532  96.156  86.304  1.00  0.00           H  
ATOM   1648  HB3 PRO A 105      44.032  96.912  85.695  1.00  0.00           H  
ATOM   1649  HG2 PRO A 105      43.623  94.263  87.002  1.00  0.00           H  
ATOM   1650  HG3 PRO A 105      44.480  94.529  85.375  1.00  0.00           H  
ATOM   1651  HD2 PRO A 105      45.834  94.062  87.504  1.00  0.00           H  
ATOM   1652  HD3 PRO A 105      46.273  95.575  86.667  1.00  0.00           H  
ATOM   1653  N   ALA A 106      42.376  96.051  89.739  1.00  0.00           N  
ATOM   1654  CA  ALA A 106      41.272  96.230  90.715  1.00  0.00           C  
ATOM   1655  C   ALA A 106      41.732  97.205  91.802  1.00  0.00           C  
ATOM   1656  O   ALA A 106      40.881  97.853  92.413  1.00  0.00           O  
ATOM   1657  CB  ALA A 106      40.738  94.954  91.315  1.00  0.00           C  
ATOM   1658  H   ALA A 106      42.919  95.201  89.781  1.00  0.00           H  
ATOM   1659  HA  ALA A 106      40.428  96.709  90.218  1.00  0.00           H  
ATOM   1660  HB1 ALA A 106      40.359  94.308  90.521  1.00  0.00           H  
ATOM   1661  HB2 ALA A 106      41.580  94.575  91.895  1.00  0.00           H  
ATOM   1662  HB3 ALA A 106      39.825  95.063  91.899  1.00  0.00           H  
ATOM   1663  N   PHE A 107      42.996  97.302  92.225  1.00  0.00           N  
ATOM   1664  CA  PHE A 107      43.497  98.182  93.206  1.00  0.00           C  
ATOM   1665  C   PHE A 107      43.692  99.619  92.608  1.00  0.00           C  
ATOM   1666  O   PHE A 107      43.534 100.562  93.334  1.00  0.00           O  
ATOM   1667  CB  PHE A 107      44.758  97.622  93.779  1.00  0.00           C  
ATOM   1668  CG  PHE A 107      44.617  96.400  94.531  1.00  0.00           C  
ATOM   1669  CD1 PHE A 107      44.464  95.176  93.878  1.00  0.00           C  
ATOM   1670  CD2 PHE A 107      44.552  96.353  95.943  1.00  0.00           C  
ATOM   1671  CE1 PHE A 107      44.295  93.980  94.496  1.00  0.00           C  
ATOM   1672  CE2 PHE A 107      44.234  95.178  96.626  1.00  0.00           C  
ATOM   1673  CZ  PHE A 107      44.149  93.981  95.958  1.00  0.00           C  
ATOM   1674  H   PHE A 107      43.638  96.589  91.909  1.00  0.00           H  
ATOM   1675  HA  PHE A 107      42.768  98.279  94.011  1.00  0.00           H  
ATOM   1676  HB2 PHE A 107      45.459  97.481  92.956  1.00  0.00           H  
ATOM   1677  HB3 PHE A 107      45.168  98.369  94.458  1.00  0.00           H  
ATOM   1678  HD1 PHE A 107      44.542  95.177  92.801  1.00  0.00           H  
ATOM   1679  HD2 PHE A 107      44.672  97.318  96.414  1.00  0.00           H  
ATOM   1680  HE1 PHE A 107      44.136  93.102  93.886  1.00  0.00           H  
ATOM   1681  HE2 PHE A 107      44.007  95.159  97.681  1.00  0.00           H  
ATOM   1682  HZ  PHE A 107      43.906  93.082  96.506  1.00  0.00           H  
ATOM   1683  N   ASP A 108      43.949  99.699  91.290  1.00  0.00           N  
ATOM   1684  CA  ASP A 108      43.868 100.834  90.406  1.00  0.00           C  
ATOM   1685  C   ASP A 108      42.461 101.386  90.486  1.00  0.00           C  
ATOM   1686  O   ASP A 108      42.313 102.600  90.514  1.00  0.00           O  
ATOM   1687  CB  ASP A 108      44.270 100.401  89.021  1.00  0.00           C  
ATOM   1688  CG  ASP A 108      44.641 101.520  88.039  1.00  0.00           C  
ATOM   1689  OD1 ASP A 108      44.539 102.732  88.471  1.00  0.00           O  
ATOM   1690  OD2 ASP A 108      44.926 101.263  86.902  1.00  0.00           O1-
ATOM   1691  H   ASP A 108      44.092  98.803  90.845  1.00  0.00           H  
ATOM   1692  HA  ASP A 108      44.480 101.670  90.745  1.00  0.00           H  
ATOM   1693  HB2 ASP A 108      45.170  99.791  89.095  1.00  0.00           H  
ATOM   1694  HB3 ASP A 108      43.369  99.893  88.676  1.00  0.00           H  
ATOM   1695  N   LYS A 109      41.387 100.528  90.508  1.00  0.00           N  
ATOM   1696  CA  LYS A 109      40.004 101.082  90.568  1.00  0.00           C  
ATOM   1697  C   LYS A 109      39.538 101.322  92.016  1.00  0.00           C  
ATOM   1698  O   LYS A 109      38.489 101.821  92.233  1.00  0.00           O  
ATOM   1699  CB  LYS A 109      38.988 100.175  89.822  1.00  0.00           C  
ATOM   1700  CG  LYS A 109      39.223 100.068  88.281  1.00  0.00           C  
ATOM   1701  CD  LYS A 109      38.364  98.989  87.569  1.00  0.00           C  
ATOM   1702  CE  LYS A 109      38.873  98.498  86.237  1.00  0.00           C  
ATOM   1703  NZ  LYS A 109      40.220  97.826  86.426  1.00  0.00           N1+
ATOM   1704  H   LYS A 109      41.475  99.543  90.304  1.00  0.00           H  
ATOM   1705  HA  LYS A 109      39.899 102.007  90.002  1.00  0.00           H  
ATOM   1706  HB2 LYS A 109      39.062  99.170  90.237  1.00  0.00           H  
ATOM   1707  HB3 LYS A 109      37.975 100.542  89.989  1.00  0.00           H  
ATOM   1708  HG2 LYS A 109      39.056 101.075  87.899  1.00  0.00           H  
ATOM   1709  HG3 LYS A 109      40.284  99.844  88.165  1.00  0.00           H  
ATOM   1710  HD2 LYS A 109      38.482  98.140  88.244  1.00  0.00           H  
ATOM   1711  HD3 LYS A 109      37.319  99.295  87.578  1.00  0.00           H  
ATOM   1712  HE2 LYS A 109      38.183  97.777  85.797  1.00  0.00           H  
ATOM   1713  HE3 LYS A 109      39.047  99.389  85.634  1.00  0.00           H  
ATOM   1714  HZ1 LYS A 109      40.131  96.979  86.969  1.00  0.00           H  
ATOM   1715  HZ2 LYS A 109      40.625  97.710  85.507  1.00  0.00           H  
ATOM   1716  HZ3 LYS A 109      40.817  98.517  86.858  1.00  0.00           H  
ATOM   1717  N   TRP A 110      40.333 101.064  93.064  1.00  0.00           N  
ATOM   1718  CA  TRP A 110      39.906 101.188  94.480  1.00  0.00           C  
ATOM   1719  C   TRP A 110      39.933 102.639  95.010  1.00  0.00           C  
ATOM   1720  O   TRP A 110      40.979 103.207  95.270  1.00  0.00           O  
ATOM   1721  CB  TRP A 110      40.720 100.192  95.290  1.00  0.00           C  
ATOM   1722  CG  TRP A 110      40.508 100.166  96.727  1.00  0.00           C  
ATOM   1723  CD1 TRP A 110      39.409 100.482  97.410  1.00  0.00           C  
ATOM   1724  CD2 TRP A 110      41.350  99.434  97.743  1.00  0.00           C  
ATOM   1725  CE2 TRP A 110      40.753  99.665  98.965  1.00  0.00           C  
ATOM   1726  CE3 TRP A 110      42.573  98.694  97.719  1.00  0.00           C  
ATOM   1727  NE1 TRP A 110      39.560 100.227  98.720  1.00  0.00           N  
ATOM   1728  CZ2 TRP A 110      41.256  99.242 100.213  1.00  0.00           C  
ATOM   1729  CZ3 TRP A 110      43.030  98.141  98.959  1.00  0.00           C  
ATOM   1730  CH2 TRP A 110      42.347  98.408 100.166  1.00  0.00           C  
ATOM   1731  H   TRP A 110      41.265 100.696  92.937  1.00  0.00           H  
ATOM   1732  HA  TRP A 110      38.927 100.756  94.683  1.00  0.00           H  
ATOM   1733  HB2 TRP A 110      40.657  99.215  94.808  1.00  0.00           H  
ATOM   1734  HB3 TRP A 110      41.788 100.359  95.153  1.00  0.00           H  
ATOM   1735  HD1 TRP A 110      38.536 100.981  97.016  1.00  0.00           H  
ATOM   1736  HE1 TRP A 110      38.888 100.440  99.444  1.00  0.00           H  
ATOM   1737  HE3 TRP A 110      43.173  98.527  96.837  1.00  0.00           H  
ATOM   1738  HZ2 TRP A 110      40.766  99.484 101.145  1.00  0.00           H  
ATOM   1739  HZ3 TRP A 110      43.934  97.551  98.999  1.00  0.00           H  
ATOM   1740  HH2 TRP A 110      42.873  97.995 101.014  1.00  0.00           H  
ATOM   1741  N   VAL A 111      38.740 103.228  95.365  1.00  0.00           N  
ATOM   1742  CA  VAL A 111      38.701 104.609  95.895  1.00  0.00           C  
ATOM   1743  C   VAL A 111      38.722 104.660  97.439  1.00  0.00           C  
ATOM   1744  O   VAL A 111      37.783 104.206  98.093  1.00  0.00           O  
ATOM   1745  CB  VAL A 111      37.521 105.425  95.338  1.00  0.00           C  
ATOM   1746  CG1 VAL A 111      37.637 106.802  95.965  1.00  0.00           C  
ATOM   1747  CG2 VAL A 111      37.423 105.338  93.797  1.00  0.00           C  
ATOM   1748  H   VAL A 111      37.862 102.741  95.251  1.00  0.00           H  
ATOM   1749  HA  VAL A 111      39.551 105.077  95.401  1.00  0.00           H  
ATOM   1750  HB  VAL A 111      36.579 104.964  95.632  1.00  0.00           H  
ATOM   1751 HG11 VAL A 111      37.072 107.560  95.423  1.00  0.00           H  
ATOM   1752 HG12 VAL A 111      37.352 106.736  97.015  1.00  0.00           H  
ATOM   1753 HG13 VAL A 111      38.654 107.170  95.835  1.00  0.00           H  
ATOM   1754 HG21 VAL A 111      38.328 105.802  93.406  1.00  0.00           H  
ATOM   1755 HG22 VAL A 111      37.444 104.297  93.471  1.00  0.00           H  
ATOM   1756 HG23 VAL A 111      36.432 105.649  93.465  1.00  0.00           H  
ATOM   1757  N   ILE A 112      39.704 105.361  98.033  1.00  0.00           N  
ATOM   1758  CA  ILE A 112      39.904 105.412  99.462  1.00  0.00           C  
ATOM   1759  C   ILE A 112      39.895 106.839 100.029  1.00  0.00           C  
ATOM   1760  O   ILE A 112      40.760 107.599  99.502  1.00  0.00           O  
ATOM   1761  CB  ILE A 112      41.195 104.621  99.988  1.00  0.00           C  
ATOM   1762  CG1 ILE A 112      41.344 103.163  99.450  1.00  0.00           C  
ATOM   1763  CG2 ILE A 112      41.072 104.631 101.519  1.00  0.00           C  
ATOM   1764  CD1 ILE A 112      42.577 102.451  99.874  1.00  0.00           C  
ATOM   1765  H   ILE A 112      40.216 105.890  97.340  1.00  0.00           H  
ATOM   1766  HA  ILE A 112      39.003 105.011  99.927  1.00  0.00           H  
ATOM   1767  HB  ILE A 112      42.124 105.147  99.769  1.00  0.00           H  
ATOM   1768 HG12 ILE A 112      40.435 102.618  99.701  1.00  0.00           H  
ATOM   1769 HG13 ILE A 112      41.351 103.226  98.363  1.00  0.00           H  
ATOM   1770 HG21 ILE A 112      41.347 105.604 101.927  1.00  0.00           H  
ATOM   1771 HG22 ILE A 112      40.051 104.470 101.866  1.00  0.00           H  
ATOM   1772 HG23 ILE A 112      41.709 103.845 101.927  1.00  0.00           H  
ATOM   1773 HD11 ILE A 112      42.776 101.553  99.289  1.00  0.00           H  
ATOM   1774 HD12 ILE A 112      43.409 103.150  99.781  1.00  0.00           H  
ATOM   1775 HD13 ILE A 112      42.457 102.024 100.870  1.00  0.00           H  
ATOM   1776  N   GLU A 113      39.151 107.292 100.989  1.00  0.00           N  
ATOM   1777  CA  GLU A 113      39.247 108.727 101.500  1.00  0.00           C  
ATOM   1778  C   GLU A 113      38.820 108.664 102.993  1.00  0.00           C  
ATOM   1779  O   GLU A 113      38.158 107.783 103.531  1.00  0.00           O  
ATOM   1780  CB  GLU A 113      38.178 109.613 100.757  1.00  0.00           C  
ATOM   1781  CG  GLU A 113      38.420 109.640  99.262  1.00  0.00           C  
ATOM   1782  CD  GLU A 113      39.662 110.434  98.867  1.00  0.00           C  
ATOM   1783  OE1 GLU A 113      40.101 111.210  99.789  1.00  0.00           O  
ATOM   1784  OE2 GLU A 113      40.155 110.316  97.741  1.00  0.00           O1-
ATOM   1785  H   GLU A 113      38.461 106.695 101.423  1.00  0.00           H  
ATOM   1786  HA  GLU A 113      40.222 109.148 101.251  1.00  0.00           H  
ATOM   1787  HB2 GLU A 113      37.198 109.184 100.966  1.00  0.00           H  
ATOM   1788  HB3 GLU A 113      38.202 110.611 101.194  1.00  0.00           H  
ATOM   1789  HG2 GLU A 113      38.408 108.635  98.841  1.00  0.00           H  
ATOM   1790  HG3 GLU A 113      37.607 110.169  98.764  1.00  0.00           H  
ATOM   1791  N   GLU A 114      39.234 109.649 103.825  1.00  0.00           N  
ATOM   1792  CA  GLU A 114      38.710 109.817 105.189  1.00  0.00           C  
ATOM   1793  C   GLU A 114      37.246 110.286 105.233  1.00  0.00           C  
ATOM   1794  O   GLU A 114      36.872 111.151 104.476  1.00  0.00           O  
ATOM   1795  CB  GLU A 114      39.550 110.961 105.875  1.00  0.00           C  
ATOM   1796  CG  GLU A 114      41.093 110.753 106.120  1.00  0.00           C  
ATOM   1797  CD  GLU A 114      41.977 111.225 104.952  1.00  0.00           C  
ATOM   1798  OE1 GLU A 114      42.872 112.009 105.289  1.00  0.00           O  
ATOM   1799  OE2 GLU A 114      41.737 110.972 103.746  1.00  0.00           O1-
ATOM   1800  H   GLU A 114      40.017 110.249 103.613  1.00  0.00           H  
ATOM   1801  HA  GLU A 114      38.787 108.891 105.761  1.00  0.00           H  
ATOM   1802  HB2 GLU A 114      39.383 111.902 105.352  1.00  0.00           H  
ATOM   1803  HB3 GLU A 114      39.161 111.045 106.891  1.00  0.00           H  
ATOM   1804  HG2 GLU A 114      41.401 111.297 107.013  1.00  0.00           H  
ATOM   1805  HG3 GLU A 114      41.160 109.679 106.295  1.00  0.00           H  
ATOM   1806  N   ALA A 115      36.475 109.710 106.127  1.00  0.00           N  
ATOM   1807  CA  ALA A 115      35.133 110.160 106.538  1.00  0.00           C  
ATOM   1808  C   ALA A 115      34.608 109.644 107.879  1.00  0.00           C  
ATOM   1809  O   ALA A 115      35.107 108.599 108.426  1.00  0.00           O  
ATOM   1810  CB  ALA A 115      34.142 109.774 105.478  1.00  0.00           C  
ATOM   1811  H   ALA A 115      36.799 108.920 106.667  1.00  0.00           H  
ATOM   1812  HA  ALA A 115      35.306 111.237 106.542  1.00  0.00           H  
ATOM   1813  HB1 ALA A 115      33.237 110.380 105.456  1.00  0.00           H  
ATOM   1814  HB2 ALA A 115      34.573 109.980 104.499  1.00  0.00           H  
ATOM   1815  HB3 ALA A 115      33.709 108.775 105.501  1.00  0.00           H  
ATOM   1816  N   ASN A 116      33.691 110.418 108.571  1.00  0.00           N  
ATOM   1817  CA  ASN A 116      33.210 109.926 109.883  1.00  0.00           C  
ATOM   1818  C   ASN A 116      31.689 109.684 109.798  1.00  0.00           C  
ATOM   1819  O   ASN A 116      30.980 110.416 109.138  1.00  0.00           O  
ATOM   1820  CB  ASN A 116      33.306 111.138 110.875  1.00  0.00           C  
ATOM   1821  CG  ASN A 116      32.958 110.742 112.262  1.00  0.00           C  
ATOM   1822  ND2 ASN A 116      33.808 110.954 113.251  1.00  0.00           N  
ATOM   1823  OD1 ASN A 116      31.860 110.194 112.587  1.00  0.00           O  
ATOM   1824  H   ASN A 116      33.357 111.318 108.257  1.00  0.00           H  
ATOM   1825  HA  ASN A 116      33.862 109.122 110.224  1.00  0.00           H  
ATOM   1826  HB2 ASN A 116      34.351 111.444 110.908  1.00  0.00           H  
ATOM   1827  HB3 ASN A 116      32.760 112.021 110.542  1.00  0.00           H  
ATOM   1828 HD21 ASN A 116      33.633 110.506 114.138  1.00  0.00           H  
ATOM   1829 HD22 ASN A 116      34.717 111.379 113.132  1.00  0.00           H  
ATOM   1830  N   TRP A 117      31.131 108.575 110.349  1.00  0.00           N  
ATOM   1831  CA  TRP A 117      29.694 108.183 110.333  1.00  0.00           C  
ATOM   1832  C   TRP A 117      28.761 109.376 110.518  1.00  0.00           C  
ATOM   1833  O   TRP A 117      27.785 109.604 109.768  1.00  0.00           O  
ATOM   1834  CB  TRP A 117      29.509 107.010 111.291  1.00  0.00           C  
ATOM   1835  CG  TRP A 117      30.323 105.752 110.943  1.00  0.00           C  
ATOM   1836  CD1 TRP A 117      30.809 105.408 109.733  1.00  0.00           C  
ATOM   1837  CD2 TRP A 117      30.870 104.812 111.890  1.00  0.00           C  
ATOM   1838  CE2 TRP A 117      31.662 103.866 111.127  1.00  0.00           C  
ATOM   1839  CE3 TRP A 117      30.816 104.634 113.330  1.00  0.00           C  
ATOM   1840  NE1 TRP A 117      31.606 104.279 109.837  1.00  0.00           N  
ATOM   1841  CZ2 TRP A 117      32.298 102.792 111.758  1.00  0.00           C  
ATOM   1842  CZ3 TRP A 117      31.407 103.530 113.887  1.00  0.00           C  
ATOM   1843  CH2 TRP A 117      32.198 102.640 113.125  1.00  0.00           C  
ATOM   1844  H   TRP A 117      31.752 107.885 110.749  1.00  0.00           H  
ATOM   1845  HA  TRP A 117      29.456 107.877 109.314  1.00  0.00           H  
ATOM   1846  HB2 TRP A 117      29.693 107.262 112.335  1.00  0.00           H  
ATOM   1847  HB3 TRP A 117      28.458 106.740 111.190  1.00  0.00           H  
ATOM   1848  HD1 TRP A 117      30.660 106.116 108.930  1.00  0.00           H  
ATOM   1849  HE1 TRP A 117      32.246 103.870 109.171  1.00  0.00           H  
ATOM   1850  HE3 TRP A 117      30.364 105.354 113.996  1.00  0.00           H  
ATOM   1851  HZ2 TRP A 117      32.868 102.150 111.102  1.00  0.00           H  
ATOM   1852  HZ3 TRP A 117      31.471 103.631 114.960  1.00  0.00           H  
ATOM   1853  HH2 TRP A 117      32.798 101.872 113.589  1.00  0.00           H  
ATOM   1854  N   LEU A 118      29.053 110.250 111.489  1.00  0.00           N  
ATOM   1855  CA  LEU A 118      28.303 111.421 111.939  1.00  0.00           C  
ATOM   1856  C   LEU A 118      28.167 112.435 110.762  1.00  0.00           C  
ATOM   1857  O   LEU A 118      27.204 113.148 110.894  1.00  0.00           O  
ATOM   1858  CB  LEU A 118      29.002 112.031 113.188  1.00  0.00           C  
ATOM   1859  CG  LEU A 118      29.032 111.171 114.428  1.00  0.00           C  
ATOM   1860  CD1 LEU A 118      29.998 111.695 115.458  1.00  0.00           C  
ATOM   1861  CD2 LEU A 118      27.639 111.151 115.005  1.00  0.00           C  
ATOM   1862  H   LEU A 118      29.901 110.010 111.983  1.00  0.00           H  
ATOM   1863  HA  LEU A 118      27.310 111.065 112.214  1.00  0.00           H  
ATOM   1864  HB2 LEU A 118      29.994 112.358 112.873  1.00  0.00           H  
ATOM   1865  HB3 LEU A 118      28.539 112.986 113.436  1.00  0.00           H  
ATOM   1866  HG  LEU A 118      29.272 110.138 114.174  1.00  0.00           H  
ATOM   1867 HD11 LEU A 118      29.761 111.205 116.401  1.00  0.00           H  
ATOM   1868 HD12 LEU A 118      30.964 111.337 115.101  1.00  0.00           H  
ATOM   1869 HD13 LEU A 118      29.953 112.750 115.729  1.00  0.00           H  
ATOM   1870 HD21 LEU A 118      27.291 112.121 115.358  1.00  0.00           H  
ATOM   1871 HD22 LEU A 118      26.819 110.792 114.384  1.00  0.00           H  
ATOM   1872 HD23 LEU A 118      27.732 110.569 115.921  1.00  0.00           H  
ATOM   1873  N   THR A 119      29.078 112.504 109.867  1.00  0.00           N  
ATOM   1874  CA  THR A 119      29.073 113.471 108.768  1.00  0.00           C  
ATOM   1875  C   THR A 119      29.220 112.867 107.378  1.00  0.00           C  
ATOM   1876  O   THR A 119      29.661 113.526 106.419  1.00  0.00           O  
ATOM   1877  CB  THR A 119      30.021 114.638 109.083  1.00  0.00           C  
ATOM   1878  CG2 THR A 119      29.591 115.254 110.347  1.00  0.00           C  
ATOM   1879  OG1 THR A 119      31.341 114.194 109.227  1.00  0.00           O  
ATOM   1880  H   THR A 119      29.790 111.787 109.874  1.00  0.00           H  
ATOM   1881  HA  THR A 119      28.119 113.989 108.665  1.00  0.00           H  
ATOM   1882  HB  THR A 119      29.933 115.351 108.263  1.00  0.00           H  
ATOM   1883  HG1 THR A 119      31.747 113.846 108.430  1.00  0.00           H  
ATOM   1884 HG21 THR A 119      30.158 116.176 110.473  1.00  0.00           H  
ATOM   1885 HG22 THR A 119      28.551 115.543 110.192  1.00  0.00           H  
ATOM   1886 HG23 THR A 119      29.692 114.561 111.183  1.00  0.00           H  
ATOM   1887  N   LEU A 120      28.813 111.626 107.049  1.00  0.00           N  
ATOM   1888  CA  LEU A 120      29.084 111.095 105.720  1.00  0.00           C  
ATOM   1889  C   LEU A 120      28.256 111.880 104.652  1.00  0.00           C  
ATOM   1890  O   LEU A 120      28.650 111.869 103.507  1.00  0.00           O  
ATOM   1891  CB  LEU A 120      28.669 109.609 105.684  1.00  0.00           C  
ATOM   1892  CG  LEU A 120      29.238 108.524 106.556  1.00  0.00           C  
ATOM   1893  CD1 LEU A 120      28.512 107.158 106.585  1.00  0.00           C  
ATOM   1894  CD2 LEU A 120      30.797 108.326 106.496  1.00  0.00           C  
ATOM   1895  H   LEU A 120      28.744 111.021 107.854  1.00  0.00           H  
ATOM   1896  HA  LEU A 120      30.161 111.146 105.560  1.00  0.00           H  
ATOM   1897  HB2 LEU A 120      27.605 109.655 105.918  1.00  0.00           H  
ATOM   1898  HB3 LEU A 120      28.699 109.348 104.626  1.00  0.00           H  
ATOM   1899  HG  LEU A 120      29.088 108.868 107.580  1.00  0.00           H  
ATOM   1900 HD11 LEU A 120      28.694 106.707 105.609  1.00  0.00           H  
ATOM   1901 HD12 LEU A 120      28.954 106.577 107.395  1.00  0.00           H  
ATOM   1902 HD13 LEU A 120      27.434 107.292 106.671  1.00  0.00           H  
ATOM   1903 HD21 LEU A 120      31.075 107.592 107.252  1.00  0.00           H  
ATOM   1904 HD22 LEU A 120      31.071 108.003 105.491  1.00  0.00           H  
ATOM   1905 HD23 LEU A 120      31.308 109.242 106.791  1.00  0.00           H  
ATOM   1906  N   ASP A 121      27.142 112.457 104.985  1.00  0.00           N  
ATOM   1907  CA  ASP A 121      26.321 113.311 104.133  1.00  0.00           C  
ATOM   1908  C   ASP A 121      26.998 114.670 103.716  1.00  0.00           C  
ATOM   1909  O   ASP A 121      26.743 115.124 102.600  1.00  0.00           O  
ATOM   1910  CB  ASP A 121      25.022 113.589 104.911  1.00  0.00           C  
ATOM   1911  CG  ASP A 121      25.237 114.450 106.195  1.00  0.00           C  
ATOM   1912  OD1 ASP A 121      26.077 114.133 107.042  1.00  0.00           O  
ATOM   1913  OD2 ASP A 121      24.427 115.381 106.479  1.00  0.00           O1-
ATOM   1914  H   ASP A 121      26.852 112.435 105.952  1.00  0.00           H  
ATOM   1915  HA  ASP A 121      26.123 112.797 103.194  1.00  0.00           H  
ATOM   1916  HB2 ASP A 121      24.390 114.225 104.291  1.00  0.00           H  
ATOM   1917  HB3 ASP A 121      24.538 112.634 105.111  1.00  0.00           H  
ATOM   1918  N   LYS A 122      27.936 115.149 104.479  1.00  0.00           N  
ATOM   1919  CA  LYS A 122      28.948 116.081 104.033  1.00  0.00           C  
ATOM   1920  C   LYS A 122      30.147 115.344 103.362  1.00  0.00           C  
ATOM   1921  O   LYS A 122      30.506 115.711 102.323  1.00  0.00           O  
ATOM   1922  CB  LYS A 122      29.446 116.934 105.231  1.00  0.00           C  
ATOM   1923  CG  LYS A 122      28.743 118.293 105.480  1.00  0.00           C  
ATOM   1924  CD  LYS A 122      27.274 118.316 105.753  1.00  0.00           C  
ATOM   1925  CE  LYS A 122      26.928 117.580 107.021  1.00  0.00           C  
ATOM   1926  NZ  LYS A 122      25.521 117.770 107.286  1.00  0.00           N1+
ATOM   1927  H   LYS A 122      28.135 114.648 105.334  1.00  0.00           H  
ATOM   1928  HA  LYS A 122      28.513 116.785 103.324  1.00  0.00           H  
ATOM   1929  HB2 LYS A 122      29.312 116.337 106.133  1.00  0.00           H  
ATOM   1930  HB3 LYS A 122      30.511 117.130 105.109  1.00  0.00           H  
ATOM   1931  HG2 LYS A 122      29.185 118.715 106.382  1.00  0.00           H  
ATOM   1932  HG3 LYS A 122      28.976 119.022 104.704  1.00  0.00           H  
ATOM   1933  HD2 LYS A 122      26.902 119.326 105.924  1.00  0.00           H  
ATOM   1934  HD3 LYS A 122      26.755 117.883 104.897  1.00  0.00           H  
ATOM   1935  HE2 LYS A 122      27.206 116.527 106.966  1.00  0.00           H  
ATOM   1936  HE3 LYS A 122      27.627 118.060 107.707  1.00  0.00           H  
ATOM   1937  HZ1 LYS A 122      25.187 118.677 106.990  1.00  0.00           H  
ATOM   1938  HZ2 LYS A 122      24.982 117.053 106.821  1.00  0.00           H  
ATOM   1939  HZ3 LYS A 122      25.402 117.702 108.286  1.00  0.00           H  
ATOM   1940  N   ASP A 123      30.744 114.349 104.020  1.00  0.00           N  
ATOM   1941  CA  ASP A 123      32.058 113.867 103.667  1.00  0.00           C  
ATOM   1942  C   ASP A 123      32.270 113.128 102.310  1.00  0.00           C  
ATOM   1943  O   ASP A 123      33.346 113.219 101.732  1.00  0.00           O  
ATOM   1944  CB  ASP A 123      32.564 113.021 104.881  1.00  0.00           C  
ATOM   1945  CG  ASP A 123      32.874 113.688 106.257  1.00  0.00           C  
ATOM   1946  OD1 ASP A 123      33.045 114.930 106.393  1.00  0.00           O  
ATOM   1947  OD2 ASP A 123      33.035 112.894 107.242  1.00  0.00           O1-
ATOM   1948  H   ASP A 123      30.347 113.917 104.843  1.00  0.00           H  
ATOM   1949  HA  ASP A 123      32.836 114.608 103.485  1.00  0.00           H  
ATOM   1950  HB2 ASP A 123      31.773 112.300 105.086  1.00  0.00           H  
ATOM   1951  HB3 ASP A 123      33.419 112.499 104.451  1.00  0.00           H  
ATOM   1952  N   VAL A 124      31.289 112.306 101.852  1.00  0.00           N  
ATOM   1953  CA  VAL A 124      31.416 111.386 100.691  1.00  0.00           C  
ATOM   1954  C   VAL A 124      30.667 111.920  99.431  1.00  0.00           C  
ATOM   1955  O   VAL A 124      29.489 112.147  99.563  1.00  0.00           O  
ATOM   1956  CB  VAL A 124      30.872 109.985 101.047  1.00  0.00           C  
ATOM   1957  CG1 VAL A 124      31.137 109.020  99.946  1.00  0.00           C  
ATOM   1958  CG2 VAL A 124      31.554 109.372 102.265  1.00  0.00           C  
ATOM   1959  H   VAL A 124      30.474 112.281 102.445  1.00  0.00           H  
ATOM   1960  HA  VAL A 124      32.445 111.300 100.342  1.00  0.00           H  
ATOM   1961  HB  VAL A 124      29.810 110.093 101.266  1.00  0.00           H  
ATOM   1962 HG11 VAL A 124      32.119 109.142  99.491  1.00  0.00           H  
ATOM   1963 HG12 VAL A 124      31.016 107.991 100.285  1.00  0.00           H  
ATOM   1964 HG13 VAL A 124      30.401 109.203  99.162  1.00  0.00           H  
ATOM   1965 HG21 VAL A 124      31.449 110.085 103.083  1.00  0.00           H  
ATOM   1966 HG22 VAL A 124      30.971 108.519 102.614  1.00  0.00           H  
ATOM   1967 HG23 VAL A 124      32.596 109.151 102.033  1.00  0.00           H  
ATOM   1968  N   PRO A 125      31.277 112.176  98.242  1.00  0.00           N  
ATOM   1969  CA  PRO A 125      30.590 112.485  96.951  1.00  0.00           C  
ATOM   1970  C   PRO A 125      29.932 111.246  96.312  1.00  0.00           C  
ATOM   1971  O   PRO A 125      30.296 110.833  95.192  1.00  0.00           O  
ATOM   1972  CB  PRO A 125      31.660 113.129  96.139  1.00  0.00           C  
ATOM   1973  CG  PRO A 125      32.921 112.418  96.537  1.00  0.00           C  
ATOM   1974  CD  PRO A 125      32.662 111.878  97.952  1.00  0.00           C  
ATOM   1975  HA  PRO A 125      29.774 113.190  97.116  1.00  0.00           H  
ATOM   1976  HB2 PRO A 125      31.478 112.916  95.085  1.00  0.00           H  
ATOM   1977  HB3 PRO A 125      31.713 114.199  96.341  1.00  0.00           H  
ATOM   1978  HG2 PRO A 125      33.185 111.644  95.818  1.00  0.00           H  
ATOM   1979  HG3 PRO A 125      33.792 113.072  96.506  1.00  0.00           H  
ATOM   1980  HD2 PRO A 125      32.712 110.789  97.950  1.00  0.00           H  
ATOM   1981  HD3 PRO A 125      33.356 112.357  98.643  1.00  0.00           H  
ATOM   1982  N   ALA A 126      29.018 110.595  97.009  1.00  0.00           N  
ATOM   1983  CA  ALA A 126      28.370 109.263  96.704  1.00  0.00           C  
ATOM   1984  C   ALA A 126      27.374 109.303  95.538  1.00  0.00           C  
ATOM   1985  O   ALA A 126      27.117 108.242  94.995  1.00  0.00           O  
ATOM   1986  CB  ALA A 126      27.549 108.737  97.913  1.00  0.00           C  
ATOM   1987  H   ALA A 126      28.656 111.008  97.856  1.00  0.00           H  
ATOM   1988  HA  ALA A 126      29.068 108.432  96.597  1.00  0.00           H  
ATOM   1989  HB1 ALA A 126      26.744 109.463  98.024  1.00  0.00           H  
ATOM   1990  HB2 ALA A 126      27.173 107.724  97.770  1.00  0.00           H  
ATOM   1991  HB3 ALA A 126      28.174 108.732  98.806  1.00  0.00           H  
ATOM   1992  N   GLY A 127      26.842 110.398  95.207  1.00  0.00           N  
ATOM   1993  CA  GLY A 127      26.148 110.606  93.938  1.00  0.00           C  
ATOM   1994  C   GLY A 127      24.934 109.685  93.814  1.00  0.00           C  
ATOM   1995  O   GLY A 127      23.998 109.843  94.568  1.00  0.00           O  
ATOM   1996  H   GLY A 127      26.970 111.210  95.795  1.00  0.00           H  
ATOM   1997  HA2 GLY A 127      25.913 111.630  93.646  1.00  0.00           H  
ATOM   1998  HA3 GLY A 127      26.861 110.405  93.139  1.00  0.00           H  
ATOM   1999  N   ASP A 128      25.008 108.756  92.851  1.00  0.00           N  
ATOM   2000  CA  ASP A 128      23.951 107.811  92.457  1.00  0.00           C  
ATOM   2001  C   ASP A 128      23.713 106.549  93.314  1.00  0.00           C  
ATOM   2002  O   ASP A 128      22.784 105.810  93.053  1.00  0.00           O  
ATOM   2003  CB  ASP A 128      24.054 107.404  90.931  1.00  0.00           C  
ATOM   2004  CG  ASP A 128      25.160 106.336  90.773  1.00  0.00           C  
ATOM   2005  OD1 ASP A 128      26.220 106.383  91.522  1.00  0.00           O  
ATOM   2006  OD2 ASP A 128      25.071 105.633  89.667  1.00  0.00           O1-
ATOM   2007  H   ASP A 128      25.799 108.830  92.228  1.00  0.00           H  
ATOM   2008  HA  ASP A 128      23.089 108.457  92.624  1.00  0.00           H  
ATOM   2009  HB2 ASP A 128      23.099 107.000  90.594  1.00  0.00           H  
ATOM   2010  HB3 ASP A 128      24.291 108.295  90.350  1.00  0.00           H  
ATOM   2011  N   GLY A 129      24.640 106.287  94.262  1.00  0.00           N  
ATOM   2012  CA  GLY A 129      24.534 105.239  95.280  1.00  0.00           C  
ATOM   2013  C   GLY A 129      25.182 103.934  95.000  1.00  0.00           C  
ATOM   2014  O   GLY A 129      25.064 103.536  93.846  1.00  0.00           O  
ATOM   2015  H   GLY A 129      25.366 106.982  94.366  1.00  0.00           H  
ATOM   2016  HA2 GLY A 129      25.043 105.688  96.133  1.00  0.00           H  
ATOM   2017  HA3 GLY A 129      23.500 104.971  95.499  1.00  0.00           H  
ATOM   2018  N   PHE A 130      25.878 103.360  95.976  1.00  0.00           N  
ATOM   2019  CA  PHE A 130      26.453 102.016  95.898  1.00  0.00           C  
ATOM   2020  C   PHE A 130      25.351 100.893  95.891  1.00  0.00           C  
ATOM   2021  O   PHE A 130      24.331 101.047  96.582  1.00  0.00           O  
ATOM   2022  CB  PHE A 130      27.480 101.856  97.018  1.00  0.00           C  
ATOM   2023  CG  PHE A 130      28.569 102.882  96.909  1.00  0.00           C  
ATOM   2024  CD1 PHE A 130      28.585 103.988  97.762  1.00  0.00           C  
ATOM   2025  CD2 PHE A 130      29.536 102.709  95.908  1.00  0.00           C  
ATOM   2026  CE1 PHE A 130      29.569 104.979  97.562  1.00  0.00           C  
ATOM   2027  CE2 PHE A 130      30.449 103.754  95.678  1.00  0.00           C  
ATOM   2028  CZ  PHE A 130      30.541 104.883  96.538  1.00  0.00           C  
ATOM   2029  H   PHE A 130      25.753 103.678  96.926  1.00  0.00           H  
ATOM   2030  HA  PHE A 130      26.963 101.938  94.938  1.00  0.00           H  
ATOM   2031  HB2 PHE A 130      26.959 101.799  97.974  1.00  0.00           H  
ATOM   2032  HB3 PHE A 130      27.939 100.874  96.907  1.00  0.00           H  
ATOM   2033  HD1 PHE A 130      28.021 103.999  98.683  1.00  0.00           H  
ATOM   2034  HD2 PHE A 130      29.492 101.827  95.286  1.00  0.00           H  
ATOM   2035  HE1 PHE A 130      29.632 105.893  98.135  1.00  0.00           H  
ATOM   2036  HE2 PHE A 130      31.201 103.683  94.904  1.00  0.00           H  
ATOM   2037  HZ  PHE A 130      31.365 105.575  96.452  1.00  0.00           H  
ATOM   2038  N   ASP A 131      25.643  99.767  95.266  1.00  0.00           N  
ATOM   2039  CA  ASP A 131      24.760  98.599  95.161  1.00  0.00           C  
ATOM   2040  C   ASP A 131      24.921  97.744  96.402  1.00  0.00           C  
ATOM   2041  O   ASP A 131      24.074  96.865  96.649  1.00  0.00           O  
ATOM   2042  CB  ASP A 131      25.139  97.708  93.988  1.00  0.00           C  
ATOM   2043  CG  ASP A 131      25.210  98.281  92.545  1.00  0.00           C  
ATOM   2044  OD1 ASP A 131      25.875  97.592  91.740  1.00  0.00           O  
ATOM   2045  OD2 ASP A 131      24.504  99.227  92.189  1.00  0.00           O1-
ATOM   2046  H   ASP A 131      26.525  99.738  94.775  1.00  0.00           H  
ATOM   2047  HA  ASP A 131      23.699  98.832  95.081  1.00  0.00           H  
ATOM   2048  HB2 ASP A 131      26.089  97.279  94.307  1.00  0.00           H  
ATOM   2049  HB3 ASP A 131      24.429  96.881  93.974  1.00  0.00           H  
ATOM   2050  N   ALA A 132      26.024  97.889  97.201  1.00  0.00           N  
ATOM   2051  CA  ALA A 132      26.127  97.336  98.600  1.00  0.00           C  
ATOM   2052  C   ALA A 132      27.013  98.252  99.508  1.00  0.00           C  
ATOM   2053  O   ALA A 132      28.103  98.687  99.203  1.00  0.00           O  
ATOM   2054  CB  ALA A 132      26.677  95.900  98.539  1.00  0.00           C  
ATOM   2055  H   ALA A 132      26.853  98.351  96.853  1.00  0.00           H  
ATOM   2056  HA  ALA A 132      25.115  97.321  99.006  1.00  0.00           H  
ATOM   2057  HB1 ALA A 132      26.543  95.363  99.478  1.00  0.00           H  
ATOM   2058  HB2 ALA A 132      26.123  95.405  97.741  1.00  0.00           H  
ATOM   2059  HB3 ALA A 132      27.739  95.941  98.298  1.00  0.00           H  
ATOM   2060  N   VAL A 133      26.550  98.465 100.754  1.00  0.00           N  
ATOM   2061  CA  VAL A 133      27.421  98.917 101.821  1.00  0.00           C  
ATOM   2062  C   VAL A 133      27.743  97.847 102.892  1.00  0.00           C  
ATOM   2063  O   VAL A 133      26.874  97.006 103.183  1.00  0.00           O  
ATOM   2064  CB  VAL A 133      26.864 100.290 102.322  1.00  0.00           C  
ATOM   2065  CG1 VAL A 133      27.859 100.992 103.291  1.00  0.00           C  
ATOM   2066  CG2 VAL A 133      26.538 101.197 101.164  1.00  0.00           C  
ATOM   2067  H   VAL A 133      25.576  98.289 100.960  1.00  0.00           H  
ATOM   2068  HA  VAL A 133      28.409  99.173 101.438  1.00  0.00           H  
ATOM   2069  HB  VAL A 133      25.938 100.045 102.844  1.00  0.00           H  
ATOM   2070 HG11 VAL A 133      28.794 101.278 102.807  1.00  0.00           H  
ATOM   2071 HG12 VAL A 133      27.383 101.835 103.792  1.00  0.00           H  
ATOM   2072 HG13 VAL A 133      28.114 100.290 104.085  1.00  0.00           H  
ATOM   2073 HG21 VAL A 133      27.478 101.310 100.625  1.00  0.00           H  
ATOM   2074 HG22 VAL A 133      25.821 100.872 100.410  1.00  0.00           H  
ATOM   2075 HG23 VAL A 133      26.302 102.162 101.612  1.00  0.00           H  
ATOM   2076  N   ILE A 134      29.009  97.784 103.266  1.00  0.00           N  
ATOM   2077  CA  ILE A 134      29.574  96.955 104.370  1.00  0.00           C  
ATOM   2078  C   ILE A 134      30.078  97.890 105.454  1.00  0.00           C  
ATOM   2079  O   ILE A 134      30.595  98.966 105.172  1.00  0.00           O  
ATOM   2080  CB  ILE A 134      30.468  95.800 103.887  1.00  0.00           C  
ATOM   2081  CG1 ILE A 134      31.864  96.311 103.597  1.00  0.00           C  
ATOM   2082  CG2 ILE A 134      29.773  94.957 102.807  1.00  0.00           C  
ATOM   2083  CD1 ILE A 134      32.900  95.146 103.395  1.00  0.00           C  
ATOM   2084  H   ILE A 134      29.652  98.513 102.996  1.00  0.00           H  
ATOM   2085  HA  ILE A 134      28.741  96.380 104.776  1.00  0.00           H  
ATOM   2086  HB  ILE A 134      30.532  95.068 104.692  1.00  0.00           H  
ATOM   2087 HG12 ILE A 134      31.797  96.953 102.720  1.00  0.00           H  
ATOM   2088 HG13 ILE A 134      32.287  96.952 104.370  1.00  0.00           H  
ATOM   2089 HG21 ILE A 134      28.722  94.865 103.082  1.00  0.00           H  
ATOM   2090 HG22 ILE A 134      29.931  95.540 101.900  1.00  0.00           H  
ATOM   2091 HG23 ILE A 134      30.140  93.946 102.629  1.00  0.00           H  
ATOM   2092 HD11 ILE A 134      32.996  94.574 104.317  1.00  0.00           H  
ATOM   2093 HD12 ILE A 134      32.408  94.509 102.660  1.00  0.00           H  
ATOM   2094 HD13 ILE A 134      33.845  95.558 103.042  1.00  0.00           H  
ATOM   2095  N   CYS A 135      29.996  97.455 106.684  1.00  0.00           N  
ATOM   2096  CA  CYS A 135      30.555  98.097 107.824  1.00  0.00           C  
ATOM   2097  C   CYS A 135      30.915  96.979 108.841  1.00  0.00           C  
ATOM   2098  O   CYS A 135      30.132  96.543 109.655  1.00  0.00           O  
ATOM   2099  CB  CYS A 135      29.555  99.103 108.235  1.00  0.00           C  
ATOM   2100  SG  CYS A 135      30.126 100.198 109.507  1.00  0.00           S  
ATOM   2101  H   CYS A 135      29.467  96.636 106.945  1.00  0.00           H  
ATOM   2102  HA  CYS A 135      31.479  98.600 107.541  1.00  0.00           H  
ATOM   2103  HB2 CYS A 135      29.271  99.740 107.397  1.00  0.00           H  
ATOM   2104  HB3 CYS A 135      28.778  98.429 108.596  1.00  0.00           H  
ATOM   2105  HG  CYS A 135      29.833  99.297 110.450  1.00  0.00           H  
ATOM   2106  N   LEU A 136      32.141  96.317 108.760  1.00  0.00           N  
ATOM   2107  CA  LEU A 136      32.495  95.086 109.541  1.00  0.00           C  
ATOM   2108  C   LEU A 136      33.686  95.297 110.548  1.00  0.00           C  
ATOM   2109  O   LEU A 136      34.509  96.203 110.402  1.00  0.00           O  
ATOM   2110  CB  LEU A 136      32.804  93.970 108.564  1.00  0.00           C  
ATOM   2111  CG  LEU A 136      31.800  93.768 107.430  1.00  0.00           C  
ATOM   2112  CD1 LEU A 136      32.147  92.778 106.396  1.00  0.00           C  
ATOM   2113  CD2 LEU A 136      30.398  93.400 107.957  1.00  0.00           C  
ATOM   2114  H   LEU A 136      32.842  96.637 108.106  1.00  0.00           H  
ATOM   2115  HA  LEU A 136      31.611  94.808 110.116  1.00  0.00           H  
ATOM   2116  HB2 LEU A 136      33.788  94.162 108.135  1.00  0.00           H  
ATOM   2117  HB3 LEU A 136      32.823  93.107 109.228  1.00  0.00           H  
ATOM   2118  HG  LEU A 136      31.661  94.724 106.927  1.00  0.00           H  
ATOM   2119 HD11 LEU A 136      32.118  91.752 106.761  1.00  0.00           H  
ATOM   2120 HD12 LEU A 136      31.439  92.889 105.575  1.00  0.00           H  
ATOM   2121 HD13 LEU A 136      33.135  93.005 105.997  1.00  0.00           H  
ATOM   2122 HD21 LEU A 136      29.603  93.447 107.212  1.00  0.00           H  
ATOM   2123 HD22 LEU A 136      30.415  92.391 108.371  1.00  0.00           H  
ATOM   2124 HD23 LEU A 136      30.115  93.936 108.862  1.00  0.00           H  
ATOM   2125  N   GLY A 137      33.821  94.384 111.504  1.00  0.00           N  
ATOM   2126  CA  GLY A 137      34.895  94.336 112.446  1.00  0.00           C  
ATOM   2127  C   GLY A 137      34.545  94.803 113.943  1.00  0.00           C  
ATOM   2128  O   GLY A 137      35.473  95.149 114.651  1.00  0.00           O  
ATOM   2129  H   GLY A 137      33.057  93.799 111.808  1.00  0.00           H  
ATOM   2130  HA2 GLY A 137      35.385  93.363 112.471  1.00  0.00           H  
ATOM   2131  HA3 GLY A 137      35.672  95.027 112.121  1.00  0.00           H  
ATOM   2132  N   ASN A 138      33.280  94.834 114.318  1.00  0.00           N  
ATOM   2133  CA  ASN A 138      32.728  95.627 115.481  1.00  0.00           C  
ATOM   2134  C   ASN A 138      32.886  97.160 115.246  1.00  0.00           C  
ATOM   2135  O   ASN A 138      33.662  97.858 115.870  1.00  0.00           O  
ATOM   2136  CB  ASN A 138      33.387  95.155 116.750  1.00  0.00           C  
ATOM   2137  CG  ASN A 138      32.730  95.751 118.072  1.00  0.00           C  
ATOM   2138  ND2 ASN A 138      33.518  95.807 119.082  1.00  0.00           N  
ATOM   2139  OD1 ASN A 138      31.533  96.084 118.116  1.00  0.00           O  
ATOM   2140  H   ASN A 138      32.592  94.401 113.719  1.00  0.00           H  
ATOM   2141  HA  ASN A 138      31.653  95.452 115.478  1.00  0.00           H  
ATOM   2142  HB2 ASN A 138      33.047  94.119 116.737  1.00  0.00           H  
ATOM   2143  HB3 ASN A 138      34.475  95.225 116.763  1.00  0.00           H  
ATOM   2144 HD21 ASN A 138      33.181  96.205 119.947  1.00  0.00           H  
ATOM   2145 HD22 ASN A 138      34.417  95.365 118.960  1.00  0.00           H  
ATOM   2146  N   SER A 139      32.124  97.595 114.222  1.00  0.00           N  
ATOM   2147  CA  SER A 139      32.166  98.927 113.731  1.00  0.00           C  
ATOM   2148  C   SER A 139      31.329  99.790 114.645  1.00  0.00           C  
ATOM   2149  O   SER A 139      31.887 100.603 115.419  1.00  0.00           O  
ATOM   2150  CB  SER A 139      31.660  99.042 112.283  1.00  0.00           C  
ATOM   2151  OG  SER A 139      31.945  97.844 111.498  1.00  0.00           O  
ATOM   2152  H   SER A 139      31.558  96.983 113.653  1.00  0.00           H  
ATOM   2153  HA  SER A 139      33.204  99.263 113.743  1.00  0.00           H  
ATOM   2154  HB2 SER A 139      30.641  99.398 112.132  1.00  0.00           H  
ATOM   2155  HB3 SER A 139      32.207  99.825 111.758  1.00  0.00           H  
ATOM   2156  HG  SER A 139      31.358  97.101 111.654  1.00  0.00           H  
ATOM   2157  N   PHE A 140      30.004  99.761 114.539  1.00  0.00           N  
ATOM   2158  CA  PHE A 140      29.228 100.896 114.937  1.00  0.00           C  
ATOM   2159  C   PHE A 140      29.212 101.251 116.441  1.00  0.00           C  
ATOM   2160  O   PHE A 140      28.887 102.377 116.838  1.00  0.00           O  
ATOM   2161  CB  PHE A 140      27.809 100.530 114.436  1.00  0.00           C  
ATOM   2162  CG  PHE A 140      26.867 101.722 114.424  1.00  0.00           C  
ATOM   2163  CD1 PHE A 140      27.113 102.705 113.419  1.00  0.00           C  
ATOM   2164  CD2 PHE A 140      26.114 102.088 115.580  1.00  0.00           C  
ATOM   2165  CE1 PHE A 140      26.301 103.893 113.434  1.00  0.00           C  
ATOM   2166  CE2 PHE A 140      25.379 103.276 115.608  1.00  0.00           C  
ATOM   2167  CZ  PHE A 140      25.388 104.205 114.532  1.00  0.00           C  
ATOM   2168  H   PHE A 140      29.569  99.039 113.982  1.00  0.00           H  
ATOM   2169  HA  PHE A 140      29.663 101.747 114.413  1.00  0.00           H  
ATOM   2170  HB2 PHE A 140      27.844 100.144 113.417  1.00  0.00           H  
ATOM   2171  HB3 PHE A 140      27.424  99.786 115.134  1.00  0.00           H  
ATOM   2172  HD1 PHE A 140      27.859 102.589 112.647  1.00  0.00           H  
ATOM   2173  HD2 PHE A 140      26.097 101.444 116.446  1.00  0.00           H  
ATOM   2174  HE1 PHE A 140      26.437 104.599 112.629  1.00  0.00           H  
ATOM   2175  HE2 PHE A 140      24.698 103.391 116.439  1.00  0.00           H  
ATOM   2176  HZ  PHE A 140      24.784 105.095 114.432  1.00  0.00           H  
ATOM   2177  N   ALA A 141      29.776 100.408 117.283  1.00  0.00           N  
ATOM   2178  CA  ALA A 141      29.888 100.444 118.710  1.00  0.00           C  
ATOM   2179  C   ALA A 141      30.733 101.563 119.326  1.00  0.00           C  
ATOM   2180  O   ALA A 141      30.632 102.004 120.481  1.00  0.00           O  
ATOM   2181  CB  ALA A 141      30.476  99.093 119.121  1.00  0.00           C  
ATOM   2182  H   ALA A 141      30.122  99.570 116.840  1.00  0.00           H  
ATOM   2183  HA  ALA A 141      28.882 100.496 119.126  1.00  0.00           H  
ATOM   2184  HB1 ALA A 141      30.501  99.157 120.209  1.00  0.00           H  
ATOM   2185  HB2 ALA A 141      29.890  98.238 118.785  1.00  0.00           H  
ATOM   2186  HB3 ALA A 141      31.444  98.842 118.686  1.00  0.00           H  
ATOM   2187  N   HID A 142      31.563 102.160 118.507  1.00  0.00           N  
ATOM   2188  CA  HID A 142      32.419 103.325 118.842  1.00  0.00           C  
ATOM   2189  C   HID A 142      31.540 104.633 118.998  1.00  0.00           C  
ATOM   2190  O   HID A 142      32.029 105.739 118.750  1.00  0.00           O  
ATOM   2191  CB  HID A 142      33.588 103.450 117.753  1.00  0.00           C  
ATOM   2192  CG  HID A 142      34.604 102.358 117.765  1.00  0.00           C  
ATOM   2193  CD2 HID A 142      35.010 101.418 116.786  1.00  0.00           C  
ATOM   2194  ND1 HID A 142      35.401 102.124 118.861  1.00  0.00           N  
ATOM   2195  CE1 HID A 142      36.252 101.118 118.608  1.00  0.00           C  
ATOM   2196  NE2 HID A 142      36.066 100.703 117.368  1.00  0.00           N  
ATOM   2197  H   HID A 142      31.588 101.803 117.562  1.00  0.00           H  
ATOM   2198  HA  HID A 142      32.906 103.076 119.785  1.00  0.00           H  
ATOM   2199  HB2 HID A 142      33.171 103.433 116.746  1.00  0.00           H  
ATOM   2200  HB3 HID A 142      33.951 104.468 117.891  1.00  0.00           H  
ATOM   2201  HD1 HID A 142      35.408 102.540 119.781  1.00  0.00           H  
ATOM   2202  HD2 HID A 142      34.570 101.268 115.811  1.00  0.00           H  
ATOM   2203  HE1 HID A 142      36.867 100.589 119.322  1.00  0.00           H  
ATOM   2204  N   LEU A 143      30.322 104.564 119.473  1.00  0.00           N  
ATOM   2205  CA  LEU A 143      29.488 105.714 119.616  1.00  0.00           C  
ATOM   2206  C   LEU A 143      29.050 106.013 121.047  1.00  0.00           C  
ATOM   2207  O   LEU A 143      27.836 106.339 121.260  1.00  0.00           O  
ATOM   2208  CB  LEU A 143      28.368 105.655 118.539  1.00  0.00           C  
ATOM   2209  CG  LEU A 143      27.823 107.040 118.138  1.00  0.00           C  
ATOM   2210  CD1 LEU A 143      28.917 108.041 117.758  1.00  0.00           C  
ATOM   2211  CD2 LEU A 143      26.848 106.948 116.929  1.00  0.00           C  
ATOM   2212  H   LEU A 143      29.976 103.655 119.746  1.00  0.00           H  
ATOM   2213  HA  LEU A 143      30.077 106.591 119.351  1.00  0.00           H  
ATOM   2214  HB2 LEU A 143      28.943 105.345 117.667  1.00  0.00           H  
ATOM   2215  HB3 LEU A 143      27.571 104.989 118.868  1.00  0.00           H  
ATOM   2216  HG  LEU A 143      27.233 107.408 118.977  1.00  0.00           H  
ATOM   2217 HD11 LEU A 143      29.078 108.504 118.730  1.00  0.00           H  
ATOM   2218 HD12 LEU A 143      29.717 107.663 117.121  1.00  0.00           H  
ATOM   2219 HD13 LEU A 143      28.429 108.862 117.232  1.00  0.00           H  
ATOM   2220 HD21 LEU A 143      26.110 106.195 117.205  1.00  0.00           H  
ATOM   2221 HD22 LEU A 143      26.233 107.837 116.789  1.00  0.00           H  
ATOM   2222 HD23 LEU A 143      27.419 106.757 116.020  1.00  0.00           H  
ATOM   2223  N   PRO A 144      29.977 105.994 122.016  1.00  0.00           N  
ATOM   2224  CA  PRO A 144      29.693 106.407 123.384  1.00  0.00           C  
ATOM   2225  C   PRO A 144      28.909 107.743 123.488  1.00  0.00           C  
ATOM   2226  O   PRO A 144      29.152 108.696 122.791  1.00  0.00           O  
ATOM   2227  CB  PRO A 144      30.964 106.192 124.247  1.00  0.00           C  
ATOM   2228  CG  PRO A 144      31.981 106.422 123.178  1.00  0.00           C  
ATOM   2229  CD  PRO A 144      31.436 105.898 121.856  1.00  0.00           C  
ATOM   2230  HA  PRO A 144      28.956 105.664 123.686  1.00  0.00           H  
ATOM   2231  HB2 PRO A 144      31.123 106.857 125.096  1.00  0.00           H  
ATOM   2232  HB3 PRO A 144      31.154 105.185 124.616  1.00  0.00           H  
ATOM   2233  HG2 PRO A 144      32.112 107.503 123.228  1.00  0.00           H  
ATOM   2234  HG3 PRO A 144      32.959 105.941 123.232  1.00  0.00           H  
ATOM   2235  HD2 PRO A 144      31.790 106.588 121.091  1.00  0.00           H  
ATOM   2236  HD3 PRO A 144      31.787 104.894 121.619  1.00  0.00           H  
ATOM   2237  N   ASP A 145      27.983 107.787 124.461  1.00  0.00           N  
ATOM   2238  CA  ASP A 145      26.998 108.850 124.651  1.00  0.00           C  
ATOM   2239  C   ASP A 145      27.474 109.884 125.595  1.00  0.00           C  
ATOM   2240  O   ASP A 145      28.148 109.564 126.561  1.00  0.00           O  
ATOM   2241  CB  ASP A 145      25.634 108.336 124.958  1.00  0.00           C  
ATOM   2242  CG  ASP A 145      24.602 109.341 125.590  1.00  0.00           C  
ATOM   2243  OD1 ASP A 145      23.958 108.946 126.602  1.00  0.00           O  
ATOM   2244  OD2 ASP A 145      24.387 110.459 125.024  1.00  0.00           O1-
ATOM   2245  H   ASP A 145      27.913 107.018 125.112  1.00  0.00           H  
ATOM   2246  HA  ASP A 145      27.037 109.407 123.715  1.00  0.00           H  
ATOM   2247  HB2 ASP A 145      25.192 108.007 124.018  1.00  0.00           H  
ATOM   2248  HB3 ASP A 145      25.627 107.502 125.660  1.00  0.00           H  
ATOM   2249  N   SER A 146      27.037 111.151 125.304  1.00  0.00           N  
ATOM   2250  CA  SER A 146      27.224 112.361 126.122  1.00  0.00           C  
ATOM   2251  C   SER A 146      26.133 113.420 126.061  1.00  0.00           C  
ATOM   2252  O   SER A 146      26.261 114.536 126.655  1.00  0.00           O  
ATOM   2253  CB  SER A 146      28.592 112.907 125.751  1.00  0.00           C  
ATOM   2254  OG  SER A 146      28.629 113.438 124.369  1.00  0.00           O  
ATOM   2255  H   SER A 146      26.596 111.275 124.404  1.00  0.00           H  
ATOM   2256  HA  SER A 146      27.193 112.113 127.183  1.00  0.00           H  
ATOM   2257  HB2 SER A 146      28.981 113.679 126.414  1.00  0.00           H  
ATOM   2258  HB3 SER A 146      29.367 112.141 125.713  1.00  0.00           H  
ATOM   2259  HG  SER A 146      29.533 113.703 124.183  1.00  0.00           H  
ATOM   2260  N   LYS A 147      25.067 113.069 125.388  1.00  0.00           N  
ATOM   2261  CA  LYS A 147      23.951 113.942 125.053  1.00  0.00           C  
ATOM   2262  C   LYS A 147      22.685 113.587 125.886  1.00  0.00           C  
ATOM   2263  O   LYS A 147      21.927 114.513 126.266  1.00  0.00           O  
ATOM   2264  CB  LYS A 147      23.746 113.995 123.478  1.00  0.00           C  
ATOM   2265  CG  LYS A 147      22.626 114.960 123.079  1.00  0.00           C  
ATOM   2266  CD  LYS A 147      21.963 114.832 121.673  1.00  0.00           C  
ATOM   2267  CE  LYS A 147      20.898 115.979 121.310  1.00  0.00           C  
ATOM   2268  NZ  LYS A 147      19.661 115.381 120.731  1.00  0.00           N1+
ATOM   2269  H   LYS A 147      25.084 112.218 124.843  1.00  0.00           H  
ATOM   2270  HA  LYS A 147      24.206 114.953 125.370  1.00  0.00           H  
ATOM   2271  HB2 LYS A 147      24.664 114.389 123.041  1.00  0.00           H  
ATOM   2272  HB3 LYS A 147      23.520 113.070 122.950  1.00  0.00           H  
ATOM   2273  HG2 LYS A 147      21.760 114.741 123.704  1.00  0.00           H  
ATOM   2274  HG3 LYS A 147      22.954 115.975 123.308  1.00  0.00           H  
ATOM   2275  HD2 LYS A 147      22.663 114.768 120.839  1.00  0.00           H  
ATOM   2276  HD3 LYS A 147      21.411 113.893 121.697  1.00  0.00           H  
ATOM   2277  HE2 LYS A 147      20.614 116.609 122.152  1.00  0.00           H  
ATOM   2278  HE3 LYS A 147      21.374 116.671 120.615  1.00  0.00           H  
ATOM   2279  HZ1 LYS A 147      19.917 114.594 120.154  1.00  0.00           H  
ATOM   2280  HZ2 LYS A 147      19.105 115.032 121.500  1.00  0.00           H  
ATOM   2281  HZ3 LYS A 147      19.125 116.009 120.148  1.00  0.00           H  
ATOM   2282  N   GLY A 148      22.526 112.311 126.189  1.00  0.00           N  
ATOM   2283  CA  GLY A 148      21.416 111.814 126.955  1.00  0.00           C  
ATOM   2284  C   GLY A 148      20.171 111.410 126.183  1.00  0.00           C  
ATOM   2285  O   GLY A 148      19.151 111.202 126.803  1.00  0.00           O  
ATOM   2286  H   GLY A 148      23.213 111.684 125.793  1.00  0.00           H  
ATOM   2287  HA2 GLY A 148      21.711 111.034 127.658  1.00  0.00           H  
ATOM   2288  HA3 GLY A 148      21.058 112.674 127.521  1.00  0.00           H  
ATOM   2289  N   ASP A 149      20.223 111.473 124.839  1.00  0.00           N  
ATOM   2290  CA  ASP A 149      19.255 111.010 123.969  1.00  0.00           C  
ATOM   2291  C   ASP A 149      20.000 110.526 122.707  1.00  0.00           C  
ATOM   2292  O   ASP A 149      21.158 110.928 122.442  1.00  0.00           O  
ATOM   2293  CB  ASP A 149      18.170 112.003 123.674  1.00  0.00           C  
ATOM   2294  CG  ASP A 149      18.556 113.161 122.826  1.00  0.00           C  
ATOM   2295  OD1 ASP A 149      18.497 113.050 121.592  1.00  0.00           O  
ATOM   2296  OD2 ASP A 149      18.945 114.264 123.311  1.00  0.00           O1-
ATOM   2297  H   ASP A 149      21.100 111.746 124.420  1.00  0.00           H  
ATOM   2298  HA  ASP A 149      18.771 110.141 124.417  1.00  0.00           H  
ATOM   2299  HB2 ASP A 149      17.264 111.608 123.214  1.00  0.00           H  
ATOM   2300  HB3 ASP A 149      17.884 112.417 124.640  1.00  0.00           H  
ATOM   2301  N   GLN A 150      19.460 109.552 122.004  1.00  0.00           N  
ATOM   2302  CA  GLN A 150      20.094 108.685 121.055  1.00  0.00           C  
ATOM   2303  C   GLN A 150      20.046 109.318 119.613  1.00  0.00           C  
ATOM   2304  O   GLN A 150      20.141 108.541 118.591  1.00  0.00           O  
ATOM   2305  CB  GLN A 150      19.390 107.356 121.126  1.00  0.00           C  
ATOM   2306  CG  GLN A 150      20.420 106.246 120.953  1.00  0.00           C  
ATOM   2307  CD  GLN A 150      19.869 104.899 120.467  1.00  0.00           C  
ATOM   2308  NE2 GLN A 150      20.756 104.051 120.120  1.00  0.00           N  
ATOM   2309  OE1 GLN A 150      18.709 104.671 120.315  1.00  0.00           O  
ATOM   2310  H   GLN A 150      18.482 109.433 122.232  1.00  0.00           H  
ATOM   2311  HA  GLN A 150      21.153 108.572 121.290  1.00  0.00           H  
ATOM   2312  HB2 GLN A 150      18.837 107.190 122.051  1.00  0.00           H  
ATOM   2313  HB3 GLN A 150      18.653 107.225 120.333  1.00  0.00           H  
ATOM   2314  HG2 GLN A 150      21.195 106.504 120.231  1.00  0.00           H  
ATOM   2315  HG3 GLN A 150      20.856 106.096 121.941  1.00  0.00           H  
ATOM   2316 HE21 GLN A 150      20.379 103.229 119.674  1.00  0.00           H  
ATOM   2317 HE22 GLN A 150      21.746 104.246 120.173  1.00  0.00           H  
ATOM   2318  N   SER A 151      19.931 110.637 119.381  1.00  0.00           N  
ATOM   2319  CA  SER A 151      19.923 111.306 118.088  1.00  0.00           C  
ATOM   2320  C   SER A 151      21.154 111.029 117.296  1.00  0.00           C  
ATOM   2321  O   SER A 151      21.030 110.915 116.069  1.00  0.00           O  
ATOM   2322  CB  SER A 151      19.461 112.752 118.267  1.00  0.00           C  
ATOM   2323  OG  SER A 151      20.575 113.507 118.772  1.00  0.00           O  
ATOM   2324  H   SER A 151      19.610 111.148 120.191  1.00  0.00           H  
ATOM   2325  HA  SER A 151      19.045 110.860 117.620  1.00  0.00           H  
ATOM   2326  HB2 SER A 151      19.025 113.136 117.345  1.00  0.00           H  
ATOM   2327  HB3 SER A 151      18.599 112.756 118.934  1.00  0.00           H  
ATOM   2328  HG  SER A 151      21.359 113.558 118.220  1.00  0.00           H  
ATOM   2329  N   GLU A 152      22.294 110.883 117.944  1.00  0.00           N  
ATOM   2330  CA  GLU A 152      23.555 110.784 117.208  1.00  0.00           C  
ATOM   2331  C   GLU A 152      23.715 109.479 116.558  1.00  0.00           C  
ATOM   2332  O   GLU A 152      24.238 109.415 115.417  1.00  0.00           O  
ATOM   2333  CB  GLU A 152      24.736 111.307 118.082  1.00  0.00           C  
ATOM   2334  CG  GLU A 152      24.400 112.588 118.860  1.00  0.00           C  
ATOM   2335  CD  GLU A 152      24.148 113.755 117.910  1.00  0.00           C  
ATOM   2336  OE1 GLU A 152      22.979 114.120 117.707  1.00  0.00           O  
ATOM   2337  OE2 GLU A 152      25.122 114.366 117.374  1.00  0.00           O1-
ATOM   2338  H   GLU A 152      22.277 110.755 118.946  1.00  0.00           H  
ATOM   2339  HA  GLU A 152      23.513 111.502 116.388  1.00  0.00           H  
ATOM   2340  HB2 GLU A 152      25.036 110.475 118.718  1.00  0.00           H  
ATOM   2341  HB3 GLU A 152      25.555 111.642 117.445  1.00  0.00           H  
ATOM   2342  HG2 GLU A 152      23.486 112.596 119.454  1.00  0.00           H  
ATOM   2343  HG3 GLU A 152      25.310 112.832 119.408  1.00  0.00           H  
ATOM   2344  N   HIE A 153      23.236 108.400 117.134  1.00  0.00           N  
ATOM   2345  CA  HIE A 153      23.127 107.065 116.515  1.00  0.00           C  
ATOM   2346  C   HIE A 153      22.111 107.008 115.401  1.00  0.00           C  
ATOM   2347  O   HIE A 153      22.415 106.573 114.303  1.00  0.00           O  
ATOM   2348  CB  HIE A 153      22.741 105.945 117.566  1.00  0.00           C  
ATOM   2349  CG  HIE A 153      23.673 105.836 118.758  1.00  0.00           C  
ATOM   2350  CD2 HIE A 153      24.537 106.778 119.344  1.00  0.00           C  
ATOM   2351  ND1 HIE A 153      23.773 104.680 119.549  1.00  0.00           N  
ATOM   2352  CE1 HIE A 153      24.733 104.896 120.463  1.00  0.00           C  
ATOM   2353  NE2 HIE A 153      25.207 106.150 120.343  1.00  0.00           N  
ATOM   2354  H   HIE A 153      22.871 108.550 118.063  1.00  0.00           H  
ATOM   2355  HA  HIE A 153      24.043 106.701 116.048  1.00  0.00           H  
ATOM   2356  HB2 HIE A 153      21.760 106.207 117.961  1.00  0.00           H  
ATOM   2357  HB3 HIE A 153      22.553 104.987 117.081  1.00  0.00           H  
ATOM   2358  HD2 HIE A 153      24.824 107.781 119.062  1.00  0.00           H  
ATOM   2359  HE1 HIE A 153      24.935 104.278 121.325  1.00  0.00           H  
ATOM   2360  HE2 HIE A 153      26.008 106.560 120.801  1.00  0.00           H  
ATOM   2361  N   ARG A 154      20.967 107.647 115.588  1.00  0.00           N  
ATOM   2362  CA  ARG A 154      20.010 107.806 114.479  1.00  0.00           C  
ATOM   2363  C   ARG A 154      20.568 108.581 113.263  1.00  0.00           C  
ATOM   2364  O   ARG A 154      20.226 108.286 112.122  1.00  0.00           O  
ATOM   2365  CB  ARG A 154      18.776 108.481 115.094  1.00  0.00           C  
ATOM   2366  CG  ARG A 154      17.994 107.698 116.217  1.00  0.00           C  
ATOM   2367  CD  ARG A 154      16.773 108.577 116.673  1.00  0.00           C  
ATOM   2368  NE  ARG A 154      16.113 107.921 117.791  1.00  0.00           N  
ATOM   2369  CZ  ARG A 154      15.116 107.091 117.767  1.00  0.00           C  
ATOM   2370  NH1 ARG A 154      14.628 106.694 118.935  1.00  0.00           N1+
ATOM   2371  NH2 ARG A 154      14.521 106.622 116.717  1.00  0.00           N  
ATOM   2372  H   ARG A 154      20.768 108.135 116.449  1.00  0.00           H  
ATOM   2373  HA  ARG A 154      19.828 106.835 114.017  1.00  0.00           H  
ATOM   2374  HB2 ARG A 154      19.049 109.472 115.458  1.00  0.00           H  
ATOM   2375  HB3 ARG A 154      18.108 108.526 114.235  1.00  0.00           H  
ATOM   2376  HG2 ARG A 154      17.549 106.884 115.645  1.00  0.00           H  
ATOM   2377  HG3 ARG A 154      18.584 107.339 117.061  1.00  0.00           H  
ATOM   2378  HD2 ARG A 154      17.117 109.567 116.971  1.00  0.00           H  
ATOM   2379  HD3 ARG A 154      15.969 108.756 115.959  1.00  0.00           H  
ATOM   2380  HE  ARG A 154      16.464 108.041 118.731  1.00  0.00           H  
ATOM   2381 HH11 ARG A 154      14.904 107.348 119.652  1.00  0.00           H  
ATOM   2382 HH12 ARG A 154      13.663 106.394 118.940  1.00  0.00           H  
ATOM   2383 HH21 ARG A 154      14.947 106.821 115.824  1.00  0.00           H  
ATOM   2384 HH22 ARG A 154      13.967 105.801 116.917  1.00  0.00           H  
ATOM   2385  N   LEU A 155      21.363 109.609 113.537  1.00  0.00           N  
ATOM   2386  CA  LEU A 155      22.047 110.361 112.488  1.00  0.00           C  
ATOM   2387  C   LEU A 155      23.137 109.602 111.815  1.00  0.00           C  
ATOM   2388  O   LEU A 155      22.939 109.289 110.628  1.00  0.00           O  
ATOM   2389  CB  LEU A 155      22.718 111.562 113.156  1.00  0.00           C  
ATOM   2390  CG  LEU A 155      23.604 112.354 112.089  1.00  0.00           C  
ATOM   2391  CD1 LEU A 155      22.762 112.867 110.905  1.00  0.00           C  
ATOM   2392  CD2 LEU A 155      24.314 113.568 112.809  1.00  0.00           C  
ATOM   2393  H   LEU A 155      21.460 109.922 114.493  1.00  0.00           H  
ATOM   2394  HA  LEU A 155      21.379 110.707 111.698  1.00  0.00           H  
ATOM   2395  HB2 LEU A 155      21.930 112.207 113.544  1.00  0.00           H  
ATOM   2396  HB3 LEU A 155      23.354 111.198 113.963  1.00  0.00           H  
ATOM   2397  HG  LEU A 155      24.321 111.634 111.692  1.00  0.00           H  
ATOM   2398 HD11 LEU A 155      23.419 113.416 110.232  1.00  0.00           H  
ATOM   2399 HD12 LEU A 155      22.355 112.077 110.272  1.00  0.00           H  
ATOM   2400 HD13 LEU A 155      22.013 113.552 111.301  1.00  0.00           H  
ATOM   2401 HD21 LEU A 155      25.051 113.912 112.086  1.00  0.00           H  
ATOM   2402 HD22 LEU A 155      23.593 114.352 113.045  1.00  0.00           H  
ATOM   2403 HD23 LEU A 155      24.668 113.166 113.759  1.00  0.00           H  
ATOM   2404  N   ALA A 156      24.122 109.038 112.547  1.00  0.00           N  
ATOM   2405  CA  ALA A 156      25.187 108.220 111.917  1.00  0.00           C  
ATOM   2406  C   ALA A 156      24.743 106.973 111.139  1.00  0.00           C  
ATOM   2407  O   ALA A 156      25.403 106.506 110.250  1.00  0.00           O  
ATOM   2408  CB  ALA A 156      26.166 107.861 113.087  1.00  0.00           C  
ATOM   2409  H   ALA A 156      24.149 109.285 113.526  1.00  0.00           H  
ATOM   2410  HA  ALA A 156      25.700 108.894 111.230  1.00  0.00           H  
ATOM   2411  HB1 ALA A 156      26.846 107.054 112.819  1.00  0.00           H  
ATOM   2412  HB2 ALA A 156      26.763 108.732 113.355  1.00  0.00           H  
ATOM   2413  HB3 ALA A 156      25.616 107.435 113.927  1.00  0.00           H  
ATOM   2414  N   LEU A 157      23.629 106.419 111.527  1.00  0.00           N  
ATOM   2415  CA  LEU A 157      23.124 105.179 110.940  1.00  0.00           C  
ATOM   2416  C   LEU A 157      22.230 105.460 109.799  1.00  0.00           C  
ATOM   2417  O   LEU A 157      22.217 104.765 108.789  1.00  0.00           O  
ATOM   2418  CB  LEU A 157      22.312 104.487 112.038  1.00  0.00           C  
ATOM   2419  CG  LEU A 157      21.864 103.042 111.765  1.00  0.00           C  
ATOM   2420  CD1 LEU A 157      22.971 102.172 111.243  1.00  0.00           C  
ATOM   2421  CD2 LEU A 157      21.381 102.288 112.998  1.00  0.00           C  
ATOM   2422  H   LEU A 157      23.165 106.896 112.287  1.00  0.00           H  
ATOM   2423  HA  LEU A 157      23.934 104.496 110.683  1.00  0.00           H  
ATOM   2424  HB2 LEU A 157      22.914 104.557 112.944  1.00  0.00           H  
ATOM   2425  HB3 LEU A 157      21.419 105.070 112.264  1.00  0.00           H  
ATOM   2426  HG  LEU A 157      21.015 103.000 111.082  1.00  0.00           H  
ATOM   2427 HD11 LEU A 157      23.869 102.141 111.859  1.00  0.00           H  
ATOM   2428 HD12 LEU A 157      22.571 101.163 111.143  1.00  0.00           H  
ATOM   2429 HD13 LEU A 157      23.333 102.435 110.249  1.00  0.00           H  
ATOM   2430 HD21 LEU A 157      20.489 102.702 113.470  1.00  0.00           H  
ATOM   2431 HD22 LEU A 157      21.194 101.247 112.734  1.00  0.00           H  
ATOM   2432 HD23 LEU A 157      22.212 102.221 113.700  1.00  0.00           H  
ATOM   2433  N   LYS A 158      21.610 106.637 109.880  1.00  0.00           N  
ATOM   2434  CA  LYS A 158      20.776 107.145 108.743  1.00  0.00           C  
ATOM   2435  C   LYS A 158      21.785 107.680 107.592  1.00  0.00           C  
ATOM   2436  O   LYS A 158      21.517 107.567 106.397  1.00  0.00           O  
ATOM   2437  CB  LYS A 158      19.796 108.342 109.153  1.00  0.00           C  
ATOM   2438  CG  LYS A 158      18.949 108.887 107.959  1.00  0.00           C  
ATOM   2439  CD  LYS A 158      18.249 110.246 108.277  1.00  0.00           C  
ATOM   2440  CE  LYS A 158      17.399 110.882 107.132  1.00  0.00           C  
ATOM   2441  NZ  LYS A 158      18.211 111.370 105.985  1.00  0.00           N1+
ATOM   2442  H   LYS A 158      21.732 107.204 110.707  1.00  0.00           H  
ATOM   2443  HA  LYS A 158      20.191 106.316 108.346  1.00  0.00           H  
ATOM   2444  HB2 LYS A 158      19.050 107.888 109.805  1.00  0.00           H  
ATOM   2445  HB3 LYS A 158      20.384 109.214 109.442  1.00  0.00           H  
ATOM   2446  HG2 LYS A 158      19.640 109.063 107.134  1.00  0.00           H  
ATOM   2447  HG3 LYS A 158      18.181 108.160 107.700  1.00  0.00           H  
ATOM   2448  HD2 LYS A 158      17.579 110.093 109.123  1.00  0.00           H  
ATOM   2449  HD3 LYS A 158      18.990 111.014 108.501  1.00  0.00           H  
ATOM   2450  HE2 LYS A 158      16.599 110.243 106.758  1.00  0.00           H  
ATOM   2451  HE3 LYS A 158      16.848 111.732 107.532  1.00  0.00           H  
ATOM   2452  HZ1 LYS A 158      17.708 111.803 105.224  1.00  0.00           H  
ATOM   2453  HZ2 LYS A 158      18.923 111.955 106.398  1.00  0.00           H  
ATOM   2454  HZ3 LYS A 158      18.717 110.637 105.510  1.00  0.00           H  
ATOM   2455  N   ASN A 159      22.867 108.279 107.996  1.00  0.00           N  
ATOM   2456  CA  ASN A 159      23.968 108.665 107.122  1.00  0.00           C  
ATOM   2457  C   ASN A 159      24.575 107.400 106.434  1.00  0.00           C  
ATOM   2458  O   ASN A 159      24.768 107.481 105.209  1.00  0.00           O  
ATOM   2459  CB  ASN A 159      24.994 109.384 107.968  1.00  0.00           C  
ATOM   2460  CG  ASN A 159      24.676 110.779 108.433  1.00  0.00           C  
ATOM   2461  ND2 ASN A 159      25.552 111.311 109.260  1.00  0.00           N  
ATOM   2462  OD1 ASN A 159      23.743 111.394 107.904  1.00  0.00           O  
ATOM   2463  H   ASN A 159      23.073 108.310 108.984  1.00  0.00           H  
ATOM   2464  HA  ASN A 159      23.686 109.364 106.335  1.00  0.00           H  
ATOM   2465  HB2 ASN A 159      25.323 108.739 108.783  1.00  0.00           H  
ATOM   2466  HB3 ASN A 159      25.856 109.537 107.318  1.00  0.00           H  
ATOM   2467 HD21 ASN A 159      25.484 112.291 109.496  1.00  0.00           H  
ATOM   2468 HD22 ASN A 159      26.309 110.761 109.642  1.00  0.00           H  
ATOM   2469  N   ILE A 160      24.961 106.352 107.094  1.00  0.00           N  
ATOM   2470  CA  ILE A 160      25.378 105.181 106.341  1.00  0.00           C  
ATOM   2471  C   ILE A 160      24.259 104.703 105.407  1.00  0.00           C  
ATOM   2472  O   ILE A 160      24.610 104.499 104.254  1.00  0.00           O  
ATOM   2473  CB  ILE A 160      25.790 104.083 107.303  1.00  0.00           C  
ATOM   2474  CG1 ILE A 160      27.013 104.443 108.152  1.00  0.00           C  
ATOM   2475  CG2 ILE A 160      26.092 102.818 106.499  1.00  0.00           C  
ATOM   2476  CD1 ILE A 160      27.294 103.716 109.430  1.00  0.00           C  
ATOM   2477  H   ILE A 160      24.827 106.299 108.094  1.00  0.00           H  
ATOM   2478  HA  ILE A 160      26.179 105.576 105.717  1.00  0.00           H  
ATOM   2479  HB  ILE A 160      24.927 103.915 107.947  1.00  0.00           H  
ATOM   2480 HG12 ILE A 160      27.909 104.373 107.535  1.00  0.00           H  
ATOM   2481 HG13 ILE A 160      27.035 105.500 108.418  1.00  0.00           H  
ATOM   2482 HG21 ILE A 160      25.146 102.291 106.374  1.00  0.00           H  
ATOM   2483 HG22 ILE A 160      26.683 103.007 105.603  1.00  0.00           H  
ATOM   2484 HG23 ILE A 160      26.668 102.128 107.116  1.00  0.00           H  
ATOM   2485 HD11 ILE A 160      26.429 103.416 110.021  1.00  0.00           H  
ATOM   2486 HD12 ILE A 160      27.919 102.873 109.138  1.00  0.00           H  
ATOM   2487 HD13 ILE A 160      27.950 104.333 110.045  1.00  0.00           H  
ATOM   2488  N   ALA A 161      22.993 104.642 105.851  1.00  0.00           N  
ATOM   2489  CA  ALA A 161      21.841 104.227 105.031  1.00  0.00           C  
ATOM   2490  C   ALA A 161      21.685 105.038 103.708  1.00  0.00           C  
ATOM   2491  O   ALA A 161      21.183 104.531 102.668  1.00  0.00           O  
ATOM   2492  CB  ALA A 161      20.532 104.342 105.860  1.00  0.00           C  
ATOM   2493  H   ALA A 161      22.755 104.857 106.809  1.00  0.00           H  
ATOM   2494  HA  ALA A 161      21.916 103.202 104.666  1.00  0.00           H  
ATOM   2495  HB1 ALA A 161      20.375 105.353 106.238  1.00  0.00           H  
ATOM   2496  HB2 ALA A 161      19.654 104.103 105.260  1.00  0.00           H  
ATOM   2497  HB3 ALA A 161      20.547 103.690 106.733  1.00  0.00           H  
ATOM   2498  N   SER A 162      22.145 106.332 103.654  1.00  0.00           N  
ATOM   2499  CA  SER A 162      21.972 107.199 102.502  1.00  0.00           C  
ATOM   2500  C   SER A 162      23.026 107.012 101.359  1.00  0.00           C  
ATOM   2501  O   SER A 162      23.078 107.686 100.306  1.00  0.00           O  
ATOM   2502  CB  SER A 162      21.969 108.639 103.077  1.00  0.00           C  
ATOM   2503  OG  SER A 162      23.329 108.930 103.302  1.00  0.00           O  
ATOM   2504  H   SER A 162      22.521 106.696 104.518  1.00  0.00           H  
ATOM   2505  HA  SER A 162      20.975 107.130 102.067  1.00  0.00           H  
ATOM   2506  HB2 SER A 162      21.481 109.372 102.434  1.00  0.00           H  
ATOM   2507  HB3 SER A 162      21.442 108.700 104.029  1.00  0.00           H  
ATOM   2508  HG  SER A 162      23.679 108.213 103.836  1.00  0.00           H  
ATOM   2509  N   MET A 163      23.992 106.109 101.598  1.00  0.00           N  
ATOM   2510  CA  MET A 163      25.034 105.721 100.667  1.00  0.00           C  
ATOM   2511  C   MET A 163      24.456 104.591  99.753  1.00  0.00           C  
ATOM   2512  O   MET A 163      24.982 104.349  98.670  1.00  0.00           O  
ATOM   2513  CB  MET A 163      26.295 105.200 101.294  1.00  0.00           C  
ATOM   2514  CG  MET A 163      26.800 106.209 102.431  1.00  0.00           C  
ATOM   2515  SD  MET A 163      27.757 107.714 101.732  1.00  0.00           S  
ATOM   2516  CE  MET A 163      26.414 109.057 101.659  1.00  0.00           C  
ATOM   2517  H   MET A 163      23.983 105.618 102.481  1.00  0.00           H  
ATOM   2518  HA  MET A 163      25.337 106.626 100.142  1.00  0.00           H  
ATOM   2519  HB2 MET A 163      26.105 104.228 101.749  1.00  0.00           H  
ATOM   2520  HB3 MET A 163      27.055 104.913 100.568  1.00  0.00           H  
ATOM   2521  HG2 MET A 163      25.939 106.597 102.975  1.00  0.00           H  
ATOM   2522  HG3 MET A 163      27.443 105.643 103.104  1.00  0.00           H  
ATOM   2523  HE1 MET A 163      25.640 108.666 100.998  1.00  0.00           H  
ATOM   2524  HE2 MET A 163      26.031 109.310 102.646  1.00  0.00           H  
ATOM   2525  HE3 MET A 163      26.903 109.992 101.386  1.00  0.00           H  
ATOM   2526  N   VAL A 164      23.333 103.916 100.218  1.00  0.00           N  
ATOM   2527  CA  VAL A 164      22.706 102.735  99.617  1.00  0.00           C  
ATOM   2528  C   VAL A 164      21.792 103.276  98.484  1.00  0.00           C  
ATOM   2529  O   VAL A 164      20.942 104.161  98.763  1.00  0.00           O  
ATOM   2530  CB  VAL A 164      21.987 101.807 100.706  1.00  0.00           C  
ATOM   2531  CG1 VAL A 164      21.292 100.584 100.123  1.00  0.00           C  
ATOM   2532  CG2 VAL A 164      22.820 101.289 101.870  1.00  0.00           C  
ATOM   2533  H   VAL A 164      22.994 104.190 101.129  1.00  0.00           H  
ATOM   2534  HA  VAL A 164      23.517 102.109  99.241  1.00  0.00           H  
ATOM   2535  HB  VAL A 164      21.168 102.458 101.014  1.00  0.00           H  
ATOM   2536 HG11 VAL A 164      22.059  99.877  99.806  1.00  0.00           H  
ATOM   2537 HG12 VAL A 164      20.614 100.107 100.832  1.00  0.00           H  
ATOM   2538 HG13 VAL A 164      20.760 100.785  99.194  1.00  0.00           H  
ATOM   2539 HG21 VAL A 164      22.223 100.865 102.676  1.00  0.00           H  
ATOM   2540 HG22 VAL A 164      23.539 100.550 101.517  1.00  0.00           H  
ATOM   2541 HG23 VAL A 164      23.400 102.092 102.326  1.00  0.00           H  
ATOM   2542  N   ARG A 165      21.951 102.872  97.256  1.00  0.00           N  
ATOM   2543  CA  ARG A 165      20.932 103.199  96.127  1.00  0.00           C  
ATOM   2544  C   ARG A 165      19.559 102.454  96.356  1.00  0.00           C  
ATOM   2545  O   ARG A 165      19.497 101.479  97.062  1.00  0.00           O  
ATOM   2546  CB  ARG A 165      21.525 102.927  94.690  1.00  0.00           C  
ATOM   2547  CG  ARG A 165      20.940 101.751  93.835  1.00  0.00           C  
ATOM   2548  CD  ARG A 165      21.308 100.366  94.405  1.00  0.00           C  
ATOM   2549  NE  ARG A 165      20.480  99.242  93.835  1.00  0.00           N  
ATOM   2550  CZ  ARG A 165      20.909  98.097  93.363  1.00  0.00           C  
ATOM   2551  NH1 ARG A 165      20.089  97.147  93.111  1.00  0.00           N1+
ATOM   2552  NH2 ARG A 165      22.096  97.884  93.062  1.00  0.00           N  
ATOM   2553  H   ARG A 165      22.635 102.158  97.049  1.00  0.00           H  
ATOM   2554  HA  ARG A 165      20.617 104.243  96.119  1.00  0.00           H  
ATOM   2555  HB2 ARG A 165      21.558 103.876  94.153  1.00  0.00           H  
ATOM   2556  HB3 ARG A 165      22.578 102.648  94.739  1.00  0.00           H  
ATOM   2557  HG2 ARG A 165      19.882 101.989  93.724  1.00  0.00           H  
ATOM   2558  HG3 ARG A 165      21.288 101.832  92.806  1.00  0.00           H  
ATOM   2559  HD2 ARG A 165      22.339 100.277  94.065  1.00  0.00           H  
ATOM   2560  HD3 ARG A 165      21.123 100.311  95.478  1.00  0.00           H  
ATOM   2561  HE  ARG A 165      19.482  99.396  93.845  1.00  0.00           H  
ATOM   2562 HH11 ARG A 165      19.148  97.507  93.039  1.00  0.00           H  
ATOM   2563 HH12 ARG A 165      20.341  96.170  93.062  1.00  0.00           H  
ATOM   2564 HH21 ARG A 165      22.825  98.567  92.911  1.00  0.00           H  
ATOM   2565 HH22 ARG A 165      22.188  96.899  92.854  1.00  0.00           H  
ATOM   2566  N   PRO A 166      18.435 102.854  95.750  1.00  0.00           N  
ATOM   2567  CA  PRO A 166      17.121 102.125  95.846  1.00  0.00           C  
ATOM   2568  C   PRO A 166      17.173 100.609  95.419  1.00  0.00           C  
ATOM   2569  O   PRO A 166      17.846 100.343  94.448  1.00  0.00           O  
ATOM   2570  CB  PRO A 166      16.217 102.894  94.904  1.00  0.00           C  
ATOM   2571  CG  PRO A 166      17.210 103.498  93.903  1.00  0.00           C  
ATOM   2572  CD  PRO A 166      18.306 103.962  94.802  1.00  0.00           C  
ATOM   2573  HA  PRO A 166      16.812 102.390  96.857  1.00  0.00           H  
ATOM   2574  HB2 PRO A 166      15.618 102.215  94.298  1.00  0.00           H  
ATOM   2575  HB3 PRO A 166      15.657 103.614  95.500  1.00  0.00           H  
ATOM   2576  HG2 PRO A 166      17.473 102.752  93.153  1.00  0.00           H  
ATOM   2577  HG3 PRO A 166      16.882 104.332  93.280  1.00  0.00           H  
ATOM   2578  HD2 PRO A 166      19.226 104.197  94.268  1.00  0.00           H  
ATOM   2579  HD3 PRO A 166      18.020 104.818  95.414  1.00  0.00           H  
ATOM   2580  N   GLY A 167      16.717  99.731  96.307  1.00  0.00           N  
ATOM   2581  CA  GLY A 167      17.052  98.332  96.217  1.00  0.00           C  
ATOM   2582  C   GLY A 167      18.516  97.867  96.514  1.00  0.00           C  
ATOM   2583  O   GLY A 167      18.771  96.670  96.572  1.00  0.00           O  
ATOM   2584  H   GLY A 167      16.088 100.022  97.041  1.00  0.00           H  
ATOM   2585  HA2 GLY A 167      16.453  97.735  96.904  1.00  0.00           H  
ATOM   2586  HA3 GLY A 167      16.855  98.072  95.177  1.00  0.00           H  
ATOM   2587  N   GLY A 168      19.423  98.775  96.916  1.00  0.00           N  
ATOM   2588  CA  GLY A 168      20.735  98.415  97.413  1.00  0.00           C  
ATOM   2589  C   GLY A 168      20.721  97.624  98.721  1.00  0.00           C  
ATOM   2590  O   GLY A 168      19.737  97.589  99.446  1.00  0.00           O  
ATOM   2591  H   GLY A 168      19.203  99.760  96.930  1.00  0.00           H  
ATOM   2592  HA2 GLY A 168      21.090  97.775  96.604  1.00  0.00           H  
ATOM   2593  HA3 GLY A 168      21.423  99.247  97.558  1.00  0.00           H  
ATOM   2594  N   LEU A 169      21.845  96.995  99.081  1.00  0.00           N  
ATOM   2595  CA  LEU A 169      22.113  96.192 100.279  1.00  0.00           C  
ATOM   2596  C   LEU A 169      22.887  97.037 101.312  1.00  0.00           C  
ATOM   2597  O   LEU A 169      23.790  97.837 101.066  1.00  0.00           O  
ATOM   2598  CB  LEU A 169      22.857  94.916  99.812  1.00  0.00           C  
ATOM   2599  CG  LEU A 169      23.698  94.074 100.878  1.00  0.00           C  
ATOM   2600  CD1 LEU A 169      22.784  93.354 101.938  1.00  0.00           C  
ATOM   2601  CD2 LEU A 169      24.498  92.910 100.142  1.00  0.00           C  
ATOM   2602  H   LEU A 169      22.596  96.979  98.407  1.00  0.00           H  
ATOM   2603  HA  LEU A 169      21.139  95.920 100.685  1.00  0.00           H  
ATOM   2604  HB2 LEU A 169      22.087  94.291  99.359  1.00  0.00           H  
ATOM   2605  HB3 LEU A 169      23.613  95.154  99.064  1.00  0.00           H  
ATOM   2606  HG  LEU A 169      24.376  94.739 101.413  1.00  0.00           H  
ATOM   2607 HD11 LEU A 169      22.361  94.010 102.699  1.00  0.00           H  
ATOM   2608 HD12 LEU A 169      21.921  92.917 101.435  1.00  0.00           H  
ATOM   2609 HD13 LEU A 169      23.238  92.475 102.395  1.00  0.00           H  
ATOM   2610 HD21 LEU A 169      24.720  93.273  99.139  1.00  0.00           H  
ATOM   2611 HD22 LEU A 169      25.435  92.702 100.659  1.00  0.00           H  
ATOM   2612 HD23 LEU A 169      23.976  91.953 100.117  1.00  0.00           H  
ATOM   2613  N   LEU A 170      22.791  96.709 102.644  1.00  0.00           N  
ATOM   2614  CA  LEU A 170      23.751  97.049 103.732  1.00  0.00           C  
ATOM   2615  C   LEU A 170      23.962  95.854 104.675  1.00  0.00           C  
ATOM   2616  O   LEU A 170      22.964  95.263 105.060  1.00  0.00           O  
ATOM   2617  CB  LEU A 170      23.351  98.242 104.628  1.00  0.00           C  
ATOM   2618  CG  LEU A 170      24.263  98.593 105.810  1.00  0.00           C  
ATOM   2619  CD1 LEU A 170      25.422  99.455 105.335  1.00  0.00           C  
ATOM   2620  CD2 LEU A 170      23.456  99.503 106.746  1.00  0.00           C  
ATOM   2621  H   LEU A 170      21.959  96.232 102.966  1.00  0.00           H  
ATOM   2622  HA  LEU A 170      24.674  97.376 103.252  1.00  0.00           H  
ATOM   2623  HB2 LEU A 170      23.217  99.077 103.941  1.00  0.00           H  
ATOM   2624  HB3 LEU A 170      22.359  97.970 104.989  1.00  0.00           H  
ATOM   2625  HG  LEU A 170      24.563  97.691 106.345  1.00  0.00           H  
ATOM   2626 HD11 LEU A 170      25.048 100.366 104.868  1.00  0.00           H  
ATOM   2627 HD12 LEU A 170      26.036  99.700 106.203  1.00  0.00           H  
ATOM   2628 HD13 LEU A 170      26.088  98.863 104.708  1.00  0.00           H  
ATOM   2629 HD21 LEU A 170      22.528  99.063 107.111  1.00  0.00           H  
ATOM   2630 HD22 LEU A 170      24.076  99.829 107.582  1.00  0.00           H  
ATOM   2631 HD23 LEU A 170      23.116 100.378 106.194  1.00  0.00           H  
ATOM   2632  N   VAL A 171      25.196  95.681 105.136  1.00  0.00           N  
ATOM   2633  CA  VAL A 171      25.696  94.667 106.118  1.00  0.00           C  
ATOM   2634  C   VAL A 171      26.598  95.253 107.215  1.00  0.00           C  
ATOM   2635  O   VAL A 171      27.626  95.860 106.943  1.00  0.00           O  
ATOM   2636  CB  VAL A 171      26.329  93.445 105.346  1.00  0.00           C  
ATOM   2637  CG1 VAL A 171      26.281  92.263 106.354  1.00  0.00           C  
ATOM   2638  CG2 VAL A 171      25.553  92.869 104.178  1.00  0.00           C  
ATOM   2639  H   VAL A 171      25.816  96.461 104.973  1.00  0.00           H  
ATOM   2640  HA  VAL A 171      24.831  94.203 106.594  1.00  0.00           H  
ATOM   2641  HB  VAL A 171      27.343  93.723 105.061  1.00  0.00           H  
ATOM   2642 HG11 VAL A 171      26.861  91.445 105.927  1.00  0.00           H  
ATOM   2643 HG12 VAL A 171      26.940  92.514 107.184  1.00  0.00           H  
ATOM   2644 HG13 VAL A 171      25.265  92.128 106.724  1.00  0.00           H  
ATOM   2645 HG21 VAL A 171      25.900  91.852 103.988  1.00  0.00           H  
ATOM   2646 HG22 VAL A 171      24.526  92.726 104.515  1.00  0.00           H  
ATOM   2647 HG23 VAL A 171      25.608  93.506 103.296  1.00  0.00           H  
ATOM   2648  N   ILE A 172      26.000  95.239 108.408  1.00  0.00           N  
ATOM   2649  CA  ILE A 172      26.491  96.002 109.555  1.00  0.00           C  
ATOM   2650  C   ILE A 172      26.463  95.299 110.880  1.00  0.00           C  
ATOM   2651  O   ILE A 172      25.738  94.310 111.090  1.00  0.00           O  
ATOM   2652  CB  ILE A 172      25.790  97.379 109.571  1.00  0.00           C  
ATOM   2653  CG1 ILE A 172      26.467  98.451 110.423  1.00  0.00           C  
ATOM   2654  CG2 ILE A 172      24.280  97.210 109.912  1.00  0.00           C  
ATOM   2655  CD1 ILE A 172      26.140  99.945 109.992  1.00  0.00           C  
ATOM   2656  H   ILE A 172      25.222  94.617 108.578  1.00  0.00           H  
ATOM   2657  HA  ILE A 172      27.546  96.218 109.394  1.00  0.00           H  
ATOM   2658  HB  ILE A 172      25.905  97.779 108.562  1.00  0.00           H  
ATOM   2659 HG12 ILE A 172      26.185  98.324 111.468  1.00  0.00           H  
ATOM   2660 HG13 ILE A 172      27.537  98.256 110.506  1.00  0.00           H  
ATOM   2661 HG21 ILE A 172      23.637  98.087 109.971  1.00  0.00           H  
ATOM   2662 HG22 ILE A 172      23.894  96.442 109.241  1.00  0.00           H  
ATOM   2663 HG23 ILE A 172      24.247  96.940 110.968  1.00  0.00           H  
ATOM   2664 HD11 ILE A 172      25.078 100.120 110.164  1.00  0.00           H  
ATOM   2665 HD12 ILE A 172      26.767 100.545 110.652  1.00  0.00           H  
ATOM   2666 HD13 ILE A 172      26.321 100.058 108.922  1.00  0.00           H  
ATOM   2667  N   ASP A 173      27.385  95.639 111.748  1.00  0.00           N  
ATOM   2668  CA  ASP A 173      27.738  94.856 112.937  1.00  0.00           C  
ATOM   2669  C   ASP A 173      28.020  95.603 114.235  1.00  0.00           C  
ATOM   2670  O   ASP A 173      28.365  96.763 114.276  1.00  0.00           O  
ATOM   2671  CB  ASP A 173      28.869  93.834 112.657  1.00  0.00           C  
ATOM   2672  CG  ASP A 173      30.279  94.399 112.510  1.00  0.00           C  
ATOM   2673  OD1 ASP A 173      31.211  93.590 112.567  1.00  0.00           O  
ATOM   2674  OD2 ASP A 173      30.518  95.614 112.504  1.00  0.00           O1-
ATOM   2675  H   ASP A 173      27.902  96.464 111.483  1.00  0.00           H  
ATOM   2676  HA  ASP A 173      26.844  94.280 113.176  1.00  0.00           H  
ATOM   2677  HB2 ASP A 173      28.877  93.205 113.548  1.00  0.00           H  
ATOM   2678  HB3 ASP A 173      28.551  93.193 111.836  1.00  0.00           H  
ATOM   2679  N   HIE A 174      27.949  94.848 115.343  1.00  0.00           N  
ATOM   2680  CA  HIE A 174      28.442  95.187 116.714  1.00  0.00           C  
ATOM   2681  C   HIE A 174      28.693  93.898 117.514  1.00  0.00           C  
ATOM   2682  O   HIE A 174      28.292  92.796 117.096  1.00  0.00           O  
ATOM   2683  CB  HIE A 174      27.439  96.065 117.482  1.00  0.00           C  
ATOM   2684  CG  HIE A 174      25.951  95.682 117.354  1.00  0.00           C  
ATOM   2685  CD2 HIE A 174      25.159  96.060 116.243  1.00  0.00           C  
ATOM   2686  ND1 HIE A 174      25.164  94.843 118.220  1.00  0.00           N  
ATOM   2687  CE1 HIE A 174      23.966  94.822 117.669  1.00  0.00           C  
ATOM   2688  NE2 HIE A 174      23.893  95.452 116.494  1.00  0.00           N  
ATOM   2689  H   HIE A 174      27.697  93.887 115.166  1.00  0.00           H  
ATOM   2690  HA  HIE A 174      29.362  95.768 116.663  1.00  0.00           H  
ATOM   2691  HB2 HIE A 174      27.636  96.099 118.554  1.00  0.00           H  
ATOM   2692  HB3 HIE A 174      27.556  97.083 117.108  1.00  0.00           H  
ATOM   2693  HD2 HIE A 174      25.421  96.705 115.417  1.00  0.00           H  
ATOM   2694  HE1 HIE A 174      23.209  94.293 118.229  1.00  0.00           H  
ATOM   2695  HE2 HIE A 174      23.070  95.418 115.911  1.00  0.00           H  
ATOM   2696  N   ARG A 175      29.469  93.868 118.584  1.00  0.00           N  
ATOM   2697  CA  ARG A 175      29.589  92.748 119.543  1.00  0.00           C  
ATOM   2698  C   ARG A 175      28.382  92.532 120.437  1.00  0.00           C  
ATOM   2699  O   ARG A 175      27.509  93.430 120.545  1.00  0.00           O  
ATOM   2700  CB  ARG A 175      30.784  92.980 120.420  1.00  0.00           C  
ATOM   2701  CG  ARG A 175      32.140  92.557 119.872  1.00  0.00           C  
ATOM   2702  CD  ARG A 175      33.247  92.953 120.876  1.00  0.00           C  
ATOM   2703  NE  ARG A 175      34.539  92.740 120.217  1.00  0.00           N  
ATOM   2704  CZ  ARG A 175      35.395  91.819 120.572  1.00  0.00           C  
ATOM   2705  NH1 ARG A 175      35.138  90.767 121.334  1.00  0.00           N1+
ATOM   2706  NH2 ARG A 175      36.584  91.941 120.061  1.00  0.00           N  
ATOM   2707  H   ARG A 175      29.936  94.743 118.779  1.00  0.00           H  
ATOM   2708  HA  ARG A 175      29.748  91.788 119.054  1.00  0.00           H  
ATOM   2709  HB2 ARG A 175      30.766  94.062 120.554  1.00  0.00           H  
ATOM   2710  HB3 ARG A 175      30.696  92.447 121.366  1.00  0.00           H  
ATOM   2711  HG2 ARG A 175      32.158  91.498 119.614  1.00  0.00           H  
ATOM   2712  HG3 ARG A 175      32.260  93.054 118.910  1.00  0.00           H  
ATOM   2713  HD2 ARG A 175      33.203  94.012 121.130  1.00  0.00           H  
ATOM   2714  HD3 ARG A 175      33.211  92.332 121.771  1.00  0.00           H  
ATOM   2715  HE  ARG A 175      34.900  93.457 119.604  1.00  0.00           H  
ATOM   2716 HH11 ARG A 175      34.257  90.297 121.483  1.00  0.00           H  
ATOM   2717 HH12 ARG A 175      35.818  90.052 121.551  1.00  0.00           H  
ATOM   2718 HH21 ARG A 175      37.020  92.739 119.621  1.00  0.00           H  
ATOM   2719 HH22 ARG A 175      37.240  91.263 120.419  1.00  0.00           H  
ATOM   2720  N   ASN A 176      28.306  91.361 121.038  1.00  0.00           N  
ATOM   2721  CA  ASN A 176      27.215  90.929 121.900  1.00  0.00           C  
ATOM   2722  C   ASN A 176      27.194  91.520 123.334  1.00  0.00           C  
ATOM   2723  O   ASN A 176      27.338  90.777 124.321  1.00  0.00           O  
ATOM   2724  CB  ASN A 176      27.166  89.349 121.930  1.00  0.00           C  
ATOM   2725  CG  ASN A 176      26.071  88.763 122.721  1.00  0.00           C  
ATOM   2726  ND2 ASN A 176      26.042  87.518 122.806  1.00  0.00           N  
ATOM   2727  OD1 ASN A 176      25.049  89.298 123.127  1.00  0.00           O  
ATOM   2728  H   ASN A 176      28.929  90.642 120.699  1.00  0.00           H  
ATOM   2729  HA  ASN A 176      26.330  91.279 121.368  1.00  0.00           H  
ATOM   2730  HB2 ASN A 176      27.040  88.985 120.910  1.00  0.00           H  
ATOM   2731  HB3 ASN A 176      28.130  88.942 122.234  1.00  0.00           H  
ATOM   2732 HD21 ASN A 176      25.237  87.061 123.213  1.00  0.00           H  
ATOM   2733 HD22 ASN A 176      26.753  87.032 122.280  1.00  0.00           H  
ATOM   2734  N   TYR A 177      27.150  92.873 123.337  1.00  0.00           N  
ATOM   2735  CA  TYR A 177      27.268  93.512 124.601  1.00  0.00           C  
ATOM   2736  C   TYR A 177      26.272  93.097 125.674  1.00  0.00           C  
ATOM   2737  O   TYR A 177      26.494  93.168 126.905  1.00  0.00           O  
ATOM   2738  CB  TYR A 177      27.402  95.068 124.450  1.00  0.00           C  
ATOM   2739  CG  TYR A 177      28.556  95.615 123.603  1.00  0.00           C  
ATOM   2740  CD1 TYR A 177      29.880  95.696 124.018  1.00  0.00           C  
ATOM   2741  CD2 TYR A 177      28.287  96.094 122.278  1.00  0.00           C  
ATOM   2742  CE1 TYR A 177      30.917  96.126 123.160  1.00  0.00           C  
ATOM   2743  CE2 TYR A 177      29.308  96.558 121.431  1.00  0.00           C  
ATOM   2744  CZ  TYR A 177      30.638  96.470 121.843  1.00  0.00           C  
ATOM   2745  OH  TYR A 177      31.501  96.856 120.938  1.00  0.00           O  
ATOM   2746  H   TYR A 177      26.899  93.425 122.529  1.00  0.00           H  
ATOM   2747  HA  TYR A 177      28.213  93.191 125.039  1.00  0.00           H  
ATOM   2748  HB2 TYR A 177      26.502  95.382 123.922  1.00  0.00           H  
ATOM   2749  HB3 TYR A 177      27.424  95.560 125.422  1.00  0.00           H  
ATOM   2750  HD1 TYR A 177      30.026  95.490 125.068  1.00  0.00           H  
ATOM   2751  HD2 TYR A 177      27.273  96.037 121.909  1.00  0.00           H  
ATOM   2752  HE1 TYR A 177      31.936  96.008 123.498  1.00  0.00           H  
ATOM   2753  HE2 TYR A 177      29.081  96.699 120.385  1.00  0.00           H  
ATOM   2754  HH  TYR A 177      31.077  97.235 120.165  1.00  0.00           H  
ATOM   2755  N   ASP A 178      25.145  92.554 125.342  1.00  0.00           N  
ATOM   2756  CA  ASP A 178      24.193  92.013 126.348  1.00  0.00           C  
ATOM   2757  C   ASP A 178      24.674  90.802 127.131  1.00  0.00           C  
ATOM   2758  O   ASP A 178      24.575  90.848 128.324  1.00  0.00           O  
ATOM   2759  CB  ASP A 178      22.792  91.821 125.643  1.00  0.00           C  
ATOM   2760  CG  ASP A 178      21.712  91.369 126.667  1.00  0.00           C  
ATOM   2761  OD1 ASP A 178      21.306  92.292 127.404  1.00  0.00           O  
ATOM   2762  OD2 ASP A 178      21.335  90.200 126.748  1.00  0.00           O1-
ATOM   2763  H   ASP A 178      24.868  92.392 124.383  1.00  0.00           H  
ATOM   2764  HA  ASP A 178      23.897  92.806 127.033  1.00  0.00           H  
ATOM   2765  HB2 ASP A 178      22.490  92.582 124.923  1.00  0.00           H  
ATOM   2766  HB3 ASP A 178      22.938  90.958 124.994  1.00  0.00           H  
ATOM   2767  N   TYR A 179      25.397  89.868 126.506  1.00  0.00           N  
ATOM   2768  CA  TYR A 179      26.175  88.871 127.276  1.00  0.00           C  
ATOM   2769  C   TYR A 179      27.220  89.527 128.216  1.00  0.00           C  
ATOM   2770  O   TYR A 179      27.540  89.012 129.310  1.00  0.00           O  
ATOM   2771  CB  TYR A 179      26.848  87.932 126.279  1.00  0.00           C  
ATOM   2772  CG  TYR A 179      27.684  86.840 126.943  1.00  0.00           C  
ATOM   2773  CD1 TYR A 179      29.024  87.136 127.305  1.00  0.00           C  
ATOM   2774  CD2 TYR A 179      27.048  85.621 127.250  1.00  0.00           C  
ATOM   2775  CE1 TYR A 179      29.740  86.109 127.905  1.00  0.00           C  
ATOM   2776  CE2 TYR A 179      27.784  84.630 127.942  1.00  0.00           C  
ATOM   2777  CZ  TYR A 179      29.150  84.904 128.252  1.00  0.00           C  
ATOM   2778  OH  TYR A 179      29.956  83.937 128.766  1.00  0.00           O  
ATOM   2779  H   TYR A 179      25.552  89.931 125.510  1.00  0.00           H  
ATOM   2780  HA  TYR A 179      25.453  88.407 127.950  1.00  0.00           H  
ATOM   2781  HB2 TYR A 179      26.057  87.444 125.709  1.00  0.00           H  
ATOM   2782  HB3 TYR A 179      27.523  88.586 125.726  1.00  0.00           H  
ATOM   2783  HD1 TYR A 179      29.481  88.100 127.139  1.00  0.00           H  
ATOM   2784  HD2 TYR A 179      26.035  85.461 126.912  1.00  0.00           H  
ATOM   2785  HE1 TYR A 179      30.798  86.275 128.045  1.00  0.00           H  
ATOM   2786  HE2 TYR A 179      27.349  83.684 128.225  1.00  0.00           H  
ATOM   2787  HH  TYR A 179      29.470  83.165 129.064  1.00  0.00           H  
ATOM   2788  N   ILE A 180      27.833  90.601 127.796  1.00  0.00           N  
ATOM   2789  CA  ILE A 180      28.840  91.343 128.595  1.00  0.00           C  
ATOM   2790  C   ILE A 180      28.255  92.129 129.779  1.00  0.00           C  
ATOM   2791  O   ILE A 180      28.843  92.089 130.888  1.00  0.00           O  
ATOM   2792  CB  ILE A 180      29.760  92.251 127.752  1.00  0.00           C  
ATOM   2793  CG1 ILE A 180      30.274  91.527 126.485  1.00  0.00           C  
ATOM   2794  CG2 ILE A 180      30.968  92.854 128.582  1.00  0.00           C  
ATOM   2795  CD1 ILE A 180      31.122  92.384 125.541  1.00  0.00           C  
ATOM   2796  H   ILE A 180      27.471  91.032 126.958  1.00  0.00           H  
ATOM   2797  HA  ILE A 180      29.503  90.596 129.033  1.00  0.00           H  
ATOM   2798  HB  ILE A 180      29.232  93.170 127.501  1.00  0.00           H  
ATOM   2799 HG12 ILE A 180      30.826  90.673 126.877  1.00  0.00           H  
ATOM   2800 HG13 ILE A 180      29.472  91.125 125.866  1.00  0.00           H  
ATOM   2801 HG21 ILE A 180      31.626  92.111 129.031  1.00  0.00           H  
ATOM   2802 HG22 ILE A 180      31.660  93.371 127.918  1.00  0.00           H  
ATOM   2803 HG23 ILE A 180      30.366  93.509 129.213  1.00  0.00           H  
ATOM   2804 HD11 ILE A 180      32.021  92.775 126.018  1.00  0.00           H  
ATOM   2805 HD12 ILE A 180      31.335  91.791 124.652  1.00  0.00           H  
ATOM   2806 HD13 ILE A 180      30.496  93.196 125.170  1.00  0.00           H  
ATOM   2807  N   LEU A 181      27.082  92.711 129.673  1.00  0.00           N  
ATOM   2808  CA  LEU A 181      26.453  93.358 130.769  1.00  0.00           C  
ATOM   2809  C   LEU A 181      25.894  92.260 131.732  1.00  0.00           C  
ATOM   2810  O   LEU A 181      25.645  92.536 132.900  1.00  0.00           O  
ATOM   2811  CB  LEU A 181      25.362  94.274 130.250  1.00  0.00           C  
ATOM   2812  CG  LEU A 181      25.655  95.778 129.864  1.00  0.00           C  
ATOM   2813  CD1 LEU A 181      26.734  95.971 128.767  1.00  0.00           C  
ATOM   2814  CD2 LEU A 181      24.441  96.444 129.316  1.00  0.00           C  
ATOM   2815  H   LEU A 181      26.637  92.788 128.770  1.00  0.00           H  
ATOM   2816  HA  LEU A 181      27.185  94.021 131.232  1.00  0.00           H  
ATOM   2817  HB2 LEU A 181      24.912  93.664 129.466  1.00  0.00           H  
ATOM   2818  HB3 LEU A 181      24.560  94.333 130.986  1.00  0.00           H  
ATOM   2819  HG  LEU A 181      25.927  96.316 130.773  1.00  0.00           H  
ATOM   2820 HD11 LEU A 181      26.464  95.475 127.834  1.00  0.00           H  
ATOM   2821 HD12 LEU A 181      26.989  97.024 128.646  1.00  0.00           H  
ATOM   2822 HD13 LEU A 181      27.670  95.480 129.035  1.00  0.00           H  
ATOM   2823 HD21 LEU A 181      24.758  97.487 129.304  1.00  0.00           H  
ATOM   2824 HD22 LEU A 181      24.213  96.077 128.315  1.00  0.00           H  
ATOM   2825 HD23 LEU A 181      23.711  96.307 130.115  1.00  0.00           H  
ATOM   2826  N   SER A 182      25.748  91.011 131.278  1.00  0.00           N  
ATOM   2827  CA  SER A 182      25.238  89.899 131.959  1.00  0.00           C  
ATOM   2828  C   SER A 182      26.340  89.319 132.812  1.00  0.00           C  
ATOM   2829  O   SER A 182      26.086  89.048 133.977  1.00  0.00           O  
ATOM   2830  CB  SER A 182      24.651  88.886 131.008  1.00  0.00           C  
ATOM   2831  OG  SER A 182      24.058  87.837 131.727  1.00  0.00           O  
ATOM   2832  H   SER A 182      25.996  90.857 130.311  1.00  0.00           H  
ATOM   2833  HA  SER A 182      24.426  90.221 132.611  1.00  0.00           H  
ATOM   2834  HB2 SER A 182      23.946  89.297 130.287  1.00  0.00           H  
ATOM   2835  HB3 SER A 182      25.467  88.566 130.359  1.00  0.00           H  
ATOM   2836  HG  SER A 182      23.294  88.066 132.262  1.00  0.00           H  
ATOM   2837  N   THR A 183      27.537  89.045 132.220  1.00  0.00           N  
ATOM   2838  CA  THR A 183      28.533  88.291 132.954  1.00  0.00           C  
ATOM   2839  C   THR A 183      29.591  89.270 133.615  1.00  0.00           C  
ATOM   2840  O   THR A 183      30.333  88.744 134.517  1.00  0.00           O  
ATOM   2841  CB  THR A 183      29.399  87.412 131.996  1.00  0.00           C  
ATOM   2842  CG2 THR A 183      28.424  86.258 131.523  1.00  0.00           C  
ATOM   2843  OG1 THR A 183      29.951  88.253 130.983  1.00  0.00           O  
ATOM   2844  H   THR A 183      27.654  89.107 131.219  1.00  0.00           H  
ATOM   2845  HA  THR A 183      28.108  87.615 133.695  1.00  0.00           H  
ATOM   2846  HB  THR A 183      30.217  86.951 132.549  1.00  0.00           H  
ATOM   2847  HG1 THR A 183      29.145  88.440 130.495  1.00  0.00           H  
ATOM   2848 HG21 THR A 183      27.440  86.666 131.292  1.00  0.00           H  
ATOM   2849 HG22 THR A 183      28.839  85.869 130.593  1.00  0.00           H  
ATOM   2850 HG23 THR A 183      28.309  85.464 132.261  1.00  0.00           H  
ATOM   2851  N   GLY A 184      29.828  90.467 133.060  1.00  0.00           N  
ATOM   2852  CA  GLY A 184      31.024  91.183 133.416  1.00  0.00           C  
ATOM   2853  C   GLY A 184      32.285  90.785 132.582  1.00  0.00           C  
ATOM   2854  O   GLY A 184      33.349  91.303 132.784  1.00  0.00           O  
ATOM   2855  H   GLY A 184      29.298  90.981 132.372  1.00  0.00           H  
ATOM   2856  HA2 GLY A 184      30.906  92.208 133.064  1.00  0.00           H  
ATOM   2857  HA3 GLY A 184      31.220  91.083 134.483  1.00  0.00           H  
ATOM   2858  N   CYS A 185      32.176  89.816 131.699  1.00  0.00           N  
ATOM   2859  CA  CYS A 185      33.314  89.360 130.868  1.00  0.00           C  
ATOM   2860  C   CYS A 185      33.076  89.343 129.332  1.00  0.00           C  
ATOM   2861  O   CYS A 185      31.978  89.151 128.780  1.00  0.00           O  
ATOM   2862  CB  CYS A 185      33.480  87.820 131.160  1.00  0.00           C  
ATOM   2863  SG  CYS A 185      33.682  87.287 132.825  1.00  0.00           S  
ATOM   2864  H   CYS A 185      31.257  89.427 131.548  1.00  0.00           H  
ATOM   2865  HA  CYS A 185      34.203  89.934 131.131  1.00  0.00           H  
ATOM   2866  HB2 CYS A 185      32.586  87.332 130.772  1.00  0.00           H  
ATOM   2867  HB3 CYS A 185      34.377  87.521 130.619  1.00  0.00           H  
ATOM   2868  HG  CYS A 185      34.474  86.280 132.448  1.00  0.00           H  
ATOM   2869  N   ALA A 186      34.195  89.425 128.583  1.00  0.00           N  
ATOM   2870  CA  ALA A 186      34.254  89.228 127.154  1.00  0.00           C  
ATOM   2871  C   ALA A 186      34.105  87.717 126.781  1.00  0.00           C  
ATOM   2872  O   ALA A 186      34.767  86.884 127.442  1.00  0.00           O  
ATOM   2873  CB  ALA A 186      35.606  89.703 126.565  1.00  0.00           C  
ATOM   2874  H   ALA A 186      35.068  89.497 129.087  1.00  0.00           H  
ATOM   2875  HA  ALA A 186      33.483  89.851 126.701  1.00  0.00           H  
ATOM   2876  HB1 ALA A 186      35.733  90.718 126.939  1.00  0.00           H  
ATOM   2877  HB2 ALA A 186      36.334  88.922 126.785  1.00  0.00           H  
ATOM   2878  HB3 ALA A 186      35.509  89.840 125.487  1.00  0.00           H  
ATOM   2879  N   PRO A 187      33.416  87.362 125.659  1.00  0.00           N  
ATOM   2880  CA  PRO A 187      33.289  85.927 125.264  1.00  0.00           C  
ATOM   2881  C   PRO A 187      34.645  85.322 125.010  1.00  0.00           C  
ATOM   2882  O   PRO A 187      35.359  85.942 124.264  1.00  0.00           O  
ATOM   2883  CB  PRO A 187      32.455  85.918 123.996  1.00  0.00           C  
ATOM   2884  CG  PRO A 187      31.767  87.368 124.023  1.00  0.00           C  
ATOM   2885  CD  PRO A 187      32.659  88.236 124.793  1.00  0.00           C  
ATOM   2886  HA  PRO A 187      32.703  85.390 126.010  1.00  0.00           H  
ATOM   2887  HB2 PRO A 187      32.922  85.812 123.015  1.00  0.00           H  
ATOM   2888  HB3 PRO A 187      31.650  85.185 124.041  1.00  0.00           H  
ATOM   2889  HG2 PRO A 187      31.631  87.822 123.042  1.00  0.00           H  
ATOM   2890  HG3 PRO A 187      30.796  87.290 124.514  1.00  0.00           H  
ATOM   2891  HD2 PRO A 187      33.322  88.686 124.054  1.00  0.00           H  
ATOM   2892  HD3 PRO A 187      31.999  88.958 125.273  1.00  0.00           H  
ATOM   2893  N   PRO A 188      35.031  84.212 125.613  1.00  0.00           N  
ATOM   2894  CA  PRO A 188      36.325  83.579 125.356  1.00  0.00           C  
ATOM   2895  C   PRO A 188      36.380  82.878 123.970  1.00  0.00           C  
ATOM   2896  O   PRO A 188      35.388  82.951 123.230  1.00  0.00           O  
ATOM   2897  CB  PRO A 188      36.550  82.574 126.550  1.00  0.00           C  
ATOM   2898  CG  PRO A 188      35.166  82.265 127.114  1.00  0.00           C  
ATOM   2899  CD  PRO A 188      34.326  83.496 126.661  1.00  0.00           C  
ATOM   2900  HA  PRO A 188      37.127  84.317 125.373  1.00  0.00           H  
ATOM   2901  HB2 PRO A 188      37.118  81.662 126.365  1.00  0.00           H  
ATOM   2902  HB3 PRO A 188      37.090  83.160 127.295  1.00  0.00           H  
ATOM   2903  HG2 PRO A 188      34.763  81.346 126.688  1.00  0.00           H  
ATOM   2904  HG3 PRO A 188      35.279  82.270 128.199  1.00  0.00           H  
ATOM   2905  HD2 PRO A 188      33.351  83.187 126.283  1.00  0.00           H  
ATOM   2906  HD3 PRO A 188      34.170  84.167 127.506  1.00  0.00           H  
ATOM   2907  N   GLY A 189      37.455  82.205 123.613  1.00  0.00           N  
ATOM   2908  CA  GLY A 189      37.437  81.287 122.435  1.00  0.00           C  
ATOM   2909  C   GLY A 189      37.153  81.867 121.010  1.00  0.00           C  
ATOM   2910  O   GLY A 189      37.603  82.959 120.642  1.00  0.00           O  
ATOM   2911  H   GLY A 189      38.296  82.313 124.160  1.00  0.00           H  
ATOM   2912  HA2 GLY A 189      38.447  80.922 122.249  1.00  0.00           H  
ATOM   2913  HA3 GLY A 189      36.805  80.416 122.609  1.00  0.00           H  
ATOM   2914  N   LYS A 190      36.424  81.088 120.154  1.00  0.00           N  
ATOM   2915  CA  LYS A 190      36.020  81.455 118.795  1.00  0.00           C  
ATOM   2916  C   LYS A 190      35.550  82.834 118.441  1.00  0.00           C  
ATOM   2917  O   LYS A 190      34.514  83.405 118.899  1.00  0.00           O  
ATOM   2918  CB  LYS A 190      35.001  80.439 118.330  1.00  0.00           C  
ATOM   2919  CG  LYS A 190      33.733  80.444 119.126  1.00  0.00           C  
ATOM   2920  CD  LYS A 190      32.934  79.159 118.860  1.00  0.00           C  
ATOM   2921  CE  LYS A 190      32.579  79.033 117.336  1.00  0.00           C  
ATOM   2922  NZ  LYS A 190      32.128  77.610 116.883  1.00  0.00           N1+
ATOM   2923  H   LYS A 190      36.001  80.308 120.636  1.00  0.00           H  
ATOM   2924  HA  LYS A 190      36.946  81.373 118.225  1.00  0.00           H  
ATOM   2925  HB2 LYS A 190      34.768  80.713 117.301  1.00  0.00           H  
ATOM   2926  HB3 LYS A 190      35.501  79.483 118.178  1.00  0.00           H  
ATOM   2927  HG2 LYS A 190      34.001  80.396 120.182  1.00  0.00           H  
ATOM   2928  HG3 LYS A 190      33.101  81.301 118.893  1.00  0.00           H  
ATOM   2929  HD2 LYS A 190      33.575  78.346 119.201  1.00  0.00           H  
ATOM   2930  HD3 LYS A 190      31.983  79.234 119.388  1.00  0.00           H  
ATOM   2931  HE2 LYS A 190      31.857  79.758 116.957  1.00  0.00           H  
ATOM   2932  HE3 LYS A 190      33.441  79.347 116.747  1.00  0.00           H  
ATOM   2933  HZ1 LYS A 190      32.671  76.877 117.318  1.00  0.00           H  
ATOM   2934  HZ2 LYS A 190      31.143  77.427 117.002  1.00  0.00           H  
ATOM   2935  HZ3 LYS A 190      32.372  77.471 115.914  1.00  0.00           H  
ATOM   2936  N   ASN A 191      36.339  83.459 117.514  1.00  0.00           N  
ATOM   2937  CA  ASN A 191      36.108  84.791 116.972  1.00  0.00           C  
ATOM   2938  C   ASN A 191      36.482  84.778 115.485  1.00  0.00           C  
ATOM   2939  O   ASN A 191      37.574  84.318 115.175  1.00  0.00           O  
ATOM   2940  CB  ASN A 191      36.910  85.752 117.777  1.00  0.00           C  
ATOM   2941  CG  ASN A 191      36.529  87.277 117.641  1.00  0.00           C  
ATOM   2942  ND2 ASN A 191      36.234  88.019 118.677  1.00  0.00           N  
ATOM   2943  OD1 ASN A 191      36.411  87.749 116.538  1.00  0.00           O  
ATOM   2944  H   ASN A 191      37.207  83.028 117.229  1.00  0.00           H  
ATOM   2945  HA  ASN A 191      35.063  85.099 117.009  1.00  0.00           H  
ATOM   2946  HB2 ASN A 191      36.984  85.539 118.843  1.00  0.00           H  
ATOM   2947  HB3 ASN A 191      37.977  85.711 117.554  1.00  0.00           H  
ATOM   2948 HD21 ASN A 191      35.759  88.889 118.486  1.00  0.00           H  
ATOM   2949 HD22 ASN A 191      36.147  87.604 119.594  1.00  0.00           H  
ATOM   2950  N   ILE A 192      35.608  85.221 114.558  1.00  0.00           N  
ATOM   2951  CA  ILE A 192      35.979  85.284 113.161  1.00  0.00           C  
ATOM   2952  C   ILE A 192      36.825  86.472 112.698  1.00  0.00           C  
ATOM   2953  O   ILE A 192      37.497  86.348 111.684  1.00  0.00           O  
ATOM   2954  CB  ILE A 192      34.714  85.136 112.320  1.00  0.00           C  
ATOM   2955  CG1 ILE A 192      33.964  86.375 111.911  1.00  0.00           C  
ATOM   2956  CG2 ILE A 192      33.756  83.912 112.647  1.00  0.00           C  
ATOM   2957  CD1 ILE A 192      33.431  87.179 113.096  1.00  0.00           C  
ATOM   2958  H   ILE A 192      34.681  85.520 114.827  1.00  0.00           H  
ATOM   2959  HA  ILE A 192      36.554  84.410 112.854  1.00  0.00           H  
ATOM   2960  HB  ILE A 192      35.159  84.900 111.353  1.00  0.00           H  
ATOM   2961 HG12 ILE A 192      34.605  87.027 111.316  1.00  0.00           H  
ATOM   2962 HG13 ILE A 192      33.087  86.039 111.360  1.00  0.00           H  
ATOM   2963 HG21 ILE A 192      32.850  83.847 112.046  1.00  0.00           H  
ATOM   2964 HG22 ILE A 192      34.204  83.007 112.236  1.00  0.00           H  
ATOM   2965 HG23 ILE A 192      33.517  83.869 113.710  1.00  0.00           H  
ATOM   2966 HD11 ILE A 192      34.152  87.874 113.526  1.00  0.00           H  
ATOM   2967 HD12 ILE A 192      32.740  87.977 112.823  1.00  0.00           H  
ATOM   2968 HD13 ILE A 192      32.888  86.504 113.758  1.00  0.00           H  
ATOM   2969  N   TYR A 193      36.940  87.574 113.454  1.00  0.00           N  
ATOM   2970  CA  TYR A 193      37.803  88.694 112.958  1.00  0.00           C  
ATOM   2971  C   TYR A 193      39.177  88.754 113.621  1.00  0.00           C  
ATOM   2972  O   TYR A 193      40.133  89.257 113.024  1.00  0.00           O  
ATOM   2973  CB  TYR A 193      37.096  90.012 113.431  1.00  0.00           C  
ATOM   2974  CG  TYR A 193      35.752  90.296 112.804  1.00  0.00           C  
ATOM   2975  CD1 TYR A 193      34.802  90.986 113.547  1.00  0.00           C  
ATOM   2976  CD2 TYR A 193      35.421  89.847 111.490  1.00  0.00           C  
ATOM   2977  CE1 TYR A 193      33.565  91.363 112.981  1.00  0.00           C  
ATOM   2978  CE2 TYR A 193      34.106  90.059 110.986  1.00  0.00           C  
ATOM   2979  CZ  TYR A 193      33.225  90.922 111.687  1.00  0.00           C  
ATOM   2980  OH  TYR A 193      32.099  91.382 111.175  1.00  0.00           O  
ATOM   2981  H   TYR A 193      36.259  87.733 114.183  1.00  0.00           H  
ATOM   2982  HA  TYR A 193      37.928  88.756 111.877  1.00  0.00           H  
ATOM   2983  HB2 TYR A 193      36.876  89.905 114.493  1.00  0.00           H  
ATOM   2984  HB3 TYR A 193      37.698  90.913 113.304  1.00  0.00           H  
ATOM   2985  HD1 TYR A 193      34.873  91.376 114.552  1.00  0.00           H  
ATOM   2986  HD2 TYR A 193      36.150  89.337 110.877  1.00  0.00           H  
ATOM   2987  HE1 TYR A 193      32.835  91.927 113.544  1.00  0.00           H  
ATOM   2988  HE2 TYR A 193      33.767  89.709 110.021  1.00  0.00           H  
ATOM   2989  HH  TYR A 193      31.602  92.018 111.695  1.00  0.00           H  
ATOM   2990  N   TYR A 194      39.289  88.240 114.818  1.00  0.00           N  
ATOM   2991  CA  TYR A 194      40.420  88.232 115.690  1.00  0.00           C  
ATOM   2992  C   TYR A 194      40.795  86.851 116.174  1.00  0.00           C  
ATOM   2993  O   TYR A 194      40.932  86.631 117.386  1.00  0.00           O  
ATOM   2994  CB  TYR A 194      40.145  89.300 116.779  1.00  0.00           C  
ATOM   2995  CG  TYR A 194      39.632  90.584 116.123  1.00  0.00           C  
ATOM   2996  CD1 TYR A 194      38.394  91.169 116.475  1.00  0.00           C  
ATOM   2997  CD2 TYR A 194      40.466  91.338 115.256  1.00  0.00           C  
ATOM   2998  CE1 TYR A 194      37.966  92.370 115.869  1.00  0.00           C  
ATOM   2999  CE2 TYR A 194      40.023  92.494 114.502  1.00  0.00           C  
ATOM   3000  CZ  TYR A 194      38.745  93.006 114.860  1.00  0.00           C  
ATOM   3001  OH  TYR A 194      38.345  94.269 114.410  1.00  0.00           O  
ATOM   3002  H   TYR A 194      38.518  87.652 115.099  1.00  0.00           H  
ATOM   3003  HA  TYR A 194      41.350  88.555 115.221  1.00  0.00           H  
ATOM   3004  HB2 TYR A 194      39.479  88.961 117.572  1.00  0.00           H  
ATOM   3005  HB3 TYR A 194      41.135  89.460 117.206  1.00  0.00           H  
ATOM   3006  HD1 TYR A 194      37.731  90.744 117.214  1.00  0.00           H  
ATOM   3007  HD2 TYR A 194      41.437  90.999 114.925  1.00  0.00           H  
ATOM   3008  HE1 TYR A 194      37.160  92.986 116.240  1.00  0.00           H  
ATOM   3009  HE2 TYR A 194      40.627  92.990 113.757  1.00  0.00           H  
ATOM   3010  HH  TYR A 194      38.704  94.499 113.549  1.00  0.00           H  
ATOM   3011  N   LYS A 195      41.174  85.912 115.313  1.00  0.00           N  
ATOM   3012  CA  LYS A 195      41.636  84.562 115.606  1.00  0.00           C  
ATOM   3013  C   LYS A 195      43.063  84.387 116.109  1.00  0.00           C  
ATOM   3014  O   LYS A 195      43.516  83.278 116.148  1.00  0.00           O  
ATOM   3015  CB  LYS A 195      41.458  83.720 114.382  1.00  0.00           C  
ATOM   3016  CG  LYS A 195      42.165  84.010 113.060  1.00  0.00           C  
ATOM   3017  CD  LYS A 195      41.525  83.409 111.754  1.00  0.00           C  
ATOM   3018  CE  LYS A 195      41.509  81.939 111.783  1.00  0.00           C  
ATOM   3019  NZ  LYS A 195      41.029  81.332 110.530  1.00  0.00           N1+
ATOM   3020  H   LYS A 195      40.967  86.165 114.358  1.00  0.00           H  
ATOM   3021  HA  LYS A 195      40.994  84.147 116.382  1.00  0.00           H  
ATOM   3022  HB2 LYS A 195      41.492  82.641 114.536  1.00  0.00           H  
ATOM   3023  HB3 LYS A 195      40.401  83.866 114.158  1.00  0.00           H  
ATOM   3024  HG2 LYS A 195      42.463  85.043 112.884  1.00  0.00           H  
ATOM   3025  HG3 LYS A 195      43.146  83.544 113.153  1.00  0.00           H  
ATOM   3026  HD2 LYS A 195      40.513  83.768 111.567  1.00  0.00           H  
ATOM   3027  HD3 LYS A 195      42.131  83.723 110.904  1.00  0.00           H  
ATOM   3028  HE2 LYS A 195      42.527  81.584 111.945  1.00  0.00           H  
ATOM   3029  HE3 LYS A 195      40.873  81.667 112.625  1.00  0.00           H  
ATOM   3030  HZ1 LYS A 195      40.024  81.386 110.458  1.00  0.00           H  
ATOM   3031  HZ2 LYS A 195      41.511  81.656 109.703  1.00  0.00           H  
ATOM   3032  HZ3 LYS A 195      41.075  80.327 110.627  1.00  0.00           H  
ATOM   3033  N   SER A 196      43.727  85.436 116.437  1.00  0.00           N  
ATOM   3034  CA  SER A 196      45.189  85.422 116.693  1.00  0.00           C  
ATOM   3035  C   SER A 196      45.532  84.541 117.924  1.00  0.00           C  
ATOM   3036  O   SER A 196      44.846  84.504 118.978  1.00  0.00           O  
ATOM   3037  CB  SER A 196      45.794  86.872 116.911  1.00  0.00           C  
ATOM   3038  OG  SER A 196      47.210  86.864 117.048  1.00  0.00           O  
ATOM   3039  H   SER A 196      43.187  86.282 116.543  1.00  0.00           H  
ATOM   3040  HA  SER A 196      45.736  84.826 115.962  1.00  0.00           H  
ATOM   3041  HB2 SER A 196      45.421  87.514 116.113  1.00  0.00           H  
ATOM   3042  HB3 SER A 196      45.467  87.318 117.849  1.00  0.00           H  
ATOM   3043  HG  SER A 196      47.590  87.714 116.814  1.00  0.00           H  
ATOM   3044  N   ASP A 197      46.712  83.857 117.832  1.00  0.00           N  
ATOM   3045  CA  ASP A 197      47.515  83.423 118.964  1.00  0.00           C  
ATOM   3046  C   ASP A 197      48.436  84.399 119.698  1.00  0.00           C  
ATOM   3047  O   ASP A 197      48.739  84.205 120.836  1.00  0.00           O  
ATOM   3048  CB  ASP A 197      48.268  82.149 118.460  1.00  0.00           C  
ATOM   3049  CG  ASP A 197      47.446  80.920 118.010  1.00  0.00           C  
ATOM   3050  OD1 ASP A 197      47.931  79.950 117.372  1.00  0.00           O  
ATOM   3051  OD2 ASP A 197      46.283  80.778 118.398  1.00  0.00           O1-
ATOM   3052  H   ASP A 197      47.144  83.861 116.919  1.00  0.00           H  
ATOM   3053  HA  ASP A 197      46.807  83.123 119.738  1.00  0.00           H  
ATOM   3054  HB2 ASP A 197      48.893  82.422 117.608  1.00  0.00           H  
ATOM   3055  HB3 ASP A 197      48.896  81.755 119.259  1.00  0.00           H  
ATOM   3056  N   LEU A 198      48.827  85.542 119.054  1.00  0.00           N  
ATOM   3057  CA  LEU A 198      49.666  86.517 119.666  1.00  0.00           C  
ATOM   3058  C   LEU A 198      48.846  87.191 120.859  1.00  0.00           C  
ATOM   3059  O   LEU A 198      49.441  87.810 121.793  1.00  0.00           O  
ATOM   3060  CB  LEU A 198      50.343  87.474 118.602  1.00  0.00           C  
ATOM   3061  CG  LEU A 198      51.391  86.651 117.833  1.00  0.00           C  
ATOM   3062  CD1 LEU A 198      51.933  87.504 116.669  1.00  0.00           C  
ATOM   3063  CD2 LEU A 198      52.644  86.336 118.692  1.00  0.00           C  
ATOM   3064  H   LEU A 198      48.343  85.826 118.214  1.00  0.00           H  
ATOM   3065  HA  LEU A 198      50.519  86.082 120.186  1.00  0.00           H  
ATOM   3066  HB2 LEU A 198      49.615  87.942 117.940  1.00  0.00           H  
ATOM   3067  HB3 LEU A 198      50.884  88.272 119.112  1.00  0.00           H  
ATOM   3068  HG  LEU A 198      50.830  85.822 117.401  1.00  0.00           H  
ATOM   3069 HD11 LEU A 198      52.366  88.400 117.113  1.00  0.00           H  
ATOM   3070 HD12 LEU A 198      52.646  86.949 116.060  1.00  0.00           H  
ATOM   3071 HD13 LEU A 198      51.037  87.786 116.116  1.00  0.00           H  
ATOM   3072 HD21 LEU A 198      53.436  85.912 118.073  1.00  0.00           H  
ATOM   3073 HD22 LEU A 198      52.997  87.321 118.995  1.00  0.00           H  
ATOM   3074 HD23 LEU A 198      52.479  85.596 119.475  1.00  0.00           H  
ATOM   3075  N   THR A 199      47.506  87.157 120.838  1.00  0.00           N  
ATOM   3076  CA  THR A 199      46.602  87.667 121.881  1.00  0.00           C  
ATOM   3077  C   THR A 199      46.621  86.829 123.207  1.00  0.00           C  
ATOM   3078  O   THR A 199      46.393  85.632 123.100  1.00  0.00           O  
ATOM   3079  CB  THR A 199      45.123  87.752 121.392  1.00  0.00           C  
ATOM   3080  CG2 THR A 199      44.087  88.359 122.353  1.00  0.00           C  
ATOM   3081  OG1 THR A 199      45.032  88.520 120.232  1.00  0.00           O  
ATOM   3082  H   THR A 199      47.084  86.573 120.130  1.00  0.00           H  
ATOM   3083  HA  THR A 199      46.879  88.704 122.072  1.00  0.00           H  
ATOM   3084  HB  THR A 199      44.782  86.761 121.094  1.00  0.00           H  
ATOM   3085  HG1 THR A 199      44.416  88.116 119.616  1.00  0.00           H  
ATOM   3086 HG21 THR A 199      43.116  88.228 121.874  1.00  0.00           H  
ATOM   3087 HG22 THR A 199      44.024  87.892 123.336  1.00  0.00           H  
ATOM   3088 HG23 THR A 199      44.330  89.411 122.504  1.00  0.00           H  
ATOM   3089  N   LYS A 200      46.768  87.453 124.376  1.00  0.00           N  
ATOM   3090  CA  LYS A 200      46.913  86.849 125.712  1.00  0.00           C  
ATOM   3091  C   LYS A 200      45.768  87.139 126.679  1.00  0.00           C  
ATOM   3092  O   LYS A 200      45.533  86.317 127.595  1.00  0.00           O  
ATOM   3093  CB  LYS A 200      48.328  87.205 126.197  1.00  0.00           C  
ATOM   3094  CG  LYS A 200      49.467  86.910 125.172  1.00  0.00           C  
ATOM   3095  CD  LYS A 200      49.556  85.527 124.668  1.00  0.00           C  
ATOM   3096  CE  LYS A 200      50.628  85.313 123.617  1.00  0.00           C  
ATOM   3097  NZ  LYS A 200      50.580  84.008 122.931  1.00  0.00           N1+
ATOM   3098  H   LYS A 200      46.982  88.437 124.459  1.00  0.00           H  
ATOM   3099  HA  LYS A 200      46.852  85.762 125.653  1.00  0.00           H  
ATOM   3100  HB2 LYS A 200      48.424  88.235 126.541  1.00  0.00           H  
ATOM   3101  HB3 LYS A 200      48.461  86.674 127.140  1.00  0.00           H  
ATOM   3102  HG2 LYS A 200      49.387  87.620 124.349  1.00  0.00           H  
ATOM   3103  HG3 LYS A 200      50.419  87.110 125.665  1.00  0.00           H  
ATOM   3104  HD2 LYS A 200      49.747  84.932 125.561  1.00  0.00           H  
ATOM   3105  HD3 LYS A 200      48.586  85.254 124.256  1.00  0.00           H  
ATOM   3106  HE2 LYS A 200      50.459  86.105 122.888  1.00  0.00           H  
ATOM   3107  HE3 LYS A 200      51.669  85.468 123.901  1.00  0.00           H  
ATOM   3108  HZ1 LYS A 200      49.862  84.067 122.222  1.00  0.00           H  
ATOM   3109  HZ2 LYS A 200      51.445  83.744 122.483  1.00  0.00           H  
ATOM   3110  HZ3 LYS A 200      50.300  83.234 123.517  1.00  0.00           H  
ATOM   3111  N   ASP A 201      45.053  88.259 126.571  1.00  0.00           N  
ATOM   3112  CA  ASP A 201      43.989  88.723 127.484  1.00  0.00           C  
ATOM   3113  C   ASP A 201      43.118  89.893 126.917  1.00  0.00           C  
ATOM   3114  O   ASP A 201      43.678  90.770 126.186  1.00  0.00           O  
ATOM   3115  CB  ASP A 201      44.676  89.077 128.768  1.00  0.00           C  
ATOM   3116  CG  ASP A 201      43.757  89.481 129.868  1.00  0.00           C  
ATOM   3117  OD1 ASP A 201      43.697  88.635 130.831  1.00  0.00           O  
ATOM   3118  OD2 ASP A 201      43.301  90.658 130.011  1.00  0.00           O1-
ATOM   3119  H   ASP A 201      45.352  88.856 125.812  1.00  0.00           H  
ATOM   3120  HA  ASP A 201      43.283  87.913 127.671  1.00  0.00           H  
ATOM   3121  HB2 ASP A 201      45.348  88.290 129.110  1.00  0.00           H  
ATOM   3122  HB3 ASP A 201      45.288  89.962 128.593  1.00  0.00           H  
ATOM   3123  N   ILE A 202      41.825  89.926 127.186  1.00  0.00           N  
ATOM   3124  CA  ILE A 202      40.906  90.964 126.713  1.00  0.00           C  
ATOM   3125  C   ILE A 202      39.953  91.371 127.872  1.00  0.00           C  
ATOM   3126  O   ILE A 202      38.774  91.093 128.005  1.00  0.00           O  
ATOM   3127  CB  ILE A 202      40.205  90.579 125.384  1.00  0.00           C  
ATOM   3128  CG1 ILE A 202      41.107  90.315 124.147  1.00  0.00           C  
ATOM   3129  CG2 ILE A 202      39.353  91.744 124.915  1.00  0.00           C  
ATOM   3130  CD1 ILE A 202      40.370  90.024 122.865  1.00  0.00           C  
ATOM   3131  H   ILE A 202      41.461  89.282 127.873  1.00  0.00           H  
ATOM   3132  HA  ILE A 202      41.426  91.885 126.450  1.00  0.00           H  
ATOM   3133  HB  ILE A 202      39.785  89.577 125.456  1.00  0.00           H  
ATOM   3134 HG12 ILE A 202      41.908  91.028 123.955  1.00  0.00           H  
ATOM   3135 HG13 ILE A 202      41.568  89.345 124.341  1.00  0.00           H  
ATOM   3136 HG21 ILE A 202      39.127  92.311 125.818  1.00  0.00           H  
ATOM   3137 HG22 ILE A 202      39.910  92.351 124.202  1.00  0.00           H  
ATOM   3138 HG23 ILE A 202      38.436  91.324 124.501  1.00  0.00           H  
ATOM   3139 HD11 ILE A 202      39.656  89.207 122.979  1.00  0.00           H  
ATOM   3140 HD12 ILE A 202      39.811  90.924 122.610  1.00  0.00           H  
ATOM   3141 HD13 ILE A 202      41.081  89.676 122.116  1.00  0.00           H  
ATOM   3142  N   THR A 203      40.539  91.993 128.894  1.00  0.00           N  
ATOM   3143  CA  THR A 203      39.903  92.327 130.124  1.00  0.00           C  
ATOM   3144  C   THR A 203      38.769  93.378 129.905  1.00  0.00           C  
ATOM   3145  O   THR A 203      38.882  94.446 129.258  1.00  0.00           O  
ATOM   3146  CB  THR A 203      40.958  92.992 131.068  1.00  0.00           C  
ATOM   3147  CG2 THR A 203      40.374  93.713 132.235  1.00  0.00           C  
ATOM   3148  OG1 THR A 203      41.642  91.936 131.626  1.00  0.00           O  
ATOM   3149  H   THR A 203      41.489  92.286 128.711  1.00  0.00           H  
ATOM   3150  HA  THR A 203      39.548  91.402 130.581  1.00  0.00           H  
ATOM   3151  HB  THR A 203      41.670  93.617 130.528  1.00  0.00           H  
ATOM   3152  HG1 THR A 203      42.233  91.570 130.965  1.00  0.00           H  
ATOM   3153 HG21 THR A 203      39.982  94.687 131.942  1.00  0.00           H  
ATOM   3154 HG22 THR A 203      39.577  93.110 132.670  1.00  0.00           H  
ATOM   3155 HG23 THR A 203      41.125  94.016 132.965  1.00  0.00           H  
ATOM   3156  N   THR A 204      37.567  93.054 130.512  1.00  0.00           N  
ATOM   3157  CA  THR A 204      36.460  93.925 130.434  1.00  0.00           C  
ATOM   3158  C   THR A 204      36.468  94.706 131.663  1.00  0.00           C  
ATOM   3159  O   THR A 204      36.917  94.308 132.733  1.00  0.00           O  
ATOM   3160  CB  THR A 204      35.123  93.092 130.302  1.00  0.00           C  
ATOM   3161  CG2 THR A 204      33.798  93.842 130.539  1.00  0.00           C  
ATOM   3162  OG1 THR A 204      35.094  92.276 129.150  1.00  0.00           O  
ATOM   3163  H   THR A 204      37.525  92.251 131.122  1.00  0.00           H  
ATOM   3164  HA  THR A 204      36.475  94.543 129.536  1.00  0.00           H  
ATOM   3165  HB  THR A 204      35.123  92.330 131.083  1.00  0.00           H  
ATOM   3166  HG1 THR A 204      35.674  91.514 129.218  1.00  0.00           H  
ATOM   3167 HG21 THR A 204      32.955  93.154 130.499  1.00  0.00           H  
ATOM   3168 HG22 THR A 204      33.821  94.360 131.498  1.00  0.00           H  
ATOM   3169 HG23 THR A 204      33.583  94.655 129.845  1.00  0.00           H  
ATOM   3170  N   SER A 205      35.849  95.889 131.521  1.00  0.00           N  
ATOM   3171  CA  SER A 205      35.294  96.716 132.636  1.00  0.00           C  
ATOM   3172  C   SER A 205      34.000  97.285 132.126  1.00  0.00           C  
ATOM   3173  O   SER A 205      33.720  97.253 130.900  1.00  0.00           O  
ATOM   3174  CB  SER A 205      36.192  97.910 132.848  1.00  0.00           C  
ATOM   3175  OG  SER A 205      37.552  97.655 133.115  1.00  0.00           O  
ATOM   3176  H   SER A 205      35.758  96.212 130.569  1.00  0.00           H  
ATOM   3177  HA  SER A 205      35.249  96.174 133.580  1.00  0.00           H  
ATOM   3178  HB2 SER A 205      36.269  98.454 131.906  1.00  0.00           H  
ATOM   3179  HB3 SER A 205      35.776  98.538 133.637  1.00  0.00           H  
ATOM   3180  HG  SER A 205      37.839  97.265 132.286  1.00  0.00           H  
ATOM   3181  N   VAL A 206      33.135  97.797 132.964  1.00  0.00           N  
ATOM   3182  CA  VAL A 206      31.792  98.275 132.705  1.00  0.00           C  
ATOM   3183  C   VAL A 206      31.674  99.601 133.476  1.00  0.00           C  
ATOM   3184  O   VAL A 206      32.082  99.642 134.673  1.00  0.00           O  
ATOM   3185  CB  VAL A 206      30.652  97.358 133.183  1.00  0.00           C  
ATOM   3186  CG1 VAL A 206      29.292  97.781 132.553  1.00  0.00           C  
ATOM   3187  CG2 VAL A 206      30.848  95.860 132.767  1.00  0.00           C  
ATOM   3188  H   VAL A 206      33.442  97.765 133.927  1.00  0.00           H  
ATOM   3189  HA  VAL A 206      31.714  98.438 131.631  1.00  0.00           H  
ATOM   3190  HB  VAL A 206      30.595  97.313 134.270  1.00  0.00           H  
ATOM   3191 HG11 VAL A 206      28.441  97.362 133.092  1.00  0.00           H  
ATOM   3192 HG12 VAL A 206      29.199  98.862 132.655  1.00  0.00           H  
ATOM   3193 HG13 VAL A 206      29.386  97.564 131.488  1.00  0.00           H  
ATOM   3194 HG21 VAL A 206      29.904  95.342 132.938  1.00  0.00           H  
ATOM   3195 HG22 VAL A 206      30.945  95.797 131.684  1.00  0.00           H  
ATOM   3196 HG23 VAL A 206      31.660  95.343 133.278  1.00  0.00           H  
ATOM   3197  N   LEU A 207      30.913 100.553 132.905  1.00  0.00           N  
ATOM   3198  CA  LEU A 207      30.419 101.743 133.634  1.00  0.00           C  
ATOM   3199  C   LEU A 207      28.840 101.883 133.534  1.00  0.00           C  
ATOM   3200  O   LEU A 207      28.239 101.771 132.472  1.00  0.00           O  
ATOM   3201  CB  LEU A 207      31.288 102.949 133.080  1.00  0.00           C  
ATOM   3202  CG  LEU A 207      31.012 104.334 133.677  1.00  0.00           C  
ATOM   3203  CD1 LEU A 207      31.405 104.348 135.215  1.00  0.00           C  
ATOM   3204  CD2 LEU A 207      31.947 105.261 132.937  1.00  0.00           C  
ATOM   3205  H   LEU A 207      30.516 100.331 132.003  1.00  0.00           H  
ATOM   3206  HA  LEU A 207      30.808 101.736 134.652  1.00  0.00           H  
ATOM   3207  HB2 LEU A 207      32.349 102.732 133.206  1.00  0.00           H  
ATOM   3208  HB3 LEU A 207      31.095 103.075 132.014  1.00  0.00           H  
ATOM   3209  HG  LEU A 207      29.996 104.674 133.475  1.00  0.00           H  
ATOM   3210 HD11 LEU A 207      30.438 104.338 135.716  1.00  0.00           H  
ATOM   3211 HD12 LEU A 207      31.989 103.477 135.516  1.00  0.00           H  
ATOM   3212 HD13 LEU A 207      31.986 105.254 135.384  1.00  0.00           H  
ATOM   3213 HD21 LEU A 207      31.734 106.271 133.286  1.00  0.00           H  
ATOM   3214 HD22 LEU A 207      32.927 104.915 133.264  1.00  0.00           H  
ATOM   3215 HD23 LEU A 207      31.811 105.158 131.860  1.00  0.00           H  
ATOM   3216  N   THR A 208      28.258 102.403 134.610  1.00  0.00           N  
ATOM   3217  CA  THR A 208      26.904 103.067 134.763  1.00  0.00           C  
ATOM   3218  C   THR A 208      27.024 104.631 134.909  1.00  0.00           C  
ATOM   3219  O   THR A 208      27.924 105.171 135.439  1.00  0.00           O  
ATOM   3220  CB  THR A 208      26.056 102.478 135.964  1.00  0.00           C  
ATOM   3221  CG2 THR A 208      25.839 100.971 135.846  1.00  0.00           C  
ATOM   3222  OG1 THR A 208      26.784 102.562 137.184  1.00  0.00           O  
ATOM   3223  H   THR A 208      28.827 102.472 135.441  1.00  0.00           H  
ATOM   3224  HA  THR A 208      26.341 102.947 133.838  1.00  0.00           H  
ATOM   3225  HB  THR A 208      25.111 102.992 136.147  1.00  0.00           H  
ATOM   3226  HG1 THR A 208      26.409 103.325 137.628  1.00  0.00           H  
ATOM   3227 HG21 THR A 208      26.661 100.497 135.310  1.00  0.00           H  
ATOM   3228 HG22 THR A 208      25.683 100.488 136.811  1.00  0.00           H  
ATOM   3229 HG23 THR A 208      24.996 100.801 135.176  1.00  0.00           H  
ATOM   3230  N   VAL A 209      26.013 105.305 134.332  1.00  0.00           N  
ATOM   3231  CA  VAL A 209      25.871 106.763 134.304  1.00  0.00           C  
ATOM   3232  C   VAL A 209      24.371 107.021 134.260  1.00  0.00           C  
ATOM   3233  O   VAL A 209      23.692 106.748 133.271  1.00  0.00           O  
ATOM   3234  CB  VAL A 209      26.618 107.522 133.227  1.00  0.00           C  
ATOM   3235  CG1 VAL A 209      26.404 109.040 133.234  1.00  0.00           C  
ATOM   3236  CG2 VAL A 209      28.128 107.317 133.333  1.00  0.00           C  
ATOM   3237  H   VAL A 209      25.401 104.657 133.858  1.00  0.00           H  
ATOM   3238  HA  VAL A 209      26.185 107.169 135.265  1.00  0.00           H  
ATOM   3239  HB  VAL A 209      26.331 107.220 132.219  1.00  0.00           H  
ATOM   3240 HG11 VAL A 209      26.806 109.445 134.162  1.00  0.00           H  
ATOM   3241 HG12 VAL A 209      26.945 109.494 132.405  1.00  0.00           H  
ATOM   3242 HG13 VAL A 209      25.331 109.190 133.114  1.00  0.00           H  
ATOM   3243 HG21 VAL A 209      28.543 108.040 132.631  1.00  0.00           H  
ATOM   3244 HG22 VAL A 209      28.381 107.531 134.372  1.00  0.00           H  
ATOM   3245 HG23 VAL A 209      28.503 106.326 133.079  1.00  0.00           H  
ATOM   3246  N   ASN A 210      23.802 107.510 135.363  1.00  0.00           N  
ATOM   3247  CA  ASN A 210      22.347 107.747 135.594  1.00  0.00           C  
ATOM   3248  C   ASN A 210      21.535 106.484 135.829  1.00  0.00           C  
ATOM   3249  O   ASN A 210      20.512 106.211 135.176  1.00  0.00           O  
ATOM   3250  CB  ASN A 210      21.732 108.984 134.760  1.00  0.00           C  
ATOM   3251  CG  ASN A 210      22.609 110.273 134.777  1.00  0.00           C  
ATOM   3252  ND2 ASN A 210      22.340 111.267 133.994  1.00  0.00           N  
ATOM   3253  OD1 ASN A 210      23.590 110.410 135.478  1.00  0.00           O  
ATOM   3254  H   ASN A 210      24.393 107.817 136.123  1.00  0.00           H  
ATOM   3255  HA  ASN A 210      22.262 108.192 136.586  1.00  0.00           H  
ATOM   3256  HB2 ASN A 210      21.517 108.574 133.773  1.00  0.00           H  
ATOM   3257  HB3 ASN A 210      20.749 109.257 135.143  1.00  0.00           H  
ATOM   3258 HD21 ASN A 210      22.851 112.098 134.256  1.00  0.00           H  
ATOM   3259 HD22 ASN A 210      21.451 111.342 133.521  1.00  0.00           H  
ATOM   3260  N   ASN A 211      22.179 105.521 136.542  1.00  0.00           N  
ATOM   3261  CA  ASN A 211      21.759 104.174 136.942  1.00  0.00           C  
ATOM   3262  C   ASN A 211      21.701 103.063 135.863  1.00  0.00           C  
ATOM   3263  O   ASN A 211      22.070 101.912 136.134  1.00  0.00           O  
ATOM   3264  CB  ASN A 211      20.468 104.231 137.808  1.00  0.00           C  
ATOM   3265  CG  ASN A 211      19.952 102.922 138.289  1.00  0.00           C  
ATOM   3266  ND2 ASN A 211      18.813 102.426 137.786  1.00  0.00           N  
ATOM   3267  OD1 ASN A 211      20.544 102.279 139.143  1.00  0.00           O  
ATOM   3268  H   ASN A 211      23.047 105.854 136.936  1.00  0.00           H  
ATOM   3269  HA  ASN A 211      22.454 103.902 137.737  1.00  0.00           H  
ATOM   3270  HB2 ASN A 211      20.728 104.714 138.751  1.00  0.00           H  
ATOM   3271  HB3 ASN A 211      19.734 104.770 137.210  1.00  0.00           H  
ATOM   3272 HD21 ASN A 211      18.636 101.468 138.054  1.00  0.00           H  
ATOM   3273 HD22 ASN A 211      18.387 102.876 136.989  1.00  0.00           H  
ATOM   3274  N   LYS A 212      21.499 103.502 134.600  1.00  0.00           N  
ATOM   3275  CA  LYS A 212      21.659 102.607 133.458  1.00  0.00           C  
ATOM   3276  C   LYS A 212      23.165 102.206 133.321  1.00  0.00           C  
ATOM   3277  O   LYS A 212      24.059 102.995 133.338  1.00  0.00           O  
ATOM   3278  CB  LYS A 212      21.196 103.162 132.143  1.00  0.00           C  
ATOM   3279  CG  LYS A 212      21.795 104.536 131.844  1.00  0.00           C  
ATOM   3280  CD  LYS A 212      21.160 105.135 130.597  1.00  0.00           C  
ATOM   3281  CE  LYS A 212      21.836 106.518 130.257  1.00  0.00           C  
ATOM   3282  NZ  LYS A 212      21.714 107.571 131.345  1.00  0.00           N1+
ATOM   3283  H   LYS A 212      21.240 104.469 134.468  1.00  0.00           H  
ATOM   3284  HA  LYS A 212      21.049 101.723 133.648  1.00  0.00           H  
ATOM   3285  HB2 LYS A 212      21.422 102.555 131.266  1.00  0.00           H  
ATOM   3286  HB3 LYS A 212      20.107 103.173 132.101  1.00  0.00           H  
ATOM   3287  HG2 LYS A 212      21.602 105.234 132.658  1.00  0.00           H  
ATOM   3288  HG3 LYS A 212      22.881 104.589 131.761  1.00  0.00           H  
ATOM   3289  HD2 LYS A 212      21.215 104.398 129.796  1.00  0.00           H  
ATOM   3290  HD3 LYS A 212      20.093 105.230 130.794  1.00  0.00           H  
ATOM   3291  HE2 LYS A 212      22.873 106.308 129.995  1.00  0.00           H  
ATOM   3292  HE3 LYS A 212      21.407 106.940 129.349  1.00  0.00           H  
ATOM   3293  HZ1 LYS A 212      20.758 107.896 131.353  1.00  0.00           H  
ATOM   3294  HZ2 LYS A 212      22.061 107.148 132.194  1.00  0.00           H  
ATOM   3295  HZ3 LYS A 212      22.312 108.356 131.126  1.00  0.00           H  
ATOM   3296  N   ALA A 213      23.400 100.989 132.806  1.00  0.00           N  
ATOM   3297  CA  ALA A 213      24.687 100.709 132.222  1.00  0.00           C  
ATOM   3298  C   ALA A 213      24.960 101.480 130.913  1.00  0.00           C  
ATOM   3299  O   ALA A 213      24.127 101.600 130.061  1.00  0.00           O  
ATOM   3300  CB  ALA A 213      24.909  99.224 131.969  1.00  0.00           C  
ATOM   3301  H   ALA A 213      22.665 100.307 132.681  1.00  0.00           H  
ATOM   3302  HA  ALA A 213      25.471 101.007 132.918  1.00  0.00           H  
ATOM   3303  HB1 ALA A 213      25.931  99.081 131.621  1.00  0.00           H  
ATOM   3304  HB2 ALA A 213      24.605  98.674 132.860  1.00  0.00           H  
ATOM   3305  HB3 ALA A 213      24.256  98.870 131.170  1.00  0.00           H  
ATOM   3306  N   HIE A 214      26.056 102.176 130.778  1.00  0.00           N  
ATOM   3307  CA  HIE A 214      26.312 103.271 129.872  1.00  0.00           C  
ATOM   3308  C   HIE A 214      27.489 103.075 128.958  1.00  0.00           C  
ATOM   3309  O   HIE A 214      27.494 103.423 127.740  1.00  0.00           O  
ATOM   3310  CB  HIE A 214      26.714 104.467 130.602  1.00  0.00           C  
ATOM   3311  CG  HIE A 214      26.820 105.765 129.833  1.00  0.00           C  
ATOM   3312  CD2 HIE A 214      28.046 106.342 129.474  1.00  0.00           C  
ATOM   3313  ND1 HIE A 214      25.813 106.677 129.584  1.00  0.00           N  
ATOM   3314  CE1 HIE A 214      26.415 107.715 128.929  1.00  0.00           C  
ATOM   3315  NE2 HIE A 214      27.767 107.573 129.033  1.00  0.00           N  
ATOM   3316  H   HIE A 214      26.627 102.208 131.610  1.00  0.00           H  
ATOM   3317  HA  HIE A 214      25.428 103.482 129.270  1.00  0.00           H  
ATOM   3318  HB2 HIE A 214      25.884 104.785 131.232  1.00  0.00           H  
ATOM   3319  HB3 HIE A 214      27.664 104.270 131.101  1.00  0.00           H  
ATOM   3320  HD2 HIE A 214      29.022 105.915 129.656  1.00  0.00           H  
ATOM   3321  HE1 HIE A 214      25.948 108.552 128.430  1.00  0.00           H  
ATOM   3322  HE2 HIE A 214      28.422 108.177 128.559  1.00  0.00           H  
ATOM   3323  N   MET A 215      28.480 102.392 129.390  1.00  0.00           N  
ATOM   3324  CA  MET A 215      29.672 102.031 128.524  1.00  0.00           C  
ATOM   3325  C   MET A 215      29.984 100.603 128.745  1.00  0.00           C  
ATOM   3326  O   MET A 215      29.936 100.149 129.917  1.00  0.00           O  
ATOM   3327  CB  MET A 215      30.810 103.003 128.858  1.00  0.00           C  
ATOM   3328  CG  MET A 215      31.952 103.027 127.924  1.00  0.00           C  
ATOM   3329  SD  MET A 215      33.180 104.314 128.185  1.00  0.00           S  
ATOM   3330  CE  MET A 215      32.818 105.592 126.973  1.00  0.00           C  
ATOM   3331  H   MET A 215      28.465 101.908 130.276  1.00  0.00           H  
ATOM   3332  HA  MET A 215      29.496 102.154 127.455  1.00  0.00           H  
ATOM   3333  HB2 MET A 215      30.375 104.002 128.816  1.00  0.00           H  
ATOM   3334  HB3 MET A 215      31.183 102.896 129.877  1.00  0.00           H  
ATOM   3335  HG2 MET A 215      32.377 102.029 128.028  1.00  0.00           H  
ATOM   3336  HG3 MET A 215      31.539 103.066 126.916  1.00  0.00           H  
ATOM   3337  HE1 MET A 215      32.939 105.210 125.960  1.00  0.00           H  
ATOM   3338  HE2 MET A 215      31.779 105.859 127.173  1.00  0.00           H  
ATOM   3339  HE3 MET A 215      33.394 106.474 127.251  1.00  0.00           H  
ATOM   3340  N   VAL A 216      30.708  99.984 127.807  1.00  0.00           N  
ATOM   3341  CA  VAL A 216      31.574  98.855 128.026  1.00  0.00           C  
ATOM   3342  C   VAL A 216      33.032  99.179 127.658  1.00  0.00           C  
ATOM   3343  O   VAL A 216      33.197  99.833 126.670  1.00  0.00           O  
ATOM   3344  CB  VAL A 216      31.020  97.528 127.298  1.00  0.00           C  
ATOM   3345  CG1 VAL A 216      31.842  96.250 127.628  1.00  0.00           C  
ATOM   3346  CG2 VAL A 216      29.576  97.290 127.752  1.00  0.00           C  
ATOM   3347  H   VAL A 216      30.665 100.436 126.905  1.00  0.00           H  
ATOM   3348  HA  VAL A 216      31.576  98.505 129.059  1.00  0.00           H  
ATOM   3349  HB  VAL A 216      31.051  97.533 126.209  1.00  0.00           H  
ATOM   3350 HG11 VAL A 216      31.744  95.939 128.668  1.00  0.00           H  
ATOM   3351 HG12 VAL A 216      31.430  95.431 127.038  1.00  0.00           H  
ATOM   3352 HG13 VAL A 216      32.857  96.350 127.240  1.00  0.00           H  
ATOM   3353 HG21 VAL A 216      29.130  96.489 127.162  1.00  0.00           H  
ATOM   3354 HG22 VAL A 216      29.614  96.897 128.769  1.00  0.00           H  
ATOM   3355 HG23 VAL A 216      28.929  98.167 127.775  1.00  0.00           H  
ATOM   3356  N   THR A 217      34.073  98.680 128.331  1.00  0.00           N  
ATOM   3357  CA  THR A 217      35.520  99.044 127.998  1.00  0.00           C  
ATOM   3358  C   THR A 217      36.312  97.726 127.933  1.00  0.00           C  
ATOM   3359  O   THR A 217      36.021  96.882 128.773  1.00  0.00           O  
ATOM   3360  CB  THR A 217      36.055 100.011 129.042  1.00  0.00           C  
ATOM   3361  CG2 THR A 217      37.459 100.393 128.801  1.00  0.00           C  
ATOM   3362  OG1 THR A 217      35.284 101.112 128.951  1.00  0.00           O  
ATOM   3363  H   THR A 217      33.819  98.003 129.036  1.00  0.00           H  
ATOM   3364  HA  THR A 217      35.542  99.503 127.010  1.00  0.00           H  
ATOM   3365  HB  THR A 217      36.036  99.416 129.955  1.00  0.00           H  
ATOM   3366  HG1 THR A 217      34.477 100.762 129.334  1.00  0.00           H  
ATOM   3367 HG21 THR A 217      37.388 100.937 127.860  1.00  0.00           H  
ATOM   3368 HG22 THR A 217      37.865 101.081 129.542  1.00  0.00           H  
ATOM   3369 HG23 THR A 217      38.100  99.515 128.721  1.00  0.00           H  
ATOM   3370  N   LEU A 218      37.254  97.662 127.013  1.00  0.00           N  
ATOM   3371  CA  LEU A 218      38.126  96.456 126.930  1.00  0.00           C  
ATOM   3372  C   LEU A 218      39.518  96.876 126.801  1.00  0.00           C  
ATOM   3373  O   LEU A 218      39.881  97.733 126.031  1.00  0.00           O  
ATOM   3374  CB  LEU A 218      37.802  95.677 125.618  1.00  0.00           C  
ATOM   3375  CG  LEU A 218      36.316  95.197 125.531  1.00  0.00           C  
ATOM   3376  CD1 LEU A 218      36.200  94.347 124.245  1.00  0.00           C  
ATOM   3377  CD2 LEU A 218      35.952  94.216 126.690  1.00  0.00           C  
ATOM   3378  H   LEU A 218      37.514  98.469 126.464  1.00  0.00           H  
ATOM   3379  HA  LEU A 218      38.016  95.752 127.754  1.00  0.00           H  
ATOM   3380  HB2 LEU A 218      37.835  96.292 124.718  1.00  0.00           H  
ATOM   3381  HB3 LEU A 218      38.509  94.850 125.567  1.00  0.00           H  
ATOM   3382  HG  LEU A 218      35.607  96.025 125.529  1.00  0.00           H  
ATOM   3383 HD11 LEU A 218      36.529  94.899 123.365  1.00  0.00           H  
ATOM   3384 HD12 LEU A 218      36.867  93.489 124.316  1.00  0.00           H  
ATOM   3385 HD13 LEU A 218      35.145  94.108 124.107  1.00  0.00           H  
ATOM   3386 HD21 LEU A 218      35.897  94.708 127.661  1.00  0.00           H  
ATOM   3387 HD22 LEU A 218      34.970  93.813 126.444  1.00  0.00           H  
ATOM   3388 HD23 LEU A 218      36.656  93.391 126.798  1.00  0.00           H  
ATOM   3389  N   ASP A 219      40.311  96.268 127.687  1.00  0.00           N  
ATOM   3390  CA  ASP A 219      41.778  96.367 127.774  1.00  0.00           C  
ATOM   3391  C   ASP A 219      42.496  95.105 127.285  1.00  0.00           C  
ATOM   3392  O   ASP A 219      42.345  94.020 127.793  1.00  0.00           O  
ATOM   3393  CB  ASP A 219      42.242  96.738 129.214  1.00  0.00           C  
ATOM   3394  CG  ASP A 219      41.820  98.058 129.759  1.00  0.00           C  
ATOM   3395  OD1 ASP A 219      42.617  99.026 129.567  1.00  0.00           O  
ATOM   3396  OD2 ASP A 219      40.842  98.138 130.520  1.00  0.00           O1-
ATOM   3397  H   ASP A 219      39.925  95.582 128.321  1.00  0.00           H  
ATOM   3398  HA  ASP A 219      42.137  97.194 127.159  1.00  0.00           H  
ATOM   3399  HB2 ASP A 219      41.776  96.013 129.880  1.00  0.00           H  
ATOM   3400  HB3 ASP A 219      43.316  96.611 129.345  1.00  0.00           H  
ATOM   3401  N   TYR A 220      43.218  95.205 126.147  1.00  0.00           N  
ATOM   3402  CA  TYR A 220      43.761  93.989 125.409  1.00  0.00           C  
ATOM   3403  C   TYR A 220      45.296  93.815 125.733  1.00  0.00           C  
ATOM   3404  O   TYR A 220      46.060  94.741 125.745  1.00  0.00           O  
ATOM   3405  CB  TYR A 220      43.695  94.392 123.929  1.00  0.00           C  
ATOM   3406  CG  TYR A 220      42.278  94.670 123.346  1.00  0.00           C  
ATOM   3407  CD1 TYR A 220      41.445  95.753 123.596  1.00  0.00           C  
ATOM   3408  CD2 TYR A 220      41.783  93.650 122.510  1.00  0.00           C  
ATOM   3409  CE1 TYR A 220      40.170  95.889 123.054  1.00  0.00           C  
ATOM   3410  CE2 TYR A 220      40.501  93.720 121.954  1.00  0.00           C  
ATOM   3411  CZ  TYR A 220      39.732  94.854 122.238  1.00  0.00           C  
ATOM   3412  OH  TYR A 220      38.521  95.059 121.688  1.00  0.00           O  
ATOM   3413  H   TYR A 220      43.377  96.137 125.793  1.00  0.00           H  
ATOM   3414  HA  TYR A 220      43.176  93.082 125.568  1.00  0.00           H  
ATOM   3415  HB2 TYR A 220      44.227  95.343 123.915  1.00  0.00           H  
ATOM   3416  HB3 TYR A 220      44.266  93.731 123.277  1.00  0.00           H  
ATOM   3417  HD1 TYR A 220      41.866  96.520 124.230  1.00  0.00           H  
ATOM   3418  HD2 TYR A 220      42.461  92.884 122.166  1.00  0.00           H  
ATOM   3419  HE1 TYR A 220      39.593  96.786 123.217  1.00  0.00           H  
ATOM   3420  HE2 TYR A 220      40.158  92.995 121.231  1.00  0.00           H  
ATOM   3421  HH  TYR A 220      38.435  94.494 120.916  1.00  0.00           H  
ATOM   3422  N   THR A 221      45.784  92.586 125.867  1.00  0.00           N  
ATOM   3423  CA  THR A 221      47.206  92.291 125.942  1.00  0.00           C  
ATOM   3424  C   THR A 221      47.630  91.378 124.750  1.00  0.00           C  
ATOM   3425  O   THR A 221      46.966  90.332 124.534  1.00  0.00           O  
ATOM   3426  CB  THR A 221      47.559  91.763 127.348  1.00  0.00           C  
ATOM   3427  CG2 THR A 221      48.974  91.235 127.576  1.00  0.00           C  
ATOM   3428  OG1 THR A 221      47.357  92.890 128.242  1.00  0.00           O  
ATOM   3429  H   THR A 221      45.068  91.875 125.897  1.00  0.00           H  
ATOM   3430  HA  THR A 221      47.793  93.199 125.800  1.00  0.00           H  
ATOM   3431  HB  THR A 221      46.810  91.006 127.580  1.00  0.00           H  
ATOM   3432  HG1 THR A 221      46.424  93.084 128.357  1.00  0.00           H  
ATOM   3433 HG21 THR A 221      49.198  91.246 128.642  1.00  0.00           H  
ATOM   3434 HG22 THR A 221      49.027  90.181 127.303  1.00  0.00           H  
ATOM   3435 HG23 THR A 221      49.719  91.786 127.002  1.00  0.00           H  
ATOM   3436  N   VAL A 222      48.684  91.710 124.040  1.00  0.00           N  
ATOM   3437  CA  VAL A 222      49.144  91.139 122.760  1.00  0.00           C  
ATOM   3438  C   VAL A 222      50.691  90.985 122.847  1.00  0.00           C  
ATOM   3439  O   VAL A 222      51.414  91.937 123.086  1.00  0.00           O  
ATOM   3440  CB  VAL A 222      48.766  92.101 121.630  1.00  0.00           C  
ATOM   3441  CG1 VAL A 222      49.364  91.669 120.276  1.00  0.00           C  
ATOM   3442  CG2 VAL A 222      47.252  92.102 121.433  1.00  0.00           C  
ATOM   3443  H   VAL A 222      49.106  92.599 124.264  1.00  0.00           H  
ATOM   3444  HA  VAL A 222      48.611  90.208 122.576  1.00  0.00           H  
ATOM   3445  HB  VAL A 222      49.020  93.158 121.700  1.00  0.00           H  
ATOM   3446 HG11 VAL A 222      49.172  92.442 119.532  1.00  0.00           H  
ATOM   3447 HG12 VAL A 222      50.453  91.633 120.272  1.00  0.00           H  
ATOM   3448 HG13 VAL A 222      48.983  90.686 120.001  1.00  0.00           H  
ATOM   3449 HG21 VAL A 222      46.914  92.878 122.121  1.00  0.00           H  
ATOM   3450 HG22 VAL A 222      46.987  92.482 120.447  1.00  0.00           H  
ATOM   3451 HG23 VAL A 222      46.885  91.090 121.596  1.00  0.00           H  
ATOM   3452  N   GLN A 223      51.250  89.757 122.770  1.00  0.00           N  
ATOM   3453  CA  GLN A 223      52.722  89.451 122.800  1.00  0.00           C  
ATOM   3454  C   GLN A 223      53.383  89.785 121.391  1.00  0.00           C  
ATOM   3455  O   GLN A 223      52.741  89.603 120.371  1.00  0.00           O  
ATOM   3456  CB  GLN A 223      52.875  87.932 123.193  1.00  0.00           C  
ATOM   3457  CG  GLN A 223      54.319  87.384 123.055  1.00  0.00           C  
ATOM   3458  CD  GLN A 223      54.483  85.946 123.430  1.00  0.00           C  
ATOM   3459  NE2 GLN A 223      55.408  85.215 122.883  1.00  0.00           N  
ATOM   3460  OE1 GLN A 223      53.715  85.432 124.259  1.00  0.00           O  
ATOM   3461  H   GLN A 223      50.575  89.041 122.540  1.00  0.00           H  
ATOM   3462  HA  GLN A 223      53.230  90.105 123.508  1.00  0.00           H  
ATOM   3463  HB2 GLN A 223      52.571  87.914 124.240  1.00  0.00           H  
ATOM   3464  HB3 GLN A 223      52.166  87.275 122.687  1.00  0.00           H  
ATOM   3465  HG2 GLN A 223      54.423  87.476 121.973  1.00  0.00           H  
ATOM   3466  HG3 GLN A 223      55.129  87.952 123.513  1.00  0.00           H  
ATOM   3467 HE21 GLN A 223      55.336  84.235 123.114  1.00  0.00           H  
ATOM   3468 HE22 GLN A 223      55.999  85.510 122.119  1.00  0.00           H  
ATOM   3469  N   VAL A 224      54.602  90.358 121.430  1.00  0.00           N  
ATOM   3470  CA  VAL A 224      55.164  91.075 120.230  1.00  0.00           C  
ATOM   3471  C   VAL A 224      56.495  90.366 119.905  1.00  0.00           C  
ATOM   3472  O   VAL A 224      57.417  90.543 120.736  1.00  0.00           O  
ATOM   3473  CB  VAL A 224      55.345  92.618 120.409  1.00  0.00           C  
ATOM   3474  CG1 VAL A 224      55.982  93.270 119.215  1.00  0.00           C  
ATOM   3475  CG2 VAL A 224      53.952  93.291 120.611  1.00  0.00           C  
ATOM   3476  H   VAL A 224      55.021  90.656 122.299  1.00  0.00           H  
ATOM   3477  HA  VAL A 224      54.423  90.916 119.446  1.00  0.00           H  
ATOM   3478  HB  VAL A 224      55.946  92.856 121.287  1.00  0.00           H  
ATOM   3479 HG11 VAL A 224      57.029  92.971 119.270  1.00  0.00           H  
ATOM   3480 HG12 VAL A 224      55.489  92.970 118.291  1.00  0.00           H  
ATOM   3481 HG13 VAL A 224      55.968  94.352 119.346  1.00  0.00           H  
ATOM   3482 HG21 VAL A 224      53.512  93.039 121.576  1.00  0.00           H  
ATOM   3483 HG22 VAL A 224      54.083  94.373 120.561  1.00  0.00           H  
ATOM   3484 HG23 VAL A 224      53.236  93.010 119.841  1.00  0.00           H  
ATOM   3485  N   PRO A 225      56.576  89.683 118.778  1.00  0.00           N  
ATOM   3486  CA  PRO A 225      57.830  89.101 118.310  1.00  0.00           C  
ATOM   3487  C   PRO A 225      59.059  90.041 118.166  1.00  0.00           C  
ATOM   3488  O   PRO A 225      59.004  91.220 117.815  1.00  0.00           O  
ATOM   3489  CB  PRO A 225      57.448  88.366 117.050  1.00  0.00           C  
ATOM   3490  CG  PRO A 225      56.096  87.779 117.380  1.00  0.00           C  
ATOM   3491  CD  PRO A 225      55.490  89.081 118.032  1.00  0.00           C  
ATOM   3492  HA  PRO A 225      58.060  88.307 119.020  1.00  0.00           H  
ATOM   3493  HB2 PRO A 225      57.285  89.069 116.233  1.00  0.00           H  
ATOM   3494  HB3 PRO A 225      58.199  87.591 116.898  1.00  0.00           H  
ATOM   3495  HG2 PRO A 225      55.520  87.508 116.495  1.00  0.00           H  
ATOM   3496  HG3 PRO A 225      56.240  86.975 118.100  1.00  0.00           H  
ATOM   3497  HD2 PRO A 225      55.132  89.764 117.263  1.00  0.00           H  
ATOM   3498  HD3 PRO A 225      54.640  88.794 118.652  1.00  0.00           H  
ATOM   3499  N   GLY A 226      60.251  89.543 118.407  1.00  0.00           N  
ATOM   3500  CA  GLY A 226      61.557  90.253 118.386  1.00  0.00           C  
ATOM   3501  C   GLY A 226      62.069  90.752 119.748  1.00  0.00           C  
ATOM   3502  O   GLY A 226      61.228  91.088 120.598  1.00  0.00           O  
ATOM   3503  H   GLY A 226      60.325  88.537 118.475  1.00  0.00           H  
ATOM   3504  HA2 GLY A 226      62.253  89.506 118.006  1.00  0.00           H  
ATOM   3505  HA3 GLY A 226      61.422  91.068 117.673  1.00  0.00           H  
ATOM   3506  N   ALA A 227      63.423  90.648 120.067  1.00  0.00           N  
ATOM   3507  CA  ALA A 227      64.059  91.071 121.319  1.00  0.00           C  
ATOM   3508  C   ALA A 227      63.426  90.527 122.601  1.00  0.00           C  
ATOM   3509  O   ALA A 227      63.423  91.221 123.608  1.00  0.00           O  
ATOM   3510  CB  ALA A 227      64.188  92.623 121.270  1.00  0.00           C  
ATOM   3511  H   ALA A 227      64.123  90.424 119.374  1.00  0.00           H  
ATOM   3512  HA  ALA A 227      65.076  90.683 121.289  1.00  0.00           H  
ATOM   3513  HB1 ALA A 227      64.707  92.812 122.210  1.00  0.00           H  
ATOM   3514  HB2 ALA A 227      64.781  92.970 120.425  1.00  0.00           H  
ATOM   3515  HB3 ALA A 227      63.227  93.125 121.386  1.00  0.00           H  
ATOM   3516  N   GLY A 228      62.914  89.301 122.587  1.00  0.00           N  
ATOM   3517  CA  GLY A 228      62.386  88.592 123.689  1.00  0.00           C  
ATOM   3518  C   GLY A 228      63.310  87.511 124.120  1.00  0.00           C  
ATOM   3519  O   GLY A 228      64.065  86.890 123.327  1.00  0.00           O  
ATOM   3520  H   GLY A 228      62.951  88.910 121.656  1.00  0.00           H  
ATOM   3521  HA2 GLY A 228      62.222  89.360 124.444  1.00  0.00           H  
ATOM   3522  HA3 GLY A 228      61.395  88.165 123.535  1.00  0.00           H  
ATOM   3523  N   ARG A 229      63.303  87.261 125.426  1.00  0.00           N  
ATOM   3524  CA  ARG A 229      64.001  86.146 126.038  1.00  0.00           C  
ATOM   3525  C   ARG A 229      63.020  85.171 126.697  1.00  0.00           C  
ATOM   3526  O   ARG A 229      61.846  85.506 126.854  1.00  0.00           O  
ATOM   3527  CB  ARG A 229      65.181  86.590 126.834  1.00  0.00           C  
ATOM   3528  CG  ARG A 229      64.950  87.294 128.178  1.00  0.00           C  
ATOM   3529  CD  ARG A 229      64.514  86.412 129.340  1.00  0.00           C  
ATOM   3530  NE  ARG A 229      65.392  85.238 129.565  1.00  0.00           N  
ATOM   3531  CZ  ARG A 229      66.600  85.318 129.914  1.00  0.00           C  
ATOM   3532  NH1 ARG A 229      67.117  86.312 130.520  1.00  0.00           N1+
ATOM   3533  NH2 ARG A 229      67.347  84.307 129.748  1.00  0.00           N  
ATOM   3534  H   ARG A 229      62.632  87.772 125.979  1.00  0.00           H  
ATOM   3535  HA  ARG A 229      64.454  85.513 125.276  1.00  0.00           H  
ATOM   3536  HB2 ARG A 229      65.888  85.759 126.853  1.00  0.00           H  
ATOM   3537  HB3 ARG A 229      65.696  87.289 126.176  1.00  0.00           H  
ATOM   3538  HG2 ARG A 229      65.842  87.867 128.432  1.00  0.00           H  
ATOM   3539  HG3 ARG A 229      64.137  88.016 128.132  1.00  0.00           H  
ATOM   3540  HD2 ARG A 229      64.380  86.976 130.263  1.00  0.00           H  
ATOM   3541  HD3 ARG A 229      63.494  86.125 129.086  1.00  0.00           H  
ATOM   3542  HE  ARG A 229      65.068  84.392 129.119  1.00  0.00           H  
ATOM   3543 HH11 ARG A 229      66.599  87.140 130.776  1.00  0.00           H  
ATOM   3544 HH12 ARG A 229      68.095  86.329 130.769  1.00  0.00           H  
ATOM   3545 HH21 ARG A 229      66.907  83.478 129.376  1.00  0.00           H  
ATOM   3546 HH22 ARG A 229      68.348  84.259 129.877  1.00  0.00           H  
ATOM   3547  N   ASP A 230      63.489  83.912 126.986  1.00  0.00           N  
ATOM   3548  CA  ASP A 230      62.725  82.876 127.696  1.00  0.00           C  
ATOM   3549  C   ASP A 230      61.983  83.348 129.022  1.00  0.00           C  
ATOM   3550  O   ASP A 230      62.565  83.796 129.959  1.00  0.00           O  
ATOM   3551  CB  ASP A 230      63.420  81.537 127.904  1.00  0.00           C  
ATOM   3552  CG  ASP A 230      64.820  81.602 128.469  1.00  0.00           C  
ATOM   3553  OD1 ASP A 230      65.403  80.509 128.752  1.00  0.00           O  
ATOM   3554  OD2 ASP A 230      65.414  82.727 128.531  1.00  0.00           O1-
ATOM   3555  H   ASP A 230      64.422  83.748 126.633  1.00  0.00           H  
ATOM   3556  HA  ASP A 230      61.968  82.664 126.941  1.00  0.00           H  
ATOM   3557  HB2 ASP A 230      62.914  80.849 128.581  1.00  0.00           H  
ATOM   3558  HB3 ASP A 230      63.664  81.055 126.957  1.00  0.00           H  
ATOM   3559  N   GLY A 231      60.661  83.233 129.078  1.00  0.00           N  
ATOM   3560  CA  GLY A 231      59.800  83.687 130.249  1.00  0.00           C  
ATOM   3561  C   GLY A 231      59.590  85.224 130.294  1.00  0.00           C  
ATOM   3562  O   GLY A 231      58.994  85.759 131.203  1.00  0.00           O  
ATOM   3563  H   GLY A 231      60.259  82.868 128.226  1.00  0.00           H  
ATOM   3564  HA2 GLY A 231      58.832  83.184 130.234  1.00  0.00           H  
ATOM   3565  HA3 GLY A 231      60.472  83.466 131.078  1.00  0.00           H  
ATOM   3566  N   ALA A 232      60.032  85.938 129.213  1.00  0.00           N  
ATOM   3567  CA  ALA A 232      59.949  87.401 129.050  1.00  0.00           C  
ATOM   3568  C   ALA A 232      60.056  87.925 127.572  1.00  0.00           C  
ATOM   3569  O   ALA A 232      61.062  88.617 127.327  1.00  0.00           O  
ATOM   3570  CB  ALA A 232      61.138  87.964 129.835  1.00  0.00           C  
ATOM   3571  H   ALA A 232      60.585  85.436 128.533  1.00  0.00           H  
ATOM   3572  HA  ALA A 232      59.035  87.715 129.553  1.00  0.00           H  
ATOM   3573  HB1 ALA A 232      61.018  89.048 129.845  1.00  0.00           H  
ATOM   3574  HB2 ALA A 232      61.220  87.642 130.873  1.00  0.00           H  
ATOM   3575  HB3 ALA A 232      62.103  87.598 129.485  1.00  0.00           H  
ATOM   3576  N   PRO A 233      59.167  87.506 126.615  1.00  0.00           N  
ATOM   3577  CA  PRO A 233      58.923  88.168 125.355  1.00  0.00           C  
ATOM   3578  C   PRO A 233      58.684  89.696 125.495  1.00  0.00           C  
ATOM   3579  O   PRO A 233      58.431  90.223 126.572  1.00  0.00           O  
ATOM   3580  CB  PRO A 233      57.894  87.377 124.472  1.00  0.00           C  
ATOM   3581  CG  PRO A 233      57.155  86.690 125.611  1.00  0.00           C  
ATOM   3582  CD  PRO A 233      58.098  86.543 126.818  1.00  0.00           C  
ATOM   3583  HA  PRO A 233      59.848  87.986 124.808  1.00  0.00           H  
ATOM   3584  HB2 PRO A 233      57.255  88.098 123.963  1.00  0.00           H  
ATOM   3585  HB3 PRO A 233      58.365  86.798 123.677  1.00  0.00           H  
ATOM   3586  HG2 PRO A 233      56.268  87.265 125.876  1.00  0.00           H  
ATOM   3587  HG3 PRO A 233      56.917  85.651 125.384  1.00  0.00           H  
ATOM   3588  HD2 PRO A 233      57.459  86.680 127.691  1.00  0.00           H  
ATOM   3589  HD3 PRO A 233      58.519  85.538 126.806  1.00  0.00           H  
ATOM   3590  N   GLY A 234      58.711  90.435 124.422  1.00  0.00           N  
ATOM   3591  CA  GLY A 234      58.015  91.786 124.313  1.00  0.00           C  
ATOM   3592  C   GLY A 234      56.476  91.630 124.348  1.00  0.00           C  
ATOM   3593  O   GLY A 234      55.986  90.453 124.123  1.00  0.00           O  
ATOM   3594  H   GLY A 234      59.026  89.982 123.576  1.00  0.00           H  
ATOM   3595  HA2 GLY A 234      58.344  92.501 125.065  1.00  0.00           H  
ATOM   3596  HA3 GLY A 234      58.261  92.260 123.362  1.00  0.00           H  
ATOM   3597  N   PHE A 235      55.782  92.681 124.558  1.00  0.00           N  
ATOM   3598  CA  PHE A 235      54.332  92.818 124.636  1.00  0.00           C  
ATOM   3599  C   PHE A 235      53.878  94.208 124.112  1.00  0.00           C  
ATOM   3600  O   PHE A 235      54.659  95.064 123.668  1.00  0.00           O  
ATOM   3601  CB  PHE A 235      53.928  92.637 126.115  1.00  0.00           C  
ATOM   3602  CG  PHE A 235      53.943  91.140 126.556  1.00  0.00           C  
ATOM   3603  CD1 PHE A 235      55.175  90.523 126.966  1.00  0.00           C  
ATOM   3604  CD2 PHE A 235      52.725  90.416 126.643  1.00  0.00           C  
ATOM   3605  CE1 PHE A 235      55.113  89.112 127.329  1.00  0.00           C  
ATOM   3606  CE2 PHE A 235      52.722  89.076 127.013  1.00  0.00           C  
ATOM   3607  CZ  PHE A 235      53.850  88.423 127.395  1.00  0.00           C  
ATOM   3608  H   PHE A 235      56.271  93.562 124.615  1.00  0.00           H  
ATOM   3609  HA  PHE A 235      53.790  92.050 124.085  1.00  0.00           H  
ATOM   3610  HB2 PHE A 235      54.693  93.115 126.728  1.00  0.00           H  
ATOM   3611  HB3 PHE A 235      52.947  93.088 126.260  1.00  0.00           H  
ATOM   3612  HD1 PHE A 235      56.155  90.974 126.934  1.00  0.00           H  
ATOM   3613  HD2 PHE A 235      51.789  90.806 126.272  1.00  0.00           H  
ATOM   3614  HE1 PHE A 235      55.955  88.613 127.784  1.00  0.00           H  
ATOM   3615  HE2 PHE A 235      51.747  88.610 127.037  1.00  0.00           H  
ATOM   3616  HZ  PHE A 235      53.736  87.411 127.755  1.00  0.00           H  
ATOM   3617  N   SER A 236      52.507  94.405 124.169  1.00  0.00           N  
ATOM   3618  CA  SER A 236      51.704  95.635 123.977  1.00  0.00           C  
ATOM   3619  C   SER A 236      50.458  95.422 124.793  1.00  0.00           C  
ATOM   3620  O   SER A 236      49.995  94.336 124.991  1.00  0.00           O  
ATOM   3621  CB  SER A 236      51.399  95.924 122.498  1.00  0.00           C  
ATOM   3622  OG  SER A 236      50.597  97.132 122.414  1.00  0.00           O  
ATOM   3623  H   SER A 236      52.016  93.592 124.510  1.00  0.00           H  
ATOM   3624  HA  SER A 236      52.194  96.519 124.384  1.00  0.00           H  
ATOM   3625  HB2 SER A 236      52.311  96.098 121.927  1.00  0.00           H  
ATOM   3626  HB3 SER A 236      50.842  95.097 122.057  1.00  0.00           H  
ATOM   3627  HG  SER A 236      51.233  97.832 122.247  1.00  0.00           H  
ATOM   3628  N   LYS A 237      49.867  96.577 125.089  1.00  0.00           N  
ATOM   3629  CA  LYS A 237      48.564  96.849 125.820  1.00  0.00           C  
ATOM   3630  C   LYS A 237      47.828  98.141 125.280  1.00  0.00           C  
ATOM   3631  O   LYS A 237      48.471  99.220 125.177  1.00  0.00           O  
ATOM   3632  CB  LYS A 237      49.009  97.130 127.299  1.00  0.00           C  
ATOM   3633  CG  LYS A 237      49.403  95.824 128.057  1.00  0.00           C  
ATOM   3634  CD  LYS A 237      48.846  95.825 129.459  1.00  0.00           C  
ATOM   3635  CE  LYS A 237      49.191  94.505 130.106  1.00  0.00           C  
ATOM   3636  NZ  LYS A 237      48.270  94.279 131.256  1.00  0.00           N1+
ATOM   3637  H   LYS A 237      50.238  97.409 124.654  1.00  0.00           H  
ATOM   3638  HA  LYS A 237      47.847  96.051 125.633  1.00  0.00           H  
ATOM   3639  HB2 LYS A 237      49.733  97.941 127.374  1.00  0.00           H  
ATOM   3640  HB3 LYS A 237      48.122  97.480 127.828  1.00  0.00           H  
ATOM   3641  HG2 LYS A 237      49.074  94.955 127.488  1.00  0.00           H  
ATOM   3642  HG3 LYS A 237      50.491  95.854 128.118  1.00  0.00           H  
ATOM   3643  HD2 LYS A 237      49.306  96.637 130.024  1.00  0.00           H  
ATOM   3644  HD3 LYS A 237      47.776  96.001 129.349  1.00  0.00           H  
ATOM   3645  HE2 LYS A 237      49.169  93.743 129.326  1.00  0.00           H  
ATOM   3646  HE3 LYS A 237      50.188  94.496 130.546  1.00  0.00           H  
ATOM   3647  HZ1 LYS A 237      48.326  93.343 131.631  1.00  0.00           H  
ATOM   3648  HZ2 LYS A 237      48.454  95.035 131.901  1.00  0.00           H  
ATOM   3649  HZ3 LYS A 237      47.379  94.587 130.893  1.00  0.00           H  
ATOM   3650  N   PHE A 238      46.501  98.024 125.019  1.00  0.00           N  
ATOM   3651  CA  PHE A 238      45.601  99.016 124.493  1.00  0.00           C  
ATOM   3652  C   PHE A 238      44.133  98.935 124.889  1.00  0.00           C  
ATOM   3653  O   PHE A 238      43.598  97.851 125.162  1.00  0.00           O  
ATOM   3654  CB  PHE A 238      45.897  98.953 122.975  1.00  0.00           C  
ATOM   3655  CG  PHE A 238      45.574  97.694 122.173  1.00  0.00           C  
ATOM   3656  CD1 PHE A 238      46.601  96.809 121.816  1.00  0.00           C  
ATOM   3657  CD2 PHE A 238      44.313  97.393 121.752  1.00  0.00           C  
ATOM   3658  CE1 PHE A 238      46.374  95.653 121.039  1.00  0.00           C  
ATOM   3659  CE2 PHE A 238      44.016  96.252 120.973  1.00  0.00           C  
ATOM   3660  CZ  PHE A 238      45.060  95.430 120.511  1.00  0.00           C  
ATOM   3661  H   PHE A 238      46.132  97.094 125.163  1.00  0.00           H  
ATOM   3662  HA  PHE A 238      46.028  99.944 124.874  1.00  0.00           H  
ATOM   3663  HB2 PHE A 238      45.340  99.773 122.522  1.00  0.00           H  
ATOM   3664  HB3 PHE A 238      46.959  99.162 122.850  1.00  0.00           H  
ATOM   3665  HD1 PHE A 238      47.634  97.018 122.055  1.00  0.00           H  
ATOM   3666  HD2 PHE A 238      43.468  97.856 122.241  1.00  0.00           H  
ATOM   3667  HE1 PHE A 238      47.251  95.053 120.846  1.00  0.00           H  
ATOM   3668  HE2 PHE A 238      42.987  95.946 120.858  1.00  0.00           H  
ATOM   3669  HZ  PHE A 238      44.887  94.597 119.846  1.00  0.00           H  
ATOM   3670  N   ARG A 239      43.471 100.074 124.981  1.00  0.00           N  
ATOM   3671  CA  ARG A 239      42.037 100.210 125.362  1.00  0.00           C  
ATOM   3672  C   ARG A 239      41.150 100.666 124.167  1.00  0.00           C  
ATOM   3673  O   ARG A 239      41.503 101.570 123.467  1.00  0.00           O  
ATOM   3674  CB  ARG A 239      41.969 101.233 126.508  1.00  0.00           C  
ATOM   3675  CG  ARG A 239      40.566 101.208 127.137  1.00  0.00           C  
ATOM   3676  CD  ARG A 239      40.615 102.073 128.365  1.00  0.00           C  
ATOM   3677  NE  ARG A 239      40.943 101.267 129.580  1.00  0.00           N  
ATOM   3678  CZ  ARG A 239      40.624 101.385 130.882  1.00  0.00           C  
ATOM   3679  NH1 ARG A 239      40.063 102.495 131.242  1.00  0.00           N1+
ATOM   3680  NH2 ARG A 239      40.838 100.464 131.742  1.00  0.00           N  
ATOM   3681  H   ARG A 239      43.907 100.929 124.665  1.00  0.00           H  
ATOM   3682  HA  ARG A 239      41.670  99.249 125.721  1.00  0.00           H  
ATOM   3683  HB2 ARG A 239      42.711 100.911 127.238  1.00  0.00           H  
ATOM   3684  HB3 ARG A 239      42.251 102.246 126.224  1.00  0.00           H  
ATOM   3685  HG2 ARG A 239      39.926 101.645 126.372  1.00  0.00           H  
ATOM   3686  HG3 ARG A 239      40.247 100.229 127.496  1.00  0.00           H  
ATOM   3687  HD2 ARG A 239      41.296 102.921 128.289  1.00  0.00           H  
ATOM   3688  HD3 ARG A 239      39.660 102.590 128.446  1.00  0.00           H  
ATOM   3689  HE  ARG A 239      41.393 100.394 129.342  1.00  0.00           H  
ATOM   3690 HH11 ARG A 239      39.849 103.171 130.523  1.00  0.00           H  
ATOM   3691 HH12 ARG A 239      39.758 102.651 132.193  1.00  0.00           H  
ATOM   3692 HH21 ARG A 239      41.089  99.535 131.436  1.00  0.00           H  
ATOM   3693 HH22 ARG A 239      40.555 100.622 132.699  1.00  0.00           H  
ATOM   3694  N   LEU A 240      39.962  99.970 123.971  1.00  0.00           N  
ATOM   3695  CA  LEU A 240      38.893 100.517 123.287  1.00  0.00           C  
ATOM   3696  C   LEU A 240      37.632 100.612 124.189  1.00  0.00           C  
ATOM   3697  O   LEU A 240      37.447  99.872 125.137  1.00  0.00           O  
ATOM   3698  CB  LEU A 240      38.651  99.676 122.019  1.00  0.00           C  
ATOM   3699  CG  LEU A 240      39.710  99.693 120.910  1.00  0.00           C  
ATOM   3700  CD1 LEU A 240      39.864 101.107 120.337  1.00  0.00           C  
ATOM   3701  CD2 LEU A 240      41.066  99.076 121.227  1.00  0.00           C  
ATOM   3702  H   LEU A 240      39.744  99.273 124.669  1.00  0.00           H  
ATOM   3703  HA  LEU A 240      39.042 101.530 122.916  1.00  0.00           H  
ATOM   3704  HB2 LEU A 240      38.492  98.661 122.386  1.00  0.00           H  
ATOM   3705  HB3 LEU A 240      37.688 100.024 121.645  1.00  0.00           H  
ATOM   3706  HG  LEU A 240      39.317  99.171 120.039  1.00  0.00           H  
ATOM   3707 HD11 LEU A 240      40.242 101.728 121.151  1.00  0.00           H  
ATOM   3708 HD12 LEU A 240      40.533 101.230 119.485  1.00  0.00           H  
ATOM   3709 HD13 LEU A 240      38.874 101.511 120.125  1.00  0.00           H  
ATOM   3710 HD21 LEU A 240      41.555  98.632 120.361  1.00  0.00           H  
ATOM   3711 HD22 LEU A 240      41.761  99.857 121.538  1.00  0.00           H  
ATOM   3712 HD23 LEU A 240      41.075  98.361 122.050  1.00  0.00           H  
ATOM   3713  N   SER A 241      36.761 101.597 123.979  1.00  0.00           N  
ATOM   3714  CA  SER A 241      35.548 101.846 124.755  1.00  0.00           C  
ATOM   3715  C   SER A 241      34.329 102.032 123.864  1.00  0.00           C  
ATOM   3716  O   SER A 241      34.304 102.829 122.914  1.00  0.00           O  
ATOM   3717  CB  SER A 241      35.635 103.085 125.651  1.00  0.00           C  
ATOM   3718  OG  SER A 241      36.949 103.258 126.167  1.00  0.00           O  
ATOM   3719  H   SER A 241      36.955 102.245 123.229  1.00  0.00           H  
ATOM   3720  HA  SER A 241      35.318 100.944 125.321  1.00  0.00           H  
ATOM   3721  HB2 SER A 241      35.259 103.994 125.181  1.00  0.00           H  
ATOM   3722  HB3 SER A 241      34.990 102.808 126.485  1.00  0.00           H  
ATOM   3723  HG  SER A 241      37.668 102.934 125.620  1.00  0.00           H  
ATOM   3724  N   TYR A 242      33.236 101.394 124.316  1.00  0.00           N  
ATOM   3725  CA  TYR A 242      32.121 101.072 123.467  1.00  0.00           C  
ATOM   3726  C   TYR A 242      30.779 101.418 124.132  1.00  0.00           C  
ATOM   3727  O   TYR A 242      30.590 101.387 125.401  1.00  0.00           O  
ATOM   3728  CB  TYR A 242      32.186  99.596 123.150  1.00  0.00           C  
ATOM   3729  CG  TYR A 242      33.505  99.104 122.557  1.00  0.00           C  
ATOM   3730  CD1 TYR A 242      33.684  99.147 121.162  1.00  0.00           C  
ATOM   3731  CD2 TYR A 242      34.483  98.537 123.397  1.00  0.00           C  
ATOM   3732  CE1 TYR A 242      34.820  98.625 120.609  1.00  0.00           C  
ATOM   3733  CE2 TYR A 242      35.581  97.897 122.788  1.00  0.00           C  
ATOM   3734  CZ  TYR A 242      35.756  97.948 121.411  1.00  0.00           C  
ATOM   3735  OH  TYR A 242      36.799  97.259 120.885  1.00  0.00           O  
ATOM   3736  H   TYR A 242      33.458 100.849 125.137  1.00  0.00           H  
ATOM   3737  HA  TYR A 242      32.213 101.485 122.462  1.00  0.00           H  
ATOM   3738  HB2 TYR A 242      31.941  99.047 124.060  1.00  0.00           H  
ATOM   3739  HB3 TYR A 242      31.328  99.333 122.532  1.00  0.00           H  
ATOM   3740  HD1 TYR A 242      32.925  99.598 120.541  1.00  0.00           H  
ATOM   3741  HD2 TYR A 242      34.270  98.405 124.448  1.00  0.00           H  
ATOM   3742  HE1 TYR A 242      34.990  98.650 119.543  1.00  0.00           H  
ATOM   3743  HE2 TYR A 242      36.309  97.378 123.397  1.00  0.00           H  
ATOM   3744  HH  TYR A 242      37.256  96.700 121.517  1.00  0.00           H  
ATOM   3745  N   TYR A 243      29.742 101.613 123.312  1.00  0.00           N  
ATOM   3746  CA  TYR A 243      28.366 101.762 123.726  1.00  0.00           C  
ATOM   3747  C   TYR A 243      27.735 100.333 123.937  1.00  0.00           C  
ATOM   3748  O   TYR A 243      28.094  99.352 123.266  1.00  0.00           O  
ATOM   3749  CB  TYR A 243      27.645 102.686 122.771  1.00  0.00           C  
ATOM   3750  CG  TYR A 243      26.229 102.959 123.056  1.00  0.00           C  
ATOM   3751  CD1 TYR A 243      26.006 103.997 124.001  1.00  0.00           C  
ATOM   3752  CD2 TYR A 243      25.180 102.093 122.616  1.00  0.00           C  
ATOM   3753  CE1 TYR A 243      24.728 104.179 124.519  1.00  0.00           C  
ATOM   3754  CE2 TYR A 243      23.921 102.315 123.097  1.00  0.00           C  
ATOM   3755  CZ  TYR A 243      23.669 103.396 124.017  1.00  0.00           C  
ATOM   3756  OH  TYR A 243      22.463 103.472 124.581  1.00  0.00           O  
ATOM   3757  H   TYR A 243      30.062 101.715 122.360  1.00  0.00           H  
ATOM   3758  HA  TYR A 243      28.455 102.300 124.671  1.00  0.00           H  
ATOM   3759  HB2 TYR A 243      28.224 103.593 122.944  1.00  0.00           H  
ATOM   3760  HB3 TYR A 243      27.734 102.424 121.716  1.00  0.00           H  
ATOM   3761  HD1 TYR A 243      26.841 104.509 124.457  1.00  0.00           H  
ATOM   3762  HD2 TYR A 243      25.531 101.253 122.035  1.00  0.00           H  
ATOM   3763  HE1 TYR A 243      24.497 104.919 125.271  1.00  0.00           H  
ATOM   3764  HE2 TYR A 243      23.121 101.651 122.803  1.00  0.00           H  
ATOM   3765  HH  TYR A 243      22.452 103.978 125.397  1.00  0.00           H  
ATOM   3766  N   PRO A 244      26.725 100.304 124.804  1.00  0.00           N  
ATOM   3767  CA  PRO A 244      25.860  99.158 124.949  1.00  0.00           C  
ATOM   3768  C   PRO A 244      24.811  98.958 123.782  1.00  0.00           C  
ATOM   3769  O   PRO A 244      23.571  99.107 123.891  1.00  0.00           O  
ATOM   3770  CB  PRO A 244      25.205  99.111 126.360  1.00  0.00           C  
ATOM   3771  CG  PRO A 244      26.174  99.977 127.081  1.00  0.00           C  
ATOM   3772  CD  PRO A 244      26.767 100.953 126.108  1.00  0.00           C  
ATOM   3773  HA  PRO A 244      26.425  98.232 124.838  1.00  0.00           H  
ATOM   3774  HB2 PRO A 244      24.205  99.545 126.383  1.00  0.00           H  
ATOM   3775  HB3 PRO A 244      25.118  98.078 126.701  1.00  0.00           H  
ATOM   3776  HG2 PRO A 244      25.683 100.474 127.918  1.00  0.00           H  
ATOM   3777  HG3 PRO A 244      26.952  99.371 127.545  1.00  0.00           H  
ATOM   3778  HD2 PRO A 244      26.107 101.821 126.106  1.00  0.00           H  
ATOM   3779  HD3 PRO A 244      27.746 101.178 126.532  1.00  0.00           H  
ATOM   3780  N   HIE A 245      25.311  98.626 122.581  1.00  0.00           N  
ATOM   3781  CA  HIE A 245      24.374  98.064 121.526  1.00  0.00           C  
ATOM   3782  C   HIE A 245      24.006  96.607 121.700  1.00  0.00           C  
ATOM   3783  O   HIE A 245      24.699  95.773 122.240  1.00  0.00           O  
ATOM   3784  CB  HIE A 245      25.152  98.215 120.143  1.00  0.00           C  
ATOM   3785  CG  HIE A 245      25.382  99.667 119.784  1.00  0.00           C  
ATOM   3786  CD2 HIE A 245      24.458 100.648 119.810  1.00  0.00           C  
ATOM   3787  ND1 HIE A 245      26.577 100.154 119.441  1.00  0.00           N  
ATOM   3788  CE1 HIE A 245      26.336 101.459 119.124  1.00  0.00           C  
ATOM   3789  NE2 HIE A 245      25.039 101.734 119.259  1.00  0.00           N  
ATOM   3790  H   HIE A 245      26.305  98.674 122.412  1.00  0.00           H  
ATOM   3791  HA  HIE A 245      23.479  98.683 121.466  1.00  0.00           H  
ATOM   3792  HB2 HIE A 245      26.102  97.711 120.314  1.00  0.00           H  
ATOM   3793  HB3 HIE A 245      24.662  97.715 119.307  1.00  0.00           H  
ATOM   3794  HD2 HIE A 245      23.397 100.559 119.986  1.00  0.00           H  
ATOM   3795  HE1 HIE A 245      27.134 102.177 119.003  1.00  0.00           H  
ATOM   3796  HE2 HIE A 245      24.667 102.673 119.279  1.00  0.00           H  
ATOM   3797  N   CYS A 246      22.790  96.262 121.196  1.00  0.00           N  
ATOM   3798  CA  CYS A 246      22.012  94.992 121.528  1.00  0.00           C  
ATOM   3799  C   CYS A 246      20.907  94.727 120.440  1.00  0.00           C  
ATOM   3800  O   CYS A 246      20.467  95.655 119.777  1.00  0.00           O  
ATOM   3801  CB  CYS A 246      21.292  94.948 122.885  1.00  0.00           C  
ATOM   3802  SG  CYS A 246      22.293  95.429 124.282  1.00  0.00           S  
ATOM   3803  H   CYS A 246      22.275  97.012 120.753  1.00  0.00           H  
ATOM   3804  HA  CYS A 246      22.663  94.132 121.376  1.00  0.00           H  
ATOM   3805  HB2 CYS A 246      20.440  95.612 122.734  1.00  0.00           H  
ATOM   3806  HB3 CYS A 246      20.928  93.961 123.173  1.00  0.00           H  
ATOM   3807  HG  CYS A 246      23.396  94.735 123.987  1.00  0.00           H  
ATOM   3808  N   LEU A 247      20.586  93.450 120.263  1.00  0.00           N  
ATOM   3809  CA  LEU A 247      19.695  92.974 119.173  1.00  0.00           C  
ATOM   3810  C   LEU A 247      18.391  93.881 119.201  1.00  0.00           C  
ATOM   3811  O   LEU A 247      18.019  94.289 118.100  1.00  0.00           O  
ATOM   3812  CB  LEU A 247      19.490  91.492 119.310  1.00  0.00           C  
ATOM   3813  CG  LEU A 247      18.555  90.981 118.126  1.00  0.00           C  
ATOM   3814  CD1 LEU A 247      18.916  89.507 117.817  1.00  0.00           C  
ATOM   3815  CD2 LEU A 247      17.048  91.055 118.469  1.00  0.00           C  
ATOM   3816  H   LEU A 247      21.140  92.784 120.779  1.00  0.00           H  
ATOM   3817  HA  LEU A 247      20.356  93.065 118.312  1.00  0.00           H  
ATOM   3818  HB2 LEU A 247      20.431  90.942 119.330  1.00  0.00           H  
ATOM   3819  HB3 LEU A 247      18.965  91.234 120.230  1.00  0.00           H  
ATOM   3820  HG  LEU A 247      18.727  91.610 117.254  1.00  0.00           H  
ATOM   3821 HD11 LEU A 247      19.948  89.470 117.469  1.00  0.00           H  
ATOM   3822 HD12 LEU A 247      18.692  88.844 118.653  1.00  0.00           H  
ATOM   3823 HD13 LEU A 247      18.213  89.146 117.066  1.00  0.00           H  
ATOM   3824 HD21 LEU A 247      16.654  92.043 118.708  1.00  0.00           H  
ATOM   3825 HD22 LEU A 247      16.549  90.809 117.531  1.00  0.00           H  
ATOM   3826 HD23 LEU A 247      16.740  90.250 119.137  1.00  0.00           H  
ATOM   3827  N   ALA A 248      17.755  94.120 120.384  1.00  0.00           N  
ATOM   3828  CA  ALA A 248      16.353  94.621 120.397  1.00  0.00           C  
ATOM   3829  C   ALA A 248      16.368  96.147 120.169  1.00  0.00           C  
ATOM   3830  O   ALA A 248      15.412  96.647 119.590  1.00  0.00           O  
ATOM   3831  CB  ALA A 248      15.655  94.407 121.791  1.00  0.00           C  
ATOM   3832  H   ALA A 248      18.073  93.724 121.256  1.00  0.00           H  
ATOM   3833  HA  ALA A 248      15.750  94.225 119.580  1.00  0.00           H  
ATOM   3834  HB1 ALA A 248      14.629  94.760 121.899  1.00  0.00           H  
ATOM   3835  HB2 ALA A 248      15.738  93.321 121.849  1.00  0.00           H  
ATOM   3836  HB3 ALA A 248      16.344  94.819 122.528  1.00  0.00           H  
ATOM   3837  N   SER A 249      17.409  96.862 120.719  1.00  0.00           N  
ATOM   3838  CA  SER A 249      17.451  98.298 120.383  1.00  0.00           C  
ATOM   3839  C   SER A 249      17.838  98.542 118.960  1.00  0.00           C  
ATOM   3840  O   SER A 249      17.392  99.354 118.254  1.00  0.00           O  
ATOM   3841  CB  SER A 249      18.376  99.103 121.355  1.00  0.00           C  
ATOM   3842  OG  SER A 249      19.719  98.862 121.220  1.00  0.00           O  
ATOM   3843  H   SER A 249      18.196  96.453 121.204  1.00  0.00           H  
ATOM   3844  HA  SER A 249      16.441  98.706 120.415  1.00  0.00           H  
ATOM   3845  HB2 SER A 249      18.222 100.177 121.244  1.00  0.00           H  
ATOM   3846  HB3 SER A 249      18.190  98.816 122.390  1.00  0.00           H  
ATOM   3847  HG  SER A 249      20.027  98.784 122.127  1.00  0.00           H  
ATOM   3848  N   PHE A 250      18.863  97.790 118.581  1.00  0.00           N  
ATOM   3849  CA  PHE A 250      19.559  98.034 117.327  1.00  0.00           C  
ATOM   3850  C   PHE A 250      18.665  97.555 116.120  1.00  0.00           C  
ATOM   3851  O   PHE A 250      18.521  98.338 115.222  1.00  0.00           O  
ATOM   3852  CB  PHE A 250      20.957  97.472 117.306  1.00  0.00           C  
ATOM   3853  CG  PHE A 250      21.834  97.943 116.106  1.00  0.00           C  
ATOM   3854  CD1 PHE A 250      22.886  98.839 116.393  1.00  0.00           C  
ATOM   3855  CD2 PHE A 250      21.608  97.463 114.774  1.00  0.00           C  
ATOM   3856  CE1 PHE A 250      23.768  99.148 115.376  1.00  0.00           C  
ATOM   3857  CE2 PHE A 250      22.509  97.776 113.770  1.00  0.00           C  
ATOM   3858  CZ  PHE A 250      23.640  98.573 114.110  1.00  0.00           C  
ATOM   3859  H   PHE A 250      19.286  97.196 119.279  1.00  0.00           H  
ATOM   3860  HA  PHE A 250      19.664  99.106 117.160  1.00  0.00           H  
ATOM   3861  HB2 PHE A 250      21.404  97.828 118.234  1.00  0.00           H  
ATOM   3862  HB3 PHE A 250      21.050  96.391 117.413  1.00  0.00           H  
ATOM   3863  HD1 PHE A 250      22.982  99.200 117.406  1.00  0.00           H  
ATOM   3864  HD2 PHE A 250      20.782  96.831 114.481  1.00  0.00           H  
ATOM   3865  HE1 PHE A 250      24.578  99.822 115.615  1.00  0.00           H  
ATOM   3866  HE2 PHE A 250      22.271  97.367 112.799  1.00  0.00           H  
ATOM   3867  HZ  PHE A 250      24.439  98.730 113.401  1.00  0.00           H  
ATOM   3868  N   THR A 251      17.898  96.468 116.228  1.00  0.00           N  
ATOM   3869  CA  THR A 251      16.900  96.034 115.174  1.00  0.00           C  
ATOM   3870  C   THR A 251      15.848  97.090 114.905  1.00  0.00           C  
ATOM   3871  O   THR A 251      15.526  97.323 113.743  1.00  0.00           O  
ATOM   3872  CB  THR A 251      16.339  94.712 115.628  1.00  0.00           C  
ATOM   3873  CG2 THR A 251      15.219  94.093 114.767  1.00  0.00           C  
ATOM   3874  OG1 THR A 251      17.406  93.762 115.609  1.00  0.00           O  
ATOM   3875  H   THR A 251      18.164  95.798 116.935  1.00  0.00           H  
ATOM   3876  HA  THR A 251      17.429  95.829 114.243  1.00  0.00           H  
ATOM   3877  HB  THR A 251      15.932  94.940 116.613  1.00  0.00           H  
ATOM   3878  HG1 THR A 251      17.890  93.925 116.421  1.00  0.00           H  
ATOM   3879 HG21 THR A 251      15.012  93.048 114.995  1.00  0.00           H  
ATOM   3880 HG22 THR A 251      14.297  94.659 114.904  1.00  0.00           H  
ATOM   3881 HG23 THR A 251      15.367  94.349 113.718  1.00  0.00           H  
ATOM   3882  N   GLU A 252      15.405  97.745 115.988  1.00  0.00           N  
ATOM   3883  CA  GLU A 252      14.469  98.859 115.880  1.00  0.00           C  
ATOM   3884  C   GLU A 252      15.117 100.094 115.070  1.00  0.00           C  
ATOM   3885  O   GLU A 252      14.556 100.721 114.178  1.00  0.00           O  
ATOM   3886  CB  GLU A 252      14.007  99.260 117.339  1.00  0.00           C  
ATOM   3887  CG  GLU A 252      13.085 100.525 117.342  1.00  0.00           C  
ATOM   3888  CD  GLU A 252      12.622 101.018 118.686  1.00  0.00           C  
ATOM   3889  OE1 GLU A 252      12.570 100.230 119.695  1.00  0.00           O  
ATOM   3890  OE2 GLU A 252      12.475 102.246 118.808  1.00  0.00           O1-
ATOM   3891  H   GLU A 252      15.746  97.482 116.901  1.00  0.00           H  
ATOM   3892  HA  GLU A 252      13.594  98.501 115.338  1.00  0.00           H  
ATOM   3893  HB2 GLU A 252      13.613  98.431 117.928  1.00  0.00           H  
ATOM   3894  HB3 GLU A 252      14.887  99.560 117.908  1.00  0.00           H  
ATOM   3895  HG2 GLU A 252      13.662 101.347 116.919  1.00  0.00           H  
ATOM   3896  HG3 GLU A 252      12.218 100.331 116.709  1.00  0.00           H  
ATOM   3897  N   LEU A 253      16.441 100.305 115.324  1.00  0.00           N  
ATOM   3898  CA  LEU A 253      16.997 101.635 115.067  1.00  0.00           C  
ATOM   3899  C   LEU A 253      17.478 101.724 113.628  1.00  0.00           C  
ATOM   3900  O   LEU A 253      17.430 102.755 112.931  1.00  0.00           O  
ATOM   3901  CB  LEU A 253      18.173 102.031 116.013  1.00  0.00           C  
ATOM   3902  CG  LEU A 253      18.203 103.547 116.203  1.00  0.00           C  
ATOM   3903  CD1 LEU A 253      17.296 103.945 117.329  1.00  0.00           C  
ATOM   3904  CD2 LEU A 253      19.577 104.079 116.502  1.00  0.00           C  
ATOM   3905  H   LEU A 253      16.862  99.700 116.015  1.00  0.00           H  
ATOM   3906  HA  LEU A 253      16.188 102.366 115.042  1.00  0.00           H  
ATOM   3907  HB2 LEU A 253      18.276 101.506 116.964  1.00  0.00           H  
ATOM   3908  HB3 LEU A 253      19.018 101.618 115.463  1.00  0.00           H  
ATOM   3909  HG  LEU A 253      17.872 104.098 115.321  1.00  0.00           H  
ATOM   3910 HD11 LEU A 253      17.314 105.027 117.459  1.00  0.00           H  
ATOM   3911 HD12 LEU A 253      16.296 103.706 116.966  1.00  0.00           H  
ATOM   3912 HD13 LEU A 253      17.483 103.441 118.277  1.00  0.00           H  
ATOM   3913 HD21 LEU A 253      19.895 103.626 117.441  1.00  0.00           H  
ATOM   3914 HD22 LEU A 253      20.326 103.796 115.763  1.00  0.00           H  
ATOM   3915 HD23 LEU A 253      19.440 105.160 116.553  1.00  0.00           H  
ATOM   3916  N   VAL A 254      17.966 100.571 113.122  1.00  0.00           N  
ATOM   3917  CA  VAL A 254      18.452 100.252 111.761  1.00  0.00           C  
ATOM   3918  C   VAL A 254      17.338 100.240 110.695  1.00  0.00           C  
ATOM   3919  O   VAL A 254      17.606 100.581 109.568  1.00  0.00           O  
ATOM   3920  CB  VAL A 254      19.353  99.034 111.834  1.00  0.00           C  
ATOM   3921  CG1 VAL A 254      18.526  97.757 111.891  1.00  0.00           C  
ATOM   3922  CG2 VAL A 254      20.179  98.808 110.552  1.00  0.00           C  
ATOM   3923  H   VAL A 254      18.020  99.798 113.770  1.00  0.00           H  
ATOM   3924  HA  VAL A 254      19.118 101.076 111.502  1.00  0.00           H  
ATOM   3925  HB  VAL A 254      20.023  99.090 112.692  1.00  0.00           H  
ATOM   3926 HG11 VAL A 254      17.866  97.742 112.758  1.00  0.00           H  
ATOM   3927 HG12 VAL A 254      17.928  97.729 110.981  1.00  0.00           H  
ATOM   3928 HG13 VAL A 254      19.159  96.873 111.807  1.00  0.00           H  
ATOM   3929 HG21 VAL A 254      19.523  98.676 109.692  1.00  0.00           H  
ATOM   3930 HG22 VAL A 254      20.838  99.666 110.422  1.00  0.00           H  
ATOM   3931 HG23 VAL A 254      20.815  97.944 110.743  1.00  0.00           H  
ATOM   3932  N   GLN A 255      16.139  99.864 111.077  1.00  0.00           N  
ATOM   3933  CA  GLN A 255      14.935 100.011 110.265  1.00  0.00           C  
ATOM   3934  C   GLN A 255      14.420 101.503 110.299  1.00  0.00           C  
ATOM   3935  O   GLN A 255      14.091 102.040 109.231  1.00  0.00           O  
ATOM   3936  CB  GLN A 255      13.834  99.026 110.797  1.00  0.00           C  
ATOM   3937  CG  GLN A 255      14.200  97.564 110.548  1.00  0.00           C  
ATOM   3938  CD  GLN A 255      13.295  96.478 111.189  1.00  0.00           C  
ATOM   3939  NE2 GLN A 255      13.506  95.997 112.359  1.00  0.00           N  
ATOM   3940  OE1 GLN A 255      12.395  95.980 110.497  1.00  0.00           O  
ATOM   3941  H   GLN A 255      16.064  99.604 112.050  1.00  0.00           H  
ATOM   3942  HA  GLN A 255      15.165  99.798 109.221  1.00  0.00           H  
ATOM   3943  HB2 GLN A 255      13.635  99.270 111.841  1.00  0.00           H  
ATOM   3944  HB3 GLN A 255      12.919  99.180 110.224  1.00  0.00           H  
ATOM   3945  HG2 GLN A 255      14.277  97.203 109.523  1.00  0.00           H  
ATOM   3946  HG3 GLN A 255      15.118  97.559 111.136  1.00  0.00           H  
ATOM   3947 HE21 GLN A 255      13.058  95.147 112.668  1.00  0.00           H  
ATOM   3948 HE22 GLN A 255      14.170  96.431 112.985  1.00  0.00           H  
ATOM   3949  N   GLU A 256      14.472 102.277 111.442  1.00  0.00           N  
ATOM   3950  CA  GLU A 256      14.171 103.770 111.435  1.00  0.00           C  
ATOM   3951  C   GLU A 256      15.185 104.585 110.690  1.00  0.00           C  
ATOM   3952  O   GLU A 256      14.761 105.693 110.346  1.00  0.00           O  
ATOM   3953  CB  GLU A 256      14.121 104.126 112.919  1.00  0.00           C  
ATOM   3954  CG  GLU A 256      13.333 105.430 113.144  1.00  0.00           C  
ATOM   3955  CD  GLU A 256      14.214 106.660 113.302  1.00  0.00           C  
ATOM   3956  OE1 GLU A 256      13.890 107.627 112.653  1.00  0.00           O  
ATOM   3957  OE2 GLU A 256      15.229 106.603 114.043  1.00  0.00           O1-
ATOM   3958  H   GLU A 256      14.509 101.673 112.252  1.00  0.00           H  
ATOM   3959  HA  GLU A 256      13.179 103.916 111.009  1.00  0.00           H  
ATOM   3960  HB2 GLU A 256      13.591 103.358 113.482  1.00  0.00           H  
ATOM   3961  HB3 GLU A 256      15.121 104.081 113.350  1.00  0.00           H  
ATOM   3962  HG2 GLU A 256      12.616 105.501 112.327  1.00  0.00           H  
ATOM   3963  HG3 GLU A 256      12.796 105.449 114.093  1.00  0.00           H  
ATOM   3964  N   ALA A 257      16.437 104.097 110.490  1.00  0.00           N  
ATOM   3965  CA  ALA A 257      17.431 104.757 109.706  1.00  0.00           C  
ATOM   3966  C   ALA A 257      17.105 104.764 108.189  1.00  0.00           C  
ATOM   3967  O   ALA A 257      17.350 105.668 107.450  1.00  0.00           O  
ATOM   3968  CB  ALA A 257      18.770 104.033 109.885  1.00  0.00           C  
ATOM   3969  H   ALA A 257      16.721 103.252 110.965  1.00  0.00           H  
ATOM   3970  HA  ALA A 257      17.427 105.772 110.104  1.00  0.00           H  
ATOM   3971  HB1 ALA A 257      19.564 104.391 109.230  1.00  0.00           H  
ATOM   3972  HB2 ALA A 257      19.195 104.090 110.888  1.00  0.00           H  
ATOM   3973  HB3 ALA A 257      18.658 102.957 109.757  1.00  0.00           H  
ATOM   3974  N   PHE A 258      16.413 103.752 107.697  1.00  0.00           N  
ATOM   3975  CA  PHE A 258      15.836 103.663 106.346  1.00  0.00           C  
ATOM   3976  C   PHE A 258      14.416 104.323 106.303  1.00  0.00           C  
ATOM   3977  O   PHE A 258      13.761 104.310 105.242  1.00  0.00           O  
ATOM   3978  CB  PHE A 258      15.883 102.272 105.845  1.00  0.00           C  
ATOM   3979  CG  PHE A 258      17.247 101.822 105.350  1.00  0.00           C  
ATOM   3980  CD1 PHE A 258      17.549 101.815 104.014  1.00  0.00           C  
ATOM   3981  CD2 PHE A 258      18.172 101.256 106.264  1.00  0.00           C  
ATOM   3982  CE1 PHE A 258      18.783 101.357 103.516  1.00  0.00           C  
ATOM   3983  CE2 PHE A 258      19.366 100.715 105.799  1.00  0.00           C  
ATOM   3984  CZ  PHE A 258      19.709 100.788 104.432  1.00  0.00           C  
ATOM   3985  H   PHE A 258      16.091 103.015 108.308  1.00  0.00           H  
ATOM   3986  HA  PHE A 258      16.372 104.314 105.655  1.00  0.00           H  
ATOM   3987  HB2 PHE A 258      15.561 101.584 106.626  1.00  0.00           H  
ATOM   3988  HB3 PHE A 258      15.172 102.123 105.033  1.00  0.00           H  
ATOM   3989  HD1 PHE A 258      16.833 102.289 103.359  1.00  0.00           H  
ATOM   3990  HD2 PHE A 258      18.000 101.302 107.329  1.00  0.00           H  
ATOM   3991  HE1 PHE A 258      19.170 101.559 102.529  1.00  0.00           H  
ATOM   3992  HE2 PHE A 258      20.066 100.196 106.436  1.00  0.00           H  
ATOM   3993  HZ  PHE A 258      20.677 100.447 104.094  1.00  0.00           H  
ATOM   3994  N   GLY A 259      13.985 104.900 107.400  1.00  0.00           N  
ATOM   3995  CA  GLY A 259      12.625 105.460 107.611  1.00  0.00           C  
ATOM   3996  C   GLY A 259      11.502 104.405 107.408  1.00  0.00           C  
ATOM   3997  O   GLY A 259      10.430 104.755 106.854  1.00  0.00           O  
ATOM   3998  H   GLY A 259      14.601 104.857 108.199  1.00  0.00           H  
ATOM   3999  HA2 GLY A 259      12.673 105.816 108.641  1.00  0.00           H  
ATOM   4000  HA3 GLY A 259      12.506 106.280 106.904  1.00  0.00           H  
ATOM   4001  N   GLY A 260      11.721 103.121 107.766  1.00  0.00           N  
ATOM   4002  CA  GLY A 260      10.748 102.037 107.641  1.00  0.00           C  
ATOM   4003  C   GLY A 260      10.713 101.397 106.291  1.00  0.00           C  
ATOM   4004  O   GLY A 260      10.378 100.225 106.155  1.00  0.00           O  
ATOM   4005  H   GLY A 260      12.607 102.972 108.228  1.00  0.00           H  
ATOM   4006  HA2 GLY A 260      11.005 101.256 108.357  1.00  0.00           H  
ATOM   4007  HA3 GLY A 260       9.756 102.455 107.809  1.00  0.00           H  
ATOM   4008  N   ARG A 261      11.254 102.006 105.264  1.00  0.00           N  
ATOM   4009  CA  ARG A 261      11.378 101.500 103.901  1.00  0.00           C  
ATOM   4010  C   ARG A 261      12.560 100.652 103.741  1.00  0.00           C  
ATOM   4011  O   ARG A 261      13.595 101.019 103.131  1.00  0.00           O  
ATOM   4012  CB  ARG A 261      11.259 102.699 102.906  1.00  0.00           C  
ATOM   4013  CG  ARG A 261       9.855 103.428 102.962  1.00  0.00           C  
ATOM   4014  CD  ARG A 261       8.687 102.503 102.645  1.00  0.00           C  
ATOM   4015  NE  ARG A 261       8.761 101.502 101.451  1.00  0.00           N  
ATOM   4016  CZ  ARG A 261       7.989 100.467 101.257  1.00  0.00           C  
ATOM   4017  NH1 ARG A 261       8.128  99.805 100.177  1.00  0.00           N1+
ATOM   4018  NH2 ARG A 261       7.187  99.970 102.138  1.00  0.00           N  
ATOM   4019  H   ARG A 261      11.617 102.938 105.407  1.00  0.00           H  
ATOM   4020  HA  ARG A 261      10.494 100.895 103.698  1.00  0.00           H  
ATOM   4021  HB2 ARG A 261      12.078 103.389 103.109  1.00  0.00           H  
ATOM   4022  HB3 ARG A 261      11.449 102.239 101.937  1.00  0.00           H  
ATOM   4023  HG2 ARG A 261       9.696 103.826 103.964  1.00  0.00           H  
ATOM   4024  HG3 ARG A 261       9.890 104.224 102.219  1.00  0.00           H  
ATOM   4025  HD2 ARG A 261       8.509 101.897 103.532  1.00  0.00           H  
ATOM   4026  HD3 ARG A 261       7.852 103.187 102.497  1.00  0.00           H  
ATOM   4027  HE  ARG A 261       9.501 101.528 100.764  1.00  0.00           H  
ATOM   4028 HH11 ARG A 261       8.764 100.107  99.452  1.00  0.00           H  
ATOM   4029 HH12 ARG A 261       7.676  98.907 100.086  1.00  0.00           H  
ATOM   4030 HH21 ARG A 261       6.998 100.352 103.052  1.00  0.00           H  
ATOM   4031 HH22 ARG A 261       6.649  99.169 101.840  1.00  0.00           H  
ATOM   4032  N   CYS A 262      12.441  99.479 104.340  1.00  0.00           N  
ATOM   4033  CA  CYS A 262      13.513  98.493 104.234  1.00  0.00           C  
ATOM   4034  C   CYS A 262      13.065  97.034 104.535  1.00  0.00           C  
ATOM   4035  O   CYS A 262      12.216  96.736 105.318  1.00  0.00           O  
ATOM   4036  CB  CYS A 262      14.619  98.799 105.148  1.00  0.00           C  
ATOM   4037  SG  CYS A 262      13.975  99.227 106.793  1.00  0.00           S  
ATOM   4038  H   CYS A 262      11.662  99.239 104.936  1.00  0.00           H  
ATOM   4039  HA  CYS A 262      13.831  98.477 103.192  1.00  0.00           H  
ATOM   4040  HB2 CYS A 262      15.259  97.918 105.194  1.00  0.00           H  
ATOM   4041  HB3 CYS A 262      15.078  99.698 104.738  1.00  0.00           H  
ATOM   4042  HG  CYS A 262      14.017  97.940 107.150  1.00  0.00           H  
ATOM   4043  N   GLN A 263      13.902  96.111 103.975  1.00  0.00           N  
ATOM   4044  CA  GLN A 263      13.853  94.718 104.426  1.00  0.00           C  
ATOM   4045  C   GLN A 263      14.968  94.493 105.438  1.00  0.00           C  
ATOM   4046  O   GLN A 263      16.019  95.133 105.260  1.00  0.00           O  
ATOM   4047  CB  GLN A 263      13.969  93.653 103.265  1.00  0.00           C  
ATOM   4048  CG  GLN A 263      12.869  93.789 102.213  1.00  0.00           C  
ATOM   4049  CD  GLN A 263      12.941  92.750 101.131  1.00  0.00           C  
ATOM   4050  NE2 GLN A 263      11.784  92.635 100.541  1.00  0.00           N  
ATOM   4051  OE1 GLN A 263      13.965  92.104 100.771  1.00  0.00           O  
ATOM   4052  H   GLN A 263      14.698  96.417 103.432  1.00  0.00           H  
ATOM   4053  HA  GLN A 263      12.892  94.434 104.854  1.00  0.00           H  
ATOM   4054  HB2 GLN A 263      14.949  93.683 102.788  1.00  0.00           H  
ATOM   4055  HB3 GLN A 263      13.933  92.624 103.622  1.00  0.00           H  
ATOM   4056  HG2 GLN A 263      11.890  93.683 102.679  1.00  0.00           H  
ATOM   4057  HG3 GLN A 263      12.998  94.770 101.758  1.00  0.00           H  
ATOM   4058 HE21 GLN A 263      11.744  91.887  99.865  1.00  0.00           H  
ATOM   4059 HE22 GLN A 263      10.948  93.025 100.954  1.00  0.00           H  
ATOM   4060  N   HID A 264      14.682  93.730 106.468  1.00  0.00           N  
ATOM   4061  CA  HID A 264      15.566  93.514 107.594  1.00  0.00           C  
ATOM   4062  C   HID A 264      15.627  92.064 108.037  1.00  0.00           C  
ATOM   4063  O   HID A 264      14.592  91.363 108.142  1.00  0.00           O  
ATOM   4064  CB  HID A 264      15.316  94.484 108.715  1.00  0.00           C  
ATOM   4065  CG  HID A 264      16.183  94.235 109.931  1.00  0.00           C  
ATOM   4066  CD2 HID A 264      17.337  94.874 110.153  1.00  0.00           C  
ATOM   4067  ND1 HID A 264      16.073  93.284 110.940  1.00  0.00           N  
ATOM   4068  CE1 HID A 264      17.079  93.474 111.802  1.00  0.00           C  
ATOM   4069  NE2 HID A 264      17.962  94.364 111.292  1.00  0.00           N  
ATOM   4070  H   HID A 264      13.824  93.200 106.503  1.00  0.00           H  
ATOM   4071  HA  HID A 264      16.558  93.773 107.225  1.00  0.00           H  
ATOM   4072  HB2 HID A 264      15.388  95.510 108.356  1.00  0.00           H  
ATOM   4073  HB3 HID A 264      14.309  94.310 109.095  1.00  0.00           H  
ATOM   4074  HD1 HID A 264      15.376  92.565 111.069  1.00  0.00           H  
ATOM   4075  HD2 HID A 264      17.707  95.732 109.611  1.00  0.00           H  
ATOM   4076  HE1 HID A 264      17.253  92.851 112.666  1.00  0.00           H  
ATOM   4077  N   SER A 265      16.831  91.577 108.339  1.00  0.00           N  
ATOM   4078  CA  SER A 265      17.171  90.374 109.072  1.00  0.00           C  
ATOM   4079  C   SER A 265      18.463  90.613 109.870  1.00  0.00           C  
ATOM   4080  O   SER A 265      19.339  91.409 109.621  1.00  0.00           O  
ATOM   4081  CB  SER A 265      17.372  89.267 108.087  1.00  0.00           C  
ATOM   4082  OG  SER A 265      18.057  89.683 106.925  1.00  0.00           O  
ATOM   4083  H   SER A 265      17.671  92.071 108.077  1.00  0.00           H  
ATOM   4084  HA  SER A 265      16.418  90.011 109.772  1.00  0.00           H  
ATOM   4085  HB2 SER A 265      17.894  88.400 108.493  1.00  0.00           H  
ATOM   4086  HB3 SER A 265      16.398  88.952 107.713  1.00  0.00           H  
ATOM   4087  HG  SER A 265      18.817  90.190 107.223  1.00  0.00           H  
ATOM   4088  N   VAL A 266      18.567  89.775 110.946  1.00  0.00           N  
ATOM   4089  CA  VAL A 266      19.778  89.753 111.823  1.00  0.00           C  
ATOM   4090  C   VAL A 266      20.168  88.264 112.061  1.00  0.00           C  
ATOM   4091  O   VAL A 266      19.359  87.422 112.369  1.00  0.00           O  
ATOM   4092  CB  VAL A 266      19.517  90.563 113.105  1.00  0.00           C  
ATOM   4093  CG1 VAL A 266      18.309  90.066 113.964  1.00  0.00           C  
ATOM   4094  CG2 VAL A 266      20.733  90.857 113.948  1.00  0.00           C  
ATOM   4095  H   VAL A 266      17.878  89.051 111.095  1.00  0.00           H  
ATOM   4096  HA  VAL A 266      20.521  90.264 111.211  1.00  0.00           H  
ATOM   4097  HB  VAL A 266      19.261  91.578 112.801  1.00  0.00           H  
ATOM   4098 HG11 VAL A 266      18.629  89.196 114.539  1.00  0.00           H  
ATOM   4099 HG12 VAL A 266      17.957  90.864 114.618  1.00  0.00           H  
ATOM   4100 HG13 VAL A 266      17.464  89.811 113.324  1.00  0.00           H  
ATOM   4101 HG21 VAL A 266      21.604  91.366 113.535  1.00  0.00           H  
ATOM   4102 HG22 VAL A 266      20.571  91.449 114.849  1.00  0.00           H  
ATOM   4103 HG23 VAL A 266      21.185  89.909 114.241  1.00  0.00           H  
ATOM   4104  N   LEU A 267      21.433  88.034 111.833  1.00  0.00           N  
ATOM   4105  CA  LEU A 267      22.124  86.803 112.342  1.00  0.00           C  
ATOM   4106  C   LEU A 267      22.974  87.186 113.558  1.00  0.00           C  
ATOM   4107  O   LEU A 267      23.233  88.376 113.740  1.00  0.00           O  
ATOM   4108  CB  LEU A 267      22.966  86.278 111.173  1.00  0.00           C  
ATOM   4109  CG  LEU A 267      22.304  86.150 109.772  1.00  0.00           C  
ATOM   4110  CD1 LEU A 267      23.397  85.990 108.676  1.00  0.00           C  
ATOM   4111  CD2 LEU A 267      21.365  84.946 109.892  1.00  0.00           C  
ATOM   4112  H   LEU A 267      21.992  88.848 111.618  1.00  0.00           H  
ATOM   4113  HA  LEU A 267      21.351  86.070 112.571  1.00  0.00           H  
ATOM   4114  HB2 LEU A 267      23.715  87.060 111.042  1.00  0.00           H  
ATOM   4115  HB3 LEU A 267      23.474  85.385 111.538  1.00  0.00           H  
ATOM   4116  HG  LEU A 267      21.673  87.008 109.544  1.00  0.00           H  
ATOM   4117 HD11 LEU A 267      24.106  86.815 108.735  1.00  0.00           H  
ATOM   4118 HD12 LEU A 267      23.965  85.076 108.848  1.00  0.00           H  
ATOM   4119 HD13 LEU A 267      22.995  85.906 107.666  1.00  0.00           H  
ATOM   4120 HD21 LEU A 267      21.934  84.060 110.173  1.00  0.00           H  
ATOM   4121 HD22 LEU A 267      20.572  85.199 110.595  1.00  0.00           H  
ATOM   4122 HD23 LEU A 267      21.026  84.770 108.870  1.00  0.00           H  
ATOM   4123  N   GLY A 268      23.380  86.212 114.285  1.00  0.00           N  
ATOM   4124  CA  GLY A 268      24.566  86.345 115.169  1.00  0.00           C  
ATOM   4125  C   GLY A 268      25.869  86.508 114.324  1.00  0.00           C  
ATOM   4126  O   GLY A 268      25.763  87.133 113.239  1.00  0.00           O  
ATOM   4127  H   GLY A 268      23.065  85.279 114.058  1.00  0.00           H  
ATOM   4128  HA2 GLY A 268      24.399  87.188 115.840  1.00  0.00           H  
ATOM   4129  HA3 GLY A 268      24.595  85.558 115.924  1.00  0.00           H  
ATOM   4130  N   ASP A 269      26.948  85.780 114.689  1.00  0.00           N  
ATOM   4131  CA  ASP A 269      28.221  85.722 114.019  1.00  0.00           C  
ATOM   4132  C   ASP A 269      28.186  84.882 112.712  1.00  0.00           C  
ATOM   4133  O   ASP A 269      28.582  83.686 112.697  1.00  0.00           O  
ATOM   4134  CB  ASP A 269      29.394  85.471 114.920  1.00  0.00           C  
ATOM   4135  CG  ASP A 269      29.313  84.496 116.079  1.00  0.00           C  
ATOM   4136  OD1 ASP A 269      30.147  84.635 117.062  1.00  0.00           O  
ATOM   4137  OD2 ASP A 269      28.428  83.601 116.076  1.00  0.00           O1-
ATOM   4138  H   ASP A 269      26.909  85.458 115.646  1.00  0.00           H  
ATOM   4139  HA  ASP A 269      28.436  86.713 113.621  1.00  0.00           H  
ATOM   4140  HB2 ASP A 269      30.259  85.222 114.305  1.00  0.00           H  
ATOM   4141  HB3 ASP A 269      29.604  86.475 115.286  1.00  0.00           H  
ATOM   4142  N   PHE A 270      27.603  85.475 111.672  1.00  0.00           N  
ATOM   4143  CA  PHE A 270      27.243  84.906 110.375  1.00  0.00           C  
ATOM   4144  C   PHE A 270      26.315  83.677 110.402  1.00  0.00           C  
ATOM   4145  O   PHE A 270      26.180  82.941 109.426  1.00  0.00           O  
ATOM   4146  CB  PHE A 270      28.505  84.763 109.471  1.00  0.00           C  
ATOM   4147  CG  PHE A 270      29.069  86.161 109.064  1.00  0.00           C  
ATOM   4148  CD1 PHE A 270      29.981  86.795 109.851  1.00  0.00           C  
ATOM   4149  CD2 PHE A 270      28.584  86.746 107.907  1.00  0.00           C  
ATOM   4150  CE1 PHE A 270      30.560  88.073 109.510  1.00  0.00           C  
ATOM   4151  CE2 PHE A 270      29.078  88.035 107.602  1.00  0.00           C  
ATOM   4152  CZ  PHE A 270      29.940  88.727 108.439  1.00  0.00           C  
ATOM   4153  H   PHE A 270      27.367  86.432 111.889  1.00  0.00           H  
ATOM   4154  HA  PHE A 270      26.625  85.709 109.974  1.00  0.00           H  
ATOM   4155  HB2 PHE A 270      29.280  84.116 109.884  1.00  0.00           H  
ATOM   4156  HB3 PHE A 270      28.225  84.241 108.556  1.00  0.00           H  
ATOM   4157  HD1 PHE A 270      30.430  86.265 110.679  1.00  0.00           H  
ATOM   4158  HD2 PHE A 270      27.896  86.249 107.238  1.00  0.00           H  
ATOM   4159  HE1 PHE A 270      31.368  88.474 110.103  1.00  0.00           H  
ATOM   4160  HE2 PHE A 270      28.719  88.481 106.687  1.00  0.00           H  
ATOM   4161  HZ  PHE A 270      30.428  89.629 108.102  1.00  0.00           H  
ATOM   4162  N   LYS A 271      25.605  83.354 111.520  1.00  0.00           N  
ATOM   4163  CA  LYS A 271      24.669  82.190 111.735  1.00  0.00           C  
ATOM   4164  C   LYS A 271      23.343  82.580 112.421  1.00  0.00           C  
ATOM   4165  O   LYS A 271      23.288  83.561 113.150  1.00  0.00           O  
ATOM   4166  CB  LYS A 271      25.317  81.010 112.525  1.00  0.00           C  
ATOM   4167  CG  LYS A 271      26.523  80.380 111.781  1.00  0.00           C  
ATOM   4168  CD  LYS A 271      27.096  79.126 112.424  1.00  0.00           C  
ATOM   4169  CE  LYS A 271      28.043  78.254 111.569  1.00  0.00           C  
ATOM   4170  NZ  LYS A 271      29.327  78.900 111.321  1.00  0.00           N1+
ATOM   4171  H   LYS A 271      25.705  84.016 112.276  1.00  0.00           H  
ATOM   4172  HA  LYS A 271      24.433  81.873 110.719  1.00  0.00           H  
ATOM   4173  HB2 LYS A 271      25.542  81.152 113.581  1.00  0.00           H  
ATOM   4174  HB3 LYS A 271      24.560  80.225 112.566  1.00  0.00           H  
ATOM   4175  HG2 LYS A 271      26.189  80.170 110.765  1.00  0.00           H  
ATOM   4176  HG3 LYS A 271      27.282  81.158 111.692  1.00  0.00           H  
ATOM   4177  HD2 LYS A 271      27.501  79.168 113.435  1.00  0.00           H  
ATOM   4178  HD3 LYS A 271      26.234  78.491 112.629  1.00  0.00           H  
ATOM   4179  HE2 LYS A 271      28.152  77.293 112.074  1.00  0.00           H  
ATOM   4180  HE3 LYS A 271      27.584  78.013 110.610  1.00  0.00           H  
ATOM   4181  HZ1 LYS A 271      29.693  79.239 112.200  1.00  0.00           H  
ATOM   4182  HZ2 LYS A 271      29.997  78.261 110.917  1.00  0.00           H  
ATOM   4183  HZ3 LYS A 271      29.293  79.722 110.735  1.00  0.00           H  
ATOM   4184  N   PRO A 272      22.230  81.897 112.125  1.00  0.00           N  
ATOM   4185  CA  PRO A 272      20.890  82.281 112.668  1.00  0.00           C  
ATOM   4186  C   PRO A 272      20.750  82.310 114.210  1.00  0.00           C  
ATOM   4187  O   PRO A 272      21.385  81.473 114.910  1.00  0.00           O  
ATOM   4188  CB  PRO A 272      19.895  81.335 112.055  1.00  0.00           C  
ATOM   4189  CG  PRO A 272      20.527  80.871 110.758  1.00  0.00           C  
ATOM   4190  CD  PRO A 272      22.027  80.844 111.166  1.00  0.00           C  
ATOM   4191  HA  PRO A 272      20.569  83.289 112.408  1.00  0.00           H  
ATOM   4192  HB2 PRO A 272      19.638  80.529 112.742  1.00  0.00           H  
ATOM   4193  HB3 PRO A 272      18.994  81.892 111.801  1.00  0.00           H  
ATOM   4194  HG2 PRO A 272      20.130  79.912 110.426  1.00  0.00           H  
ATOM   4195  HG3 PRO A 272      20.387  81.486 109.870  1.00  0.00           H  
ATOM   4196  HD2 PRO A 272      22.199  79.854 111.589  1.00  0.00           H  
ATOM   4197  HD3 PRO A 272      22.632  80.934 110.263  1.00  0.00           H  
ATOM   4198  N   TYR A 273      19.845  83.208 114.688  1.00  0.00           N  
ATOM   4199  CA  TYR A 273      19.712  83.403 116.100  1.00  0.00           C  
ATOM   4200  C   TYR A 273      18.275  83.325 116.555  1.00  0.00           C  
ATOM   4201  O   TYR A 273      17.364  83.724 115.825  1.00  0.00           O  
ATOM   4202  CB  TYR A 273      20.321  84.810 116.416  1.00  0.00           C  
ATOM   4203  CG  TYR A 273      20.268  85.199 117.916  1.00  0.00           C  
ATOM   4204  CD1 TYR A 273      21.230  84.745 118.831  1.00  0.00           C  
ATOM   4205  CD2 TYR A 273      19.298  86.113 118.330  1.00  0.00           C  
ATOM   4206  CE1 TYR A 273      21.093  84.958 120.196  1.00  0.00           C  
ATOM   4207  CE2 TYR A 273      19.215  86.403 119.701  1.00  0.00           C  
ATOM   4208  CZ  TYR A 273      20.024  85.740 120.652  1.00  0.00           C  
ATOM   4209  OH  TYR A 273      19.927  85.939 121.963  1.00  0.00           O  
ATOM   4210  H   TYR A 273      19.290  83.786 114.073  1.00  0.00           H  
ATOM   4211  HA  TYR A 273      20.277  82.670 116.677  1.00  0.00           H  
ATOM   4212  HB2 TYR A 273      21.363  84.883 116.106  1.00  0.00           H  
ATOM   4213  HB3 TYR A 273      19.847  85.596 115.827  1.00  0.00           H  
ATOM   4214  HD1 TYR A 273      22.101  84.179 118.536  1.00  0.00           H  
ATOM   4215  HD2 TYR A 273      18.654  86.606 117.616  1.00  0.00           H  
ATOM   4216  HE1 TYR A 273      21.814  84.531 120.877  1.00  0.00           H  
ATOM   4217  HE2 TYR A 273      18.462  87.127 119.976  1.00  0.00           H  
ATOM   4218  HH  TYR A 273      19.316  86.647 122.181  1.00  0.00           H  
ATOM   4219  N   ARG A 274      18.146  82.663 117.690  1.00  0.00           N  
ATOM   4220  CA  ARG A 274      16.948  82.688 118.583  1.00  0.00           C  
ATOM   4221  C   ARG A 274      17.201  83.233 120.012  1.00  0.00           C  
ATOM   4222  O   ARG A 274      18.169  82.856 120.667  1.00  0.00           O  
ATOM   4223  CB  ARG A 274      16.382  81.239 118.599  1.00  0.00           C  
ATOM   4224  CG  ARG A 274      17.353  80.206 119.300  1.00  0.00           C  
ATOM   4225  CD  ARG A 274      16.885  78.768 119.122  1.00  0.00           C  
ATOM   4226  NE  ARG A 274      17.973  77.833 118.720  1.00  0.00           N  
ATOM   4227  CZ  ARG A 274      19.023  77.336 119.363  1.00  0.00           C  
ATOM   4228  NH1 ARG A 274      19.073  77.642 120.602  1.00  0.00           N1+
ATOM   4229  NH2 ARG A 274      19.946  76.488 118.842  1.00  0.00           N  
ATOM   4230  H   ARG A 274      19.032  82.428 118.115  1.00  0.00           H  
ATOM   4231  HA  ARG A 274      16.211  83.296 118.059  1.00  0.00           H  
ATOM   4232  HB2 ARG A 274      15.391  81.191 119.053  1.00  0.00           H  
ATOM   4233  HB3 ARG A 274      16.165  81.099 117.540  1.00  0.00           H  
ATOM   4234  HG2 ARG A 274      18.392  80.118 118.980  1.00  0.00           H  
ATOM   4235  HG3 ARG A 274      17.332  80.409 120.371  1.00  0.00           H  
ATOM   4236  HD2 ARG A 274      16.525  78.344 120.059  1.00  0.00           H  
ATOM   4237  HD3 ARG A 274      16.054  78.719 118.417  1.00  0.00           H  
ATOM   4238  HE  ARG A 274      17.974  77.720 117.717  1.00  0.00           H  
ATOM   4239 HH11 ARG A 274      18.241  77.939 121.093  1.00  0.00           H  
ATOM   4240 HH12 ARG A 274      19.805  77.207 121.145  1.00  0.00           H  
ATOM   4241 HH21 ARG A 274      19.839  76.230 117.872  1.00  0.00           H  
ATOM   4242 HH22 ARG A 274      20.571  75.944 119.418  1.00  0.00           H  
ATOM   4243  N   PRO A 275      16.322  84.083 120.489  1.00  0.00           N  
ATOM   4244  CA  PRO A 275      16.513  84.727 121.777  1.00  0.00           C  
ATOM   4245  C   PRO A 275      16.353  83.780 122.969  1.00  0.00           C  
ATOM   4246  O   PRO A 275      15.530  82.829 123.023  1.00  0.00           O  
ATOM   4247  CB  PRO A 275      15.601  85.885 121.791  1.00  0.00           C  
ATOM   4248  CG  PRO A 275      14.420  85.443 120.943  1.00  0.00           C  
ATOM   4249  CD  PRO A 275      15.040  84.392 120.003  1.00  0.00           C  
ATOM   4250  HA  PRO A 275      17.532  85.117 121.801  1.00  0.00           H  
ATOM   4251  HB2 PRO A 275      15.314  86.112 122.818  1.00  0.00           H  
ATOM   4252  HB3 PRO A 275      16.069  86.777 121.374  1.00  0.00           H  
ATOM   4253  HG2 PRO A 275      13.695  84.904 121.554  1.00  0.00           H  
ATOM   4254  HG3 PRO A 275      13.883  86.236 120.423  1.00  0.00           H  
ATOM   4255  HD2 PRO A 275      14.371  83.530 119.992  1.00  0.00           H  
ATOM   4256  HD3 PRO A 275      15.140  84.929 119.060  1.00  0.00           H  
ATOM   4257  N   GLY A 276      17.211  84.041 123.949  1.00  0.00           N  
ATOM   4258  CA  GLY A 276      17.385  83.155 125.119  1.00  0.00           C  
ATOM   4259  C   GLY A 276      18.228  81.871 124.822  1.00  0.00           C  
ATOM   4260  O   GLY A 276      18.136  80.928 125.568  1.00  0.00           O  
ATOM   4261  H   GLY A 276      17.806  84.855 123.877  1.00  0.00           H  
ATOM   4262  HA2 GLY A 276      17.953  83.709 125.868  1.00  0.00           H  
ATOM   4263  HA3 GLY A 276      16.446  82.944 125.631  1.00  0.00           H  
ATOM   4264  N   GLN A 277      18.933  81.799 123.715  1.00  0.00           N  
ATOM   4265  CA  GLN A 277      19.706  80.609 123.452  1.00  0.00           C  
ATOM   4266  C   GLN A 277      20.915  80.444 124.373  1.00  0.00           C  
ATOM   4267  O   GLN A 277      21.453  81.426 124.951  1.00  0.00           O  
ATOM   4268  CB  GLN A 277      19.998  80.582 121.962  1.00  0.00           C  
ATOM   4269  CG  GLN A 277      21.092  81.558 121.571  1.00  0.00           C  
ATOM   4270  CD  GLN A 277      21.358  81.494 120.033  1.00  0.00           C  
ATOM   4271  NE2 GLN A 277      22.620  81.676 119.635  1.00  0.00           N  
ATOM   4272  OE1 GLN A 277      20.547  81.205 119.214  1.00  0.00           O  
ATOM   4273  H   GLN A 277      18.949  82.602 123.102  1.00  0.00           H  
ATOM   4274  HA  GLN A 277      19.028  79.762 123.556  1.00  0.00           H  
ATOM   4275  HB2 GLN A 277      20.327  79.578 121.697  1.00  0.00           H  
ATOM   4276  HB3 GLN A 277      19.048  80.733 121.450  1.00  0.00           H  
ATOM   4277  HG2 GLN A 277      20.883  82.599 121.821  1.00  0.00           H  
ATOM   4278  HG3 GLN A 277      21.997  81.158 122.029  1.00  0.00           H  
ATOM   4279 HE21 GLN A 277      22.858  81.522 118.665  1.00  0.00           H  
ATOM   4280 HE22 GLN A 277      23.411  81.867 120.232  1.00  0.00           H  
ATOM   4281  N   ALA A 278      21.365  79.210 124.715  1.00  0.00           N  
ATOM   4282  CA  ALA A 278      22.496  78.864 125.514  1.00  0.00           C  
ATOM   4283  C   ALA A 278      23.858  79.084 124.845  1.00  0.00           C  
ATOM   4284  O   ALA A 278      24.860  79.158 125.565  1.00  0.00           O  
ATOM   4285  CB  ALA A 278      22.321  77.417 126.054  1.00  0.00           C  
ATOM   4286  H   ALA A 278      20.726  78.455 124.510  1.00  0.00           H  
ATOM   4287  HA  ALA A 278      22.698  79.473 126.395  1.00  0.00           H  
ATOM   4288  HB1 ALA A 278      22.024  76.817 125.192  1.00  0.00           H  
ATOM   4289  HB2 ALA A 278      23.163  76.870 126.478  1.00  0.00           H  
ATOM   4290  HB3 ALA A 278      21.534  77.477 126.805  1.00  0.00           H  
ATOM   4291  N   TYR A 279      23.846  79.129 123.479  1.00  0.00           N  
ATOM   4292  CA  TYR A 279      24.995  79.349 122.683  1.00  0.00           C  
ATOM   4293  C   TYR A 279      25.343  80.839 122.570  1.00  0.00           C  
ATOM   4294  O   TYR A 279      24.530  81.634 122.309  1.00  0.00           O  
ATOM   4295  CB  TYR A 279      24.758  78.866 121.232  1.00  0.00           C  
ATOM   4296  CG  TYR A 279      25.903  78.990 120.293  1.00  0.00           C  
ATOM   4297  CD1 TYR A 279      26.084  80.113 119.482  1.00  0.00           C  
ATOM   4298  CD2 TYR A 279      26.743  77.837 120.106  1.00  0.00           C  
ATOM   4299  CE1 TYR A 279      27.276  80.188 118.703  1.00  0.00           C  
ATOM   4300  CE2 TYR A 279      27.879  77.933 119.332  1.00  0.00           C  
ATOM   4301  CZ  TYR A 279      28.154  79.124 118.633  1.00  0.00           C  
ATOM   4302  OH  TYR A 279      29.358  79.290 118.050  1.00  0.00           O  
ATOM   4303  H   TYR A 279      22.987  79.096 122.948  1.00  0.00           H  
ATOM   4304  HA  TYR A 279      25.831  78.777 123.084  1.00  0.00           H  
ATOM   4305  HB2 TYR A 279      24.529  77.801 121.279  1.00  0.00           H  
ATOM   4306  HB3 TYR A 279      23.861  79.298 120.786  1.00  0.00           H  
ATOM   4307  HD1 TYR A 279      25.347  80.902 119.468  1.00  0.00           H  
ATOM   4308  HD2 TYR A 279      26.589  76.946 120.695  1.00  0.00           H  
ATOM   4309  HE1 TYR A 279      27.560  81.144 118.287  1.00  0.00           H  
ATOM   4310  HE2 TYR A 279      28.607  77.144 119.211  1.00  0.00           H  
ATOM   4311  HH  TYR A 279      29.646  80.187 117.868  1.00  0.00           H  
ATOM   4312  N   VAL A 280      26.565  81.277 122.805  1.00  0.00           N  
ATOM   4313  CA  VAL A 280      26.978  82.703 122.858  1.00  0.00           C  
ATOM   4314  C   VAL A 280      27.538  83.065 121.542  1.00  0.00           C  
ATOM   4315  O   VAL A 280      28.646  82.630 121.312  1.00  0.00           O  
ATOM   4316  CB  VAL A 280      27.954  83.027 124.003  1.00  0.00           C  
ATOM   4317  CG1 VAL A 280      28.363  84.484 124.020  1.00  0.00           C  
ATOM   4318  CG2 VAL A 280      27.393  82.559 125.355  1.00  0.00           C  
ATOM   4319  H   VAL A 280      27.273  80.599 123.048  1.00  0.00           H  
ATOM   4320  HA  VAL A 280      26.137  83.350 123.110  1.00  0.00           H  
ATOM   4321  HB  VAL A 280      28.859  82.432 123.883  1.00  0.00           H  
ATOM   4322 HG11 VAL A 280      27.467  85.074 124.212  1.00  0.00           H  
ATOM   4323 HG12 VAL A 280      29.063  84.577 124.851  1.00  0.00           H  
ATOM   4324 HG13 VAL A 280      28.827  84.851 123.105  1.00  0.00           H  
ATOM   4325 HG21 VAL A 280      26.455  83.071 125.568  1.00  0.00           H  
ATOM   4326 HG22 VAL A 280      27.214  81.485 125.329  1.00  0.00           H  
ATOM   4327 HG23 VAL A 280      28.177  82.841 126.058  1.00  0.00           H  
ATOM   4328  N   PRO A 281      26.848  83.738 120.632  1.00  0.00           N  
ATOM   4329  CA  PRO A 281      27.511  84.389 119.519  1.00  0.00           C  
ATOM   4330  C   PRO A 281      28.326  85.586 120.085  1.00  0.00           C  
ATOM   4331  O   PRO A 281      27.892  86.275 120.994  1.00  0.00           O  
ATOM   4332  CB  PRO A 281      26.374  84.901 118.623  1.00  0.00           C  
ATOM   4333  CG  PRO A 281      25.249  85.080 119.635  1.00  0.00           C  
ATOM   4334  CD  PRO A 281      25.430  83.992 120.622  1.00  0.00           C  
ATOM   4335  HA  PRO A 281      28.129  83.746 118.892  1.00  0.00           H  
ATOM   4336  HB2 PRO A 281      26.621  85.852 118.150  1.00  0.00           H  
ATOM   4337  HB3 PRO A 281      26.001  84.132 117.948  1.00  0.00           H  
ATOM   4338  HG2 PRO A 281      25.376  86.042 120.130  1.00  0.00           H  
ATOM   4339  HG3 PRO A 281      24.299  85.074 119.099  1.00  0.00           H  
ATOM   4340  HD2 PRO A 281      25.191  84.358 121.621  1.00  0.00           H  
ATOM   4341  HD3 PRO A 281      24.827  83.143 120.300  1.00  0.00           H  
ATOM   4342  N   CYS A 282      29.479  85.899 119.441  1.00  0.00           N  
ATOM   4343  CA  CYS A 282      30.284  87.081 119.786  1.00  0.00           C  
ATOM   4344  C   CYS A 282      29.824  88.401 119.107  1.00  0.00           C  
ATOM   4345  O   CYS A 282      30.100  89.463 119.596  1.00  0.00           O  
ATOM   4346  CB  CYS A 282      31.730  86.658 119.522  1.00  0.00           C  
ATOM   4347  SG  CYS A 282      32.770  88.107 120.119  1.00  0.00           S  
ATOM   4348  H   CYS A 282      29.633  85.316 118.630  1.00  0.00           H  
ATOM   4349  HA  CYS A 282      30.216  87.251 120.861  1.00  0.00           H  
ATOM   4350  HB2 CYS A 282      32.007  85.807 120.145  1.00  0.00           H  
ATOM   4351  HB3 CYS A 282      31.896  86.403 118.476  1.00  0.00           H  
ATOM   4352  HG  CYS A 282      32.475  89.045 119.214  1.00  0.00           H  
ATOM   4353  N   TYR A 283      29.063  88.243 118.040  1.00  0.00           N  
ATOM   4354  CA  TYR A 283      28.694  89.331 117.152  1.00  0.00           C  
ATOM   4355  C   TYR A 283      27.264  89.290 116.666  1.00  0.00           C  
ATOM   4356  O   TYR A 283      26.638  88.254 116.703  1.00  0.00           O  
ATOM   4357  CB  TYR A 283      29.672  89.458 115.958  1.00  0.00           C  
ATOM   4358  CG  TYR A 283      31.128  89.627 116.357  1.00  0.00           C  
ATOM   4359  CD1 TYR A 283      31.891  88.502 116.654  1.00  0.00           C  
ATOM   4360  CD2 TYR A 283      31.688  90.884 116.441  1.00  0.00           C  
ATOM   4361  CE1 TYR A 283      33.290  88.747 116.747  1.00  0.00           C  
ATOM   4362  CE2 TYR A 283      33.033  91.101 116.699  1.00  0.00           C  
ATOM   4363  CZ  TYR A 283      33.893  90.039 116.733  1.00  0.00           C  
ATOM   4364  OH  TYR A 283      35.178  90.133 117.058  1.00  0.00           O  
ATOM   4365  H   TYR A 283      28.940  87.290 117.729  1.00  0.00           H  
ATOM   4366  HA  TYR A 283      28.805  90.285 117.668  1.00  0.00           H  
ATOM   4367  HB2 TYR A 283      29.537  88.558 115.357  1.00  0.00           H  
ATOM   4368  HB3 TYR A 283      29.393  90.436 115.566  1.00  0.00           H  
ATOM   4369  HD1 TYR A 283      31.459  87.513 116.597  1.00  0.00           H  
ATOM   4370  HD2 TYR A 283      31.053  91.742 116.277  1.00  0.00           H  
ATOM   4371  HE1 TYR A 283      33.933  87.879 116.767  1.00  0.00           H  
ATOM   4372  HE2 TYR A 283      33.444  92.092 116.818  1.00  0.00           H  
ATOM   4373  HH  TYR A 283      35.704  89.571 116.485  1.00  0.00           H  
ATOM   4374  N   PHE A 284      26.746  90.352 116.226  1.00  0.00           N  
ATOM   4375  CA  PHE A 284      25.496  90.432 115.414  1.00  0.00           C  
ATOM   4376  C   PHE A 284      25.622  91.067 114.028  1.00  0.00           C  
ATOM   4377  O   PHE A 284      26.125  92.219 113.988  1.00  0.00           O  
ATOM   4378  CB  PHE A 284      24.376  91.098 116.252  1.00  0.00           C  
ATOM   4379  CG  PHE A 284      23.965  90.168 117.375  1.00  0.00           C  
ATOM   4380  CD1 PHE A 284      24.562  90.226 118.616  1.00  0.00           C  
ATOM   4381  CD2 PHE A 284      23.143  89.073 117.081  1.00  0.00           C  
ATOM   4382  CE1 PHE A 284      24.296  89.240 119.623  1.00  0.00           C  
ATOM   4383  CE2 PHE A 284      22.775  88.158 118.074  1.00  0.00           C  
ATOM   4384  CZ  PHE A 284      23.352  88.245 119.360  1.00  0.00           C  
ATOM   4385  H   PHE A 284      27.191  91.234 116.438  1.00  0.00           H  
ATOM   4386  HA  PHE A 284      25.163  89.411 115.222  1.00  0.00           H  
ATOM   4387  HB2 PHE A 284      24.757  92.083 116.520  1.00  0.00           H  
ATOM   4388  HB3 PHE A 284      23.498  91.316 115.645  1.00  0.00           H  
ATOM   4389  HD1 PHE A 284      25.259  91.012 118.865  1.00  0.00           H  
ATOM   4390  HD2 PHE A 284      22.631  88.966 116.135  1.00  0.00           H  
ATOM   4391  HE1 PHE A 284      24.694  89.278 120.626  1.00  0.00           H  
ATOM   4392  HE2 PHE A 284      22.222  87.301 117.718  1.00  0.00           H  
ATOM   4393  HZ  PHE A 284      22.981  87.622 120.160  1.00  0.00           H  
ATOM   4394  N   ILE A 285      25.278  90.405 112.937  1.00  0.00           N  
ATOM   4395  CA  ILE A 285      25.283  90.923 111.558  1.00  0.00           C  
ATOM   4396  C   ILE A 285      23.833  91.184 111.113  1.00  0.00           C  
ATOM   4397  O   ILE A 285      23.027  90.267 110.811  1.00  0.00           O  
ATOM   4398  CB  ILE A 285      26.006  90.031 110.562  1.00  0.00           C  
ATOM   4399  CG1 ILE A 285      27.338  89.464 111.028  1.00  0.00           C  
ATOM   4400  CG2 ILE A 285      26.189  90.831 109.251  1.00  0.00           C  
ATOM   4401  CD1 ILE A 285      28.467  90.371 111.548  1.00  0.00           C  
ATOM   4402  H   ILE A 285      24.957  89.455 113.059  1.00  0.00           H  
ATOM   4403  HA  ILE A 285      25.759  91.902 111.594  1.00  0.00           H  
ATOM   4404  HB  ILE A 285      25.365  89.222 110.211  1.00  0.00           H  
ATOM   4405 HG12 ILE A 285      27.069  88.656 111.707  1.00  0.00           H  
ATOM   4406 HG13 ILE A 285      27.736  88.870 110.205  1.00  0.00           H  
ATOM   4407 HG21 ILE A 285      26.778  91.682 109.591  1.00  0.00           H  
ATOM   4408 HG22 ILE A 285      26.691  90.264 108.468  1.00  0.00           H  
ATOM   4409 HG23 ILE A 285      25.254  91.196 108.824  1.00  0.00           H  
ATOM   4410 HD11 ILE A 285      28.220  91.077 112.341  1.00  0.00           H  
ATOM   4411 HD12 ILE A 285      29.295  89.748 111.881  1.00  0.00           H  
ATOM   4412 HD13 ILE A 285      28.784  90.909 110.655  1.00  0.00           H  
ATOM   4413  N   HID A 286      23.587  92.464 110.913  1.00  0.00           N  
ATOM   4414  CA  HID A 286      22.323  92.960 110.437  1.00  0.00           C  
ATOM   4415  C   HID A 286      22.318  93.110 108.856  1.00  0.00           C  
ATOM   4416  O   HID A 286      23.098  93.943 108.355  1.00  0.00           O  
ATOM   4417  CB  HID A 286      21.908  94.339 111.028  1.00  0.00           C  
ATOM   4418  CG  HID A 286      21.517  94.275 112.492  1.00  0.00           C  
ATOM   4419  CD2 HID A 286      22.278  94.505 113.576  1.00  0.00           C  
ATOM   4420  ND1 HID A 286      20.212  94.126 112.928  1.00  0.00           N  
ATOM   4421  CE1 HID A 286      20.304  94.067 114.221  1.00  0.00           C  
ATOM   4422  NE2 HID A 286      21.521  94.322 114.695  1.00  0.00           N  
ATOM   4423  H   HID A 286      24.403  93.034 111.084  1.00  0.00           H  
ATOM   4424  HA  HID A 286      21.583  92.199 110.689  1.00  0.00           H  
ATOM   4425  HB2 HID A 286      22.638  95.140 110.905  1.00  0.00           H  
ATOM   4426  HB3 HID A 286      21.036  94.568 110.415  1.00  0.00           H  
ATOM   4427  HD1 HID A 286      19.417  93.871 112.359  1.00  0.00           H  
ATOM   4428  HD2 HID A 286      23.312  94.810 113.516  1.00  0.00           H  
ATOM   4429  HE1 HID A 286      19.502  93.749 114.871  1.00  0.00           H  
ATOM   4430  N   VAL A 287      21.487  92.397 108.118  1.00  0.00           N  
ATOM   4431  CA  VAL A 287      21.366  92.475 106.639  1.00  0.00           C  
ATOM   4432  C   VAL A 287      20.174  93.350 106.183  1.00  0.00           C  
ATOM   4433  O   VAL A 287      19.126  92.988 106.541  1.00  0.00           O  
ATOM   4434  CB  VAL A 287      21.359  91.107 105.975  1.00  0.00           C  
ATOM   4435  CG1 VAL A 287      21.423  91.136 104.441  1.00  0.00           C  
ATOM   4436  CG2 VAL A 287      22.419  90.135 106.502  1.00  0.00           C  
ATOM   4437  H   VAL A 287      20.913  91.826 108.722  1.00  0.00           H  
ATOM   4438  HA  VAL A 287      22.291  92.857 106.208  1.00  0.00           H  
ATOM   4439  HB  VAL A 287      20.363  90.730 106.207  1.00  0.00           H  
ATOM   4440 HG11 VAL A 287      20.844  92.001 104.118  1.00  0.00           H  
ATOM   4441 HG12 VAL A 287      22.443  91.111 104.058  1.00  0.00           H  
ATOM   4442 HG13 VAL A 287      20.979  90.231 104.024  1.00  0.00           H  
ATOM   4443 HG21 VAL A 287      23.379  90.651 106.464  1.00  0.00           H  
ATOM   4444 HG22 VAL A 287      22.221  89.902 107.548  1.00  0.00           H  
ATOM   4445 HG23 VAL A 287      22.421  89.214 105.919  1.00  0.00           H  
ATOM   4446  N   LEU A 288      20.355  94.446 105.474  1.00  0.00           N  
ATOM   4447  CA  LEU A 288      19.283  95.434 105.087  1.00  0.00           C  
ATOM   4448  C   LEU A 288      19.224  95.500 103.559  1.00  0.00           C  
ATOM   4449  O   LEU A 288      20.194  95.401 102.803  1.00  0.00           O  
ATOM   4450  CB  LEU A 288      19.635  96.865 105.685  1.00  0.00           C  
ATOM   4451  CG  LEU A 288      19.225  97.187 107.081  1.00  0.00           C  
ATOM   4452  CD1 LEU A 288      17.693  97.360 107.304  1.00  0.00           C  
ATOM   4453  CD2 LEU A 288      19.773  96.089 108.084  1.00  0.00           C  
ATOM   4454  H   LEU A 288      21.335  94.657 105.347  1.00  0.00           H  
ATOM   4455  HA  LEU A 288      18.334  95.109 105.512  1.00  0.00           H  
ATOM   4456  HB2 LEU A 288      20.706  97.055 105.623  1.00  0.00           H  
ATOM   4457  HB3 LEU A 288      19.196  97.646 105.062  1.00  0.00           H  
ATOM   4458  HG  LEU A 288      19.672  98.135 107.379  1.00  0.00           H  
ATOM   4459 HD11 LEU A 288      17.389  97.981 106.461  1.00  0.00           H  
ATOM   4460 HD12 LEU A 288      17.206  96.386 107.266  1.00  0.00           H  
ATOM   4461 HD13 LEU A 288      17.558  97.863 108.261  1.00  0.00           H  
ATOM   4462 HD21 LEU A 288      20.832  95.886 107.925  1.00  0.00           H  
ATOM   4463 HD22 LEU A 288      19.836  96.412 109.123  1.00  0.00           H  
ATOM   4464 HD23 LEU A 288      19.196  95.168 108.002  1.00  0.00           H  
ATOM   4465  N   LYS A 289      18.057  95.926 103.135  1.00  0.00           N  
ATOM   4466  CA  LYS A 289      17.742  96.261 101.700  1.00  0.00           C  
ATOM   4467  C   LYS A 289      16.837  97.510 101.649  1.00  0.00           C  
ATOM   4468  O   LYS A 289      15.857  97.650 102.381  1.00  0.00           O  
ATOM   4469  CB  LYS A 289      17.192  95.005 100.950  1.00  0.00           C  
ATOM   4470  CG  LYS A 289      17.252  95.133  99.437  1.00  0.00           C  
ATOM   4471  CD  LYS A 289      16.758  93.854  98.687  1.00  0.00           C  
ATOM   4472  CE  LYS A 289      16.997  93.993  97.167  1.00  0.00           C  
ATOM   4473  NZ  LYS A 289      16.779  92.727  96.532  1.00  0.00           N1+
ATOM   4474  H   LYS A 289      17.318  96.077 103.807  1.00  0.00           H  
ATOM   4475  HA  LYS A 289      18.681  96.551 101.229  1.00  0.00           H  
ATOM   4476  HB2 LYS A 289      17.782  94.135 101.237  1.00  0.00           H  
ATOM   4477  HB3 LYS A 289      16.180  94.851 101.324  1.00  0.00           H  
ATOM   4478  HG2 LYS A 289      16.681  96.022  99.168  1.00  0.00           H  
ATOM   4479  HG3 LYS A 289      18.292  95.309  99.165  1.00  0.00           H  
ATOM   4480  HD2 LYS A 289      17.315  92.984  99.037  1.00  0.00           H  
ATOM   4481  HD3 LYS A 289      15.677  93.814  98.815  1.00  0.00           H  
ATOM   4482  HE2 LYS A 289      16.375  94.837  96.867  1.00  0.00           H  
ATOM   4483  HE3 LYS A 289      18.035  94.310  97.068  1.00  0.00           H  
ATOM   4484  HZ1 LYS A 289      15.782  92.566  96.520  1.00  0.00           H  
ATOM   4485  HZ2 LYS A 289      17.120  92.736  95.582  1.00  0.00           H  
ATOM   4486  HZ3 LYS A 289      17.219  91.986  97.057  1.00  0.00           H  
ATOM   4487  N   LYS A 290      17.124  98.373 100.734  1.00  0.00           N  
ATOM   4488  CA  LYS A 290      16.355  99.574 100.620  1.00  0.00           C  
ATOM   4489  C   LYS A 290      15.052  99.293  99.860  1.00  0.00           C  
ATOM   4490  O   LYS A 290      15.099  98.685  98.786  1.00  0.00           O  
ATOM   4491  CB  LYS A 290      17.235 100.587  99.842  1.00  0.00           C  
ATOM   4492  CG  LYS A 290      16.634 101.964  99.885  1.00  0.00           C  
ATOM   4493  CD  LYS A 290      17.690 103.092  99.672  1.00  0.00           C  
ATOM   4494  CE  LYS A 290      17.049 104.531  99.413  1.00  0.00           C  
ATOM   4495  NZ  LYS A 290      16.225 104.898 100.578  1.00  0.00           N1+
ATOM   4496  H   LYS A 290      18.048  98.287 100.337  1.00  0.00           H  
ATOM   4497  HA  LYS A 290      16.116  99.881 101.638  1.00  0.00           H  
ATOM   4498  HB2 LYS A 290      18.219 100.598 100.309  1.00  0.00           H  
ATOM   4499  HB3 LYS A 290      17.311 100.263  98.804  1.00  0.00           H  
ATOM   4500  HG2 LYS A 290      15.838 102.021  99.142  1.00  0.00           H  
ATOM   4501  HG3 LYS A 290      16.219 102.119 100.881  1.00  0.00           H  
ATOM   4502  HD2 LYS A 290      18.256 103.200 100.598  1.00  0.00           H  
ATOM   4503  HD3 LYS A 290      18.356 102.914  98.828  1.00  0.00           H  
ATOM   4504  HE2 LYS A 290      17.859 105.260  99.377  1.00  0.00           H  
ATOM   4505  HE3 LYS A 290      16.384 104.565  98.549  1.00  0.00           H  
ATOM   4506  HZ1 LYS A 290      16.726 105.452 101.257  1.00  0.00           H  
ATOM   4507  HZ2 LYS A 290      15.404 105.426 100.318  1.00  0.00           H  
ATOM   4508  HZ3 LYS A 290      15.815 104.072 100.990  1.00  0.00           H  
ATOM   4509  N   THR A 291      13.935  99.879 100.314  1.00  0.00           N  
ATOM   4510  CA  THR A 291      12.592  99.673  99.617  1.00  0.00           C  
ATOM   4511  C   THR A 291      11.820 101.021  99.530  1.00  0.00           C  
ATOM   4512  O   THR A 291      10.597 101.070  99.223  1.00  0.00           O  
ATOM   4513  CB  THR A 291      11.847  98.466 100.203  1.00  0.00           C  
ATOM   4514  CG2 THR A 291      12.391  97.058 100.031  1.00  0.00           C  
ATOM   4515  OG1 THR A 291      11.507  98.679 101.611  1.00  0.00           O  
ATOM   4516  H   THR A 291      13.980 100.071 101.305  1.00  0.00           H  
ATOM   4517  HA  THR A 291      12.869  99.484  98.580  1.00  0.00           H  
ATOM   4518  HB  THR A 291      10.880  98.456  99.701  1.00  0.00           H  
ATOM   4519  HG1 THR A 291      10.822  98.058 101.868  1.00  0.00           H  
ATOM   4520 HG21 THR A 291      12.871  96.871  99.071  1.00  0.00           H  
ATOM   4521 HG22 THR A 291      13.180  97.066 100.783  1.00  0.00           H  
ATOM   4522 HG23 THR A 291      11.625  96.318 100.263  1.00  0.00           H  
ATOM   4523  N   GLY A 292      12.564 102.104  99.622  1.00  0.00           N  
ATOM   4524  CA  GLY A 292      12.089 103.457  99.390  1.00  0.00           C  
ATOM   4525  C   GLY A 292      13.201 104.326  98.896  1.00  0.00           C  
ATOM   4526  O   GLY A 292      13.668 103.989  97.794  1.00  0.00           O  
ATOM   4527  OXT GLY A 292      13.703 105.191  99.666  1.00  0.00           O1-
ATOM   4528  H   GLY A 292      13.554 101.899  99.627  1.00  0.00           H  
ATOM   4529  HA2 GLY A 292      11.331 103.543  98.612  1.00  0.00           H  
ATOM   4530  HA3 GLY A 292      11.725 103.868 100.332  1.00  0.00           H  
ATOM   4531  CA' SAM A 293      38.137  96.504 110.713  1.00  0.00           C  
ATOM   4532  CB  SAM A 293      37.594  97.402 111.847  1.00  0.00           C  
ATOM   4533  CG  SAM A 293      38.784  98.052 112.655  1.00  0.00           C  
ATOM   4534  SD  SAM A 293      38.108  98.419 114.358  1.00  0.00           S  
ATOM   4535  C5' SAM A 293      36.846  99.703 114.044  1.00  0.00           C  
ATOM   4536  C4' SAM A 293      37.184 100.698 112.950  1.00  0.00           C  
ATOM   4537  O4' SAM A 293      35.986 101.562 112.814  1.00  0.00           O  
ATOM   4538  C3' SAM A 293      38.327 101.642 113.289  1.00  0.00           C  
ATOM   4539  O3' SAM A 293      39.251 101.770 112.231  1.00  0.00           O  
ATOM   4540  C2' SAM A 293      37.673 103.006 113.623  1.00  0.00           C  
ATOM   4541  O2' SAM A 293      38.379 104.201 113.497  1.00  0.00           O  
ATOM   4542  C1' SAM A 293      36.371 102.997 112.785  1.00  0.00           C  
ATOM   4543  OXT SAM A 293      39.701  95.144 111.979  1.00  0.00           O  
ATOM   4544  N1  SAM A 293      33.555 106.968 111.266  1.00  0.00           N  
ATOM   4545  C2  SAM A 293      34.218 106.045 110.467  1.00  0.00           C  
ATOM   4546  N3  SAM A 293      34.932 104.991 111.014  1.00  0.00           N  
ATOM   4547  C4  SAM A 293      34.764 104.732 112.329  1.00  0.00           C  
ATOM   4548  C5  SAM A 293      34.074 105.578 113.125  1.00  0.00           C  
ATOM   4549  C6  SAM A 293      33.469 106.687 112.551  1.00  0.00           C  
ATOM   4550  N6  SAM A 293      32.815 107.563 113.302  1.00  0.00           N  
ATOM   4551  N7  SAM A 293      34.072 105.242 114.527  1.00  0.00           N  
ATOM   4552  C8  SAM A 293      34.847 104.197 114.539  1.00  0.00           C  
ATOM   4553  N9  SAM A 293      35.331 103.856 113.242  1.00  0.00           N  
ATOM   4554  C'  SAM A 293      38.712  95.174 111.341  1.00  0.00           C  
ATOM   4555  N'  SAM A 293      37.071  96.368 109.577  1.00  0.00           N  
ATOM   4556  O'  SAM A 293      37.855  94.293 111.439  1.00  0.00           O  
ATOM   4557 HN61 SAM A 293      32.579 107.452 114.280  1.00  0.00           H  
ATOM   4558 HN62 SAM A 293      32.557 108.452 112.892  1.00  0.00           H  
ATOM   4559  HA  SAM A 293      38.889  97.115 110.212  1.00  0.00           H  
ATOM   4560  HB1 SAM A 293      36.974  96.722 112.444  1.00  0.00           H  
ATOM   4561  HB2 SAM A 293      36.951  98.124 111.328  1.00  0.00           H  
ATOM   4562  HG1 SAM A 293      39.070  98.965 112.119  1.00  0.00           H  
ATOM   4563  HG2 SAM A 293      39.653  97.383 112.621  1.00  0.00           H  
ATOM   4564 HO2' SAM A 293      38.327 104.373 112.541  1.00  0.00           H  
ATOM   4565 HO3' SAM A 293      38.846 102.244 111.484  1.00  0.00           H  
ATOM   4566  H01 SAM A 293      35.221 103.727 115.439  1.00  0.00           H  
ATOM   4567  H02 SAM A 293      37.411 100.144 112.031  1.00  0.00           H  
ATOM   4568  H03 SAM A 293      38.882 101.313 114.177  1.00  0.00           H  
ATOM   4569  H04 SAM A 293      37.244 102.932 114.629  1.00  0.00           H  
ATOM   4570  H05 SAM A 293      36.637 103.340 111.779  1.00  0.00           H  
ATOM   4571  H06 SAM A 293      34.495 106.472 109.506  1.00  0.00           H  
ATOM   4572  H07 SAM A 293      37.234  95.620 108.887  1.00  0.00           H  
ATOM   4573  H08 SAM A 293      36.999  97.250 109.051  1.00  0.00           H  
ATOM   4574  H09 SAM A 293      36.135  96.230 109.983  1.00  0.00           H  
ATOM   4575 H5'1 SAM A 293      36.500 100.273 114.915  1.00  0.00           H  
ATOM   4576 H5'2 SAM A 293      35.895  99.215 113.801  1.00  0.00           H  
ATOM   4577  N   ACT A 294      36.926  96.610 116.575  1.00  0.00           N  
ATOM   4578  CA  ACT A 294      37.807  95.614 117.388  1.00  0.00           C  
ATOM   4579  C   ACT A 294      37.261  94.831 118.594  1.00  0.00           C  
ATOM   4580  O   ACT A 294      36.058  94.637 118.632  1.00  0.00           O  
ATOM   4581  CE  ACT A 294      36.279  97.610 117.467  1.00  0.00           C  
ATOM   4582  OXT ACT A 294      38.067  94.146 119.238  1.00  0.00           O1-
ATOM   4583  HE1 ACT A 294      37.062  98.107 118.041  1.00  0.00           H  
ATOM   4584  HE2 ACT A 294      35.679  98.223 116.793  1.00  0.00           H  
ATOM   4585  HE3 ACT A 294      35.770  97.038 118.244  1.00  0.00           H  
ATOM   4586  H1  ACT A 294      38.630  96.188 117.818  1.00  0.00           H  
ATOM   4587  H3  ACT A 294      38.251  94.997 116.605  1.00  0.00           H  
ATOM   4588  H01 ACT A 294      36.236  96.129 115.979  1.00  0.00           H  
ATOM   4589  H02 ACT A 294      37.534  97.048 115.868  1.00  0.00           H  
END
