# Supplementary material for: Computational Investigation of GNMT-Catalyzed Methyl Transfer Reaction: Integrating MD, QM, and ML Approaches
Source: J Comput Chem. Author manuscript; Available in PMC 2026 Jun 29. (PMC13312424; doi:10.1002/jcc.70434)
Supplement: SI-3 [file NIHMS2188582-supplement-SI-3.zip › MD-frame-pdbs/clustering-R2-2121.pdb]

ATOM      1  N   VAL A   1      29.098  57.223  66.389  1.00  0.00           N0.      0
ATOM      2  H1  VAL A   1      28.338  57.033  67.028  1.00  0.00           H0.      0
ATOM      3  H2  VAL A   1      28.986  56.727  65.517  1.00  0.00           H0.      0
ATOM      4  H3  VAL A   1      29.051  58.216  66.215  1.00  0.00           H0.      0
ATOM      5  CA  VAL A   1      30.231  56.774  67.168  1.00  0.00           C0.      0
ATOM      6  HA  VAL A   1      30.000  55.720  67.326  1.00  0.00           H0.      0
ATOM      7  CB  VAL A   1      31.517  57.015  66.438  1.00  0.00           C0.      0
ATOM      8  HB  VAL A   1      32.266  56.730  67.177  1.00  0.00           H0.      0
ATOM      9  CG1 VAL A   1      31.803  56.125  65.198  1.00  0.00           C0.      0
ATOM     10 HG11 VAL A   1      32.813  56.258  64.810  1.00  0.00           H0.      0
ATOM     11 HG12 VAL A   1      31.613  55.074  65.417  1.00  0.00           H0.      0
ATOM     12 HG13 VAL A   1      31.053  56.198  64.410  1.00  0.00           H0.      0
ATOM     13  CG2 VAL A   1      31.790  58.456  66.167  1.00  0.00           C0.      0
ATOM     14 HG21 VAL A   1      32.780  58.531  65.716  1.00  0.00           H0.      0
ATOM     15 HG22 VAL A   1      31.034  58.782  65.454  1.00  0.00           H0.      0
ATOM     16 HG23 VAL A   1      31.697  58.985  67.116  1.00  0.00           H0.      0
ATOM     17  C   VAL A   1      30.187  57.385  68.518  1.00  0.00           C0.      0
ATOM     18  O   VAL A   1      29.779  58.513  68.642  1.00  0.00           O0.      0
ATOM     19  N   ASP A   2      30.514  56.594  69.481  1.00  0.00           N0.      0
ATOM     20  H   ASP A   2      30.782  55.647  69.252  1.00  0.00           H0.      0
ATOM     21  CA  ASP A   2      30.471  57.084  70.842  1.00  0.00           C0.      0
ATOM     22  HA  ASP A   2      29.441  57.269  71.147  1.00  0.00           H0.      0
ATOM     23  CB  ASP A   2      30.874  55.919  71.815  1.00  0.00           C0.      0
ATOM     24  HB2 ASP A   2      31.856  55.658  71.421  1.00  0.00           H0.      0
ATOM     25  HB3 ASP A   2      30.814  56.264  72.848  1.00  0.00           H0.      0
ATOM     26  CG  ASP A   2      29.969  54.660  71.865  1.00  0.00           C0.      0
ATOM     27  OD1 ASP A   2      30.412  53.659  72.441  1.00  0.00           O0.      0
ATOM     28  OD2 ASP A   2      28.794  54.730  71.443  1.00  0.00           O0.      0
ATOM     29  C   ASP A   2      31.271  58.400  71.141  1.00  0.00           C0.      0
ATOM     30  O   ASP A   2      32.212  58.797  70.412  1.00  0.00           O0.      0
ATOM     31  N   SER A   3      30.985  59.137  72.194  1.00  0.00           N0.      0
ATOM     32  H   SER A   3      30.320  58.799  72.875  1.00  0.00           H0.      0
ATOM     33  CA  SER A   3      31.604  60.442  72.557  1.00  0.00           C0.      0
ATOM     34  HA  SER A   3      31.474  61.119  71.712  1.00  0.00           H0.      0
ATOM     35  CB  SER A   3      30.828  61.036  73.651  1.00  0.00           C0.      0
ATOM     36  HB2 SER A   3      30.915  62.123  73.655  1.00  0.00           H0.      0
ATOM     37  HB3 SER A   3      29.798  60.763  73.423  1.00  0.00           H0.      0
ATOM     38  OG  SER A   3      31.141  60.470  74.925  1.00  0.00           O0.      0
ATOM     39  HG  SER A   3      31.107  59.511  74.934  1.00  0.00           H0.      0
ATOM     40  C   SER A   3      33.120  60.389  72.832  1.00  0.00           C0.      0
ATOM     41  O   SER A   3      33.770  61.437  72.707  1.00  0.00           O0.      0
ATOM     42  N   VAL A   4      33.608  59.220  73.069  1.00  0.00           N0.      0
ATOM     43  H   VAL A   4      33.005  58.410  73.084  1.00  0.00           H0.      0
ATOM     44  CA  VAL A   4      35.034  58.907  73.221  1.00  0.00           C0.      0
ATOM     45  HA  VAL A   4      35.536  59.855  73.412  1.00  0.00           H0.      0
ATOM     46  CB  VAL A   4      35.317  58.005  74.415  1.00  0.00           C0.      0
ATOM     47  HB  VAL A   4      36.396  57.993  74.569  1.00  0.00           H0.      0
ATOM     48  CG1 VAL A   4      34.744  58.636  75.677  1.00  0.00           C0.      0
ATOM     49 HG11 VAL A   4      35.246  59.598  75.784  1.00  0.00           H0.      0
ATOM     50 HG12 VAL A   4      33.654  58.661  75.659  1.00  0.00           H0.      0
ATOM     51 HG13 VAL A   4      34.968  58.076  76.585  1.00  0.00           H0.      0
ATOM     52  CG2 VAL A   4      34.787  56.563  74.236  1.00  0.00           C0.      0
ATOM     53 HG21 VAL A   4      33.730  56.592  73.970  1.00  0.00           H0.      0
ATOM     54 HG22 VAL A   4      35.413  55.981  73.559  1.00  0.00           H0.      0
ATOM     55 HG23 VAL A   4      34.650  56.034  75.180  1.00  0.00           H0.      0
ATOM     56  C   VAL A   4      35.699  58.390  71.928  1.00  0.00           C0.      0
ATOM     57  O   VAL A   4      36.918  58.311  71.958  1.00  0.00           O0.      0
ATOM     58  N   TYR A   5      35.016  58.031  70.867  1.00  0.00           N0.      0
ATOM     59  H   TYR A   5      34.037  58.273  70.821  1.00  0.00           H0.      0
ATOM     60  CA  TYR A   5      35.550  57.612  69.633  1.00  0.00           C0.      0
ATOM     61  HA  TYR A   5      36.273  56.812  69.794  1.00  0.00           H0.      0
ATOM     62  CB  TYR A   5      34.409  57.113  68.763  1.00  0.00           C0.      0
ATOM     63  HB2 TYR A   5      33.619  56.719  69.402  1.00  0.00           H0.      0
ATOM     64  HB3 TYR A   5      33.975  58.016  68.332  1.00  0.00           H0.      0
ATOM     65  CG  TYR A   5      34.779  56.245  67.602  1.00  0.00           C0.      0
ATOM     66  CD1 TYR A   5      35.039  54.932  67.825  1.00  0.00           C0.      0
ATOM     67  HD1 TYR A   5      35.034  54.525  68.825  1.00  0.00           H0.      0
ATOM     68  CE1 TYR A   5      35.534  54.098  66.806  1.00  0.00           C0.      0
ATOM     69  HE1 TYR A   5      35.570  53.035  66.992  1.00  0.00           H0.      0
ATOM     70  CZ  TYR A   5      35.555  54.669  65.461  1.00  0.00           C0.      0
ATOM     71  OH  TYR A   5      35.832  53.826  64.412  1.00  0.00           O0.      0
ATOM     72  HH  TYR A   5      36.422  54.246  63.782  1.00  0.00           H0.      0
ATOM     73  CE2 TYR A   5      35.451  56.025  65.254  1.00  0.00           C0.      0
ATOM     74  HE2 TYR A   5      35.651  56.521  64.315  1.00  0.00           H0.      0
ATOM     75  CD2 TYR A   5      35.051  56.798  66.346  1.00  0.00           C0.      0
ATOM     76  HD2 TYR A   5      34.875  57.856  66.219  1.00  0.00           H0.      0
ATOM     77  C   TYR A   5      36.248  58.776  68.934  1.00  0.00           C0.      0
ATOM     78  O   TYR A   5      35.929  59.989  69.107  1.00  0.00           O0.      0
ATOM     79  N   ARG A   6      37.288  58.498  68.189  1.00  0.00           N0.      0
ATOM     80  H   ARG A   6      37.554  57.529  68.291  1.00  0.00           H0.      0
ATOM     81  CA  ARG A   6      38.227  59.416  67.526  1.00  0.00           C0.      0
ATOM     82  HA  ARG A   6      38.317  60.291  68.169  1.00  0.00           H0.      0
ATOM     83  CB  ARG A   6      39.566  58.641  67.407  1.00  0.00           C0.      0
ATOM     84  HB2 ARG A   6      39.677  58.062  68.324  1.00  0.00           H0.      0
ATOM     85  HB3 ARG A   6      39.326  57.983  66.572  1.00  0.00           H0.      0
ATOM     86  CG  ARG A   6      40.897  59.264  67.238  1.00  0.00           C0.      0
ATOM     87  HG2 ARG A   6      40.812  60.076  66.516  1.00  0.00           H0.      0
ATOM     88  HG3 ARG A   6      41.282  59.643  68.185  1.00  0.00           H0.      0
ATOM     89  CD  ARG A   6      41.980  58.160  66.843  1.00  0.00           C0.      0
ATOM     90  HD2 ARG A   6      41.611  57.520  66.042  1.00  0.00           H0.      0
ATOM     91  HD3 ARG A   6      42.878  58.651  66.468  1.00  0.00           H0.      0
ATOM     92  NE  ARG A   6      42.333  57.262  67.931  1.00  0.00           N0.      0
ATOM     93  HE  ARG A   6      41.745  57.366  68.746  1.00  0.00           H0.      0
ATOM     94  CZ  ARG A   6      43.398  56.467  68.085  1.00  0.00           C0.      0
ATOM     95  NH1 ARG A   6      43.539  55.820  69.208  1.00  0.00           N0.      0
ATOM     96 HH11 ARG A   6      42.913  56.135  69.935  1.00  0.00           H0.      0
ATOM     97 HH12 ARG A   6      44.275  55.135  69.299  1.00  0.00           H0.      0
ATOM     98  NH2 ARG A   6      44.279  56.331  67.135  1.00  0.00           N0.      0
ATOM     99 HH21 ARG A   6      43.921  56.550  66.216  1.00  0.00           H0.      0
ATOM    100 HH22 ARG A   6      44.958  55.584  67.090  1.00  0.00           H0.      0
ATOM    101  C   ARG A   6      37.743  60.062  66.228  1.00  0.00           C0.      0
ATOM    102  O   ARG A   6      36.705  59.665  65.696  1.00  0.00           O0.      0
ATOM    103  N   THR A   7      38.492  61.085  65.759  1.00  0.00           N0.      0
ATOM    104  H   THR A   7      39.261  61.371  66.347  1.00  0.00           H0.      0
ATOM    105  CA  THR A   7      38.162  61.729  64.465  1.00  0.00           C0.      0
ATOM    106  HA  THR A   7      37.190  61.348  64.153  1.00  0.00           H0.      0
ATOM    107  CB  THR A   7      37.956  63.195  64.788  1.00  0.00           C0.      0
ATOM    108  HB  THR A   7      38.913  63.684  64.971  1.00  0.00           H0.      0
ATOM    109  CG2 THR A   7      37.415  63.902  63.616  1.00  0.00           C0.      0
ATOM    110 HG21 THR A   7      38.005  64.818  63.595  1.00  0.00           H0.      0
ATOM    111 HG22 THR A   7      37.509  63.346  62.683  1.00  0.00           H0.      0
ATOM    112 HG23 THR A   7      36.349  64.128  63.635  1.00  0.00           H0.      0
ATOM    113  OG1 THR A   7      37.170  63.488  65.943  1.00  0.00           O0.      0
ATOM    114  HG1 THR A   7      37.077  64.438  66.051  1.00  0.00           H0.      0
ATOM    115  C   THR A   7      39.211  61.435  63.382  1.00  0.00           C0.      0
ATOM    116  O   THR A   7      39.581  62.226  62.440  1.00  0.00           O0.      0
ATOM    117  N   ARG A   8      39.882  60.273  63.548  1.00  0.00           N0.      0
ATOM    118  H   ARG A   8      39.628  59.719  64.353  1.00  0.00           H0.      0
ATOM    119  CA  ARG A   8      41.054  59.732  62.822  1.00  0.00           C0.      0
ATOM    120  HA  ARG A   8      40.975  59.923  61.752  1.00  0.00           H0.      0
ATOM    121  CB  ARG A   8      42.321  60.459  63.355  1.00  0.00           C0.      0
ATOM    122  HB2 ARG A   8      42.433  60.131  64.388  1.00  0.00           H0.      0
ATOM    123  HB3 ARG A   8      43.157  60.042  62.795  1.00  0.00           H0.      0
ATOM    124  CG  ARG A   8      42.557  61.991  63.198  1.00  0.00           C0.      0
ATOM    125  HG2 ARG A   8      41.773  62.639  63.589  1.00  0.00           H0.      0
ATOM    126  HG3 ARG A   8      43.407  62.095  63.873  1.00  0.00           H0.      0
ATOM    127  CD  ARG A   8      42.926  62.353  61.780  1.00  0.00           C0.      0
ATOM    128  HD2 ARG A   8      43.727  61.767  61.330  1.00  0.00           H0.      0
ATOM    129  HD3 ARG A   8      42.056  62.099  61.174  1.00  0.00           H0.      0
ATOM    130  NE  ARG A   8      43.189  63.841  61.544  1.00  0.00           N0.      0
ATOM    131  HE  ARG A   8      44.146  64.057  61.307  1.00  0.00           H0.      0
ATOM    132  CZ  ARG A   8      42.438  64.811  62.058  1.00  0.00           C0.      0
ATOM    133  NH1 ARG A   8      42.905  66.022  62.221  1.00  0.00           N0.      0
ATOM    134 HH11 ARG A   8      43.887  66.243  62.146  1.00  0.00           H0.      0
ATOM    135 HH12 ARG A   8      42.289  66.785  62.466  1.00  0.00           H0.      0
ATOM    136  NH2 ARG A   8      41.144  64.733  62.237  1.00  0.00           N0.      0
ATOM    137 HH21 ARG A   8      40.680  63.840  62.148  1.00  0.00           H0.      0
ATOM    138 HH22 ARG A   8      40.705  65.503  62.721  1.00  0.00           H0.      0
ATOM    139  C   ARG A   8      41.165  58.258  62.980  1.00  0.00           C0.      0
ATOM    140  O   ARG A   8      40.349  57.703  63.745  1.00  0.00           O0.      0
ATOM    141  N   SER A   9      42.107  57.535  62.298  1.00  0.00           N0.      0
ATOM    142  H   SER A   9      42.665  57.936  61.559  1.00  0.00           H0.      0
ATOM    143  CA  SER A   9      42.113  56.011  62.258  1.00  0.00           C0.      0
ATOM    144  HA  SER A   9      41.096  55.635  62.152  1.00  0.00           H0.      0
ATOM    145  CB  SER A   9      43.096  55.531  61.114  1.00  0.00           C0.      0
ATOM    146  HB2 SER A   9      44.057  56.029  61.242  1.00  0.00           H0.      0
ATOM    147  HB3 SER A   9      43.180  54.445  61.060  1.00  0.00           H0.      0
ATOM    148  OG  SER A   9      42.505  56.012  59.964  1.00  0.00           O0.      0
ATOM    149  HG  SER A   9      41.785  55.407  59.772  1.00  0.00           H0.      0
ATOM    150  C   SER A   9      42.707  55.466  63.595  1.00  0.00           C0.      0
ATOM    151  O   SER A   9      43.362  56.173  64.444  1.00  0.00           O0.      0
ATOM    152  N   LEU A  10      42.336  54.186  63.917  1.00  0.00           N0.      0
ATOM    153  H   LEU A  10      41.866  53.678  63.181  1.00  0.00           H0.      0
ATOM    154  CA  LEU A  10      42.803  53.356  65.050  1.00  0.00           C0.      0
ATOM    155  HA  LEU A  10      42.659  53.835  66.019  1.00  0.00           H0.      0
ATOM    156  CB  LEU A  10      42.058  51.958  64.899  1.00  0.00           C0.      0
ATOM    157  HB2 LEU A  10      42.289  51.470  63.952  1.00  0.00           H0.      0
ATOM    158  HB3 LEU A  10      42.444  51.276  65.657  1.00  0.00           H0.      0
ATOM    159  CG  LEU A  10      40.532  51.987  64.981  1.00  0.00           C0.      0
ATOM    160  HG  LEU A  10      40.186  52.549  64.113  1.00  0.00           H0.      0
ATOM    161  CD1 LEU A  10      39.980  50.582  64.871  1.00  0.00           C0.      0
ATOM    162 HD11 LEU A  10      40.440  49.897  65.583  1.00  0.00           H0.      0
ATOM    163 HD12 LEU A  10      38.912  50.627  65.085  1.00  0.00           H0.      0
ATOM    164 HD13 LEU A  10      40.153  50.153  63.884  1.00  0.00           H0.      0
ATOM    165  CD2 LEU A  10      40.228  52.626  66.289  1.00  0.00           C0.      0
ATOM    166 HD21 LEU A  10      40.373  53.706  66.329  1.00  0.00           H0.      0
ATOM    167 HD22 LEU A  10      39.154  52.560  66.465  1.00  0.00           H0.      0
ATOM    168 HD23 LEU A  10      40.770  52.117  67.086  1.00  0.00           H0.      0
ATOM    169  C   LEU A  10      44.310  53.170  65.026  1.00  0.00           C0.      0
ATOM    170  O   LEU A  10      44.951  53.521  64.024  1.00  0.00           O0.      0
ATOM    171  N   GLY A  11      44.927  52.682  66.157  1.00  0.00           N0.      0
ATOM    172  H   GLY A  11      44.340  52.563  66.970  1.00  0.00           H0.      0
ATOM    173  CA  GLY A  11      46.423  52.630  66.337  1.00  0.00           C0.      0
ATOM    174  HA2 GLY A  11      46.740  51.686  66.781  1.00  0.00           H0.      0
ATOM    175  HA3 GLY A  11      46.821  52.692  65.325  1.00  0.00           H0.      0
ATOM    176  C   GLY A  11      47.072  53.829  67.135  1.00  0.00           C0.      0
ATOM    177  O   GLY A  11      46.341  54.620  67.699  1.00  0.00           O0.      0
ATOM    178  N   VAL A  12      48.408  53.957  67.037  1.00  0.00           N0.      0
ATOM    179  H   VAL A  12      48.985  53.297  66.534  1.00  0.00           H0.      0
ATOM    180  CA  VAL A  12      49.087  54.939  67.892  1.00  0.00           C0.      0
ATOM    181  HA  VAL A  12      48.661  54.853  68.891  1.00  0.00           H0.      0
ATOM    182  CB  VAL A  12      50.604  54.697  67.933  1.00  0.00           C0.      0
ATOM    183  HB  VAL A  12      50.631  53.740  68.454  1.00  0.00           H0.      0
ATOM    184  CG1 VAL A  12      51.191  54.558  66.540  1.00  0.00           C0.      0
ATOM    185 HG11 VAL A  12      50.606  53.854  65.947  1.00  0.00           H0.      0
ATOM    186 HG12 VAL A  12      51.119  55.526  66.044  1.00  0.00           H0.      0
ATOM    187 HG13 VAL A  12      52.262  54.359  66.584  1.00  0.00           H0.      0
ATOM    188  CG2 VAL A  12      51.432  55.639  68.721  1.00  0.00           C0.      0
ATOM    189 HG21 VAL A  12      51.055  55.621  69.743  1.00  0.00           H0.      0
ATOM    190 HG22 VAL A  12      52.428  55.196  68.733  1.00  0.00           H0.      0
ATOM    191 HG23 VAL A  12      51.366  56.623  68.255  1.00  0.00           H0.      0
ATOM    192  C   VAL A  12      48.713  56.384  67.337  1.00  0.00           C0.      0
ATOM    193  O   VAL A  12      48.888  56.652  66.168  1.00  0.00           O0.      0
ATOM    194  N   ALA A  13      48.407  57.366  68.223  1.00  0.00           N0.      0
ATOM    195  H   ALA A  13      48.479  57.173  69.212  1.00  0.00           H0.      0
ATOM    196  CA  ALA A  13      47.752  58.611  67.894  1.00  0.00           C0.      0
ATOM    197  HA  ALA A  13      46.831  58.348  67.375  1.00  0.00           H0.      0
ATOM    198  CB  ALA A  13      47.438  59.301  69.216  1.00  0.00           C0.      0
ATOM    199  HB1 ALA A  13      48.382  59.632  69.648  1.00  0.00           H0.      0
ATOM    200  HB2 ALA A  13      46.915  60.226  68.972  1.00  0.00           H0.      0
ATOM    201  HB3 ALA A  13      46.958  58.560  69.855  1.00  0.00           H0.      0
ATOM    202  C   ALA A  13      48.602  59.480  66.986  1.00  0.00           C0.      0
ATOM    203  O   ALA A  13      49.810  59.668  67.178  1.00  0.00           O0.      0
ATOM    204  N   ALA A  14      47.959  60.155  66.038  1.00  0.00           N0.      0
ATOM    205  H   ALA A  14      46.951  60.210  66.001  1.00  0.00           H0.      0
ATOM    206  CA  ALA A  14      48.719  60.798  64.872  1.00  0.00           C0.      0
ATOM    207  HA  ALA A  14      49.515  61.367  65.354  1.00  0.00           H0.      0
ATOM    208  CB  ALA A  14      49.428  59.670  64.080  1.00  0.00           C0.      0
ATOM    209  HB1 ALA A  14      50.155  60.139  63.416  1.00  0.00           H0.      0
ATOM    210  HB2 ALA A  14      49.921  58.941  64.723  1.00  0.00           H0.      0
ATOM    211  HB3 ALA A  14      48.751  59.054  63.488  1.00  0.00           H0.      0
ATOM    212  C   ALA A  14      47.805  61.678  64.038  1.00  0.00           C0.      0
ATOM    213  O   ALA A  14      46.642  61.318  63.856  1.00  0.00           O0.      0
ATOM    214  N   GLU A  15      48.290  62.688  63.402  1.00  0.00           N0.      0
ATOM    215  H   GLU A  15      49.272  62.876  63.541  1.00  0.00           H0.      0
ATOM    216  CA  GLU A  15      47.457  63.683  62.646  1.00  0.00           C0.      0
ATOM    217  HA  GLU A  15      46.536  63.878  63.196  1.00  0.00           H0.      0
ATOM    218  CB  GLU A  15      48.300  65.003  62.411  1.00  0.00           C0.      0
ATOM    219  HB2 GLU A  15      48.542  65.501  63.350  1.00  0.00           H0.      0
ATOM    220  HB3 GLU A  15      49.289  64.728  62.044  1.00  0.00           H0.      0
ATOM    221  CG  GLU A  15      47.735  66.119  61.533  1.00  0.00           C0.      0
ATOM    222  HG2 GLU A  15      48.406  66.977  61.500  1.00  0.00           H0.      0
ATOM    223  HG3 GLU A  15      47.630  65.792  60.498  1.00  0.00           H0.      0
ATOM    224  CD  GLU A  15      46.293  66.412  61.944  1.00  0.00           C0.      0
ATOM    225  OE1 GLU A  15      46.072  66.564  63.164  1.00  0.00           O0.      0
ATOM    226  OE2 GLU A  15      45.340  66.465  61.146  1.00  0.00           O0.      0
ATOM    227  C   GLU A  15      46.980  63.139  61.243  1.00  0.00           C0.      0
ATOM    228  O   GLU A  15      45.870  63.424  60.768  1.00  0.00           O0.      0
ATOM    229  N   GLY A  16      47.792  62.218  60.636  1.00  0.00           N0.      0
ATOM    230  H   GLY A  16      48.677  62.142  61.117  1.00  0.00           H0.      0
ATOM    231  CA  GLY A  16      47.527  61.525  59.364  1.00  0.00           C0.      0
ATOM    232  HA2 GLY A  16      46.459  61.313  59.312  1.00  0.00           H0.      0
ATOM    233  HA3 GLY A  16      47.823  62.011  58.434  1.00  0.00           H0.      0
ATOM    234  C   GLY A  16      48.307  60.226  59.301  1.00  0.00           C0.      0
ATOM    235  O   GLY A  16      49.402  60.311  59.745  1.00  0.00           O0.      0
ATOM    236  N   ILE A  17      47.771  59.232  58.638  1.00  0.00           N0.      0
ATOM    237  H   ILE A  17      46.774  59.257  58.477  1.00  0.00           H0.      0
ATOM    238  CA  ILE A  17      48.513  58.037  58.186  1.00  0.00           C0.      0
ATOM    239  HA  ILE A  17      48.982  57.572  59.053  1.00  0.00           H0.      0
ATOM    240  CB  ILE A  17      47.461  57.065  57.498  1.00  0.00           C0.      0
ATOM    241  HB  ILE A  17      46.953  57.567  56.674  1.00  0.00           H0.      0
ATOM    242  CG2 ILE A  17      48.228  55.862  56.927  1.00  0.00           C0.      0
ATOM    243 HG21 ILE A  17      47.501  55.069  56.754  1.00  0.00           H0.      0
ATOM    244 HG22 ILE A  17      48.715  56.115  55.985  1.00  0.00           H0.      0
ATOM    245 HG23 ILE A  17      48.955  55.405  57.598  1.00  0.00           H0.      0
ATOM    246  CG1 ILE A  17      46.330  56.734  58.442  1.00  0.00           C0.      0
ATOM    247 HG12 ILE A  17      45.704  57.562  58.775  1.00  0.00           H0.      0
ATOM    248 HG13 ILE A  17      45.686  56.074  57.861  1.00  0.00           H0.      0
ATOM    249  CD1 ILE A  17      46.728  55.992  59.752  1.00  0.00           C0.      0
ATOM    250 HD11 ILE A  17      45.877  55.512  60.235  1.00  0.00           H0.      0
ATOM    251 HD12 ILE A  17      47.494  55.235  59.589  1.00  0.00           H0.      0
ATOM    252 HD13 ILE A  17      47.287  56.676  60.391  1.00  0.00           H0.      0
ATOM    253  C   ILE A  17      49.563  58.403  57.127  1.00  0.00           C0.      0
ATOM    254  O   ILE A  17      49.171  59.014  56.085  1.00  0.00           O0.      0
ATOM    255  N   PRO A  18      50.830  58.063  57.230  1.00  0.00           N0.      0
ATOM    256  CD  PRO A  18      51.387  57.204  58.202  1.00  0.00           C0.      0
ATOM    257  HD2 PRO A  18      50.757  56.344  58.428  1.00  0.00           H0.      0
ATOM    258  HD3 PRO A  18      51.487  57.785  59.119  1.00  0.00           H0.      0
ATOM    259  CG  PRO A  18      52.704  56.684  57.704  1.00  0.00           C0.      0
ATOM    260  HG2 PRO A  18      52.604  55.941  56.914  1.00  0.00           H0.      0
ATOM    261  HG3 PRO A  18      53.329  56.423  58.558  1.00  0.00           H0.      0
ATOM    262  CB  PRO A  18      53.119  57.937  57.068  1.00  0.00           C0.      0
ATOM    263  HB2 PRO A  18      53.903  57.627  56.377  1.00  0.00           H0.      0
ATOM    264  HB3 PRO A  18      53.522  58.645  57.793  1.00  0.00           H0.      0
ATOM    265  CA  PRO A  18      51.918  58.571  56.343  1.00  0.00           C0.      0
ATOM    266  HA  PRO A  18      51.912  59.661  56.329  1.00  0.00           H0.      0
ATOM    267  C   PRO A  18      51.770  57.983  54.881  1.00  0.00           C0.      0
ATOM    268  O   PRO A  18      51.065  56.969  54.679  1.00  0.00           O0.      0
ATOM    269  N   ASP A  19      52.545  58.536  53.982  1.00  0.00           N0.      0
ATOM    270  H   ASP A  19      53.149  59.254  54.354  1.00  0.00           H0.      0
ATOM    271  CA  ASP A  19      52.614  58.261  52.528  1.00  0.00           C0.      0
ATOM    272  HA  ASP A  19      51.600  58.379  52.148  1.00  0.00           H0.      0
ATOM    273  CB  ASP A  19      53.356  59.397  51.722  1.00  0.00           C0.      0
ATOM    274  HB2 ASP A  19      54.079  59.841  52.407  1.00  0.00           H0.      0
ATOM    275  HB3 ASP A  19      53.890  58.932  50.894  1.00  0.00           H0.      0
ATOM    276  CG  ASP A  19      52.395  60.508  51.227  1.00  0.00           C0.      0
ATOM    277  OD1 ASP A  19      52.399  61.691  51.682  1.00  0.00           O0.      0
ATOM    278  OD2 ASP A  19      51.521  60.193  50.338  1.00  0.00           O0.      0
ATOM    279  C   ASP A  19      53.101  56.867  52.195  1.00  0.00           C0.      0
ATOM    280  O   ASP A  19      54.024  56.264  52.846  1.00  0.00           O0.      0
ATOM    281  N   GLN A  20      52.522  56.355  51.124  1.00  0.00           N0.      0
ATOM    282  H   GLN A  20      52.026  56.987  50.511  1.00  0.00           H0.      0
ATOM    283  CA  GLN A  20      52.849  54.948  50.660  1.00  0.00           C0.      0
ATOM    284  HA  GLN A  20      53.114  54.343  51.528  1.00  0.00           H0.      0
ATOM    285  CB  GLN A  20      51.505  54.429  50.094  1.00  0.00           C0.      0
ATOM    286  HB2 GLN A  20      51.293  55.100  49.261  1.00  0.00           H0.      0
ATOM    287  HB3 GLN A  20      51.722  53.412  49.767  1.00  0.00           H0.      0
ATOM    288  CG  GLN A  20      50.419  54.367  51.153  1.00  0.00           C0.      0
ATOM    289  HG2 GLN A  20      50.245  55.343  51.607  1.00  0.00           H0.      0
ATOM    290  HG3 GLN A  20      49.511  54.076  50.625  1.00  0.00           H0.      0
ATOM    291  CD  GLN A  20      50.626  53.293  52.206  1.00  0.00           C0.      0
ATOM    292  OE1 GLN A  20      51.597  52.580  52.292  1.00  0.00           O0.      0
ATOM    293  NE2 GLN A  20      49.728  53.216  53.106  1.00  0.00           N0.      0
ATOM    294 HE21 GLN A  20      49.639  52.380  53.666  1.00  0.00           H0.      0
ATOM    295 HE22 GLN A  20      48.940  53.845  53.156  1.00  0.00           H0.      0
ATOM    296  C   GLN A  20      54.067  54.912  49.664  1.00  0.00           C0.      0
ATOM    297  O   GLN A  20      54.689  53.852  49.622  1.00  0.00           O0.      0
ATOM    298  N   TYR A  21      54.356  55.996  48.895  1.00  0.00           N0.      0
ATOM    299  H   TYR A  21      53.718  56.776  48.972  1.00  0.00           H0.      0
ATOM    300  CA  TYR A  21      55.392  56.048  47.835  1.00  0.00           C0.      0
ATOM    301  HA  TYR A  21      55.987  55.139  47.923  1.00  0.00           H0.      0
ATOM    302  CB  TYR A  21      54.745  55.893  46.404  1.00  0.00           C0.      0
ATOM    303  HB2 TYR A  21      54.086  56.755  46.304  1.00  0.00           H0.      0
ATOM    304  HB3 TYR A  21      55.504  55.834  45.624  1.00  0.00           H0.      0
ATOM    305  CG  TYR A  21      53.868  54.603  46.139  1.00  0.00           C0.      0
ATOM    306  CD1 TYR A  21      52.522  54.597  46.492  1.00  0.00           C0.      0
ATOM    307  HD1 TYR A  21      51.975  55.513  46.660  1.00  0.00           H0.      0
ATOM    308  CE1 TYR A  21      51.829  53.383  46.559  1.00  0.00           C0.      0
ATOM    309  HE1 TYR A  21      50.778  53.356  46.808  1.00  0.00           H0.      0
ATOM    310  CZ  TYR A  21      52.476  52.176  46.210  1.00  0.00           C0.      0
ATOM    311  OH  TYR A  21      51.625  51.151  46.162  1.00  0.00           O0.      0
ATOM    312  HH  TYR A  21      50.763  51.272  46.568  1.00  0.00           H0.      0
ATOM    313  CE2 TYR A  21      53.869  52.229  45.833  1.00  0.00           C0.      0
ATOM    314  HE2 TYR A  21      54.332  51.254  45.789  1.00  0.00           H0.      0
ATOM    315  CD2 TYR A  21      54.565  53.449  45.874  1.00  0.00           C0.      0
ATOM    316  HD2 TYR A  21      55.631  53.469  45.703  1.00  0.00           H0.      0
ATOM    317  C   TYR A  21      56.412  57.166  47.859  1.00  0.00           C0.      0
ATOM    318  O   TYR A  21      57.345  57.209  47.058  1.00  0.00           O0.      0
ATOM    319  N   ALA A  22      56.262  58.056  48.873  1.00  0.00           N0.      0
ATOM    320  H   ALA A  22      55.529  57.792  49.516  1.00  0.00           H0.      0
ATOM    321  CA  ALA A  22      56.904  59.259  49.123  1.00  0.00           C0.      0
ATOM    322  HA  ALA A  22      56.797  59.912  48.257  1.00  0.00           H0.      0
ATOM    323  CB  ALA A  22      56.401  59.904  50.333  1.00  0.00           C0.      0
ATOM    324  HB1 ALA A  22      55.474  60.449  50.154  1.00  0.00           H0.      0
ATOM    325  HB2 ALA A  22      56.263  59.305  51.233  1.00  0.00           H0.      0
ATOM    326  HB3 ALA A  22      57.108  60.623  50.748  1.00  0.00           H0.      0
ATOM    327  C   ALA A  22      58.435  59.144  49.284  1.00  0.00           C0.      0
ATOM    328  O   ALA A  22      59.087  60.017  48.766  1.00  0.00           O0.      0
ATOM    329  N   ASP A  23      59.015  58.178  49.985  1.00  0.00           N0.      0
ATOM    330  H   ASP A  23      58.432  57.505  50.463  1.00  0.00           H0.      0
ATOM    331  CA  ASP A  23      60.483  58.045  50.007  1.00  0.00           C0.      0
ATOM    332  HA  ASP A  23      60.789  59.089  50.060  1.00  0.00           H0.      0
ATOM    333  CB  ASP A  23      60.817  57.361  51.312  1.00  0.00           C0.      0
ATOM    334  HB2 ASP A  23      61.889  57.471  51.475  1.00  0.00           H0.      0
ATOM    335  HB3 ASP A  23      60.412  58.076  52.029  1.00  0.00           H0.      0
ATOM    336  CG  ASP A  23      60.459  55.901  51.455  1.00  0.00           C0.      0
ATOM    337  OD1 ASP A  23      60.705  55.394  52.609  1.00  0.00           O0.      0
ATOM    338  OD2 ASP A  23      59.803  55.329  50.561  1.00  0.00           O0.      0
ATOM    339  C   ASP A  23      61.116  57.378  48.807  1.00  0.00           C0.      0
ATOM    340  O   ASP A  23      62.362  57.314  48.717  1.00  0.00           O0.      0
ATOM    341  N   GLY A  24      60.324  57.003  47.776  1.00  0.00           N0.      0
ATOM    342  H   GLY A  24      59.329  57.019  47.949  1.00  0.00           H0.      0
ATOM    343  CA  GLY A  24      60.693  56.553  46.421  1.00  0.00           C0.      0
ATOM    344  HA2 GLY A  24      59.797  56.674  45.812  1.00  0.00           H0.      0
ATOM    345  HA3 GLY A  24      61.515  57.208  46.135  1.00  0.00           H0.      0
ATOM    346  C   GLY A  24      61.356  55.129  46.186  1.00  0.00           C0.      0
ATOM    347  O   GLY A  24      61.706  54.779  45.075  1.00  0.00           O0.      0
ATOM    348  N   GLU A  25      61.636  54.441  47.292  1.00  0.00           N0.      0
ATOM    349  H   GLU A  25      61.390  54.871  48.172  1.00  0.00           H0.      0
ATOM    350  CA  GLU A  25      62.270  53.168  47.381  1.00  0.00           C0.      0
ATOM    351  HA  GLU A  25      63.211  53.182  46.830  1.00  0.00           H0.      0
ATOM    352  CB  GLU A  25      62.504  52.839  48.835  1.00  0.00           C0.      0
ATOM    353  HB2 GLU A  25      61.620  52.932  49.466  1.00  0.00           H0.      0
ATOM    354  HB3 GLU A  25      62.830  51.801  48.901  1.00  0.00           H0.      0
ATOM    355  CG  GLU A  25      63.386  53.703  49.728  1.00  0.00           C0.      0
ATOM    356  HG2 GLU A  25      63.029  54.732  49.695  1.00  0.00           H0.      0
ATOM    357  HG3 GLU A  25      63.365  53.246  50.717  1.00  0.00           H0.      0
ATOM    358  CD  GLU A  25      64.791  53.565  49.094  1.00  0.00           C0.      0
ATOM    359  OE1 GLU A  25      65.498  52.569  49.475  1.00  0.00           O0.      0
ATOM    360  OE2 GLU A  25      65.171  54.380  48.224  1.00  0.00           O0.      0
ATOM    361  C   GLU A  25      61.445  52.056  46.685  1.00  0.00           C0.      0
ATOM    362  O   GLU A  25      62.038  51.070  46.190  1.00  0.00           O0.      0
ATOM    363  N   ALA A  26      60.119  52.173  46.650  1.00  0.00           N0.      0
ATOM    364  H   ALA A  26      59.598  52.934  47.062  1.00  0.00           H0.      0
ATOM    365  CA  ALA A  26      59.284  51.221  45.880  1.00  0.00           C0.      0
ATOM    366  HA  ALA A  26      59.705  50.243  46.110  1.00  0.00           H0.      0
ATOM    367  CB  ALA A  26      57.886  51.310  46.499  1.00  0.00           C0.      0
ATOM    368  HB1 ALA A  26      57.342  52.194  46.166  1.00  0.00           H0.      0
ATOM    369  HB2 ALA A  26      57.322  50.406  46.269  1.00  0.00           H0.      0
ATOM    370  HB3 ALA A  26      57.849  51.302  47.589  1.00  0.00           H0.      0
ATOM    371  C   ALA A  26      59.472  51.375  44.384  1.00  0.00           C0.      0
ATOM    372  O   ALA A  26      59.745  50.412  43.663  1.00  0.00           O0.      0
ATOM    373  N   ALA A  27      59.349  52.586  43.906  1.00  0.00           N0.      0
ATOM    374  H   ALA A  27      59.155  53.288  44.606  1.00  0.00           H0.      0
ATOM    375  CA  ALA A  27      59.443  53.075  42.548  1.00  0.00           C0.      0
ATOM    376  HA  ALA A  27      58.657  52.514  42.043  1.00  0.00           H0.      0
ATOM    377  CB  ALA A  27      59.093  54.531  42.429  1.00  0.00           C0.      0
ATOM    378  HB1 ALA A  27      59.909  55.174  42.756  1.00  0.00           H0.      0
ATOM    379  HB2 ALA A  27      58.823  54.735  41.393  1.00  0.00           H0.      0
ATOM    380  HB3 ALA A  27      58.288  54.763  43.127  1.00  0.00           H0.      0
ATOM    381  C   ALA A  27      60.816  52.745  41.955  1.00  0.00           C0.      0
ATOM    382  O   ALA A  27      60.857  52.490  40.752  1.00  0.00           O0.      0
ATOM    383  N   ARG A  28      61.911  52.794  42.744  1.00  0.00           N0.      0
ATOM    384  H   ARG A  28      61.768  52.979  43.727  1.00  0.00           H0.      0
ATOM    385  CA  ARG A  28      63.314  52.562  42.256  1.00  0.00           C0.      0
ATOM    386  HA  ARG A  28      63.464  53.189  41.378  1.00  0.00           H0.      0
ATOM    387  CB  ARG A  28      64.189  53.032  43.475  1.00  0.00           C0.      0
ATOM    388  HB2 ARG A  28      63.822  53.942  43.950  1.00  0.00           H0.      0
ATOM    389  HB3 ARG A  28      64.206  52.258  44.242  1.00  0.00           H0.      0
ATOM    390  CG  ARG A  28      65.640  53.481  43.090  1.00  0.00           C0.      0
ATOM    391  HG2 ARG A  28      66.238  52.746  42.550  1.00  0.00           H0.      0
ATOM    392  HG3 ARG A  28      65.521  54.234  42.311  1.00  0.00           H0.      0
ATOM    393  CD  ARG A  28      66.561  53.977  44.329  1.00  0.00           C0.      0
ATOM    394  HD2 ARG A  28      67.569  54.035  43.918  1.00  0.00           H0.      0
ATOM    395  HD3 ARG A  28      66.450  55.050  44.486  1.00  0.00           H0.      0
ATOM    396  NE  ARG A  28      66.377  53.206  45.559  1.00  0.00           N0.      0
ATOM    397  HE  ARG A  28      66.017  53.696  46.366  1.00  0.00           H0.      0
ATOM    398  CZ  ARG A  28      66.938  52.038  45.830  1.00  0.00           C0.      0
ATOM    399  NH1 ARG A  28      67.638  51.418  44.937  1.00  0.00           N0.      0
ATOM    400 HH11 ARG A  28      67.749  51.910  44.062  1.00  0.00           H0.      0
ATOM    401 HH12 ARG A  28      68.231  50.672  45.272  1.00  0.00           H0.      0
ATOM    402  NH2 ARG A  28      66.838  51.567  46.996  1.00  0.00           N0.      0
ATOM    403 HH21 ARG A  28      66.328  52.156  47.640  1.00  0.00           H0.      0
ATOM    404 HH22 ARG A  28      67.112  50.604  47.124  1.00  0.00           H0.      0
ATOM    405  C   ARG A  28      63.558  51.154  41.850  1.00  0.00           C0.      0
ATOM    406  O   ARG A  28      64.415  50.963  40.960  1.00  0.00           O0.      0
ATOM    407  N   VAL A  29      62.919  50.143  42.396  1.00  0.00           N0.      0
ATOM    408  H   VAL A  29      62.256  50.319  43.137  1.00  0.00           H0.      0
ATOM    409  CA  VAL A  29      62.962  48.729  41.973  1.00  0.00           C0.      0
ATOM    410  HA  VAL A  29      63.611  48.629  41.103  1.00  0.00           H0.      0
ATOM    411  CB  VAL A  29      63.589  47.833  43.101  1.00  0.00           C0.      0
ATOM    412  HB  VAL A  29      63.738  46.818  42.733  1.00  0.00           H0.      0
ATOM    413  CG1 VAL A  29      64.964  48.262  43.500  1.00  0.00           C0.      0
ATOM    414 HG11 VAL A  29      65.611  48.294  42.624  1.00  0.00           H0.      0
ATOM    415 HG12 VAL A  29      64.920  49.224  44.009  1.00  0.00           H0.      0
ATOM    416 HG13 VAL A  29      65.365  47.549  44.221  1.00  0.00           H0.      0
ATOM    417  CG2 VAL A  29      62.735  47.841  44.419  1.00  0.00           C0.      0
ATOM    418 HG21 VAL A  29      63.336  47.249  45.109  1.00  0.00           H0.      0
ATOM    419 HG22 VAL A  29      62.540  48.880  44.684  1.00  0.00           H0.      0
ATOM    420 HG23 VAL A  29      61.774  47.419  44.124  1.00  0.00           H0.      0
ATOM    421  C   VAL A  29      61.678  48.121  41.487  1.00  0.00           C0.      0
ATOM    422  O   VAL A  29      61.534  46.879  41.436  1.00  0.00           O0.      0
ATOM    423  N   TRP A  30      60.761  48.961  40.985  1.00  0.00           N0.      0
ATOM    424  H   TRP A  30      60.983  49.946  40.967  1.00  0.00           H0.      0
ATOM    425  CA  TRP A  30      59.377  48.414  40.686  1.00  0.00           C0.      0
ATOM    426  HA  TRP A  30      59.005  47.865  41.551  1.00  0.00           H0.      0
ATOM    427  CB  TRP A  30      58.387  49.543  40.481  1.00  0.00           C0.      0
ATOM    428  HB2 TRP A  30      58.554  50.282  41.264  1.00  0.00           H0.      0
ATOM    429  HB3 TRP A  30      58.504  50.045  39.520  1.00  0.00           H0.      0
ATOM    430  CG  TRP A  30      56.924  49.275  40.691  1.00  0.00           C0.      0
ATOM    431  CD1 TRP A  30      55.960  49.204  39.753  1.00  0.00           C0.      0
ATOM    432  HD1 TRP A  30      56.260  49.474  38.751  1.00  0.00           H0.      0
ATOM    433  NE1 TRP A  30      54.707  48.964  40.269  1.00  0.00           N0.      0
ATOM    434  HE1 TRP A  30      53.824  49.032  39.783  1.00  0.00           H0.      0
ATOM    435  CE2 TRP A  30      54.847  48.863  41.616  1.00  0.00           C0.      0
ATOM    436  CZ2 TRP A  30      53.905  48.627  42.662  1.00  0.00           C0.      0
ATOM    437  HZ2 TRP A  30      52.869  48.531  42.371  1.00  0.00           H0.      0
ATOM    438  CH2 TRP A  30      54.366  48.491  44.006  1.00  0.00           C0.      0
ATOM    439  HH2 TRP A  30      53.619  48.438  44.785  1.00  0.00           H0.      0
ATOM    440  CZ3 TRP A  30      55.772  48.626  44.407  1.00  0.00           C0.      0
ATOM    441  HZ3 TRP A  30      56.113  48.539  45.428  1.00  0.00           H0.      0
ATOM    442  CE3 TRP A  30      56.633  48.845  43.334  1.00  0.00           C0.      0
ATOM    443  HE3 TRP A  30      57.681  49.038  43.510  1.00  0.00           H0.      0
ATOM    444  CD2 TRP A  30      56.234  49.082  41.936  1.00  0.00           C0.      0
ATOM    445  C   TRP A  30      59.335  47.536  39.453  1.00  0.00           C0.      0
ATOM    446  O   TRP A  30      58.776  46.447  39.459  1.00  0.00           O0.      0
ATOM    447  N   GLN A  31      60.137  47.889  38.443  1.00  0.00           N0.      0
ATOM    448  H   GLN A  31      60.630  48.762  38.566  1.00  0.00           H0.      0
ATOM    449  CA  GLN A  31      60.467  47.069  37.300  1.00  0.00           C0.      0
ATOM    450  HA  GLN A  31      59.516  46.798  36.842  1.00  0.00           H0.      0
ATOM    451  CB  GLN A  31      61.311  47.977  36.318  1.00  0.00           C0.      0
ATOM    452  HB2 GLN A  31      61.422  47.400  35.400  1.00  0.00           H0.      0
ATOM    453  HB3 GLN A  31      60.802  48.931  36.176  1.00  0.00           H0.      0
ATOM    454  CG  GLN A  31      62.807  48.312  36.655  1.00  0.00           C0.      0
ATOM    455  HG2 GLN A  31      63.340  47.377  36.833  1.00  0.00           H0.      0
ATOM    456  HG3 GLN A  31      63.277  48.804  35.804  1.00  0.00           H0.      0
ATOM    457  CD  GLN A  31      63.050  49.217  37.906  1.00  0.00           C0.      0
ATOM    458  OE1 GLN A  31      62.162  49.912  38.329  1.00  0.00           O0.      0
ATOM    459  NE2 GLN A  31      64.306  49.098  38.473  1.00  0.00           N0.      0
ATOM    460 HE21 GLN A  31      64.374  49.809  39.188  1.00  0.00           H0.      0
ATOM    461 HE22 GLN A  31      65.111  48.694  38.017  1.00  0.00           H0.      0
ATOM    462  C   GLN A  31      61.137  45.760  37.672  1.00  0.00           C0.      0
ATOM    463  O   GLN A  31      60.709  44.790  37.034  1.00  0.00           O0.      0
ATOM    464  N   LEU A  32      61.892  45.701  38.826  1.00  0.00           N0.      0
ATOM    465  H   LEU A  32      62.139  46.587  39.243  1.00  0.00           H0.      0
ATOM    466  CA  LEU A  32      62.393  44.403  39.286  1.00  0.00           C0.      0
ATOM    467  HA  LEU A  32      62.666  43.771  38.441  1.00  0.00           H0.      0
ATOM    468  CB  LEU A  32      63.795  44.633  39.961  1.00  0.00           C0.      0
ATOM    469  HB2 LEU A  32      63.663  45.002  40.978  1.00  0.00           H0.      0
ATOM    470  HB3 LEU A  32      64.189  43.644  40.193  1.00  0.00           H0.      0
ATOM    471  CG  LEU A  32      64.843  45.578  39.319  1.00  0.00           C0.      0
ATOM    472  HG  LEU A  32      64.346  46.519  39.085  1.00  0.00           H0.      0
ATOM    473  CD1 LEU A  32      65.992  45.836  40.274  1.00  0.00           C0.      0
ATOM    474 HD11 LEU A  32      66.295  44.894  40.731  1.00  0.00           H0.      0
ATOM    475 HD12 LEU A  32      66.858  46.302  39.803  1.00  0.00           H0.      0
ATOM    476 HD13 LEU A  32      65.580  46.503  41.032  1.00  0.00           H0.      0
ATOM    477  CD2 LEU A  32      65.356  44.957  38.010  1.00  0.00           C0.      0
ATOM    478 HD21 LEU A  32      66.279  45.478  37.757  1.00  0.00           H0.      0
ATOM    479 HD22 LEU A  32      65.501  43.882  38.119  1.00  0.00           H0.      0
ATOM    480 HD23 LEU A  32      64.503  45.202  37.377  1.00  0.00           H0.      0
ATOM    481  C   LEU A  32      61.397  43.599  40.135  1.00  0.00           C0.      0
ATOM    482  O   LEU A  32      61.526  42.395  40.225  1.00  0.00           O0.      0
ATOM    483  N   TYR A  33      60.513  44.278  40.881  1.00  0.00           N0.      0
ATOM    484  H   TYR A  33      60.466  45.287  40.861  1.00  0.00           H0.      0
ATOM    485  CA  TYR A  33      59.499  43.510  41.594  1.00  0.00           C0.      0
ATOM    486  HA  TYR A  33      59.958  42.646  42.075  1.00  0.00           H0.      0
ATOM    487  CB  TYR A  33      58.947  44.324  42.722  1.00  0.00           C0.      0
ATOM    488  HB2 TYR A  33      59.723  44.399  43.484  1.00  0.00           H0.      0
ATOM    489  HB3 TYR A  33      58.806  45.352  42.388  1.00  0.00           H0.      0
ATOM    490  CG  TYR A  33      57.768  43.799  43.521  1.00  0.00           C0.      0
ATOM    491  CD1 TYR A  33      56.741  44.724  43.772  1.00  0.00           C0.      0
ATOM    492  HD1 TYR A  33      56.765  45.748  43.429  1.00  0.00           H0.      0
ATOM    493  CE1 TYR A  33      55.606  44.250  44.463  1.00  0.00           C0.      0
ATOM    494  HE1 TYR A  33      54.787  44.907  44.716  1.00  0.00           H0.      0
ATOM    495  CZ  TYR A  33      55.513  42.896  44.913  1.00  0.00           C0.      0
ATOM    496  OH  TYR A  33      54.453  42.399  45.535  1.00  0.00           O0.      0
ATOM    497  HH  TYR A  33      53.948  43.142  45.872  1.00  0.00           H0.      0
ATOM    498  CE2 TYR A  33      56.540  42.057  44.741  1.00  0.00           C0.      0
ATOM    499  HE2 TYR A  33      56.464  41.044  45.108  1.00  0.00           H0.      0
ATOM    500  CD2 TYR A  33      57.736  42.492  44.084  1.00  0.00           C0.      0
ATOM    501  HD2 TYR A  33      58.632  41.908  43.936  1.00  0.00           H0.      0
ATOM    502  C   TYR A  33      58.382  42.957  40.693  1.00  0.00           C0.      0
ATOM    503  O   TYR A  33      57.935  41.776  40.825  1.00  0.00           O0.      0
ATOM    504  N   ILE A  34      58.127  43.761  39.626  1.00  0.00           N0.      0
ATOM    505  H   ILE A  34      58.515  44.694  39.635  1.00  0.00           H0.      0
ATOM    506  CA  ILE A  34      57.438  43.242  38.421  1.00  0.00           C0.      0
ATOM    507  HA  ILE A  34      56.452  42.867  38.694  1.00  0.00           H0.      0
ATOM    508  CB  ILE A  34      57.115  44.370  37.434  1.00  0.00           C0.      0
ATOM    509  HB  ILE A  34      58.038  44.945  37.359  1.00  0.00           H0.      0
ATOM    510  CG2 ILE A  34      56.720  43.928  35.999  1.00  0.00           C0.      0
ATOM    511 HG21 ILE A  34      56.651  44.873  35.459  1.00  0.00           H0.      0
ATOM    512 HG22 ILE A  34      57.485  43.294  35.550  1.00  0.00           H0.      0
ATOM    513 HG23 ILE A  34      55.823  43.310  35.979  1.00  0.00           H0.      0
ATOM    514  CG1 ILE A  34      55.994  45.242  38.016  1.00  0.00           C0.      0
ATOM    515 HG12 ILE A  34      55.108  44.613  38.105  1.00  0.00           H0.      0
ATOM    516 HG13 ILE A  34      56.197  45.470  39.062  1.00  0.00           H0.      0
ATOM    517  CD1 ILE A  34      55.707  46.531  37.261  1.00  0.00           C0.      0
ATOM    518 HD11 ILE A  34      55.625  46.454  36.177  1.00  0.00           H0.      0
ATOM    519 HD12 ILE A  34      54.756  46.935  37.607  1.00  0.00           H0.      0
ATOM    520 HD13 ILE A  34      56.550  47.167  37.529  1.00  0.00           H0.      0
ATOM    521  C   ILE A  34      58.178  42.051  37.848  1.00  0.00           C0.      0
ATOM    522  O   ILE A  34      57.731  40.916  37.878  1.00  0.00           O0.      0
ATOM    523  N   GLY A  35      59.492  42.253  37.486  1.00  0.00           N0.      0
ATOM    524  H   GLY A  35      59.791  43.217  37.517  1.00  0.00           H0.      0
ATOM    525  CA  GLY A  35      60.334  41.338  36.778  1.00  0.00           C0.      0
ATOM    526  HA2 GLY A  35      61.376  41.279  37.092  1.00  0.00           H0.      0
ATOM    527  HA3 GLY A  35      60.077  40.283  36.870  1.00  0.00           H0.      0
ATOM    528  C   GLY A  35      60.217  41.570  35.333  1.00  0.00           C0.      0
ATOM    529  O   GLY A  35      60.415  42.663  34.823  1.00  0.00           O0.      0
ATOM    530  N   ASP A  36      59.964  40.560  34.421  1.00  0.00           N0.      0
ATOM    531  H   ASP A  36      59.747  39.625  34.735  1.00  0.00           H0.      0
ATOM    532  CA  ASP A  36      59.711  40.711  32.973  1.00  0.00           C0.      0
ATOM    533  HA  ASP A  36      60.289  41.548  32.580  1.00  0.00           H0.      0
ATOM    534  CB  ASP A  36      60.171  39.421  32.248  1.00  0.00           C0.      0
ATOM    535  HB2 ASP A  36      59.668  38.657  32.839  1.00  0.00           H0.      0
ATOM    536  HB3 ASP A  36      59.962  39.380  31.179  1.00  0.00           H0.      0
ATOM    537  CG  ASP A  36      61.618  39.017  32.290  1.00  0.00           C0.      0
ATOM    538  OD1 ASP A  36      61.949  37.801  32.369  1.00  0.00           O0.      0
ATOM    539  OD2 ASP A  36      62.465  39.896  32.186  1.00  0.00           O0.      0
ATOM    540  C   ASP A  36      58.304  41.010  32.699  1.00  0.00           C0.      0
ATOM    541  O   ASP A  36      57.407  40.227  32.741  1.00  0.00           O0.      0
ATOM    542  N   THR A  37      58.111  42.290  32.263  1.00  0.00           N0.      0
ATOM    543  H   THR A  37      58.900  42.911  32.363  1.00  0.00           H0.      0
ATOM    544  CA  THR A  37      56.838  42.933  31.885  1.00  0.00           C0.      0
ATOM    545  HA  THR A  37      56.285  43.195  32.787  1.00  0.00           H0.      0
ATOM    546  CB  THR A  37      57.158  44.315  31.219  1.00  0.00           C0.      0
ATOM    547  HB  THR A  37      57.833  44.266  30.365  1.00  0.00           H0.      0
ATOM    548  CG2 THR A  37      55.894  45.042  30.811  1.00  0.00           C0.      0
ATOM    549 HG21 THR A  37      56.265  45.907  30.260  1.00  0.00           H0.      0
ATOM    550 HG22 THR A  37      55.164  44.516  30.195  1.00  0.00           H0.      0
ATOM    551 HG23 THR A  37      55.358  45.532  31.624  1.00  0.00           H0.      0
ATOM    552  OG1 THR A  37      57.579  45.121  32.192  1.00  0.00           O0.      0
ATOM    553  HG1 THR A  37      58.527  45.002  32.278  1.00  0.00           H0.      0
ATOM    554  C   THR A  37      56.024  42.035  30.967  1.00  0.00           C0.      0
ATOM    555  O   THR A  37      54.824  42.025  31.086  1.00  0.00           O0.      0
ATOM    556  N   ARG A  38      56.547  41.362  29.946  1.00  0.00           N0.      0
ATOM    557  H   ARG A  38      57.475  41.584  29.615  1.00  0.00           H0.      0
ATOM    558  CA  ARG A  38      55.769  40.413  29.172  1.00  0.00           C0.      0
ATOM    559  HA  ARG A  38      55.041  40.923  28.541  1.00  0.00           H0.      0
ATOM    560  CB  ARG A  38      56.790  39.822  28.255  1.00  0.00           C0.      0
ATOM    561  HB2 ARG A  38      57.687  39.530  28.801  1.00  0.00           H0.      0
ATOM    562  HB3 ARG A  38      56.458  38.850  27.890  1.00  0.00           H0.      0
ATOM    563  CG  ARG A  38      57.395  40.670  27.092  1.00  0.00           C0.      0
ATOM    564  HG2 ARG A  38      58.102  41.404  27.479  1.00  0.00           H0.      0
ATOM    565  HG3 ARG A  38      57.942  39.956  26.476  1.00  0.00           H0.      0
ATOM    566  CD  ARG A  38      56.182  41.302  26.337  1.00  0.00           C0.      0
ATOM    567  HD2 ARG A  38      55.503  40.574  25.893  1.00  0.00           H0.      0
ATOM    568  HD3 ARG A  38      55.592  41.927  27.007  1.00  0.00           H0.      0
ATOM    569  NE  ARG A  38      56.628  42.211  25.204  1.00  0.00           N0.      0
ATOM    570  HE  ARG A  38      57.479  42.723  25.387  1.00  0.00           H0.      0
ATOM    571  CZ  ARG A  38      56.044  42.428  24.049  1.00  0.00           C0.      0
ATOM    572  NH1 ARG A  38      54.878  41.991  23.646  1.00  0.00           N0.      0
ATOM    573 HH11 ARG A  38      54.218  41.458  24.195  1.00  0.00           H0.      0
ATOM    574 HH12 ARG A  38      54.696  42.159  22.667  1.00  0.00           H0.      0
ATOM    575  NH2 ARG A  38      56.746  43.113  23.143  1.00  0.00           N0.      0
ATOM    576 HH21 ARG A  38      57.540  43.645  23.470  1.00  0.00           H0.      0
ATOM    577 HH22 ARG A  38      56.278  43.372  22.287  1.00  0.00           H0.      0
ATOM    578  C   ARG A  38      55.154  39.265  30.040  1.00  0.00           C0.      0
ATOM    579  O   ARG A  38      54.059  38.866  29.608  1.00  0.00           O0.      0
ATOM    580  N   SER A  39      55.806  38.724  31.091  1.00  0.00           N0.      0
ATOM    581  H   SER A  39      56.660  39.095  31.483  1.00  0.00           H0.      0
ATOM    582  CA  SER A  39      55.197  37.732  31.986  1.00  0.00           C0.      0
ATOM    583  HA  SER A  39      54.800  36.907  31.394  1.00  0.00           H0.      0
ATOM    584  CB  SER A  39      56.201  37.172  32.906  1.00  0.00           C0.      0
ATOM    585  HB2 SER A  39      55.790  36.236  33.283  1.00  0.00           H0.      0
ATOM    586  HB3 SER A  39      57.094  36.915  32.336  1.00  0.00           H0.      0
ATOM    587  OG  SER A  39      56.598  37.971  33.932  1.00  0.00           O0.      0
ATOM    588  HG  SER A  39      56.913  38.791  33.544  1.00  0.00           H0.      0
ATOM    589  C   SER A  39      53.926  38.211  32.740  1.00  0.00           C0.      0
ATOM    590  O   SER A  39      53.024  37.415  32.991  1.00  0.00           O0.      0
ATOM    591  N   ARG A  40      53.760  39.504  32.871  1.00  0.00           N0.      0
ATOM    592  H   ARG A  40      54.576  40.009  32.556  1.00  0.00           H0.      0
ATOM    593  CA  ARG A  40      52.495  40.191  33.395  1.00  0.00           C0.      0
ATOM    594  HA  ARG A  40      51.975  39.733  34.236  1.00  0.00           H0.      0
ATOM    595  CB  ARG A  40      52.901  41.589  33.919  1.00  0.00           C0.      0
ATOM    596  HB2 ARG A  40      53.680  41.572  34.681  1.00  0.00           H0.      0
ATOM    597  HB3 ARG A  40      53.324  42.242  33.156  1.00  0.00           H0.      0
ATOM    598  CG  ARG A  40      51.731  42.436  34.455  1.00  0.00           C0.      0
ATOM    599  HG2 ARG A  40      51.156  42.796  33.602  1.00  0.00           H0.      0
ATOM    600  HG3 ARG A  40      50.997  42.021  35.145  1.00  0.00           H0.      0
ATOM    601  CD  ARG A  40      52.216  43.741  35.108  1.00  0.00           C0.      0
ATOM    602  HD2 ARG A  40      52.946  43.500  35.880  1.00  0.00           H0.      0
ATOM    603  HD3 ARG A  40      52.802  44.319  34.393  1.00  0.00           H0.      0
ATOM    604  NE  ARG A  40      51.027  44.560  35.502  1.00  0.00           N0.      0
ATOM    605  HE  ARG A  40      50.165  44.392  35.004  1.00  0.00           H0.      0
ATOM    606  CZ  ARG A  40      50.936  45.376  36.541  1.00  0.00           C0.      0
ATOM    607  NH1 ARG A  40      51.930  45.928  37.146  1.00  0.00           N0.      0
ATOM    608 HH11 ARG A  40      52.876  45.670  36.905  1.00  0.00           H0.      0
ATOM    609 HH12 ARG A  40      51.659  46.640  37.809  1.00  0.00           H0.      0
ATOM    610  NH2 ARG A  40      49.768  45.758  36.885  1.00  0.00           N0.      0
ATOM    611 HH21 ARG A  40      48.923  45.439  36.434  1.00  0.00           H0.      0
ATOM    612 HH22 ARG A  40      49.635  46.506  37.550  1.00  0.00           H0.      0
ATOM    613  C   ARG A  40      51.488  40.337  32.207  1.00  0.00           C0.      0
ATOM    614  O   ARG A  40      50.280  40.051  32.345  1.00  0.00           O0.      0
ATOM    615  N   THR A  41      52.057  40.753  31.056  1.00  0.00           N0.      0
ATOM    616  H   THR A  41      53.054  40.883  31.150  1.00  0.00           H0.      0
ATOM    617  CA  THR A  41      51.339  41.075  29.868  1.00  0.00           C0.      0
ATOM    618  HA  THR A  41      50.751  41.965  30.091  1.00  0.00           H0.      0
ATOM    619  CB  THR A  41      52.254  41.525  28.704  1.00  0.00           C0.      0
ATOM    620  HB  THR A  41      52.892  40.710  28.363  1.00  0.00           H0.      0
ATOM    621  CG2 THR A  41      51.261  41.925  27.600  1.00  0.00           C0.      0
ATOM    622 HG21 THR A  41      50.806  41.006  27.232  1.00  0.00           H0.      0
ATOM    623 HG22 THR A  41      50.576  42.693  27.961  1.00  0.00           H0.      0
ATOM    624 HG23 THR A  41      51.874  42.267  26.766  1.00  0.00           H0.      0
ATOM    625  OG1 THR A  41      52.933  42.724  29.018  1.00  0.00           O0.      0
ATOM    626  HG1 THR A  41      53.705  42.578  29.569  1.00  0.00           H0.      0
ATOM    627  C   THR A  41      50.543  39.816  29.363  1.00  0.00           C0.      0
ATOM    628  O   THR A  41      49.321  39.890  29.187  1.00  0.00           O0.      0
ATOM    629  N   ALA A  42      51.244  38.711  29.269  1.00  0.00           N0.      0
ATOM    630  H   ALA A  42      52.223  38.745  29.516  1.00  0.00           H0.      0
ATOM    631  CA  ALA A  42      50.635  37.449  28.975  1.00  0.00           C0.      0
ATOM    632  HA  ALA A  42      50.479  37.470  27.897  1.00  0.00           H0.      0
ATOM    633  CB  ALA A  42      51.650  36.411  29.442  1.00  0.00           C0.      0
ATOM    634  HB1 ALA A  42      51.467  35.376  29.153  1.00  0.00           H0.      0
ATOM    635  HB2 ALA A  42      52.614  36.756  29.068  1.00  0.00           H0.      0
ATOM    636  HB3 ALA A  42      51.647  36.383  30.532  1.00  0.00           H0.      0
ATOM    637  C   ALA A  42      49.379  37.059  29.760  1.00  0.00           C0.      0
ATOM    638  O   ALA A  42      48.524  36.336  29.203  1.00  0.00           O0.      0
ATOM    639  N   GLU A  43      49.281  37.414  31.045  1.00  0.00           N0.      0
ATOM    640  H   GLU A  43      50.058  37.766  31.585  1.00  0.00           H0.      0
ATOM    641  CA  GLU A  43      48.010  37.129  31.790  1.00  0.00           C0.      0
ATOM    642  HA  GLU A  43      47.754  36.095  31.559  1.00  0.00           H0.      0
ATOM    643  CB  GLU A  43      48.258  37.389  33.347  1.00  0.00           C0.      0
ATOM    644  HB2 GLU A  43      48.641  38.377  33.600  1.00  0.00           H0.      0
ATOM    645  HB3 GLU A  43      47.383  37.096  33.927  1.00  0.00           H0.      0
ATOM    646  CG  GLU A  43      49.407  36.501  33.868  1.00  0.00           C0.      0
ATOM    647  HG2 GLU A  43      50.313  36.684  33.290  1.00  0.00           H0.      0
ATOM    648  HG3 GLU A  43      49.668  36.954  34.824  1.00  0.00           H0.      0
ATOM    649  CD  GLU A  43      49.006  35.036  33.990  1.00  0.00           C0.      0
ATOM    650  OE1 GLU A  43      47.954  34.558  33.467  1.00  0.00           O0.      0
ATOM    651  OE2 GLU A  43      49.924  34.235  34.396  1.00  0.00           O0.      0
ATOM    652  C   GLU A  43      46.899  37.988  31.408  1.00  0.00           C0.      0
ATOM    653  O   GLU A  43      45.787  37.523  31.133  1.00  0.00           O0.      0
ATOM    654  N   TYR A  44      47.101  39.332  31.246  1.00  0.00           N0.      0
ATOM    655  H   TYR A  44      48.028  39.718  31.354  1.00  0.00           H0.      0
ATOM    656  CA  TYR A  44      45.901  40.225  31.158  1.00  0.00           C0.      0
ATOM    657  HA  TYR A  44      45.061  39.577  31.407  1.00  0.00           H0.      0
ATOM    658  CB  TYR A  44      46.056  41.238  32.333  1.00  0.00           C0.      0
ATOM    659  HB2 TYR A  44      45.062  41.510  32.688  1.00  0.00           H0.      0
ATOM    660  HB3 TYR A  44      46.512  40.817  33.230  1.00  0.00           H0.      0
ATOM    661  CG  TYR A  44      46.657  42.538  31.910  1.00  0.00           C0.      0
ATOM    662  CD1 TYR A  44      46.012  43.743  32.317  1.00  0.00           C0.      0
ATOM    663  HD1 TYR A  44      45.078  43.626  32.845  1.00  0.00           H0.      0
ATOM    664  CE1 TYR A  44      46.583  44.964  31.943  1.00  0.00           C0.      0
ATOM    665  HE1 TYR A  44      46.086  45.871  32.252  1.00  0.00           H0.      0
ATOM    666  CZ  TYR A  44      47.743  45.014  31.162  1.00  0.00           C0.      0
ATOM    667  OH  TYR A  44      48.301  46.200  30.876  1.00  0.00           O0.      0
ATOM    668  HH  TYR A  44      47.803  46.956  31.195  1.00  0.00           H0.      0
ATOM    669  CE2 TYR A  44      48.367  43.820  30.790  1.00  0.00           C0.      0
ATOM    670  HE2 TYR A  44      49.310  43.837  30.265  1.00  0.00           H0.      0
ATOM    671  CD2 TYR A  44      47.874  42.587  31.113  1.00  0.00           C0.      0
ATOM    672  HD2 TYR A  44      48.444  41.752  30.733  1.00  0.00           H0.      0
ATOM    673  C   TYR A  44      45.539  40.745  29.781  1.00  0.00           C0.      0
ATOM    674  O   TYR A  44      44.428  41.329  29.595  1.00  0.00           O0.      0
ATOM    675  N   LYS A  45      46.460  40.730  28.742  1.00  0.00           N0.      0
ATOM    676  H   LYS A  45      47.313  40.206  28.877  1.00  0.00           H0.      0
ATOM    677  CA  LYS A  45      46.240  41.426  27.539  1.00  0.00           C0.      0
ATOM    678  HA  LYS A  45      46.029  42.492  27.622  1.00  0.00           H0.      0
ATOM    679  CB  LYS A  45      47.480  41.276  26.630  1.00  0.00           C0.      0
ATOM    680  HB2 LYS A  45      48.254  41.887  27.094  1.00  0.00           H0.      0
ATOM    681  HB3 LYS A  45      47.775  40.228  26.604  1.00  0.00           H0.      0
ATOM    682  CG  LYS A  45      47.305  41.737  25.196  1.00  0.00           C0.      0
ATOM    683  HG2 LYS A  45      46.564  41.091  24.724  1.00  0.00           H0.      0
ATOM    684  HG3 LYS A  45      46.870  42.736  25.195  1.00  0.00           H0.      0
ATOM    685  CD  LYS A  45      48.641  41.837  24.426  1.00  0.00           C0.      0
ATOM    686  HD2 LYS A  45      49.239  42.649  24.839  1.00  0.00           H0.      0
ATOM    687  HD3 LYS A  45      49.147  40.875  24.501  1.00  0.00           H0.      0
ATOM    688  CE  LYS A  45      48.400  42.109  22.873  1.00  0.00           C0.      0
ATOM    689  HE2 LYS A  45      47.769  42.998  22.861  1.00  0.00           H0.      0
ATOM    690  HE3 LYS A  45      49.357  42.207  22.361  1.00  0.00           H0.      0
ATOM    691  NZ  LYS A  45      47.622  41.154  22.175  1.00  0.00           N0.      0
ATOM    692  HZ1 LYS A  45      48.168  40.305  22.199  1.00  0.00           H0.      0
ATOM    693  HZ2 LYS A  45      46.726  40.950  22.595  1.00  0.00           H0.      0
ATOM    694  HZ3 LYS A  45      47.405  41.565  21.278  1.00  0.00           H0.      0
ATOM    695  C   LYS A  45      44.955  40.902  26.901  1.00  0.00           C0.      0
ATOM    696  O   LYS A  45      44.120  41.731  26.703  1.00  0.00           O0.      0
ATOM    697  N   ALA A  46      44.928  39.571  26.607  1.00  0.00           N0.      0
ATOM    698  H   ALA A  46      45.735  39.000  26.817  1.00  0.00           H0.      0
ATOM    699  CA  ALA A  46      43.905  39.019  25.797  1.00  0.00           C0.      0
ATOM    700  HA  ALA A  46      43.914  39.522  24.830  1.00  0.00           H0.      0
ATOM    701  CB  ALA A  46      44.165  37.546  25.296  1.00  0.00           C0.      0
ATOM    702  HB1 ALA A  46      45.167  37.485  24.871  1.00  0.00           H0.      0
ATOM    703  HB2 ALA A  46      43.917  36.849  26.097  1.00  0.00           H0.      0
ATOM    704  HB3 ALA A  46      43.544  37.349  24.423  1.00  0.00           H0.      0
ATOM    705  C   ALA A  46      42.497  39.118  26.498  1.00  0.00           C0.      0
ATOM    706  O   ALA A  46      41.491  39.412  25.754  1.00  0.00           O0.      0
ATOM    707  N   TRP A  47      42.502  38.916  27.831  1.00  0.00           N0.      0
ATOM    708  H   TRP A  47      43.416  38.703  28.203  1.00  0.00           H0.      0
ATOM    709  CA  TRP A  47      41.280  39.032  28.723  1.00  0.00           C0.      0
ATOM    710  HA  TRP A  47      40.502  38.415  28.273  1.00  0.00           H0.      0
ATOM    711  CB  TRP A  47      41.605  38.613  30.142  1.00  0.00           C0.      0
ATOM    712  HB2 TRP A  47      41.744  37.537  30.247  1.00  0.00           H0.      0
ATOM    713  HB3 TRP A  47      42.509  39.121  30.478  1.00  0.00           H0.      0
ATOM    714  CG  TRP A  47      40.574  39.076  31.131  1.00  0.00           C0.      0
ATOM    715  CD1 TRP A  47      39.330  38.571  31.246  1.00  0.00           C0.      0
ATOM    716  HD1 TRP A  47      39.069  37.696  30.670  1.00  0.00           H0.      0
ATOM    717  NE1 TRP A  47      38.690  39.302  32.233  1.00  0.00           N0.      0
ATOM    718  HE1 TRP A  47      37.821  38.941  32.600  1.00  0.00           H0.      0
ATOM    719  CE2 TRP A  47      39.372  40.348  32.748  1.00  0.00           C0.      0
ATOM    720  CZ2 TRP A  47      39.102  41.373  33.671  1.00  0.00           C0.      0
ATOM    721  HZ2 TRP A  47      38.113  41.370  34.104  1.00  0.00           H0.      0
ATOM    722  CH2 TRP A  47      40.087  42.368  33.842  1.00  0.00           C0.      0
ATOM    723  HH2 TRP A  47      39.796  43.249  34.394  1.00  0.00           H0.      0
ATOM    724  CZ3 TRP A  47      41.321  42.293  33.172  1.00  0.00           C0.      0
ATOM    725  HZ3 TRP A  47      41.919  43.150  33.446  1.00  0.00           H0.      0
ATOM    726  CE3 TRP A  47      41.573  41.240  32.289  1.00  0.00           C0.      0
ATOM    727  HE3 TRP A  47      42.551  41.242  31.831  1.00  0.00           H0.      0
ATOM    728  CD2 TRP A  47      40.595  40.242  31.985  1.00  0.00           C0.      0
ATOM    729  C   TRP A  47      40.698  40.456  28.694  1.00  0.00           C0.      0
ATOM    730  O   TRP A  47      39.586  40.615  28.233  1.00  0.00           O0.      0
ATOM    731  N   LEU A  48      41.546  41.443  28.965  1.00  0.00           N0.      0
ATOM    732  H   LEU A  48      42.482  41.164  29.222  1.00  0.00           H0.      0
ATOM    733  CA  LEU A  48      41.121  42.862  29.008  1.00  0.00           C0.      0
ATOM    734  HA  LEU A  48      40.262  42.917  29.677  1.00  0.00           H0.      0
ATOM    735  CB  LEU A  48      42.153  43.736  29.747  1.00  0.00           C0.      0
ATOM    736  HB2 LEU A  48      42.302  43.276  30.724  1.00  0.00           H0.      0
ATOM    737  HB3 LEU A  48      43.134  43.645  29.281  1.00  0.00           H0.      0
ATOM    738  CG  LEU A  48      41.685  45.201  29.878  1.00  0.00           C0.      0
ATOM    739  HG  LEU A  48      41.530  45.601  28.875  1.00  0.00           H0.      0
ATOM    740  CD1 LEU A  48      40.383  45.398  30.606  1.00  0.00           C0.      0
ATOM    741 HD11 LEU A  48      40.450  46.419  30.981  1.00  0.00           H0.      0
ATOM    742 HD12 LEU A  48      39.555  45.285  29.906  1.00  0.00           H0.      0
ATOM    743 HD13 LEU A  48      40.218  44.706  31.432  1.00  0.00           H0.      0
ATOM    744  CD2 LEU A  48      42.807  45.928  30.566  1.00  0.00           C0.      0
ATOM    745 HD21 LEU A  48      42.815  45.816  31.651  1.00  0.00           H0.      0
ATOM    746 HD22 LEU A  48      43.707  45.691  29.999  1.00  0.00           H0.      0
ATOM    747 HD23 LEU A  48      42.572  46.965  30.327  1.00  0.00           H0.      0
ATOM    748  C   LEU A  48      40.641  43.276  27.607  1.00  0.00           C0.      0
ATOM    749  O   LEU A  48      39.666  43.955  27.516  1.00  0.00           O0.      0
ATOM    750  N   LEU A  49      41.285  42.845  26.495  1.00  0.00           N0.      0
ATOM    751  H   LEU A  49      42.202  42.480  26.710  1.00  0.00           H0.      0
ATOM    752  CA  LEU A  49      40.938  43.263  25.128  1.00  0.00           C0.      0
ATOM    753  HA  LEU A  49      40.781  44.341  25.159  1.00  0.00           H0.      0
ATOM    754  CB  LEU A  49      42.123  42.951  24.165  1.00  0.00           C0.      0
ATOM    755  HB2 LEU A  49      42.515  41.942  24.297  1.00  0.00           H0.      0
ATOM    756  HB3 LEU A  49      41.741  42.930  23.144  1.00  0.00           H0.      0
ATOM    757  CG  LEU A  49      43.224  44.008  24.227  1.00  0.00           C0.      0
ATOM    758  HG  LEU A  49      43.477  44.021  25.287  1.00  0.00           H0.      0
ATOM    759  CD1 LEU A  49      44.425  43.486  23.529  1.00  0.00           C0.      0
ATOM    760 HD11 LEU A  49      44.661  42.488  23.898  1.00  0.00           H0.      0
ATOM    761 HD12 LEU A  49      44.146  43.343  22.485  1.00  0.00           H0.      0
ATOM    762 HD13 LEU A  49      45.249  44.200  23.524  1.00  0.00           H0.      0
ATOM    763  CD2 LEU A  49      42.932  45.431  23.670  1.00  0.00           C0.      0
ATOM    764 HD21 LEU A  49      42.865  45.376  22.583  1.00  0.00           H0.      0
ATOM    765 HD22 LEU A  49      42.013  45.851  24.079  1.00  0.00           H0.      0
ATOM    766 HD23 LEU A  49      43.723  46.100  24.008  1.00  0.00           H0.      0
ATOM    767  C   LEU A  49      39.675  42.560  24.623  1.00  0.00           C0.      0
ATOM    768  O   LEU A  49      38.955  43.156  23.846  1.00  0.00           O0.      0
ATOM    769  N   GLY A  50      39.390  41.347  25.211  1.00  0.00           N0.      0
ATOM    770  H   GLY A  50      40.039  40.772  25.728  1.00  0.00           H0.      0
ATOM    771  CA  GLY A  50      38.075  40.735  24.979  1.00  0.00           C0.      0
ATOM    772  HA2 GLY A  50      37.853  40.682  23.913  1.00  0.00           H0.      0
ATOM    773  HA3 GLY A  50      38.039  39.658  25.145  1.00  0.00           H0.      0
ATOM    774  C   GLY A  50      36.902  41.395  25.700  1.00  0.00           C0.      0
ATOM    775  O   GLY A  50      35.872  41.607  25.136  1.00  0.00           O0.      0
ATOM    776  N   LEU A  51      37.221  41.838  26.920  1.00  0.00           N0.      0
ATOM    777  H   LEU A  51      38.114  41.613  27.336  1.00  0.00           H0.      0
ATOM    778  CA  LEU A  51      36.240  42.663  27.664  1.00  0.00           C0.      0
ATOM    779  HA  LEU A  51      35.291  42.127  27.692  1.00  0.00           H0.      0
ATOM    780  CB  LEU A  51      36.610  42.794  29.129  1.00  0.00           C0.      0
ATOM    781  HB2 LEU A  51      36.859  41.836  29.587  1.00  0.00           H0.      0
ATOM    782  HB3 LEU A  51      37.608  43.230  29.092  1.00  0.00           H0.      0
ATOM    783  CG  LEU A  51      35.709  43.664  29.975  1.00  0.00           C0.      0
ATOM    784  HG  LEU A  51      35.671  44.700  29.638  1.00  0.00           H0.      0
ATOM    785  CD1 LEU A  51      34.288  43.160  30.040  1.00  0.00           C0.      0
ATOM    786 HD11 LEU A  51      33.610  43.829  30.570  1.00  0.00           H0.      0
ATOM    787 HD12 LEU A  51      33.866  43.082  29.038  1.00  0.00           H0.      0
ATOM    788 HD13 LEU A  51      34.358  42.185  30.522  1.00  0.00           H0.      0
ATOM    789  CD2 LEU A  51      36.260  43.836  31.403  1.00  0.00           C0.      0
ATOM    790 HD21 LEU A  51      36.748  42.946  31.800  1.00  0.00           H0.      0
ATOM    791 HD22 LEU A  51      36.977  44.656  31.359  1.00  0.00           H0.      0
ATOM    792 HD23 LEU A  51      35.434  44.259  31.975  1.00  0.00           H0.      0
ATOM    793  C   LEU A  51      35.945  43.983  26.978  1.00  0.00           C0.      0
ATOM    794  O   LEU A  51      34.781  44.276  26.783  1.00  0.00           O0.      0
ATOM    795  N   LEU A  52      36.976  44.754  26.656  1.00  0.00           N0.      0
ATOM    796  H   LEU A  52      37.881  44.467  27.000  1.00  0.00           H0.      0
ATOM    797  CA  LEU A  52      36.845  46.020  25.869  1.00  0.00           C0.      0
ATOM    798  HA  LEU A  52      36.324  46.784  26.445  1.00  0.00           H0.      0
ATOM    799  CB  LEU A  52      38.296  46.653  25.711  1.00  0.00           C0.      0
ATOM    800  HB2 LEU A  52      38.896  45.867  25.252  1.00  0.00           H0.      0
ATOM    801  HB3 LEU A  52      38.240  47.529  25.065  1.00  0.00           H0.      0
ATOM    802  CG  LEU A  52      39.013  47.061  27.070  1.00  0.00           C0.      0
ATOM    803  HG  LEU A  52      38.849  46.296  27.830  1.00  0.00           H0.      0
ATOM    804  CD1 LEU A  52      40.466  47.446  26.796  1.00  0.00           C0.      0
ATOM    805 HD11 LEU A  52      41.081  46.701  26.291  1.00  0.00           H0.      0
ATOM    806 HD12 LEU A  52      40.515  48.320  26.146  1.00  0.00           H0.      0
ATOM    807 HD13 LEU A  52      40.941  47.618  27.762  1.00  0.00           H0.      0
ATOM    808  CD2 LEU A  52      38.336  48.277  27.734  1.00  0.00           C0.      0
ATOM    809 HD21 LEU A  52      38.906  48.585  28.611  1.00  0.00           H0.      0
ATOM    810 HD22 LEU A  52      38.188  49.110  27.048  1.00  0.00           H0.      0
ATOM    811 HD23 LEU A  52      37.370  47.930  28.099  1.00  0.00           H0.      0
ATOM    812  C   LEU A  52      36.111  45.838  24.497  1.00  0.00           C0.      0
ATOM    813  O   LEU A  52      35.273  46.670  24.169  1.00  0.00           O0.      0
ATOM    814  N   ARG A  53      36.418  44.825  23.708  1.00  0.00           N0.      0
ATOM    815  H   ARG A  53      37.128  44.152  23.957  1.00  0.00           H0.      0
ATOM    816  CA  ARG A  53      35.947  44.500  22.346  1.00  0.00           C0.      0
ATOM    817  HA  ARG A  53      35.916  45.369  21.688  1.00  0.00           H0.      0
ATOM    818  CB  ARG A  53      36.819  43.394  21.617  1.00  0.00           C0.      0
ATOM    819  HB2 ARG A  53      37.888  43.599  21.671  1.00  0.00           H0.      0
ATOM    820  HB3 ARG A  53      36.748  42.461  22.175  1.00  0.00           H0.      0
ATOM    821  CG  ARG A  53      36.393  43.084  20.240  1.00  0.00           C0.      0
ATOM    822  HG2 ARG A  53      35.375  42.696  20.292  1.00  0.00           H0.      0
ATOM    823  HG3 ARG A  53      36.470  43.976  19.618  1.00  0.00           H0.      0
ATOM    824  CD  ARG A  53      37.328  42.017  19.608  1.00  0.00           C0.      0
ATOM    825  HD2 ARG A  53      37.409  41.187  20.310  1.00  0.00           H0.      0
ATOM    826  HD3 ARG A  53      36.846  41.718  18.677  1.00  0.00           H0.      0
ATOM    827  NE  ARG A  53      38.679  42.628  19.339  1.00  0.00           N0.      0
ATOM    828  HE  ARG A  53      38.770  43.634  19.353  1.00  0.00           H0.      0
ATOM    829  CZ  ARG A  53      39.650  41.960  18.761  1.00  0.00           C0.      0
ATOM    830  NH1 ARG A  53      39.727  40.716  18.488  1.00  0.00           N0.      0
ATOM    831 HH11 ARG A  53      38.932  40.121  18.672  1.00  0.00           H0.      0
ATOM    832 HH12 ARG A  53      40.473  40.325  17.931  1.00  0.00           H0.      0
ATOM    833  NH2 ARG A  53      40.734  42.657  18.389  1.00  0.00           N0.      0
ATOM    834 HH21 ARG A  53      40.680  43.634  18.638  1.00  0.00           H0.      0
ATOM    835 HH22 ARG A  53      41.507  42.175  17.953  1.00  0.00           H0.      0
ATOM    836  C   ARG A  53      34.481  43.971  22.468  1.00  0.00           C0.      0
ATOM    837  O   ARG A  53      33.651  44.386  21.686  1.00  0.00           O0.      0
ATOM    838  N   GLN A  54      34.099  43.165  23.530  1.00  0.00           N0.      0
ATOM    839  H   GLN A  54      34.790  42.843  24.192  1.00  0.00           H0.      0
ATOM    840  CA  GLN A  54      32.719  42.680  23.641  1.00  0.00           C0.      0
ATOM    841  HA  GLN A  54      32.521  42.210  22.677  1.00  0.00           H0.      0
ATOM    842  CB  GLN A  54      32.594  41.614  24.733  1.00  0.00           C0.      0
ATOM    843  HB2 GLN A  54      33.324  40.832  24.523  1.00  0.00           H0.      0
ATOM    844  HB3 GLN A  54      32.993  42.061  25.644  1.00  0.00           H0.      0
ATOM    845  CG  GLN A  54      31.300  40.980  25.160  1.00  0.00           C0.      0
ATOM    846  HG2 GLN A  54      31.523  40.388  26.048  1.00  0.00           H0.      0
ATOM    847  HG3 GLN A  54      30.528  41.703  25.423  1.00  0.00           H0.      0
ATOM    848  CD  GLN A  54      30.645  40.164  24.119  1.00  0.00           C0.      0
ATOM    849  OE1 GLN A  54      31.263  39.637  23.232  1.00  0.00           O0.      0
ATOM    850  NE2 GLN A  54      29.334  40.127  24.023  1.00  0.00           N0.      0
ATOM    851 HE21 GLN A  54      28.913  39.638  23.246  1.00  0.00           H0.      0
ATOM    852 HE22 GLN A  54      28.805  40.375  24.847  1.00  0.00           H0.      0
ATOM    853  C   GLN A  54      31.762  43.881  23.841  1.00  0.00           C0.      0
ATOM    854  O   GLN A  54      30.628  43.780  23.426  1.00  0.00           O0.      0
ATOM    855  N   HIP A  55      32.252  45.074  24.312  1.00  0.00           N0.      0
ATOM    856  H   HIP A  55      33.215  45.137  24.608  1.00  0.00           H0.      0
ATOM    857  CA  HIP A  55      31.457  46.242  24.625  1.00  0.00           C0.      0
ATOM    858  HA  HIP A  55      30.406  46.022  24.440  1.00  0.00           H0.      0
ATOM    859  CB  HIP A  55      31.631  46.483  26.128  1.00  0.00           C0.      0
ATOM    860  HB2 HIP A  55      32.662  46.700  26.407  1.00  0.00           H0.      0
ATOM    861  HB3 HIP A  55      31.154  47.433  26.368  1.00  0.00           H0.      0
ATOM    862  CG  HIP A  55      30.967  45.408  26.964  1.00  0.00           C0.      0
ATOM    863  ND1 HIP A  55      29.663  45.125  27.106  1.00  0.00           N0.      0
ATOM    864  HD1 HIP A  55      28.922  45.777  26.892  1.00  0.00           H0.      0
ATOM    865  CE1 HIP A  55      29.511  44.018  27.898  1.00  0.00           C0.      0
ATOM    866  HE1 HIP A  55      28.617  43.504  28.218  1.00  0.00           H0.      0
ATOM    867  NE2 HIP A  55      30.739  43.545  28.289  1.00  0.00           N0.      0
ATOM    868  HE2 HIP A  55      31.025  42.746  28.837  1.00  0.00           H0.      0
ATOM    869  CD2 HIP A  55      31.647  44.464  27.726  1.00  0.00           C0.      0
ATOM    870  HD2 HIP A  55      32.715  44.322  27.805  1.00  0.00           H0.      0
ATOM    871  C   HIP A  55      31.728  47.426  23.716  1.00  0.00           C0.      0
ATOM    872  O   HIP A  55      31.410  48.598  24.056  1.00  0.00           O0.      0
ATOM    873  N   GLY A  56      32.349  47.226  22.576  1.00  0.00           N0.      0
ATOM    874  H   GLY A  56      32.503  46.235  22.464  1.00  0.00           H0.      0
ATOM    875  CA  GLY A  56      32.694  48.327  21.613  1.00  0.00           C0.      0
ATOM    876  HA2 GLY A  56      33.315  47.975  20.789  1.00  0.00           H0.      0
ATOM    877  HA3 GLY A  56      31.793  48.744  21.164  1.00  0.00           H0.      0
ATOM    878  C   GLY A  56      33.560  49.508  22.326  1.00  0.00           C0.      0
ATOM    879  O   GLY A  56      33.336  50.645  21.866  1.00  0.00           O0.      0
ATOM    880  N   CYS A  57      34.413  49.386  23.328  1.00  0.00           N0.      0
ATOM    881  H   CYS A  57      34.716  48.437  23.492  1.00  0.00           H0.      0
ATOM    882  CA  CYS A  57      35.104  50.524  23.990  1.00  0.00           C0.      0
ATOM    883  HA  CYS A  57      34.393  51.349  24.021  1.00  0.00           H0.      0
ATOM    884  CB  CYS A  57      35.583  50.098  25.408  1.00  0.00           C0.      0
ATOM    885  HB2 CYS A  57      36.401  49.403  25.221  1.00  0.00           H0.      0
ATOM    886  HB3 CYS A  57      35.970  50.996  25.891  1.00  0.00           H0.      0
ATOM    887  SG  CYS A  57      34.268  49.291  26.417  1.00  0.00           S0.      0
ATOM    888  HG  CYS A  57      33.541  50.316  26.868  1.00  0.00           H0.      0
ATOM    889  C   CYS A  57      36.315  51.054  23.219  1.00  0.00           C0.      0
ATOM    890  O   CYS A  57      37.028  50.177  22.706  1.00  0.00           O0.      0
ATOM    891  N   HIE A  58      36.604  52.338  23.195  1.00  0.00           N0.      0
ATOM    892  H   HIE A  58      35.883  52.906  23.616  1.00  0.00           H0.      0
ATOM    893  CA  HIE A  58      37.890  52.987  22.742  1.00  0.00           C0.      0
ATOM    894  HA  HIE A  58      38.625  52.184  22.696  1.00  0.00           H0.      0
ATOM    895  CB  HIE A  58      37.805  53.577  21.350  1.00  0.00           C0.      0
ATOM    896  HB2 HIE A  58      37.158  52.917  20.772  1.00  0.00           H0.      0
ATOM    897  HB3 HIE A  58      37.360  54.563  21.480  1.00  0.00           H0.      0
ATOM    898  CG  HIE A  58      39.097  53.763  20.649  1.00  0.00           C0.      0
ATOM    899  ND1 HIE A  58      39.941  52.672  20.316  1.00  0.00           N0.      0
ATOM    900  CE1 HIE A  58      41.007  53.179  19.723  1.00  0.00           C0.      0
ATOM    901  HE1 HIE A  58      41.825  52.536  19.432  1.00  0.00           H0.      0
ATOM    902  NE2 HIE A  58      40.927  54.547  19.721  1.00  0.00           N0.      0
ATOM    903  HE2 HIE A  58      41.616  55.264  19.542  1.00  0.00           H0.      0
ATOM    904  CD2 HIE A  58      39.718  54.917  20.261  1.00  0.00           C0.      0
ATOM    905  HD2 HIE A  58      39.277  55.877  20.484  1.00  0.00           H0.      0
ATOM    906  C   HIE A  58      38.398  54.105  23.574  1.00  0.00           C0.      0
ATOM    907  O   HIE A  58      39.638  54.351  23.632  1.00  0.00           O0.      0
ATOM    908  N   ARG A  59      37.556  54.832  24.331  1.00  0.00           N0.      0
ATOM    909  H   ARG A  59      36.562  54.657  24.301  1.00  0.00           H0.      0
ATOM    910  CA  ARG A  59      38.070  55.652  25.451  1.00  0.00           C0.      0
ATOM    911  HA  ARG A  59      39.035  56.085  25.191  1.00  0.00           H0.      0
ATOM    912  CB  ARG A  59      37.152  56.903  25.684  1.00  0.00           C0.      0
ATOM    913  HB2 ARG A  59      36.110  56.689  25.447  1.00  0.00           H0.      0
ATOM    914  HB3 ARG A  59      36.984  57.093  26.744  1.00  0.00           H0.      0
ATOM    915  CG  ARG A  59      37.756  58.186  25.007  1.00  0.00           C0.      0
ATOM    916  HG2 ARG A  59      38.609  58.587  25.554  1.00  0.00           H0.      0
ATOM    917  HG3 ARG A  59      37.990  58.004  23.958  1.00  0.00           H0.      0
ATOM    918  CD  ARG A  59      36.638  59.238  24.863  1.00  0.00           C0.      0
ATOM    919  HD2 ARG A  59      37.018  59.993  24.175  1.00  0.00           H0.      0
ATOM    920  HD3 ARG A  59      35.769  58.813  24.362  1.00  0.00           H0.      0
ATOM    921  NE  ARG A  59      36.211  59.882  26.147  1.00  0.00           N0.      0
ATOM    922  HE  ARG A  59      35.407  59.468  26.598  1.00  0.00           H0.      0
ATOM    923  CZ  ARG A  59      36.659  61.032  26.671  1.00  0.00           C0.      0
ATOM    924  NH1 ARG A  59      37.662  61.786  26.168  1.00  0.00           N0.      0
ATOM    925 HH11 ARG A  59      38.291  61.379  25.490  1.00  0.00           H0.      0
ATOM    926 HH12 ARG A  59      37.962  62.677  26.535  1.00  0.00           H0.      0
ATOM    927  NH2 ARG A  59      36.170  61.497  27.713  1.00  0.00           N0.      0
ATOM    928 HH21 ARG A  59      35.395  61.006  28.134  1.00  0.00           H0.      0
ATOM    929 HH22 ARG A  59      36.625  62.261  28.192  1.00  0.00           H0.      0
ATOM    930  C   ARG A  59      38.384  54.828  26.723  1.00  0.00           C0.      0
ATOM    931  O   ARG A  59      37.402  54.258  27.248  1.00  0.00           O0.      0
ATOM    932  N   VAL A  60      39.641  54.810  27.159  1.00  0.00           N0.      0
ATOM    933  H   VAL A  60      40.365  55.320  26.674  1.00  0.00           H0.      0
ATOM    934  CA  VAL A  60      40.019  54.212  28.416  1.00  0.00           C0.      0
ATOM    935  HA  VAL A  60      39.195  53.736  28.946  1.00  0.00           H0.      0
ATOM    936  CB  VAL A  60      40.937  52.930  28.175  1.00  0.00           C0.      0
ATOM    937  HB  VAL A  60      41.716  53.198  27.462  1.00  0.00           H0.      0
ATOM    938  CG1 VAL A  60      41.590  52.372  29.440  1.00  0.00           C0.      0
ATOM    939 HG11 VAL A  60      40.754  52.385  30.139  1.00  0.00           H0.      0
ATOM    940 HG12 VAL A  60      41.851  51.320  29.327  1.00  0.00           H0.      0
ATOM    941 HG13 VAL A  60      42.398  52.983  29.841  1.00  0.00           H0.      0
ATOM    942  CG2 VAL A  60      40.215  51.796  27.415  1.00  0.00           C0.      0
ATOM    943 HG21 VAL A  60      39.502  51.359  28.114  1.00  0.00           H0.      0
ATOM    944 HG22 VAL A  60      39.648  52.087  26.530  1.00  0.00           H0.      0
ATOM    945 HG23 VAL A  60      40.955  51.041  27.150  1.00  0.00           H0.      0
ATOM    946  C   VAL A  60      40.710  55.093  29.417  1.00  0.00           C0.      0
ATOM    947  O   VAL A  60      41.476  55.954  28.978  1.00  0.00           O0.      0
ATOM    948  N   LEU A  61      40.329  55.064  30.691  1.00  0.00           N0.      0
ATOM    949  H   LEU A  61      39.673  54.358  30.992  1.00  0.00           H0.      0
ATOM    950  CA  LEU A  61      41.058  55.745  31.753  1.00  0.00           C0.      0
ATOM    951  HA  LEU A  61      41.816  56.300  31.200  1.00  0.00           H0.      0
ATOM    952  CB  LEU A  61      40.085  56.720  32.397  1.00  0.00           C0.      0
ATOM    953  HB2 LEU A  61      39.900  57.624  31.817  1.00  0.00           H0.      0
ATOM    954  HB3 LEU A  61      39.166  56.164  32.584  1.00  0.00           H0.      0
ATOM    955  CG  LEU A  61      40.560  57.265  33.760  1.00  0.00           C0.      0
ATOM    956  HG  LEU A  61      40.904  56.446  34.392  1.00  0.00           H0.      0
ATOM    957  CD1 LEU A  61      41.845  58.100  33.530  1.00  0.00           C0.      0
ATOM    958 HD11 LEU A  61      42.240  58.449  34.484  1.00  0.00           H0.      0
ATOM    959 HD12 LEU A  61      42.658  57.525  33.087  1.00  0.00           H0.      0
ATOM    960 HD13 LEU A  61      41.743  58.928  32.828  1.00  0.00           H0.      0
ATOM    961  CD2 LEU A  61      39.589  58.185  34.450  1.00  0.00           C0.      0
ATOM    962 HD21 LEU A  61      39.313  59.014  33.798  1.00  0.00           H0.      0
ATOM    963 HD22 LEU A  61      38.658  57.678  34.701  1.00  0.00           H0.      0
ATOM    964 HD23 LEU A  61      40.113  58.654  35.283  1.00  0.00           H0.      0
ATOM    965  C   LEU A  61      41.781  54.746  32.697  1.00  0.00           C0.      0
ATOM    966  O   LEU A  61      41.021  53.868  33.147  1.00  0.00           O0.      0
ATOM    967  N   ASH A  62      43.010  54.925  33.147  1.00  0.00           N0.      0
ATOM    968  H   ASH A  62      43.603  55.606  32.694  1.00  0.00           H0.      0
ATOM    969  CA  ASH A  62      43.667  54.174  34.194  1.00  0.00           C0.      0
ATOM    970  HA  ASH A  62      43.022  53.375  34.559  1.00  0.00           H0.      0
ATOM    971  CB  ASH A  62      44.910  53.455  33.640  1.00  0.00           C0.      0
ATOM    972  HB2 ASH A  62      44.843  53.168  32.591  1.00  0.00           H0.      0
ATOM    973  HB3 ASH A  62      45.697  54.208  33.690  1.00  0.00           H0.      0
ATOM    974  CG  ASH A  62      45.280  52.217  34.467  1.00  0.00           C0.      0
ATOM    975  OD1 ASH A  62      45.101  51.019  34.194  1.00  0.00           O0.      0
ATOM    976  OD2 ASH A  62      45.836  52.483  35.710  1.00  0.00           O0.      0
ATOM    977  HD2 ASH A  62      46.202  51.662  36.047  1.00  0.00           H0.      0
ATOM    978  C   ASH A  62      43.973  55.056  35.467  1.00  0.00           C0.      0
ATOM    979  O   ASH A  62      44.733  55.992  35.409  1.00  0.00           O0.      0
ATOM    980  N   VAL A  63      43.379  54.733  36.638  1.00  0.00           N0.      0
ATOM    981  H   VAL A  63      42.880  53.857  36.693  1.00  0.00           H0.      0
ATOM    982  CA  VAL A  63      43.264  55.708  37.759  1.00  0.00           C0.      0
ATOM    983  HA  VAL A  63      43.462  56.689  37.327  1.00  0.00           H0.      0
ATOM    984  CB  VAL A  63      41.760  55.790  38.353  1.00  0.00           C0.      0
ATOM    985  HB  VAL A  63      41.761  56.642  39.033  1.00  0.00           H0.      0
ATOM    986  CG1 VAL A  63      40.674  56.132  37.362  1.00  0.00           C0.      0
ATOM    987 HG11 VAL A  63      40.625  55.508  36.469  1.00  0.00           H0.      0
ATOM    988 HG12 VAL A  63      39.722  56.190  37.889  1.00  0.00           H0.      0
ATOM    989 HG13 VAL A  63      40.898  57.149  37.041  1.00  0.00           H0.      0
ATOM    990  CG2 VAL A  63      41.396  54.644  39.321  1.00  0.00           C0.      0
ATOM    991 HG21 VAL A  63      42.060  54.714  40.183  1.00  0.00           H0.      0
ATOM    992 HG22 VAL A  63      40.344  54.618  39.606  1.00  0.00           H0.      0
ATOM    993 HG23 VAL A  63      41.638  53.745  38.755  1.00  0.00           H0.      0
ATOM    994  C   VAL A  63      44.255  55.534  38.919  1.00  0.00           C0.      0
ATOM    995  O   VAL A  63      44.151  56.284  39.913  1.00  0.00           O0.      0
ATOM    996  N   ALA A  64      45.072  54.525  38.780  1.00  0.00           N0.      0
ATOM    997  H   ALA A  64      44.850  53.865  38.049  1.00  0.00           H0.      0
ATOM    998  CA  ALA A  64      46.105  54.272  39.759  1.00  0.00           C0.      0
ATOM    999  HA  ALA A  64      46.558  55.201  40.104  1.00  0.00           H0.      0
ATOM   1000  CB  ALA A  64      45.501  53.558  41.024  1.00  0.00           C0.      0
ATOM   1001  HB1 ALA A  64      44.550  53.074  40.803  1.00  0.00           H0.      0
ATOM   1002  HB2 ALA A  64      46.121  52.855  41.581  1.00  0.00           H0.      0
ATOM   1003  HB3 ALA A  64      45.154  54.377  41.654  1.00  0.00           H0.      0
ATOM   1004  C   ALA A  64      47.316  53.662  39.115  1.00  0.00           C0.      0
ATOM   1005  O   ALA A  64      47.842  52.699  39.634  1.00  0.00           O0.      0
ATOM   1006  N   CYS A  65      47.707  54.182  37.922  1.00  0.00           N0.      0
ATOM   1007  H   CYS A  65      47.217  55.029  37.671  1.00  0.00           H0.      0
ATOM   1008  CA  CYS A  65      48.666  53.692  36.989  1.00  0.00           C0.      0
ATOM   1009  HA  CYS A  65      48.427  52.669  36.700  1.00  0.00           H0.      0
ATOM   1010  CB  CYS A  65      48.666  54.756  35.840  1.00  0.00           C0.      0
ATOM   1011  HB2 CYS A  65      49.236  54.354  35.002  1.00  0.00           H0.      0
ATOM   1012  HB3 CYS A  65      47.655  54.857  35.445  1.00  0.00           H0.      0
ATOM   1013  SG  CYS A  65      49.335  56.310  36.318  1.00  0.00           S0.      0
ATOM   1014  HG  CYS A  65      48.274  56.738  37.008  1.00  0.00           H0.      0
ATOM   1015  C   CYS A  65      50.111  53.478  37.581  1.00  0.00           C0.      0
ATOM   1016  O   CYS A  65      50.849  52.717  36.912  1.00  0.00           O0.      0
ATOM   1017  N   GLY A  66      50.468  54.330  38.580  1.00  0.00           N0.      0
ATOM   1018  H   GLY A  66      49.689  54.913  38.852  1.00  0.00           H0.      0
ATOM   1019  CA  GLY A  66      51.746  54.623  39.181  1.00  0.00           C0.      0
ATOM   1020  HA2 GLY A  66      51.602  55.579  39.685  1.00  0.00           H0.      0
ATOM   1021  HA3 GLY A  66      52.110  53.826  39.830  1.00  0.00           H0.      0
ATOM   1022  C   GLY A  66      52.842  54.809  38.125  1.00  0.00           C0.      0
ATOM   1023  O   GLY A  66      52.865  55.774  37.400  1.00  0.00           O0.      0
ATOM   1024  N   THR A  67      53.700  53.835  37.959  1.00  0.00           N0.      0
ATOM   1025  H   THR A  67      53.556  52.966  38.452  1.00  0.00           H0.      0
ATOM   1026  CA  THR A  67      54.737  53.832  36.996  1.00  0.00           C0.      0
ATOM   1027  HA  THR A  67      55.242  54.797  36.976  1.00  0.00           H0.      0
ATOM   1028  CB  THR A  67      55.691  52.653  37.404  1.00  0.00           C0.      0
ATOM   1029  HB  THR A  67      56.600  52.719  36.806  1.00  0.00           H0.      0
ATOM   1030  CG2 THR A  67      56.096  52.777  38.879  1.00  0.00           C0.      0
ATOM   1031 HG21 THR A  67      55.267  52.462  39.513  1.00  0.00           H0.      0
ATOM   1032 HG22 THR A  67      56.940  52.104  39.034  1.00  0.00           H0.      0
ATOM   1033 HG23 THR A  67      56.430  53.784  39.131  1.00  0.00           H0.      0
ATOM   1034  OG1 THR A  67      55.067  51.345  37.250  1.00  0.00           O0.      0
ATOM   1035  HG1 THR A  67      55.602  50.874  36.607  1.00  0.00           H0.      0
ATOM   1036  C   THR A  67      54.322  53.606  35.552  1.00  0.00           C0.      0
ATOM   1037  O   THR A  67      55.188  53.835  34.661  1.00  0.00           O0.      0
ATOM   1038  N   GLY A  68      53.083  53.281  35.176  1.00  0.00           N0.      0
ATOM   1039  H   GLY A  68      52.363  53.069  35.853  1.00  0.00           H0.      0
ATOM   1040  CA  GLY A  68      52.656  53.363  33.758  1.00  0.00           C0.      0
ATOM   1041  HA2 GLY A  68      51.680  53.847  33.767  1.00  0.00           H0.      0
ATOM   1042  HA3 GLY A  68      53.256  53.985  33.093  1.00  0.00           H0.      0
ATOM   1043  C   GLY A  68      52.389  52.038  33.099  1.00  0.00           C0.      0
ATOM   1044  O   GLY A  68      51.638  51.920  32.165  1.00  0.00           O0.      0
ATOM   1045  N   VAL A  69      52.978  50.979  33.636  1.00  0.00           N0.      0
ATOM   1046  H   VAL A  69      53.672  51.078  34.363  1.00  0.00           H0.      0
ATOM   1047  CA  VAL A  69      53.026  49.679  33.023  1.00  0.00           C0.      0
ATOM   1048  HA  VAL A  69      53.429  49.661  32.010  1.00  0.00           H0.      0
ATOM   1049  CB  VAL A  69      53.748  48.753  34.035  1.00  0.00           C0.      0
ATOM   1050  HB  VAL A  69      54.769  49.131  34.073  1.00  0.00           H0.      0
ATOM   1051  CG1 VAL A  69      53.241  48.890  35.450  1.00  0.00           C0.      0
ATOM   1052 HG11 VAL A  69      52.944  49.902  35.724  1.00  0.00           H0.      0
ATOM   1053 HG12 VAL A  69      52.438  48.189  35.674  1.00  0.00           H0.      0
ATOM   1054 HG13 VAL A  69      54.033  48.674  36.168  1.00  0.00           H0.      0
ATOM   1055  CG2 VAL A  69      53.791  47.228  33.718  1.00  0.00           C0.      0
ATOM   1056 HG21 VAL A  69      54.315  46.664  34.490  1.00  0.00           H0.      0
ATOM   1057 HG22 VAL A  69      52.790  46.796  33.699  1.00  0.00           H0.      0
ATOM   1058 HG23 VAL A  69      54.205  47.094  32.719  1.00  0.00           H0.      0
ATOM   1059  C   VAL A  69      51.589  49.020  32.796  1.00  0.00           C0.      0
ATOM   1060  O   VAL A  69      51.462  48.163  31.957  1.00  0.00           O0.      0
ATOM   1061  N   ASP A  70      50.474  49.384  33.465  1.00  0.00           N0.      0
ATOM   1062  H   ASP A  70      50.474  50.176  34.091  1.00  0.00           H0.      0
ATOM   1063  CA  ASP A  70      49.152  48.810  33.104  1.00  0.00           C0.      0
ATOM   1064  HA  ASP A  70      49.156  47.733  32.940  1.00  0.00           H0.      0
ATOM   1065  CB  ASP A  70      48.332  48.866  34.351  1.00  0.00           C0.      0
ATOM   1066  HB2 ASP A  70      47.355  48.461  34.085  1.00  0.00           H0.      0
ATOM   1067  HB3 ASP A  70      48.713  48.200  35.125  1.00  0.00           H0.      0
ATOM   1068  CG  ASP A  70      48.154  50.246  35.017  1.00  0.00           C0.      0
ATOM   1069  OD1 ASP A  70      48.506  51.277  34.435  1.00  0.00           O0.      0
ATOM   1070  OD2 ASP A  70      47.741  50.300  36.200  1.00  0.00           O0.      0
ATOM   1071  C   ASP A  70      48.487  49.560  31.918  1.00  0.00           C0.      0
ATOM   1072  O   ASP A  70      47.657  49.030  31.178  1.00  0.00           O0.      0
ATOM   1073  N   SER A  71      48.919  50.834  31.763  1.00  0.00           N0.      0
ATOM   1074  H   SER A  71      49.630  51.124  32.419  1.00  0.00           H0.      0
ATOM   1075  CA  SER A  71      48.458  51.764  30.704  1.00  0.00           C0.      0
ATOM   1076  HA  SER A  71      47.414  51.507  30.528  1.00  0.00           H0.      0
ATOM   1077  CB  SER A  71      48.464  53.230  31.293  1.00  0.00           C0.      0
ATOM   1078  HB2 SER A  71      49.522  53.440  31.445  1.00  0.00           H0.      0
ATOM   1079  HB3 SER A  71      47.896  53.874  30.622  1.00  0.00           H0.      0
ATOM   1080  OG  SER A  71      47.834  53.248  32.560  1.00  0.00           O0.      0
ATOM   1081  HG  SER A  71      48.255  52.559  33.080  1.00  0.00           H0.      0
ATOM   1082  C   SER A  71      49.263  51.634  29.360  1.00  0.00           C0.      0
ATOM   1083  O   SER A  71      48.659  51.907  28.259  1.00  0.00           O0.      0
ATOM   1084  N   ILE A  72      50.580  51.284  29.416  1.00  0.00           N0.      0
ATOM   1085  H   ILE A  72      50.994  51.144  30.326  1.00  0.00           H0.      0
ATOM   1086  CA  ILE A  72      51.353  51.010  28.214  1.00  0.00           C0.      0
ATOM   1087  HA  ILE A  72      51.198  51.947  27.679  1.00  0.00           H0.      0
ATOM   1088  CB  ILE A  72      52.821  50.803  28.655  1.00  0.00           C0.      0
ATOM   1089  HB  ILE A  72      52.917  50.315  29.625  1.00  0.00           H0.      0
ATOM   1090  CG2 ILE A  72      53.714  50.060  27.701  1.00  0.00           C0.      0
ATOM   1091 HG21 ILE A  72      53.375  49.024  27.710  1.00  0.00           H0.      0
ATOM   1092 HG22 ILE A  72      53.585  50.425  26.682  1.00  0.00           H0.      0
ATOM   1093 HG23 ILE A  72      54.785  50.109  27.897  1.00  0.00           H0.      0
ATOM   1094  CG1 ILE A  72      53.444  52.198  28.878  1.00  0.00           C0.      0
ATOM   1095 HG12 ILE A  72      53.608  52.701  27.925  1.00  0.00           H0.      0
ATOM   1096 HG13 ILE A  72      52.701  52.794  29.408  1.00  0.00           H0.      0
ATOM   1097  CD1 ILE A  72      54.675  52.230  29.788  1.00  0.00           C0.      0
ATOM   1098 HD11 ILE A  72      54.956  53.244  30.071  1.00  0.00           H0.      0
ATOM   1099 HD12 ILE A  72      54.573  51.574  30.653  1.00  0.00           H0.      0
ATOM   1100 HD13 ILE A  72      55.543  51.981  29.177  1.00  0.00           H0.      0
ATOM   1101  C   ILE A  72      50.820  49.910  27.236  1.00  0.00           C0.      0
ATOM   1102  O   ILE A  72      50.879  50.230  26.021  1.00  0.00           O0.      0
ATOM   1103  N   MET A  73      50.318  48.768  27.752  1.00  0.00           N0.      0
ATOM   1104  H   MET A  73      50.305  48.764  28.762  1.00  0.00           H0.      0
ATOM   1105  CA  MET A  73      49.736  47.711  26.933  1.00  0.00           C0.      0
ATOM   1106  HA  MET A  73      50.569  47.249  26.403  1.00  0.00           H0.      0
ATOM   1107  CB  MET A  73      49.189  46.661  27.966  1.00  0.00           C0.      0
ATOM   1108  HB2 MET A  73      50.000  46.349  28.623  1.00  0.00           H0.      0
ATOM   1109  HB3 MET A  73      48.440  47.209  28.538  1.00  0.00           H0.      0
ATOM   1110  CG  MET A  73      48.667  45.382  27.296  1.00  0.00           C0.      0
ATOM   1111  HG2 MET A  73      49.326  45.123  26.468  1.00  0.00           H0.      0
ATOM   1112  HG3 MET A  73      48.681  44.574  28.028  1.00  0.00           H0.      0
ATOM   1113  SD  MET A  73      46.914  45.395  26.767  1.00  0.00           S0.      0
ATOM   1114  CE  MET A  73      46.048  45.518  28.333  1.00  0.00           C0.      0
ATOM   1115  HE1 MET A  73      45.062  45.960  28.194  1.00  0.00           H0.      0
ATOM   1116  HE2 MET A  73      46.003  44.508  28.742  1.00  0.00           H0.      0
ATOM   1117  HE3 MET A  73      46.611  46.196  28.975  1.00  0.00           H0.      0
ATOM   1118  C   MET A  73      48.630  48.246  26.035  1.00  0.00           C0.      0
ATOM   1119  O   MET A  73      48.397  47.794  24.907  1.00  0.00           O0.      0
ATOM   1120  N   LEU A  74      47.906  49.246  26.501  1.00  0.00           N0.      0
ATOM   1121  H   LEU A  74      48.166  49.695  27.368  1.00  0.00           H0.      0
ATOM   1122  CA  LEU A  74      46.776  49.889  25.787  1.00  0.00           C0.      0
ATOM   1123  HA  LEU A  74      46.376  49.188  25.055  1.00  0.00           H0.      0
ATOM   1124  CB  LEU A  74      45.676  50.325  26.784  1.00  0.00           C0.      0
ATOM   1125  HB2 LEU A  74      46.172  51.009  27.472  1.00  0.00           H0.      0
ATOM   1126  HB3 LEU A  74      44.830  50.850  26.340  1.00  0.00           H0.      0
ATOM   1127  CG  LEU A  74      45.063  49.129  27.638  1.00  0.00           C0.      0
ATOM   1128  HG  LEU A  74      45.867  48.520  28.051  1.00  0.00           H0.      0
ATOM   1129  CD1 LEU A  74      44.304  49.733  28.851  1.00  0.00           C0.      0
ATOM   1130 HD11 LEU A  74      44.859  50.591  29.230  1.00  0.00           H0.      0
ATOM   1131 HD12 LEU A  74      43.318  50.079  28.544  1.00  0.00           H0.      0
ATOM   1132 HD13 LEU A  74      44.213  48.961  29.615  1.00  0.00           H0.      0
ATOM   1133  CD2 LEU A  74      44.148  48.226  26.846  1.00  0.00           C0.      0
ATOM   1134 HD21 LEU A  74      44.688  47.825  25.988  1.00  0.00           H0.      0
ATOM   1135 HD22 LEU A  74      43.715  47.390  27.395  1.00  0.00           H0.      0
ATOM   1136 HD23 LEU A  74      43.356  48.838  26.415  1.00  0.00           H0.      0
ATOM   1137  C   LEU A  74      47.157  51.006  24.829  1.00  0.00           C0.      0
ATOM   1138  O   LEU A  74      46.540  51.056  23.744  1.00  0.00           O0.      0
ATOM   1139  N   VAL A  75      48.269  51.690  25.133  1.00  0.00           N0.      0
ATOM   1140  H   VAL A  75      48.769  51.564  26.001  1.00  0.00           H0.      0
ATOM   1141  CA  VAL A  75      48.839  52.596  24.115  1.00  0.00           C0.      0
ATOM   1142  HA  VAL A  75      48.101  53.189  23.574  1.00  0.00           H0.      0
ATOM   1143  CB  VAL A  75      49.881  53.522  24.699  1.00  0.00           C0.      0
ATOM   1144  HB  VAL A  75      50.670  52.989  25.230  1.00  0.00           H0.      0
ATOM   1145  CG1 VAL A  75      50.506  54.387  23.628  1.00  0.00           C0.      0
ATOM   1146 HG11 VAL A  75      49.849  54.939  22.956  1.00  0.00           H0.      0
ATOM   1147 HG12 VAL A  75      51.039  55.177  24.156  1.00  0.00           H0.      0
ATOM   1148 HG13 VAL A  75      51.235  53.886  22.991  1.00  0.00           H0.      0
ATOM   1149  CG2 VAL A  75      49.296  54.396  25.739  1.00  0.00           C0.      0
ATOM   1150 HG21 VAL A  75      48.515  55.097  25.445  1.00  0.00           H0.      0
ATOM   1151 HG22 VAL A  75      48.989  53.693  26.514  1.00  0.00           H0.      0
ATOM   1152 HG23 VAL A  75      50.042  54.896  26.356  1.00  0.00           H0.      0
ATOM   1153  C   VAL A  75      49.471  51.816  22.916  1.00  0.00           C0.      0
ATOM   1154  O   VAL A  75      49.347  52.277  21.789  1.00  0.00           O0.      0
ATOM   1155  N   GLU A  76      50.063  50.643  23.162  1.00  0.00           N0.      0
ATOM   1156  H   GLU A  76      50.112  50.249  24.090  1.00  0.00           H0.      0
ATOM   1157  CA  GLU A  76      50.565  49.791  22.090  1.00  0.00           C0.      0
ATOM   1158  HA  GLU A  76      51.292  50.242  21.416  1.00  0.00           H0.      0
ATOM   1159  CB  GLU A  76      51.300  48.701  22.800  1.00  0.00           C0.      0
ATOM   1160  HB2 GLU A  76      50.894  48.595  23.806  1.00  0.00           H0.      0
ATOM   1161  HB3 GLU A  76      51.095  47.785  22.246  1.00  0.00           H0.      0
ATOM   1162  CG  GLU A  76      52.808  48.736  22.925  1.00  0.00           C0.      0
ATOM   1163  HG2 GLU A  76      53.052  49.380  23.769  1.00  0.00           H0.      0
ATOM   1164  HG3 GLU A  76      53.166  47.741  23.189  1.00  0.00           H0.      0
ATOM   1165  CD  GLU A  76      53.625  49.112  21.721  1.00  0.00           C0.      0
ATOM   1166  OE1 GLU A  76      53.130  48.816  20.596  1.00  0.00           O0.      0
ATOM   1167  OE2 GLU A  76      54.713  49.740  21.770  1.00  0.00           O0.      0
ATOM   1168  C   GLU A  76      49.475  49.311  21.162  1.00  0.00           C0.      0
ATOM   1169  O   GLU A  76      49.819  48.770  20.085  1.00  0.00           O0.      0
ATOM   1170  N   GLU A  77      48.201  49.305  21.492  1.00  0.00           N0.      0
ATOM   1171  H   GLU A  77      47.906  49.617  22.406  1.00  0.00           H0.      0
ATOM   1172  CA  GLU A  77      46.965  48.991  20.707  1.00  0.00           C0.      0
ATOM   1173  HA  GLU A  77      47.201  48.416  19.812  1.00  0.00           H0.      0
ATOM   1174  CB  GLU A  77      45.951  48.125  21.539  1.00  0.00           C0.      0
ATOM   1175  HB2 GLU A  77      45.667  48.678  22.434  1.00  0.00           H0.      0
ATOM   1176  HB3 GLU A  77      45.166  47.841  20.838  1.00  0.00           H0.      0
ATOM   1177  CG  GLU A  77      46.570  46.831  22.259  1.00  0.00           C0.      0
ATOM   1178  HG2 GLU A  77      47.340  47.157  22.958  1.00  0.00           H0.      0
ATOM   1179  HG3 GLU A  77      45.823  46.315  22.861  1.00  0.00           H0.      0
ATOM   1180  CD  GLU A  77      47.161  45.888  21.178  1.00  0.00           C0.      0
ATOM   1181  OE1 GLU A  77      48.246  45.356  21.439  1.00  0.00           O0.      0
ATOM   1182  OE2 GLU A  77      46.759  45.854  20.021  1.00  0.00           O0.      0
ATOM   1183  C   GLU A  77      46.188  50.306  20.268  1.00  0.00           C0.      0
ATOM   1184  O   GLU A  77      45.090  50.329  19.706  1.00  0.00           O0.      0
ATOM   1185  N   GLY A  78      46.795  51.465  20.427  1.00  0.00           N0.      0
ATOM   1186  H   GLY A  78      47.550  51.588  21.086  1.00  0.00           H0.      0
ATOM   1187  CA  GLY A  78      46.238  52.766  19.903  1.00  0.00           C0.      0
ATOM   1188  HA2 GLY A  78      47.015  53.493  20.141  1.00  0.00           H0.      0
ATOM   1189  HA3 GLY A  78      46.127  52.714  18.820  1.00  0.00           H0.      0
ATOM   1190  C   GLY A  78      44.906  53.163  20.465  1.00  0.00           C0.      0
ATOM   1191  O   GLY A  78      44.200  53.866  19.803  1.00  0.00           O0.      0
ATOM   1192  N   PHE A  79      44.563  52.787  21.691  1.00  0.00           N0.      0
ATOM   1193  H   PHE A  79      45.264  52.231  22.159  1.00  0.00           H0.      0
ATOM   1194  CA  PHE A  79      43.404  53.297  22.410  1.00  0.00           C0.      0
ATOM   1195  HA  PHE A  79      42.591  53.329  21.685  1.00  0.00           H0.      0
ATOM   1196  CB  PHE A  79      43.105  52.401  23.628  1.00  0.00           C0.      0
ATOM   1197  HB2 PHE A  79      44.056  52.321  24.155  1.00  0.00           H0.      0
ATOM   1198  HB3 PHE A  79      42.531  52.940  24.382  1.00  0.00           H0.      0
ATOM   1199  CG  PHE A  79      42.465  51.079  23.425  1.00  0.00           C0.      0
ATOM   1200  CD1 PHE A  79      41.120  50.948  23.839  1.00  0.00           C0.      0
ATOM   1201  HD1 PHE A  79      40.608  51.779  24.302  1.00  0.00           H0.      0
ATOM   1202  CE1 PHE A  79      40.443  49.753  23.553  1.00  0.00           C0.      0
ATOM   1203  HE1 PHE A  79      39.399  49.686  23.824  1.00  0.00           H0.      0
ATOM   1204  CZ  PHE A  79      41.113  48.654  22.971  1.00  0.00           C0.      0
ATOM   1205  HZ  PHE A  79      40.490  47.837  22.637  1.00  0.00           H0.      0
ATOM   1206  CE2 PHE A  79      42.465  48.747  22.664  1.00  0.00           C0.      0
ATOM   1207  HE2 PHE A  79      42.890  47.991  22.020  1.00  0.00           H0.      0
ATOM   1208  CD2 PHE A  79      43.102  49.989  22.872  1.00  0.00           C0.      0
ATOM   1209  HD2 PHE A  79      44.102  50.228  22.543  1.00  0.00           H0.      0
ATOM   1210  C   PHE A  79      43.659  54.787  22.713  1.00  0.00           C0.      0
ATOM   1211  O   PHE A  79      44.803  55.306  22.854  1.00  0.00           O0.      0
ATOM   1212  N   SER A  80      42.514  55.469  22.956  1.00  0.00           N0.      0
ATOM   1213  H   SER A  80      41.658  54.972  22.757  1.00  0.00           H0.      0
ATOM   1214  CA  SER A  80      42.495  56.803  23.537  1.00  0.00           C0.      0
ATOM   1215  HA  SER A  80      43.399  57.285  23.165  1.00  0.00           H0.      0
ATOM   1216  CB  SER A  80      41.265  57.513  23.074  1.00  0.00           C0.      0
ATOM   1217  HB2 SER A  80      41.143  57.290  22.014  1.00  0.00           H0.      0
ATOM   1218  HB3 SER A  80      40.418  57.058  23.589  1.00  0.00           H0.      0
ATOM   1219  OG  SER A  80      41.236  58.874  23.251  1.00  0.00           O0.      0
ATOM   1220  HG  SER A  80      41.814  59.175  22.546  1.00  0.00           H0.      0
ATOM   1221  C   SER A  80      42.504  56.638  25.015  1.00  0.00           C0.      0
ATOM   1222  O   SER A  80      41.501  56.507  25.709  1.00  0.00           O0.      0
ATOM   1223  N   VAL A  81      43.722  56.693  25.551  1.00  0.00           N0.      0
ATOM   1224  H   VAL A  81      44.408  57.064  24.909  1.00  0.00           H0.      0
ATOM   1225  CA  VAL A  81      44.258  56.341  26.914  1.00  0.00           C0.      0
ATOM   1226  HA  VAL A  81      43.453  55.797  27.410  1.00  0.00           H0.      0
ATOM   1227  CB  VAL A  81      45.575  55.459  26.914  1.00  0.00           C0.      0
ATOM   1228  HB  VAL A  81      46.285  56.051  26.337  1.00  0.00           H0.      0
ATOM   1229  CG1 VAL A  81      46.175  55.152  28.239  1.00  0.00           C0.      0
ATOM   1230 HG11 VAL A  81      47.244  54.958  28.151  1.00  0.00           H0.      0
ATOM   1231 HG12 VAL A  81      46.216  55.971  28.957  1.00  0.00           H0.      0
ATOM   1232 HG13 VAL A  81      45.628  54.277  28.589  1.00  0.00           H0.      0
ATOM   1233  CG2 VAL A  81      45.454  54.176  26.089  1.00  0.00           C0.      0
ATOM   1234 HG21 VAL A  81      46.292  53.523  26.332  1.00  0.00           H0.      0
ATOM   1235 HG22 VAL A  81      44.503  53.694  26.314  1.00  0.00           H0.      0
ATOM   1236 HG23 VAL A  81      45.581  54.362  25.022  1.00  0.00           H0.      0
ATOM   1237  C   VAL A  81      44.422  57.627  27.668  1.00  0.00           C0.      0
ATOM   1238  O   VAL A  81      45.150  58.501  27.243  1.00  0.00           O0.      0
ATOM   1239  N   THR A  82      43.898  57.619  28.924  1.00  0.00           N0.      0
ATOM   1240  H   THR A  82      43.137  56.974  29.085  1.00  0.00           H0.      0
ATOM   1241  CA  THR A  82      44.368  58.599  29.880  1.00  0.00           C0.      0
ATOM   1242  HA  THR A  82      45.188  59.156  29.426  1.00  0.00           H0.      0
ATOM   1243  CB  THR A  82      43.213  59.591  30.212  1.00  0.00           C0.      0
ATOM   1244  HB  THR A  82      42.422  58.992  30.664  1.00  0.00           H0.      0
ATOM   1245  CG2 THR A  82      43.710  60.654  31.152  1.00  0.00           C0.      0
ATOM   1246 HG21 THR A  82      44.662  61.149  30.958  1.00  0.00           H0.      0
ATOM   1247 HG22 THR A  82      42.942  61.424  31.218  1.00  0.00           H0.      0
ATOM   1248 HG23 THR A  82      43.833  60.265  32.163  1.00  0.00           H0.      0
ATOM   1249  OG1 THR A  82      42.908  60.224  29.000  1.00  0.00           O0.      0
ATOM   1250  HG1 THR A  82      42.198  59.712  28.607  1.00  0.00           H0.      0
ATOM   1251  C   THR A  82      44.870  57.871  31.180  1.00  0.00           C0.      0
ATOM   1252  O   THR A  82      44.209  56.797  31.499  1.00  0.00           O0.      0
ATOM   1253  N   SER A  83      45.868  58.260  31.972  1.00  0.00           N0.      0
ATOM   1254  H   SER A  83      46.375  59.071  31.650  1.00  0.00           H0.      0
ATOM   1255  CA  SER A  83      46.299  57.686  33.181  1.00  0.00           C0.      0
ATOM   1256  HA  SER A  83      45.731  56.833  33.555  1.00  0.00           H0.      0
ATOM   1257  CB  SER A  83      47.617  56.985  32.933  1.00  0.00           C0.      0
ATOM   1258  HB2 SER A  83      48.327  57.734  32.582  1.00  0.00           H0.      0
ATOM   1259  HB3 SER A  83      47.909  56.618  33.917  1.00  0.00           H0.      0
ATOM   1260  OG  SER A  83      47.449  55.884  31.944  1.00  0.00           O0.      0
ATOM   1261  HG  SER A  83      47.420  55.097  32.493  1.00  0.00           H0.      0
ATOM   1262  C   SER A  83      46.630  58.660  34.341  1.00  0.00           C0.      0
ATOM   1263  O   SER A  83      47.206  59.725  34.099  1.00  0.00           O0.      0
ATOM   1264  N   VAL A  84      46.092  58.365  35.559  1.00  0.00           N0.      0
ATOM   1265  H   VAL A  84      45.677  57.444  35.581  1.00  0.00           H0.      0
ATOM   1266  CA  VAL A  84      46.179  59.097  36.875  1.00  0.00           C0.      0
ATOM   1267  HA  VAL A  84      46.755  59.984  36.610  1.00  0.00           H0.      0
ATOM   1268  CB  VAL A  84      44.796  59.727  37.299  1.00  0.00           C0.      0
ATOM   1269  HB  VAL A  84      44.191  58.880  37.622  1.00  0.00           H0.      0
ATOM   1270  CG1 VAL A  84      44.898  60.626  38.540  1.00  0.00           C0.      0
ATOM   1271 HG11 VAL A  84      45.171  60.126  39.470  1.00  0.00           H0.      0
ATOM   1272 HG12 VAL A  84      45.579  61.425  38.247  1.00  0.00           H0.      0
ATOM   1273 HG13 VAL A  84      43.901  61.048  38.664  1.00  0.00           H0.      0
ATOM   1274  CG2 VAL A  84      44.086  60.387  36.159  1.00  0.00           C0.      0
ATOM   1275 HG21 VAL A  84      44.711  61.044  35.555  1.00  0.00           H0.      0
ATOM   1276 HG22 VAL A  84      43.598  59.590  35.597  1.00  0.00           H0.      0
ATOM   1277 HG23 VAL A  84      43.297  60.996  36.601  1.00  0.00           H0.      0
ATOM   1278  C   VAL A  84      46.970  58.285  37.975  1.00  0.00           C0.      0
ATOM   1279  O   VAL A  84      46.837  57.065  38.116  1.00  0.00           O0.      0
ATOM   1280  N   ASP A  85      47.656  59.047  38.832  1.00  0.00           N0.      0
ATOM   1281  H   ASP A  85      47.777  60.040  38.693  1.00  0.00           H0.      0
ATOM   1282  CA  ASP A  85      48.120  58.630  40.173  1.00  0.00           C0.      0
ATOM   1283  HA  ASP A  85      47.393  58.002  40.688  1.00  0.00           H0.      0
ATOM   1284  CB  ASP A  85      49.410  57.810  40.016  1.00  0.00           C0.      0
ATOM   1285  HB2 ASP A  85      49.490  57.269  39.074  1.00  0.00           H0.      0
ATOM   1286  HB3 ASP A  85      50.295  58.446  39.999  1.00  0.00           H0.      0
ATOM   1287  CG  ASP A  85      49.560  56.824  41.154  1.00  0.00           C0.      0
ATOM   1288  OD1 ASP A  85      49.366  55.637  41.018  1.00  0.00           O0.      0
ATOM   1289  OD2 ASP A  85      49.786  57.276  42.288  1.00  0.00           O0.      0
ATOM   1290  C   ASP A  85      48.315  59.855  41.153  1.00  0.00           C0.      0
ATOM   1291  O   ASP A  85      48.339  60.894  40.585  1.00  0.00           O0.      0
ATOM   1292  N   ALA A  86      48.390  59.700  42.480  1.00  0.00           N0.      0
ATOM   1293  H   ALA A  86      48.538  58.773  42.852  1.00  0.00           H0.      0
ATOM   1294  CA  ALA A  86      48.672  60.809  43.419  1.00  0.00           C0.      0
ATOM   1295  HA  ALA A  86      48.668  61.724  42.825  1.00  0.00           H0.      0
ATOM   1296  CB  ALA A  86      47.472  61.031  44.446  1.00  0.00           C0.      0
ATOM   1297  HB1 ALA A  86      47.521  60.329  45.278  1.00  0.00           H0.      0
ATOM   1298  HB2 ALA A  86      47.505  62.061  44.802  1.00  0.00           H0.      0
ATOM   1299  HB3 ALA A  86      46.551  60.815  43.905  1.00  0.00           H0.      0
ATOM   1300  C   ALA A  86      50.055  60.740  44.043  1.00  0.00           C0.      0
ATOM   1301  O   ALA A  86      50.498  61.665  44.677  1.00  0.00           O0.      0
ATOM   1302  N   SER A  87      50.730  59.572  43.860  1.00  0.00           N0.      0
ATOM   1303  H   SER A  87      50.259  58.736  43.546  1.00  0.00           H0.      0
ATOM   1304  CA  SER A  87      52.161  59.550  44.056  1.00  0.00           C0.      0
ATOM   1305  HA  SER A  87      52.386  60.197  44.903  1.00  0.00           H0.      0
ATOM   1306  CB  SER A  87      52.694  58.150  44.244  1.00  0.00           C0.      0
ATOM   1307  HB2 SER A  87      52.224  57.693  45.115  1.00  0.00           H0.      0
ATOM   1308  HB3 SER A  87      52.307  57.615  43.377  1.00  0.00           H0.      0
ATOM   1309  OG  SER A  87      54.092  58.219  44.307  1.00  0.00           O0.      0
ATOM   1310  HG  SER A  87      54.298  58.803  45.041  1.00  0.00           H0.      0
ATOM   1311  C   SER A  87      52.772  60.271  42.855  1.00  0.00           C0.      0
ATOM   1312  O   SER A  87      52.715  59.800  41.689  1.00  0.00           O0.      0
ATOM   1313  N   ASP A  88      53.417  61.374  43.136  1.00  0.00           N0.      0
ATOM   1314  H   ASP A  88      53.433  61.644  44.109  1.00  0.00           H0.      0
ATOM   1315  CA  ASP A  88      54.282  62.011  42.186  1.00  0.00           C0.      0
ATOM   1316  HA  ASP A  88      53.714  62.087  41.259  1.00  0.00           H0.      0
ATOM   1317  CB  ASP A  88      54.611  63.464  42.655  1.00  0.00           C0.      0
ATOM   1318  HB2 ASP A  88      55.380  63.866  41.995  1.00  0.00           H0.      0
ATOM   1319  HB3 ASP A  88      53.703  64.066  42.616  1.00  0.00           H0.      0
ATOM   1320  CG  ASP A  88      55.278  63.542  44.034  1.00  0.00           C0.      0
ATOM   1321  OD1 ASP A  88      54.684  63.046  45.035  1.00  0.00           O0.      0
ATOM   1322  OD2 ASP A  88      56.423  64.070  44.073  1.00  0.00           O0.      0
ATOM   1323  C   ASP A  88      55.582  61.233  41.966  1.00  0.00           C0.      0
ATOM   1324  O   ASP A  88      55.979  61.181  40.796  1.00  0.00           O0.      0
ATOM   1325  N   LYS A  89      56.157  60.607  42.993  1.00  0.00           N0.      0
ATOM   1326  H   LYS A  89      55.783  60.805  43.910  1.00  0.00           H0.      0
ATOM   1327  CA  LYS A  89      57.319  59.777  42.848  1.00  0.00           C0.      0
ATOM   1328  HA  LYS A  89      58.174  60.263  42.376  1.00  0.00           H0.      0
ATOM   1329  CB  LYS A  89      57.694  59.195  44.261  1.00  0.00           C0.      0
ATOM   1330  HB2 LYS A  89      56.975  58.437  44.572  1.00  0.00           H0.      0
ATOM   1331  HB3 LYS A  89      58.579  58.569  44.146  1.00  0.00           H0.      0
ATOM   1332  CG  LYS A  89      58.167  60.218  45.394  1.00  0.00           C0.      0
ATOM   1333  HG2 LYS A  89      57.209  60.559  45.788  1.00  0.00           H0.      0
ATOM   1334  HG3 LYS A  89      58.806  59.674  46.090  1.00  0.00           H0.      0
ATOM   1335  CD  LYS A  89      59.058  61.402  44.870  1.00  0.00           C0.      0
ATOM   1336  HD2 LYS A  89      60.011  60.966  44.569  1.00  0.00           H0.      0
ATOM   1337  HD3 LYS A  89      58.594  61.938  44.042  1.00  0.00           H0.      0
ATOM   1338  CE  LYS A  89      59.400  62.443  45.894  1.00  0.00           C0.      0
ATOM   1339  HE2 LYS A  89      59.656  61.878  46.791  1.00  0.00           H0.      0
ATOM   1340  HE3 LYS A  89      60.315  62.947  45.584  1.00  0.00           H0.      0
ATOM   1341  NZ  LYS A  89      58.291  63.418  46.109  1.00  0.00           N0.      0
ATOM   1342  HZ1 LYS A  89      57.728  63.727  45.329  1.00  0.00           H0.      0
ATOM   1343  HZ2 LYS A  89      57.565  63.075  46.722  1.00  0.00           H0.      0
ATOM   1344  HZ3 LYS A  89      58.547  64.328  46.464  1.00  0.00           H0.      0
ATOM   1345  C   LYS A  89      57.102  58.561  41.897  1.00  0.00           C0.      0
ATOM   1346  O   LYS A  89      57.905  58.208  41.066  1.00  0.00           O0.      0
ATOM   1347  N   MET A  90      55.857  57.999  41.916  1.00  0.00           N0.      0
ATOM   1348  H   MET A  90      55.315  58.121  42.759  1.00  0.00           H0.      0
ATOM   1349  CA  MET A  90      55.502  56.931  41.013  1.00  0.00           C0.      0
ATOM   1350  HA  MET A  90      56.293  56.185  40.924  1.00  0.00           H0.      0
ATOM   1351  CB  MET A  90      54.231  56.248  41.506  1.00  0.00           C0.      0
ATOM   1352  HB2 MET A  90      53.363  56.900  41.606  1.00  0.00           H0.      0
ATOM   1353  HB3 MET A  90      53.929  55.507  40.766  1.00  0.00           H0.      0
ATOM   1354  CG  MET A  90      54.326  55.406  42.737  1.00  0.00           C0.      0
ATOM   1355  HG2 MET A  90      54.759  55.928  43.590  1.00  0.00           H0.      0
ATOM   1356  HG3 MET A  90      53.284  55.227  43.003  1.00  0.00           H0.      0
ATOM   1357  SD  MET A  90      55.030  53.713  42.494  1.00  0.00           S0.      0
ATOM   1358  CE  MET A  90      53.594  52.597  42.539  1.00  0.00           C0.      0
ATOM   1359  HE1 MET A  90      53.961  51.571  42.555  1.00  0.00           H0.      0
ATOM   1360  HE2 MET A  90      52.950  52.857  43.379  1.00  0.00           H0.      0
ATOM   1361  HE3 MET A  90      52.987  52.830  41.663  1.00  0.00           H0.      0
ATOM   1362  C   MET A  90      55.201  57.480  39.639  1.00  0.00           C0.      0
ATOM   1363  O   MET A  90      55.785  57.076  38.648  1.00  0.00           O0.      0
ATOM   1364  N   LEU A  91      54.306  58.454  39.494  1.00  0.00           N0.      0
ATOM   1365  H   LEU A  91      53.970  58.864  40.353  1.00  0.00           H0.      0
ATOM   1366  CA  LEU A  91      53.955  59.034  38.197  1.00  0.00           C0.      0
ATOM   1367  HA  LEU A  91      53.545  58.321  37.481  1.00  0.00           H0.      0
ATOM   1368  CB  LEU A  91      52.781  60.055  38.495  1.00  0.00           C0.      0
ATOM   1369  HB2 LEU A  91      52.092  59.567  39.185  1.00  0.00           H0.      0
ATOM   1370  HB3 LEU A  91      53.253  60.932  38.937  1.00  0.00           H0.      0
ATOM   1371  CG  LEU A  91      51.896  60.475  37.269  1.00  0.00           C0.      0
ATOM   1372  HG  LEU A  91      52.368  61.190  36.596  1.00  0.00           H0.      0
ATOM   1373  CD1 LEU A  91      51.300  59.311  36.500  1.00  0.00           C0.      0
ATOM   1374 HD11 LEU A  91      52.063  58.896  35.842  1.00  0.00           H0.      0
ATOM   1375 HD12 LEU A  91      50.933  58.553  37.192  1.00  0.00           H0.      0
ATOM   1376 HD13 LEU A  91      50.480  59.584  35.835  1.00  0.00           H0.      0
ATOM   1377  CD2 LEU A  91      50.724  61.329  37.818  1.00  0.00           C0.      0
ATOM   1378 HD21 LEU A  91      51.173  62.068  38.481  1.00  0.00           H0.      0
ATOM   1379 HD22 LEU A  91      50.164  61.761  36.988  1.00  0.00           H0.      0
ATOM   1380 HD23 LEU A  91      50.108  60.713  38.474  1.00  0.00           H0.      0
ATOM   1381  C   LEU A  91      55.111  59.666  37.399  1.00  0.00           C0.      0
ATOM   1382  O   LEU A  91      54.980  59.818  36.186  1.00  0.00           O0.      0
ATOM   1383  N   LYS A  92      56.225  59.981  38.060  1.00  0.00           N0.      0
ATOM   1384  H   LYS A  92      56.376  59.830  39.047  1.00  0.00           H0.      0
ATOM   1385  CA  LYS A  92      57.438  60.455  37.453  1.00  0.00           C0.      0
ATOM   1386  HA  LYS A  92      57.251  61.403  36.948  1.00  0.00           H0.      0
ATOM   1387  CB  LYS A  92      58.537  60.633  38.511  1.00  0.00           C0.      0
ATOM   1388  HB2 LYS A  92      58.203  61.245  39.349  1.00  0.00           H0.      0
ATOM   1389  HB3 LYS A  92      58.764  59.662  38.951  1.00  0.00           H0.      0
ATOM   1390  CG  LYS A  92      59.893  61.111  38.007  1.00  0.00           C0.      0
ATOM   1391  HG2 LYS A  92      60.631  61.142  38.809  1.00  0.00           H0.      0
ATOM   1392  HG3 LYS A  92      60.227  60.348  37.304  1.00  0.00           H0.      0
ATOM   1393  CD  LYS A  92      59.745  62.425  37.332  1.00  0.00           C0.      0
ATOM   1394  HD2 LYS A  92      60.637  62.584  36.724  1.00  0.00           H0.      0
ATOM   1395  HD3 LYS A  92      58.824  62.480  36.752  1.00  0.00           H0.      0
ATOM   1396  CE  LYS A  92      59.517  63.587  38.348  1.00  0.00           C0.      0
ATOM   1397  HE2 LYS A  92      58.456  63.576  38.597  1.00  0.00           H0.      0
ATOM   1398  HE3 LYS A  92      60.112  63.349  39.229  1.00  0.00           H0.      0
ATOM   1399  NZ  LYS A  92      59.796  64.907  37.741  1.00  0.00           N0.      0
ATOM   1400  HZ1 LYS A  92      59.118  65.170  37.040  1.00  0.00           H0.      0
ATOM   1401  HZ2 LYS A  92      59.791  65.664  38.409  1.00  0.00           H0.      0
ATOM   1402  HZ3 LYS A  92      60.731  64.970  37.364  1.00  0.00           H0.      0
ATOM   1403  C   LYS A  92      57.934  59.470  36.402  1.00  0.00           C0.      0
ATOM   1404  O   LYS A  92      58.479  59.879  35.374  1.00  0.00           O0.      0
ATOM   1405  N   TYR A  93      57.812  58.177  36.662  1.00  0.00           N0.      0
ATOM   1406  H   TYR A  93      57.330  57.904  37.506  1.00  0.00           H0.      0
ATOM   1407  CA  TYR A  93      58.286  57.074  35.838  1.00  0.00           C0.      0
ATOM   1408  HA  TYR A  93      59.319  57.284  35.561  1.00  0.00           H0.      0
ATOM   1409  CB  TYR A  93      58.486  55.819  36.726  1.00  0.00           C0.      0
ATOM   1410  HB2 TYR A  93      57.533  55.752  37.251  1.00  0.00           H0.      0
ATOM   1411  HB3 TYR A  93      58.456  54.960  36.057  1.00  0.00           H0.      0
ATOM   1412  CG  TYR A  93      59.693  55.883  37.625  1.00  0.00           C0.      0
ATOM   1413  CD1 TYR A  93      60.985  55.529  37.175  1.00  0.00           C0.      0
ATOM   1414  HD1 TYR A  93      61.088  55.004  36.237  1.00  0.00           H0.      0
ATOM   1415  CE1 TYR A  93      62.081  55.634  38.033  1.00  0.00           C0.      0
ATOM   1416  HE1 TYR A  93      63.065  55.288  37.755  1.00  0.00           H0.      0
ATOM   1417  CZ  TYR A  93      61.822  55.920  39.373  1.00  0.00           C0.      0
ATOM   1418  OH  TYR A  93      62.856  55.777  40.199  1.00  0.00           O0.      0
ATOM   1419  HH  TYR A  93      62.587  55.920  41.109  1.00  0.00           H0.      0
ATOM   1420  CE2 TYR A  93      60.589  56.337  39.824  1.00  0.00           C0.      0
ATOM   1421  HE2 TYR A  93      60.466  56.649  40.850  1.00  0.00           H0.      0
ATOM   1422  CD2 TYR A  93      59.509  56.340  38.924  1.00  0.00           C0.      0
ATOM   1423  HD2 TYR A  93      58.514  56.540  39.294  1.00  0.00           H0.      0
ATOM   1424  C   TYR A  93      57.425  56.853  34.567  1.00  0.00           C0.      0
ATOM   1425  O   TYR A  93      57.939  56.895  33.421  1.00  0.00           O0.      0
ATOM   1426  N   ALA A  94      56.153  56.923  34.691  1.00  0.00           N0.      0
ATOM   1427  H   ALA A  94      55.830  57.029  35.642  1.00  0.00           H0.      0
ATOM   1428  CA  ALA A  94      55.228  57.140  33.605  1.00  0.00           C0.      0
ATOM   1429  HA  ALA A  94      55.405  56.382  32.842  1.00  0.00           H0.      0
ATOM   1430  CB  ALA A  94      53.774  57.179  34.094  1.00  0.00           C0.      0
ATOM   1431  HB1 ALA A  94      53.136  57.106  33.213  1.00  0.00           H0.      0
ATOM   1432  HB2 ALA A  94      53.518  56.357  34.763  1.00  0.00           H0.      0
ATOM   1433  HB3 ALA A  94      53.562  58.150  34.541  1.00  0.00           H0.      0
ATOM   1434  C   ALA A  94      55.471  58.363  32.745  1.00  0.00           C0.      0
ATOM   1435  O   ALA A  94      55.467  58.210  31.519  1.00  0.00           O0.      0
ATOM   1436  N   LEU A  95      55.697  59.602  33.305  1.00  0.00           N0.      0
ATOM   1437  H   LEU A  95      55.488  59.795  34.275  1.00  0.00           H0.      0
ATOM   1438  CA  LEU A  95      56.062  60.716  32.471  1.00  0.00           C0.      0
ATOM   1439  HA  LEU A  95      55.262  60.767  31.733  1.00  0.00           H0.      0
ATOM   1440  CB  LEU A  95      56.093  62.047  33.274  1.00  0.00           C0.      0
ATOM   1441  HB2 LEU A  95      56.712  61.953  34.167  1.00  0.00           H0.      0
ATOM   1442  HB3 LEU A  95      56.454  62.852  32.635  1.00  0.00           H0.      0
ATOM   1443  CG  LEU A  95      54.664  62.390  33.901  1.00  0.00           C0.      0
ATOM   1444  HG  LEU A  95      54.264  61.570  34.497  1.00  0.00           H0.      0
ATOM   1445  CD1 LEU A  95      54.957  63.632  34.737  1.00  0.00           C0.      0
ATOM   1446 HD11 LEU A  95      55.502  64.377  34.157  1.00  0.00           H0.      0
ATOM   1447 HD12 LEU A  95      54.062  64.055  35.192  1.00  0.00           H0.      0
ATOM   1448 HD13 LEU A  95      55.604  63.299  35.549  1.00  0.00           H0.      0
ATOM   1449  CD2 LEU A  95      53.631  62.753  32.830  1.00  0.00           C0.      0
ATOM   1450 HD21 LEU A  95      53.348  61.864  32.265  1.00  0.00           H0.      0
ATOM   1451 HD22 LEU A  95      52.705  63.000  33.349  1.00  0.00           H0.      0
ATOM   1452 HD23 LEU A  95      53.941  63.507  32.107  1.00  0.00           H0.      0
ATOM   1453  C   LEU A  95      57.339  60.505  31.700  1.00  0.00           C0.      0
ATOM   1454  O   LEU A  95      57.406  60.875  30.541  1.00  0.00           O0.      0
ATOM   1455  N   LYS A  96      58.344  59.824  32.319  1.00  0.00           N0.      0
ATOM   1456  H   LYS A  96      58.274  59.571  33.295  1.00  0.00           H0.      0
ATOM   1457  CA  LYS A  96      59.619  59.494  31.757  1.00  0.00           C0.      0
ATOM   1458  HA  LYS A  96      59.996  60.435  31.359  1.00  0.00           H0.      0
ATOM   1459  CB  LYS A  96      60.504  58.995  32.891  1.00  0.00           C0.      0
ATOM   1460  HB2 LYS A  96      60.465  59.667  33.748  1.00  0.00           H0.      0
ATOM   1461  HB3 LYS A  96      60.130  57.995  33.115  1.00  0.00           H0.      0
ATOM   1462  CG  LYS A  96      61.988  58.837  32.523  1.00  0.00           C0.      0
ATOM   1463  HG2 LYS A  96      62.438  58.356  33.392  1.00  0.00           H0.      0
ATOM   1464  HG3 LYS A  96      61.946  58.126  31.698  1.00  0.00           H0.      0
ATOM   1465  CD  LYS A  96      62.659  60.193  32.230  1.00  0.00           C0.      0
ATOM   1466  HD2 LYS A  96      62.272  60.539  31.271  1.00  0.00           H0.      0
ATOM   1467  HD3 LYS A  96      62.593  60.786  33.142  1.00  0.00           H0.      0
ATOM   1468  CE  LYS A  96      64.144  60.024  32.053  1.00  0.00           C0.      0
ATOM   1469  HE2 LYS A  96      64.576  59.684  32.995  1.00  0.00           H0.      0
ATOM   1470  HE3 LYS A  96      64.426  59.396  31.209  1.00  0.00           H0.      0
ATOM   1471  NZ  LYS A  96      64.818  61.347  31.801  1.00  0.00           N0.      0
ATOM   1472  HZ1 LYS A  96      64.332  62.170  32.128  1.00  0.00           H0.      0
ATOM   1473  HZ2 LYS A  96      65.776  61.423  32.111  1.00  0.00           H0.      0
ATOM   1474  HZ3 LYS A  96      64.872  61.529  30.809  1.00  0.00           H0.      0
ATOM   1475  C   LYS A  96      59.600  58.539  30.527  1.00  0.00           C0.      0
ATOM   1476  O   LYS A  96      60.198  58.835  29.523  1.00  0.00           O0.      0
ATOM   1477  N   GLU A  97      58.813  57.485  30.609  1.00  0.00           N0.      0
ATOM   1478  H   GLU A  97      58.280  57.350  31.456  1.00  0.00           H0.      0
ATOM   1479  CA  GLU A  97      58.628  56.491  29.528  1.00  0.00           C0.      0
ATOM   1480  HA  GLU A  97      59.522  56.357  28.919  1.00  0.00           H0.      0
ATOM   1481  CB  GLU A  97      58.145  55.159  30.248  1.00  0.00           C0.      0
ATOM   1482  HB2 GLU A  97      58.798  54.737  31.012  1.00  0.00           H0.      0
ATOM   1483  HB3 GLU A  97      57.178  55.322  30.723  1.00  0.00           H0.      0
ATOM   1484  CG  GLU A  97      57.789  53.983  29.333  1.00  0.00           C0.      0
ATOM   1485  HG2 GLU A  97      57.449  53.115  29.897  1.00  0.00           H0.      0
ATOM   1486  HG3 GLU A  97      56.995  54.289  28.651  1.00  0.00           H0.      0
ATOM   1487  CD  GLU A  97      59.072  53.655  28.550  1.00  0.00           C0.      0
ATOM   1488  OE1 GLU A  97      58.790  52.861  27.638  1.00  0.00           O0.      0
ATOM   1489  OE2 GLU A  97      60.247  54.142  28.712  1.00  0.00           O0.      0
ATOM   1490  C   GLU A  97      57.656  56.963  28.427  1.00  0.00           C0.      0
ATOM   1491  O   GLU A  97      57.798  56.600  27.294  1.00  0.00           O0.      0
ATOM   1492  N   ARG A  98      56.676  57.812  28.723  1.00  0.00           N0.      0
ATOM   1493  H   ARG A  98      56.649  58.079  29.696  1.00  0.00           H0.      0
ATOM   1494  CA  ARG A  98      55.963  58.622  27.766  1.00  0.00           C0.      0
ATOM   1495  HA  ARG A  98      55.449  58.039  27.003  1.00  0.00           H0.      0
ATOM   1496  CB  ARG A  98      54.767  59.367  28.358  1.00  0.00           C0.      0
ATOM   1497  HB2 ARG A  98      54.105  58.681  28.886  1.00  0.00           H0.      0
ATOM   1498  HB3 ARG A  98      55.082  60.099  29.102  1.00  0.00           H0.      0
ATOM   1499  CG  ARG A  98      53.841  59.957  27.257  1.00  0.00           C0.      0
ATOM   1500  HG2 ARG A  98      54.469  60.673  26.726  1.00  0.00           H0.      0
ATOM   1501  HG3 ARG A  98      53.428  59.232  26.555  1.00  0.00           H0.      0
ATOM   1502  CD  ARG A  98      52.636  60.663  27.758  1.00  0.00           C0.      0
ATOM   1503  HD2 ARG A  98      51.946  60.823  26.929  1.00  0.00           H0.      0
ATOM   1504  HD3 ARG A  98      52.167  59.983  28.470  1.00  0.00           H0.      0
ATOM   1505  NE  ARG A  98      53.008  61.917  28.465  1.00  0.00           N0.      0
ATOM   1506  HE  ARG A  98      53.930  62.033  28.860  1.00  0.00           H0.      0
ATOM   1507  CZ  ARG A  98      52.105  62.823  28.870  1.00  0.00           C0.      0
ATOM   1508  NH1 ARG A  98      50.834  62.779  28.542  1.00  0.00           N0.      0
ATOM   1509 HH11 ARG A  98      50.401  62.006  28.057  1.00  0.00           H0.      0
ATOM   1510 HH12 ARG A  98      50.288  63.614  28.701  1.00  0.00           H0.      0
ATOM   1511  NH2 ARG A  98      52.355  63.933  29.488  1.00  0.00           N0.      0
ATOM   1512 HH21 ARG A  98      53.300  64.098  29.806  1.00  0.00           H0.      0
ATOM   1513 HH22 ARG A  98      51.555  64.497  29.735  1.00  0.00           H0.      0
ATOM   1514  C   ARG A  98      56.809  59.572  26.940  1.00  0.00           C0.      0
ATOM   1515  O   ARG A  98      56.728  59.545  25.723  1.00  0.00           O0.      0
ATOM   1516  N   TRP A  99      57.629  60.361  27.640  1.00  0.00           N0.      0
ATOM   1517  H   TRP A  99      57.587  60.212  28.638  1.00  0.00           H0.      0
ATOM   1518  CA  TRP A  99      58.631  61.264  27.058  1.00  0.00           C0.      0
ATOM   1519  HA  TRP A  99      58.065  62.114  26.674  1.00  0.00           H0.      0
ATOM   1520  CB  TRP A  99      59.476  61.935  28.220  1.00  0.00           C0.      0
ATOM   1521  HB2 TRP A  99      58.710  62.408  28.836  1.00  0.00           H0.      0
ATOM   1522  HB3 TRP A  99      59.785  61.099  28.848  1.00  0.00           H0.      0
ATOM   1523  CG  TRP A  99      60.541  62.906  27.828  1.00  0.00           C0.      0
ATOM   1524  CD1 TRP A  99      61.793  62.638  27.445  1.00  0.00           C0.      0
ATOM   1525  HD1 TRP A  99      62.310  61.691  27.492  1.00  0.00           H0.      0
ATOM   1526  NE1 TRP A  99      62.409  63.868  27.104  1.00  0.00           N0.      0
ATOM   1527  HE1 TRP A  99      63.309  64.015  26.670  1.00  0.00           H0.      0
ATOM   1528  CE2 TRP A  99      61.474  64.900  27.110  1.00  0.00           C0.      0
ATOM   1529  CZ2 TRP A  99      61.496  66.270  26.708  1.00  0.00           C0.      0
ATOM   1530  HZ2 TRP A  99      62.405  66.646  26.263  1.00  0.00           H0.      0
ATOM   1531  CH2 TRP A  99      60.371  67.013  26.701  1.00  0.00           C0.      0
ATOM   1532  HH2 TRP A  99      60.429  67.929  26.130  1.00  0.00           H0.      0
ATOM   1533  CZ3 TRP A  99      59.144  66.451  27.087  1.00  0.00           C0.      0
ATOM   1534  HZ3 TRP A  99      58.266  67.080  27.081  1.00  0.00           H0.      0
ATOM   1535  CE3 TRP A  99      59.051  65.109  27.518  1.00  0.00           C0.      0
ATOM   1536  HE3 TRP A  99      58.130  64.628  27.812  1.00  0.00           H0.      0
ATOM   1537  CD2 TRP A  99      60.236  64.317  27.550  1.00  0.00           C0.      0
ATOM   1538  C   TRP A  99      59.589  60.641  26.129  1.00  0.00           C0.      0
ATOM   1539  O   TRP A  99      59.907  61.075  24.996  1.00  0.00           O0.      0
ATOM   1540  N   ASN A 100      60.272  59.475  26.545  1.00  0.00           N0.      0
ATOM   1541  H   ASN A 100      60.186  59.131  27.491  1.00  0.00           H0.      0
ATOM   1542  CA  ASN A 100      61.334  58.794  25.840  1.00  0.00           C0.      0
ATOM   1543  HA  ASN A 100      61.988  59.638  25.618  1.00  0.00           H0.      0
ATOM   1544  CB  ASN A 100      61.840  57.769  26.820  1.00  0.00           C0.      0
ATOM   1545  HB2 ASN A 100      60.944  57.324  27.252  1.00  0.00           H0.      0
ATOM   1546  HB3 ASN A 100      62.534  57.084  26.334  1.00  0.00           H0.      0
ATOM   1547  CG  ASN A 100      62.743  58.230  27.969  1.00  0.00           C0.      0
ATOM   1548  OD1 ASN A 100      63.066  59.386  28.162  1.00  0.00           O0.      0
ATOM   1549  ND2 ASN A 100      63.278  57.291  28.702  1.00  0.00           N0.      0
ATOM   1550 HD21 ASN A 100      63.903  57.602  29.432  1.00  0.00           H0.      0
ATOM   1551 HD22 ASN A 100      63.368  56.342  28.369  1.00  0.00           H0.      0
ATOM   1552  C   ASN A 100      60.852  58.162  24.440  1.00  0.00           C0.      0
ATOM   1553  O   ASN A 100      61.707  57.777  23.685  1.00  0.00           O0.      0
ATOM   1554  N   ARG A 101      59.571  58.076  24.164  1.00  0.00           N0.      0
ATOM   1555  H   ARG A 101      58.873  58.210  24.882  1.00  0.00           H0.      0
ATOM   1556  CA  ARG A 101      58.980  57.656  22.843  1.00  0.00           C0.      0
ATOM   1557  HA  ARG A 101      59.686  57.901  22.049  1.00  0.00           H0.      0
ATOM   1558  CB  ARG A 101      58.695  56.142  22.816  1.00  0.00           C0.      0
ATOM   1559  HB2 ARG A 101      58.149  55.806  21.935  1.00  0.00           H0.      0
ATOM   1560  HB3 ARG A 101      59.538  55.469  22.658  1.00  0.00           H0.      0
ATOM   1561  CG  ARG A 101      57.896  55.555  23.936  1.00  0.00           C0.      0
ATOM   1562  HG2 ARG A 101      58.297  55.756  24.929  1.00  0.00           H0.      0
ATOM   1563  HG3 ARG A 101      56.864  55.904  23.965  1.00  0.00           H0.      0
ATOM   1564  CD  ARG A 101      57.948  54.044  23.860  1.00  0.00           C0.      0
ATOM   1565  HD2 ARG A 101      58.914  53.552  23.975  1.00  0.00           H0.      0
ATOM   1566  HD3 ARG A 101      57.229  53.746  24.623  1.00  0.00           H0.      0
ATOM   1567  NE  ARG A 101      57.367  53.380  22.605  1.00  0.00           N0.      0
ATOM   1568  HE  ARG A 101      57.385  53.953  21.773  1.00  0.00           H0.      0
ATOM   1569  CZ  ARG A 101      56.728  52.286  22.484  1.00  0.00           C0.      0
ATOM   1570  NH1 ARG A 101      56.688  51.341  23.365  1.00  0.00           N0.      0
ATOM   1571 HH11 ARG A 101      56.949  51.623  24.299  1.00  0.00           H0.      0
ATOM   1572 HH12 ARG A 101      56.094  50.543  23.192  1.00  0.00           H0.      0
ATOM   1573  NH2 ARG A 101      56.167  52.042  21.335  1.00  0.00           N0.      0
ATOM   1574 HH21 ARG A 101      56.095  52.796  20.667  1.00  0.00           H0.      0
ATOM   1575 HH22 ARG A 101      55.820  51.105  21.188  1.00  0.00           H0.      0
ATOM   1576  C   ARG A 101      57.806  58.637  22.515  1.00  0.00           C0.      0
ATOM   1577  O   ARG A 101      56.917  58.313  21.726  1.00  0.00           O0.      0
ATOM   1578  N   ARG A 102      57.875  59.918  22.945  1.00  0.00           N0.      0
ATOM   1579  H   ARG A 102      58.709  60.144  23.468  1.00  0.00           H0.      0
ATOM   1580  CA  ARG A 102      56.865  60.884  22.653  1.00  0.00           C0.      0
ATOM   1581  HA  ARG A 102      55.912  60.427  22.920  1.00  0.00           H0.      0
ATOM   1582  CB  ARG A 102      56.996  62.126  23.499  1.00  0.00           C0.      0
ATOM   1583  HB2 ARG A 102      56.115  62.761  23.406  1.00  0.00           H0.      0
ATOM   1584  HB3 ARG A 102      57.055  61.790  24.534  1.00  0.00           H0.      0
ATOM   1585  CG  ARG A 102      58.141  63.093  23.165  1.00  0.00           C0.      0
ATOM   1586  HG2 ARG A 102      59.021  62.494  22.931  1.00  0.00           H0.      0
ATOM   1587  HG3 ARG A 102      57.861  63.594  22.239  1.00  0.00           H0.      0
ATOM   1588  CD  ARG A 102      58.511  64.016  24.324  1.00  0.00           C0.      0
ATOM   1589  HD2 ARG A 102      57.580  64.547  24.523  1.00  0.00           H0.      0
ATOM   1590  HD3 ARG A 102      58.676  63.369  25.185  1.00  0.00           H0.      0
ATOM   1591  NE  ARG A 102      59.663  64.828  24.130  1.00  0.00           N0.      0
ATOM   1592  HE  ARG A 102      59.444  65.813  24.096  1.00  0.00           H0.      0
ATOM   1593  CZ  ARG A 102      60.932  64.498  23.841  1.00  0.00           C0.      0
ATOM   1594  NH1 ARG A 102      61.443  63.316  24.036  1.00  0.00           N0.      0
ATOM   1595 HH11 ARG A 102      60.824  62.581  24.346  1.00  0.00           H0.      0
ATOM   1596 HH12 ARG A 102      62.368  63.109  23.686  1.00  0.00           H0.      0
ATOM   1597  NH2 ARG A 102      61.748  65.439  23.460  1.00  0.00           N0.      0
ATOM   1598 HH21 ARG A 102      61.381  66.357  23.254  1.00  0.00           H0.      0
ATOM   1599 HH22 ARG A 102      62.704  65.160  23.292  1.00  0.00           H0.      0
ATOM   1600  C   ARG A 102      56.715  61.278  21.190  1.00  0.00           C0.      0
ATOM   1601  O   ARG A 102      55.766  62.031  20.821  1.00  0.00           O0.      0
ATOM   1602  N   LYS A 103      57.609  60.852  20.275  1.00  0.00           N0.      0
ATOM   1603  H   LYS A 103      58.337  60.229  20.594  1.00  0.00           H0.      0
ATOM   1604  CA  LYS A 103      57.431  61.089  18.831  1.00  0.00           C0.      0
ATOM   1605  HA  LYS A 103      56.993  62.076  18.686  1.00  0.00           H0.      0
ATOM   1606  CB  LYS A 103      58.805  60.963  18.140  1.00  0.00           C0.      0
ATOM   1607  HB2 LYS A 103      58.829  61.515  17.200  1.00  0.00           H0.      0
ATOM   1608  HB3 LYS A 103      59.618  61.409  18.712  1.00  0.00           H0.      0
ATOM   1609  CG  LYS A 103      59.150  59.496  17.781  1.00  0.00           C0.      0
ATOM   1610  HG2 LYS A 103      58.953  58.878  18.657  1.00  0.00           H0.      0
ATOM   1611  HG3 LYS A 103      58.554  59.198  16.919  1.00  0.00           H0.      0
ATOM   1612  CD  LYS A 103      60.617  59.396  17.559  1.00  0.00           C0.      0
ATOM   1613  HD2 LYS A 103      60.976  60.194  16.910  1.00  0.00           H0.      0
ATOM   1614  HD3 LYS A 103      61.130  59.413  18.521  1.00  0.00           H0.      0
ATOM   1615  CE  LYS A 103      61.144  58.064  16.914  1.00  0.00           C0.      0
ATOM   1616  HE2 LYS A 103      61.276  57.314  17.695  1.00  0.00           H0.      0
ATOM   1617  HE3 LYS A 103      60.473  57.754  16.113  1.00  0.00           H0.      0
ATOM   1618  NZ  LYS A 103      62.448  58.261  16.288  1.00  0.00           N0.      0
ATOM   1619  HZ1 LYS A 103      63.076  58.816  16.852  1.00  0.00           H0.      0
ATOM   1620  HZ2 LYS A 103      62.880  57.361  16.139  1.00  0.00           H0.      0
ATOM   1621  HZ3 LYS A 103      62.397  58.796  15.432  1.00  0.00           H0.      0
ATOM   1622  C   LYS A 103      56.360  60.231  18.179  1.00  0.00           C0.      0
ATOM   1623  O   LYS A 103      55.886  60.635  17.107  1.00  0.00           O0.      0
ATOM   1624  N   GLU A 104      55.929  59.142  18.832  1.00  0.00           N0.      0
ATOM   1625  H   GLU A 104      56.376  58.948  19.717  1.00  0.00           H0.      0
ATOM   1626  CA  GLU A 104      55.047  58.214  18.335  1.00  0.00           C0.      0
ATOM   1627  HA  GLU A 104      55.185  58.101  17.259  1.00  0.00           H0.      0
ATOM   1628  CB  GLU A 104      55.354  56.809  18.955  1.00  0.00           C0.      0
ATOM   1629  HB2 GLU A 104      55.031  56.806  19.996  1.00  0.00           H0.      0
ATOM   1630  HB3 GLU A 104      54.685  56.033  18.583  1.00  0.00           H0.      0
ATOM   1631  CG  GLU A 104      56.765  56.253  18.823  1.00  0.00           C0.      0
ATOM   1632  HG2 GLU A 104      57.139  56.124  17.808  1.00  0.00           H0.      0
ATOM   1633  HG3 GLU A 104      57.415  56.901  19.411  1.00  0.00           H0.      0
ATOM   1634  CD  GLU A 104      56.750  54.832  19.428  1.00  0.00           C0.      0
ATOM   1635  OE1 GLU A 104      57.808  54.407  19.970  1.00  0.00           O0.      0
ATOM   1636  OE2 GLU A 104      55.809  54.043  19.330  1.00  0.00           O0.      0
ATOM   1637  C   GLU A 104      53.588  58.537  18.602  1.00  0.00           C0.      0
ATOM   1638  O   GLU A 104      53.254  58.770  19.780  1.00  0.00           O0.      0
ATOM   1639  N   PRO A 105      52.669  58.592  17.608  1.00  0.00           N0.      0
ATOM   1640  CD  PRO A 105      52.903  58.451  16.139  1.00  0.00           C0.      0
ATOM   1641  HD2 PRO A 105      52.974  57.396  15.874  1.00  0.00           H0.      0
ATOM   1642  HD3 PRO A 105      53.777  59.008  15.799  1.00  0.00           H0.      0
ATOM   1643  CG  PRO A 105      51.697  59.013  15.398  1.00  0.00           C0.      0
ATOM   1644  HG2 PRO A 105      51.533  58.533  14.433  1.00  0.00           H0.      0
ATOM   1645  HG3 PRO A 105      51.925  60.073  15.288  1.00  0.00           H0.      0
ATOM   1646  CB  PRO A 105      50.502  58.813  16.420  1.00  0.00           C0.      0
ATOM   1647  HB2 PRO A 105      50.159  57.778  16.405  1.00  0.00           H0.      0
ATOM   1648  HB3 PRO A 105      49.684  59.518  16.270  1.00  0.00           H0.      0
ATOM   1649  CA  PRO A 105      51.259  59.118  17.793  1.00  0.00           C0.      0
ATOM   1650  HA  PRO A 105      51.293  60.198  17.935  1.00  0.00           H0.      0
ATOM   1651  C   PRO A 105      50.405  58.602  18.959  1.00  0.00           C0.      0
ATOM   1652  O   PRO A 105      49.782  59.311  19.653  1.00  0.00           O0.      0
ATOM   1653  N   ALA A 106      50.496  57.271  19.097  1.00  0.00           N0.      0
ATOM   1654  H   ALA A 106      51.013  56.720  18.427  1.00  0.00           H0.      0
ATOM   1655  CA  ALA A 106      49.905  56.580  20.255  1.00  0.00           C0.      0
ATOM   1656  HA  ALA A 106      48.839  56.802  20.289  1.00  0.00           H0.      0
ATOM   1657  CB  ALA A 106      50.190  55.074  20.144  1.00  0.00           C0.      0
ATOM   1658  HB1 ALA A 106      51.143  54.736  20.550  1.00  0.00           H0.      0
ATOM   1659  HB2 ALA A 106      49.424  54.540  20.707  1.00  0.00           H0.      0
ATOM   1660  HB3 ALA A 106      50.135  54.779  19.096  1.00  0.00           H0.      0
ATOM   1661  C   ALA A 106      50.463  57.161  21.560  1.00  0.00           C0.      0
ATOM   1662  O   ALA A 106      49.607  57.571  22.425  1.00  0.00           O0.      0
ATOM   1663  N   PHE A 107      51.766  57.444  21.732  1.00  0.00           N0.      0
ATOM   1664  H   PHE A 107      52.355  57.271  20.930  1.00  0.00           H0.      0
ATOM   1665  CA  PHE A 107      52.466  57.907  22.980  1.00  0.00           C0.      0
ATOM   1666  HA  PHE A 107      51.851  57.507  23.786  1.00  0.00           H0.      0
ATOM   1667  CB  PHE A 107      53.931  57.332  23.007  1.00  0.00           C0.      0
ATOM   1668  HB2 PHE A 107      54.461  57.446  22.061  1.00  0.00           H0.      0
ATOM   1669  HB3 PHE A 107      54.547  57.829  23.756  1.00  0.00           H0.      0
ATOM   1670  CG  PHE A 107      53.912  55.896  23.417  1.00  0.00           C0.      0
ATOM   1671  CD1 PHE A 107      53.733  54.916  22.485  1.00  0.00           C0.      0
ATOM   1672  HD1 PHE A 107      53.602  55.128  21.434  1.00  0.00           H0.      0
ATOM   1673  CE1 PHE A 107      53.755  53.594  22.917  1.00  0.00           C0.      0
ATOM   1674  HE1 PHE A 107      53.706  52.856  22.129  1.00  0.00           H0.      0
ATOM   1675  CZ  PHE A 107      53.993  53.199  24.221  1.00  0.00           C0.      0
ATOM   1676  HZ  PHE A 107      54.076  52.190  24.595  1.00  0.00           H0.      0
ATOM   1677  CE2 PHE A 107      54.220  54.132  25.190  1.00  0.00           C0.      0
ATOM   1678  HE2 PHE A 107      54.197  53.874  26.238  1.00  0.00           H0.      0
ATOM   1679  CD2 PHE A 107      54.134  55.499  24.766  1.00  0.00           C0.      0
ATOM   1680  HD2 PHE A 107      54.181  56.261  25.531  1.00  0.00           H0.      0
ATOM   1681  C   PHE A 107      52.371  59.472  23.141  1.00  0.00           C0.      0
ATOM   1682  O   PHE A 107      52.384  60.004  24.265  1.00  0.00           O0.      0
ATOM   1683  N   ASP A 108      52.105  60.271  22.050  1.00  0.00           N0.      0
ATOM   1684  H   ASP A 108      52.295  59.831  21.161  1.00  0.00           H0.      0
ATOM   1685  CA  ASP A 108      51.823  61.735  21.931  1.00  0.00           C0.      0
ATOM   1686  HA  ASP A 108      52.537  62.316  22.514  1.00  0.00           H0.      0
ATOM   1687  CB  ASP A 108      52.036  62.234  20.480  1.00  0.00           C0.      0
ATOM   1688  HB2 ASP A 108      52.944  61.845  20.019  1.00  0.00           H0.      0
ATOM   1689  HB3 ASP A 108      51.213  61.990  19.809  1.00  0.00           H0.      0
ATOM   1690  CG  ASP A 108      52.292  63.745  20.325  1.00  0.00           C0.      0
ATOM   1691  OD1 ASP A 108      52.328  64.237  19.207  1.00  0.00           O0.      0
ATOM   1692  OD2 ASP A 108      52.343  64.461  21.363  1.00  0.00           O0.      0
ATOM   1693  C   ASP A 108      50.429  62.001  22.401  1.00  0.00           C0.      0
ATOM   1694  O   ASP A 108      50.099  63.132  22.715  1.00  0.00           O0.      0
ATOM   1695  N   LYS A 109      49.469  61.034  22.250  1.00  0.00           N0.      0
ATOM   1696  H   LYS A 109      49.797  60.137  21.921  1.00  0.00           H0.      0
ATOM   1697  CA  LYS A 109      48.036  61.166  22.504  1.00  0.00           C0.      0
ATOM   1698  HA  LYS A 109      47.859  62.238  22.595  1.00  0.00           H0.      0
ATOM   1699  CB  LYS A 109      47.279  60.698  21.274  1.00  0.00           C0.      0
ATOM   1700  HB2 LYS A 109      47.628  59.704  20.995  1.00  0.00           H0.      0
ATOM   1701  HB3 LYS A 109      46.222  60.539  21.489  1.00  0.00           H0.      0
ATOM   1702  CG  LYS A 109      47.419  61.500  20.007  1.00  0.00           C0.      0
ATOM   1703  HG2 LYS A 109      47.007  62.493  20.185  1.00  0.00           H0.      0
ATOM   1704  HG3 LYS A 109      48.456  61.589  19.683  1.00  0.00           H0.      0
ATOM   1705  CD  LYS A 109      46.731  60.874  18.798  1.00  0.00           C0.      0
ATOM   1706  HD2 LYS A 109      47.323  60.977  17.888  1.00  0.00           H0.      0
ATOM   1707  HD3 LYS A 109      46.751  59.802  18.994  1.00  0.00           H0.      0
ATOM   1708  CE  LYS A 109      45.339  61.363  18.638  1.00  0.00           C0.      0
ATOM   1709  HE2 LYS A 109      44.689  61.024  19.444  1.00  0.00           H0.      0
ATOM   1710  HE3 LYS A 109      45.331  62.444  18.784  1.00  0.00           H0.      0
ATOM   1711  NZ  LYS A 109      44.799  60.965  17.304  1.00  0.00           N0.      0
ATOM   1712  HZ1 LYS A 109      44.747  59.960  17.209  1.00  0.00           H0.      0
ATOM   1713  HZ2 LYS A 109      43.850  61.259  17.122  1.00  0.00           H0.      0
ATOM   1714  HZ3 LYS A 109      45.363  61.302  16.537  1.00  0.00           H0.      0
ATOM   1715  C   LYS A 109      47.508  60.696  23.862  1.00  0.00           C0.      0
ATOM   1716  O   LYS A 109      46.348  60.933  24.162  1.00  0.00           O0.      0
ATOM   1717  N   TRP A 110      48.358  60.009  24.551  1.00  0.00           N0.      0
ATOM   1718  H   TRP A 110      49.223  59.747  24.101  1.00  0.00           H0.      0
ATOM   1719  CA  TRP A 110      48.235  59.497  25.829  1.00  0.00           C0.      0
ATOM   1720  HA  TRP A 110      47.264  59.001  25.844  1.00  0.00           H0.      0
ATOM   1721  CB  TRP A 110      49.332  58.431  26.164  1.00  0.00           C0.      0
ATOM   1722  HB2 TRP A 110      49.156  57.552  25.544  1.00  0.00           H0.      0
ATOM   1723  HB3 TRP A 110      50.282  58.871  25.861  1.00  0.00           H0.      0
ATOM   1724  CG  TRP A 110      49.487  57.963  27.541  1.00  0.00           C0.      0
ATOM   1725  CD1 TRP A 110      48.573  58.107  28.512  1.00  0.00           C0.      0
ATOM   1726  HD1 TRP A 110      47.611  58.591  28.429  1.00  0.00           H0.      0
ATOM   1727  NE1 TRP A 110      48.942  57.383  29.620  1.00  0.00           N0.      0
ATOM   1728  HE1 TRP A 110      48.395  57.308  30.466  1.00  0.00           H0.      0
ATOM   1729  CE2 TRP A 110      50.275  56.920  29.474  1.00  0.00           C0.      0
ATOM   1730  CZ2 TRP A 110      51.186  56.343  30.352  1.00  0.00           C0.      0
ATOM   1731  HZ2 TRP A 110      50.923  56.238  31.394  1.00  0.00           H0.      0
ATOM   1732  CH2 TRP A 110      52.572  56.122  29.949  1.00  0.00           C0.      0
ATOM   1733  HH2 TRP A 110      53.345  55.824  30.642  1.00  0.00           H0.      0
ATOM   1734  CZ3 TRP A 110      52.870  56.258  28.579  1.00  0.00           C0.      0
ATOM   1735  HZ3 TRP A 110      53.798  55.970  28.108  1.00  0.00           H0.      0
ATOM   1736  CE3 TRP A 110      51.862  56.703  27.692  1.00  0.00           C0.      0
ATOM   1737  HE3 TRP A 110      52.088  56.752  26.637  1.00  0.00           H0.      0
ATOM   1738  CD2 TRP A 110      50.605  57.323  28.160  1.00  0.00           C0.      0
ATOM   1739  C   TRP A 110      48.298  60.736  26.705  1.00  0.00           C0.      0
ATOM   1740  O   TRP A 110      49.296  61.454  26.729  1.00  0.00           O0.      0
ATOM   1741  N   VAL A 111      47.235  60.912  27.493  1.00  0.00           N0.      0
ATOM   1742  H   VAL A 111      46.430  60.365  27.222  1.00  0.00           H0.      0
ATOM   1743  CA  VAL A 111      47.126  61.949  28.520  1.00  0.00           C0.      0
ATOM   1744  HA  VAL A 111      47.849  62.718  28.249  1.00  0.00           H0.      0
ATOM   1745  CB  VAL A 111      45.696  62.528  28.405  1.00  0.00           C0.      0
ATOM   1746  HB  VAL A 111      45.007  61.767  28.773  1.00  0.00           H0.      0
ATOM   1747  CG1 VAL A 111      45.644  63.640  29.425  1.00  0.00           C0.      0
ATOM   1748 HG11 VAL A 111      45.750  63.137  30.386  1.00  0.00           H0.      0
ATOM   1749 HG12 VAL A 111      46.447  64.359  29.260  1.00  0.00           H0.      0
ATOM   1750 HG13 VAL A 111      44.678  64.145  29.421  1.00  0.00           H0.      0
ATOM   1751  CG2 VAL A 111      45.269  63.104  27.063  1.00  0.00           C0.      0
ATOM   1752 HG21 VAL A 111      45.886  63.945  26.746  1.00  0.00           H0.      0
ATOM   1753 HG22 VAL A 111      45.268  62.311  26.316  1.00  0.00           H0.      0
ATOM   1754 HG23 VAL A 111      44.249  63.408  27.296  1.00  0.00           H0.      0
ATOM   1755  C   VAL A 111      47.498  61.361  29.853  1.00  0.00           C0.      0
ATOM   1756  O   VAL A 111      47.157  60.231  30.158  1.00  0.00           O0.      0
ATOM   1757  N   ILE A 112      48.285  62.044  30.679  1.00  0.00           N0.      0
ATOM   1758  H   ILE A 112      48.461  62.975  30.329  1.00  0.00           H0.      0
ATOM   1759  CA  ILE A 112      48.619  61.677  32.051  1.00  0.00           C0.      0
ATOM   1760  HA  ILE A 112      47.975  60.852  32.355  1.00  0.00           H0.      0
ATOM   1761  CB  ILE A 112      50.012  61.217  32.238  1.00  0.00           C0.      0
ATOM   1762  HB  ILE A 112      50.694  61.918  31.757  1.00  0.00           H0.      0
ATOM   1763  CG2 ILE A 112      50.448  61.152  33.713  1.00  0.00           C0.      0
ATOM   1764 HG21 ILE A 112      49.732  60.575  34.298  1.00  0.00           H0.      0
ATOM   1765 HG22 ILE A 112      51.349  60.576  33.927  1.00  0.00           H0.      0
ATOM   1766 HG23 ILE A 112      50.512  62.164  34.113  1.00  0.00           H0.      0
ATOM   1767  CG1 ILE A 112      50.316  59.963  31.435  1.00  0.00           C0.      0
ATOM   1768 HG12 ILE A 112      49.491  59.299  31.692  1.00  0.00           H0.      0
ATOM   1769 HG13 ILE A 112      50.202  60.199  30.377  1.00  0.00           H0.      0
ATOM   1770  CD1 ILE A 112      51.717  59.282  31.681  1.00  0.00           C0.      0
ATOM   1771 HD11 ILE A 112      51.917  58.728  30.764  1.00  0.00           H0.      0
ATOM   1772 HD12 ILE A 112      52.446  60.082  31.807  1.00  0.00           H0.      0
ATOM   1773 HD13 ILE A 112      51.683  58.581  32.515  1.00  0.00           H0.      0
ATOM   1774  C   ILE A 112      48.326  62.938  32.805  1.00  0.00           C0.      0
ATOM   1775  O   ILE A 112      48.765  64.062  32.355  1.00  0.00           O0.      0
ATOM   1776  N   GLU A 113      47.695  62.824  33.984  1.00  0.00           N0.      0
ATOM   1777  H   GLU A 113      47.337  61.922  34.265  1.00  0.00           H0.      0
ATOM   1778  CA  GLU A 113      47.552  63.918  34.937  1.00  0.00           C0.      0
ATOM   1779  HA  GLU A 113      48.358  64.629  34.758  1.00  0.00           H0.      0
ATOM   1780  CB  GLU A 113      46.183  64.555  34.948  1.00  0.00           C0.      0
ATOM   1781  HB2 GLU A 113      45.355  63.859  35.082  1.00  0.00           H0.      0
ATOM   1782  HB3 GLU A 113      46.054  65.278  35.752  1.00  0.00           H0.      0
ATOM   1783  CG  GLU A 113      45.798  65.293  33.636  1.00  0.00           C0.      0
ATOM   1784  HG2 GLU A 113      45.865  64.536  32.855  1.00  0.00           H0.      0
ATOM   1785  HG3 GLU A 113      44.733  65.524  33.607  1.00  0.00           H0.      0
ATOM   1786  CD  GLU A 113      46.551  66.591  33.176  1.00  0.00           C0.      0
ATOM   1787  OE1 GLU A 113      47.565  66.951  33.868  1.00  0.00           O0.      0
ATOM   1788  OE2 GLU A 113      46.092  67.312  32.291  1.00  0.00           O0.      0
ATOM   1789  C   GLU A 113      47.755  63.436  36.381  1.00  0.00           C0.      0
ATOM   1790  O   GLU A 113      47.388  62.272  36.703  1.00  0.00           O0.      0
ATOM   1791  N   GLU A 114      48.381  64.225  37.314  1.00  0.00           N0.      0
ATOM   1792  H   GLU A 114      48.572  65.200  37.134  1.00  0.00           H0.      0
ATOM   1793  CA  GLU A 114      48.426  63.914  38.746  1.00  0.00           C0.      0
ATOM   1794  HA  GLU A 114      48.429  62.851  38.987  1.00  0.00           H0.      0
ATOM   1795  CB  GLU A 114      49.709  64.638  39.314  1.00  0.00           C0.      0
ATOM   1796  HB2 GLU A 114      50.636  64.146  39.021  1.00  0.00           H0.      0
ATOM   1797  HB3 GLU A 114      49.628  65.661  38.945  1.00  0.00           H0.      0
ATOM   1798  CG  GLU A 114      49.697  64.696  40.890  1.00  0.00           C0.      0
ATOM   1799  HG2 GLU A 114      48.782  65.118  41.307  1.00  0.00           H0.      0
ATOM   1800  HG3 GLU A 114      49.873  63.690  41.271  1.00  0.00           H0.      0
ATOM   1801  CD  GLU A 114      50.920  65.554  41.314  1.00  0.00           C0.      0
ATOM   1802  OE1 GLU A 114      51.771  65.879  40.484  1.00  0.00           O0.      0
ATOM   1803  OE2 GLU A 114      51.010  65.878  42.552  1.00  0.00           O0.      0
ATOM   1804  C   GLU A 114      47.140  64.480  39.349  1.00  0.00           C0.      0
ATOM   1805  O   GLU A 114      46.802  65.646  39.244  1.00  0.00           O0.      0
ATOM   1806  N   ALA A 115      46.289  63.591  39.908  1.00  0.00           N0.      0
ATOM   1807  H   ALA A 115      46.602  62.646  40.075  1.00  0.00           H0.      0
ATOM   1808  CA  ALA A 115      45.103  64.002  40.725  1.00  0.00           C0.      0
ATOM   1809  HA  ALA A 115      45.212  64.995  41.159  1.00  0.00           H0.      0
ATOM   1810  CB  ALA A 115      43.880  64.073  39.773  1.00  0.00           C0.      0
ATOM   1811  HB1 ALA A 115      43.935  64.908  39.075  1.00  0.00           H0.      0
ATOM   1812  HB2 ALA A 115      43.784  63.137  39.223  1.00  0.00           H0.      0
ATOM   1813  HB3 ALA A 115      43.012  64.299  40.391  1.00  0.00           H0.      0
ATOM   1814  C   ALA A 115      44.816  63.030  41.905  1.00  0.00           C0.      0
ATOM   1815  O   ALA A 115      44.748  61.817  41.783  1.00  0.00           O0.      0
ATOM   1816  N   ASN A 116      44.567  63.604  43.051  1.00  0.00           N0.      0
ATOM   1817  H   ASN A 116      44.443  64.606  43.012  1.00  0.00           H0.      0
ATOM   1818  CA  ASN A 116      44.057  62.772  44.174  1.00  0.00           C0.      0
ATOM   1819  HA  ASN A 116      44.598  61.845  44.363  1.00  0.00           H0.      0
ATOM   1820  CB  ASN A 116      44.030  63.643  45.474  1.00  0.00           C0.      0
ATOM   1821  HB2 ASN A 116      44.982  64.174  45.487  1.00  0.00           H0.      0
ATOM   1822  HB3 ASN A 116      43.175  64.312  45.568  1.00  0.00           H0.      0
ATOM   1823  CG  ASN A 116      43.976  62.723  46.644  1.00  0.00           C0.      0
ATOM   1824  OD1 ASN A 116      43.085  61.875  46.843  1.00  0.00           O0.      0
ATOM   1825  ND2 ASN A 116      44.867  62.814  47.578  1.00  0.00           N0.      0
ATOM   1826 HD21 ASN A 116      44.827  62.242  48.409  1.00  0.00           H0.      0
ATOM   1827 HD22 ASN A 116      45.665  63.431  47.531  1.00  0.00           H0.      0
ATOM   1828  C   ASN A 116      42.628  62.177  43.828  1.00  0.00           C0.      0
ATOM   1829  O   ASN A 116      41.724  62.953  43.533  1.00  0.00           O0.      0
ATOM   1830  N   TRP A 117      42.352  60.908  44.193  1.00  0.00           N0.      0
ATOM   1831  H   TRP A 117      43.104  60.285  44.452  1.00  0.00           H0.      0
ATOM   1832  CA  TRP A 117      41.017  60.315  44.158  1.00  0.00           C0.      0
ATOM   1833  HA  TRP A 117      40.737  60.234  43.107  1.00  0.00           H0.      0
ATOM   1834  CB  TRP A 117      41.101  58.870  44.728  1.00  0.00           C0.      0
ATOM   1835  HB2 TRP A 117      41.625  58.961  45.679  1.00  0.00           H0.      0
ATOM   1836  HB3 TRP A 117      40.052  58.636  44.905  1.00  0.00           H0.      0
ATOM   1837  CG  TRP A 117      41.707  57.751  43.942  1.00  0.00           C0.      0
ATOM   1838  CD1 TRP A 117      42.453  57.842  42.832  1.00  0.00           C0.      0
ATOM   1839  HD1 TRP A 117      42.778  58.763  42.370  1.00  0.00           H0.      0
ATOM   1840  NE1 TRP A 117      42.826  56.623  42.387  1.00  0.00           N0.      0
ATOM   1841  HE1 TRP A 117      43.325  56.456  41.526  1.00  0.00           H0.      0
ATOM   1842  CE2 TRP A 117      42.587  55.661  43.339  1.00  0.00           C0.      0
ATOM   1843  CZ2 TRP A 117      42.739  54.276  43.361  1.00  0.00           C0.      0
ATOM   1844  HZ2 TRP A 117      43.142  53.682  42.554  1.00  0.00           H0.      0
ATOM   1845  CH2 TRP A 117      42.166  53.524  44.405  1.00  0.00           C0.      0
ATOM   1846  HH2 TRP A 117      42.276  52.457  44.277  1.00  0.00           H0.      0
ATOM   1847  CZ3 TRP A 117      41.372  54.114  45.371  1.00  0.00           C0.      0
ATOM   1848  HZ3 TRP A 117      40.957  53.579  46.213  1.00  0.00           H0.      0
ATOM   1849  CE3 TRP A 117      41.257  55.525  45.312  1.00  0.00           C0.      0
ATOM   1850  HE3 TRP A 117      40.763  55.997  46.149  1.00  0.00           H0.      0
ATOM   1851  CD2 TRP A 117      41.789  56.329  44.339  1.00  0.00           C0.      0
ATOM   1852  C   TRP A 117      40.005  61.249  44.795  1.00  0.00           C0.      0
ATOM   1853  O   TRP A 117      38.933  61.562  44.211  1.00  0.00           O0.      0
ATOM   1854  N   LEU A 118      40.271  61.800  45.973  1.00  0.00           N0.      0
ATOM   1855  H   LEU A 118      41.177  61.612  46.378  1.00  0.00           H0.      0
ATOM   1856  CA  LEU A 118      39.372  62.561  46.812  1.00  0.00           C0.      0
ATOM   1857  HA  LEU A 118      38.424  62.029  46.882  1.00  0.00           H0.      0
ATOM   1858  CB  LEU A 118      39.906  62.730  48.268  1.00  0.00           C0.      0
ATOM   1859  HB2 LEU A 118      40.781  63.379  48.286  1.00  0.00           H0.      0
ATOM   1860  HB3 LEU A 118      39.140  63.202  48.884  1.00  0.00           H0.      0
ATOM   1861  CG  LEU A 118      40.161  61.420  48.898  1.00  0.00           C0.      0
ATOM   1862  HG  LEU A 118      40.884  60.909  48.262  1.00  0.00           H0.      0
ATOM   1863  CD1 LEU A 118      40.802  61.524  50.335  1.00  0.00           C0.      0
ATOM   1864 HD11 LEU A 118      41.760  62.045  50.347  1.00  0.00           H0.      0
ATOM   1865 HD12 LEU A 118      40.182  62.130  50.996  1.00  0.00           H0.      0
ATOM   1866 HD13 LEU A 118      40.918  60.535  50.779  1.00  0.00           H0.      0
ATOM   1867  CD2 LEU A 118      38.982  60.491  49.129  1.00  0.00           C0.      0
ATOM   1868 HD21 LEU A 118      38.306  61.046  49.779  1.00  0.00           H0.      0
ATOM   1869 HD22 LEU A 118      38.443  60.391  48.187  1.00  0.00           H0.      0
ATOM   1870 HD23 LEU A 118      39.172  59.547  49.641  1.00  0.00           H0.      0
ATOM   1871  C   LEU A 118      39.089  63.916  46.208  1.00  0.00           C0.      0
ATOM   1872  O   LEU A 118      38.046  64.530  46.556  1.00  0.00           O0.      0
ATOM   1873  N   THR A 119      39.927  64.467  45.240  1.00  0.00           N0.      0
ATOM   1874  H   THR A 119      40.764  63.937  45.042  1.00  0.00           H0.      0
ATOM   1875  CA  THR A 119      39.560  65.633  44.356  1.00  0.00           C0.      0
ATOM   1876  HA  THR A 119      38.699  66.117  44.816  1.00  0.00           H0.      0
ATOM   1877  CB  THR A 119      40.660  66.724  44.482  1.00  0.00           C0.      0
ATOM   1878  HB  THR A 119      40.390  67.484  43.748  1.00  0.00           H0.      0
ATOM   1879  CG2 THR A 119      40.829  67.341  45.863  1.00  0.00           C0.      0
ATOM   1880 HG21 THR A 119      41.251  68.345  45.852  1.00  0.00           H0.      0
ATOM   1881 HG22 THR A 119      39.859  67.465  46.345  1.00  0.00           H0.      0
ATOM   1882 HG23 THR A 119      41.410  66.698  46.524  1.00  0.00           H0.      0
ATOM   1883  OG1 THR A 119      42.004  66.311  44.215  1.00  0.00           O0.      0
ATOM   1884  HG1 THR A 119      42.165  66.473  43.282  1.00  0.00           H0.      0
ATOM   1885  C   THR A 119      39.298  65.330  42.903  1.00  0.00           C0.      0
ATOM   1886  O   THR A 119      38.980  66.170  42.075  1.00  0.00           O0.      0
ATOM   1887  N   LEU A 120      39.215  64.013  42.511  1.00  0.00           N0.      0
ATOM   1888  H   LEU A 120      39.627  63.393  43.194  1.00  0.00           H0.      0
ATOM   1889  CA  LEU A 120      39.169  63.577  41.096  1.00  0.00           C0.      0
ATOM   1890  HA  LEU A 120      40.062  64.043  40.678  1.00  0.00           H0.      0
ATOM   1891  CB  LEU A 120      39.231  62.038  41.058  1.00  0.00           C0.      0
ATOM   1892  HB2 LEU A 120      40.081  61.891  41.724  1.00  0.00           H0.      0
ATOM   1893  HB3 LEU A 120      38.381  61.567  41.552  1.00  0.00           H0.      0
ATOM   1894  CG  LEU A 120      39.584  61.277  39.740  1.00  0.00           C0.      0
ATOM   1895  HG  LEU A 120      39.040  61.710  38.900  1.00  0.00           H0.      0
ATOM   1896  CD1 LEU A 120      41.097  61.454  39.433  1.00  0.00           C0.      0
ATOM   1897 HD11 LEU A 120      41.741  60.979  40.172  1.00  0.00           H0.      0
ATOM   1898 HD12 LEU A 120      41.276  60.950  38.483  1.00  0.00           H0.      0
ATOM   1899 HD13 LEU A 120      41.219  62.536  39.390  1.00  0.00           H0.      0
ATOM   1900  CD2 LEU A 120      39.320  59.789  39.734  1.00  0.00           C0.      0
ATOM   1901 HD21 LEU A 120      39.993  59.319  40.452  1.00  0.00           H0.      0
ATOM   1902 HD22 LEU A 120      38.256  59.703  39.953  1.00  0.00           H0.      0
ATOM   1903 HD23 LEU A 120      39.637  59.298  38.814  1.00  0.00           H0.      0
ATOM   1904  C   LEU A 120      37.991  64.092  40.270  1.00  0.00           C0.      0
ATOM   1905  O   LEU A 120      38.145  64.164  39.051  1.00  0.00           O0.      0
ATOM   1906  N   ASP A 121      36.873  64.500  40.918  1.00  0.00           N0.      0
ATOM   1907  H   ASP A 121      36.849  64.346  41.915  1.00  0.00           H0.      0
ATOM   1908  CA  ASP A 121      35.669  65.055  40.191  1.00  0.00           C0.      0
ATOM   1909  HA  ASP A 121      35.503  64.356  39.371  1.00  0.00           H0.      0
ATOM   1910  CB  ASP A 121      34.429  64.961  41.074  1.00  0.00           C0.      0
ATOM   1911  HB2 ASP A 121      33.542  65.156  40.472  1.00  0.00           H0.      0
ATOM   1912  HB3 ASP A 121      34.194  64.023  41.577  1.00  0.00           H0.      0
ATOM   1913  CG  ASP A 121      34.218  66.024  42.166  1.00  0.00           C0.      0
ATOM   1914  OD1 ASP A 121      33.160  66.706  42.269  1.00  0.00           O0.      0
ATOM   1915  OD2 ASP A 121      35.165  66.409  42.849  1.00  0.00           O0.      0
ATOM   1916  C   ASP A 121      35.784  66.471  39.675  1.00  0.00           C0.      0
ATOM   1917  O   ASP A 121      34.944  66.852  38.922  1.00  0.00           O0.      0
ATOM   1918  N   LYS A 122      36.805  67.156  40.123  1.00  0.00           N0.      0
ATOM   1919  H   LYS A 122      37.439  66.662  40.735  1.00  0.00           H0.      0
ATOM   1920  CA  LYS A 122      37.236  68.524  39.677  1.00  0.00           C0.      0
ATOM   1921  HA  LYS A 122      36.451  68.899  39.021  1.00  0.00           H0.      0
ATOM   1922  CB  LYS A 122      37.407  69.374  40.944  1.00  0.00           C0.      0
ATOM   1923  HB2 LYS A 122      38.149  68.944  41.616  1.00  0.00           H0.      0
ATOM   1924  HB3 LYS A 122      37.713  70.322  40.501  1.00  0.00           H0.      0
ATOM   1925  CG  LYS A 122      36.068  69.630  41.672  1.00  0.00           C0.      0
ATOM   1926  HG2 LYS A 122      35.515  70.210  40.933  1.00  0.00           H0.      0
ATOM   1927  HG3 LYS A 122      35.677  68.616  41.754  1.00  0.00           H0.      0
ATOM   1928  CD  LYS A 122      36.257  70.271  43.109  1.00  0.00           C0.      0
ATOM   1929  HD2 LYS A 122      37.039  69.645  43.540  1.00  0.00           H0.      0
ATOM   1930  HD3 LYS A 122      36.740  71.242  43.008  1.00  0.00           H0.      0
ATOM   1931  CE  LYS A 122      34.909  70.140  43.886  1.00  0.00           C0.      0
ATOM   1932  HE2 LYS A 122      34.959  70.814  44.741  1.00  0.00           H0.      0
ATOM   1933  HE3 LYS A 122      34.037  70.386  43.280  1.00  0.00           H0.      0
ATOM   1934  NZ  LYS A 122      34.830  68.749  44.429  1.00  0.00           N0.      0
ATOM   1935  HZ1 LYS A 122      35.614  68.568  45.039  1.00  0.00           H0.      0
ATOM   1936  HZ2 LYS A 122      33.995  68.500  44.939  1.00  0.00           H0.      0
ATOM   1937  HZ3 LYS A 122      34.970  68.060  43.703  1.00  0.00           H0.      0
ATOM   1938  C   LYS A 122      38.518  68.526  38.916  1.00  0.00           C0.      0
ATOM   1939  O   LYS A 122      38.679  69.499  38.173  1.00  0.00           O0.      0
ATOM   1940  N   ASP A 123      39.448  67.635  39.148  1.00  0.00           N0.      0
ATOM   1941  H   ASP A 123      39.166  67.079  39.942  1.00  0.00           H0.      0
ATOM   1942  CA  ASP A 123      40.818  67.773  38.722  1.00  0.00           C0.      0
ATOM   1943  HA  ASP A 123      41.088  68.823  38.835  1.00  0.00           H0.      0
ATOM   1944  CB  ASP A 123      41.748  66.865  39.506  1.00  0.00           C0.      0
ATOM   1945  HB2 ASP A 123      41.410  65.858  39.751  1.00  0.00           H0.      0
ATOM   1946  HB3 ASP A 123      42.679  66.855  38.941  1.00  0.00           H0.      0
ATOM   1947  CG  ASP A 123      42.115  67.424  40.857  1.00  0.00           C0.      0
ATOM   1948  OD1 ASP A 123      42.868  66.826  41.688  1.00  0.00           O0.      0
ATOM   1949  OD2 ASP A 123      41.797  68.557  41.179  1.00  0.00           O0.      0
ATOM   1950  C   ASP A 123      41.098  67.431  37.289  1.00  0.00           C0.      0
ATOM   1951  O   ASP A 123      41.669  68.174  36.484  1.00  0.00           O0.      0
ATOM   1952  N   VAL A 124      40.548  66.344  36.842  1.00  0.00           N0.      0
ATOM   1953  H   VAL A 124      39.878  65.876  37.436  1.00  0.00           H0.      0
ATOM   1954  CA  VAL A 124      40.562  65.822  35.436  1.00  0.00           C0.      0
ATOM   1955  HA  VAL A 124      41.392  66.389  35.013  1.00  0.00           H0.      0
ATOM   1956  CB  VAL A 124      40.804  64.306  35.239  1.00  0.00           C0.      0
ATOM   1957  HB  VAL A 124      39.971  63.714  35.618  1.00  0.00           H0.      0
ATOM   1958  CG1 VAL A 124      41.025  63.981  33.729  1.00  0.00           C0.      0
ATOM   1959 HG11 VAL A 124      40.147  64.288  33.160  1.00  0.00           H0.      0
ATOM   1960 HG12 VAL A 124      41.905  64.529  33.390  1.00  0.00           H0.      0
ATOM   1961 HG13 VAL A 124      41.120  62.900  33.627  1.00  0.00           H0.      0
ATOM   1962  CG2 VAL A 124      42.109  63.894  35.928  1.00  0.00           C0.      0
ATOM   1963 HG21 VAL A 124      42.817  64.658  35.608  1.00  0.00           H0.      0
ATOM   1964 HG22 VAL A 124      42.073  63.945  37.016  1.00  0.00           H0.      0
ATOM   1965 HG23 VAL A 124      42.327  62.855  35.678  1.00  0.00           H0.      0
ATOM   1966  C   VAL A 124      39.290  66.211  34.645  1.00  0.00           C0.      0
ATOM   1967  O   VAL A 124      38.208  65.837  35.088  1.00  0.00           O0.      0
ATOM   1968  N   PRO A 125      39.393  66.971  33.575  1.00  0.00           N0.      0
ATOM   1969  CD  PRO A 125      40.635  67.571  32.964  1.00  0.00           C0.      0
ATOM   1970  HD2 PRO A 125      41.214  66.746  32.549  1.00  0.00           H0.      0
ATOM   1971  HD3 PRO A 125      41.332  68.152  33.569  1.00  0.00           H0.      0
ATOM   1972  CG  PRO A 125      40.286  68.370  31.714  1.00  0.00           C0.      0
ATOM   1973  HG2 PRO A 125      40.419  67.634  30.921  1.00  0.00           H0.      0
ATOM   1974  HG3 PRO A 125      40.854  69.299  31.673  1.00  0.00           H0.      0
ATOM   1975  CB  PRO A 125      38.719  68.501  31.847  1.00  0.00           C0.      0
ATOM   1976  HB2 PRO A 125      38.315  68.519  30.835  1.00  0.00           H0.      0
ATOM   1977  HB3 PRO A 125      38.620  69.480  32.315  1.00  0.00           H0.      0
ATOM   1978  CA  PRO A 125      38.215  67.387  32.836  1.00  0.00           C0.      0
ATOM   1979  HA  PRO A 125      37.502  67.796  33.551  1.00  0.00           H0.      0
ATOM   1980  C   PRO A 125      37.678  66.194  32.103  1.00  0.00           C0.      0
ATOM   1981  O   PRO A 125      38.259  65.727  31.130  1.00  0.00           O0.      0
ATOM   1982  N   ALA A 126      36.525  65.728  32.564  1.00  0.00           N0.      0
ATOM   1983  H   ALA A 126      36.225  66.164  33.424  1.00  0.00           H0.      0
ATOM   1984  CA  ALA A 126      36.068  64.398  32.290  1.00  0.00           C0.      0
ATOM   1985  HA  ALA A 126      37.002  63.851  32.165  1.00  0.00           H0.      0
ATOM   1986  CB  ALA A 126      35.429  63.921  33.667  1.00  0.00           C0.      0
ATOM   1987  HB1 ALA A 126      34.478  64.446  33.763  1.00  0.00           H0.      0
ATOM   1988  HB2 ALA A 126      35.111  62.879  33.650  1.00  0.00           H0.      0
ATOM   1989  HB3 ALA A 126      36.169  64.073  34.453  1.00  0.00           H0.      0
ATOM   1990  C   ALA A 126      35.319  64.219  30.968  1.00  0.00           C0.      0
ATOM   1991  O   ALA A 126      35.120  63.162  30.462  1.00  0.00           O0.      0
ATOM   1992  N   GLY A 127      34.898  65.322  30.266  1.00  0.00           N0.      0
ATOM   1993  H   GLY A 127      35.159  66.227  30.629  1.00  0.00           H0.      0
ATOM   1994  CA  GLY A 127      34.146  65.250  29.036  1.00  0.00           C0.      0
ATOM   1995  HA2 GLY A 127      33.871  66.238  28.667  1.00  0.00           H0.      0
ATOM   1996  HA3 GLY A 127      34.705  64.781  28.226  1.00  0.00           H0.      0
ATOM   1997  C   GLY A 127      32.842  64.549  29.337  1.00  0.00           C0.      0
ATOM   1998  O   GLY A 127      32.297  64.542  30.440  1.00  0.00           O0.      0
ATOM   1999  N   ASP A 128      32.241  63.876  28.382  1.00  0.00           N0.      0
ATOM   2000  H   ASP A 128      32.768  63.654  27.550  1.00  0.00           H0.      0
ATOM   2001  CA  ASP A 128      31.171  62.878  28.565  1.00  0.00           C0.      0
ATOM   2002  HA  ASP A 128      30.585  63.233  29.413  1.00  0.00           H0.      0
ATOM   2003  CB  ASP A 128      30.065  62.984  27.402  1.00  0.00           C0.      0
ATOM   2004  HB2 ASP A 128      29.054  62.775  27.750  1.00  0.00           H0.      0
ATOM   2005  HB3 ASP A 128      30.082  64.067  27.276  1.00  0.00           H0.      0
ATOM   2006  CG  ASP A 128      30.515  62.312  26.057  1.00  0.00           C0.      0
ATOM   2007  OD1 ASP A 128      31.679  61.920  25.881  1.00  0.00           O0.      0
ATOM   2008  OD2 ASP A 128      29.620  62.212  25.205  1.00  0.00           O0.      0
ATOM   2009  C   ASP A 128      31.577  61.463  28.966  1.00  0.00           C0.      0
ATOM   2010  O   ASP A 128      30.965  60.435  28.547  1.00  0.00           O0.      0
ATOM   2011  N   GLY A 129      32.583  61.369  29.775  1.00  0.00           N0.      0
ATOM   2012  H   GLY A 129      33.129  62.196  29.970  1.00  0.00           H0.      0
ATOM   2013  CA  GLY A 129      33.188  60.177  30.334  1.00  0.00           C0.      0
ATOM   2014  HA2 GLY A 129      33.880  60.516  31.104  1.00  0.00           H0.      0
ATOM   2015  HA3 GLY A 129      32.496  59.518  30.857  1.00  0.00           H0.      0
ATOM   2016  C   GLY A 129      33.933  59.220  29.391  1.00  0.00           C0.      0
ATOM   2017  O   GLY A 129      34.279  59.481  28.284  1.00  0.00           O0.      0
ATOM   2018  N   PHE A 130      34.079  57.966  29.959  1.00  0.00           N0.      0
ATOM   2019  H   PHE A 130      33.709  57.858  30.893  1.00  0.00           H0.      0
ATOM   2020  CA  PHE A 130      35.020  56.936  29.338  1.00  0.00           C0.      0
ATOM   2021  HA  PHE A 130      35.227  57.181  28.296  1.00  0.00           H0.      0
ATOM   2022  CB  PHE A 130      36.368  56.780  30.074  1.00  0.00           C0.      0
ATOM   2023  HB2 PHE A 130      36.120  56.412  31.070  1.00  0.00           H0.      0
ATOM   2024  HB3 PHE A 130      36.930  55.971  29.608  1.00  0.00           H0.      0
ATOM   2025  CG  PHE A 130      37.221  58.026  30.318  1.00  0.00           C0.      0
ATOM   2026  CD1 PHE A 130      37.061  58.758  31.527  1.00  0.00           C0.      0
ATOM   2027  HD1 PHE A 130      36.368  58.447  32.294  1.00  0.00           H0.      0
ATOM   2028  CE1 PHE A 130      37.813  59.914  31.787  1.00  0.00           C0.      0
ATOM   2029  HE1 PHE A 130      37.733  60.365  32.766  1.00  0.00           H0.      0
ATOM   2030  CZ  PHE A 130      38.678  60.395  30.855  1.00  0.00           C0.      0
ATOM   2031  HZ  PHE A 130      39.279  61.288  30.944  1.00  0.00           H0.      0
ATOM   2032  CE2 PHE A 130      38.817  59.681  29.651  1.00  0.00           C0.      0
ATOM   2033  HE2 PHE A 130      39.551  59.880  28.884  1.00  0.00           H0.      0
ATOM   2034  CD2 PHE A 130      38.073  58.516  29.366  1.00  0.00           C0.      0
ATOM   2035  HD2 PHE A 130      38.295  57.932  28.485  1.00  0.00           H0.      0
ATOM   2036  C   PHE A 130      34.328  55.617  29.253  1.00  0.00           C0.      0
ATOM   2037  O   PHE A 130      33.368  55.337  29.997  1.00  0.00           O0.      0
ATOM   2038  N   ASP A 131      34.700  54.820  28.241  1.00  0.00           N0.      0
ATOM   2039  H   ASP A 131      35.584  54.855  27.754  1.00  0.00           H0.      0
ATOM   2040  CA  ASP A 131      34.011  53.577  27.814  1.00  0.00           C0.      0
ATOM   2041  HA  ASP A 131      32.932  53.664  27.941  1.00  0.00           H0.      0
ATOM   2042  CB  ASP A 131      34.380  53.236  26.390  1.00  0.00           C0.      0
ATOM   2043  HB2 ASP A 131      35.411  52.889  26.327  1.00  0.00           H0.      0
ATOM   2044  HB3 ASP A 131      33.720  52.429  26.071  1.00  0.00           H0.      0
ATOM   2045  CG  ASP A 131      34.233  54.323  25.325  1.00  0.00           C0.      0
ATOM   2046  OD1 ASP A 131      34.912  54.178  24.326  1.00  0.00           O0.      0
ATOM   2047  OD2 ASP A 131      33.384  55.209  25.469  1.00  0.00           O0.      0
ATOM   2048  C   ASP A 131      34.439  52.419  28.766  1.00  0.00           C0.      0
ATOM   2049  O   ASP A 131      33.749  51.427  28.876  1.00  0.00           O0.      0
ATOM   2050  N   ALA A 132      35.615  52.622  29.413  1.00  0.00           N0.      0
ATOM   2051  H   ALA A 132      36.223  53.364  29.097  1.00  0.00           H0.      0
ATOM   2052  CA  ALA A 132      36.029  51.851  30.498  1.00  0.00           C0.      0
ATOM   2053  HA  ALA A 132      35.147  51.482  31.021  1.00  0.00           H0.      0
ATOM   2054  CB  ALA A 132      36.727  50.631  29.870  1.00  0.00           C0.      0
ATOM   2055  HB1 ALA A 132      36.059  49.973  29.313  1.00  0.00           H0.      0
ATOM   2056  HB2 ALA A 132      37.588  50.973  29.297  1.00  0.00           H0.      0
ATOM   2057  HB3 ALA A 132      37.156  50.030  30.672  1.00  0.00           H0.      0
ATOM   2058  C   ALA A 132      36.895  52.723  31.385  1.00  0.00           C0.      0
ATOM   2059  O   ALA A 132      37.564  53.639  30.894  1.00  0.00           O0.      0
ATOM   2060  N   VAL A 133      36.808  52.535  32.675  1.00  0.00           N0.      0
ATOM   2061  H   VAL A 133      36.121  51.867  32.995  1.00  0.00           H0.      0
ATOM   2062  CA  VAL A 133      37.612  53.260  33.642  1.00  0.00           C0.      0
ATOM   2063  HA  VAL A 133      38.404  53.775  33.098  1.00  0.00           H0.      0
ATOM   2064  CB  VAL A 133      36.621  54.319  34.255  1.00  0.00           C0.      0
ATOM   2065  HB  VAL A 133      35.807  53.708  34.644  1.00  0.00           H0.      0
ATOM   2066  CG1 VAL A 133      37.256  54.922  35.535  1.00  0.00           C0.      0
ATOM   2067 HG11 VAL A 133      36.569  55.644  35.976  1.00  0.00           H0.      0
ATOM   2068 HG12 VAL A 133      37.423  54.121  36.256  1.00  0.00           H0.      0
ATOM   2069 HG13 VAL A 133      38.206  55.421  35.343  1.00  0.00           H0.      0
ATOM   2070  CG2 VAL A 133      36.140  55.441  33.350  1.00  0.00           C0.      0
ATOM   2071 HG21 VAL A 133      36.936  56.140  33.091  1.00  0.00           H0.      0
ATOM   2072 HG22 VAL A 133      35.623  55.007  32.494  1.00  0.00           H0.      0
ATOM   2073 HG23 VAL A 133      35.360  55.916  33.944  1.00  0.00           H0.      0
ATOM   2074  C   VAL A 133      38.107  52.193  34.640  1.00  0.00           C0.      0
ATOM   2075  O   VAL A 133      37.257  51.382  35.215  1.00  0.00           O0.      0
ATOM   2076  N   ILE A 134      39.466  52.161  34.843  1.00  0.00           N0.      0
ATOM   2077  H   ILE A 134      40.046  52.815  34.338  1.00  0.00           H0.      0
ATOM   2078  CA  ILE A 134      40.196  50.973  35.223  1.00  0.00           C0.      0
ATOM   2079  HA  ILE A 134      39.564  50.372  35.877  1.00  0.00           H0.      0
ATOM   2080  CB  ILE A 134      40.606  50.068  33.977  1.00  0.00           C0.      0
ATOM   2081  HB  ILE A 134      40.996  49.137  34.388  1.00  0.00           H0.      0
ATOM   2082  CG2 ILE A 134      39.339  49.815  32.986  1.00  0.00           C0.      0
ATOM   2083 HG21 ILE A 134      38.453  49.650  33.599  1.00  0.00           H0.      0
ATOM   2084 HG22 ILE A 134      39.140  50.723  32.416  1.00  0.00           H0.      0
ATOM   2085 HG23 ILE A 134      39.574  49.008  32.292  1.00  0.00           H0.      0
ATOM   2086  CG1 ILE A 134      41.804  50.659  33.196  1.00  0.00           C0.      0
ATOM   2087 HG12 ILE A 134      41.529  51.572  32.667  1.00  0.00           H0.      0
ATOM   2088 HG13 ILE A 134      42.602  50.949  33.879  1.00  0.00           H0.      0
ATOM   2089  CD1 ILE A 134      42.306  49.609  32.106  1.00  0.00           C0.      0
ATOM   2090 HD11 ILE A 134      43.258  49.866  31.641  1.00  0.00           H0.      0
ATOM   2091 HD12 ILE A 134      42.438  48.605  32.511  1.00  0.00           H0.      0
ATOM   2092 HD13 ILE A 134      41.587  49.617  31.287  1.00  0.00           H0.      0
ATOM   2093  C   ILE A 134      41.351  51.316  36.112  1.00  0.00           C0.      0
ATOM   2094  O   ILE A 134      41.827  52.428  36.220  1.00  0.00           O0.      0
ATOM   2095  N   CYS A 135      41.866  50.327  36.839  1.00  0.00           N0.      0
ATOM   2096  H   CYS A 135      41.292  49.497  36.858  1.00  0.00           H0.      0
ATOM   2097  CA  CYS A 135      43.331  50.134  37.280  1.00  0.00           C0.      0
ATOM   2098  HA  CYS A 135      43.937  50.394  36.412  1.00  0.00           H0.      0
ATOM   2099  CB  CYS A 135      43.602  51.078  38.443  1.00  0.00           C0.      0
ATOM   2100  HB2 CYS A 135      43.474  52.116  38.134  1.00  0.00           H0.      0
ATOM   2101  HB3 CYS A 135      42.920  50.738  39.222  1.00  0.00           H0.      0
ATOM   2102  SG  CYS A 135      45.326  50.909  38.835  1.00  0.00           S0.      0
ATOM   2103  HG  CYS A 135      45.004  49.903  39.654  1.00  0.00           H0.      0
ATOM   2104  C   CYS A 135      43.527  48.637  37.725  1.00  0.00           C0.      0
ATOM   2105  O   CYS A 135      42.580  48.020  38.260  1.00  0.00           O0.      0
ATOM   2106  N   LEU A 136      44.765  48.266  37.491  1.00  0.00           N0.      0
ATOM   2107  H   LEU A 136      45.461  48.952  37.233  1.00  0.00           H0.      0
ATOM   2108  CA  LEU A 136      45.240  46.898  37.813  1.00  0.00           C0.      0
ATOM   2109  HA  LEU A 136      44.547  46.391  38.485  1.00  0.00           H0.      0
ATOM   2110  CB  LEU A 136      45.406  46.137  36.479  1.00  0.00           C0.      0
ATOM   2111  HB2 LEU A 136      46.035  46.773  35.856  1.00  0.00           H0.      0
ATOM   2112  HB3 LEU A 136      45.970  45.233  36.711  1.00  0.00           H0.      0
ATOM   2113  CG  LEU A 136      44.256  45.512  35.712  1.00  0.00           C0.      0
ATOM   2114  HG  LEU A 136      44.699  44.815  35.000  1.00  0.00           H0.      0
ATOM   2115  CD1 LEU A 136      43.222  44.755  36.604  1.00  0.00           C0.      0
ATOM   2116 HD11 LEU A 136      42.673  45.497  37.184  1.00  0.00           H0.      0
ATOM   2117 HD12 LEU A 136      42.440  44.182  36.106  1.00  0.00           H0.      0
ATOM   2118 HD13 LEU A 136      43.818  44.118  37.259  1.00  0.00           H0.      0
ATOM   2119  CD2 LEU A 136      43.487  46.449  34.813  1.00  0.00           C0.      0
ATOM   2120 HD21 LEU A 136      42.931  47.118  35.470  1.00  0.00           H0.      0
ATOM   2121 HD22 LEU A 136      44.218  47.029  34.251  1.00  0.00           H0.      0
ATOM   2122 HD23 LEU A 136      42.873  45.865  34.127  1.00  0.00           H0.      0
ATOM   2123  C   LEU A 136      46.593  46.998  38.505  1.00  0.00           C0.      0
ATOM   2124  O   LEU A 136      47.469  47.718  37.963  1.00  0.00           O0.      0
ATOM   2125  N   GLY A 137      46.827  46.109  39.465  1.00  0.00           N0.      0
ATOM   2126  H   GLY A 137      46.020  45.662  39.875  1.00  0.00           H0.      0
ATOM   2127  CA  GLY A 137      48.098  45.972  40.148  1.00  0.00           C0.      0
ATOM   2128  HA2 GLY A 137      48.392  44.926  40.065  1.00  0.00           H0.      0
ATOM   2129  HA3 GLY A 137      48.870  46.563  39.655  1.00  0.00           H0.      0
ATOM   2130  C   GLY A 137      48.096  46.276  41.585  1.00  0.00           C0.      0
ATOM   2131  O   GLY A 137      49.073  46.803  42.066  1.00  0.00           O0.      0
ATOM   2132  N   ASN A 138      47.061  45.996  42.332  1.00  0.00           N0.      0
ATOM   2133  H   ASN A 138      46.405  45.408  41.838  1.00  0.00           H0.      0
ATOM   2134  CA  ASN A 138      46.845  46.279  43.727  1.00  0.00           C0.      0
ATOM   2135  HA  ASN A 138      46.079  45.576  44.056  1.00  0.00           H0.      0
ATOM   2136  CB  ASN A 138      48.031  45.926  44.667  1.00  0.00           C0.      0
ATOM   2137  HB2 ASN A 138      48.556  45.025  44.353  1.00  0.00           H0.      0
ATOM   2138  HB3 ASN A 138      48.847  46.649  44.665  1.00  0.00           H0.      0
ATOM   2139  CG  ASN A 138      47.606  45.728  46.107  1.00  0.00           C0.      0
ATOM   2140  OD1 ASN A 138      46.566  45.206  46.329  1.00  0.00           O0.      0
ATOM   2141  ND2 ASN A 138      48.442  45.985  47.042  1.00  0.00           N0.      0
ATOM   2142 HD21 ASN A 138      48.131  45.875  47.997  1.00  0.00           H0.      0
ATOM   2143 HD22 ASN A 138      49.389  46.232  46.792  1.00  0.00           H0.      0
ATOM   2144  C   ASN A 138      46.379  47.757  43.928  1.00  0.00           C0.      0
ATOM   2145  O   ASN A 138      47.003  48.531  44.701  1.00  0.00           O0.      0
ATOM   2146  N   SER A 139      45.322  48.172  43.180  1.00  0.00           N0.      0
ATOM   2147  H   SER A 139      44.989  47.446  42.563  1.00  0.00           H0.      0
ATOM   2148  CA  SER A 139      44.778  49.554  43.112  1.00  0.00           C0.      0
ATOM   2149  HA  SER A 139      45.558  50.249  42.800  1.00  0.00           H0.      0
ATOM   2150  CB  SER A 139      43.692  49.650  42.068  1.00  0.00           C0.      0
ATOM   2151  HB2 SER A 139      42.877  49.001  42.388  1.00  0.00           H0.      0
ATOM   2152  HB3 SER A 139      43.553  50.729  42.000  1.00  0.00           H0.      0
ATOM   2153  OG  SER A 139      44.165  48.997  40.937  1.00  0.00           O0.      0
ATOM   2154  HG  SER A 139      44.038  48.060  41.100  1.00  0.00           H0.      0
ATOM   2155  C   SER A 139      44.161  50.062  44.401  1.00  0.00           C0.      0
ATOM   2156  O   SER A 139      44.388  51.189  44.725  1.00  0.00           O0.      0
ATOM   2157  N   PHE A 140      43.317  49.377  45.207  1.00  0.00           N0.      0
ATOM   2158  H   PHE A 140      43.042  48.454  44.903  1.00  0.00           H0.      0
ATOM   2159  CA  PHE A 140      42.427  49.881  46.276  1.00  0.00           C0.      0
ATOM   2160  HA  PHE A 140      42.349  50.964  46.369  1.00  0.00           H0.      0
ATOM   2161  CB  PHE A 140      40.978  49.512  45.792  1.00  0.00           C0.      0
ATOM   2162  HB2 PHE A 140      40.906  49.499  44.705  1.00  0.00           H0.      0
ATOM   2163  HB3 PHE A 140      40.750  48.537  46.224  1.00  0.00           H0.      0
ATOM   2164  CG  PHE A 140      39.921  50.503  46.338  1.00  0.00           C0.      0
ATOM   2165  CD1 PHE A 140      39.377  51.539  45.525  1.00  0.00           C0.      0
ATOM   2166  HD1 PHE A 140      39.759  51.719  44.530  1.00  0.00           H0.      0
ATOM   2167  CE1 PHE A 140      38.404  52.428  46.079  1.00  0.00           C0.      0
ATOM   2168  HE1 PHE A 140      38.001  53.290  45.569  1.00  0.00           H0.      0
ATOM   2169  CZ  PHE A 140      37.813  52.127  47.336  1.00  0.00           C0.      0
ATOM   2170  HZ  PHE A 140      37.162  52.874  47.764  1.00  0.00           H0.      0
ATOM   2171  CE2 PHE A 140      38.343  51.043  48.111  1.00  0.00           C0.      0
ATOM   2172  HE2 PHE A 140      37.862  50.730  49.026  1.00  0.00           H0.      0
ATOM   2173  CD2 PHE A 140      39.360  50.297  47.630  1.00  0.00           C0.      0
ATOM   2174  HD2 PHE A 140      39.718  49.465  48.220  1.00  0.00           H0.      0
ATOM   2175  C   PHE A 140      42.804  49.424  47.764  1.00  0.00           C0.      0
ATOM   2176  O   PHE A 140      42.205  49.813  48.715  1.00  0.00           O0.      0
ATOM   2177  N   ALA A 141      43.854  48.623  47.903  1.00  0.00           N0.      0
ATOM   2178  H   ALA A 141      44.220  48.278  47.027  1.00  0.00           H0.      0
ATOM   2179  CA  ALA A 141      44.364  48.025  49.204  1.00  0.00           C0.      0
ATOM   2180  HA  ALA A 141      43.524  47.487  49.643  1.00  0.00           H0.      0
ATOM   2181  CB  ALA A 141      45.427  47.050  48.766  1.00  0.00           C0.      0
ATOM   2182  HB1 ALA A 141      44.868  46.194  48.389  1.00  0.00           H0.      0
ATOM   2183  HB2 ALA A 141      46.210  47.509  48.162  1.00  0.00           H0.      0
ATOM   2184  HB3 ALA A 141      45.919  46.685  49.667  1.00  0.00           H0.      0
ATOM   2185  C   ALA A 141      44.842  49.098  50.241  1.00  0.00           C0.      0
ATOM   2186  O   ALA A 141      44.608  48.922  51.433  1.00  0.00           O0.      0
ATOM   2187  N   HID A 142      45.540  50.191  49.874  1.00  0.00           N0.      0
ATOM   2188  H   HID A 142      45.747  50.482  48.930  1.00  0.00           H0.      0
ATOM   2189  CA  HID A 142      46.097  51.180  50.841  1.00  0.00           C0.      0
ATOM   2190  HA  HID A 142      46.761  50.649  51.524  1.00  0.00           H0.      0
ATOM   2191  CB  HID A 142      46.902  52.160  50.054  1.00  0.00           C0.      0
ATOM   2192  HB2 HID A 142      46.333  52.781  49.362  1.00  0.00           H0.      0
ATOM   2193  HB3 HID A 142      47.271  52.888  50.776  1.00  0.00           H0.      0
ATOM   2194  CG  HID A 142      48.040  51.646  49.252  1.00  0.00           C0.      0
ATOM   2195  ND1 HID A 142      49.123  51.017  49.823  1.00  0.00           N0.      0
ATOM   2196  HD1 HID A 142      49.232  50.876  50.817  1.00  0.00           H0.      0
ATOM   2197  CE1 HID A 142      49.905  50.582  48.802  1.00  0.00           C0.      0
ATOM   2198  HE1 HID A 142      50.844  50.054  48.887  1.00  0.00           H0.      0
ATOM   2199  NE2 HID A 142      49.390  51.009  47.640  1.00  0.00           N0.      0
ATOM   2200  CD2 HID A 142      48.200  51.722  47.926  1.00  0.00           C0.      0
ATOM   2201  HD2 HID A 142      47.504  52.129  47.206  1.00  0.00           H0.      0
ATOM   2202  C   HID A 142      45.007  51.948  51.637  1.00  0.00           C0.      0
ATOM   2203  O   HID A 142      45.319  52.399  52.782  1.00  0.00           O0.      0
ATOM   2204  N   LEU A 143      43.804  52.221  51.053  1.00  0.00           N0.      0
ATOM   2205  H   LEU A 143      43.698  51.726  50.179  1.00  0.00           H0.      0
ATOM   2206  CA  LEU A 143      43.001  53.326  51.444  1.00  0.00           C0.      0
ATOM   2207  HA  LEU A 143      43.658  54.181  51.605  1.00  0.00           H0.      0
ATOM   2208  CB  LEU A 143      42.059  53.670  50.282  1.00  0.00           C0.      0
ATOM   2209  HB2 LEU A 143      42.729  53.882  49.449  1.00  0.00           H0.      0
ATOM   2210  HB3 LEU A 143      41.586  52.736  49.978  1.00  0.00           H0.      0
ATOM   2211  CG  LEU A 143      41.126  54.840  50.341  1.00  0.00           C0.      0
ATOM   2212  HG  LEU A 143      40.439  54.683  51.172  1.00  0.00           H0.      0
ATOM   2213  CD1 LEU A 143      41.969  56.112  50.500  1.00  0.00           C0.      0
ATOM   2214 HD11 LEU A 143      42.642  56.075  51.357  1.00  0.00           H0.      0
ATOM   2215 HD12 LEU A 143      42.496  56.282  49.561  1.00  0.00           H0.      0
ATOM   2216 HD13 LEU A 143      41.328  56.962  50.731  1.00  0.00           H0.      0
ATOM   2217  CD2 LEU A 143      40.250  54.982  49.044  1.00  0.00           C0.      0
ATOM   2218 HD21 LEU A 143      39.678  55.907  49.125  1.00  0.00           H0.      0
ATOM   2219 HD22 LEU A 143      40.988  55.089  48.249  1.00  0.00           H0.      0
ATOM   2220 HD23 LEU A 143      39.595  54.140  48.818  1.00  0.00           H0.      0
ATOM   2221  C   LEU A 143      42.179  53.167  52.866  1.00  0.00           C0.      0
ATOM   2222  O   LEU A 143      41.292  52.343  52.874  1.00  0.00           O0.      0
ATOM   2223  N   PRO A 144      42.474  53.851  54.003  1.00  0.00           N0.      0
ATOM   2224  CD  PRO A 144      43.425  54.931  54.152  1.00  0.00           C0.      0
ATOM   2225  HD2 PRO A 144      42.960  55.906  54.005  1.00  0.00           H0.      0
ATOM   2226  HD3 PRO A 144      44.182  54.714  53.398  1.00  0.00           H0.      0
ATOM   2227  CG  PRO A 144      43.965  54.629  55.544  1.00  0.00           C0.      0
ATOM   2228  HG2 PRO A 144      44.361  55.542  55.988  1.00  0.00           H0.      0
ATOM   2229  HG3 PRO A 144      44.737  53.860  55.530  1.00  0.00           H0.      0
ATOM   2230  CB  PRO A 144      42.759  54.151  56.353  1.00  0.00           C0.      0
ATOM   2231  HB2 PRO A 144      42.312  55.013  56.847  1.00  0.00           H0.      0
ATOM   2232  HB3 PRO A 144      43.131  53.339  56.978  1.00  0.00           H0.      0
ATOM   2233  CA  PRO A 144      41.868  53.592  55.298  1.00  0.00           C0.      0
ATOM   2234  HA  PRO A 144      41.603  52.547  55.460  1.00  0.00           H0.      0
ATOM   2235  C   PRO A 144      40.489  54.316  55.598  1.00  0.00           C0.      0
ATOM   2236  O   PRO A 144      40.318  55.508  55.230  1.00  0.00           O0.      0
ATOM   2237  N   ASP A 145      39.725  53.697  56.495  1.00  0.00           N0.      0
ATOM   2238  H   ASP A 145      40.040  52.826  56.897  1.00  0.00           H0.      0
ATOM   2239  CA  ASP A 145      38.709  54.456  57.284  1.00  0.00           C0.      0
ATOM   2240  HA  ASP A 145      38.182  55.095  56.576  1.00  0.00           H0.      0
ATOM   2241  CB  ASP A 145      37.747  53.461  58.035  1.00  0.00           C0.      0
ATOM   2242  HB2 ASP A 145      36.990  53.103  57.337  1.00  0.00           H0.      0
ATOM   2243  HB3 ASP A 145      38.340  52.647  58.451  1.00  0.00           H0.      0
ATOM   2244  CG  ASP A 145      37.031  54.105  59.202  1.00  0.00           C0.      0
ATOM   2245  OD1 ASP A 145      36.986  53.433  60.230  1.00  0.00           O0.      0
ATOM   2246  OD2 ASP A 145      36.503  55.262  59.048  1.00  0.00           O0.      0
ATOM   2247  C   ASP A 145      39.395  55.361  58.279  1.00  0.00           C0.      0
ATOM   2248  O   ASP A 145      40.299  54.912  59.006  1.00  0.00           O0.      0
ATOM   2249  N   SER A 146      39.074  56.617  58.272  1.00  0.00           N0.      0
ATOM   2250  H   SER A 146      38.487  56.940  57.515  1.00  0.00           H0.      0
ATOM   2251  CA  SER A 146      39.586  57.609  59.253  1.00  0.00           C0.      0
ATOM   2252  HA  SER A 146      40.062  57.067  60.070  1.00  0.00           H0.      0
ATOM   2253  CB  SER A 146      40.600  58.626  58.662  1.00  0.00           C0.      0
ATOM   2254  HB2 SER A 146      40.034  59.173  57.908  1.00  0.00           H0.      0
ATOM   2255  HB3 SER A 146      40.967  59.262  59.468  1.00  0.00           H0.      0
ATOM   2256  OG  SER A 146      41.744  57.984  58.042  1.00  0.00           O0.      0
ATOM   2257  HG  SER A 146      42.152  57.436  58.717  1.00  0.00           H0.      0
ATOM   2258  C   SER A 146      38.489  58.363  59.939  1.00  0.00           C0.      0
ATOM   2259  O   SER A 146      38.714  59.305  60.657  1.00  0.00           O0.      0
ATOM   2260  N   LYS A 147      37.210  57.992  59.749  1.00  0.00           N0.      0
ATOM   2261  H   LYS A 147      37.043  57.042  59.449  1.00  0.00           H0.      0
ATOM   2262  CA  LYS A 147      36.041  58.652  60.317  1.00  0.00           C0.      0
ATOM   2263  HA  LYS A 147      36.351  59.529  60.886  1.00  0.00           H0.      0
ATOM   2264  CB  LYS A 147      35.274  59.158  59.108  1.00  0.00           C0.      0
ATOM   2265  HB2 LYS A 147      35.860  59.760  58.413  1.00  0.00           H0.      0
ATOM   2266  HB3 LYS A 147      34.857  58.342  58.518  1.00  0.00           H0.      0
ATOM   2267  CG  LYS A 147      34.175  60.099  59.631  1.00  0.00           C0.      0
ATOM   2268  HG2 LYS A 147      33.372  59.535  60.105  1.00  0.00           H0.      0
ATOM   2269  HG3 LYS A 147      34.650  60.789  60.328  1.00  0.00           H0.      0
ATOM   2270  CD  LYS A 147      33.458  60.860  58.503  1.00  0.00           C0.      0
ATOM   2271  HD2 LYS A 147      34.104  61.221  57.703  1.00  0.00           H0.      0
ATOM   2272  HD3 LYS A 147      32.811  60.179  57.952  1.00  0.00           H0.      0
ATOM   2273  CE  LYS A 147      32.663  61.995  59.121  1.00  0.00           C0.      0
ATOM   2274  HE2 LYS A 147      31.889  61.576  59.763  1.00  0.00           H0.      0
ATOM   2275  HE3 LYS A 147      33.297  62.577  59.791  1.00  0.00           H0.      0
ATOM   2276  NZ  LYS A 147      32.074  62.757  58.005  1.00  0.00           N0.      0
ATOM   2277  HZ1 LYS A 147      31.764  63.658  58.338  1.00  0.00           H0.      0
ATOM   2278  HZ2 LYS A 147      32.755  62.936  57.281  1.00  0.00           H0.      0
ATOM   2279  HZ3 LYS A 147      31.353  62.251  57.511  1.00  0.00           H0.      0
ATOM   2280  C   LYS A 147      35.252  57.718  61.300  1.00  0.00           C0.      0
ATOM   2281  O   LYS A 147      34.645  58.218  62.219  1.00  0.00           O0.      0
ATOM   2282  N   GLY A 148      35.338  56.427  61.269  1.00  0.00           N0.      0
ATOM   2283  H   GLY A 148      35.762  56.074  60.423  1.00  0.00           H0.      0
ATOM   2284  CA  GLY A 148      34.378  55.563  61.900  1.00  0.00           C0.      0
ATOM   2285  HA2 GLY A 148      34.848  54.600  62.100  1.00  0.00           H0.      0
ATOM   2286  HA3 GLY A 148      34.014  56.054  62.802  1.00  0.00           H0.      0
ATOM   2287  C   GLY A 148      33.212  55.330  60.890  1.00  0.00           C0.      0
ATOM   2288  O   GLY A 148      32.092  54.969  61.231  1.00  0.00           O0.      0
ATOM   2289  N   ASP A 149      33.449  55.620  59.626  1.00  0.00           N0.      0
ATOM   2290  H   ASP A 149      34.393  55.894  59.393  1.00  0.00           H0.      0
ATOM   2291  CA  ASP A 149      32.580  55.212  58.502  1.00  0.00           C0.      0
ATOM   2292  HA  ASP A 149      32.171  54.266  58.857  1.00  0.00           H0.      0
ATOM   2293  CB  ASP A 149      31.307  56.049  58.344  1.00  0.00           C0.      0
ATOM   2294  HB2 ASP A 149      30.869  56.397  59.280  1.00  0.00           H0.      0
ATOM   2295  HB3 ASP A 149      31.651  56.961  57.856  1.00  0.00           H0.      0
ATOM   2296  CG  ASP A 149      30.250  55.457  57.425  1.00  0.00           C0.      0
ATOM   2297  OD1 ASP A 149      29.334  56.228  57.050  1.00  0.00           O0.      0
ATOM   2298  OD2 ASP A 149      30.304  54.232  57.079  1.00  0.00           O0.      0
ATOM   2299  C   ASP A 149      33.391  55.049  57.237  1.00  0.00           C0.      0
ATOM   2300  O   ASP A 149      34.389  55.711  57.030  1.00  0.00           O0.      0
ATOM   2301  N   GLN A 150      32.881  54.289  56.265  1.00  0.00           N0.      0
ATOM   2302  H   GLN A 150      32.034  53.797  56.512  1.00  0.00           H0.      0
ATOM   2303  CA  GLN A 150      33.532  54.115  54.941  1.00  0.00           C0.      0
ATOM   2304  HA  GLN A 150      34.580  53.833  55.034  1.00  0.00           H0.      0
ATOM   2305  CB  GLN A 150      32.816  52.942  54.241  1.00  0.00           C0.      0
ATOM   2306  HB2 GLN A 150      31.936  53.339  53.735  1.00  0.00           H0.      0
ATOM   2307  HB3 GLN A 150      33.478  52.571  53.458  1.00  0.00           H0.      0
ATOM   2308  CG  GLN A 150      32.558  51.738  55.135  1.00  0.00           C0.      0
ATOM   2309  HG2 GLN A 150      31.600  51.867  55.637  1.00  0.00           H0.      0
ATOM   2310  HG3 GLN A 150      32.383  50.858  54.517  1.00  0.00           H0.      0
ATOM   2311  CD  GLN A 150      33.685  51.432  56.191  1.00  0.00           C0.      0
ATOM   2312  OE1 GLN A 150      33.553  51.581  57.371  1.00  0.00           O0.      0
ATOM   2313  NE2 GLN A 150      34.733  50.918  55.724  1.00  0.00           N0.      0
ATOM   2314 HE21 GLN A 150      35.464  50.682  56.380  1.00  0.00           H0.      0
ATOM   2315 HE22 GLN A 150      34.882  50.891  54.725  1.00  0.00           H0.      0
ATOM   2316  C   GLN A 150      33.484  55.350  54.038  1.00  0.00           C0.      0
ATOM   2317  O   GLN A 150      33.321  55.300  52.772  1.00  0.00           O0.      0
ATOM   2318  N   SER A 151      33.603  56.515  54.719  1.00  0.00           N0.      0
ATOM   2319  H   SER A 151      33.652  56.505  55.728  1.00  0.00           H0.      0
ATOM   2320  CA  SER A 151      33.381  57.845  54.189  1.00  0.00           C0.      0
ATOM   2321  HA  SER A 151      32.312  57.882  53.980  1.00  0.00           H0.      0
ATOM   2322  CB  SER A 151      33.614  58.945  55.207  1.00  0.00           C0.      0
ATOM   2323  HB2 SER A 151      33.243  59.890  54.811  1.00  0.00           H0.      0
ATOM   2324  HB3 SER A 151      33.104  58.736  56.147  1.00  0.00           H0.      0
ATOM   2325  OG  SER A 151      35.005  59.092  55.550  1.00  0.00           O0.      0
ATOM   2326  HG  SER A 151      35.348  59.734  54.924  1.00  0.00           H0.      0
ATOM   2327  C   SER A 151      34.172  58.110  52.938  1.00  0.00           C0.      0
ATOM   2328  O   SER A 151      33.574  58.512  51.897  1.00  0.00           O0.      0
ATOM   2329  N   GLU A 152      35.506  57.831  52.978  1.00  0.00           N0.      0
ATOM   2330  H   GLU A 152      35.968  57.483  53.806  1.00  0.00           H0.      0
ATOM   2331  CA  GLU A 152      36.439  58.107  51.816  1.00  0.00           C0.      0
ATOM   2332  HA  GLU A 152      36.024  58.968  51.292  1.00  0.00           H0.      0
ATOM   2333  CB  GLU A 152      37.874  58.423  52.320  1.00  0.00           C0.      0
ATOM   2334  HB2 GLU A 152      38.304  57.505  52.720  1.00  0.00           H0.      0
ATOM   2335  HB3 GLU A 152      38.388  58.719  51.405  1.00  0.00           H0.      0
ATOM   2336  CG  GLU A 152      38.020  59.578  53.303  1.00  0.00           C0.      0
ATOM   2337  HG2 GLU A 152      38.085  59.247  54.339  1.00  0.00           H0.      0
ATOM   2338  HG3 GLU A 152      38.973  60.049  53.062  1.00  0.00           H0.      0
ATOM   2339  CD  GLU A 152      36.980  60.679  53.122  1.00  0.00           C0.      0
ATOM   2340  OE1 GLU A 152      37.207  61.752  52.602  1.00  0.00           O0.      0
ATOM   2341  OE2 GLU A 152      35.925  60.602  53.759  1.00  0.00           O0.      0
ATOM   2342  C   GLU A 152      36.449  56.827  50.858  1.00  0.00           C0.      0
ATOM   2343  O   GLU A 152      36.534  57.082  49.681  1.00  0.00           O0.      0
ATOM   2344  N   HIE A 153      36.249  55.596  51.231  1.00  0.00           N0.      0
ATOM   2345  H   HIE A 153      36.115  55.388  52.210  1.00  0.00           H0.      0
ATOM   2346  CA  HIE A 153      35.771  54.646  50.166  1.00  0.00           C0.      0
ATOM   2347  HA  HIE A 153      36.561  54.541  49.422  1.00  0.00           H0.      0
ATOM   2348  CB  HIE A 153      35.489  53.250  50.772  1.00  0.00           C0.      0
ATOM   2349  HB2 HIE A 153      34.508  53.290  51.246  1.00  0.00           H0.      0
ATOM   2350  HB3 HIE A 153      35.434  52.527  49.959  1.00  0.00           H0.      0
ATOM   2351  CG  HIE A 153      36.562  52.798  51.719  1.00  0.00           C0.      0
ATOM   2352  ND1 HIE A 153      36.391  52.679  53.095  1.00  0.00           N0.      0
ATOM   2353  CE1 HIE A 153      37.612  52.496  53.551  1.00  0.00           C0.      0
ATOM   2354  HE1 HIE A 153      37.759  52.175  54.572  1.00  0.00           H0.      0
ATOM   2355  NE2 HIE A 153      38.494  52.533  52.530  1.00  0.00           N0.      0
ATOM   2356  HE2 HIE A 153      39.493  52.608  52.654  1.00  0.00           H0.      0
ATOM   2357  CD2 HIE A 153      37.868  52.646  51.308  1.00  0.00           C0.      0
ATOM   2358  HD2 HIE A 153      38.229  52.922  50.328  1.00  0.00           H0.      0
ATOM   2359  C   HIE A 153      34.556  55.015  49.353  1.00  0.00           C0.      0
ATOM   2360  O   HIE A 153      34.677  54.849  48.162  1.00  0.00           O0.      0
ATOM   2361  N   ARG A 154      33.425  55.502  49.947  1.00  0.00           N0.      0
ATOM   2362  H   ARG A 154      33.353  55.432  50.952  1.00  0.00           H0.      0
ATOM   2363  CA  ARG A 154      32.337  56.139  49.176  1.00  0.00           C0.      0
ATOM   2364  HA  ARG A 154      31.859  55.435  48.495  1.00  0.00           H0.      0
ATOM   2365  CB  ARG A 154      31.214  56.510  50.156  1.00  0.00           C0.      0
ATOM   2366  HB2 ARG A 154      31.616  56.991  51.049  1.00  0.00           H0.      0
ATOM   2367  HB3 ARG A 154      30.465  57.182  49.737  1.00  0.00           H0.      0
ATOM   2368  CG  ARG A 154      30.480  55.184  50.597  1.00  0.00           C0.      0
ATOM   2369  HG2 ARG A 154      30.104  54.636  49.732  1.00  0.00           H0.      0
ATOM   2370  HG3 ARG A 154      31.346  54.701  51.048  1.00  0.00           H0.      0
ATOM   2371  CD  ARG A 154      29.335  55.360  51.610  1.00  0.00           C0.      0
ATOM   2372  HD2 ARG A 154      29.108  54.486  52.220  1.00  0.00           H0.      0
ATOM   2373  HD3 ARG A 154      29.566  56.161  52.313  1.00  0.00           H0.      0
ATOM   2374  NE  ARG A 154      28.110  55.791  50.880  1.00  0.00           N0.      0
ATOM   2375  HE  ARG A 154      27.991  55.485  49.924  1.00  0.00           H0.      0
ATOM   2376  CZ  ARG A 154      27.191  56.646  51.261  1.00  0.00           C0.      0
ATOM   2377  NH1 ARG A 154      26.133  56.893  50.592  1.00  0.00           N0.      0
ATOM   2378 HH11 ARG A 154      25.991  56.278  49.803  1.00  0.00           H0.      0
ATOM   2379 HH12 ARG A 154      25.368  57.463  50.922  1.00  0.00           H0.      0
ATOM   2380  NH2 ARG A 154      27.300  57.594  52.184  1.00  0.00           N0.      0
ATOM   2381 HH21 ARG A 154      28.120  57.629  52.772  1.00  0.00           H0.      0
ATOM   2382 HH22 ARG A 154      26.580  58.300  52.251  1.00  0.00           H0.      0
ATOM   2383  C   ARG A 154      32.857  57.399  48.366  1.00  0.00           C0.      0
ATOM   2384  O   ARG A 154      32.640  57.427  47.145  1.00  0.00           O0.      0
ATOM   2385  N   LEU A 155      33.724  58.297  48.951  1.00  0.00           N0.      0
ATOM   2386  H   LEU A 155      33.807  58.247  49.957  1.00  0.00           H0.      0
ATOM   2387  CA  LEU A 155      34.186  59.449  48.175  1.00  0.00           C0.      0
ATOM   2388  HA  LEU A 155      33.264  59.961  47.901  1.00  0.00           H0.      0
ATOM   2389  CB  LEU A 155      35.051  60.410  49.034  1.00  0.00           C0.      0
ATOM   2390  HB2 LEU A 155      34.604  60.599  50.010  1.00  0.00           H0.      0
ATOM   2391  HB3 LEU A 155      36.054  59.997  49.145  1.00  0.00           H0.      0
ATOM   2392  CG  LEU A 155      35.359  61.800  48.359  1.00  0.00           C0.      0
ATOM   2393  HG  LEU A 155      36.183  61.721  47.649  1.00  0.00           H0.      0
ATOM   2394  CD1 LEU A 155      34.158  62.343  47.612  1.00  0.00           C0.      0
ATOM   2395 HD11 LEU A 155      33.785  61.702  46.814  1.00  0.00           H0.      0
ATOM   2396 HD12 LEU A 155      33.303  62.544  48.258  1.00  0.00           H0.      0
ATOM   2397 HD13 LEU A 155      34.444  63.312  47.203  1.00  0.00           H0.      0
ATOM   2398  CD2 LEU A 155      35.747  62.940  49.313  1.00  0.00           C0.      0
ATOM   2399 HD21 LEU A 155      35.071  63.008  50.165  1.00  0.00           H0.      0
ATOM   2400 HD22 LEU A 155      36.759  62.719  49.652  1.00  0.00           H0.      0
ATOM   2401 HD23 LEU A 155      35.764  63.908  48.813  1.00  0.00           H0.      0
ATOM   2402  C   LEU A 155      35.060  59.007  46.939  1.00  0.00           C0.      0
ATOM   2403  O   LEU A 155      34.812  59.366  45.814  1.00  0.00           O0.      0
ATOM   2404  N   ALA A 156      36.017  58.147  47.180  1.00  0.00           N0.      0
ATOM   2405  H   ALA A 156      36.132  57.831  48.132  1.00  0.00           H0.      0
ATOM   2406  CA  ALA A 156      36.902  57.611  46.106  1.00  0.00           C0.      0
ATOM   2407  HA  ALA A 156      37.357  58.461  45.597  1.00  0.00           H0.      0
ATOM   2408  CB  ALA A 156      38.069  56.799  46.771  1.00  0.00           C0.      0
ATOM   2409  HB1 ALA A 156      38.591  57.458  47.466  1.00  0.00           H0.      0
ATOM   2410  HB2 ALA A 156      37.632  55.979  47.341  1.00  0.00           H0.      0
ATOM   2411  HB3 ALA A 156      38.613  56.283  45.980  1.00  0.00           H0.      0
ATOM   2412  C   ALA A 156      36.190  56.749  45.112  1.00  0.00           C0.      0
ATOM   2413  O   ALA A 156      36.387  56.879  43.925  1.00  0.00           O0.      0
ATOM   2414  N   LEU A 157      35.210  55.897  45.545  1.00  0.00           N0.      0
ATOM   2415  H   LEU A 157      34.890  55.842  46.501  1.00  0.00           H0.      0
ATOM   2416  CA  LEU A 157      34.359  55.197  44.538  1.00  0.00           C0.      0
ATOM   2417  HA  LEU A 157      35.066  54.747  43.841  1.00  0.00           H0.      0
ATOM   2418  CB  LEU A 157      33.526  54.018  45.162  1.00  0.00           C0.      0
ATOM   2419  HB2 LEU A 157      32.910  54.300  46.016  1.00  0.00           H0.      0
ATOM   2420  HB3 LEU A 157      32.782  53.771  44.404  1.00  0.00           H0.      0
ATOM   2421  CG  LEU A 157      34.336  52.770  45.484  1.00  0.00           C0.      0
ATOM   2422  HG  LEU A 157      35.140  53.092  46.145  1.00  0.00           H0.      0
ATOM   2423  CD1 LEU A 157      33.510  51.864  46.423  1.00  0.00           C0.      0
ATOM   2424 HD11 LEU A 157      33.485  52.275  47.432  1.00  0.00           H0.      0
ATOM   2425 HD12 LEU A 157      32.474  51.787  46.094  1.00  0.00           H0.      0
ATOM   2426 HD13 LEU A 157      33.996  50.888  46.430  1.00  0.00           H0.      0
ATOM   2427  CD2 LEU A 157      34.890  52.091  44.292  1.00  0.00           C0.      0
ATOM   2428 HD21 LEU A 157      34.037  51.821  43.670  1.00  0.00           H0.      0
ATOM   2429 HD22 LEU A 157      35.584  52.786  43.820  1.00  0.00           H0.      0
ATOM   2430 HD23 LEU A 157      35.405  51.157  44.518  1.00  0.00           H0.      0
ATOM   2431  C   LEU A 157      33.476  56.052  43.648  1.00  0.00           C0.      0
ATOM   2432  O   LEU A 157      33.420  55.837  42.447  1.00  0.00           O0.      0
ATOM   2433  N   LYS A 158      32.869  57.036  44.313  1.00  0.00           N0.      0
ATOM   2434  H   LYS A 158      32.972  57.052  45.318  1.00  0.00           H0.      0
ATOM   2435  CA  LYS A 158      31.806  57.834  43.626  1.00  0.00           C0.      0
ATOM   2436  HA  LYS A 158      31.218  57.203  42.959  1.00  0.00           H0.      0
ATOM   2437  CB  LYS A 158      30.938  58.577  44.625  1.00  0.00           C0.      0
ATOM   2438  HB2 LYS A 158      31.629  59.183  45.210  1.00  0.00           H0.      0
ATOM   2439  HB3 LYS A 158      30.345  59.199  43.954  1.00  0.00           H0.      0
ATOM   2440  CG  LYS A 158      30.042  57.604  45.401  1.00  0.00           C0.      0
ATOM   2441  HG2 LYS A 158      29.270  57.293  44.698  1.00  0.00           H0.      0
ATOM   2442  HG3 LYS A 158      30.600  56.768  45.823  1.00  0.00           H0.      0
ATOM   2443  CD  LYS A 158      29.421  58.290  46.650  1.00  0.00           C0.      0
ATOM   2444  HD2 LYS A 158      30.191  58.771  47.254  1.00  0.00           H0.      0
ATOM   2445  HD3 LYS A 158      28.872  59.185  46.360  1.00  0.00           H0.      0
ATOM   2446  CE  LYS A 158      28.718  57.242  47.511  1.00  0.00           C0.      0
ATOM   2447  HE2 LYS A 158      29.463  56.477  47.730  1.00  0.00           H0.      0
ATOM   2448  HE3 LYS A 158      28.554  57.747  48.464  1.00  0.00           H0.      0
ATOM   2449  NZ  LYS A 158      27.460  56.744  46.941  1.00  0.00           N0.      0
ATOM   2450  HZ1 LYS A 158      27.452  56.644  45.936  1.00  0.00           H0.      0
ATOM   2451  HZ2 LYS A 158      27.274  55.849  47.370  1.00  0.00           H0.      0
ATOM   2452  HZ3 LYS A 158      26.730  57.336  47.311  1.00  0.00           H0.      0
ATOM   2453  C   LYS A 158      32.499  58.823  42.726  1.00  0.00           C0.      0
ATOM   2454  O   LYS A 158      31.933  59.100  41.668  1.00  0.00           O0.      0
ATOM   2455  N   ASN A 159      33.662  59.348  43.059  1.00  0.00           N0.      0
ATOM   2456  H   ASN A 159      34.021  59.196  43.991  1.00  0.00           H0.      0
ATOM   2457  CA  ASN A 159      34.420  60.241  42.102  1.00  0.00           C0.      0
ATOM   2458  HA  ASN A 159      33.667  60.965  41.792  1.00  0.00           H0.      0
ATOM   2459  CB  ASN A 159      35.529  60.997  42.856  1.00  0.00           C0.      0
ATOM   2460  HB2 ASN A 159      36.198  60.446  43.517  1.00  0.00           H0.      0
ATOM   2461  HB3 ASN A 159      36.278  61.394  42.171  1.00  0.00           H0.      0
ATOM   2462  CG  ASN A 159      35.104  62.267  43.578  1.00  0.00           C0.      0
ATOM   2463  OD1 ASN A 159      33.962  62.585  43.802  1.00  0.00           O0.      0
ATOM   2464  ND2 ASN A 159      36.092  63.028  43.844  1.00  0.00           N0.      0
ATOM   2465 HD21 ASN A 159      35.935  63.890  44.346  1.00  0.00           H0.      0
ATOM   2466 HD22 ASN A 159      37.025  62.657  43.735  1.00  0.00           H0.      0
ATOM   2467  C   ASN A 159      34.979  59.503  40.880  1.00  0.00           C0.      0
ATOM   2468  O   ASN A 159      35.264  60.083  39.827  1.00  0.00           O0.      0
ATOM   2469  N   ILE A 160      35.328  58.210  41.095  1.00  0.00           N0.      0
ATOM   2470  H   ILE A 160      35.265  57.762  41.998  1.00  0.00           H0.      0
ATOM   2471  CA  ILE A 160      35.825  57.429  39.953  1.00  0.00           C0.      0
ATOM   2472  HA  ILE A 160      36.398  58.032  39.248  1.00  0.00           H0.      0
ATOM   2473  CB  ILE A 160      36.853  56.229  40.301  1.00  0.00           C0.      0
ATOM   2474  HB  ILE A 160      36.318  55.594  41.007  1.00  0.00           H0.      0
ATOM   2475  CG2 ILE A 160      37.196  55.339  39.166  1.00  0.00           C0.      0
ATOM   2476 HG21 ILE A 160      38.046  54.663  39.260  1.00  0.00           H0.      0
ATOM   2477 HG22 ILE A 160      36.317  54.739  38.930  1.00  0.00           H0.      0
ATOM   2478 HG23 ILE A 160      37.260  55.932  38.254  1.00  0.00           H0.      0
ATOM   2479  CG1 ILE A 160      38.082  56.738  41.140  1.00  0.00           C0.      0
ATOM   2480 HG12 ILE A 160      38.749  56.945  40.304  1.00  0.00           H0.      0
ATOM   2481 HG13 ILE A 160      37.817  57.621  41.722  1.00  0.00           H0.      0
ATOM   2482  CD1 ILE A 160      38.846  55.666  41.949  1.00  0.00           C0.      0
ATOM   2483 HD11 ILE A 160      39.769  56.054  42.380  1.00  0.00           H0.      0
ATOM   2484 HD12 ILE A 160      38.285  55.247  42.784  1.00  0.00           H0.      0
ATOM   2485 HD13 ILE A 160      39.057  54.789  41.338  1.00  0.00           H0.      0
ATOM   2486  C   ILE A 160      34.672  56.829  39.163  1.00  0.00           C0.      0
ATOM   2487  O   ILE A 160      34.657  56.912  37.913  1.00  0.00           O0.      0
ATOM   2488  N   ALA A 161      33.631  56.247  39.803  1.00  0.00           N0.      0
ATOM   2489  H   ALA A 161      33.733  56.162  40.804  1.00  0.00           H0.      0
ATOM   2490  CA  ALA A 161      32.515  55.599  39.117  1.00  0.00           C0.      0
ATOM   2491  HA  ALA A 161      32.863  54.987  38.284  1.00  0.00           H0.      0
ATOM   2492  CB  ALA A 161      31.760  54.805  40.165  1.00  0.00           C0.      0
ATOM   2493  HB1 ALA A 161      30.981  54.171  39.741  1.00  0.00           H0.      0
ATOM   2494  HB2 ALA A 161      32.399  54.039  40.605  1.00  0.00           H0.      0
ATOM   2495  HB3 ALA A 161      31.367  55.570  40.834  1.00  0.00           H0.      0
ATOM   2496  C   ALA A 161      31.633  56.592  38.312  1.00  0.00           C0.      0
ATOM   2497  O   ALA A 161      30.988  56.197  37.335  1.00  0.00           O0.      0
ATOM   2498  N   SER A 162      31.625  57.952  38.570  1.00  0.00           N0.      0
ATOM   2499  H   SER A 162      32.063  58.344  39.392  1.00  0.00           H0.      0
ATOM   2500  CA  SER A 162      30.661  58.835  37.850  1.00  0.00           C0.      0
ATOM   2501  HA  SER A 162      29.688  58.350  37.768  1.00  0.00           H0.      0
ATOM   2502  CB  SER A 162      30.438  60.053  38.741  1.00  0.00           C0.      0
ATOM   2503  HB2 SER A 162      31.398  60.553  38.873  1.00  0.00           H0.      0
ATOM   2504  HB3 SER A 162      29.785  60.794  38.280  1.00  0.00           H0.      0
ATOM   2505  OG  SER A 162      29.965  59.734  40.029  1.00  0.00           O0.      0
ATOM   2506  HG  SER A 162      30.684  59.619  40.655  1.00  0.00           H0.      0
ATOM   2507  C   SER A 162      31.247  59.329  36.469  1.00  0.00           C0.      0
ATOM   2508  O   SER A 162      30.480  59.815  35.616  1.00  0.00           O0.      0
ATOM   2509  N   MET A 163      32.529  59.043  36.272  1.00  0.00           N0.      0
ATOM   2510  H   MET A 163      33.009  58.583  37.032  1.00  0.00           H0.      0
ATOM   2511  CA  MET A 163      33.266  59.161  34.967  1.00  0.00           C0.      0
ATOM   2512  HA  MET A 163      32.928  60.059  34.449  1.00  0.00           H0.      0
ATOM   2513  CB  MET A 163      34.819  59.324  35.224  1.00  0.00           C0.      0
ATOM   2514  HB2 MET A 163      35.175  58.593  35.950  1.00  0.00           H0.      0
ATOM   2515  HB3 MET A 163      35.397  59.241  34.304  1.00  0.00           H0.      0
ATOM   2516  CG  MET A 163      35.076  60.718  35.858  1.00  0.00           C0.      0
ATOM   2517  HG2 MET A 163      34.531  61.500  35.329  1.00  0.00           H0.      0
ATOM   2518  HG3 MET A 163      34.684  60.756  36.874  1.00  0.00           H0.      0
ATOM   2519  SD  MET A 163      36.746  61.342  35.646  1.00  0.00           S0.      0
ATOM   2520  CE  MET A 163      37.755  60.174  36.441  1.00  0.00           C0.      0
ATOM   2521  HE1 MET A 163      37.647  60.187  37.526  1.00  0.00           H0.      0
ATOM   2522  HE2 MET A 163      37.531  59.163  36.102  1.00  0.00           H0.      0
ATOM   2523  HE3 MET A 163      38.764  60.413  36.105  1.00  0.00           H0.      0
ATOM   2524  C   MET A 163      33.048  57.998  33.978  1.00  0.00           C0.      0
ATOM   2525  O   MET A 163      33.653  58.092  32.870  1.00  0.00           O0.      0
ATOM   2526  N   VAL A 164      32.258  56.918  34.320  1.00  0.00           N0.      0
ATOM   2527  H   VAL A 164      32.021  56.803  35.295  1.00  0.00           H0.      0
ATOM   2528  CA  VAL A 164      31.925  55.780  33.361  1.00  0.00           C0.      0
ATOM   2529  HA  VAL A 164      32.777  55.707  32.686  1.00  0.00           H0.      0
ATOM   2530  CB  VAL A 164      31.716  54.433  34.165  1.00  0.00           C0.      0
ATOM   2531  HB  VAL A 164      30.822  54.573  34.773  1.00  0.00           H0.      0
ATOM   2532  CG1 VAL A 164      31.372  53.254  33.250  1.00  0.00           C0.      0
ATOM   2533 HG11 VAL A 164      32.229  53.068  32.602  1.00  0.00           H0.      0
ATOM   2534 HG12 VAL A 164      31.251  52.301  33.764  1.00  0.00           H0.      0
ATOM   2535 HG13 VAL A 164      30.429  53.377  32.718  1.00  0.00           H0.      0
ATOM   2536  CG2 VAL A 164      32.871  54.052  35.190  1.00  0.00           C0.      0
ATOM   2537 HG21 VAL A 164      33.446  53.227  34.770  1.00  0.00           H0.      0
ATOM   2538 HG22 VAL A 164      33.522  54.814  35.619  1.00  0.00           H0.      0
ATOM   2539 HG23 VAL A 164      32.467  53.660  36.123  1.00  0.00           H0.      0
ATOM   2540  C   VAL A 164      30.640  56.115  32.501  1.00  0.00           C0.      0
ATOM   2541  O   VAL A 164      29.585  56.652  32.990  1.00  0.00           O0.      0
ATOM   2542  N   ARG A 165      30.788  55.876  31.148  1.00  0.00           N0.      0
ATOM   2543  H   ARG A 165      31.657  55.445  30.866  1.00  0.00           H0.      0
ATOM   2544  CA  ARG A 165      29.822  56.114  30.107  1.00  0.00           C0.      0
ATOM   2545  HA  ARG A 165      29.321  57.072  30.244  1.00  0.00           H0.      0
ATOM   2546  CB  ARG A 165      30.466  56.125  28.645  1.00  0.00           C0.      0
ATOM   2547  HB2 ARG A 165      31.257  55.375  28.654  1.00  0.00           H0.      0
ATOM   2548  HB3 ARG A 165      29.768  55.693  27.928  1.00  0.00           H0.      0
ATOM   2549  CG  ARG A 165      30.928  57.473  28.270  1.00  0.00           C0.      0
ATOM   2550  HG2 ARG A 165      30.061  58.083  28.017  1.00  0.00           H0.      0
ATOM   2551  HG3 ARG A 165      31.606  57.766  29.071  1.00  0.00           H0.      0
ATOM   2552  CD  ARG A 165      31.725  57.354  26.938  1.00  0.00           C0.      0
ATOM   2553  HD2 ARG A 165      32.714  56.956  27.167  1.00  0.00           H0.      0
ATOM   2554  HD3 ARG A 165      31.113  56.658  26.364  1.00  0.00           H0.      0
ATOM   2555  NE  ARG A 165      32.014  58.567  26.188  1.00  0.00           N0.      0
ATOM   2556  HE  ARG A 165      31.774  59.423  26.668  1.00  0.00           H0.      0
ATOM   2557  CZ  ARG A 165      32.481  58.721  24.994  1.00  0.00           C0.      0
ATOM   2558  NH1 ARG A 165      32.585  59.856  24.431  1.00  0.00           N0.      0
ATOM   2559 HH11 ARG A 165      32.099  60.681  24.751  1.00  0.00           H0.      0
ATOM   2560 HH12 ARG A 165      33.016  59.841  23.517  1.00  0.00           H0.      0
ATOM   2561  NH2 ARG A 165      32.938  57.726  24.323  1.00  0.00           N0.      0
ATOM   2562 HH21 ARG A 165      33.069  56.914  24.909  1.00  0.00           H0.      0
ATOM   2563 HH22 ARG A 165      33.235  57.859  23.367  1.00  0.00           H0.      0
ATOM   2564  C   ARG A 165      28.817  54.964  30.120  1.00  0.00           C0.      0
ATOM   2565  O   ARG A 165      29.231  53.885  30.488  1.00  0.00           O0.      0
ATOM   2566  N   PRO A 166      27.594  55.139  29.571  1.00  0.00           N0.      0
ATOM   2567  CD  PRO A 166      27.147  56.304  28.804  1.00  0.00           C0.      0
ATOM   2568  HD2 PRO A 166      27.512  56.159  27.787  1.00  0.00           H0.      0
ATOM   2569  HD3 PRO A 166      27.512  57.279  29.124  1.00  0.00           H0.      0
ATOM   2570  CG  PRO A 166      25.644  56.304  28.661  1.00  0.00           C0.      0
ATOM   2571  HG2 PRO A 166      25.366  56.918  27.805  1.00  0.00           H0.      0
ATOM   2572  HG3 PRO A 166      25.200  56.713  29.569  1.00  0.00           H0.      0
ATOM   2573  CB  PRO A 166      25.394  54.718  28.580  1.00  0.00           C0.      0
ATOM   2574  HB2 PRO A 166      25.495  54.369  27.552  1.00  0.00           H0.      0
ATOM   2575  HB3 PRO A 166      24.439  54.337  28.942  1.00  0.00           H0.      0
ATOM   2576  CA  PRO A 166      26.504  54.183  29.495  1.00  0.00           C0.      0
ATOM   2577  HA  PRO A 166      26.029  54.005  30.459  1.00  0.00           H0.      0
ATOM   2578  C   PRO A 166      26.840  52.817  28.901  1.00  0.00           C0.      0
ATOM   2579  O   PRO A 166      27.402  52.700  27.801  1.00  0.00           O0.      0
ATOM   2580  N   GLY A 167      26.687  51.708  29.649  1.00  0.00           N0.      0
ATOM   2581  H   GLY A 167      26.326  51.715  30.592  1.00  0.00           H0.      0
ATOM   2582  CA  GLY A 167      27.165  50.418  29.176  1.00  0.00           C0.      0
ATOM   2583  HA2 GLY A 167      26.705  49.573  29.688  1.00  0.00           H0.      0
ATOM   2584  HA3 GLY A 167      26.757  50.461  28.167  1.00  0.00           H0.      0
ATOM   2585  C   GLY A 167      28.700  50.258  29.063  1.00  0.00           C0.      0
ATOM   2586  O   GLY A 167      29.176  49.190  28.645  1.00  0.00           O0.      0
ATOM   2587  N   GLY A 168      29.466  51.171  29.599  1.00  0.00           N0.      0
ATOM   2588  H   GLY A 168      29.011  51.953  30.047  1.00  0.00           H0.      0
ATOM   2589  CA  GLY A 168      30.909  51.152  29.889  1.00  0.00           C0.      0
ATOM   2590  HA2 GLY A 168      31.337  50.670  29.009  1.00  0.00           H0.      0
ATOM   2591  HA3 GLY A 168      31.331  52.137  30.087  1.00  0.00           H0.      0
ATOM   2592  C   GLY A 168      31.199  50.284  31.133  1.00  0.00           C0.      0
ATOM   2593  O   GLY A 168      30.378  50.065  32.017  1.00  0.00           O0.      0
ATOM   2594  N   LEU A 169      32.474  49.935  31.231  1.00  0.00           N0.      0
ATOM   2595  H   LEU A 169      33.074  50.345  30.530  1.00  0.00           H0.      0
ATOM   2596  CA  LEU A 169      33.006  49.049  32.257  1.00  0.00           C0.      0
ATOM   2597  HA  LEU A 169      32.137  48.525  32.654  1.00  0.00           H0.      0
ATOM   2598  CB  LEU A 169      34.113  48.102  31.685  1.00  0.00           C0.      0
ATOM   2599  HB2 LEU A 169      34.955  48.612  31.218  1.00  0.00           H0.      0
ATOM   2600  HB3 LEU A 169      34.313  47.568  32.614  1.00  0.00           H0.      0
ATOM   2601  CG  LEU A 169      33.656  46.955  30.833  1.00  0.00           C0.      0
ATOM   2602  HG  LEU A 169      34.328  46.109  30.976  1.00  0.00           H0.      0
ATOM   2603  CD1 LEU A 169      32.280  46.423  31.112  1.00  0.00           C0.      0
ATOM   2604 HD11 LEU A 169      32.323  46.192  32.177  1.00  0.00           H0.      0
ATOM   2605 HD12 LEU A 169      31.487  47.130  30.868  1.00  0.00           H0.      0
ATOM   2606 HD13 LEU A 169      32.073  45.480  30.607  1.00  0.00           H0.      0
ATOM   2607  CD2 LEU A 169      33.584  47.345  29.350  1.00  0.00           C0.      0
ATOM   2608 HD21 LEU A 169      33.239  46.439  28.852  1.00  0.00           H0.      0
ATOM   2609 HD22 LEU A 169      32.988  48.224  29.105  1.00  0.00           H0.      0
ATOM   2610 HD23 LEU A 169      34.603  47.506  29.001  1.00  0.00           H0.      0
ATOM   2611  C   LEU A 169      33.465  49.881  33.472  1.00  0.00           C0.      0
ATOM   2612  O   LEU A 169      33.941  50.996  33.310  1.00  0.00           O0.      0
ATOM   2613  N   LEU A 170      33.494  49.289  34.668  1.00  0.00           N0.      0
ATOM   2614  H   LEU A 170      33.026  48.404  34.798  1.00  0.00           H0.      0
ATOM   2615  CA  LEU A 170      34.454  49.663  35.710  1.00  0.00           C0.      0
ATOM   2616  HA  LEU A 170      35.200  50.373  35.353  1.00  0.00           H0.      0
ATOM   2617  CB  LEU A 170      33.834  50.559  36.772  1.00  0.00           C0.      0
ATOM   2618  HB2 LEU A 170      33.704  51.478  36.200  1.00  0.00           H0.      0
ATOM   2619  HB3 LEU A 170      32.829  50.176  36.955  1.00  0.00           H0.      0
ATOM   2620  CG  LEU A 170      34.684  50.905  38.024  1.00  0.00           C0.      0
ATOM   2621  HG  LEU A 170      35.746  50.765  37.825  1.00  0.00           H0.      0
ATOM   2622  CD1 LEU A 170      34.424  52.232  38.750  1.00  0.00           C0.      0
ATOM   2623 HD11 LEU A 170      35.117  52.459  39.560  1.00  0.00           H0.      0
ATOM   2624 HD12 LEU A 170      34.627  53.012  38.016  1.00  0.00           H0.      0
ATOM   2625 HD13 LEU A 170      33.391  52.253  39.097  1.00  0.00           H0.      0
ATOM   2626  CD2 LEU A 170      34.530  49.915  39.089  1.00  0.00           C0.      0
ATOM   2627 HD21 LEU A 170      34.857  48.889  38.921  1.00  0.00           H0.      0
ATOM   2628 HD22 LEU A 170      35.104  50.319  39.922  1.00  0.00           H0.      0
ATOM   2629 HD23 LEU A 170      33.492  49.762  39.385  1.00  0.00           H0.      0
ATOM   2630  C   LEU A 170      35.312  48.485  36.197  1.00  0.00           C0.      0
ATOM   2631  O   LEU A 170      34.852  47.369  36.450  1.00  0.00           O0.      0
ATOM   2632  N   VAL A 171      36.555  48.726  36.390  1.00  0.00           N0.      0
ATOM   2633  H   VAL A 171      36.955  49.607  36.099  1.00  0.00           H0.      0
ATOM   2634  CA  VAL A 171      37.498  47.602  36.819  1.00  0.00           C0.      0
ATOM   2635  HA  VAL A 171      37.023  46.707  37.219  1.00  0.00           H0.      0
ATOM   2636  CB  VAL A 171      38.456  47.172  35.663  1.00  0.00           C0.      0
ATOM   2637  HB  VAL A 171      39.063  48.024  35.356  1.00  0.00           H0.      0
ATOM   2638  CG1 VAL A 171      39.456  46.169  36.131  1.00  0.00           C0.      0
ATOM   2639 HG11 VAL A 171      40.104  45.833  35.321  1.00  0.00           H0.      0
ATOM   2640 HG12 VAL A 171      40.122  46.660  36.840  1.00  0.00           H0.      0
ATOM   2641 HG13 VAL A 171      39.056  45.341  36.715  1.00  0.00           H0.      0
ATOM   2642  CG2 VAL A 171      37.680  46.654  34.426  1.00  0.00           C0.      0
ATOM   2643 HG21 VAL A 171      36.993  47.344  33.935  1.00  0.00           H0.      0
ATOM   2644 HG22 VAL A 171      38.402  46.286  33.697  1.00  0.00           H0.      0
ATOM   2645 HG23 VAL A 171      37.050  45.793  34.651  1.00  0.00           H0.      0
ATOM   2646  C   VAL A 171      38.388  48.060  37.993  1.00  0.00           C0.      0
ATOM   2647  O   VAL A 171      39.305  48.866  37.710  1.00  0.00           O0.      0
ATOM   2648  N   ILE A 172      38.113  47.707  39.226  1.00  0.00           N0.      0
ATOM   2649  H   ILE A 172      37.495  46.923  39.381  1.00  0.00           H0.      0
ATOM   2650  CA  ILE A 172      38.983  48.040  40.391  1.00  0.00           C0.      0
ATOM   2651  HA  ILE A 172      39.899  48.518  40.044  1.00  0.00           H0.      0
ATOM   2652  CB  ILE A 172      38.315  49.021  41.332  1.00  0.00           C0.      0
ATOM   2653  HB  ILE A 172      37.424  48.511  41.698  1.00  0.00           H0.      0
ATOM   2654  CG2 ILE A 172      39.230  49.167  42.555  1.00  0.00           C0.      0
ATOM   2655 HG21 ILE A 172      40.213  49.289  42.100  1.00  0.00           H0.      0
ATOM   2656 HG22 ILE A 172      39.001  50.102  43.067  1.00  0.00           H0.      0
ATOM   2657 HG23 ILE A 172      39.126  48.397  43.319  1.00  0.00           H0.      0
ATOM   2658  CG1 ILE A 172      37.869  50.332  40.739  1.00  0.00           C0.      0
ATOM   2659 HG12 ILE A 172      37.207  50.205  39.883  1.00  0.00           H0.      0
ATOM   2660 HG13 ILE A 172      37.188  50.712  41.501  1.00  0.00           H0.      0
ATOM   2661  CD1 ILE A 172      38.931  51.360  40.263  1.00  0.00           C0.      0
ATOM   2662 HD11 ILE A 172      39.644  50.955  39.545  1.00  0.00           H0.      0
ATOM   2663 HD12 ILE A 172      38.378  52.152  39.758  1.00  0.00           H0.      0
ATOM   2664 HD13 ILE A 172      39.343  51.840  41.152  1.00  0.00           H0.      0
ATOM   2665  C   ILE A 172      39.513  46.696  41.027  1.00  0.00           C0.      0
ATOM   2666  O   ILE A 172      38.744  45.787  41.129  1.00  0.00           O0.      0
ATOM   2667  N   ASP A 173      40.794  46.666  41.504  1.00  0.00           N0.      0
ATOM   2668  H   ASP A 173      41.264  47.560  41.515  1.00  0.00           H0.      0
ATOM   2669  CA  ASP A 173      41.387  45.507  42.153  1.00  0.00           C0.      0
ATOM   2670  HA  ASP A 173      40.628  44.740  42.304  1.00  0.00           H0.      0
ATOM   2671  CB  ASP A 173      42.359  44.804  41.286  1.00  0.00           C0.      0
ATOM   2672  HB2 ASP A 173      42.439  43.791  41.682  1.00  0.00           H0.      0
ATOM   2673  HB3 ASP A 173      41.891  44.672  40.311  1.00  0.00           H0.      0
ATOM   2674  CG  ASP A 173      43.752  45.352  41.146  1.00  0.00           C0.      0
ATOM   2675  OD1 ASP A 173      44.806  44.711  40.813  1.00  0.00           O0.      0
ATOM   2676  OD2 ASP A 173      43.918  46.564  41.409  1.00  0.00           O0.      0
ATOM   2677  C   ASP A 173      42.012  45.720  43.489  1.00  0.00           C0.      0
ATOM   2678  O   ASP A 173      42.347  46.838  43.892  1.00  0.00           O0.      0
ATOM   2679  N   HIE A 174      42.183  44.709  44.350  1.00  0.00           N0.      0
ATOM   2680  H   HIE A 174      41.807  43.831  44.022  1.00  0.00           H0.      0
ATOM   2681  CA  HIE A 174      42.763  44.821  45.686  1.00  0.00           C0.      0
ATOM   2682  HA  HIE A 174      43.608  45.505  45.612  1.00  0.00           H0.      0
ATOM   2683  CB  HIE A 174      41.706  45.513  46.596  1.00  0.00           C0.      0
ATOM   2684  HB2 HIE A 174      42.220  45.474  47.557  1.00  0.00           H0.      0
ATOM   2685  HB3 HIE A 174      41.531  46.569  46.388  1.00  0.00           H0.      0
ATOM   2686  CG  HIE A 174      40.358  44.749  46.708  1.00  0.00           C0.      0
ATOM   2687  ND1 HIE A 174      39.940  44.166  47.927  1.00  0.00           N0.      0
ATOM   2688  CE1 HIE A 174      38.721  43.701  47.704  1.00  0.00           C0.      0
ATOM   2689  HE1 HIE A 174      38.124  43.119  48.390  1.00  0.00           H0.      0
ATOM   2690  NE2 HIE A 174      38.392  43.941  46.434  1.00  0.00           N0.      0
ATOM   2691  HE2 HIE A 174      37.503  43.694  46.024  1.00  0.00           H0.      0
ATOM   2692  CD2 HIE A 174      39.346  44.665  45.775  1.00  0.00           C0.      0
ATOM   2693  HD2 HIE A 174      39.189  45.087  44.794  1.00  0.00           H0.      0
ATOM   2694  C   HIE A 174      43.235  43.474  46.176  1.00  0.00           C0.      0
ATOM   2695  O   HIE A 174      42.661  42.418  45.798  1.00  0.00           O0.      0
ATOM   2696  N   ARG A 175      44.288  43.397  46.976  1.00  0.00           N0.      0
ATOM   2697  H   ARG A 175      44.882  44.211  47.035  1.00  0.00           H0.      0
ATOM   2698  CA  ARG A 175      44.721  42.189  47.726  1.00  0.00           C0.      0
ATOM   2699  HA  ARG A 175      44.908  41.411  46.987  1.00  0.00           H0.      0
ATOM   2700  CB  ARG A 175      46.046  42.381  48.657  1.00  0.00           C0.      0
ATOM   2701  HB2 ARG A 175      46.094  43.415  48.999  1.00  0.00           H0.      0
ATOM   2702  HB3 ARG A 175      45.953  41.697  49.501  1.00  0.00           H0.      0
ATOM   2703  CG  ARG A 175      47.343  42.076  47.922  1.00  0.00           C0.      0
ATOM   2704  HG2 ARG A 175      47.325  41.094  47.448  1.00  0.00           H0.      0
ATOM   2705  HG3 ARG A 175      47.532  42.793  47.123  1.00  0.00           H0.      0
ATOM   2706  CD  ARG A 175      48.446  42.154  49.001  1.00  0.00           C0.      0
ATOM   2707  HD2 ARG A 175      48.471  43.158  49.426  1.00  0.00           H0.      0
ATOM   2708  HD3 ARG A 175      48.340  41.517  49.879  1.00  0.00           H0.      0
ATOM   2709  NE  ARG A 175      49.732  41.969  48.343  1.00  0.00           N0.      0
ATOM   2710  HE  ARG A 175      49.983  42.710  47.704  1.00  0.00           H0.      0
ATOM   2711  CZ  ARG A 175      50.265  40.829  48.065  1.00  0.00           C0.      0
ATOM   2712  NH1 ARG A 175      49.871  39.635  48.428  1.00  0.00           N0.      0
ATOM   2713 HH11 ARG A 175      48.976  39.571  48.893  1.00  0.00           H0.      0
ATOM   2714 HH12 ARG A 175      50.351  38.831  48.051  1.00  0.00           H0.      0
ATOM   2715  NH2 ARG A 175      51.264  40.859  47.269  1.00  0.00           N0.      0
ATOM   2716 HH21 ARG A 175      51.708  41.691  46.907  1.00  0.00           H0.      0
ATOM   2717 HH22 ARG A 175      51.582  39.960  46.937  1.00  0.00           H0.      0
ATOM   2718  C   ARG A 175      43.599  41.568  48.622  1.00  0.00           C0.      0
ATOM   2719  O   ARG A 175      43.037  42.276  49.455  1.00  0.00           O0.      0
ATOM   2720  N   ASN A 176      43.365  40.281  48.555  1.00  0.00           N0.      0
ATOM   2721  H   ASN A 176      43.932  39.664  47.992  1.00  0.00           H0.      0
ATOM   2722  CA  ASN A 176      42.606  39.514  49.508  1.00  0.00           C0.      0
ATOM   2723  HA  ASN A 176      41.687  40.074  49.684  1.00  0.00           H0.      0
ATOM   2724  CB  ASN A 176      42.217  38.149  48.814  1.00  0.00           C0.      0
ATOM   2725  HB2 ASN A 176      41.766  38.352  47.843  1.00  0.00           H0.      0
ATOM   2726  HB3 ASN A 176      43.179  37.644  48.735  1.00  0.00           H0.      0
ATOM   2727  CG  ASN A 176      41.338  37.309  49.687  1.00  0.00           C0.      0
ATOM   2728  OD1 ASN A 176      40.806  37.671  50.711  1.00  0.00           O0.      0
ATOM   2729  ND2 ASN A 176      41.110  36.069  49.203  1.00  0.00           N0.      0
ATOM   2730 HD21 ASN A 176      40.695  35.484  49.915  1.00  0.00           H0.      0
ATOM   2731 HD22 ASN A 176      41.500  35.787  48.315  1.00  0.00           H0.      0
ATOM   2732  C   ASN A 176      43.362  39.364  50.781  1.00  0.00           C0.      0
ATOM   2733  O   ASN A 176      44.539  39.114  50.805  1.00  0.00           O0.      0
ATOM   2734  N   TYR A 177      42.687  39.579  51.920  1.00  0.00           N0.      0
ATOM   2735  H   TYR A 177      41.744  39.936  51.863  1.00  0.00           H0.      0
ATOM   2736  CA  TYR A 177      43.259  39.634  53.300  1.00  0.00           C0.      0
ATOM   2737  HA  TYR A 177      44.334  39.812  53.263  1.00  0.00           H0.      0
ATOM   2738  CB  TYR A 177      42.662  40.823  54.059  1.00  0.00           C0.      0
ATOM   2739  HB2 TYR A 177      41.611  40.541  54.128  1.00  0.00           H0.      0
ATOM   2740  HB3 TYR A 177      43.087  40.842  55.062  1.00  0.00           H0.      0
ATOM   2741  CG  TYR A 177      42.878  42.115  53.395  1.00  0.00           C0.      0
ATOM   2742  CD1 TYR A 177      44.226  42.492  53.120  1.00  0.00           C0.      0
ATOM   2743  HD1 TYR A 177      45.103  41.941  53.426  1.00  0.00           H0.      0
ATOM   2744  CE1 TYR A 177      44.459  43.729  52.465  1.00  0.00           C0.      0
ATOM   2745  HE1 TYR A 177      45.492  43.951  52.241  1.00  0.00           H0.      0
ATOM   2746  CZ  TYR A 177      43.388  44.451  51.943  1.00  0.00           C0.      0
ATOM   2747  OH  TYR A 177      43.578  45.642  51.380  1.00  0.00           O0.      0
ATOM   2748  HH  TYR A 177      43.252  46.262  52.037  1.00  0.00           H0.      0
ATOM   2749  CE2 TYR A 177      42.051  43.992  52.177  1.00  0.00           C0.      0
ATOM   2750  HE2 TYR A 177      41.241  44.489  51.664  1.00  0.00           H0.      0
ATOM   2751  CD2 TYR A 177      41.805  42.782  52.864  1.00  0.00           C0.      0
ATOM   2752  HD2 TYR A 177      40.783  42.433  52.895  1.00  0.00           H0.      0
ATOM   2753  C   TYR A 177      42.977  38.274  53.947  1.00  0.00           C0.      0
ATOM   2754  O   TYR A 177      43.518  37.962  54.991  1.00  0.00           O0.      0
ATOM   2755  N   ASP A 178      42.318  37.326  53.293  1.00  0.00           N0.      0
ATOM   2756  H   ASP A 178      41.853  37.451  52.405  1.00  0.00           H0.      0
ATOM   2757  CA  ASP A 178      41.860  36.120  53.965  1.00  0.00           C0.      0
ATOM   2758  HA  ASP A 178      41.227  36.475  54.779  1.00  0.00           H0.      0
ATOM   2759  CB  ASP A 178      41.065  35.231  53.055  1.00  0.00           C0.      0
ATOM   2760  HB2 ASP A 178      41.632  35.125  52.130  1.00  0.00           H0.      0
ATOM   2761  HB3 ASP A 178      40.937  34.249  53.511  1.00  0.00           H0.      0
ATOM   2762  CG  ASP A 178      39.755  35.846  52.656  1.00  0.00           C0.      0
ATOM   2763  OD1 ASP A 178      39.191  35.337  51.725  1.00  0.00           O0.      0
ATOM   2764  OD2 ASP A 178      39.258  36.869  53.089  1.00  0.00           O0.      0
ATOM   2765  C   ASP A 178      42.983  35.296  54.582  1.00  0.00           C0.      0
ATOM   2766  O   ASP A 178      42.917  35.054  55.779  1.00  0.00           O0.      0
ATOM   2767  N   TYR A 179      43.956  34.826  53.745  1.00  0.00           N0.      0
ATOM   2768  H   TYR A 179      43.886  35.115  52.780  1.00  0.00           H0.      0
ATOM   2769  CA  TYR A 179      45.013  34.055  54.287  1.00  0.00           C0.      0
ATOM   2770  HA  TYR A 179      44.588  33.246  54.881  1.00  0.00           H0.      0
ATOM   2771  CB  TYR A 179      45.810  33.480  53.066  1.00  0.00           C0.      0
ATOM   2772  HB2 TYR A 179      45.098  32.778  52.634  1.00  0.00           H0.      0
ATOM   2773  HB3 TYR A 179      46.215  34.167  52.324  1.00  0.00           H0.      0
ATOM   2774  CG  TYR A 179      47.004  32.653  53.513  1.00  0.00           C0.      0
ATOM   2775  CD1 TYR A 179      48.265  33.317  53.730  1.00  0.00           C0.      0
ATOM   2776  HD1 TYR A 179      48.340  34.380  53.559  1.00  0.00           H0.      0
ATOM   2777  CE1 TYR A 179      49.354  32.551  54.071  1.00  0.00           C0.      0
ATOM   2778  HE1 TYR A 179      50.333  33.003  54.018  1.00  0.00           H0.      0
ATOM   2779  CZ  TYR A 179      49.240  31.174  54.172  1.00  0.00           C0.      0
ATOM   2780  OH  TYR A 179      50.318  30.349  54.192  1.00  0.00           O0.      0
ATOM   2781  HH  TYR A 179      51.095  30.796  54.536  1.00  0.00           H0.      0
ATOM   2782  CE2 TYR A 179      47.973  30.496  54.058  1.00  0.00           C0.      0
ATOM   2783  HE2 TYR A 179      47.914  29.438  54.270  1.00  0.00           H0.      0
ATOM   2784  CD2 TYR A 179      46.876  31.264  53.698  1.00  0.00           C0.      0
ATOM   2785  HD2 TYR A 179      45.847  30.949  53.608  1.00  0.00           H0.      0
ATOM   2786  C   TYR A 179      45.933  34.837  55.256  1.00  0.00           C0.      0
ATOM   2787  O   TYR A 179      46.346  34.379  56.320  1.00  0.00           O0.      0
ATOM   2788  N   ILE A 180      46.152  36.122  54.964  1.00  0.00           N0.      0
ATOM   2789  H   ILE A 180      45.778  36.406  54.070  1.00  0.00           H0.      0
ATOM   2790  CA  ILE A 180      46.946  37.039  55.792  1.00  0.00           C0.      0
ATOM   2791  HA  ILE A 180      47.914  36.600  56.033  1.00  0.00           H0.      0
ATOM   2792  CB  ILE A 180      47.226  38.325  55.009  1.00  0.00           C0.      0
ATOM   2793  HB  ILE A 180      46.246  38.662  54.670  1.00  0.00           H0.      0
ATOM   2794  CG2 ILE A 180      47.685  39.410  55.987  1.00  0.00           C0.      0
ATOM   2795 HG21 ILE A 180      46.816  39.707  56.575  1.00  0.00           H0.      0
ATOM   2796 HG22 ILE A 180      48.450  39.061  56.681  1.00  0.00           H0.      0
ATOM   2797 HG23 ILE A 180      47.997  40.207  55.312  1.00  0.00           H0.      0
ATOM   2798  CG1 ILE A 180      48.232  38.088  53.829  1.00  0.00           C0.      0
ATOM   2799 HG12 ILE A 180      49.308  38.185  53.973  1.00  0.00           H0.      0
ATOM   2800 HG13 ILE A 180      48.032  37.072  53.491  1.00  0.00           H0.      0
ATOM   2801  CD1 ILE A 180      47.828  38.966  52.576  1.00  0.00           C0.      0
ATOM   2802 HD11 ILE A 180      47.027  39.683  52.758  1.00  0.00           H0.      0
ATOM   2803 HD12 ILE A 180      48.661  39.559  52.200  1.00  0.00           H0.      0
ATOM   2804 HD13 ILE A 180      47.499  38.347  51.741  1.00  0.00           H0.      0
ATOM   2805  C   ILE A 180      46.317  37.336  57.173  1.00  0.00           C0.      0
ATOM   2806  O   ILE A 180      46.989  37.441  58.196  1.00  0.00           O0.      0
ATOM   2807  N   LEU A 181      44.994  37.406  57.280  1.00  0.00           N0.      0
ATOM   2808  H   LEU A 181      44.454  37.290  56.435  1.00  0.00           H0.      0
ATOM   2809  CA  LEU A 181      44.308  37.428  58.577  1.00  0.00           C0.      0
ATOM   2810  HA  LEU A 181      44.817  38.075  59.291  1.00  0.00           H0.      0
ATOM   2811  CB  LEU A 181      42.927  38.073  58.300  1.00  0.00           C0.      0
ATOM   2812  HB2 LEU A 181      42.381  37.496  57.553  1.00  0.00           H0.      0
ATOM   2813  HB3 LEU A 181      42.332  38.046  59.213  1.00  0.00           H0.      0
ATOM   2814  CG  LEU A 181      43.092  39.540  57.911  1.00  0.00           C0.      0
ATOM   2815  HG  LEU A 181      43.796  39.697  57.093  1.00  0.00           H0.      0
ATOM   2816  CD1 LEU A 181      41.804  40.253  57.517  1.00  0.00           C0.      0
ATOM   2817 HD11 LEU A 181      42.049  41.264  57.191  1.00  0.00           H0.      0
ATOM   2818 HD12 LEU A 181      41.311  39.763  56.678  1.00  0.00           H0.      0
ATOM   2819 HD13 LEU A 181      41.263  40.328  58.461  1.00  0.00           H0.      0
ATOM   2820  CD2 LEU A 181      43.644  40.386  59.105  1.00  0.00           C0.      0
ATOM   2821 HD21 LEU A 181      43.150  40.091  60.031  1.00  0.00           H0.      0
ATOM   2822 HD22 LEU A 181      44.663  40.151  59.413  1.00  0.00           H0.      0
ATOM   2823 HD23 LEU A 181      43.647  41.454  58.888  1.00  0.00           H0.      0
ATOM   2824  C   LEU A 181      44.113  36.127  59.302  1.00  0.00           C0.      0
ATOM   2825  O   LEU A 181      43.964  36.189  60.533  1.00  0.00           O0.      0
ATOM   2826  N   SER A 182      44.304  35.030  58.573  1.00  0.00           N0.      0
ATOM   2827  H   SER A 182      44.332  35.064  57.564  1.00  0.00           H0.      0
ATOM   2828  CA  SER A 182      44.222  33.742  59.240  1.00  0.00           C0.      0
ATOM   2829  HA  SER A 182      43.540  33.786  60.090  1.00  0.00           H0.      0
ATOM   2830  CB  SER A 182      43.729  32.627  58.288  1.00  0.00           C0.      0
ATOM   2831  HB2 SER A 182      43.338  31.780  58.851  1.00  0.00           H0.      0
ATOM   2832  HB3 SER A 182      42.819  33.101  57.922  1.00  0.00           H0.      0
ATOM   2833  OG  SER A 182      44.663  32.056  57.313  1.00  0.00           O0.      0
ATOM   2834  HG  SER A 182      44.260  31.756  56.495  1.00  0.00           H0.      0
ATOM   2835  C   SER A 182      45.557  33.287  59.795  1.00  0.00           C0.      0
ATOM   2836  O   SER A 182      45.684  32.580  60.805  1.00  0.00           O0.      0
ATOM   2837  N   THR A 183      46.630  33.637  59.117  1.00  0.00           N0.      0
ATOM   2838  H   THR A 183      46.442  33.907  58.162  1.00  0.00           H0.      0
ATOM   2839  CA  THR A 183      47.985  32.982  59.201  1.00  0.00           C0.      0
ATOM   2840  HA  THR A 183      47.958  32.245  60.004  1.00  0.00           H0.      0
ATOM   2841  CB  THR A 183      48.413  32.303  57.815  1.00  0.00           C0.      0
ATOM   2842  HB  THR A 183      48.448  33.006  56.983  1.00  0.00           H0.      0
ATOM   2843  CG2 THR A 183      49.751  31.629  57.770  1.00  0.00           C0.      0
ATOM   2844 HG21 THR A 183      49.968  31.078  58.685  1.00  0.00           H0.      0
ATOM   2845 HG22 THR A 183      49.763  30.959  56.910  1.00  0.00           H0.      0
ATOM   2846 HG23 THR A 183      50.513  32.389  57.601  1.00  0.00           H0.      0
ATOM   2847  OG1 THR A 183      47.462  31.228  57.577  1.00  0.00           O0.      0
ATOM   2848  HG1 THR A 183      46.682  31.749  57.374  1.00  0.00           H0.      0
ATOM   2849  C   THR A 183      49.162  33.928  59.524  1.00  0.00           C0.      0
ATOM   2850  O   THR A 183      50.134  33.606  60.119  1.00  0.00           O0.      0
ATOM   2851  N   GLY A 184      48.929  35.199  59.149  1.00  0.00           N0.      0
ATOM   2852  H   GLY A 184      47.997  35.468  58.868  1.00  0.00           H0.      0
ATOM   2853  CA  GLY A 184      49.919  36.172  59.274  1.00  0.00           C0.      0
ATOM   2854  HA2 GLY A 184      49.427  37.137  59.147  1.00  0.00           H0.      0
ATOM   2855  HA3 GLY A 184      50.177  36.182  60.333  1.00  0.00           H0.      0
ATOM   2856  C   GLY A 184      51.069  36.205  58.266  1.00  0.00           C0.      0
ATOM   2857  O   GLY A 184      52.109  36.800  58.559  1.00  0.00           O0.      0
ATOM   2858  N   CYS A 185      50.979  35.559  57.150  1.00  0.00           N0.      0
ATOM   2859  H   CYS A 185      50.085  35.153  56.913  1.00  0.00           H0.      0
ATOM   2860  CA  CYS A 185      51.976  35.562  56.107  1.00  0.00           C0.      0
ATOM   2861  HA  CYS A 185      52.737  36.342  56.133  1.00  0.00           H0.      0
ATOM   2862  CB  CYS A 185      52.776  34.238  56.175  1.00  0.00           C0.      0
ATOM   2863  HB2 CYS A 185      52.201  33.320  56.054  1.00  0.00           H0.      0
ATOM   2864  HB3 CYS A 185      53.620  34.307  55.490  1.00  0.00           H0.      0
ATOM   2865  SG  CYS A 185      53.636  34.142  57.729  1.00  0.00           S0.      0
ATOM   2866  HG  CYS A 185      52.643  33.710  58.511  1.00  0.00           H0.      0
ATOM   2867  C   CYS A 185      51.354  35.753  54.709  1.00  0.00           C0.      0
ATOM   2868  O   CYS A 185      50.115  35.798  54.612  1.00  0.00           O0.      0
ATOM   2869  N   ALA A 186      52.156  35.899  53.634  1.00  0.00           N0.      0
ATOM   2870  H   ALA A 186      53.133  36.082  53.811  1.00  0.00           H0.      0
ATOM   2871  CA  ALA A 186      51.606  36.138  52.271  1.00  0.00           C0.      0
ATOM   2872  HA  ALA A 186      50.784  36.841  52.405  1.00  0.00           H0.      0
ATOM   2873  CB  ALA A 186      52.744  36.935  51.416  1.00  0.00           C0.      0
ATOM   2874  HB1 ALA A 186      53.514  36.223  51.118  1.00  0.00           H0.      0
ATOM   2875  HB2 ALA A 186      52.369  37.408  50.509  1.00  0.00           H0.      0
ATOM   2876  HB3 ALA A 186      53.085  37.667  52.149  1.00  0.00           H0.      0
ATOM   2877  C   ALA A 186      51.105  34.842  51.596  1.00  0.00           C0.      0
ATOM   2878  O   ALA A 186      51.629  33.773  51.822  1.00  0.00           O0.      0
ATOM   2879  N   PRO A 187      50.095  34.890  50.774  1.00  0.00           N0.      0
ATOM   2880  CD  PRO A 187      49.420  36.135  50.287  1.00  0.00           C0.      0
ATOM   2881  HD2 PRO A 187      50.113  36.847  49.840  1.00  0.00           H0.      0
ATOM   2882  HD3 PRO A 187      48.851  36.612  51.085  1.00  0.00           H0.      0
ATOM   2883  CG  PRO A 187      48.452  35.598  49.198  1.00  0.00           C0.      0
ATOM   2884  HG2 PRO A 187      48.996  35.687  48.257  1.00  0.00           H0.      0
ATOM   2885  HG3 PRO A 187      47.528  36.174  49.147  1.00  0.00           H0.      0
ATOM   2886  CB  PRO A 187      48.108  34.152  49.637  1.00  0.00           C0.      0
ATOM   2887  HB2 PRO A 187      47.840  33.488  48.815  1.00  0.00           H0.      0
ATOM   2888  HB3 PRO A 187      47.242  34.261  50.291  1.00  0.00           H0.      0
ATOM   2889  CA  PRO A 187      49.458  33.716  50.276  1.00  0.00           C0.      0
ATOM   2890  HA  PRO A 187      49.263  33.032  51.102  1.00  0.00           H0.      0
ATOM   2891  C   PRO A 187      50.243  32.922  49.262  1.00  0.00           C0.      0
ATOM   2892  O   PRO A 187      51.137  33.436  48.544  1.00  0.00           O0.      0
ATOM   2893  N   PRO A 188      49.889  31.636  49.063  1.00  0.00           N0.      0
ATOM   2894  CD  PRO A 188      48.861  30.799  49.805  1.00  0.00           C0.      0
ATOM   2895  HD2 PRO A 188      47.849  31.181  49.668  1.00  0.00           H0.      0
ATOM   2896  HD3 PRO A 188      48.953  30.707  50.887  1.00  0.00           H0.      0
ATOM   2897  CG  PRO A 188      48.941  29.418  49.158  1.00  0.00           C0.      0
ATOM   2898  HG2 PRO A 188      48.201  29.365  48.359  1.00  0.00           H0.      0
ATOM   2899  HG3 PRO A 188      48.815  28.584  49.848  1.00  0.00           H0.      0
ATOM   2900  CB  PRO A 188      50.301  29.304  48.488  1.00  0.00           C0.      0
ATOM   2901  HB2 PRO A 188      50.117  28.572  47.702  1.00  0.00           H0.      0
ATOM   2902  HB3 PRO A 188      50.925  28.797  49.224  1.00  0.00           H0.      0
ATOM   2903  CA  PRO A 188      50.660  30.768  48.158  1.00  0.00           C0.      0
ATOM   2904  HA  PRO A 188      51.731  30.747  48.360  1.00  0.00           H0.      0
ATOM   2905  C   PRO A 188      50.338  31.156  46.676  1.00  0.00           C0.      0
ATOM   2906  O   PRO A 188      49.534  32.049  46.425  1.00  0.00           O0.      0
ATOM   2907  N   GLY A 189      50.922  30.447  45.689  1.00  0.00           N0.      0
ATOM   2908  H   GLY A 189      51.507  29.660  45.931  1.00  0.00           H0.      0
ATOM   2909  CA  GLY A 189      50.762  30.778  44.197  1.00  0.00           C0.      0
ATOM   2910  HA2 GLY A 189      50.969  29.956  43.512  1.00  0.00           H0.      0
ATOM   2911  HA3 GLY A 189      49.695  30.983  44.107  1.00  0.00           H0.      0
ATOM   2912  C   GLY A 189      51.656  31.925  43.677  1.00  0.00           C0.      0
ATOM   2913  O   GLY A 189      52.259  32.593  44.515  1.00  0.00           O0.      0
ATOM   2914  N   LYS A 190      51.880  32.031  42.384  1.00  0.00           N0.      0
ATOM   2915  H   LYS A 190      51.340  31.391  41.819  1.00  0.00           H0.      0
ATOM   2916  CA  LYS A 190      52.727  33.027  41.764  1.00  0.00           C0.      0
ATOM   2917  HA  LYS A 190      53.557  33.347  42.394  1.00  0.00           H0.      0
ATOM   2918  CB  LYS A 190      53.345  32.354  40.641  1.00  0.00           C0.      0
ATOM   2919  HB2 LYS A 190      53.908  31.513  41.048  1.00  0.00           H0.      0
ATOM   2920  HB3 LYS A 190      52.649  31.899  39.936  1.00  0.00           H0.      0
ATOM   2921  CG  LYS A 190      54.321  33.378  39.958  1.00  0.00           C0.      0
ATOM   2922  HG2 LYS A 190      53.738  34.155  39.464  1.00  0.00           H0.      0
ATOM   2923  HG3 LYS A 190      55.068  33.778  40.644  1.00  0.00           H0.      0
ATOM   2924  CD  LYS A 190      55.119  32.599  38.966  1.00  0.00           C0.      0
ATOM   2925  HD2 LYS A 190      55.998  33.183  38.696  1.00  0.00           H0.      0
ATOM   2926  HD3 LYS A 190      55.526  31.656  39.332  1.00  0.00           H0.      0
ATOM   2927  CE  LYS A 190      54.297  32.207  37.737  1.00  0.00           C0.      0
ATOM   2928  HE2 LYS A 190      53.677  31.356  38.018  1.00  0.00           H0.      0
ATOM   2929  HE3 LYS A 190      53.719  33.080  37.433  1.00  0.00           H0.      0
ATOM   2930  NZ  LYS A 190      55.146  31.806  36.521  1.00  0.00           N0.      0
ATOM   2931  HZ1 LYS A 190      55.625  32.615  36.154  1.00  0.00           H0.      0
ATOM   2932  HZ2 LYS A 190      55.864  31.169  36.839  1.00  0.00           H0.      0
ATOM   2933  HZ3 LYS A 190      54.572  31.343  35.832  1.00  0.00           H0.      0
ATOM   2934  C   LYS A 190      51.838  34.250  41.375  1.00  0.00           C0.      0
ATOM   2935  O   LYS A 190      50.767  33.966  40.858  1.00  0.00           O0.      0
ATOM   2936  N   ASN A 191      52.245  35.458  41.693  1.00  0.00           N0.      0
ATOM   2937  H   ASN A 191      53.220  35.482  41.955  1.00  0.00           H0.      0
ATOM   2938  CA  ASN A 191      51.502  36.651  41.545  1.00  0.00           C0.      0
ATOM   2939  HA  ASN A 191      50.596  36.536  42.140  1.00  0.00           H0.      0
ATOM   2940  CB  ASN A 191      52.369  37.663  42.224  1.00  0.00           C0.      0
ATOM   2941  HB2 ASN A 191      52.781  37.341  43.180  1.00  0.00           H0.      0
ATOM   2942  HB3 ASN A 191      53.270  37.908  41.663  1.00  0.00           H0.      0
ATOM   2943  CG  ASN A 191      51.614  38.864  42.404  1.00  0.00           C0.      0
ATOM   2944  OD1 ASN A 191      51.430  39.653  41.525  1.00  0.00           O0.      0
ATOM   2945  ND2 ASN A 191      51.250  39.179  43.627  1.00  0.00           N0.      0
ATOM   2946 HD21 ASN A 191      50.491  39.846  43.648  1.00  0.00           H0.      0
ATOM   2947 HD22 ASN A 191      51.387  38.523  44.383  1.00  0.00           H0.      0
ATOM   2948  C   ASN A 191      51.221  37.021  40.046  1.00  0.00           C0.      0
ATOM   2949  O   ASN A 191      52.067  36.771  39.149  1.00  0.00           O0.      0
ATOM   2950  N   ILE A 192      50.055  37.622  39.781  1.00  0.00           N0.      0
ATOM   2951  H   ILE A 192      49.329  37.662  40.482  1.00  0.00           H0.      0
ATOM   2952  CA  ILE A 192      49.511  37.902  38.417  1.00  0.00           C0.      0
ATOM   2953  HA  ILE A 192      49.743  37.058  37.767  1.00  0.00           H0.      0
ATOM   2954  CB  ILE A 192      47.959  38.071  38.415  1.00  0.00           C0.      0
ATOM   2955  HB  ILE A 192      47.731  38.425  37.410  1.00  0.00           H0.      0
ATOM   2956  CG2 ILE A 192      47.400  36.616  38.332  1.00  0.00           C0.      0
ATOM   2957 HG21 ILE A 192      46.339  36.604  38.081  1.00  0.00           H0.      0
ATOM   2958 HG22 ILE A 192      47.852  36.128  37.469  1.00  0.00           H0.      0
ATOM   2959 HG23 ILE A 192      47.578  36.099  39.275  1.00  0.00           H0.      0
ATOM   2960  CG1 ILE A 192      47.315  38.980  39.449  1.00  0.00           C0.      0
ATOM   2961 HG12 ILE A 192      47.506  38.660  40.474  1.00  0.00           H0.      0
ATOM   2962 HG13 ILE A 192      47.682  40.004  39.380  1.00  0.00           H0.      0
ATOM   2963  CD1 ILE A 192      45.834  39.254  39.227  1.00  0.00           C0.      0
ATOM   2964 HD11 ILE A 192      45.610  39.782  38.300  1.00  0.00           H0.      0
ATOM   2965 HD12 ILE A 192      45.314  38.298  39.158  1.00  0.00           H0.      0
ATOM   2966 HD13 ILE A 192      45.432  39.863  40.037  1.00  0.00           H0.      0
ATOM   2967  C   ILE A 192      50.124  39.225  37.888  1.00  0.00           C0.      0
ATOM   2968  O   ILE A 192      49.879  39.648  36.768  1.00  0.00           O0.      0
ATOM   2969  N   TYR A 193      51.101  39.745  38.626  1.00  0.00           N0.      0
ATOM   2970  H   TYR A 193      51.210  39.449  39.586  1.00  0.00           H0.      0
ATOM   2971  CA  TYR A 193      51.740  41.112  38.332  1.00  0.00           C0.      0
ATOM   2972  HA  TYR A 193      51.693  41.331  37.266  1.00  0.00           H0.      0
ATOM   2973  CB  TYR A 193      51.010  42.203  39.171  1.00  0.00           C0.      0
ATOM   2974  HB2 TYR A 193      51.222  41.986  40.218  1.00  0.00           H0.      0
ATOM   2975  HB3 TYR A 193      51.436  43.120  38.763  1.00  0.00           H0.      0
ATOM   2976  CG  TYR A 193      49.436  42.309  39.182  1.00  0.00           C0.      0
ATOM   2977  CD1 TYR A 193      48.723  42.401  40.419  1.00  0.00           C0.      0
ATOM   2978  HD1 TYR A 193      49.262  42.399  41.355  1.00  0.00           H0.      0
ATOM   2979  CE1 TYR A 193      47.343  42.546  40.436  1.00  0.00           C0.      0
ATOM   2980  HE1 TYR A 193      46.856  42.614  41.398  1.00  0.00           H0.      0
ATOM   2981  CZ  TYR A 193      46.706  42.554  39.198  1.00  0.00           C0.      0
ATOM   2982  OH  TYR A 193      45.372  42.779  39.140  1.00  0.00           O0.      0
ATOM   2983  HH  TYR A 193      45.103  43.462  39.758  1.00  0.00           H0.      0
ATOM   2984  CE2 TYR A 193      47.373  42.512  38.005  1.00  0.00           C0.      0
ATOM   2985  HE2 TYR A 193      46.697  42.640  37.172  1.00  0.00           H0.      0
ATOM   2986  CD2 TYR A 193      48.785  42.309  37.952  1.00  0.00           C0.      0
ATOM   2987  HD2 TYR A 193      49.382  42.208  37.057  1.00  0.00           H0.      0
ATOM   2988  C   TYR A 193      53.244  40.989  38.778  1.00  0.00           C0.      0
ATOM   2989  O   TYR A 193      54.198  41.249  38.042  1.00  0.00           O0.      0
ATOM   2990  N   TYR A 194      53.487  40.497  39.994  1.00  0.00           N0.      0
ATOM   2991  H   TYR A 194      52.747  40.102  40.556  1.00  0.00           H0.      0
ATOM   2992  CA  TYR A 194      54.853  40.600  40.592  1.00  0.00           C0.      0
ATOM   2993  HA  TYR A 194      55.486  41.234  39.971  1.00  0.00           H0.      0
ATOM   2994  CB  TYR A 194      54.717  41.111  42.012  1.00  0.00           C0.      0
ATOM   2995  HB2 TYR A 194      54.045  40.417  42.517  1.00  0.00           H0.      0
ATOM   2996  HB3 TYR A 194      55.691  41.115  42.501  1.00  0.00           H0.      0
ATOM   2997  CG  TYR A 194      54.042  42.513  42.056  1.00  0.00           C0.      0
ATOM   2998  CD1 TYR A 194      52.727  42.590  42.581  1.00  0.00           C0.      0
ATOM   2999  HD1 TYR A 194      52.265  41.675  42.922  1.00  0.00           H0.      0
ATOM   3000  CE1 TYR A 194      52.031  43.854  42.590  1.00  0.00           C0.      0
ATOM   3001  HE1 TYR A 194      51.042  44.008  42.995  1.00  0.00           H0.      0
ATOM   3002  CZ  TYR A 194      52.635  44.915  41.875  1.00  0.00           C0.      0
ATOM   3003  OH  TYR A 194      51.897  46.092  41.843  1.00  0.00           O0.      0
ATOM   3004  HH  TYR A 194      50.977  45.950  42.081  1.00  0.00           H0.      0
ATOM   3005  CE2 TYR A 194      53.903  44.812  41.243  1.00  0.00           C0.      0
ATOM   3006  HE2 TYR A 194      54.314  45.690  40.768  1.00  0.00           H0.      0
ATOM   3007  CD2 TYR A 194      54.656  43.559  41.340  1.00  0.00           C0.      0
ATOM   3008  HD2 TYR A 194      55.679  43.524  40.995  1.00  0.00           H0.      0
ATOM   3009  C   TYR A 194      55.460  39.154  40.518  1.00  0.00           C0.      0
ATOM   3010  O   TYR A 194      55.915  38.589  41.555  1.00  0.00           O0.      0
ATOM   3011  N   LYS A 195      55.527  38.710  39.226  1.00  0.00           N0.      0
ATOM   3012  H   LYS A 195      55.293  39.396  38.523  1.00  0.00           H0.      0
ATOM   3013  CA  LYS A 195      56.047  37.438  38.725  1.00  0.00           C0.      0
ATOM   3014  HA  LYS A 195      55.395  36.671  39.142  1.00  0.00           H0.      0
ATOM   3015  CB  LYS A 195      55.957  37.438  37.170  1.00  0.00           C0.      0
ATOM   3016  HB2 LYS A 195      56.501  38.281  36.746  1.00  0.00           H0.      0
ATOM   3017  HB3 LYS A 195      56.518  36.574  36.813  1.00  0.00           H0.      0
ATOM   3018  CG  LYS A 195      54.498  37.379  36.550  1.00  0.00           C0.      0
ATOM   3019  HG2 LYS A 195      53.765  38.018  37.043  1.00  0.00           H0.      0
ATOM   3020  HG3 LYS A 195      54.660  37.521  35.482  1.00  0.00           H0.      0
ATOM   3021  CD  LYS A 195      53.945  35.982  36.721  1.00  0.00           C0.      0
ATOM   3022  HD2 LYS A 195      54.689  35.323  36.273  1.00  0.00           H0.      0
ATOM   3023  HD3 LYS A 195      53.782  35.758  37.776  1.00  0.00           H0.      0
ATOM   3024  CE  LYS A 195      52.666  35.904  35.881  1.00  0.00           C0.      0
ATOM   3025  HE2 LYS A 195      51.858  36.318  36.485  1.00  0.00           H0.      0
ATOM   3026  HE3 LYS A 195      52.731  36.472  34.954  1.00  0.00           H0.      0
ATOM   3027  NZ  LYS A 195      52.365  34.518  35.491  1.00  0.00           N0.      0
ATOM   3028  HZ1 LYS A 195      51.446  34.418  35.085  1.00  0.00           H0.      0
ATOM   3029  HZ2 LYS A 195      53.000  34.117  34.815  1.00  0.00           H0.      0
ATOM   3030  HZ3 LYS A 195      52.169  33.971  36.317  1.00  0.00           H0.      0
ATOM   3031  C   LYS A 195      57.491  37.165  39.053  1.00  0.00           C0.      0
ATOM   3032  O   LYS A 195      57.853  35.982  39.045  1.00  0.00           O0.      0
ATOM   3033  N   SER A 196      58.300  38.191  39.401  1.00  0.00           N0.      0
ATOM   3034  H   SER A 196      57.894  39.105  39.535  1.00  0.00           H0.      0
ATOM   3035  CA  SER A 196      59.747  38.092  39.475  1.00  0.00           C0.      0
ATOM   3036  HA  SER A 196      60.154  38.209  38.470  1.00  0.00           H0.      0
ATOM   3037  CB  SER A 196      60.129  39.425  40.060  1.00  0.00           C0.      0
ATOM   3038  HB2 SER A 196      59.763  40.323  39.562  1.00  0.00           H0.      0
ATOM   3039  HB3 SER A 196      59.797  39.625  41.079  1.00  0.00           H0.      0
ATOM   3040  OG  SER A 196      61.517  39.624  40.000  1.00  0.00           O0.      0
ATOM   3041  HG  SER A 196      61.592  40.552  40.234  1.00  0.00           H0.      0
ATOM   3042  C   SER A 196      60.424  36.963  40.242  1.00  0.00           C0.      0
ATOM   3043  O   SER A 196      59.899  36.476  41.255  1.00  0.00           O0.      0
ATOM   3044  N   ASP A 197      61.528  36.411  39.808  1.00  0.00           N0.      0
ATOM   3045  H   ASP A 197      61.825  36.394  38.843  1.00  0.00           H0.      0
ATOM   3046  CA  ASP A 197      62.412  35.572  40.641  1.00  0.00           C0.      0
ATOM   3047  HA  ASP A 197      61.844  35.270  41.521  1.00  0.00           H0.      0
ATOM   3048  CB  ASP A 197      62.835  34.235  39.946  1.00  0.00           C0.      0
ATOM   3049  HB2 ASP A 197      63.229  33.534  40.682  1.00  0.00           H0.      0
ATOM   3050  HB3 ASP A 197      61.883  33.793  39.653  1.00  0.00           H0.      0
ATOM   3051  CG  ASP A 197      63.592  34.352  38.659  1.00  0.00           C0.      0
ATOM   3052  OD1 ASP A 197      64.142  33.345  38.105  1.00  0.00           O0.      0
ATOM   3053  OD2 ASP A 197      63.787  35.447  38.115  1.00  0.00           O0.      0
ATOM   3054  C   ASP A 197      63.513  36.437  41.275  1.00  0.00           C0.      0
ATOM   3055  O   ASP A 197      64.485  35.881  41.849  1.00  0.00           O0.      0
ATOM   3056  N   LEU A 198      63.569  37.770  41.016  1.00  0.00           N0.      0
ATOM   3057  H   LEU A 198      62.767  38.168  40.549  1.00  0.00           H0.      0
ATOM   3058  CA  LEU A 198      64.452  38.767  41.655  1.00  0.00           C0.      0
ATOM   3059  HA  LEU A 198      65.418  38.262  41.651  1.00  0.00           H0.      0
ATOM   3060  CB  LEU A 198      64.652  40.083  40.950  1.00  0.00           C0.      0
ATOM   3061  HB2 LEU A 198      63.790  40.747  41.015  1.00  0.00           H0.      0
ATOM   3062  HB3 LEU A 198      65.422  40.678  41.440  1.00  0.00           H0.      0
ATOM   3063  CG  LEU A 198      65.080  39.960  39.437  1.00  0.00           C0.      0
ATOM   3064  HG  LEU A 198      64.784  38.966  39.100  1.00  0.00           H0.      0
ATOM   3065  CD1 LEU A 198      64.564  40.962  38.510  1.00  0.00           C0.      0
ATOM   3066 HD11 LEU A 198      64.906  41.983  38.679  1.00  0.00           H0.      0
ATOM   3067 HD12 LEU A 198      64.841  40.751  37.477  1.00  0.00           H0.      0
ATOM   3068 HD13 LEU A 198      63.497  40.761  38.603  1.00  0.00           H0.      0
ATOM   3069  CD2 LEU A 198      66.596  39.869  39.330  1.00  0.00           C0.      0
ATOM   3070 HD21 LEU A 198      67.037  39.265  40.123  1.00  0.00           H0.      0
ATOM   3071 HD22 LEU A 198      66.966  39.614  38.336  1.00  0.00           H0.      0
ATOM   3072 HD23 LEU A 198      67.046  40.831  39.574  1.00  0.00           H0.      0
ATOM   3073  C   LEU A 198      64.008  39.100  43.137  1.00  0.00           C0.      0
ATOM   3074  O   LEU A 198      64.857  39.146  44.070  1.00  0.00           O0.      0
ATOM   3075  N   THR A 199      62.678  39.062  43.341  1.00  0.00           N0.      0
ATOM   3076  H   THR A 199      62.093  38.964  42.524  1.00  0.00           H0.      0
ATOM   3077  CA  THR A 199      62.088  38.954  44.666  1.00  0.00           C0.      0
ATOM   3078  HA  THR A 199      62.159  39.933  45.140  1.00  0.00           H0.      0
ATOM   3079  CB  THR A 199      60.561  38.656  44.714  1.00  0.00           C0.      0
ATOM   3080  HB  THR A 199      60.416  37.611  44.440  1.00  0.00           H0.      0
ATOM   3081  CG2 THR A 199      60.092  38.956  46.140  1.00  0.00           C0.      0
ATOM   3082 HG21 THR A 199      59.901  39.998  46.397  1.00  0.00           H0.      0
ATOM   3083 HG22 THR A 199      59.087  38.533  46.153  1.00  0.00           H0.      0
ATOM   3084 HG23 THR A 199      60.687  38.531  46.948  1.00  0.00           H0.      0
ATOM   3085  OG1 THR A 199      59.898  39.464  43.820  1.00  0.00           O0.      0
ATOM   3086  HG1 THR A 199      59.021  39.135  43.608  1.00  0.00           H0.      0
ATOM   3087  C   THR A 199      62.702  37.833  45.578  1.00  0.00           C0.      0
ATOM   3088  O   THR A 199      62.817  36.711  45.049  1.00  0.00           O0.      0
ATOM   3089  N   LYS A 200      63.155  38.197  46.806  1.00  0.00           N0.      0
ATOM   3090  H   LYS A 200      62.863  39.113  47.116  1.00  0.00           H0.      0
ATOM   3091  CA  LYS A 200      63.830  37.315  47.825  1.00  0.00           C0.      0
ATOM   3092  HA  LYS A 200      64.215  36.434  47.311  1.00  0.00           H0.      0
ATOM   3093  CB  LYS A 200      65.129  37.918  48.323  1.00  0.00           C0.      0
ATOM   3094  HB2 LYS A 200      65.938  37.906  47.592  1.00  0.00           H0.      0
ATOM   3095  HB3 LYS A 200      64.793  38.931  48.545  1.00  0.00           H0.      0
ATOM   3096  CG  LYS A 200      65.670  37.207  49.569  1.00  0.00           C0.      0
ATOM   3097  HG2 LYS A 200      64.861  36.941  50.250  1.00  0.00           H0.      0
ATOM   3098  HG3 LYS A 200      66.101  36.242  49.302  1.00  0.00           H0.      0
ATOM   3099  CD  LYS A 200      66.791  37.998  50.316  1.00  0.00           C0.      0
ATOM   3100  HD2 LYS A 200      67.519  38.304  49.565  1.00  0.00           H0.      0
ATOM   3101  HD3 LYS A 200      66.445  39.001  50.566  1.00  0.00           H0.      0
ATOM   3102  CE  LYS A 200      67.507  37.117  51.402  1.00  0.00           C0.      0
ATOM   3103  HE2 LYS A 200      67.413  36.102  51.017  1.00  0.00           H0.      0
ATOM   3104  HE3 LYS A 200      68.521  37.461  51.608  1.00  0.00           H0.      0
ATOM   3105  NZ  LYS A 200      66.661  37.174  52.615  1.00  0.00           N0.      0
ATOM   3106  HZ1 LYS A 200      66.614  38.116  52.976  1.00  0.00           H0.      0
ATOM   3107  HZ2 LYS A 200      65.696  36.928  52.449  1.00  0.00           H0.      0
ATOM   3108  HZ3 LYS A 200      66.980  36.488  53.284  1.00  0.00           H0.      0
ATOM   3109  C   LYS A 200      62.786  36.791  48.848  1.00  0.00           C0.      0
ATOM   3110  O   LYS A 200      62.559  35.652  49.098  1.00  0.00           O0.      0
ATOM   3111  N   ASP A 201      62.060  37.697  49.407  1.00  0.00           N0.      0
ATOM   3112  H   ASP A 201      62.172  38.614  48.998  1.00  0.00           H0.      0
ATOM   3113  CA  ASP A 201      61.050  37.536  50.490  1.00  0.00           C0.      0
ATOM   3114  HA  ASP A 201      60.415  36.669  50.309  1.00  0.00           H0.      0
ATOM   3115  CB  ASP A 201      61.775  37.109  51.807  1.00  0.00           C0.      0
ATOM   3116  HB2 ASP A 201      61.044  37.070  52.614  1.00  0.00           H0.      0
ATOM   3117  HB3 ASP A 201      62.362  36.192  51.769  1.00  0.00           H0.      0
ATOM   3118  CG  ASP A 201      62.820  38.083  52.420  1.00  0.00           C0.      0
ATOM   3119  OD1 ASP A 201      63.953  37.697  52.790  1.00  0.00           O0.      0
ATOM   3120  OD2 ASP A 201      62.509  39.280  52.580  1.00  0.00           O0.      0
ATOM   3121  C   ASP A 201      60.089  38.729  50.708  1.00  0.00           C0.      0
ATOM   3122  O   ASP A 201      60.395  39.861  50.214  1.00  0.00           O0.      0
ATOM   3123  N   ILE A 202      58.948  38.476  51.392  1.00  0.00           N0.      0
ATOM   3124  H   ILE A 202      58.878  37.513  51.689  1.00  0.00           H0.      0
ATOM   3125  CA  ILE A 202      57.899  39.380  51.812  1.00  0.00           C0.      0
ATOM   3126  HA  ILE A 202      58.417  40.335  51.725  1.00  0.00           H0.      0
ATOM   3127  CB  ILE A 202      56.657  39.196  50.909  1.00  0.00           C0.      0
ATOM   3128  HB  ILE A 202      56.304  38.188  51.128  1.00  0.00           H0.      0
ATOM   3129  CG2 ILE A 202      55.602  40.218  51.255  1.00  0.00           C0.      0
ATOM   3130 HG21 ILE A 202      55.971  41.236  51.123  1.00  0.00           H0.      0
ATOM   3131 HG22 ILE A 202      54.688  40.006  50.700  1.00  0.00           H0.      0
ATOM   3132 HG23 ILE A 202      55.263  40.114  52.286  1.00  0.00           H0.      0
ATOM   3133  CG1 ILE A 202      56.879  39.255  49.435  1.00  0.00           C0.      0
ATOM   3134 HG12 ILE A 202      57.266  40.241  49.179  1.00  0.00           H0.      0
ATOM   3135 HG13 ILE A 202      57.674  38.581  49.116  1.00  0.00           H0.      0
ATOM   3136  CD1 ILE A 202      55.681  38.921  48.470  1.00  0.00           C0.      0
ATOM   3137 HD11 ILE A 202      55.206  38.021  48.861  1.00  0.00           H0.      0
ATOM   3138 HD12 ILE A 202      54.930  39.670  48.218  1.00  0.00           H0.      0
ATOM   3139 HD13 ILE A 202      56.203  38.574  47.579  1.00  0.00           H0.      0
ATOM   3140  C   ILE A 202      57.586  39.227  53.311  1.00  0.00           C0.      0
ATOM   3141  O   ILE A 202      57.530  38.084  53.765  1.00  0.00           O0.      0
ATOM   3142  N   THR A 203      57.466  40.298  54.105  1.00  0.00           N0.      0
ATOM   3143  H   THR A 203      57.666  41.185  53.665  1.00  0.00           H0.      0
ATOM   3144  CA  THR A 203      57.297  40.150  55.622  1.00  0.00           C0.      0
ATOM   3145  HA  THR A 203      57.219  39.104  55.921  1.00  0.00           H0.      0
ATOM   3146  CB  THR A 203      58.520  40.793  56.355  1.00  0.00           C0.      0
ATOM   3147  HB  THR A 203      58.693  41.835  56.084  1.00  0.00           H0.      0
ATOM   3148  CG2 THR A 203      58.364  40.679  57.880  1.00  0.00           C0.      0
ATOM   3149 HG21 THR A 203      57.861  39.752  58.155  1.00  0.00           H0.      0
ATOM   3150 HG22 THR A 203      59.421  40.496  58.074  1.00  0.00           H0.      0
ATOM   3151 HG23 THR A 203      58.059  41.578  58.417  1.00  0.00           H0.      0
ATOM   3152  OG1 THR A 203      59.577  40.009  55.877  1.00  0.00           O0.      0
ATOM   3153  HG1 THR A 203      59.947  40.523  55.156  1.00  0.00           H0.      0
ATOM   3154  C   THR A 203      56.040  40.853  56.016  1.00  0.00           C0.      0
ATOM   3155  O   THR A 203      55.999  42.095  56.070  1.00  0.00           O0.      0
ATOM   3156  N   THR A 204      54.961  40.147  56.357  1.00  0.00           N0.      0
ATOM   3157  H   THR A 204      55.099  39.152  56.460  1.00  0.00           H0.      0
ATOM   3158  CA  THR A 204      53.603  40.585  56.724  1.00  0.00           C0.      0
ATOM   3159  HA  THR A 204      53.444  41.448  56.077  1.00  0.00           H0.      0
ATOM   3160  CB  THR A 204      52.629  39.444  56.472  1.00  0.00           C0.      0
ATOM   3161  HB  THR A 204      53.005  38.588  57.032  1.00  0.00           H0.      0
ATOM   3162  CG2 THR A 204      51.143  39.759  56.731  1.00  0.00           C0.      0
ATOM   3163 HG21 THR A 204      50.596  38.818  56.678  1.00  0.00           H0.      0
ATOM   3164 HG22 THR A 204      50.962  40.359  57.623  1.00  0.00           H0.      0
ATOM   3165 HG23 THR A 204      50.768  40.397  55.931  1.00  0.00           H0.      0
ATOM   3166  OG1 THR A 204      52.680  39.016  55.171  1.00  0.00           O0.      0
ATOM   3167  HG1 THR A 204      53.409  38.428  54.959  1.00  0.00           H0.      0
ATOM   3168  C   THR A 204      53.465  41.008  58.179  1.00  0.00           C0.      0
ATOM   3169  O   THR A 204      53.981  40.244  59.060  1.00  0.00           O0.      0
ATOM   3170  N   SER A 205      52.675  42.009  58.650  1.00  0.00           N0.      0
ATOM   3171  H   SER A 205      52.319  42.668  57.972  1.00  0.00           H0.      0
ATOM   3172  CA  SER A 205      52.650  42.492  60.023  1.00  0.00           C0.      0
ATOM   3173  HA  SER A 205      52.992  41.701  60.691  1.00  0.00           H0.      0
ATOM   3174  CB  SER A 205      53.781  43.514  60.198  1.00  0.00           C0.      0
ATOM   3175  HB2 SER A 205      54.723  43.074  59.870  1.00  0.00           H0.      0
ATOM   3176  HB3 SER A 205      53.660  44.343  59.501  1.00  0.00           H0.      0
ATOM   3177  OG  SER A 205      53.824  43.897  61.569  1.00  0.00           O0.      0
ATOM   3178  HG  SER A 205      54.475  44.580  61.746  1.00  0.00           H0.      0
ATOM   3179  C   SER A 205      51.267  43.079  60.452  1.00  0.00           C0.      0
ATOM   3180  O   SER A 205      50.937  44.289  60.256  1.00  0.00           O0.      0
ATOM   3181  N   VAL A 206      50.346  42.221  60.947  1.00  0.00           N0.      0
ATOM   3182  H   VAL A 206      50.594  41.245  60.870  1.00  0.00           H0.      0
ATOM   3183  CA  VAL A 206      48.925  42.643  61.139  1.00  0.00           C0.      0
ATOM   3184  HA  VAL A 206      48.674  43.349  60.347  1.00  0.00           H0.      0
ATOM   3185  CB  VAL A 206      47.965  41.475  61.002  1.00  0.00           C0.      0
ATOM   3186  HB  VAL A 206      47.048  42.052  60.876  1.00  0.00           H0.      0
ATOM   3187  CG1 VAL A 206      48.198  40.586  59.724  1.00  0.00           C0.      0
ATOM   3188 HG11 VAL A 206      47.382  39.864  59.770  1.00  0.00           H0.      0
ATOM   3189 HG12 VAL A 206      48.105  41.242  58.859  1.00  0.00           H0.      0
ATOM   3190 HG13 VAL A 206      49.174  40.113  59.838  1.00  0.00           H0.      0
ATOM   3191  CG2 VAL A 206      47.782  40.555  62.223  1.00  0.00           C0.      0
ATOM   3192 HG21 VAL A 206      47.365  41.097  63.072  1.00  0.00           H0.      0
ATOM   3193 HG22 VAL A 206      47.078  39.740  62.054  1.00  0.00           H0.      0
ATOM   3194 HG23 VAL A 206      48.752  40.147  62.505  1.00  0.00           H0.      0
ATOM   3195  C   VAL A 206      48.731  43.493  62.388  1.00  0.00           C0.      0
ATOM   3196  O   VAL A 206      49.082  43.128  63.520  1.00  0.00           O0.      0
ATOM   3197  N   LEU A 207      48.090  44.594  62.209  1.00  0.00           N0.      0
ATOM   3198  H   LEU A 207      47.949  44.934  61.268  1.00  0.00           H0.      0
ATOM   3199  CA  LEU A 207      47.760  45.475  63.347  1.00  0.00           C0.      0
ATOM   3200  HA  LEU A 207      48.290  45.153  64.244  1.00  0.00           H0.      0
ATOM   3201  CB  LEU A 207      48.101  46.933  63.141  1.00  0.00           C0.      0
ATOM   3202  HB2 LEU A 207      47.331  47.344  62.489  1.00  0.00           H0.      0
ATOM   3203  HB3 LEU A 207      48.137  47.461  64.094  1.00  0.00           H0.      0
ATOM   3204  CG  LEU A 207      49.456  47.269  62.438  1.00  0.00           C0.      0
ATOM   3205  HG  LEU A 207      49.439  46.831  61.440  1.00  0.00           H0.      0
ATOM   3206  CD1 LEU A 207      49.703  48.761  62.297  1.00  0.00           C0.      0
ATOM   3207 HD11 LEU A 207      50.238  49.094  63.186  1.00  0.00           H0.      0
ATOM   3208 HD12 LEU A 207      50.394  48.927  61.471  1.00  0.00           H0.      0
ATOM   3209 HD13 LEU A 207      48.834  49.338  61.981  1.00  0.00           H0.      0
ATOM   3210  CD2 LEU A 207      50.669  46.669  63.092  1.00  0.00           C0.      0
ATOM   3211 HD21 LEU A 207      51.494  46.921  62.426  1.00  0.00           H0.      0
ATOM   3212 HD22 LEU A 207      50.809  47.072  64.095  1.00  0.00           H0.      0
ATOM   3213 HD23 LEU A 207      50.506  45.593  63.159  1.00  0.00           H0.      0
ATOM   3214  C   LEU A 207      46.270  45.350  63.640  1.00  0.00           C0.      0
ATOM   3215  O   LEU A 207      45.348  45.627  62.860  1.00  0.00           O0.      0
ATOM   3216  N   THR A 208      45.983  44.857  64.844  1.00  0.00           N0.      0
ATOM   3217  H   THR A 208      46.788  44.571  65.384  1.00  0.00           H0.      0
ATOM   3218  CA  THR A 208      44.648  44.574  65.499  1.00  0.00           C0.      0
ATOM   3219  HA  THR A 208      43.857  44.674  64.756  1.00  0.00           H0.      0
ATOM   3220  CB  THR A 208      44.523  43.114  65.894  1.00  0.00           C0.      0
ATOM   3221  HB  THR A 208      43.591  42.909  66.420  1.00  0.00           H0.      0
ATOM   3222  CG2 THR A 208      44.846  42.060  64.793  1.00  0.00           C0.      0
ATOM   3223 HG21 THR A 208      45.616  42.358  64.081  1.00  0.00           H0.      0
ATOM   3224 HG22 THR A 208      45.255  41.170  65.270  1.00  0.00           H0.      0
ATOM   3225 HG23 THR A 208      43.916  41.794  64.291  1.00  0.00           H0.      0
ATOM   3226  OG1 THR A 208      45.421  42.820  66.976  1.00  0.00           O0.      0
ATOM   3227  HG1 THR A 208      46.336  42.957  66.718  1.00  0.00           H0.      0
ATOM   3228  C   THR A 208      44.426  45.461  66.687  1.00  0.00           C0.      0
ATOM   3229  O   THR A 208      45.381  45.837  67.341  1.00  0.00           O0.      0
ATOM   3230  N   VAL A 209      43.201  45.934  66.910  1.00  0.00           N0.      0
ATOM   3231  H   VAL A 209      42.384  45.659  66.384  1.00  0.00           H0.      0
ATOM   3232  CA  VAL A 209      42.740  46.844  68.009  1.00  0.00           C0.      0
ATOM   3233  HA  VAL A 209      43.338  46.680  68.906  1.00  0.00           H0.      0
ATOM   3234  CB  VAL A 209      42.873  48.329  67.604  1.00  0.00           C0.      0
ATOM   3235  HB  VAL A 209      42.465  48.425  66.598  1.00  0.00           H0.      0
ATOM   3236  CG1 VAL A 209      42.030  49.347  68.497  1.00  0.00           C0.      0
ATOM   3237 HG11 VAL A 209      42.298  49.430  69.550  1.00  0.00           H0.      0
ATOM   3238 HG12 VAL A 209      42.328  50.315  68.095  1.00  0.00           H0.      0
ATOM   3239 HG13 VAL A 209      40.962  49.172  68.367  1.00  0.00           H0.      0
ATOM   3240  CG2 VAL A 209      44.382  48.720  67.740  1.00  0.00           C0.      0
ATOM   3241 HG21 VAL A 209      44.867  48.299  66.860  1.00  0.00           H0.      0
ATOM   3242 HG22 VAL A 209      44.506  49.790  67.911  1.00  0.00           H0.      0
ATOM   3243 HG23 VAL A 209      44.830  48.301  68.641  1.00  0.00           H0.      0
ATOM   3244  C   VAL A 209      41.245  46.302  68.195  1.00  0.00           C0.      0
ATOM   3245  O   VAL A 209      40.549  46.097  67.167  1.00  0.00           O0.      0
ATOM   3246  N   ASN A 210      40.778  46.080  69.388  1.00  0.00           N0.      0
ATOM   3247  H   ASN A 210      41.431  46.276  70.133  1.00  0.00           H0.      0
ATOM   3248  CA  ASN A 210      39.474  45.586  69.814  1.00  0.00           C0.      0
ATOM   3249  HA  ASN A 210      39.510  45.428  70.892  1.00  0.00           H0.      0
ATOM   3250  CB  ASN A 210      38.426  46.663  69.553  1.00  0.00           C0.      0
ATOM   3251  HB2 ASN A 210      38.322  46.862  68.487  1.00  0.00           H0.      0
ATOM   3252  HB3 ASN A 210      37.411  46.306  69.726  1.00  0.00           H0.      0
ATOM   3253  CG  ASN A 210      38.588  47.923  70.300  1.00  0.00           C0.      0
ATOM   3254  OD1 ASN A 210      39.362  48.021  71.233  1.00  0.00           O0.      0
ATOM   3255  ND2 ASN A 210      37.835  48.917  69.987  1.00  0.00           N0.      0
ATOM   3256 HD21 ASN A 210      37.863  49.727  70.589  1.00  0.00           H0.      0
ATOM   3257 HD22 ASN A 210      37.095  48.720  69.329  1.00  0.00           H0.      0
ATOM   3258  C   ASN A 210      39.195  44.206  69.319  1.00  0.00           C0.      0
ATOM   3259  O   ASN A 210      38.098  43.882  68.887  1.00  0.00           O0.      0
ATOM   3260  N   ASN A 211      40.210  43.311  69.295  1.00  0.00           N0.      0
ATOM   3261  H   ASN A 211      41.092  43.667  69.636  1.00  0.00           H0.      0
ATOM   3262  CA  ASN A 211      40.164  41.996  68.668  1.00  0.00           C0.      0
ATOM   3263  HA  ASN A 211      41.213  41.703  68.671  1.00  0.00           H0.      0
ATOM   3264  CB  ASN A 211      39.289  41.057  69.457  1.00  0.00           C0.      0
ATOM   3265  HB2 ASN A 211      38.211  41.174  69.338  1.00  0.00           H0.      0
ATOM   3266  HB3 ASN A 211      39.521  40.034  69.163  1.00  0.00           H0.      0
ATOM   3267  CG  ASN A 211      39.452  40.984  70.992  1.00  0.00           C0.      0
ATOM   3268  OD1 ASN A 211      40.536  40.925  71.502  1.00  0.00           O0.      0
ATOM   3269  ND2 ASN A 211      38.431  41.165  71.715  1.00  0.00           N0.      0
ATOM   3270 HD21 ASN A 211      38.601  41.230  72.708  1.00  0.00           H0.      0
ATOM   3271 HD22 ASN A 211      37.484  41.140  71.364  1.00  0.00           H0.      0
ATOM   3272  C   ASN A 211      39.713  41.983  67.177  1.00  0.00           C0.      0
ATOM   3273  O   ASN A 211      39.072  41.055  66.740  1.00  0.00           O0.      0
ATOM   3274  N   LYS A 212      40.027  43.060  66.382  1.00  0.00           N0.      0
ATOM   3275  H   LYS A 212      40.610  43.804  66.738  1.00  0.00           H0.      0
ATOM   3276  CA  LYS A 212      39.840  43.128  64.921  1.00  0.00           C0.      0
ATOM   3277  HA  LYS A 212      39.816  42.134  64.473  1.00  0.00           H0.      0
ATOM   3278  CB  LYS A 212      38.481  43.737  64.601  1.00  0.00           C0.      0
ATOM   3279  HB2 LYS A 212      37.755  43.128  65.140  1.00  0.00           H0.      0
ATOM   3280  HB3 LYS A 212      38.564  44.768  64.946  1.00  0.00           H0.      0
ATOM   3281  CG  LYS A 212      38.121  43.769  63.128  1.00  0.00           C0.      0
ATOM   3282  HG2 LYS A 212      38.770  44.530  62.695  1.00  0.00           H0.      0
ATOM   3283  HG3 LYS A 212      38.259  42.789  62.671  1.00  0.00           H0.      0
ATOM   3284  CD  LYS A 212      36.644  44.176  62.974  1.00  0.00           C0.      0
ATOM   3285  HD2 LYS A 212      35.971  43.374  63.277  1.00  0.00           H0.      0
ATOM   3286  HD3 LYS A 212      36.558  45.057  63.611  1.00  0.00           H0.      0
ATOM   3287  CE  LYS A 212      36.314  44.691  61.499  1.00  0.00           C0.      0
ATOM   3288  HE2 LYS A 212      37.055  45.471  61.331  1.00  0.00           H0.      0
ATOM   3289  HE3 LYS A 212      36.419  43.876  60.782  1.00  0.00           H0.      0
ATOM   3290  NZ  LYS A 212      35.006  45.377  61.487  1.00  0.00           N0.      0
ATOM   3291  HZ1 LYS A 212      35.191  46.269  61.924  1.00  0.00           H0.      0
ATOM   3292  HZ2 LYS A 212      34.702  45.558  60.541  1.00  0.00           H0.      0
ATOM   3293  HZ3 LYS A 212      34.281  44.882  61.987  1.00  0.00           H0.      0
ATOM   3294  C   LYS A 212      40.963  43.848  64.234  1.00  0.00           C0.      0
ATOM   3295  O   LYS A 212      41.481  44.799  64.768  1.00  0.00           O0.      0
ATOM   3296  N   ALA A 213      41.382  43.450  63.049  1.00  0.00           N0.      0
ATOM   3297  H   ALA A 213      41.070  42.532  62.766  1.00  0.00           H0.      0
ATOM   3298  CA  ALA A 213      42.327  44.199  62.251  1.00  0.00           C0.      0
ATOM   3299  HA  ALA A 213      43.163  44.343  62.935  1.00  0.00           H0.      0
ATOM   3300  CB  ALA A 213      42.914  43.264  61.168  1.00  0.00           C0.      0
ATOM   3301  HB1 ALA A 213      43.657  43.812  60.588  1.00  0.00           H0.      0
ATOM   3302  HB2 ALA A 213      43.442  42.454  61.671  1.00  0.00           H0.      0
ATOM   3303  HB3 ALA A 213      42.079  42.815  60.629  1.00  0.00           H0.      0
ATOM   3304  C   ALA A 213      41.823  45.590  61.767  1.00  0.00           C0.      0
ATOM   3305  O   ALA A 213      40.644  45.795  61.468  1.00  0.00           O0.      0
ATOM   3306  N   HIE A 214      42.776  46.507  61.627  1.00  0.00           N0.      0
ATOM   3307  H   HIE A 214      43.728  46.325  61.910  1.00  0.00           H0.      0
ATOM   3308  CA  HIE A 214      42.512  47.851  61.003  1.00  0.00           C0.      0
ATOM   3309  HA  HIE A 214      41.581  47.885  60.436  1.00  0.00           H0.      0
ATOM   3310  CB  HIE A 214      42.439  48.833  62.182  1.00  0.00           C0.      0
ATOM   3311  HB2 HIE A 214      42.017  49.763  61.800  1.00  0.00           H0.      0
ATOM   3312  HB3 HIE A 214      41.722  48.528  62.944  1.00  0.00           H0.      0
ATOM   3313  CG  HIE A 214      43.761  49.213  62.890  1.00  0.00           C0.      0
ATOM   3314  ND1 HIE A 214      44.821  50.051  62.321  1.00  0.00           N0.      0
ATOM   3315  CE1 HIE A 214      45.866  49.940  63.181  1.00  0.00           C0.      0
ATOM   3316  HE1 HIE A 214      46.691  50.614  63.002  1.00  0.00           H0.      0
ATOM   3317  NE2 HIE A 214      45.570  49.107  64.208  1.00  0.00           N0.      0
ATOM   3318  HE2 HIE A 214      46.188  49.020  65.002  1.00  0.00           H0.      0
ATOM   3319  CD2 HIE A 214      44.244  48.630  64.058  1.00  0.00           C0.      0
ATOM   3320  HD2 HIE A 214      43.797  47.859  64.668  1.00  0.00           H0.      0
ATOM   3321  C   HIE A 214      43.597  48.244  60.003  1.00  0.00           C0.      0
ATOM   3322  O   HIE A 214      43.383  49.161  59.264  1.00  0.00           O0.      0
ATOM   3323  N   MET A 215      44.726  47.571  59.888  1.00  0.00           N0.      0
ATOM   3324  H   MET A 215      44.797  46.795  60.531  1.00  0.00           H0.      0
ATOM   3325  CA  MET A 215      45.792  47.836  58.901  1.00  0.00           C0.      0
ATOM   3326  HA  MET A 215      45.375  48.102  57.930  1.00  0.00           H0.      0
ATOM   3327  CB  MET A 215      46.580  49.017  59.377  1.00  0.00           C0.      0
ATOM   3328  HB2 MET A 215      45.869  49.842  59.415  1.00  0.00           H0.      0
ATOM   3329  HB3 MET A 215      46.905  48.851  60.405  1.00  0.00           H0.      0
ATOM   3330  CG  MET A 215      47.816  49.407  58.606  1.00  0.00           C0.      0
ATOM   3331  HG2 MET A 215      48.352  50.184  59.152  1.00  0.00           H0.      0
ATOM   3332  HG3 MET A 215      48.540  48.595  58.533  1.00  0.00           H0.      0
ATOM   3333  SD  MET A 215      47.639  50.023  56.901  1.00  0.00           S0.      0
ATOM   3334  CE  MET A 215      46.432  51.329  57.064  1.00  0.00           C0.      0
ATOM   3335  HE1 MET A 215      45.454  50.894  57.271  1.00  0.00           H0.      0
ATOM   3336  HE2 MET A 215      46.568  51.974  57.932  1.00  0.00           H0.      0
ATOM   3337  HE3 MET A 215      46.308  51.898  56.142  1.00  0.00           H0.      0
ATOM   3338  C   MET A 215      46.776  46.692  58.884  1.00  0.00           C0.      0
ATOM   3339  O   MET A 215      47.040  46.014  59.884  1.00  0.00           O0.      0
ATOM   3340  N   VAL A 216      47.496  46.456  57.776  1.00  0.00           N0.      0
ATOM   3341  H   VAL A 216      47.232  47.017  56.978  1.00  0.00           H0.      0
ATOM   3342  CA  VAL A 216      48.639  45.527  57.614  1.00  0.00           C0.      0
ATOM   3343  HA  VAL A 216      49.120  45.495  58.592  1.00  0.00           H0.      0
ATOM   3344  CB  VAL A 216      48.106  44.168  57.140  1.00  0.00           C0.      0
ATOM   3345  HB  VAL A 216      47.455  43.808  57.936  1.00  0.00           H0.      0
ATOM   3346  CG1 VAL A 216      47.225  44.017  55.937  1.00  0.00           C0.      0
ATOM   3347 HG11 VAL A 216      46.404  44.728  55.840  1.00  0.00           H0.      0
ATOM   3348 HG12 VAL A 216      47.744  43.892  54.987  1.00  0.00           H0.      0
ATOM   3349 HG13 VAL A 216      46.760  43.037  56.043  1.00  0.00           H0.      0
ATOM   3350  CG2 VAL A 216      49.242  43.133  57.085  1.00  0.00           C0.      0
ATOM   3351 HG21 VAL A 216      49.830  43.209  56.171  1.00  0.00           H0.      0
ATOM   3352 HG22 VAL A 216      49.835  43.163  57.999  1.00  0.00           H0.      0
ATOM   3353 HG23 VAL A 216      48.800  42.137  57.058  1.00  0.00           H0.      0
ATOM   3354  C   VAL A 216      49.613  45.968  56.553  1.00  0.00           C0.      0
ATOM   3355  O   VAL A 216      49.316  46.381  55.454  1.00  0.00           O0.      0
ATOM   3356  N   THR A 217      50.900  45.755  56.910  1.00  0.00           N0.      0
ATOM   3357  H   THR A 217      51.120  45.363  57.814  1.00  0.00           H0.      0
ATOM   3358  CA  THR A 217      52.063  46.172  56.165  1.00  0.00           C0.      0
ATOM   3359  HA  THR A 217      51.853  46.714  55.243  1.00  0.00           H0.      0
ATOM   3360  CB  THR A 217      52.935  47.059  57.101  1.00  0.00           C0.      0
ATOM   3361  HB  THR A 217      53.252  46.561  58.018  1.00  0.00           H0.      0
ATOM   3362  CG2 THR A 217      54.222  47.554  56.384  1.00  0.00           C0.      0
ATOM   3363 HG21 THR A 217      53.909  48.389  55.757  1.00  0.00           H0.      0
ATOM   3364 HG22 THR A 217      54.980  47.956  57.057  1.00  0.00           H0.      0
ATOM   3365 HG23 THR A 217      54.754  46.828  55.770  1.00  0.00           H0.      0
ATOM   3366  OG1 THR A 217      52.360  48.172  57.608  1.00  0.00           O0.      0
ATOM   3367  HG1 THR A 217      51.726  47.871  58.264  1.00  0.00           H0.      0
ATOM   3368  C   THR A 217      52.736  44.918  55.682  1.00  0.00           C0.      0
ATOM   3369  O   THR A 217      52.936  43.918  56.438  1.00  0.00           O0.      0
ATOM   3370  N   LEU A 218      53.118  44.962  54.386  1.00  0.00           N0.      0
ATOM   3371  H   LEU A 218      52.899  45.835  53.929  1.00  0.00           H0.      0
ATOM   3372  CA  LEU A 218      54.104  44.002  53.737  1.00  0.00           C0.      0
ATOM   3373  HA  LEU A 218      54.289  43.138  54.376  1.00  0.00           H0.      0
ATOM   3374  CB  LEU A 218      53.559  43.360  52.461  1.00  0.00           C0.      0
ATOM   3375  HB2 LEU A 218      52.923  44.152  52.066  1.00  0.00           H0.      0
ATOM   3376  HB3 LEU A 218      54.388  43.173  51.778  1.00  0.00           H0.      0
ATOM   3377  CG  LEU A 218      52.718  42.053  52.655  1.00  0.00           C0.      0
ATOM   3378  HG  LEU A 218      53.375  41.268  53.030  1.00  0.00           H0.      0
ATOM   3379  CD1 LEU A 218      51.503  42.183  53.607  1.00  0.00           C0.      0
ATOM   3380 HD11 LEU A 218      51.718  42.803  54.477  1.00  0.00           H0.      0
ATOM   3381 HD12 LEU A 218      50.638  42.700  53.191  1.00  0.00           H0.      0
ATOM   3382 HD13 LEU A 218      51.149  41.186  53.865  1.00  0.00           H0.      0
ATOM   3383  CD2 LEU A 218      52.076  41.547  51.324  1.00  0.00           C0.      0
ATOM   3384 HD21 LEU A 218      51.514  42.401  50.948  1.00  0.00           H0.      0
ATOM   3385 HD22 LEU A 218      52.840  41.513  50.547  1.00  0.00           H0.      0
ATOM   3386 HD23 LEU A 218      51.500  40.634  51.477  1.00  0.00           H0.      0
ATOM   3387  C   LEU A 218      55.467  44.762  53.527  1.00  0.00           C0.      0
ATOM   3388  O   LEU A 218      55.359  45.901  53.068  1.00  0.00           O0.      0
ATOM   3389  N   ASP A 219      56.580  44.102  53.782  1.00  0.00           N0.      0
ATOM   3390  H   ASP A 219      56.592  43.117  54.005  1.00  0.00           H0.      0
ATOM   3391  CA  ASP A 219      57.900  44.572  53.591  1.00  0.00           C0.      0
ATOM   3392  HA  ASP A 219      57.846  45.502  53.025  1.00  0.00           H0.      0
ATOM   3393  CB  ASP A 219      58.693  44.802  54.946  1.00  0.00           C0.      0
ATOM   3394  HB2 ASP A 219      58.266  45.674  55.441  1.00  0.00           H0.      0
ATOM   3395  HB3 ASP A 219      58.525  44.017  55.684  1.00  0.00           H0.      0
ATOM   3396  CG  ASP A 219      60.228  44.897  54.754  1.00  0.00           C0.      0
ATOM   3397  OD1 ASP A 219      60.995  44.567  55.640  1.00  0.00           O0.      0
ATOM   3398  OD2 ASP A 219      60.598  45.472  53.690  1.00  0.00           O0.      0
ATOM   3399  C   ASP A 219      58.675  43.622  52.596  1.00  0.00           C0.      0
ATOM   3400  O   ASP A 219      58.747  42.430  52.836  1.00  0.00           O0.      0
ATOM   3401  N   TYR A 220      59.019  44.127  51.478  1.00  0.00           N0.      0
ATOM   3402  H   TYR A 220      58.991  45.125  51.325  1.00  0.00           H0.      0
ATOM   3403  CA  TYR A 220      59.424  43.410  50.311  1.00  0.00           C0.      0
ATOM   3404  HA  TYR A 220      58.980  42.421  50.423  1.00  0.00           H0.      0
ATOM   3405  CB  TYR A 220      58.821  43.992  49.040  1.00  0.00           C0.      0
ATOM   3406  HB2 TYR A 220      59.247  44.989  48.926  1.00  0.00           H0.      0
ATOM   3407  HB3 TYR A 220      59.126  43.385  48.187  1.00  0.00           H0.      0
ATOM   3408  CG  TYR A 220      57.373  44.080  49.056  1.00  0.00           C0.      0
ATOM   3409  CD1 TYR A 220      56.676  45.051  49.803  1.00  0.00           C0.      0
ATOM   3410  HD1 TYR A 220      57.157  45.716  50.505  1.00  0.00           H0.      0
ATOM   3411  CE1 TYR A 220      55.286  45.038  49.911  1.00  0.00           C0.      0
ATOM   3412  HE1 TYR A 220      54.750  45.795  50.464  1.00  0.00           H0.      0
ATOM   3413  CZ  TYR A 220      54.523  44.037  49.205  1.00  0.00           C0.      0
ATOM   3414  OH  TYR A 220      53.148  44.054  49.231  1.00  0.00           O0.      0
ATOM   3415  HH  TYR A 220      52.784  43.912  48.354  1.00  0.00           H0.      0
ATOM   3416  CE2 TYR A 220      55.227  43.038  48.440  1.00  0.00           C0.      0
ATOM   3417  HE2 TYR A 220      54.654  42.215  48.040  1.00  0.00           H0.      0
ATOM   3418  CD2 TYR A 220      56.600  43.102  48.370  1.00  0.00           C0.      0
ATOM   3419  HD2 TYR A 220      57.141  42.340  47.828  1.00  0.00           H0.      0
ATOM   3420  C   TYR A 220      61.019  43.334  50.202  1.00  0.00           C0.      0
ATOM   3421  O   TYR A 220      61.702  44.158  50.860  1.00  0.00           O0.      0
ATOM   3422  N   THR A 221      61.561  42.300  49.529  1.00  0.00           N0.      0
ATOM   3423  H   THR A 221      60.968  41.562  49.177  1.00  0.00           H0.      0
ATOM   3424  CA  THR A 221      62.971  42.264  49.202  1.00  0.00           C0.      0
ATOM   3425  HA  THR A 221      63.413  43.259  49.135  1.00  0.00           H0.      0
ATOM   3426  CB  THR A 221      63.784  41.340  50.118  1.00  0.00           C0.      0
ATOM   3427  HB  THR A 221      63.550  40.283  49.989  1.00  0.00           H0.      0
ATOM   3428  CG2 THR A 221      65.299  41.616  49.940  1.00  0.00           C0.      0
ATOM   3429 HG21 THR A 221      65.752  41.066  49.116  1.00  0.00           H0.      0
ATOM   3430 HG22 THR A 221      65.505  42.615  49.557  1.00  0.00           H0.      0
ATOM   3431 HG23 THR A 221      65.907  41.410  50.821  1.00  0.00           H0.      0
ATOM   3432  OG1 THR A 221      63.449  41.632  51.480  1.00  0.00           O0.      0
ATOM   3433  HG1 THR A 221      62.831  40.947  51.745  1.00  0.00           H0.      0
ATOM   3434  C   THR A 221      63.105  41.834  47.740  1.00  0.00           C0.      0
ATOM   3435  O   THR A 221      62.582  40.825  47.322  1.00  0.00           O0.      0
ATOM   3436  N   VAL A 222      63.900  42.583  46.984  1.00  0.00           N0.      0
ATOM   3437  H   VAL A 222      64.165  43.528  47.219  1.00  0.00           H0.      0
ATOM   3438  CA  VAL A 222      64.494  42.177  45.679  1.00  0.00           C0.      0
ATOM   3439  HA  VAL A 222      64.208  41.140  45.508  1.00  0.00           H0.      0
ATOM   3440  CB  VAL A 222      63.895  42.980  44.452  1.00  0.00           C0.      0
ATOM   3441  HB  VAL A 222      64.254  42.532  43.526  1.00  0.00           H0.      0
ATOM   3442  CG1 VAL A 222      62.331  43.012  44.427  1.00  0.00           C0.      0
ATOM   3443 HG11 VAL A 222      61.913  43.183  45.419  1.00  0.00           H0.      0
ATOM   3444 HG12 VAL A 222      61.940  43.720  43.697  1.00  0.00           H0.      0
ATOM   3445 HG13 VAL A 222      61.995  42.051  44.040  1.00  0.00           H0.      0
ATOM   3446  CG2 VAL A 222      64.385  44.402  44.508  1.00  0.00           C0.      0
ATOM   3447 HG21 VAL A 222      64.219  44.940  45.441  1.00  0.00           H0.      0
ATOM   3448 HG22 VAL A 222      65.417  44.476  44.164  1.00  0.00           H0.      0
ATOM   3449 HG23 VAL A 222      63.730  44.970  43.847  1.00  0.00           H0.      0
ATOM   3450  C   VAL A 222      65.969  42.339  45.633  1.00  0.00           C0.      0
ATOM   3451  O   VAL A 222      66.581  43.179  46.241  1.00  0.00           O0.      0
ATOM   3452  N   GLN A 223      66.554  41.441  44.842  1.00  0.00           N0.      0
ATOM   3453  H   GLN A 223      66.086  40.591  44.564  1.00  0.00           H0.      0
ATOM   3454  CA  GLN A 223      68.020  41.604  44.503  1.00  0.00           C0.      0
ATOM   3455  HA  GLN A 223      68.699  41.835  45.324  1.00  0.00           H0.      0
ATOM   3456  CB  GLN A 223      68.553  40.182  44.087  1.00  0.00           C0.      0
ATOM   3457  HB2 GLN A 223      68.258  39.440  44.829  1.00  0.00           H0.      0
ATOM   3458  HB3 GLN A 223      68.089  39.896  43.143  1.00  0.00           H0.      0
ATOM   3459  CG  GLN A 223      70.062  40.084  43.999  1.00  0.00           C0.      0
ATOM   3460  HG2 GLN A 223      70.369  40.869  43.309  1.00  0.00           H0.      0
ATOM   3461  HG3 GLN A 223      70.401  40.364  44.997  1.00  0.00           H0.      0
ATOM   3462  CD  GLN A 223      70.734  38.724  43.684  1.00  0.00           C0.      0
ATOM   3463  OE1 GLN A 223      70.120  37.679  43.812  1.00  0.00           O0.      0
ATOM   3464  NE2 GLN A 223      71.806  38.713  43.022  1.00  0.00           N0.      0
ATOM   3465 HE21 GLN A 223      72.279  37.844  42.822  1.00  0.00           H0.      0
ATOM   3466 HE22 GLN A 223      72.117  39.651  42.815  1.00  0.00           H0.      0
ATOM   3467  C   GLN A 223      68.094  42.639  43.409  1.00  0.00           C0.      0
ATOM   3468  O   GLN A 223      67.155  42.875  42.647  1.00  0.00           O0.      0
ATOM   3469  N   VAL A 224      69.193  43.414  43.426  1.00  0.00           N0.      0
ATOM   3470  H   VAL A 224      69.828  43.250  44.193  1.00  0.00           H0.      0
ATOM   3471  CA  VAL A 224      69.623  44.440  42.432  1.00  0.00           C0.      0
ATOM   3472  HA  VAL A 224      68.740  44.615  41.819  1.00  0.00           H0.      0
ATOM   3473  CB  VAL A 224      70.055  45.727  43.219  1.00  0.00           C0.      0
ATOM   3474  HB  VAL A 224      70.675  45.512  44.089  1.00  0.00           H0.      0
ATOM   3475  CG1 VAL A 224      70.524  46.771  42.278  1.00  0.00           C0.      0
ATOM   3476 HG11 VAL A 224      70.434  47.779  42.684  1.00  0.00           H0.      0
ATOM   3477 HG12 VAL A 224      71.574  46.581  42.055  1.00  0.00           H0.      0
ATOM   3478 HG13 VAL A 224      69.945  46.877  41.361  1.00  0.00           H0.      0
ATOM   3479  CG2 VAL A 224      68.731  46.209  43.789  1.00  0.00           C0.      0
ATOM   3480 HG21 VAL A 224      68.952  47.127  44.335  1.00  0.00           H0.      0
ATOM   3481 HG22 VAL A 224      68.193  46.490  42.883  1.00  0.00           H0.      0
ATOM   3482 HG23 VAL A 224      68.161  45.406  44.257  1.00  0.00           H0.      0
ATOM   3483  C   VAL A 224      70.744  43.883  41.582  1.00  0.00           C0.      0
ATOM   3484  O   VAL A 224      71.817  43.610  42.092  1.00  0.00           O0.      0
ATOM   3485  N   PRO A 225      70.561  43.751  40.293  1.00  0.00           N0.      0
ATOM   3486  CD  PRO A 225      69.205  43.803  39.689  1.00  0.00           C0.      0
ATOM   3487  HD2 PRO A 225      69.018  44.832  39.381  1.00  0.00           H0.      0
ATOM   3488  HD3 PRO A 225      68.404  43.313  40.243  1.00  0.00           H0.      0
ATOM   3489  CG  PRO A 225      69.260  42.976  38.388  1.00  0.00           C0.      0
ATOM   3490  HG2 PRO A 225      68.587  43.350  37.616  1.00  0.00           H0.      0
ATOM   3491  HG3 PRO A 225      69.050  41.914  38.517  1.00  0.00           H0.      0
ATOM   3492  CB  PRO A 225      70.685  43.181  37.991  1.00  0.00           C0.      0
ATOM   3493  HB2 PRO A 225      70.829  44.151  37.514  1.00  0.00           H0.      0
ATOM   3494  HB3 PRO A 225      70.950  42.413  37.264  1.00  0.00           H0.      0
ATOM   3495  CA  PRO A 225      71.470  43.047  39.322  1.00  0.00           C0.      0
ATOM   3496  HA  PRO A 225      71.488  41.979  39.538  1.00  0.00           H0.      0
ATOM   3497  C   PRO A 225      72.881  43.597  39.206  1.00  0.00           C0.      0
ATOM   3498  O   PRO A 225      73.138  44.745  39.412  1.00  0.00           O0.      0
ATOM   3499  N   GLY A 226      73.787  42.770  38.744  1.00  0.00           N0.      0
ATOM   3500  H   GLY A 226      73.479  41.809  38.700  1.00  0.00           H0.      0
ATOM   3501  CA  GLY A 226      75.243  43.118  38.562  1.00  0.00           C0.      0
ATOM   3502  HA2 GLY A 226      75.754  42.267  38.111  1.00  0.00           H0.      0
ATOM   3503  HA3 GLY A 226      75.213  43.914  37.819  1.00  0.00           H0.      0
ATOM   3504  C   GLY A 226      76.084  43.636  39.790  1.00  0.00           C0.      0
ATOM   3505  O   GLY A 226      77.313  43.816  39.675  1.00  0.00           O0.      0
ATOM   3506  N   ALA A 227      75.382  44.000  40.867  1.00  0.00           N0.      0
ATOM   3507  H   ALA A 227      74.379  43.883  40.865  1.00  0.00           H0.      0
ATOM   3508  CA  ALA A 227      75.897  44.612  42.061  1.00  0.00           C0.      0
ATOM   3509  HA  ALA A 227      76.810  45.111  41.739  1.00  0.00           H0.      0
ATOM   3510  CB  ALA A 227      74.998  45.738  42.487  1.00  0.00           C0.      0
ATOM   3511  HB1 ALA A 227      75.086  46.055  43.527  1.00  0.00           H0.      0
ATOM   3512  HB2 ALA A 227      75.143  46.554  41.779  1.00  0.00           H0.      0
ATOM   3513  HB3 ALA A 227      73.987  45.384  42.288  1.00  0.00           H0.      0
ATOM   3514  C   ALA A 227      76.227  43.541  43.118  1.00  0.00           C0.      0
ATOM   3515  O   ALA A 227      75.412  42.726  43.492  1.00  0.00           O0.      0
ATOM   3516  N   GLY A 228      77.419  43.604  43.765  1.00  0.00           N0.      0
ATOM   3517  H   GLY A 228      78.028  44.392  43.592  1.00  0.00           H0.      0
ATOM   3518  CA  GLY A 228      77.816  42.654  44.869  1.00  0.00           C0.      0
ATOM   3519  HA2 GLY A 228      77.057  42.540  45.643  1.00  0.00           H0.      0
ATOM   3520  HA3 GLY A 228      78.029  41.701  44.383  1.00  0.00           H0.      0
ATOM   3521  C   GLY A 228      79.022  43.146  45.596  1.00  0.00           C0.      0
ATOM   3522  O   GLY A 228      79.811  43.881  44.968  1.00  0.00           O0.      0
ATOM   3523  N   ARG A 229      79.312  42.681  46.801  1.00  0.00           N0.      0
ATOM   3524  H   ARG A 229      78.627  42.065  47.215  1.00  0.00           H0.      0
ATOM   3525  CA  ARG A 229      80.701  42.798  47.265  1.00  0.00           C0.      0
ATOM   3526  HA  ARG A 229      81.454  42.425  46.572  1.00  0.00           H0.      0
ATOM   3527  CB  ARG A 229      81.095  44.278  47.726  1.00  0.00           C0.      0
ATOM   3528  HB2 ARG A 229      82.121  44.336  48.091  1.00  0.00           H0.      0
ATOM   3529  HB3 ARG A 229      81.120  44.896  46.828  1.00  0.00           H0.      0
ATOM   3530  CG  ARG A 229      80.042  44.821  48.777  1.00  0.00           C0.      0
ATOM   3531  HG2 ARG A 229      79.088  44.950  48.264  1.00  0.00           H0.      0
ATOM   3532  HG3 ARG A 229      79.983  44.059  49.555  1.00  0.00           H0.      0
ATOM   3533  CD  ARG A 229      80.318  46.151  49.332  1.00  0.00           C0.      0
ATOM   3534  HD2 ARG A 229      80.063  46.847  48.533  1.00  0.00           H0.      0
ATOM   3535  HD3 ARG A 229      79.621  46.403  50.131  1.00  0.00           H0.      0
ATOM   3536  NE  ARG A 229      81.607  46.322  49.902  1.00  0.00           N0.      0
ATOM   3537  HE  ARG A 229      82.033  45.440  50.151  1.00  0.00           H0.      0
ATOM   3538  CZ  ARG A 229      82.171  47.404  50.373  1.00  0.00           C0.      0
ATOM   3539  NH1 ARG A 229      81.723  48.574  50.113  1.00  0.00           N0.      0
ATOM   3540 HH11 ARG A 229      80.799  48.597  49.708  1.00  0.00           H0.      0
ATOM   3541 HH12 ARG A 229      82.075  49.319  50.697  1.00  0.00           H0.      0
ATOM   3542  NH2 ARG A 229      83.228  47.289  51.103  1.00  0.00           N0.      0
ATOM   3543 HH21 ARG A 229      83.695  46.414  51.294  1.00  0.00           H0.      0
ATOM   3544 HH22 ARG A 229      83.566  48.157  51.494  1.00  0.00           H0.      0
ATOM   3545  C   ARG A 229      80.745  41.831  48.487  1.00  0.00           C0.      0
ATOM   3546  O   ARG A 229      79.729  41.419  49.063  1.00  0.00           O0.      0
ATOM   3547  N   ASP A 230      81.965  41.583  48.925  1.00  0.00           N0.      0
ATOM   3548  H   ASP A 230      82.785  41.840  48.394  1.00  0.00           H0.      0
ATOM   3549  CA  ASP A 230      82.255  40.847  50.117  1.00  0.00           C0.      0
ATOM   3550  HA  ASP A 230      83.339  40.804  50.220  1.00  0.00           H0.      0
ATOM   3551  CB  ASP A 230      81.860  41.575  51.424  1.00  0.00           C0.      0
ATOM   3552  HB2 ASP A 230      80.794  41.587  51.651  1.00  0.00           H0.      0
ATOM   3553  HB3 ASP A 230      82.352  41.102  52.273  1.00  0.00           H0.      0
ATOM   3554  CG  ASP A 230      82.097  43.097  51.471  1.00  0.00           C0.      0
ATOM   3555  OD1 ASP A 230      81.484  43.760  52.362  1.00  0.00           O0.      0
ATOM   3556  OD2 ASP A 230      82.924  43.668  50.681  1.00  0.00           O0.      0
ATOM   3557  C   ASP A 230      81.651  39.424  50.050  1.00  0.00           C0.      0
ATOM   3558  O   ASP A 230      81.002  38.934  50.924  1.00  0.00           O0.      0
ATOM   3559  N   GLY A 231      81.659  38.841  48.867  1.00  0.00           N0.      0
ATOM   3560  H   GLY A 231      82.212  39.262  48.134  1.00  0.00           H0.      0
ATOM   3561  CA  GLY A 231      80.925  37.563  48.457  1.00  0.00           C0.      0
ATOM   3562  HA2 GLY A 231      81.235  37.384  47.428  1.00  0.00           H0.      0
ATOM   3563  HA3 GLY A 231      81.347  36.796  49.107  1.00  0.00           H0.      0
ATOM   3564  C   GLY A 231      79.352  37.530  48.640  1.00  0.00           C0.      0
ATOM   3565  O   GLY A 231      78.729  36.469  48.592  1.00  0.00           O0.      0
ATOM   3566  N   ALA A 232      78.788  38.688  48.715  1.00  0.00           N0.      0
ATOM   3567  H   ALA A 232      79.417  39.443  48.949  1.00  0.00           H0.      0
ATOM   3568  CA  ALA A 232      77.385  38.876  48.907  1.00  0.00           C0.      0
ATOM   3569  HA  ALA A 232      76.877  37.922  49.052  1.00  0.00           H0.      0
ATOM   3570  CB  ALA A 232      77.269  39.658  50.298  1.00  0.00           C0.      0
ATOM   3571  HB1 ALA A 232      77.322  40.717  50.045  1.00  0.00           H0.      0
ATOM   3572  HB2 ALA A 232      76.361  39.416  50.850  1.00  0.00           H0.      0
ATOM   3573  HB3 ALA A 232      78.038  39.350  51.008  1.00  0.00           H0.      0
ATOM   3574  C   ALA A 232      76.760  39.740  47.821  1.00  0.00           C0.      0
ATOM   3575  O   ALA A 232      77.343  40.773  47.459  1.00  0.00           O0.      0
ATOM   3576  N   PRO A 233      75.515  39.514  47.348  1.00  0.00           N0.      0
ATOM   3577  CD  PRO A 233      74.703  38.395  47.767  1.00  0.00           C0.      0
ATOM   3578  HD2 PRO A 233      74.675  38.377  48.856  1.00  0.00           H0.      0
ATOM   3579  HD3 PRO A 233      75.160  37.463  47.433  1.00  0.00           H0.      0
ATOM   3580  CG  PRO A 233      73.349  38.454  47.085  1.00  0.00           C0.      0
ATOM   3581  HG2 PRO A 233      72.614  38.683  47.856  1.00  0.00           H0.      0
ATOM   3582  HG3 PRO A 233      73.070  37.558  46.530  1.00  0.00           H0.      0
ATOM   3583  CB  PRO A 233      73.482  39.636  46.052  1.00  0.00           C0.      0
ATOM   3584  HB2 PRO A 233      72.620  40.302  46.005  1.00  0.00           H0.      0
ATOM   3585  HB3 PRO A 233      73.641  39.165  45.082  1.00  0.00           H0.      0
ATOM   3586  CA  PRO A 233      74.744  40.395  46.420  1.00  0.00           C0.      0
ATOM   3587  HA  PRO A 233      75.292  40.696  45.527  1.00  0.00           H0.      0
ATOM   3588  C   PRO A 233      74.216  41.780  46.931  1.00  0.00           C0.      0
ATOM   3589  O   PRO A 233      74.115  41.970  48.134  1.00  0.00           O0.      0
ATOM   3590  N   GLY A 234      73.864  42.770  46.117  1.00  0.00           N0.      0
ATOM   3591  H   GLY A 234      73.908  42.701  45.110  1.00  0.00           H0.      0
ATOM   3592  CA  GLY A 234      72.975  43.901  46.494  1.00  0.00           C0.      0
ATOM   3593  HA2 GLY A 234      73.342  44.311  47.435  1.00  0.00           H0.      0
ATOM   3594  HA3 GLY A 234      73.101  44.628  45.692  1.00  0.00           H0.      0
ATOM   3595  C   GLY A 234      71.539  43.450  46.602  1.00  0.00           C0.      0
ATOM   3596  O   GLY A 234      70.971  42.959  45.623  1.00  0.00           O0.      0
ATOM   3597  N   PHE A 235      70.841  43.717  47.701  1.00  0.00           N0.      0
ATOM   3598  H   PHE A 235      71.388  43.902  48.529  1.00  0.00           H0.      0
ATOM   3599  CA  PHE A 235      69.408  43.542  47.880  1.00  0.00           C0.      0
ATOM   3600  HA  PHE A 235      68.939  43.166  46.971  1.00  0.00           H0.      0
ATOM   3601  CB  PHE A 235      69.114  42.677  49.125  1.00  0.00           C0.      0
ATOM   3602  HB2 PHE A 235      69.475  43.128  50.049  1.00  0.00           H0.      0
ATOM   3603  HB3 PHE A 235      68.027  42.654  49.208  1.00  0.00           H0.      0
ATOM   3604  CG  PHE A 235      69.516  41.176  49.072  1.00  0.00           C0.      0
ATOM   3605  CD1 PHE A 235      69.003  40.340  48.102  1.00  0.00           C0.      0
ATOM   3606  HD1 PHE A 235      68.336  40.679  47.322  1.00  0.00           H0.      0
ATOM   3607  CE1 PHE A 235      69.351  38.967  48.047  1.00  0.00           C0.      0
ATOM   3608  HE1 PHE A 235      68.914  38.273  47.344  1.00  0.00           H0.      0
ATOM   3609  CZ  PHE A 235      70.205  38.452  49.037  1.00  0.00           C0.      0
ATOM   3610  HZ  PHE A 235      70.477  37.406  49.047  1.00  0.00           H0.      0
ATOM   3611  CE2 PHE A 235      70.794  39.323  49.997  1.00  0.00           C0.      0
ATOM   3612  HE2 PHE A 235      71.534  38.873  50.641  1.00  0.00           H0.      0
ATOM   3613  CD2 PHE A 235      70.485  40.679  50.007  1.00  0.00           C0.      0
ATOM   3614  HD2 PHE A 235      70.917  41.348  50.736  1.00  0.00           H0.      0
ATOM   3615  C   PHE A 235      68.878  44.988  48.115  1.00  0.00           C0.      0
ATOM   3616  O   PHE A 235      69.589  45.818  48.669  1.00  0.00           O0.      0
ATOM   3617  N   SER A 236      67.660  45.296  47.686  1.00  0.00           N0.      0
ATOM   3618  H   SER A 236      67.053  44.587  47.299  1.00  0.00           H0.      0
ATOM   3619  CA  SER A 236      67.029  46.558  47.951  1.00  0.00           C0.      0
ATOM   3620  HA  SER A 236      67.372  47.070  48.849  1.00  0.00           H0.      0
ATOM   3621  CB  SER A 236      67.086  47.497  46.757  1.00  0.00           C0.      0
ATOM   3622  HB2 SER A 236      68.142  47.609  46.512  1.00  0.00           H0.      0
ATOM   3623  HB3 SER A 236      66.627  46.909  45.962  1.00  0.00           H0.      0
ATOM   3624  OG  SER A 236      66.469  48.746  46.784  1.00  0.00           O0.      0
ATOM   3625  HG  SER A 236      65.528  48.694  46.970  1.00  0.00           H0.      0
ATOM   3626  C   SER A 236      65.580  46.298  48.360  1.00  0.00           C0.      0
ATOM   3627  O   SER A 236      64.862  45.424  47.822  1.00  0.00           O0.      0
ATOM   3628  N   LYS A 237      65.086  47.221  49.235  1.00  0.00           N0.      0
ATOM   3629  H   LYS A 237      65.593  48.074  49.419  1.00  0.00           H0.      0
ATOM   3630  CA  LYS A 237      63.865  46.966  50.058  1.00  0.00           C0.      0
ATOM   3631  HA  LYS A 237      63.231  46.238  49.551  1.00  0.00           H0.      0
ATOM   3632  CB  LYS A 237      64.189  46.429  51.460  1.00  0.00           C0.      0
ATOM   3633  HB2 LYS A 237      64.892  47.171  51.840  1.00  0.00           H0.      0
ATOM   3634  HB3 LYS A 237      63.243  46.379  51.999  1.00  0.00           H0.      0
ATOM   3635  CG  LYS A 237      64.866  45.110  51.505  1.00  0.00           C0.      0
ATOM   3636  HG2 LYS A 237      64.152  44.358  51.167  1.00  0.00           H0.      0
ATOM   3637  HG3 LYS A 237      65.670  45.077  50.770  1.00  0.00           H0.      0
ATOM   3638  CD  LYS A 237      65.266  44.563  52.835  1.00  0.00           C0.      0
ATOM   3639  HD2 LYS A 237      65.690  43.564  52.731  1.00  0.00           H0.      0
ATOM   3640  HD3 LYS A 237      66.058  45.175  53.265  1.00  0.00           H0.      0
ATOM   3641  CE  LYS A 237      64.164  44.470  53.846  1.00  0.00           C0.      0
ATOM   3642  HE2 LYS A 237      64.540  43.949  54.727  1.00  0.00           H0.      0
ATOM   3643  HE3 LYS A 237      63.732  45.439  54.097  1.00  0.00           H0.      0
ATOM   3644  NZ  LYS A 237      62.939  43.748  53.415  1.00  0.00           N0.      0
ATOM   3645  HZ1 LYS A 237      62.614  43.199  54.198  1.00  0.00           H0.      0
ATOM   3646  HZ2 LYS A 237      62.194  44.374  53.146  1.00  0.00           H0.      0
ATOM   3647  HZ3 LYS A 237      63.124  43.129  52.638  1.00  0.00           H0.      0
ATOM   3648  C   LYS A 237      63.045  48.292  50.103  1.00  0.00           C0.      0
ATOM   3649  O   LYS A 237      63.449  49.435  49.947  1.00  0.00           O0.      0
ATOM   3650  N   PHE A 238      61.736  48.066  50.465  1.00  0.00           N0.      0
ATOM   3651  H   PHE A 238      61.445  47.134  50.723  1.00  0.00           H0.      0
ATOM   3652  CA  PHE A 238      60.487  48.912  50.535  1.00  0.00           C0.      0
ATOM   3653  HA  PHE A 238      60.788  49.832  51.036  1.00  0.00           H0.      0
ATOM   3654  CB  PHE A 238      59.932  49.235  49.163  1.00  0.00           C0.      0
ATOM   3655  HB2 PHE A 238      59.120  49.907  49.443  1.00  0.00           H0.      0
ATOM   3656  HB3 PHE A 238      60.652  49.834  48.607  1.00  0.00           H0.      0
ATOM   3657  CG  PHE A 238      59.623  48.070  48.262  1.00  0.00           C0.      0
ATOM   3658  CD1 PHE A 238      60.655  47.466  47.492  1.00  0.00           C0.      0
ATOM   3659  HD1 PHE A 238      61.711  47.688  47.552  1.00  0.00           H0.      0
ATOM   3660  CE1 PHE A 238      60.278  46.544  46.555  1.00  0.00           C0.      0
ATOM   3661  HE1 PHE A 238      61.106  46.162  45.976  1.00  0.00           H0.      0
ATOM   3662  CZ  PHE A 238      58.951  46.101  46.359  1.00  0.00           C0.      0
ATOM   3663  HZ  PHE A 238      58.728  45.421  45.550  1.00  0.00           H0.      0
ATOM   3664  CE2 PHE A 238      57.935  46.695  47.125  1.00  0.00           C0.      0
ATOM   3665  HE2 PHE A 238      56.928  46.312  47.063  1.00  0.00           H0.      0
ATOM   3666  CD2 PHE A 238      58.331  47.652  48.055  1.00  0.00           C0.      0
ATOM   3667  HD2 PHE A 238      57.572  48.028  48.726  1.00  0.00           H0.      0
ATOM   3668  C   PHE A 238      59.346  48.319  51.386  1.00  0.00           C0.      0
ATOM   3669  O   PHE A 238      59.284  47.101  51.483  1.00  0.00           O0.      0
ATOM   3670  N   ARG A 239      58.500  49.142  51.942  1.00  0.00           N0.      0
ATOM   3671  H   ARG A 239      58.654  50.133  51.827  1.00  0.00           H0.      0
ATOM   3672  CA  ARG A 239      57.299  48.666  52.592  1.00  0.00           C0.      0
ATOM   3673  HA  ARG A 239      57.204  47.612  52.330  1.00  0.00           H0.      0
ATOM   3674  CB  ARG A 239      57.375  48.696  54.169  1.00  0.00           C0.      0
ATOM   3675  HB2 ARG A 239      56.445  48.480  54.694  1.00  0.00           H0.      0
ATOM   3676  HB3 ARG A 239      57.970  47.868  54.555  1.00  0.00           H0.      0
ATOM   3677  CG  ARG A 239      57.828  50.054  54.767  1.00  0.00           C0.      0
ATOM   3678  HG2 ARG A 239      57.363  50.772  54.091  1.00  0.00           H0.      0
ATOM   3679  HG3 ARG A 239      57.477  50.121  55.797  1.00  0.00           H0.      0
ATOM   3680  CD  ARG A 239      59.331  50.291  54.680  1.00  0.00           C0.      0
ATOM   3681  HD2 ARG A 239      59.795  49.419  55.139  1.00  0.00           H0.      0
ATOM   3682  HD3 ARG A 239      59.796  50.460  53.709  1.00  0.00           H0.      0
ATOM   3683  NE  ARG A 239      59.668  51.365  55.618  1.00  0.00           N0.      0
ATOM   3684  HE  ARG A 239      59.687  51.183  56.611  1.00  0.00           H0.      0
ATOM   3685  CZ  ARG A 239      59.995  52.596  55.346  1.00  0.00           C0.      0
ATOM   3686  NH1 ARG A 239      60.011  53.067  54.171  1.00  0.00           N0.      0
ATOM   3687 HH11 ARG A 239      59.484  52.558  53.476  1.00  0.00           H0.      0
ATOM   3688 HH12 ARG A 239      60.228  54.037  53.991  1.00  0.00           H0.      0
ATOM   3689  NH2 ARG A 239      60.419  53.360  56.320  1.00  0.00           N0.      0
ATOM   3690 HH21 ARG A 239      60.440  52.856  57.195  1.00  0.00           H0.      0
ATOM   3691 HH22 ARG A 239      60.730  54.312  56.190  1.00  0.00           H0.      0
ATOM   3692  C   ARG A 239      56.038  49.389  52.116  1.00  0.00           C0.      0
ATOM   3693  O   ARG A 239      56.047  50.612  51.969  1.00  0.00           O0.      0
ATOM   3694  N   LEU A 240      54.924  48.692  52.101  1.00  0.00           N0.      0
ATOM   3695  H   LEU A 240      54.936  47.720  52.378  1.00  0.00           H0.      0
ATOM   3696  CA  LEU A 240      53.653  49.275  51.721  1.00  0.00           C0.      0
ATOM   3697  HA  LEU A 240      53.748  50.361  51.733  1.00  0.00           H0.      0
ATOM   3698  CB  LEU A 240      53.208  48.731  50.307  1.00  0.00           C0.      0
ATOM   3699  HB2 LEU A 240      53.194  47.646  50.412  1.00  0.00           H0.      0
ATOM   3700  HB3 LEU A 240      52.202  49.125  50.163  1.00  0.00           H0.      0
ATOM   3701  CG  LEU A 240      54.129  49.161  49.190  1.00  0.00           C0.      0
ATOM   3702  HG  LEU A 240      55.143  48.811  49.385  1.00  0.00           H0.      0
ATOM   3703  CD1 LEU A 240      53.840  48.512  47.836  1.00  0.00           C0.      0
ATOM   3704 HD11 LEU A 240      54.711  48.673  47.201  1.00  0.00           H0.      0
ATOM   3705 HD12 LEU A 240      53.586  47.469  48.025  1.00  0.00           H0.      0
ATOM   3706 HD13 LEU A 240      52.973  49.022  47.416  1.00  0.00           H0.      0
ATOM   3707  CD2 LEU A 240      54.091  50.734  49.091  1.00  0.00           C0.      0
ATOM   3708 HD21 LEU A 240      53.112  51.213  49.121  1.00  0.00           H0.      0
ATOM   3709 HD22 LEU A 240      54.673  51.170  49.904  1.00  0.00           H0.      0
ATOM   3710 HD23 LEU A 240      54.557  51.000  48.142  1.00  0.00           H0.      0
ATOM   3711  C   LEU A 240      52.602  48.808  52.806  1.00  0.00           C0.      0
ATOM   3712  O   LEU A 240      52.605  47.627  53.193  1.00  0.00           O0.      0
ATOM   3713  N   SER A 241      51.637  49.637  53.196  1.00  0.00           N0.      0
ATOM   3714  H   SER A 241      51.486  50.530  52.750  1.00  0.00           H0.      0
ATOM   3715  CA  SER A 241      50.560  49.319  54.167  1.00  0.00           C0.      0
ATOM   3716  HA  SER A 241      50.644  48.262  54.418  1.00  0.00           H0.      0
ATOM   3717  CB  SER A 241      50.907  50.233  55.378  1.00  0.00           C0.      0
ATOM   3718  HB2 SER A 241      50.459  49.786  56.265  1.00  0.00           H0.      0
ATOM   3719  HB3 SER A 241      51.991  50.302  55.466  1.00  0.00           H0.      0
ATOM   3720  OG  SER A 241      50.376  51.486  55.144  1.00  0.00           O0.      0
ATOM   3721  HG  SER A 241      50.483  52.160  55.819  1.00  0.00           H0.      0
ATOM   3722  C   SER A 241      49.172  49.338  53.596  1.00  0.00           C0.      0
ATOM   3723  O   SER A 241      48.874  50.102  52.650  1.00  0.00           O0.      0
ATOM   3724  N   TYR A 242      48.257  48.546  54.116  1.00  0.00           N0.      0
ATOM   3725  H   TYR A 242      48.510  47.966  54.903  1.00  0.00           H0.      0
ATOM   3726  CA  TYR A 242      46.866  48.183  53.553  1.00  0.00           C0.      0
ATOM   3727  HA  TYR A 242      46.687  49.063  52.936  1.00  0.00           H0.      0
ATOM   3728  CB  TYR A 242      47.004  46.915  52.771  1.00  0.00           C0.      0
ATOM   3729  HB2 TYR A 242      47.223  46.131  53.495  1.00  0.00           H0.      0
ATOM   3730  HB3 TYR A 242      46.008  46.634  52.428  1.00  0.00           H0.      0
ATOM   3731  CG  TYR A 242      48.154  46.854  51.782  1.00  0.00           C0.      0
ATOM   3732  CD1 TYR A 242      48.277  47.715  50.678  1.00  0.00           C0.      0
ATOM   3733  HD1 TYR A 242      47.500  48.428  50.442  1.00  0.00           H0.      0
ATOM   3734  CE1 TYR A 242      49.245  47.492  49.698  1.00  0.00           C0.      0
ATOM   3735  HE1 TYR A 242      49.310  48.076  48.792  1.00  0.00           H0.      0
ATOM   3736  CZ  TYR A 242      50.329  46.554  49.921  1.00  0.00           C0.      0
ATOM   3737  OH  TYR A 242      51.328  46.410  48.990  1.00  0.00           O0.      0
ATOM   3738  HH  TYR A 242      51.652  45.519  49.145  1.00  0.00           H0.      0
ATOM   3739  CE2 TYR A 242      50.321  45.795  51.100  1.00  0.00           C0.      0
ATOM   3740  HE2 TYR A 242      51.184  45.201  51.364  1.00  0.00           H0.      0
ATOM   3741  CD2 TYR A 242      49.169  45.881  51.997  1.00  0.00           C0.      0
ATOM   3742  HD2 TYR A 242      49.116  45.223  52.851  1.00  0.00           H0.      0
ATOM   3743  C   TYR A 242      45.715  48.169  54.574  1.00  0.00           C0.      0
ATOM   3744  O   TYR A 242      45.898  47.607  55.631  1.00  0.00           O0.      0
ATOM   3745  N   TYR A 243      44.631  48.872  54.273  1.00  0.00           N0.      0
ATOM   3746  H   TYR A 243      44.580  49.446  53.444  1.00  0.00           H0.      0
ATOM   3747  CA  TYR A 243      43.421  48.758  55.104  1.00  0.00           C0.      0
ATOM   3748  HA  TYR A 243      43.786  48.801  56.131  1.00  0.00           H0.      0
ATOM   3749  CB  TYR A 243      42.571  49.969  54.969  1.00  0.00           C0.      0
ATOM   3750  HB2 TYR A 243      43.132  50.836  55.315  1.00  0.00           H0.      0
ATOM   3751  HB3 TYR A 243      42.408  50.272  53.934  1.00  0.00           H0.      0
ATOM   3752  CG  TYR A 243      41.223  49.893  55.660  1.00  0.00           C0.      0
ATOM   3753  CD1 TYR A 243      41.089  50.128  57.043  1.00  0.00           C0.      0
ATOM   3754  HD1 TYR A 243      41.891  50.277  57.750  1.00  0.00           H0.      0
ATOM   3755  CE1 TYR A 243      39.754  50.035  57.629  1.00  0.00           C0.      0
ATOM   3756  HE1 TYR A 243      39.621  50.058  58.700  1.00  0.00           H0.      0
ATOM   3757  CZ  TYR A 243      38.596  49.910  56.836  1.00  0.00           C0.      0
ATOM   3758  OH  TYR A 243      37.344  50.029  57.398  1.00  0.00           O0.      0
ATOM   3759  HH  TYR A 243      37.453  49.920  58.346  1.00  0.00           H0.      0
ATOM   3760  CE2 TYR A 243      38.765  49.809  55.443  1.00  0.00           C0.      0
ATOM   3761  HE2 TYR A 243      37.865  49.607  54.883  1.00  0.00           H0.      0
ATOM   3762  CD2 TYR A 243      40.067  49.772  54.857  1.00  0.00           C0.      0
ATOM   3763  HD2 TYR A 243      40.128  49.540  53.804  1.00  0.00           H0.      0
ATOM   3764  C   TYR A 243      42.710  47.417  54.697  1.00  0.00           C0.      0
ATOM   3765  O   TYR A 243      42.653  47.051  53.520  1.00  0.00           O0.      0
ATOM   3766  N   PRO A 244      42.174  46.698  55.679  1.00  0.00           N0.      0
ATOM   3767  CD  PRO A 244      42.377  46.929  57.090  1.00  0.00           C0.      0
ATOM   3768  HD2 PRO A 244      41.801  47.763  57.490  1.00  0.00           H0.      0
ATOM   3769  HD3 PRO A 244      43.464  46.944  57.178  1.00  0.00           H0.      0
ATOM   3770  CG  PRO A 244      41.924  45.656  57.768  1.00  0.00           C0.      0
ATOM   3771  HG2 PRO A 244      40.930  45.739  58.208  1.00  0.00           H0.      0
ATOM   3772  HG3 PRO A 244      42.615  45.485  58.593  1.00  0.00           H0.      0
ATOM   3773  CB  PRO A 244      41.869  44.619  56.684  1.00  0.00           C0.      0
ATOM   3774  HB2 PRO A 244      41.102  43.861  56.841  1.00  0.00           H0.      0
ATOM   3775  HB3 PRO A 244      42.886  44.271  56.500  1.00  0.00           H0.      0
ATOM   3776  CA  PRO A 244      41.543  45.393  55.474  1.00  0.00           C0.      0
ATOM   3777  HA  PRO A 244      41.902  44.898  54.571  1.00  0.00           H0.      0
ATOM   3778  C   PRO A 244      39.977  45.646  55.230  1.00  0.00           C0.      0
ATOM   3779  O   PRO A 244      39.243  45.954  56.169  1.00  0.00           O0.      0
ATOM   3780  N   HIE A 245      39.515  45.615  53.993  1.00  0.00           N0.      0
ATOM   3781  H   HIE A 245      40.117  45.537  53.186  1.00  0.00           H0.      0
ATOM   3782  CA  HIE A 245      38.121  45.726  53.554  1.00  0.00           C0.      0
ATOM   3783  HA  HIE A 245      37.596  46.512  54.096  1.00  0.00           H0.      0
ATOM   3784  CB  HIE A 245      37.905  46.058  51.995  1.00  0.00           C0.      0
ATOM   3785  HB2 HIE A 245      38.212  45.163  51.455  1.00  0.00           H0.      0
ATOM   3786  HB3 HIE A 245      36.834  46.108  51.797  1.00  0.00           H0.      0
ATOM   3787  CG  HIE A 245      38.566  47.298  51.429  1.00  0.00           C0.      0
ATOM   3788  ND1 HIE A 245      38.314  48.632  51.697  1.00  0.00           N0.      0
ATOM   3789  CE1 HIE A 245      39.260  49.306  51.080  1.00  0.00           C0.      0
ATOM   3790  HE1 HIE A 245      39.405  50.374  51.153  1.00  0.00           H0.      0
ATOM   3791  NE2 HIE A 245      40.138  48.513  50.485  1.00  0.00           N0.      0
ATOM   3792  HE2 HIE A 245      40.933  48.804  49.934  1.00  0.00           H0.      0
ATOM   3793  CD2 HIE A 245      39.723  47.243  50.697  1.00  0.00           C0.      0
ATOM   3794  HD2 HIE A 245      40.190  46.317  50.393  1.00  0.00           H0.      0
ATOM   3795  C   HIE A 245      37.396  44.417  53.874  1.00  0.00           C0.      0
ATOM   3796  O   HIE A 245      37.941  43.306  53.785  1.00  0.00           O0.      0
ATOM   3797  N   CYS A 246      36.055  44.485  54.031  1.00  0.00           N0.      0
ATOM   3798  H   CYS A 246      35.575  45.373  54.043  1.00  0.00           H0.      0
ATOM   3799  CA  CYS A 246      35.192  43.294  54.072  1.00  0.00           C0.      0
ATOM   3800  HA  CYS A 246      35.831  42.473  54.398  1.00  0.00           H0.      0
ATOM   3801  CB  CYS A 246      34.140  43.414  55.221  1.00  0.00           C0.      0
ATOM   3802  HB2 CYS A 246      34.489  42.861  56.093  1.00  0.00           H0.      0
ATOM   3803  HB3 CYS A 246      33.869  44.468  55.283  1.00  0.00           H0.      0
ATOM   3804  SG  CYS A 246      32.600  42.716  54.586  1.00  0.00           S0.      0
ATOM   3805  HG  CYS A 246      33.075  41.468  54.636  1.00  0.00           H0.      0
ATOM   3806  C   CYS A 246      34.756  43.058  52.636  1.00  0.00           C0.      0
ATOM   3807  O   CYS A 246      34.306  44.011  51.966  1.00  0.00           O0.      0
ATOM   3808  N   LEU A 247      34.860  41.844  52.052  1.00  0.00           N0.      0
ATOM   3809  H   LEU A 247      35.187  41.038  52.565  1.00  0.00           H0.      0
ATOM   3810  CA  LEU A 247      34.393  41.533  50.709  1.00  0.00           C0.      0
ATOM   3811  HA  LEU A 247      34.933  42.119  49.965  1.00  0.00           H0.      0
ATOM   3812  CB  LEU A 247      34.642  40.035  50.352  1.00  0.00           C0.      0
ATOM   3813  HB2 LEU A 247      35.652  39.715  50.607  1.00  0.00           H0.      0
ATOM   3814  HB3 LEU A 247      33.953  39.445  50.957  1.00  0.00           H0.      0
ATOM   3815  CG  LEU A 247      34.396  39.693  48.836  1.00  0.00           C0.      0
ATOM   3816  HG  LEU A 247      33.343  39.786  48.569  1.00  0.00           H0.      0
ATOM   3817  CD1 LEU A 247      35.098  40.516  47.778  1.00  0.00           C0.      0
ATOM   3818 HD11 LEU A 247      36.163  40.465  48.004  1.00  0.00           H0.      0
ATOM   3819 HD12 LEU A 247      34.943  40.144  46.766  1.00  0.00           H0.      0
ATOM   3820 HD13 LEU A 247      34.672  41.519  47.802  1.00  0.00           H0.      0
ATOM   3821  CD2 LEU A 247      34.829  38.237  48.680  1.00  0.00           C0.      0
ATOM   3822 HD21 LEU A 247      34.577  37.975  47.653  1.00  0.00           H0.      0
ATOM   3823 HD22 LEU A 247      35.899  38.138  48.861  1.00  0.00           H0.      0
ATOM   3824 HD23 LEU A 247      34.280  37.554  49.329  1.00  0.00           H0.      0
ATOM   3825  C   LEU A 247      32.867  41.806  50.385  1.00  0.00           C0.      0
ATOM   3826  O   LEU A 247      32.480  42.455  49.356  1.00  0.00           O0.      0
ATOM   3827  N   ALA A 248      31.914  41.490  51.303  1.00  0.00           N0.      0
ATOM   3828  H   ALA A 248      32.193  40.943  52.105  1.00  0.00           H0.      0
ATOM   3829  CA  ALA A 248      30.493  41.771  51.144  1.00  0.00           C0.      0
ATOM   3830  HA  ALA A 248      30.120  41.283  50.244  1.00  0.00           H0.      0
ATOM   3831  CB  ALA A 248      29.781  41.051  52.241  1.00  0.00           C0.      0
ATOM   3832  HB1 ALA A 248      28.724  41.318  52.239  1.00  0.00           H0.      0
ATOM   3833  HB2 ALA A 248      29.907  39.969  52.284  1.00  0.00           H0.      0
ATOM   3834  HB3 ALA A 248      30.084  41.503  53.185  1.00  0.00           H0.      0
ATOM   3835  C   ALA A 248      30.178  43.267  51.196  1.00  0.00           C0.      0
ATOM   3836  O   ALA A 248      29.456  43.859  50.447  1.00  0.00           O0.      0
ATOM   3837  N   SER A 249      30.955  44.042  51.978  1.00  0.00           N0.      0
ATOM   3838  H   SER A 249      31.602  43.458  52.488  1.00  0.00           H0.      0
ATOM   3839  CA  SER A 249      31.017  45.493  52.146  1.00  0.00           C0.      0
ATOM   3840  HA  SER A 249      29.990  45.799  52.345  1.00  0.00           H0.      0
ATOM   3841  CB  SER A 249      31.705  45.843  53.463  1.00  0.00           C0.      0
ATOM   3842  HB2 SER A 249      30.951  45.587  54.207  1.00  0.00           H0.      0
ATOM   3843  HB3 SER A 249      32.549  45.211  53.741  1.00  0.00           H0.      0
ATOM   3844  OG  SER A 249      32.025  47.233  53.537  1.00  0.00           O0.      0
ATOM   3845  HG  SER A 249      31.555  47.506  54.329  1.00  0.00           H0.      0
ATOM   3846  C   SER A 249      31.615  46.223  50.927  1.00  0.00           C0.      0
ATOM   3847  O   SER A 249      31.015  47.113  50.392  1.00  0.00           O0.      0
ATOM   3848  N   PHE A 250      32.683  45.643  50.287  1.00  0.00           N0.      0
ATOM   3849  H   PHE A 250      33.073  44.793  50.669  1.00  0.00           H0.      0
ATOM   3850  CA  PHE A 250      33.289  46.176  49.086  1.00  0.00           C0.      0
ATOM   3851  HA  PHE A 250      33.518  47.236  49.200  1.00  0.00           H0.      0
ATOM   3852  CB  PHE A 250      34.677  45.462  48.841  1.00  0.00           C0.      0
ATOM   3853  HB2 PHE A 250      35.245  45.495  49.770  1.00  0.00           H0.      0
ATOM   3854  HB3 PHE A 250      34.523  44.405  48.623  1.00  0.00           H0.      0
ATOM   3855  CG  PHE A 250      35.535  46.145  47.745  1.00  0.00           C0.      0
ATOM   3856  CD1 PHE A 250      35.213  46.111  46.422  1.00  0.00           C0.      0
ATOM   3857  HD1 PHE A 250      34.405  45.502  46.045  1.00  0.00           H0.      0
ATOM   3858  CE1 PHE A 250      35.946  46.806  45.480  1.00  0.00           C0.      0
ATOM   3859  HE1 PHE A 250      35.662  46.774  44.438  1.00  0.00           H0.      0
ATOM   3860  CZ  PHE A 250      36.979  47.598  45.852  1.00  0.00           C0.      0
ATOM   3861  HZ  PHE A 250      37.420  48.348  45.214  1.00  0.00           H0.      0
ATOM   3862  CE2 PHE A 250      37.385  47.525  47.178  1.00  0.00           C0.      0
ATOM   3863  HE2 PHE A 250      38.210  48.083  47.596  1.00  0.00           H0.      0
ATOM   3864  CD2 PHE A 250      36.610  46.885  48.154  1.00  0.00           C0.      0
ATOM   3865  HD2 PHE A 250      36.974  46.830  49.169  1.00  0.00           H0.      0
ATOM   3866  C   PHE A 250      32.388  45.982  47.870  1.00  0.00           C0.      0
ATOM   3867  O   PHE A 250      32.296  46.966  47.111  1.00  0.00           O0.      0
ATOM   3868  N   THR A 251      31.704  44.847  47.804  1.00  0.00           N0.      0
ATOM   3869  H   THR A 251      31.869  44.179  48.543  1.00  0.00           H0.      0
ATOM   3870  CA  THR A 251      30.583  44.622  46.888  1.00  0.00           C0.      0
ATOM   3871  HA  THR A 251      31.021  44.731  45.896  1.00  0.00           H0.      0
ATOM   3872  CB  THR A 251      30.133  43.113  47.033  1.00  0.00           C0.      0
ATOM   3873  HB  THR A 251      29.641  42.916  47.986  1.00  0.00           H0.      0
ATOM   3874  CG2 THR A 251      29.263  42.660  45.847  1.00  0.00           C0.      0
ATOM   3875 HG21 THR A 251      28.555  43.488  45.831  1.00  0.00           H0.      0
ATOM   3876 HG22 THR A 251      29.914  42.736  44.976  1.00  0.00           H0.      0
ATOM   3877 HG23 THR A 251      28.832  41.661  45.922  1.00  0.00           H0.      0
ATOM   3878  OG1 THR A 251      31.181  42.249  46.912  1.00  0.00           O0.      0
ATOM   3879  HG1 THR A 251      31.869  42.308  47.579  1.00  0.00           H0.      0
ATOM   3880  C   THR A 251      29.362  45.532  47.131  1.00  0.00           C0.      0
ATOM   3881  O   THR A 251      28.625  45.896  46.187  1.00  0.00           O0.      0
ATOM   3882  N   GLU A 252      29.115  45.886  48.364  1.00  0.00           N0.      0
ATOM   3883  H   GLU A 252      29.651  45.407  49.073  1.00  0.00           H0.      0
ATOM   3884  CA  GLU A 252      28.160  46.923  48.672  1.00  0.00           C0.      0
ATOM   3885  HA  GLU A 252      27.248  46.489  48.263  1.00  0.00           H0.      0
ATOM   3886  CB  GLU A 252      27.906  47.103  50.206  1.00  0.00           C0.      0
ATOM   3887  HB2 GLU A 252      28.015  46.188  50.789  1.00  0.00           H0.      0
ATOM   3888  HB3 GLU A 252      28.725  47.694  50.617  1.00  0.00           H0.      0
ATOM   3889  CG  GLU A 252      26.600  47.855  50.445  1.00  0.00           C0.      0
ATOM   3890  HG2 GLU A 252      26.469  48.083  51.503  1.00  0.00           H0.      0
ATOM   3891  HG3 GLU A 252      26.512  48.741  49.817  1.00  0.00           H0.      0
ATOM   3892  CD  GLU A 252      25.279  46.979  50.136  1.00  0.00           C0.      0
ATOM   3893  OE1 GLU A 252      25.434  45.756  49.847  1.00  0.00           O0.      0
ATOM   3894  OE2 GLU A 252      24.116  47.436  50.350  1.00  0.00           O0.      0
ATOM   3895  C   GLU A 252      28.470  48.286  48.093  1.00  0.00           C0.      0
ATOM   3896  O   GLU A 252      27.695  48.801  47.318  1.00  0.00           O0.      0
ATOM   3897  N   LEU A 253      29.586  48.841  48.428  1.00  0.00           N0.      0
ATOM   3898  H   LEU A 253      30.084  48.294  49.115  1.00  0.00           H0.      0
ATOM   3899  CA  LEU A 253      30.058  50.196  48.125  1.00  0.00           C0.      0
ATOM   3900  HA  LEU A 253      29.280  50.945  48.273  1.00  0.00           H0.      0
ATOM   3901  CB  LEU A 253      31.282  50.380  49.036  1.00  0.00           C0.      0
ATOM   3902  HB2 LEU A 253      31.974  49.545  48.922  1.00  0.00           H0.      0
ATOM   3903  HB3 LEU A 253      31.877  51.250  48.758  1.00  0.00           H0.      0
ATOM   3904  CG  LEU A 253      30.900  50.526  50.529  1.00  0.00           C0.      0
ATOM   3905  HG  LEU A 253      30.035  49.902  50.752  1.00  0.00           H0.      0
ATOM   3906  CD1 LEU A 253      32.154  50.220  51.331  1.00  0.00           C0.      0
ATOM   3907 HD11 LEU A 253      32.927  50.945  51.074  1.00  0.00           H0.      0
ATOM   3908 HD12 LEU A 253      31.919  50.381  52.383  1.00  0.00           H0.      0
ATOM   3909 HD13 LEU A 253      32.528  49.207  51.182  1.00  0.00           H0.      0
ATOM   3910  CD2 LEU A 253      30.477  51.920  50.947  1.00  0.00           C0.      0
ATOM   3911 HD21 LEU A 253      31.386  52.512  50.841  1.00  0.00           H0.      0
ATOM   3912 HD22 LEU A 253      29.803  52.231  50.149  1.00  0.00           H0.      0
ATOM   3913 HD23 LEU A 253      30.062  52.018  51.950  1.00  0.00           H0.      0
ATOM   3914  C   LEU A 253      30.281  50.372  46.556  1.00  0.00           C0.      0
ATOM   3915  O   LEU A 253      29.860  51.424  46.109  1.00  0.00           O0.      0
ATOM   3916  N   VAL A 254      30.786  49.343  45.867  1.00  0.00           N0.      0
ATOM   3917  H   VAL A 254      31.162  48.571  46.399  1.00  0.00           H0.      0
ATOM   3918  CA  VAL A 254      31.075  49.474  44.467  1.00  0.00           C0.      0
ATOM   3919  HA  VAL A 254      31.604  50.414  44.312  1.00  0.00           H0.      0
ATOM   3920  CB  VAL A 254      32.097  48.393  44.023  1.00  0.00           C0.      0
ATOM   3921  HB  VAL A 254      32.731  48.264  44.899  1.00  0.00           H0.      0
ATOM   3922  CG1 VAL A 254      31.402  47.020  43.773  1.00  0.00           C0.      0
ATOM   3923 HG11 VAL A 254      30.686  47.094  42.955  1.00  0.00           H0.      0
ATOM   3924 HG12 VAL A 254      32.187  46.306  43.524  1.00  0.00           H0.      0
ATOM   3925 HG13 VAL A 254      31.014  46.680  44.733  1.00  0.00           H0.      0
ATOM   3926  CG2 VAL A 254      32.993  48.734  42.840  1.00  0.00           C0.      0
ATOM   3927 HG21 VAL A 254      32.336  49.168  42.086  1.00  0.00           H0.      0
ATOM   3928 HG22 VAL A 254      33.872  49.327  43.092  1.00  0.00           H0.      0
ATOM   3929 HG23 VAL A 254      33.513  47.877  42.412  1.00  0.00           H0.      0
ATOM   3930  C   VAL A 254      29.838  49.346  43.580  1.00  0.00           C0.      0
ATOM   3931  O   VAL A 254      29.839  49.641  42.381  1.00  0.00           O0.      0
ATOM   3932  N   GLN A 255      28.658  48.984  44.108  1.00  0.00           N0.      0
ATOM   3933  H   GLN A 255      28.609  48.339  44.883  1.00  0.00           H0.      0
ATOM   3934  CA  GLN A 255      27.299  49.216  43.551  1.00  0.00           C0.      0
ATOM   3935  HA  GLN A 255      27.372  49.374  42.475  1.00  0.00           H0.      0
ATOM   3936  CB  GLN A 255      26.540  47.904  43.742  1.00  0.00           C0.      0
ATOM   3937  HB2 GLN A 255      26.537  47.660  44.805  1.00  0.00           H0.      0
ATOM   3938  HB3 GLN A 255      25.528  48.088  43.384  1.00  0.00           H0.      0
ATOM   3939  CG  GLN A 255      27.104  46.700  43.076  1.00  0.00           C0.      0
ATOM   3940  HG2 GLN A 255      27.297  46.906  42.023  1.00  0.00           H0.      0
ATOM   3941  HG3 GLN A 255      28.064  46.547  43.570  1.00  0.00           H0.      0
ATOM   3942  CD  GLN A 255      26.252  45.396  43.185  1.00  0.00           C0.      0
ATOM   3943  OE1 GLN A 255      25.458  45.144  42.325  1.00  0.00           O0.      0
ATOM   3944  NE2 GLN A 255      26.437  44.655  44.262  1.00  0.00           N0.      0
ATOM   3945 HE21 GLN A 255      25.947  43.773  44.311  1.00  0.00           H0.      0
ATOM   3946 HE22 GLN A 255      27.101  45.000  44.941  1.00  0.00           H0.      0
ATOM   3947  C   GLN A 255      26.462  50.363  44.022  1.00  0.00           C0.      0
ATOM   3948  O   GLN A 255      25.575  50.821  43.293  1.00  0.00           O0.      0
ATOM   3949  N   GLU A 256      26.701  50.791  45.280  1.00  0.00           N0.      0
ATOM   3950  H   GLU A 256      27.056  50.064  45.886  1.00  0.00           H0.      0
ATOM   3951  CA  GLU A 256      26.080  51.920  45.872  1.00  0.00           C0.      0
ATOM   3952  HA  GLU A 256      25.004  51.952  45.697  1.00  0.00           H0.      0
ATOM   3953  CB  GLU A 256      26.272  51.819  47.463  1.00  0.00           C0.      0
ATOM   3954  HB2 GLU A 256      25.807  50.905  47.830  1.00  0.00           H0.      0
ATOM   3955  HB3 GLU A 256      27.341  51.806  47.679  1.00  0.00           H0.      0
ATOM   3956  CG  GLU A 256      25.527  52.919  48.246  1.00  0.00           C0.      0
ATOM   3957  HG2 GLU A 256      24.531  53.090  47.838  1.00  0.00           H0.      0
ATOM   3958  HG3 GLU A 256      25.285  52.613  49.264  1.00  0.00           H0.      0
ATOM   3959  CD  GLU A 256      26.269  54.226  48.296  1.00  0.00           C0.      0
ATOM   3960  OE1 GLU A 256      27.521  54.362  48.382  1.00  0.00           O0.      0
ATOM   3961  OE2 GLU A 256      25.541  55.243  48.396  1.00  0.00           O0.      0
ATOM   3962  C   GLU A 256      26.681  53.259  45.339  1.00  0.00           C0.      0
ATOM   3963  O   GLU A 256      25.948  54.293  45.359  1.00  0.00           O0.      0
ATOM   3964  N   ALA A 257      27.903  53.352  44.809  1.00  0.00           N0.      0
ATOM   3965  H   ALA A 257      28.604  52.670  45.060  1.00  0.00           H0.      0
ATOM   3966  CA  ALA A 257      28.385  54.403  43.872  1.00  0.00           C0.      0
ATOM   3967  HA  ALA A 257      28.513  55.376  44.346  1.00  0.00           H0.      0
ATOM   3968  CB  ALA A 257      29.688  53.808  43.259  1.00  0.00           C0.      0
ATOM   3969  HB1 ALA A 257      30.444  53.604  44.018  1.00  0.00           H0.      0
ATOM   3970  HB2 ALA A 257      29.394  52.952  42.652  1.00  0.00           H0.      0
ATOM   3971  HB3 ALA A 257      30.104  54.485  42.513  1.00  0.00           H0.      0
ATOM   3972  C   ALA A 257      27.415  54.570  42.659  1.00  0.00           C0.      0
ATOM   3973  O   ALA A 257      27.192  55.760  42.295  1.00  0.00           O0.      0
ATOM   3974  N   PHE A 258      26.809  53.561  42.050  1.00  0.00           N0.      0
ATOM   3975  H   PHE A 258      27.099  52.627  42.303  1.00  0.00           H0.      0
ATOM   3976  CA  PHE A 258      25.904  53.732  40.821  1.00  0.00           C0.      0
ATOM   3977  HA  PHE A 258      26.074  54.597  40.181  1.00  0.00           H0.      0
ATOM   3978  CB  PHE A 258      26.102  52.568  39.851  1.00  0.00           C0.      0
ATOM   3979  HB2 PHE A 258      25.758  51.701  40.415  1.00  0.00           H0.      0
ATOM   3980  HB3 PHE A 258      25.488  52.698  38.960  1.00  0.00           H0.      0
ATOM   3981  CG  PHE A 258      27.520  52.422  39.324  1.00  0.00           C0.      0
ATOM   3982  CD1 PHE A 258      28.064  53.239  38.339  1.00  0.00           C0.      0
ATOM   3983  HD1 PHE A 258      27.548  54.138  38.036  1.00  0.00           H0.      0
ATOM   3984  CE1 PHE A 258      29.342  53.097  37.805  1.00  0.00           C0.      0
ATOM   3985  HE1 PHE A 258      29.679  53.767  37.028  1.00  0.00           H0.      0
ATOM   3986  CZ  PHE A 258      30.147  52.052  38.325  1.00  0.00           C0.      0
ATOM   3987  HZ  PHE A 258      31.167  51.925  37.992  1.00  0.00           H0.      0
ATOM   3988  CE2 PHE A 258      29.721  51.209  39.366  1.00  0.00           C0.      0
ATOM   3989  HE2 PHE A 258      30.431  50.537  39.826  1.00  0.00           H0.      0
ATOM   3990  CD2 PHE A 258      28.384  51.374  39.829  1.00  0.00           C0.      0
ATOM   3991  HD2 PHE A 258      27.910  50.760  40.580  1.00  0.00           H0.      0
ATOM   3992  C   PHE A 258      24.383  53.766  41.193  1.00  0.00           C0.      0
ATOM   3993  O   PHE A 258      23.465  53.625  40.408  1.00  0.00           O0.      0
ATOM   3994  N   GLY A 259      24.106  53.759  42.516  1.00  0.00           N0.      0
ATOM   3995  H   GLY A 259      24.916  53.888  43.105  1.00  0.00           H0.      0
ATOM   3996  CA  GLY A 259      22.776  53.606  43.161  1.00  0.00           C0.      0
ATOM   3997  HA2 GLY A 259      22.977  53.538  44.230  1.00  0.00           H0.      0
ATOM   3998  HA3 GLY A 259      22.191  54.510  42.993  1.00  0.00           H0.      0
ATOM   3999  C   GLY A 259      22.030  52.396  42.696  1.00  0.00           C0.      0
ATOM   4000  O   GLY A 259      20.811  52.447  42.552  1.00  0.00           O0.      0
ATOM   4001  N   GLY A 260      22.718  51.234  42.518  1.00  0.00           N0.      0
ATOM   4002  H   GLY A 260      23.683  51.176  42.808  1.00  0.00           H0.      0
ATOM   4003  CA  GLY A 260      22.219  50.021  41.922  1.00  0.00           C0.      0
ATOM   4004  HA2 GLY A 260      22.752  49.136  42.269  1.00  0.00           H0.      0
ATOM   4005  HA3 GLY A 260      21.183  49.797  42.175  1.00  0.00           H0.      0
ATOM   4006  C   GLY A 260      22.083  49.873  40.352  1.00  0.00           C0.      0
ATOM   4007  O   GLY A 260      21.816  48.831  39.843  1.00  0.00           O0.      0
ATOM   4008  N   ARG A 261      22.103  50.959  39.621  1.00  0.00           N0.      0
ATOM   4009  H   ARG A 261      22.490  51.713  40.170  1.00  0.00           H0.      0
ATOM   4010  CA  ARG A 261      22.157  51.011  38.067  1.00  0.00           C0.      0
ATOM   4011  HA  ARG A 261      21.265  50.500  37.706  1.00  0.00           H0.      0
ATOM   4012  CB  ARG A 261      22.118  52.526  37.721  1.00  0.00           C0.      0
ATOM   4013  HB2 ARG A 261      21.449  52.954  38.467  1.00  0.00           H0.      0
ATOM   4014  HB3 ARG A 261      23.090  53.012  37.806  1.00  0.00           H0.      0
ATOM   4015  CG  ARG A 261      21.510  52.615  36.305  1.00  0.00           C0.      0
ATOM   4016  HG2 ARG A 261      22.158  52.057  35.629  1.00  0.00           H0.      0
ATOM   4017  HG3 ARG A 261      20.506  52.206  36.417  1.00  0.00           H0.      0
ATOM   4018  CD  ARG A 261      21.465  54.107  35.899  1.00  0.00           C0.      0
ATOM   4019  HD2 ARG A 261      20.774  54.557  36.612  1.00  0.00           H0.      0
ATOM   4020  HD3 ARG A 261      22.461  54.536  36.003  1.00  0.00           H0.      0
ATOM   4021  NE  ARG A 261      20.902  54.279  34.550  1.00  0.00           N0.      0
ATOM   4022  HE  ARG A 261      20.442  53.522  34.065  1.00  0.00           H0.      0
ATOM   4023  CZ  ARG A 261      20.778  55.484  33.929  1.00  0.00           C0.      0
ATOM   4024  NH1 ARG A 261      20.346  55.565  32.685  1.00  0.00           N0.      0
ATOM   4025 HH11 ARG A 261      19.889  54.747  32.309  1.00  0.00           H0.      0
ATOM   4026 HH12 ARG A 261      20.628  56.417  32.222  1.00  0.00           H0.      0
ATOM   4027  NH2 ARG A 261      21.283  56.536  34.427  1.00  0.00           N0.      0
ATOM   4028 HH21 ARG A 261      21.640  56.633  35.366  1.00  0.00           H0.      0
ATOM   4029 HH22 ARG A 261      21.464  57.321  33.818  1.00  0.00           H0.      0
ATOM   4030  C   ARG A 261      23.320  50.285  37.380  1.00  0.00           C0.      0
ATOM   4031  O   ARG A 261      23.966  50.748  36.411  1.00  0.00           O0.      0
ATOM   4032  N   CYS A 262      23.717  49.116  37.803  1.00  0.00           N0.      0
ATOM   4033  H   CYS A 262      23.146  48.635  38.484  1.00  0.00           H0.      0
ATOM   4034  CA  CYS A 262      24.912  48.314  37.393  1.00  0.00           C0.      0
ATOM   4035  HA  CYS A 262      25.124  48.412  36.328  1.00  0.00           H0.      0
ATOM   4036  CB  CYS A 262      26.136  48.784  38.230  1.00  0.00           C0.      0
ATOM   4037  HB2 CYS A 262      27.054  48.221  38.060  1.00  0.00           H0.      0
ATOM   4038  HB3 CYS A 262      26.359  49.829  38.016  1.00  0.00           H0.      0
ATOM   4039  SG  CYS A 262      25.621  48.806  40.051  1.00  0.00           S0.      0
ATOM   4040  HG  CYS A 262      25.317  47.520  40.251  1.00  0.00           H0.      0
ATOM   4041  C   CYS A 262      24.832  46.811  37.543  1.00  0.00           C0.      0
ATOM   4042  O   CYS A 262      23.952  46.236  38.174  1.00  0.00           O0.      0
ATOM   4043  N   GLN A 263      25.736  46.183  36.777  1.00  0.00           N0.      0
ATOM   4044  H   GLN A 263      26.380  46.788  36.287  1.00  0.00           H0.      0
ATOM   4045  CA  GLN A 263      25.942  44.769  36.928  1.00  0.00           C0.      0
ATOM   4046  HA  GLN A 263      25.186  44.266  37.531  1.00  0.00           H0.      0
ATOM   4047  CB  GLN A 263      25.850  44.125  35.522  1.00  0.00           C0.      0
ATOM   4048  HB2 GLN A 263      26.793  44.499  35.123  1.00  0.00           H0.      0
ATOM   4049  HB3 GLN A 263      25.876  43.071  35.801  1.00  0.00           H0.      0
ATOM   4050  CG  GLN A 263      24.636  44.513  34.668  1.00  0.00           C0.      0
ATOM   4051  HG2 GLN A 263      23.693  44.278  35.163  1.00  0.00           H0.      0
ATOM   4052  HG3 GLN A 263      24.516  45.584  34.508  1.00  0.00           H0.      0
ATOM   4053  CD  GLN A 263      24.613  43.795  33.309  1.00  0.00           C0.      0
ATOM   4054  OE1 GLN A 263      25.535  43.248  32.851  1.00  0.00           O0.      0
ATOM   4055  NE2 GLN A 263      23.518  43.969  32.597  1.00  0.00           N0.      0
ATOM   4056 HE21 GLN A 263      23.564  43.477  31.716  1.00  0.00           H0.      0
ATOM   4057 HE22 GLN A 263      22.792  44.620  32.858  1.00  0.00           H0.      0
ATOM   4058  C   GLN A 263      27.315  44.521  37.486  1.00  0.00           C0.      0
ATOM   4059  O   GLN A 263      28.232  45.335  37.258  1.00  0.00           O0.      0
ATOM   4060  N   HID A 264      27.553  43.377  38.105  1.00  0.00           N0.      0
ATOM   4061  H   HID A 264      26.832  42.682  38.239  1.00  0.00           H0.      0
ATOM   4062  CA  HID A 264      28.814  43.105  38.803  1.00  0.00           C0.      0
ATOM   4063  HA  HID A 264      29.594  43.819  38.540  1.00  0.00           H0.      0
ATOM   4064  CB  HID A 264      28.560  43.369  40.316  1.00  0.00           C0.      0
ATOM   4065  HB2 HID A 264      28.495  44.455  40.383  1.00  0.00           H0.      0
ATOM   4066  HB3 HID A 264      27.650  42.900  40.690  1.00  0.00           H0.      0
ATOM   4067  CG  HID A 264      29.693  42.881  41.217  1.00  0.00           C0.      0
ATOM   4068  ND1 HID A 264      29.857  41.591  41.707  1.00  0.00           N0.      0
ATOM   4069  HD1 HID A 264      29.166  40.860  41.610  1.00  0.00           H0.      0
ATOM   4070  CE1 HID A 264      30.923  41.597  42.457  1.00  0.00           C0.      0
ATOM   4071  HE1 HID A 264      31.271  40.731  43.001  1.00  0.00           H0.      0
ATOM   4072  NE2 HID A 264      31.487  42.762  42.513  1.00  0.00           N0.      0
ATOM   4073  CD2 HID A 264      30.682  43.621  41.810  1.00  0.00           C0.      0
ATOM   4074  HD2 HID A 264      30.827  44.683  41.673  1.00  0.00           H0.      0
ATOM   4075  C   HID A 264      29.276  41.695  38.498  1.00  0.00           C0.      0
ATOM   4076  O   HID A 264      28.464  40.819  38.140  1.00  0.00           O0.      0
ATOM   4077  N   SER A 265      30.558  41.480  38.579  1.00  0.00           N0.      0
ATOM   4078  H   SER A 265      31.184  42.272  38.618  1.00  0.00           H0.      0
ATOM   4079  CA  SER A 265      31.189  40.205  38.474  1.00  0.00           C0.      0
ATOM   4080  HA  SER A 265      30.626  39.345  38.838  1.00  0.00           H0.      0
ATOM   4081  CB  SER A 265      31.497  39.910  36.970  1.00  0.00           C0.      0
ATOM   4082  HB2 SER A 265      30.620  39.750  36.343  1.00  0.00           H0.      0
ATOM   4083  HB3 SER A 265      32.190  40.659  36.587  1.00  0.00           H0.      0
ATOM   4084  OG  SER A 265      32.218  38.616  36.856  1.00  0.00           O0.      0
ATOM   4085  HG  SER A 265      31.895  38.068  36.136  1.00  0.00           H0.      0
ATOM   4086  C   SER A 265      32.471  40.229  39.370  1.00  0.00           C0.      0
ATOM   4087  O   SER A 265      33.084  41.313  39.560  1.00  0.00           O0.      0
ATOM   4088  N   VAL A 266      32.886  39.125  40.062  1.00  0.00           N0.      0
ATOM   4089  H   VAL A 266      32.477  38.224  39.860  1.00  0.00           H0.      0
ATOM   4090  CA  VAL A 266      34.155  39.062  40.738  1.00  0.00           C0.      0
ATOM   4091  HA  VAL A 266      34.703  39.912  40.333  1.00  0.00           H0.      0
ATOM   4092  CB  VAL A 266      33.911  39.213  42.227  1.00  0.00           C0.      0
ATOM   4093  HB  VAL A 266      33.468  40.191  42.412  1.00  0.00           H0.      0
ATOM   4094  CG1 VAL A 266      33.009  38.111  42.834  1.00  0.00           C0.      0
ATOM   4095 HG11 VAL A 266      32.705  38.288  43.865  1.00  0.00           H0.      0
ATOM   4096 HG12 VAL A 266      32.069  38.091  42.282  1.00  0.00           H0.      0
ATOM   4097 HG13 VAL A 266      33.380  37.108  42.621  1.00  0.00           H0.      0
ATOM   4098  CG2 VAL A 266      35.195  39.205  43.086  1.00  0.00           C0.      0
ATOM   4099 HG21 VAL A 266      35.818  40.004  42.684  1.00  0.00           H0.      0
ATOM   4100 HG22 VAL A 266      34.920  39.473  44.106  1.00  0.00           H0.      0
ATOM   4101 HG23 VAL A 266      35.769  38.278  43.064  1.00  0.00           H0.      0
ATOM   4102  C   VAL A 266      35.013  37.839  40.357  1.00  0.00           C0.      0
ATOM   4103  O   VAL A 266      34.641  36.700  40.297  1.00  0.00           O0.      0
ATOM   4104  N   LEU A 267      36.258  38.152  40.024  1.00  0.00           N0.      0
ATOM   4105  H   LEU A 267      36.537  39.123  40.032  1.00  0.00           H0.      0
ATOM   4106  CA  LEU A 267      37.287  37.286  39.478  1.00  0.00           C0.      0
ATOM   4107  HA  LEU A 267      36.940  36.297  39.178  1.00  0.00           H0.      0
ATOM   4108  CB  LEU A 267      37.864  37.891  38.094  1.00  0.00           C0.      0
ATOM   4109  HB2 LEU A 267      38.480  38.723  38.433  1.00  0.00           H0.      0
ATOM   4110  HB3 LEU A 267      38.536  37.185  37.605  1.00  0.00           H0.      0
ATOM   4111  CG  LEU A 267      36.819  38.472  37.253  1.00  0.00           C0.      0
ATOM   4112  HG  LEU A 267      36.108  39.187  37.668  1.00  0.00           H0.      0
ATOM   4113  CD1 LEU A 267      37.508  39.341  36.208  1.00  0.00           C0.      0
ATOM   4114 HD11 LEU A 267      38.121  38.729  35.547  1.00  0.00           H0.      0
ATOM   4115 HD12 LEU A 267      36.678  39.725  35.614  1.00  0.00           H0.      0
ATOM   4116 HD13 LEU A 267      38.017  40.190  36.663  1.00  0.00           H0.      0
ATOM   4117  CD2 LEU A 267      35.959  37.409  36.597  1.00  0.00           C0.      0
ATOM   4118 HD21 LEU A 267      35.051  37.254  37.181  1.00  0.00           H0.      0
ATOM   4119 HD22 LEU A 267      35.604  37.611  35.586  1.00  0.00           H0.      0
ATOM   4120 HD23 LEU A 267      36.502  36.469  36.690  1.00  0.00           H0.      0
ATOM   4121  C   LEU A 267      38.454  37.073  40.485  1.00  0.00           C0.      0
ATOM   4122  O   LEU A 267      38.883  38.003  41.215  1.00  0.00           O0.      0
ATOM   4123  N   GLY A 268      39.190  35.973  40.388  1.00  0.00           N0.      0
ATOM   4124  H   GLY A 268      38.908  35.303  39.687  1.00  0.00           H0.      0
ATOM   4125  CA  GLY A 268      40.518  35.701  40.912  1.00  0.00           C0.      0
ATOM   4126  HA2 GLY A 268      40.901  36.176  41.815  1.00  0.00           H0.      0
ATOM   4127  HA3 GLY A 268      40.528  34.611  40.940  1.00  0.00           H0.      0
ATOM   4128  C   GLY A 268      41.603  36.088  39.813  1.00  0.00           C0.      0
ATOM   4129  O   GLY A 268      41.570  37.233  39.355  1.00  0.00           O0.      0
ATOM   4130  N   ASP A 269      42.433  35.165  39.395  1.00  0.00           N0.      0
ATOM   4131  H   ASP A 269      42.364  34.215  39.733  1.00  0.00           H0.      0
ATOM   4132  CA  ASP A 269      43.454  35.360  38.335  1.00  0.00           C0.      0
ATOM   4133  HA  ASP A 269      43.893  36.357  38.323  1.00  0.00           H0.      0
ATOM   4134  CB  ASP A 269      44.680  34.378  38.476  1.00  0.00           C0.      0
ATOM   4135  HB2 ASP A 269      44.363  33.401  38.112  1.00  0.00           H0.      0
ATOM   4136  HB3 ASP A 269      45.448  34.590  37.731  1.00  0.00           H0.      0
ATOM   4137  CG  ASP A 269      45.351  34.357  39.858  1.00  0.00           C0.      0
ATOM   4138  OD1 ASP A 269      45.396  35.391  40.544  1.00  0.00           O0.      0
ATOM   4139  OD2 ASP A 269      45.979  33.348  40.293  1.00  0.00           O0.      0
ATOM   4140  C   ASP A 269      42.620  35.314  37.059  1.00  0.00           C0.      0
ATOM   4141  O   ASP A 269      42.582  34.338  36.375  1.00  0.00           O0.      0
ATOM   4142  N   PHE A 270      41.856  36.338  36.837  1.00  0.00           N0.      0
ATOM   4143  H   PHE A 270      41.747  36.888  37.678  1.00  0.00           H0.      0
ATOM   4144  CA  PHE A 270      41.047  36.654  35.689  1.00  0.00           C0.      0
ATOM   4145  HA  PHE A 270      40.544  37.555  36.042  1.00  0.00           H0.      0
ATOM   4146  CB  PHE A 270      42.018  37.080  34.543  1.00  0.00           C0.      0
ATOM   4147  HB2 PHE A 270      42.541  36.191  34.189  1.00  0.00           H0.      0
ATOM   4148  HB3 PHE A 270      41.498  37.493  33.678  1.00  0.00           H0.      0
ATOM   4149  CG  PHE A 270      43.043  38.163  34.899  1.00  0.00           C0.      0
ATOM   4150  CD1 PHE A 270      44.399  37.797  35.136  1.00  0.00           C0.      0
ATOM   4151  HD1 PHE A 270      44.745  36.786  34.981  1.00  0.00           H0.      0
ATOM   4152  CE1 PHE A 270      45.283  38.793  35.420  1.00  0.00           C0.      0
ATOM   4153  HE1 PHE A 270      46.327  38.564  35.578  1.00  0.00           H0.      0
ATOM   4154  CZ  PHE A 270      44.910  40.151  35.614  1.00  0.00           C0.      0
ATOM   4155  HZ  PHE A 270      45.647  40.858  35.964  1.00  0.00           H0.      0
ATOM   4156  CE2 PHE A 270      43.531  40.486  35.405  1.00  0.00           C0.      0
ATOM   4157  HE2 PHE A 270      43.118  41.479  35.497  1.00  0.00           H0.      0
ATOM   4158  CD2 PHE A 270      42.618  39.497  35.170  1.00  0.00           C0.      0
ATOM   4159  HD2 PHE A 270      41.578  39.788  35.194  1.00  0.00           H0.      0
ATOM   4160  C   PHE A 270      39.936  35.648  35.298  1.00  0.00           C0.      0
ATOM   4161  O   PHE A 270      39.263  35.756  34.270  1.00  0.00           O0.      0
ATOM   4162  N   LYS A 271      39.678  34.741  36.197  1.00  0.00           N0.      0
ATOM   4163  H   LYS A 271      40.343  34.695  36.956  1.00  0.00           H0.      0
ATOM   4164  CA  LYS A 271      38.704  33.683  36.074  1.00  0.00           C0.      0
ATOM   4165  HA  LYS A 271      38.133  33.599  35.150  1.00  0.00           H0.      0
ATOM   4166  CB  LYS A 271      39.577  32.333  36.072  1.00  0.00           C0.      0
ATOM   4167  HB2 LYS A 271      40.367  32.479  35.335  1.00  0.00           H0.      0
ATOM   4168  HB3 LYS A 271      40.041  32.267  37.056  1.00  0.00           H0.      0
ATOM   4169  CG  LYS A 271      38.630  31.206  35.764  1.00  0.00           C0.      0
ATOM   4170  HG2 LYS A 271      37.894  31.276  36.565  1.00  0.00           H0.      0
ATOM   4171  HG3 LYS A 271      38.089  31.436  34.846  1.00  0.00           H0.      0
ATOM   4172  CD  LYS A 271      39.424  29.919  35.693  1.00  0.00           C0.      0
ATOM   4173  HD2 LYS A 271      40.106  30.030  34.850  1.00  0.00           H0.      0
ATOM   4174  HD3 LYS A 271      39.947  29.655  36.612  1.00  0.00           H0.      0
ATOM   4175  CE  LYS A 271      38.384  28.908  35.311  1.00  0.00           C0.      0
ATOM   4176  HE2 LYS A 271      37.485  28.990  35.922  1.00  0.00           H0.      0
ATOM   4177  HE3 LYS A 271      38.112  29.121  34.277  1.00  0.00           H0.      0
ATOM   4178  NZ  LYS A 271      38.881  27.454  35.486  1.00  0.00           N0.      0
ATOM   4179  HZ1 LYS A 271      38.168  26.738  35.502  1.00  0.00           H0.      0
ATOM   4180  HZ2 LYS A 271      39.454  27.224  34.687  1.00  0.00           H0.      0
ATOM   4181  HZ3 LYS A 271      39.419  27.276  36.322  1.00  0.00           H0.      0
ATOM   4182  C   LYS A 271      37.750  33.781  37.255  1.00  0.00           C0.      0
ATOM   4183  O   LYS A 271      38.224  33.937  38.391  1.00  0.00           O0.      0
ATOM   4184  N   PRO A 272      36.413  33.674  37.060  1.00  0.00           N0.      0
ATOM   4185  CD  PRO A 272      35.726  33.476  35.745  1.00  0.00           C0.      0
ATOM   4186  HD2 PRO A 272      35.863  32.405  35.598  1.00  0.00           H0.      0
ATOM   4187  HD3 PRO A 272      36.113  34.087  34.930  1.00  0.00           H0.      0
ATOM   4188  CG  PRO A 272      34.254  33.713  35.999  1.00  0.00           C0.      0
ATOM   4189  HG2 PRO A 272      33.748  32.862  35.544  1.00  0.00           H0.      0
ATOM   4190  HG3 PRO A 272      33.862  34.647  35.596  1.00  0.00           H0.      0
ATOM   4191  CB  PRO A 272      34.013  33.611  37.477  1.00  0.00           C0.      0
ATOM   4192  HB2 PRO A 272      33.814  32.585  37.786  1.00  0.00           H0.      0
ATOM   4193  HB3 PRO A 272      33.145  34.187  37.798  1.00  0.00           H0.      0
ATOM   4194  CA  PRO A 272      35.372  33.990  38.083  1.00  0.00           C0.      0
ATOM   4195  HA  PRO A 272      35.411  35.070  38.226  1.00  0.00           H0.      0
ATOM   4196  C   PRO A 272      35.563  33.391  39.515  1.00  0.00           C0.      0
ATOM   4197  O   PRO A 272      36.121  32.326  39.606  1.00  0.00           O0.      0
ATOM   4198  N   TYR A 273      35.122  34.076  40.595  1.00  0.00           N0.      0
ATOM   4199  H   TYR A 273      34.576  34.904  40.408  1.00  0.00           H0.      0
ATOM   4200  CA  TYR A 273      35.286  33.700  42.043  1.00  0.00           C0.      0
ATOM   4201  HA  TYR A 273      35.668  32.679  42.058  1.00  0.00           H0.      0
ATOM   4202  CB  TYR A 273      36.419  34.585  42.685  1.00  0.00           C0.      0
ATOM   4203  HB2 TYR A 273      37.262  34.455  42.006  1.00  0.00           H0.      0
ATOM   4204  HB3 TYR A 273      36.132  35.632  42.588  1.00  0.00           H0.      0
ATOM   4205  CG  TYR A 273      36.566  34.238  44.144  1.00  0.00           C0.      0
ATOM   4206  CD1 TYR A 273      36.747  32.898  44.585  1.00  0.00           C0.      0
ATOM   4207  HD1 TYR A 273      36.923  32.111  43.866  1.00  0.00           H0.      0
ATOM   4208  CE1 TYR A 273      36.760  32.539  45.964  1.00  0.00           C0.      0
ATOM   4209  HE1 TYR A 273      36.886  31.509  46.264  1.00  0.00           H0.      0
ATOM   4210  CZ  TYR A 273      36.491  33.537  46.920  1.00  0.00           C0.      0
ATOM   4211  OH  TYR A 273      36.633  33.257  48.265  1.00  0.00           O0.      0
ATOM   4212  HH  TYR A 273      36.148  32.438  48.393  1.00  0.00           H0.      0
ATOM   4213  CE2 TYR A 273      36.209  34.841  46.511  1.00  0.00           C0.      0
ATOM   4214  HE2 TYR A 273      35.894  35.525  47.286  1.00  0.00           H0.      0
ATOM   4215  CD2 TYR A 273      36.211  35.225  45.132  1.00  0.00           C0.      0
ATOM   4216  HD2 TYR A 273      36.123  36.249  44.799  1.00  0.00           H0.      0
ATOM   4217  C   TYR A 273      33.968  33.779  42.868  1.00  0.00           C0.      0
ATOM   4218  O   TYR A 273      33.132  34.686  42.589  1.00  0.00           O0.      0
ATOM   4219  N   ARG A 274      33.757  32.920  43.794  1.00  0.00           N0.      0
ATOM   4220  H   ARG A 274      34.507  32.243  43.810  1.00  0.00           H0.      0
ATOM   4221  CA  ARG A 274      32.757  33.003  44.842  1.00  0.00           C0.      0
ATOM   4222  HA  ARG A 274      32.509  34.054  44.986  1.00  0.00           H0.      0
ATOM   4223  CB  ARG A 274      31.471  32.291  44.316  1.00  0.00           C0.      0
ATOM   4224  HB2 ARG A 274      31.306  32.649  43.300  1.00  0.00           H0.      0
ATOM   4225  HB3 ARG A 274      31.574  31.218  44.150  1.00  0.00           H0.      0
ATOM   4226  CG  ARG A 274      30.247  32.472  45.207  1.00  0.00           C0.      0
ATOM   4227  HG2 ARG A 274      30.290  31.731  46.005  1.00  0.00           H0.      0
ATOM   4228  HG3 ARG A 274      30.262  33.450  45.688  1.00  0.00           H0.      0
ATOM   4229  CD  ARG A 274      29.050  32.310  44.307  1.00  0.00           C0.      0
ATOM   4230  HD2 ARG A 274      29.072  33.144  43.606  1.00  0.00           H0.      0
ATOM   4231  HD3 ARG A 274      29.134  31.433  43.664  1.00  0.00           H0.      0
ATOM   4232  NE  ARG A 274      27.818  32.275  45.105  1.00  0.00           N0.      0
ATOM   4233  HE  ARG A 274      27.654  31.414  45.607  1.00  0.00           H0.      0
ATOM   4234  CZ  ARG A 274      26.762  33.094  45.076  1.00  0.00           C0.      0
ATOM   4235  NH1 ARG A 274      26.712  34.193  44.413  1.00  0.00           N0.      0
ATOM   4236 HH11 ARG A 274      27.452  34.487  43.792  1.00  0.00           H0.      0
ATOM   4237 HH12 ARG A 274      25.823  34.657  44.292  1.00  0.00           H0.      0
ATOM   4238  NH2 ARG A 274      25.788  32.815  45.833  1.00  0.00           N0.      0
ATOM   4239 HH21 ARG A 274      25.971  32.099  46.522  1.00  0.00           H0.      0
ATOM   4240 HH22 ARG A 274      24.939  33.362  45.827  1.00  0.00           H0.      0
ATOM   4241  C   ARG A 274      33.163  32.560  46.211  1.00  0.00           C0.      0
ATOM   4242  O   ARG A 274      33.747  31.444  46.385  1.00  0.00           O0.      0
ATOM   4243  N   PRO A 275      32.903  33.275  47.333  1.00  0.00           N0.      0
ATOM   4244  CD  PRO A 275      32.453  34.647  47.328  1.00  0.00           C0.      0
ATOM   4245  HD2 PRO A 275      31.403  34.817  47.090  1.00  0.00           H0.      0
ATOM   4246  HD3 PRO A 275      33.159  35.305  46.819  1.00  0.00           H0.      0
ATOM   4247  CG  PRO A 275      32.300  35.006  48.813  1.00  0.00           C0.      0
ATOM   4248  HG2 PRO A 275      31.469  35.709  48.867  1.00  0.00           H0.      0
ATOM   4249  HG3 PRO A 275      33.207  35.463  49.209  1.00  0.00           H0.      0
ATOM   4250  CB  PRO A 275      32.144  33.703  49.594  1.00  0.00           C0.      0
ATOM   4251  HB2 PRO A 275      31.082  33.460  49.645  1.00  0.00           H0.      0
ATOM   4252  HB3 PRO A 275      32.617  33.792  50.572  1.00  0.00           H0.      0
ATOM   4253  CA  PRO A 275      32.949  32.749  48.680  1.00  0.00           C0.      0
ATOM   4254  HA  PRO A 275      33.979  32.831  49.025  1.00  0.00           H0.      0
ATOM   4255  C   PRO A 275      32.398  31.292  48.879  1.00  0.00           C0.      0
ATOM   4256  O   PRO A 275      31.334  30.819  48.402  1.00  0.00           O0.      0
ATOM   4257  N   GLY A 276      33.279  30.465  49.430  1.00  0.00           N0.      0
ATOM   4258  H   GLY A 276      34.211  30.782  49.655  1.00  0.00           H0.      0
ATOM   4259  CA  GLY A 276      32.993  29.117  49.877  1.00  0.00           C0.      0
ATOM   4260  HA2 GLY A 276      33.331  29.011  50.908  1.00  0.00           H0.      0
ATOM   4261  HA3 GLY A 276      31.925  28.913  49.948  1.00  0.00           H0.      0
ATOM   4262  C   GLY A 276      33.726  27.977  48.987  1.00  0.00           C0.      0
ATOM   4263  O   GLY A 276      33.730  26.834  49.377  1.00  0.00           O0.      0
ATOM   4264  N   GLN A 277      34.450  28.464  47.949  1.00  0.00           N0.      0
ATOM   4265  H   GLN A 277      34.464  29.468  47.839  1.00  0.00           H0.      0
ATOM   4266  CA  GLN A 277      35.440  27.811  47.048  1.00  0.00           C0.      0
ATOM   4267  HA  GLN A 277      35.082  26.802  46.845  1.00  0.00           H0.      0
ATOM   4268  CB  GLN A 277      35.389  28.543  45.730  1.00  0.00           C0.      0
ATOM   4269  HB2 GLN A 277      35.802  29.542  45.869  1.00  0.00           H0.      0
ATOM   4270  HB3 GLN A 277      35.996  27.956  45.042  1.00  0.00           H0.      0
ATOM   4271  CG  GLN A 277      33.984  28.615  45.102  1.00  0.00           C0.      0
ATOM   4272  HG2 GLN A 277      33.790  27.544  45.039  1.00  0.00           H0.      0
ATOM   4273  HG3 GLN A 277      33.306  29.017  45.854  1.00  0.00           H0.      0
ATOM   4274  CD  GLN A 277      33.790  29.298  43.741  1.00  0.00           C0.      0
ATOM   4275  OE1 GLN A 277      34.593  30.035  43.347  1.00  0.00           O0.      0
ATOM   4276  NE2 GLN A 277      32.709  28.997  43.064  1.00  0.00           N0.      0
ATOM   4277 HE21 GLN A 277      32.524  29.395  42.155  1.00  0.00           H0.      0
ATOM   4278 HE22 GLN A 277      32.275  28.107  43.264  1.00  0.00           H0.      0
ATOM   4279  C   GLN A 277      36.860  27.572  47.646  1.00  0.00           C0.      0
ATOM   4280  O   GLN A 277      37.457  28.491  48.236  1.00  0.00           O0.      0
ATOM   4281  N   ALA A 278      37.319  26.337  47.520  1.00  0.00           N0.      0
ATOM   4282  H   ALA A 278      36.801  25.548  47.162  1.00  0.00           H0.      0
ATOM   4283  CA  ALA A 278      38.597  25.925  48.084  1.00  0.00           C0.      0
ATOM   4284  HA  ALA A 278      38.489  26.172  49.140  1.00  0.00           H0.      0
ATOM   4285  CB  ALA A 278      38.727  24.447  48.030  1.00  0.00           C0.      0
ATOM   4286  HB1 ALA A 278      37.989  24.148  48.774  1.00  0.00           H0.      0
ATOM   4287  HB2 ALA A 278      38.578  23.978  47.057  1.00  0.00           H0.      0
ATOM   4288  HB3 ALA A 278      39.696  24.127  48.415  1.00  0.00           H0.      0
ATOM   4289  C   ALA A 278      39.796  26.653  47.455  1.00  0.00           C0.      0
ATOM   4290  O   ALA A 278      40.787  27.022  48.064  1.00  0.00           O0.      0
ATOM   4291  N   TYR A 279      39.560  27.153  46.204  1.00  0.00           N0.      0
ATOM   4292  H   TYR A 279      38.762  26.789  45.704  1.00  0.00           H0.      0
ATOM   4293  CA  TYR A 279      40.532  27.940  45.429  1.00  0.00           C0.      0
ATOM   4294  HA  TYR A 279      41.521  27.677  45.803  1.00  0.00           H0.      0
ATOM   4295  CB  TYR A 279      40.559  27.453  43.999  1.00  0.00           C0.      0
ATOM   4296  HB2 TYR A 279      39.716  27.830  43.419  1.00  0.00           H0.      0
ATOM   4297  HB3 TYR A 279      41.466  27.838  43.535  1.00  0.00           H0.      0
ATOM   4298  CG  TYR A 279      40.503  25.956  43.888  1.00  0.00           C0.      0
ATOM   4299  CD1 TYR A 279      41.262  25.138  44.742  1.00  0.00           C0.      0
ATOM   4300  HD1 TYR A 279      41.806  25.622  45.539  1.00  0.00           H0.      0
ATOM   4301  CE1 TYR A 279      40.946  23.765  44.810  1.00  0.00           C0.      0
ATOM   4302  HE1 TYR A 279      41.489  23.189  45.544  1.00  0.00           H0.      0
ATOM   4303  CZ  TYR A 279      40.164  23.145  43.895  1.00  0.00           C0.      0
ATOM   4304  OH  TYR A 279      39.813  21.868  44.069  1.00  0.00           O0.      0
ATOM   4305  HH  TYR A 279      39.418  21.734  44.934  1.00  0.00           H0.      0
ATOM   4306  CE2 TYR A 279      39.428  23.907  42.998  1.00  0.00           C0.      0
ATOM   4307  HE2 TYR A 279      38.775  23.401  42.302  1.00  0.00           H0.      0
ATOM   4308  CD2 TYR A 279      39.572  25.315  42.996  1.00  0.00           C0.      0
ATOM   4309  HD2 TYR A 279      38.885  25.846  42.353  1.00  0.00           H0.      0
ATOM   4310  C   TYR A 279      40.383  29.495  45.647  1.00  0.00           C0.      0
ATOM   4311  O   TYR A 279      39.837  30.194  44.799  1.00  0.00           O0.      0
ATOM   4312  N   VAL A 280      40.745  29.944  46.849  1.00  0.00           N0.      0
ATOM   4313  H   VAL A 280      41.009  29.238  47.521  1.00  0.00           H0.      0
ATOM   4314  CA  VAL A 280      40.809  31.352  47.248  1.00  0.00           C0.      0
ATOM   4315  HA  VAL A 280      39.884  31.799  46.885  1.00  0.00           H0.      0
ATOM   4316  CB  VAL A 280      40.990  31.394  48.865  1.00  0.00           C0.      0
ATOM   4317  HB  VAL A 280      41.887  30.836  49.133  1.00  0.00           H0.      0
ATOM   4318  CG1 VAL A 280      41.056  32.770  49.426  1.00  0.00           C0.      0
ATOM   4319 HG11 VAL A 280      41.249  32.630  50.490  1.00  0.00           H0.      0
ATOM   4320 HG12 VAL A 280      41.874  33.330  48.973  1.00  0.00           H0.      0
ATOM   4321 HG13 VAL A 280      40.101  33.226  49.166  1.00  0.00           H0.      0
ATOM   4322  CG2 VAL A 280      39.744  30.748  49.573  1.00  0.00           C0.      0
ATOM   4323 HG21 VAL A 280      38.797  31.233  49.339  1.00  0.00           H0.      0
ATOM   4324 HG22 VAL A 280      39.770  29.670  49.411  1.00  0.00           H0.      0
ATOM   4325 HG23 VAL A 280      39.860  30.833  50.654  1.00  0.00           H0.      0
ATOM   4326  C   VAL A 280      41.947  32.126  46.636  1.00  0.00           C0.      0
ATOM   4327  O   VAL A 280      43.087  31.786  47.001  1.00  0.00           O0.      0
ATOM   4328  N   PRO A 281      41.638  33.269  45.917  1.00  0.00           N0.      0
ATOM   4329  CD  PRO A 281      40.325  33.694  45.521  1.00  0.00           C0.      0
ATOM   4330  HD2 PRO A 281      39.708  34.010  46.362  1.00  0.00           H0.      0
ATOM   4331  HD3 PRO A 281      39.997  32.918  44.828  1.00  0.00           H0.      0
ATOM   4332  CG  PRO A 281      40.641  34.994  44.747  1.00  0.00           C0.      0
ATOM   4333  HG2 PRO A 281      40.762  35.747  45.527  1.00  0.00           H0.      0
ATOM   4334  HG3 PRO A 281      39.952  35.296  43.958  1.00  0.00           H0.      0
ATOM   4335  CB  PRO A 281      42.002  34.816  44.160  1.00  0.00           C0.      0
ATOM   4336  HB2 PRO A 281      42.585  35.729  44.041  1.00  0.00           H0.      0
ATOM   4337  HB3 PRO A 281      41.980  34.365  43.168  1.00  0.00           H0.      0
ATOM   4338  CA  PRO A 281      42.705  34.015  45.237  1.00  0.00           C0.      0
ATOM   4339  HA  PRO A 281      43.397  33.282  44.822  1.00  0.00           H0.      0
ATOM   4340  C   PRO A 281      43.597  34.930  46.144  1.00  0.00           C0.      0
ATOM   4341  O   PRO A 281      43.123  35.261  47.236  1.00  0.00           O0.      0
ATOM   4342  N   CYS A 282      44.762  35.281  45.715  1.00  0.00           N0.      0
ATOM   4343  H   CYS A 282      45.022  34.783  44.875  1.00  0.00           H0.      0
ATOM   4344  CA  CYS A 282      45.572  36.359  46.242  1.00  0.00           C0.      0
ATOM   4345  HA  CYS A 282      45.711  36.205  47.312  1.00  0.00           H0.      0
ATOM   4346  CB  CYS A 282      46.941  36.469  45.570  1.00  0.00           C0.      0
ATOM   4347  HB2 CYS A 282      47.349  35.516  45.906  1.00  0.00           H0.      0
ATOM   4348  HB3 CYS A 282      46.870  36.601  44.490  1.00  0.00           H0.      0
ATOM   4349  SG  CYS A 282      48.081  37.676  46.268  1.00  0.00           S0.      0
ATOM   4350  HG  CYS A 282      47.353  38.765  46.008  1.00  0.00           H0.      0
ATOM   4351  C   CYS A 282      44.950  37.790  46.166  1.00  0.00           C0.      0
ATOM   4352  O   CYS A 282      45.106  38.537  47.145  1.00  0.00           O0.      0
ATOM   4353  N   TYR A 283      44.287  38.169  45.046  1.00  0.00           N0.      0
ATOM   4354  H   TYR A 283      44.120  37.533  44.279  1.00  0.00           H0.      0
ATOM   4355  CA  TYR A 283      43.531  39.422  44.859  1.00  0.00           C0.      0
ATOM   4356  HA  TYR A 283      43.545  40.114  45.701  1.00  0.00           H0.      0
ATOM   4357  CB  TYR A 283      44.043  40.227  43.664  1.00  0.00           C0.      0
ATOM   4358  HB2 TYR A 283      43.903  39.757  42.691  1.00  0.00           H0.      0
ATOM   4359  HB3 TYR A 283      43.361  41.076  43.617  1.00  0.00           H0.      0
ATOM   4360  CG  TYR A 283      45.542  40.540  43.807  1.00  0.00           C0.      0
ATOM   4361  CD1 TYR A 283      46.535  39.609  43.397  1.00  0.00           C0.      0
ATOM   4362  HD1 TYR A 283      46.248  38.713  42.867  1.00  0.00           H0.      0
ATOM   4363  CE1 TYR A 283      47.862  39.933  43.635  1.00  0.00           C0.      0
ATOM   4364  HE1 TYR A 283      48.634  39.260  43.293  1.00  0.00           H0.      0
ATOM   4365  CZ  TYR A 283      48.306  41.161  44.220  1.00  0.00           C0.      0
ATOM   4366  OH  TYR A 283      49.610  41.553  44.433  1.00  0.00           O0.      0
ATOM   4367  HH  TYR A 283      49.682  42.225  45.114  1.00  0.00           H0.      0
ATOM   4368  CE2 TYR A 283      47.292  42.015  44.553  1.00  0.00           C0.      0
ATOM   4369  HE2 TYR A 283      47.573  42.958  44.999  1.00  0.00           H0.      0
ATOM   4370  CD2 TYR A 283      45.948  41.722  44.347  1.00  0.00           C0.      0
ATOM   4371  HD2 TYR A 283      45.218  42.487  44.563  1.00  0.00           H0.      0
ATOM   4372  C   TYR A 283      41.973  39.206  44.552  1.00  0.00           C0.      0
ATOM   4373  O   TYR A 283      41.555  38.143  44.113  1.00  0.00           O0.      0
ATOM   4374  N   PHE A 284      41.118  40.236  44.742  1.00  0.00           N0.      0
ATOM   4375  H   PHE A 284      41.426  41.117  45.126  1.00  0.00           H0.      0
ATOM   4376  CA  PHE A 284      39.925  40.286  44.027  1.00  0.00           C0.      0
ATOM   4377  HA  PHE A 284      39.595  39.333  43.613  1.00  0.00           H0.      0
ATOM   4378  CB  PHE A 284      38.694  40.496  44.981  1.00  0.00           C0.      0
ATOM   4379  HB2 PHE A 284      38.680  41.539  45.297  1.00  0.00           H0.      0
ATOM   4380  HB3 PHE A 284      37.832  40.365  44.326  1.00  0.00           H0.      0
ATOM   4381  CG  PHE A 284      38.718  39.573  46.201  1.00  0.00           C0.      0
ATOM   4382  CD1 PHE A 284      38.939  40.054  47.485  1.00  0.00           C0.      0
ATOM   4383  HD1 PHE A 284      39.182  41.065  47.778  1.00  0.00           H0.      0
ATOM   4384  CE1 PHE A 284      38.739  39.157  48.601  1.00  0.00           C0.      0
ATOM   4385  HE1 PHE A 284      38.725  39.534  49.613  1.00  0.00           H0.      0
ATOM   4386  CZ  PHE A 284      38.465  37.754  48.371  1.00  0.00           C0.      0
ATOM   4387  HZ  PHE A 284      38.442  37.070  49.206  1.00  0.00           H0.      0
ATOM   4388  CE2 PHE A 284      38.378  37.330  47.031  1.00  0.00           C0.      0
ATOM   4389  HE2 PHE A 284      38.356  36.279  46.783  1.00  0.00           H0.      0
ATOM   4390  CD2 PHE A 284      38.535  38.199  45.975  1.00  0.00           C0.      0
ATOM   4391  HD2 PHE A 284      38.390  37.852  44.962  1.00  0.00           H0.      0
ATOM   4392  C   PHE A 284      39.993  41.335  42.892  1.00  0.00           C0.      0
ATOM   4393  O   PHE A 284      40.498  42.388  43.025  1.00  0.00           O0.      0
ATOM   4394  N   ILE A 285      39.318  40.964  41.764  1.00  0.00           N0.      0
ATOM   4395  H   ILE A 285      38.936  40.035  41.656  1.00  0.00           H0.      0
ATOM   4396  CA  ILE A 285      39.147  41.886  40.574  1.00  0.00           C0.      0
ATOM   4397  HA  ILE A 285      39.607  42.847  40.804  1.00  0.00           H0.      0
ATOM   4398  CB  ILE A 285      39.956  41.231  39.408  1.00  0.00           C0.      0
ATOM   4399  HB  ILE A 285      39.787  40.158  39.311  1.00  0.00           H0.      0
ATOM   4400  CG2 ILE A 285      39.647  42.033  38.086  1.00  0.00           C0.      0
ATOM   4401 HG21 ILE A 285      38.583  42.270  38.065  1.00  0.00           H0.      0
ATOM   4402 HG22 ILE A 285      40.207  42.967  38.132  1.00  0.00           H0.      0
ATOM   4403 HG23 ILE A 285      39.831  41.444  37.187  1.00  0.00           H0.      0
ATOM   4404  CG1 ILE A 285      41.509  41.377  39.664  1.00  0.00           C0.      0
ATOM   4405 HG12 ILE A 285      41.795  42.331  40.106  1.00  0.00           H0.      0
ATOM   4406 HG13 ILE A 285      41.626  40.728  40.533  1.00  0.00           H0.      0
ATOM   4407  CD1 ILE A 285      42.399  40.964  38.491  1.00  0.00           C0.      0
ATOM   4408 HD11 ILE A 285      41.962  40.149  37.913  1.00  0.00           H0.      0
ATOM   4409 HD12 ILE A 285      42.552  41.810  37.822  1.00  0.00           H0.      0
ATOM   4410 HD13 ILE A 285      43.321  40.702  39.010  1.00  0.00           H0.      0
ATOM   4411  C   ILE A 285      37.650  42.067  40.377  1.00  0.00           C0.      0
ATOM   4412  O   ILE A 285      36.940  41.091  39.988  1.00  0.00           O0.      0
ATOM   4413  N   HID A 286      37.161  43.247  40.752  1.00  0.00           N0.      0
ATOM   4414  H   HID A 286      37.863  43.959  40.892  1.00  0.00           H0.      0
ATOM   4415  CA  HID A 286      35.757  43.681  40.669  1.00  0.00           C0.      0
ATOM   4416  HA  HID A 286      35.171  42.763  40.690  1.00  0.00           H0.      0
ATOM   4417  CB  HID A 286      35.322  44.571  41.926  1.00  0.00           C0.      0
ATOM   4418  HB2 HID A 286      36.063  45.355  42.088  1.00  0.00           H0.      0
ATOM   4419  HB3 HID A 286      34.465  45.193  41.668  1.00  0.00           H0.      0
ATOM   4420  CG  HID A 286      35.130  43.873  43.194  1.00  0.00           C0.      0
ATOM   4421  ND1 HID A 286      34.163  43.003  43.524  1.00  0.00           N0.      0
ATOM   4422  HD1 HID A 286      33.342  42.833  42.961  1.00  0.00           H0.      0
ATOM   4423  CE1 HID A 286      34.406  42.469  44.729  1.00  0.00           C0.      0
ATOM   4424  HE1 HID A 286      33.694  41.800  45.190  1.00  0.00           H0.      0
ATOM   4425  NE2 HID A 286      35.675  42.815  45.111  1.00  0.00           N0.      0
ATOM   4426  CD2 HID A 286      36.125  43.734  44.132  1.00  0.00           C0.      0
ATOM   4427  HD2 HID A 286      37.066  44.263  44.091  1.00  0.00           H0.      0
ATOM   4428  C   HID A 286      35.450  44.369  39.361  1.00  0.00           C0.      0
ATOM   4429  O   HID A 286      35.733  45.554  39.161  1.00  0.00           O0.      0
ATOM   4430  N   VAL A 287      34.717  43.650  38.498  1.00  0.00           N0.      0
ATOM   4431  H   VAL A 287      34.593  42.682  38.755  1.00  0.00           H0.      0
ATOM   4432  CA  VAL A 287      34.240  44.101  37.190  1.00  0.00           C0.      0
ATOM   4433  HA  VAL A 287      34.927  44.918  36.970  1.00  0.00           H0.      0
ATOM   4434  CB  VAL A 287      34.490  43.043  36.121  1.00  0.00           C0.      0
ATOM   4435  HB  VAL A 287      34.104  42.122  36.558  1.00  0.00           H0.      0
ATOM   4436  CG1 VAL A 287      33.764  43.280  34.796  1.00  0.00           C0.      0
ATOM   4437 HG11 VAL A 287      32.702  43.509  34.883  1.00  0.00           H0.      0
ATOM   4438 HG12 VAL A 287      34.274  44.097  34.286  1.00  0.00           H0.      0
ATOM   4439 HG13 VAL A 287      33.762  42.421  34.126  1.00  0.00           H0.      0
ATOM   4440  CG2 VAL A 287      35.968  42.930  35.838  1.00  0.00           C0.      0
ATOM   4441 HG21 VAL A 287      36.235  42.415  34.916  1.00  0.00           H0.      0
ATOM   4442 HG22 VAL A 287      36.518  43.871  35.830  1.00  0.00           H0.      0
ATOM   4443 HG23 VAL A 287      36.448  42.301  36.588  1.00  0.00           H0.      0
ATOM   4444  C   VAL A 287      32.819  44.527  37.308  1.00  0.00           C0.      0
ATOM   4445  O   VAL A 287      31.944  43.809  37.726  1.00  0.00           O0.      0
ATOM   4446  N   LEU A 288      32.590  45.733  36.826  1.00  0.00           N0.      0
ATOM   4447  H   LEU A 288      33.356  46.213  36.376  1.00  0.00           H0.      0
ATOM   4448  CA  LEU A 288      31.337  46.507  36.927  1.00  0.00           C0.      0
ATOM   4449  HA  LEU A 288      30.533  45.917  37.367  1.00  0.00           H0.      0
ATOM   4450  CB  LEU A 288      31.604  47.701  37.873  1.00  0.00           C0.      0
ATOM   4451  HB2 LEU A 288      32.581  48.122  37.636  1.00  0.00           H0.      0
ATOM   4452  HB3 LEU A 288      30.883  48.406  37.457  1.00  0.00           H0.      0
ATOM   4453  CG  LEU A 288      31.412  47.642  39.360  1.00  0.00           C0.      0
ATOM   4454  HG  LEU A 288      31.631  48.616  39.797  1.00  0.00           H0.      0
ATOM   4455  CD1 LEU A 288      30.017  47.197  39.857  1.00  0.00           C0.      0
ATOM   4456 HD11 LEU A 288      29.964  46.111  39.780  1.00  0.00           H0.      0
ATOM   4457 HD12 LEU A 288      29.923  47.676  40.832  1.00  0.00           H0.      0
ATOM   4458 HD13 LEU A 288      29.382  47.667  39.106  1.00  0.00           H0.      0
ATOM   4459  CD2 LEU A 288      32.377  46.599  39.888  1.00  0.00           C0.      0
ATOM   4460 HD21 LEU A 288      32.161  45.572  39.595  1.00  0.00           H0.      0
ATOM   4461 HD22 LEU A 288      33.382  46.798  39.515  1.00  0.00           H0.      0
ATOM   4462 HD23 LEU A 288      32.385  46.620  40.977  1.00  0.00           H0.      0
ATOM   4463  C   LEU A 288      30.867  46.924  35.490  1.00  0.00           C0.      0
ATOM   4464  O   LEU A 288      31.633  47.122  34.535  1.00  0.00           O0.      0
ATOM   4465  N   LYS A 289      29.538  47.067  35.182  1.00  0.00           N0.      0
ATOM   4466  H   LYS A 289      28.867  46.882  35.914  1.00  0.00           H0.      0
ATOM   4467  CA  LYS A 289      28.989  47.727  33.962  1.00  0.00           C0.      0
ATOM   4468  HA  LYS A 289      29.808  48.275  33.495  1.00  0.00           H0.      0
ATOM   4469  CB  LYS A 289      28.406  46.717  32.936  1.00  0.00           C0.      0
ATOM   4470  HB2 LYS A 289      29.125  45.903  32.839  1.00  0.00           H0.      0
ATOM   4471  HB3 LYS A 289      27.549  46.180  33.342  1.00  0.00           H0.      0
ATOM   4472  CG  LYS A 289      27.993  47.298  31.578  1.00  0.00           C0.      0
ATOM   4473  HG2 LYS A 289      27.167  47.976  31.792  1.00  0.00           H0.      0
ATOM   4474  HG3 LYS A 289      28.804  47.907  31.179  1.00  0.00           H0.      0
ATOM   4475  CD  LYS A 289      27.515  46.257  30.528  1.00  0.00           C0.      0
ATOM   4476  HD2 LYS A 289      27.234  46.894  29.690  1.00  0.00           H0.      0
ATOM   4477  HD3 LYS A 289      28.317  45.559  30.286  1.00  0.00           H0.      0
ATOM   4478  CE  LYS A 289      26.344  45.424  31.009  1.00  0.00           C0.      0
ATOM   4479  HE2 LYS A 289      26.612  44.954  31.955  1.00  0.00           H0.      0
ATOM   4480  HE3 LYS A 289      25.470  46.038  31.228  1.00  0.00           H0.      0
ATOM   4481  NZ  LYS A 289      25.893  44.386  30.087  1.00  0.00           N0.      0
ATOM   4482  HZ1 LYS A 289      25.336  44.766  29.335  1.00  0.00           H0.      0
ATOM   4483  HZ2 LYS A 289      26.695  43.917  29.691  1.00  0.00           H0.      0
ATOM   4484  HZ3 LYS A 289      25.357  43.715  30.619  1.00  0.00           H0.      0
ATOM   4485  C   LYS A 289      27.898  48.846  34.323  1.00  0.00           C0.      0
ATOM   4486  O   LYS A 289      27.061  48.307  35.019  1.00  0.00           O0.      0
ATOM   4487  N   LYS A 290      27.845  50.154  33.812  1.00  0.00           N0.      0
ATOM   4488  H   LYS A 290      28.640  50.473  33.276  1.00  0.00           H0.      0
ATOM   4489  CA  LYS A 290      26.666  51.004  34.140  1.00  0.00           C0.      0
ATOM   4490  HA  LYS A 290      26.256  50.862  35.140  1.00  0.00           H0.      0
ATOM   4491  CB  LYS A 290      27.142  52.434  34.058  1.00  0.00           C0.      0
ATOM   4492  HB2 LYS A 290      27.924  52.686  34.775  1.00  0.00           H0.      0
ATOM   4493  HB3 LYS A 290      27.481  52.694  33.056  1.00  0.00           H0.      0
ATOM   4494  CG  LYS A 290      25.974  53.410  34.326  1.00  0.00           C0.      0
ATOM   4495  HG2 LYS A 290      25.374  53.500  33.420  1.00  0.00           H0.      0
ATOM   4496  HG3 LYS A 290      25.293  52.932  35.029  1.00  0.00           H0.      0
ATOM   4497  CD  LYS A 290      26.382  54.876  34.771  1.00  0.00           C0.      0
ATOM   4498  HD2 LYS A 290      27.046  54.881  35.636  1.00  0.00           H0.      0
ATOM   4499  HD3 LYS A 290      26.868  55.401  33.948  1.00  0.00           H0.      0
ATOM   4500  CE  LYS A 290      25.106  55.635  35.209  1.00  0.00           C0.      0
ATOM   4501  HE2 LYS A 290      24.554  55.715  34.272  1.00  0.00           H0.      0
ATOM   4502  HE3 LYS A 290      24.564  54.949  35.860  1.00  0.00           H0.      0
ATOM   4503  NZ  LYS A 290      25.422  56.936  35.818  1.00  0.00           N0.      0
ATOM   4504  HZ1 LYS A 290      24.698  57.640  35.790  1.00  0.00           H0.      0
ATOM   4505  HZ2 LYS A 290      25.557  56.850  36.815  1.00  0.00           H0.      0
ATOM   4506  HZ3 LYS A 290      26.272  57.367  35.483  1.00  0.00           H0.      0
ATOM   4507  C   LYS A 290      25.543  50.532  33.186  1.00  0.00           C0.      0
ATOM   4508  O   LYS A 290      25.774  50.339  32.049  1.00  0.00           O0.      0
ATOM   4509  N   THR A 291      24.309  50.262  33.715  1.00  0.00           N0.      0
ATOM   4510  H   THR A 291      24.100  50.504  34.673  1.00  0.00           H0.      0
ATOM   4511  CA  THR A 291      23.219  49.766  32.930  1.00  0.00           C0.      0
ATOM   4512  HA  THR A 291      23.263  50.109  31.896  1.00  0.00           H0.      0
ATOM   4513  CB  THR A 291      23.416  48.257  32.741  1.00  0.00           C0.      0
ATOM   4514  HB  THR A 291      23.334  47.885  33.762  1.00  0.00           H0.      0
ATOM   4515  CG2 THR A 291      22.353  47.643  31.925  1.00  0.00           C0.      0
ATOM   4516 HG21 THR A 291      21.392  47.722  32.434  1.00  0.00           H0.      0
ATOM   4517 HG22 THR A 291      22.359  48.069  30.922  1.00  0.00           H0.      0
ATOM   4518 HG23 THR A 291      22.503  46.586  31.708  1.00  0.00           H0.      0
ATOM   4519  OG1 THR A 291      24.644  47.860  32.233  1.00  0.00           O0.      0
ATOM   4520  HG1 THR A 291      25.233  48.617  32.269  1.00  0.00           H0.      0
ATOM   4521  C   THR A 291      21.775  49.972  33.522  1.00  0.00           C0.      0
ATOM   4522  O   THR A 291      21.520  49.590  34.639  1.00  0.00           O0.      0
ATOM   4523  N   GLY A 292      20.893  50.651  32.713  1.00  0.00           N0.      0
ATOM   4524  H   GLY A 292      21.190  50.949  31.795  1.00  0.00           H0.      0
ATOM   4525  CA  GLY A 292      19.503  50.883  33.181  1.00  0.00           C0.      0
ATOM   4526  HA2 GLY A 292      18.900  49.982  33.290  1.00  0.00           H0.      0
ATOM   4527  HA3 GLY A 292      19.607  51.232  34.209  1.00  0.00           H0.      0
ATOM   4528  C   GLY A 292      18.716  51.966  32.400  1.00  0.00           C0.      0
ATOM   4529  O   GLY A 292      17.974  51.583  31.427  1.00  0.00           O0.      0
ATOM   4530  OXT GLY A 292      19.025  53.113  32.681  1.00  0.00           O0.      0
ATOM   4531  C   ACT A 294      51.450  44.145  46.115  1.00  0.00           C0.      0
ATOM   4532  O   ACT A 294      50.344  43.598  46.036  1.00  0.00           O0.      0
ATOM   4533  CA  ACT A 294      51.610  45.563  45.474  1.00  0.00           C0.      0
ATOM   4534  OXT ACT A 294      52.396  43.644  46.659  1.00  0.00           O0.      0
ATOM   4535  N   ACT A 294      51.075  46.755  46.271  1.00  0.00           N0.      0
ATOM   4536  H1  ACT A 294      52.689  45.611  45.282  1.00  0.00           H0.      0
ATOM   4537  H3  ACT A 294      50.995  45.555  44.565  1.00  0.00           H0.      0
ATOM   4538  H01 ACT A 294      51.387  47.616  45.825  1.00  0.00           H0.      0
ATOM   4539  H02 ACT A 294      51.591  46.708  47.148  1.00  0.00           H0.      0
ATOM   4540  N'  SAM A 293      48.701  50.171  38.659  1.00  0.00           N0.      0
ATOM   4541  CA' SAM A 293      50.125  50.338  38.938  1.00  0.00           C0.      0
ATOM   4542  C'  SAM A 293      51.038  49.038  38.613  1.00  0.00           C0.      0
ATOM   4543  O'  SAM A 293      50.487  47.965  38.474  1.00  0.00           O0.      0
ATOM   4544  CB  SAM A 293      50.422  50.824  40.351  1.00  0.00           C0.      0
ATOM   4545  CG  SAM A 293      50.096  49.749  41.481  1.00  0.00           C0.      0
[truncated: 6,254,513 more chars]
