# Supplementary material for: Computational Investigation of GNMT-Catalyzed Methyl Transfer Reaction: Integrating MD, QM, and ML Approaches
Source: J Comput Chem. Author manuscript; Available in PMC 2026 Jun 29. (PMC13312424; doi:10.1002/jcc.70434)
Supplement: SI-3 [file NIHMS2188582-supplement-SI-3.zip › MD-frame-pdbs/sampling-R2-5032.pdb]

ATOM      1  N   VAL A   1      25.190 134.846 114.940  1.00  0.00           N  
ATOM      2  CA  VAL A   1      24.627 133.648 115.651  1.00  0.00           C  
ATOM      3  C   VAL A   1      25.648 133.083 116.671  1.00  0.00           C  
ATOM      4  O   VAL A   1      26.865 133.125 116.468  1.00  0.00           O  
ATOM      5  CB  VAL A   1      24.063 132.664 114.639  1.00  0.00           C  
ATOM      6  CG1 VAL A   1      25.200 132.220 113.767  1.00  0.00           C  
ATOM      7  CG2 VAL A   1      23.278 131.541 115.282  1.00  0.00           C  
ATOM      8  HA  VAL A   1      23.750 133.937 116.232  1.00  0.00           H  
ATOM      9  HB  VAL A   1      23.397 133.252 114.009  1.00  0.00           H  
ATOM     10 HG11 VAL A   1      24.894 131.495 113.013  1.00  0.00           H  
ATOM     11 HG12 VAL A   1      25.776 133.054 113.365  1.00  0.00           H  
ATOM     12 HG13 VAL A   1      25.907 131.729 114.435  1.00  0.00           H  
ATOM     13 HG21 VAL A   1      23.943 130.912 115.874  1.00  0.00           H  
ATOM     14 HG22 VAL A   1      22.423 131.893 115.859  1.00  0.00           H  
ATOM     15 HG23 VAL A   1      22.885 130.976 114.436  1.00  0.00           H  
ATOM     16  H1  VAL A   1      26.094 134.592 114.568  1.00  0.00           H  
ATOM     17  H2  VAL A   1      25.402 135.654 115.508  1.00  0.00           H  
ATOM     18  H3  VAL A   1      24.713 135.169 114.110  1.00  0.00           H  
ATOM     19  N   ASP A   2      25.088 132.528 117.724  1.00  0.00           N  
ATOM     20  CA  ASP A   2      25.897 131.790 118.749  1.00  0.00           C  
ATOM     21  C   ASP A   2      26.899 130.787 118.153  1.00  0.00           C  
ATOM     22  O   ASP A   2      26.752 130.163 117.091  1.00  0.00           O  
ATOM     23  CB  ASP A   2      24.959 131.044 119.763  1.00  0.00           C  
ATOM     24  CG  ASP A   2      24.179 131.996 120.580  1.00  0.00           C  
ATOM     25  OD1 ASP A   2      23.475 131.496 121.472  1.00  0.00           O  
ATOM     26  OD2 ASP A   2      24.274 133.237 120.426  1.00  0.00           O1-
ATOM     27  H   ASP A   2      24.098 132.539 117.922  1.00  0.00           H  
ATOM     28  HA  ASP A   2      26.454 132.526 119.328  1.00  0.00           H  
ATOM     29  HB2 ASP A   2      24.218 130.426 119.255  1.00  0.00           H  
ATOM     30  HB3 ASP A   2      25.483 130.333 120.402  1.00  0.00           H  
ATOM     31  N   SER A   3      28.044 130.735 118.911  1.00  0.00           N  
ATOM     32  CA  SER A   3      29.241 129.865 118.604  1.00  0.00           C  
ATOM     33  C   SER A   3      29.024 128.357 119.014  1.00  0.00           C  
ATOM     34  O   SER A   3      27.990 128.005 119.614  1.00  0.00           O  
ATOM     35  CB  SER A   3      30.387 130.412 119.413  1.00  0.00           C  
ATOM     36  OG  SER A   3      31.629 129.845 119.242  1.00  0.00           O  
ATOM     37  H   SER A   3      28.030 131.069 119.863  1.00  0.00           H  
ATOM     38  HA  SER A   3      29.596 129.984 117.581  1.00  0.00           H  
ATOM     39  HB2 SER A   3      30.545 131.483 119.294  1.00  0.00           H  
ATOM     40  HB3 SER A   3      30.034 130.316 120.440  1.00  0.00           H  
ATOM     41  HG  SER A   3      32.002 129.910 120.125  1.00  0.00           H  
ATOM     42  N   VAL A   4      30.010 127.499 118.715  1.00  0.00           N  
ATOM     43  CA  VAL A   4      30.099 126.054 118.970  1.00  0.00           C  
ATOM     44  C   VAL A   4      29.372 125.572 120.311  1.00  0.00           C  
ATOM     45  O   VAL A   4      29.849 126.045 121.364  1.00  0.00           O  
ATOM     46  CB  VAL A   4      31.578 125.530 119.120  1.00  0.00           C  
ATOM     47  CG1 VAL A   4      31.750 124.065 119.329  1.00  0.00           C  
ATOM     48  CG2 VAL A   4      32.519 125.978 117.984  1.00  0.00           C  
ATOM     49  H   VAL A   4      30.773 127.987 118.267  1.00  0.00           H  
ATOM     50  HA  VAL A   4      29.707 125.444 118.154  1.00  0.00           H  
ATOM     51  HB  VAL A   4      31.985 125.934 120.046  1.00  0.00           H  
ATOM     52 HG11 VAL A   4      31.428 123.475 118.470  1.00  0.00           H  
ATOM     53 HG12 VAL A   4      32.795 123.868 119.573  1.00  0.00           H  
ATOM     54 HG13 VAL A   4      31.146 123.705 120.161  1.00  0.00           H  
ATOM     55 HG21 VAL A   4      32.523 127.056 117.818  1.00  0.00           H  
ATOM     56 HG22 VAL A   4      33.503 125.612 118.278  1.00  0.00           H  
ATOM     57 HG23 VAL A   4      32.223 125.349 117.144  1.00  0.00           H  
ATOM     58  N   TYR A   5      28.381 124.684 120.258  1.00  0.00           N  
ATOM     59  CA  TYR A   5      27.659 124.286 121.474  1.00  0.00           C  
ATOM     60  C   TYR A   5      26.853 122.989 121.329  1.00  0.00           C  
ATOM     61  O   TYR A   5      26.343 122.710 120.254  1.00  0.00           O  
ATOM     62  CB  TYR A   5      26.678 125.385 121.867  1.00  0.00           C  
ATOM     63  CG  TYR A   5      25.831 125.035 123.097  1.00  0.00           C  
ATOM     64  CD1 TYR A   5      26.341 124.674 124.330  1.00  0.00           C  
ATOM     65  CD2 TYR A   5      24.444 124.810 122.843  1.00  0.00           C  
ATOM     66  CE1 TYR A   5      25.519 124.332 125.417  1.00  0.00           C  
ATOM     67  CE2 TYR A   5      23.651 124.293 123.902  1.00  0.00           C  
ATOM     68  CZ  TYR A   5      24.167 124.187 125.185  1.00  0.00           C  
ATOM     69  OH  TYR A   5      23.318 123.639 126.172  1.00  0.00           O  
ATOM     70  H   TYR A   5      27.985 124.494 119.349  1.00  0.00           H  
ATOM     71  HA  TYR A   5      28.458 124.076 122.184  1.00  0.00           H  
ATOM     72  HB2 TYR A   5      27.140 126.369 121.950  1.00  0.00           H  
ATOM     73  HB3 TYR A   5      26.067 125.661 121.007  1.00  0.00           H  
ATOM     74  HD1 TYR A   5      27.412 124.734 124.460  1.00  0.00           H  
ATOM     75  HD2 TYR A   5      24.045 125.081 121.877  1.00  0.00           H  
ATOM     76  HE1 TYR A   5      25.855 124.218 126.437  1.00  0.00           H  
ATOM     77  HE2 TYR A   5      22.604 124.106 123.717  1.00  0.00           H  
ATOM     78  HH  TYR A   5      23.585 123.909 127.053  1.00  0.00           H  
ATOM     79  N   ARG A   6      26.825 122.195 122.420  1.00  0.00           N  
ATOM     80  CA  ARG A   6      26.141 120.939 122.441  1.00  0.00           C  
ATOM     81  C   ARG A   6      25.503 120.555 123.748  1.00  0.00           C  
ATOM     82  O   ARG A   6      26.141 120.504 124.787  1.00  0.00           O  
ATOM     83  CB  ARG A   6      26.838 119.808 121.718  1.00  0.00           C  
ATOM     84  CG  ARG A   6      26.096 118.797 120.813  1.00  0.00           C  
ATOM     85  CD  ARG A   6      27.042 117.927 119.949  1.00  0.00           C  
ATOM     86  NE  ARG A   6      26.411 117.001 119.001  1.00  0.00           N  
ATOM     87  CZ  ARG A   6      25.835 115.840 119.341  1.00  0.00           C  
ATOM     88  NH1 ARG A   6      25.052 115.273 118.552  1.00  0.00           N1+
ATOM     89  NH2 ARG A   6      25.853 115.226 120.485  1.00  0.00           N  
ATOM     90  H   ARG A   6      27.372 122.444 123.231  1.00  0.00           H  
ATOM     91  HA  ARG A   6      25.313 121.166 121.771  1.00  0.00           H  
ATOM     92  HB2 ARG A   6      27.644 120.271 121.149  1.00  0.00           H  
ATOM     93  HB3 ARG A   6      27.363 119.193 122.449  1.00  0.00           H  
ATOM     94  HG2 ARG A   6      25.497 118.174 121.478  1.00  0.00           H  
ATOM     95  HG3 ARG A   6      25.386 119.284 120.145  1.00  0.00           H  
ATOM     96  HD2 ARG A   6      27.806 118.550 119.484  1.00  0.00           H  
ATOM     97  HD3 ARG A   6      27.657 117.321 120.613  1.00  0.00           H  
ATOM     98  HE  ARG A   6      26.195 117.490 118.143  1.00  0.00           H  
ATOM     99 HH11 ARG A   6      24.837 115.847 117.749  1.00  0.00           H  
ATOM    100 HH12 ARG A   6      24.593 114.392 118.732  1.00  0.00           H  
ATOM    101 HH21 ARG A   6      26.201 115.785 121.251  1.00  0.00           H  
ATOM    102 HH22 ARG A   6      25.560 114.265 120.582  1.00  0.00           H  
ATOM    103  N   THR A   7      24.291 120.107 123.777  1.00  0.00           N  
ATOM    104  CA  THR A   7      23.573 119.503 124.909  1.00  0.00           C  
ATOM    105  C   THR A   7      24.288 118.276 125.509  1.00  0.00           C  
ATOM    106  O   THR A   7      24.880 117.442 124.710  1.00  0.00           O  
ATOM    107  CB  THR A   7      22.132 119.151 124.481  1.00  0.00           C  
ATOM    108  CG2 THR A   7      21.182 120.363 124.395  1.00  0.00           C  
ATOM    109  OG1 THR A   7      22.093 118.522 123.211  1.00  0.00           O  
ATOM    110  H   THR A   7      23.746 120.207 122.932  1.00  0.00           H  
ATOM    111  HA  THR A   7      23.457 120.276 125.669  1.00  0.00           H  
ATOM    112  HB  THR A   7      21.700 118.474 125.219  1.00  0.00           H  
ATOM    113  HG1 THR A   7      22.490 117.660 123.358  1.00  0.00           H  
ATOM    114 HG21 THR A   7      21.605 120.963 123.590  1.00  0.00           H  
ATOM    115 HG22 THR A   7      20.158 120.091 124.139  1.00  0.00           H  
ATOM    116 HG23 THR A   7      21.102 120.966 125.299  1.00  0.00           H  
ATOM    117  N   ARG A   8      24.307 118.001 126.845  1.00  0.00           N  
ATOM    118  CA  ARG A   8      25.006 116.785 127.473  1.00  0.00           C  
ATOM    119  C   ARG A   8      24.051 116.179 128.504  1.00  0.00           C  
ATOM    120  O   ARG A   8      23.144 116.804 129.097  1.00  0.00           O  
ATOM    121  CB  ARG A   8      26.370 117.148 128.047  1.00  0.00           C  
ATOM    122  CG  ARG A   8      27.429 117.655 127.034  1.00  0.00           C  
ATOM    123  CD  ARG A   8      28.752 118.016 127.693  1.00  0.00           C  
ATOM    124  NE  ARG A   8      29.746 118.386 126.606  1.00  0.00           N  
ATOM    125  CZ  ARG A   8      29.852 119.445 125.834  1.00  0.00           C  
ATOM    126  NH1 ARG A   8      30.802 119.531 124.917  1.00  0.00           N1+
ATOM    127  NH2 ARG A   8      28.982 120.383 125.880  1.00  0.00           N  
ATOM    128  H   ARG A   8      23.845 118.615 127.499  1.00  0.00           H  
ATOM    129  HA  ARG A   8      25.057 115.984 126.735  1.00  0.00           H  
ATOM    130  HB2 ARG A   8      26.130 118.024 128.649  1.00  0.00           H  
ATOM    131  HB3 ARG A   8      26.737 116.291 128.611  1.00  0.00           H  
ATOM    132  HG2 ARG A   8      27.589 116.941 126.227  1.00  0.00           H  
ATOM    133  HG3 ARG A   8      26.966 118.547 126.611  1.00  0.00           H  
ATOM    134  HD2 ARG A   8      28.529 118.886 128.311  1.00  0.00           H  
ATOM    135  HD3 ARG A   8      29.109 117.158 128.262  1.00  0.00           H  
ATOM    136  HE  ARG A   8      30.414 117.647 126.440  1.00  0.00           H  
ATOM    137 HH11 ARG A   8      31.275 118.674 124.670  1.00  0.00           H  
ATOM    138 HH12 ARG A   8      30.832 120.281 124.240  1.00  0.00           H  
ATOM    139 HH21 ARG A   8      28.147 120.183 126.411  1.00  0.00           H  
ATOM    140 HH22 ARG A   8      29.100 121.218 125.327  1.00  0.00           H  
ATOM    141  N   SER A   9      24.305 114.994 128.912  1.00  0.00           N  
ATOM    142  CA  SER A   9      23.624 114.094 129.866  1.00  0.00           C  
ATOM    143  C   SER A   9      23.931 114.525 131.285  1.00  0.00           C  
ATOM    144  O   SER A   9      25.029 114.877 131.621  1.00  0.00           O  
ATOM    145  CB  SER A   9      23.993 112.640 129.503  1.00  0.00           C  
ATOM    146  OG  SER A   9      23.235 111.741 130.407  1.00  0.00           O  
ATOM    147  H   SER A   9      25.096 114.597 128.425  1.00  0.00           H  
ATOM    148  HA  SER A   9      22.563 114.340 129.826  1.00  0.00           H  
ATOM    149  HB2 SER A   9      23.751 112.393 128.470  1.00  0.00           H  
ATOM    150  HB3 SER A   9      25.050 112.529 129.745  1.00  0.00           H  
ATOM    151  HG  SER A   9      23.363 110.850 130.075  1.00  0.00           H  
ATOM    152  N   LEU A  10      22.923 114.480 132.209  1.00  0.00           N  
ATOM    153  CA  LEU A  10      23.050 114.890 133.604  1.00  0.00           C  
ATOM    154  C   LEU A  10      23.668 113.856 134.518  1.00  0.00           C  
ATOM    155  O   LEU A  10      23.280 112.729 134.483  1.00  0.00           O  
ATOM    156  CB  LEU A  10      21.520 115.128 134.099  1.00  0.00           C  
ATOM    157  CG  LEU A  10      21.527 115.682 135.513  1.00  0.00           C  
ATOM    158  CD1 LEU A  10      22.357 116.919 135.589  1.00  0.00           C  
ATOM    159  CD2 LEU A  10      20.072 115.953 136.022  1.00  0.00           C  
ATOM    160  H   LEU A  10      21.968 114.360 131.899  1.00  0.00           H  
ATOM    161  HA  LEU A  10      23.677 115.780 133.670  1.00  0.00           H  
ATOM    162  HB2 LEU A  10      21.065 115.855 133.426  1.00  0.00           H  
ATOM    163  HB3 LEU A  10      21.032 114.153 134.093  1.00  0.00           H  
ATOM    164  HG  LEU A  10      21.960 115.021 136.264  1.00  0.00           H  
ATOM    165 HD11 LEU A  10      23.410 116.642 135.519  1.00  0.00           H  
ATOM    166 HD12 LEU A  10      22.137 117.672 134.832  1.00  0.00           H  
ATOM    167 HD13 LEU A  10      22.289 117.425 136.552  1.00  0.00           H  
ATOM    168 HD21 LEU A  10      19.581 115.063 136.416  1.00  0.00           H  
ATOM    169 HD22 LEU A  10      20.112 116.652 136.857  1.00  0.00           H  
ATOM    170 HD23 LEU A  10      19.519 116.397 135.195  1.00  0.00           H  
ATOM    171  N   GLY A  11      24.570 114.268 135.415  1.00  0.00           N  
ATOM    172  CA  GLY A  11      25.291 113.285 136.256  1.00  0.00           C  
ATOM    173  C   GLY A  11      26.497 112.667 135.552  1.00  0.00           C  
ATOM    174  O   GLY A  11      26.860 111.541 135.866  1.00  0.00           O  
ATOM    175  H   GLY A  11      24.726 115.259 135.531  1.00  0.00           H  
ATOM    176  HA2 GLY A  11      25.626 113.762 137.178  1.00  0.00           H  
ATOM    177  HA3 GLY A  11      24.615 112.471 136.519  1.00  0.00           H  
ATOM    178  N   VAL A  12      27.104 113.434 134.640  1.00  0.00           N  
ATOM    179  CA  VAL A  12      28.176 112.872 133.679  1.00  0.00           C  
ATOM    180  C   VAL A  12      29.290 113.914 133.481  1.00  0.00           C  
ATOM    181  O   VAL A  12      29.037 115.037 133.039  1.00  0.00           O  
ATOM    182  CB  VAL A  12      27.497 112.451 132.338  1.00  0.00           C  
ATOM    183  CG1 VAL A  12      28.521 112.157 131.262  1.00  0.00           C  
ATOM    184  CG2 VAL A  12      26.352 111.449 132.332  1.00  0.00           C  
ATOM    185  H   VAL A  12      26.894 114.410 134.488  1.00  0.00           H  
ATOM    186  HA  VAL A  12      28.612 111.957 134.081  1.00  0.00           H  
ATOM    187  HB  VAL A  12      27.051 113.398 132.037  1.00  0.00           H  
ATOM    188 HG11 VAL A  12      29.113 113.036 131.009  1.00  0.00           H  
ATOM    189 HG12 VAL A  12      29.139 111.292 131.505  1.00  0.00           H  
ATOM    190 HG13 VAL A  12      28.026 111.761 130.376  1.00  0.00           H  
ATOM    191 HG21 VAL A  12      25.979 111.263 131.325  1.00  0.00           H  
ATOM    192 HG22 VAL A  12      26.761 110.527 132.748  1.00  0.00           H  
ATOM    193 HG23 VAL A  12      25.549 111.904 132.912  1.00  0.00           H  
ATOM    194  N   ALA A  13      30.515 113.539 133.719  1.00  0.00           N  
ATOM    195  CA  ALA A  13      31.718 114.319 133.481  1.00  0.00           C  
ATOM    196  C   ALA A  13      32.575 113.947 132.246  1.00  0.00           C  
ATOM    197  O   ALA A  13      33.033 114.849 131.546  1.00  0.00           O  
ATOM    198  CB  ALA A  13      32.564 114.264 134.762  1.00  0.00           C  
ATOM    199  H   ALA A  13      30.616 112.573 133.999  1.00  0.00           H  
ATOM    200  HA  ALA A  13      31.420 115.367 133.502  1.00  0.00           H  
ATOM    201  HB1 ALA A  13      33.467 114.851 134.591  1.00  0.00           H  
ATOM    202  HB2 ALA A  13      31.999 114.621 135.624  1.00  0.00           H  
ATOM    203  HB3 ALA A  13      32.813 113.242 135.046  1.00  0.00           H  
ATOM    204  N   ALA A  14      32.575 112.649 131.871  1.00  0.00           N  
ATOM    205  CA  ALA A  14      33.205 112.270 130.645  1.00  0.00           C  
ATOM    206  C   ALA A  14      32.396 112.885 129.434  1.00  0.00           C  
ATOM    207  O   ALA A  14      31.163 112.818 129.326  1.00  0.00           O  
ATOM    208  CB  ALA A  14      33.362 110.748 130.562  1.00  0.00           C  
ATOM    209  H   ALA A  14      32.234 112.001 132.566  1.00  0.00           H  
ATOM    210  HA  ALA A  14      34.193 112.731 130.677  1.00  0.00           H  
ATOM    211  HB1 ALA A  14      32.359 110.325 130.605  1.00  0.00           H  
ATOM    212  HB2 ALA A  14      33.755 110.402 129.606  1.00  0.00           H  
ATOM    213  HB3 ALA A  14      33.966 110.291 131.346  1.00  0.00           H  
ATOM    214  N   GLU A  15      33.114 113.470 128.434  1.00  0.00           N  
ATOM    215  CA  GLU A  15      32.523 114.050 127.241  1.00  0.00           C  
ATOM    216  C   GLU A  15      31.912 112.944 126.307  1.00  0.00           C  
ATOM    217  O   GLU A  15      30.806 113.190 125.690  1.00  0.00           O  
ATOM    218  CB  GLU A  15      33.628 114.784 126.501  1.00  0.00           C  
ATOM    219  CG  GLU A  15      33.271 115.434 125.146  1.00  0.00           C  
ATOM    220  CD  GLU A  15      32.167 116.413 125.361  1.00  0.00           C  
ATOM    221  OE1 GLU A  15      31.494 116.833 124.322  1.00  0.00           O  
ATOM    222  OE2 GLU A  15      32.085 117.109 126.411  1.00  0.00           O1-
ATOM    223  H   GLU A  15      34.105 113.563 128.605  1.00  0.00           H  
ATOM    224  HA  GLU A  15      31.821 114.842 127.503  1.00  0.00           H  
ATOM    225  HB2 GLU A  15      34.086 115.520 127.162  1.00  0.00           H  
ATOM    226  HB3 GLU A  15      34.561 114.232 126.394  1.00  0.00           H  
ATOM    227  HG2 GLU A  15      34.161 115.919 124.745  1.00  0.00           H  
ATOM    228  HG3 GLU A  15      33.019 114.582 124.515  1.00  0.00           H  
ATOM    229  N   GLY A  16      32.497 111.713 126.179  1.00  0.00           N  
ATOM    230  CA  GLY A  16      32.129 110.757 125.121  1.00  0.00           C  
ATOM    231  C   GLY A  16      32.644 109.375 125.373  1.00  0.00           C  
ATOM    232  O   GLY A  16      33.048 109.064 126.499  1.00  0.00           O  
ATOM    233  H   GLY A  16      33.279 111.466 126.770  1.00  0.00           H  
ATOM    234  HA2 GLY A  16      31.055 110.619 125.241  1.00  0.00           H  
ATOM    235  HA3 GLY A  16      32.334 111.165 124.132  1.00  0.00           H  
ATOM    236  N   ILE A  17      32.821 108.573 124.335  1.00  0.00           N  
ATOM    237  CA  ILE A  17      33.862 107.569 124.083  1.00  0.00           C  
ATOM    238  C   ILE A  17      35.282 108.225 123.818  1.00  0.00           C  
ATOM    239  O   ILE A  17      35.312 109.243 123.107  1.00  0.00           O  
ATOM    240  CB  ILE A  17      33.388 106.539 123.000  1.00  0.00           C  
ATOM    241  CG1 ILE A  17      32.588 105.327 123.601  1.00  0.00           C  
ATOM    242  CG2 ILE A  17      34.545 106.133 122.053  1.00  0.00           C  
ATOM    243  CD1 ILE A  17      31.627 104.556 122.615  1.00  0.00           C  
ATOM    244  H   ILE A  17      32.512 108.886 123.425  1.00  0.00           H  
ATOM    245  HA  ILE A  17      33.940 106.969 124.990  1.00  0.00           H  
ATOM    246  HB  ILE A  17      32.727 107.041 122.294  1.00  0.00           H  
ATOM    247 HG12 ILE A  17      33.360 104.605 123.867  1.00  0.00           H  
ATOM    248 HG13 ILE A  17      31.953 105.616 124.438  1.00  0.00           H  
ATOM    249 HG21 ILE A  17      34.824 107.011 121.471  1.00  0.00           H  
ATOM    250 HG22 ILE A  17      35.432 105.910 122.645  1.00  0.00           H  
ATOM    251 HG23 ILE A  17      34.224 105.322 121.397  1.00  0.00           H  
ATOM    252 HD11 ILE A  17      30.931 105.211 122.090  1.00  0.00           H  
ATOM    253 HD12 ILE A  17      32.290 104.061 121.906  1.00  0.00           H  
ATOM    254 HD13 ILE A  17      31.161 103.822 123.273  1.00  0.00           H  
ATOM    255  N   PRO A  18      36.338 107.629 124.391  1.00  0.00           N  
ATOM    256  CA  PRO A  18      37.713 108.072 124.274  1.00  0.00           C  
ATOM    257  C   PRO A  18      38.190 108.065 122.822  1.00  0.00           C  
ATOM    258  O   PRO A  18      37.694 107.317 121.915  1.00  0.00           O  
ATOM    259  CB  PRO A  18      38.624 107.238 125.178  1.00  0.00           C  
ATOM    260  CG  PRO A  18      37.822 105.976 125.363  1.00  0.00           C  
ATOM    261  CD  PRO A  18      36.312 106.416 125.280  1.00  0.00           C  
ATOM    262  HA  PRO A  18      37.811 109.083 124.670  1.00  0.00           H  
ATOM    263  HB2 PRO A  18      39.557 106.996 124.669  1.00  0.00           H  
ATOM    264  HB3 PRO A  18      38.928 107.804 126.058  1.00  0.00           H  
ATOM    265  HG2 PRO A  18      38.052 105.276 124.561  1.00  0.00           H  
ATOM    266  HG3 PRO A  18      38.121 105.566 126.327  1.00  0.00           H  
ATOM    267  HD2 PRO A  18      35.782 105.519 124.961  1.00  0.00           H  
ATOM    268  HD3 PRO A  18      36.011 106.828 126.244  1.00  0.00           H  
ATOM    269  N   ASP A  19      39.290 108.791 122.549  1.00  0.00           N  
ATOM    270  CA  ASP A  19      40.076 108.837 121.320  1.00  0.00           C  
ATOM    271  C   ASP A  19      40.774 107.510 120.934  1.00  0.00           C  
ATOM    272  O   ASP A  19      41.947 107.503 120.626  1.00  0.00           O  
ATOM    273  CB  ASP A  19      41.113 109.966 121.336  1.00  0.00           C  
ATOM    274  CG  ASP A  19      40.383 111.358 121.550  1.00  0.00           C  
ATOM    275  OD1 ASP A  19      40.628 112.078 122.517  1.00  0.00           O  
ATOM    276  OD2 ASP A  19      39.401 111.677 120.862  1.00  0.00           O1-
ATOM    277  H   ASP A  19      39.628 109.331 123.332  1.00  0.00           H  
ATOM    278  HA  ASP A  19      39.381 108.982 120.493  1.00  0.00           H  
ATOM    279  HB2 ASP A  19      41.888 109.793 122.082  1.00  0.00           H  
ATOM    280  HB3 ASP A  19      41.654 110.053 120.394  1.00  0.00           H  
ATOM    281  N   GLN A  20      40.148 106.336 121.050  1.00  0.00           N  
ATOM    282  CA  GLN A  20      40.781 105.071 121.314  1.00  0.00           C  
ATOM    283  C   GLN A  20      41.846 104.547 120.259  1.00  0.00           C  
ATOM    284  O   GLN A  20      42.858 103.913 120.580  1.00  0.00           O  
ATOM    285  CB  GLN A  20      39.705 103.945 121.543  1.00  0.00           C  
ATOM    286  CG  GLN A  20      38.814 103.616 120.351  1.00  0.00           C  
ATOM    287  CD  GLN A  20      37.536 102.985 120.828  1.00  0.00           C  
ATOM    288  NE2 GLN A  20      36.646 103.856 121.357  1.00  0.00           N  
ATOM    289  OE1 GLN A  20      37.447 101.759 120.916  1.00  0.00           O  
ATOM    290  H   GLN A  20      39.160 106.450 121.228  1.00  0.00           H  
ATOM    291  HA  GLN A  20      41.358 105.146 122.237  1.00  0.00           H  
ATOM    292  HB2 GLN A  20      40.226 103.010 121.747  1.00  0.00           H  
ATOM    293  HB3 GLN A  20      39.114 104.241 122.409  1.00  0.00           H  
ATOM    294  HG2 GLN A  20      38.480 104.491 119.793  1.00  0.00           H  
ATOM    295  HG3 GLN A  20      39.343 102.925 119.696  1.00  0.00           H  
ATOM    296 HE21 GLN A  20      35.874 103.386 121.807  1.00  0.00           H  
ATOM    297 HE22 GLN A  20      36.883 104.837 121.353  1.00  0.00           H  
ATOM    298  N   TYR A  21      41.626 104.906 118.963  1.00  0.00           N  
ATOM    299  CA  TYR A  21      42.489 104.596 117.830  1.00  0.00           C  
ATOM    300  C   TYR A  21      43.471 105.727 117.509  1.00  0.00           C  
ATOM    301  O   TYR A  21      44.335 105.536 116.690  1.00  0.00           O  
ATOM    302  CB  TYR A  21      41.731 104.188 116.606  1.00  0.00           C  
ATOM    303  CG  TYR A  21      40.773 103.035 116.749  1.00  0.00           C  
ATOM    304  CD1 TYR A  21      39.418 103.247 116.917  1.00  0.00           C  
ATOM    305  CD2 TYR A  21      41.291 101.728 116.823  1.00  0.00           C  
ATOM    306  CE1 TYR A  21      38.484 102.228 117.019  1.00  0.00           C  
ATOM    307  CE2 TYR A  21      40.277 100.681 116.983  1.00  0.00           C  
ATOM    308  CZ  TYR A  21      38.943 100.925 117.069  1.00  0.00           C  
ATOM    309  OH  TYR A  21      38.060  99.859 116.965  1.00  0.00           O  
ATOM    310  H   TYR A  21      40.986 105.677 118.842  1.00  0.00           H  
ATOM    311  HA  TYR A  21      43.085 103.721 118.089  1.00  0.00           H  
ATOM    312  HB2 TYR A  21      41.293 105.081 116.160  1.00  0.00           H  
ATOM    313  HB3 TYR A  21      42.405 103.732 115.881  1.00  0.00           H  
ATOM    314  HD1 TYR A  21      39.027 104.246 117.038  1.00  0.00           H  
ATOM    315  HD2 TYR A  21      42.345 101.514 116.725  1.00  0.00           H  
ATOM    316  HE1 TYR A  21      37.431 102.449 117.118  1.00  0.00           H  
ATOM    317  HE2 TYR A  21      40.500  99.633 116.846  1.00  0.00           H  
ATOM    318  HH  TYR A  21      37.115 100.022 117.025  1.00  0.00           H  
ATOM    319  N   ALA A  22      43.357 106.965 118.050  1.00  0.00           N  
ATOM    320  CA  ALA A  22      44.201 108.038 117.499  1.00  0.00           C  
ATOM    321  C   ALA A  22      45.705 108.034 117.788  1.00  0.00           C  
ATOM    322  O   ALA A  22      46.474 108.686 117.147  1.00  0.00           O  
ATOM    323  CB  ALA A  22      43.516 109.370 117.785  1.00  0.00           C  
ATOM    324  H   ALA A  22      42.643 107.140 118.743  1.00  0.00           H  
ATOM    325  HA  ALA A  22      44.118 108.066 116.413  1.00  0.00           H  
ATOM    326  HB1 ALA A  22      44.048 110.217 117.352  1.00  0.00           H  
ATOM    327  HB2 ALA A  22      42.512 109.435 117.362  1.00  0.00           H  
ATOM    328  HB3 ALA A  22      43.570 109.369 118.874  1.00  0.00           H  
ATOM    329  N   ASP A  23      46.162 107.231 118.735  1.00  0.00           N  
ATOM    330  CA  ASP A  23      47.614 107.062 118.967  1.00  0.00           C  
ATOM    331  C   ASP A  23      48.350 106.023 118.054  1.00  0.00           C  
ATOM    332  O   ASP A  23      49.576 105.899 118.166  1.00  0.00           O  
ATOM    333  CB  ASP A  23      47.701 106.753 120.506  1.00  0.00           C  
ATOM    334  CG  ASP A  23      47.043 105.474 120.972  1.00  0.00           C  
ATOM    335  OD1 ASP A  23      46.740 104.537 120.178  1.00  0.00           O  
ATOM    336  OD2 ASP A  23      46.702 105.398 122.146  1.00  0.00           O1-
ATOM    337  H   ASP A  23      45.430 106.841 119.311  1.00  0.00           H  
ATOM    338  HA  ASP A  23      48.090 108.028 118.807  1.00  0.00           H  
ATOM    339  HB2 ASP A  23      48.733 106.779 120.856  1.00  0.00           H  
ATOM    340  HB3 ASP A  23      47.316 107.594 121.083  1.00  0.00           H  
ATOM    341  N   GLY A  24      47.621 105.282 117.246  1.00  0.00           N  
ATOM    342  CA  GLY A  24      48.204 104.144 116.512  1.00  0.00           C  
ATOM    343  C   GLY A  24      48.594 102.895 117.274  1.00  0.00           C  
ATOM    344  O   GLY A  24      49.086 101.963 116.706  1.00  0.00           O  
ATOM    345  H   GLY A  24      46.625 105.433 117.170  1.00  0.00           H  
ATOM    346  HA2 GLY A  24      47.523 103.771 115.747  1.00  0.00           H  
ATOM    347  HA3 GLY A  24      49.091 104.517 115.998  1.00  0.00           H  
ATOM    348  N   GLU A  25      48.442 102.911 118.594  1.00  0.00           N  
ATOM    349  CA  GLU A  25      48.930 101.755 119.357  1.00  0.00           C  
ATOM    350  C   GLU A  25      48.077 100.425 119.250  1.00  0.00           C  
ATOM    351  O   GLU A  25      48.657  99.306 119.243  1.00  0.00           O  
ATOM    352  CB  GLU A  25      49.060 102.112 120.878  1.00  0.00           C  
ATOM    353  CG  GLU A  25      50.080 103.233 121.126  1.00  0.00           C  
ATOM    354  CD  GLU A  25      51.526 102.802 120.856  1.00  0.00           C  
ATOM    355  OE1 GLU A  25      52.017 101.869 121.600  1.00  0.00           O  
ATOM    356  OE2 GLU A  25      52.158 103.210 119.836  1.00  0.00           O1-
ATOM    357  H   GLU A  25      48.163 103.789 119.005  1.00  0.00           H  
ATOM    358  HA  GLU A  25      49.886 101.399 118.976  1.00  0.00           H  
ATOM    359  HB2 GLU A  25      48.173 102.572 121.312  1.00  0.00           H  
ATOM    360  HB3 GLU A  25      49.272 101.204 121.442  1.00  0.00           H  
ATOM    361  HG2 GLU A  25      49.846 104.018 120.407  1.00  0.00           H  
ATOM    362  HG3 GLU A  25      49.998 103.704 122.106  1.00  0.00           H  
ATOM    363  N   ALA A  26      46.781 100.496 118.853  1.00  0.00           N  
ATOM    364  CA  ALA A  26      45.984  99.327 118.341  1.00  0.00           C  
ATOM    365  C   ALA A  26      46.308  99.048 116.887  1.00  0.00           C  
ATOM    366  O   ALA A  26      46.617  97.925 116.510  1.00  0.00           O  
ATOM    367  CB  ALA A  26      44.462  99.556 118.630  1.00  0.00           C  
ATOM    368  H   ALA A  26      46.262 101.363 118.856  1.00  0.00           H  
ATOM    369  HA  ALA A  26      46.203  98.387 118.848  1.00  0.00           H  
ATOM    370  HB1 ALA A  26      43.931  98.606 118.569  1.00  0.00           H  
ATOM    371  HB2 ALA A  26      44.315  99.835 119.674  1.00  0.00           H  
ATOM    372  HB3 ALA A  26      44.072 100.293 117.929  1.00  0.00           H  
ATOM    373  N   ALA A  27      46.246 100.059 116.047  1.00  0.00           N  
ATOM    374  CA  ALA A  27      46.318  99.835 114.564  1.00  0.00           C  
ATOM    375  C   ALA A  27      47.588  99.071 114.291  1.00  0.00           C  
ATOM    376  O   ALA A  27      47.547  98.074 113.539  1.00  0.00           O  
ATOM    377  CB  ALA A  27      46.251 101.185 113.846  1.00  0.00           C  
ATOM    378  H   ALA A  27      45.929 100.966 116.358  1.00  0.00           H  
ATOM    379  HA  ALA A  27      45.459  99.206 114.329  1.00  0.00           H  
ATOM    380  HB1 ALA A  27      45.296 101.690 113.985  1.00  0.00           H  
ATOM    381  HB2 ALA A  27      47.051 101.864 114.139  1.00  0.00           H  
ATOM    382  HB3 ALA A  27      46.194 100.977 112.777  1.00  0.00           H  
ATOM    383  N   ARG A  28      48.788  99.502 114.778  1.00  0.00           N  
ATOM    384  CA  ARG A  28      50.116  98.983 114.464  1.00  0.00           C  
ATOM    385  C   ARG A  28      50.251  97.480 114.701  1.00  0.00           C  
ATOM    386  O   ARG A  28      51.211  96.918 114.299  1.00  0.00           O  
ATOM    387  CB  ARG A  28      51.174  99.871 115.237  1.00  0.00           C  
ATOM    388  CG  ARG A  28      51.324  99.797 116.766  1.00  0.00           C  
ATOM    389  CD  ARG A  28      52.312 100.862 117.282  1.00  0.00           C  
ATOM    390  NE  ARG A  28      52.720 100.713 118.660  1.00  0.00           N  
ATOM    391  CZ  ARG A  28      53.704  99.949 119.170  1.00  0.00           C  
ATOM    392  NH1 ARG A  28      54.258  98.962 118.421  1.00  0.00           N1+
ATOM    393  NH2 ARG A  28      54.099  99.972 120.380  1.00  0.00           N  
ATOM    394  H   ARG A  28      48.764 100.346 115.333  1.00  0.00           H  
ATOM    395  HA  ARG A  28      50.225  99.182 113.398  1.00  0.00           H  
ATOM    396  HB2 ARG A  28      52.127  99.524 114.837  1.00  0.00           H  
ATOM    397  HB3 ARG A  28      51.011 100.901 114.923  1.00  0.00           H  
ATOM    398  HG2 ARG A  28      50.344 100.052 117.169  1.00  0.00           H  
ATOM    399  HG3 ARG A  28      51.619  98.783 117.035  1.00  0.00           H  
ATOM    400  HD2 ARG A  28      53.162 100.944 116.605  1.00  0.00           H  
ATOM    401  HD3 ARG A  28      51.803 101.825 117.310  1.00  0.00           H  
ATOM    402  HE  ARG A  28      52.183 101.148 119.397  1.00  0.00           H  
ATOM    403 HH11 ARG A  28      53.875  98.608 117.557  1.00  0.00           H  
ATOM    404 HH12 ARG A  28      55.140  98.567 118.717  1.00  0.00           H  
ATOM    405 HH21 ARG A  28      53.856 100.712 121.024  1.00  0.00           H  
ATOM    406 HH22 ARG A  28      54.863  99.352 120.605  1.00  0.00           H  
ATOM    407  N   VAL A  29      49.258  96.823 115.356  1.00  0.00           N  
ATOM    408  CA  VAL A  29      49.255  95.439 115.753  1.00  0.00           C  
ATOM    409  C   VAL A  29      47.925  94.860 115.429  1.00  0.00           C  
ATOM    410  O   VAL A  29      47.653  93.725 115.866  1.00  0.00           O  
ATOM    411  CB  VAL A  29      49.605  95.252 117.240  1.00  0.00           C  
ATOM    412  CG1 VAL A  29      51.032  95.577 117.526  1.00  0.00           C  
ATOM    413  CG2 VAL A  29      48.780  96.044 118.207  1.00  0.00           C  
ATOM    414  H   VAL A  29      48.504  97.425 115.655  1.00  0.00           H  
ATOM    415  HA  VAL A  29      49.965  94.852 115.170  1.00  0.00           H  
ATOM    416  HB  VAL A  29      49.493  94.199 117.502  1.00  0.00           H  
ATOM    417 HG11 VAL A  29      51.190  96.653 117.461  1.00  0.00           H  
ATOM    418 HG12 VAL A  29      51.256  95.251 118.541  1.00  0.00           H  
ATOM    419 HG13 VAL A  29      51.650  95.063 116.791  1.00  0.00           H  
ATOM    420 HG21 VAL A  29      49.130  95.961 119.236  1.00  0.00           H  
ATOM    421 HG22 VAL A  29      48.753  97.110 117.983  1.00  0.00           H  
ATOM    422 HG23 VAL A  29      47.776  95.625 118.135  1.00  0.00           H  
ATOM    423  N   TRP A  30      47.061  95.546 114.711  1.00  0.00           N  
ATOM    424  CA  TRP A  30      45.690  94.990 114.396  1.00  0.00           C  
ATOM    425  C   TRP A  30      45.869  93.669 113.566  1.00  0.00           C  
ATOM    426  O   TRP A  30      45.176  92.703 113.878  1.00  0.00           O  
ATOM    427  CB  TRP A  30      44.891  96.007 113.582  1.00  0.00           C  
ATOM    428  CG  TRP A  30      43.387  95.847 113.510  1.00  0.00           C  
ATOM    429  CD1 TRP A  30      42.640  95.423 112.406  1.00  0.00           C  
ATOM    430  CD2 TRP A  30      42.340  96.137 114.522  1.00  0.00           C  
ATOM    431  CE2 TRP A  30      41.044  95.989 113.944  1.00  0.00           C  
ATOM    432  CE3 TRP A  30      42.342  96.665 115.847  1.00  0.00           C  
ATOM    433  NE1 TRP A  30      41.268  95.430 112.719  1.00  0.00           N  
ATOM    434  CZ2 TRP A  30      39.837  96.202 114.629  1.00  0.00           C  
ATOM    435  CZ3 TRP A  30      41.133  96.879 116.558  1.00  0.00           C  
ATOM    436  CH2 TRP A  30      39.915  96.715 115.923  1.00  0.00           C  
ATOM    437  H   TRP A  30      47.370  96.478 114.470  1.00  0.00           H  
ATOM    438  HA  TRP A  30      45.113  94.785 115.298  1.00  0.00           H  
ATOM    439  HB2 TRP A  30      45.043  97.016 113.964  1.00  0.00           H  
ATOM    440  HB3 TRP A  30      45.304  95.981 112.574  1.00  0.00           H  
ATOM    441  HD1 TRP A  30      43.020  95.201 111.420  1.00  0.00           H  
ATOM    442  HE1 TRP A  30      40.586  94.964 112.139  1.00  0.00           H  
ATOM    443  HE3 TRP A  30      43.283  96.824 116.353  1.00  0.00           H  
ATOM    444  HZ2 TRP A  30      38.873  96.089 114.156  1.00  0.00           H  
ATOM    445  HZ3 TRP A  30      41.266  97.405 117.491  1.00  0.00           H  
ATOM    446  HH2 TRP A  30      39.008  96.895 116.482  1.00  0.00           H  
ATOM    447  N   GLN A  31      46.842  93.651 112.679  1.00  0.00           N  
ATOM    448  CA  GLN A  31      47.233  92.412 111.911  1.00  0.00           C  
ATOM    449  C   GLN A  31      47.711  91.252 112.715  1.00  0.00           C  
ATOM    450  O   GLN A  31      47.823  90.175 112.113  1.00  0.00           O  
ATOM    451  CB  GLN A  31      48.329  92.746 110.827  1.00  0.00           C  
ATOM    452  CG  GLN A  31      49.805  92.980 111.193  1.00  0.00           C  
ATOM    453  CD  GLN A  31      50.071  94.064 112.275  1.00  0.00           C  
ATOM    454  NE2 GLN A  31      51.298  94.198 112.702  1.00  0.00           N  
ATOM    455  OE1 GLN A  31      49.183  94.797 112.670  1.00  0.00           O  
ATOM    456  H   GLN A  31      47.507  94.400 112.810  1.00  0.00           H  
ATOM    457  HA  GLN A  31      46.374  92.064 111.336  1.00  0.00           H  
ATOM    458  HB2 GLN A  31      48.311  91.873 110.176  1.00  0.00           H  
ATOM    459  HB3 GLN A  31      47.999  93.599 110.235  1.00  0.00           H  
ATOM    460  HG2 GLN A  31      50.140  92.055 111.664  1.00  0.00           H  
ATOM    461  HG3 GLN A  31      50.381  93.152 110.284  1.00  0.00           H  
ATOM    462 HE21 GLN A  31      51.569  95.010 113.238  1.00  0.00           H  
ATOM    463 HE22 GLN A  31      52.093  93.775 112.243  1.00  0.00           H  
ATOM    464  N   LEU A  32      47.935  91.458 114.020  1.00  0.00           N  
ATOM    465  CA  LEU A  32      48.220  90.378 114.986  1.00  0.00           C  
ATOM    466  C   LEU A  32      46.941  89.961 115.716  1.00  0.00           C  
ATOM    467  O   LEU A  32      46.642  88.804 115.840  1.00  0.00           O  
ATOM    468  CB  LEU A  32      49.340  90.824 115.858  1.00  0.00           C  
ATOM    469  CG  LEU A  32      50.657  91.315 115.142  1.00  0.00           C  
ATOM    470  CD1 LEU A  32      51.691  91.894 116.094  1.00  0.00           C  
ATOM    471  CD2 LEU A  32      51.360  90.206 114.389  1.00  0.00           C  
ATOM    472  H   LEU A  32      47.947  92.409 114.362  1.00  0.00           H  
ATOM    473  HA  LEU A  32      48.671  89.472 114.580  1.00  0.00           H  
ATOM    474  HB2 LEU A  32      48.880  91.655 116.391  1.00  0.00           H  
ATOM    475  HB3 LEU A  32      49.608  90.169 116.687  1.00  0.00           H  
ATOM    476  HG  LEU A  32      50.439  92.079 114.396  1.00  0.00           H  
ATOM    477 HD11 LEU A  32      51.926  91.089 116.791  1.00  0.00           H  
ATOM    478 HD12 LEU A  32      52.591  92.189 115.555  1.00  0.00           H  
ATOM    479 HD13 LEU A  32      51.382  92.875 116.452  1.00  0.00           H  
ATOM    480 HD21 LEU A  32      51.619  89.448 115.128  1.00  0.00           H  
ATOM    481 HD22 LEU A  32      50.870  89.928 113.455  1.00  0.00           H  
ATOM    482 HD23 LEU A  32      52.318  90.558 114.007  1.00  0.00           H  
ATOM    483  N   TYR A  33      46.152  90.978 116.058  1.00  0.00           N  
ATOM    484  CA  TYR A  33      44.782  90.798 116.565  1.00  0.00           C  
ATOM    485  C   TYR A  33      43.809  90.078 115.557  1.00  0.00           C  
ATOM    486  O   TYR A  33      43.042  89.194 116.014  1.00  0.00           O  
ATOM    487  CB  TYR A  33      44.280  92.117 117.200  1.00  0.00           C  
ATOM    488  CG  TYR A  33      42.912  91.971 117.878  1.00  0.00           C  
ATOM    489  CD1 TYR A  33      41.919  92.883 117.517  1.00  0.00           C  
ATOM    490  CD2 TYR A  33      42.727  90.983 118.829  1.00  0.00           C  
ATOM    491  CE1 TYR A  33      40.595  92.728 118.029  1.00  0.00           C  
ATOM    492  CE2 TYR A  33      41.416  90.906 119.378  1.00  0.00           C  
ATOM    493  CZ  TYR A  33      40.340  91.699 119.008  1.00  0.00           C  
ATOM    494  OH  TYR A  33      39.100  91.386 119.440  1.00  0.00           O  
ATOM    495  H   TYR A  33      46.478  91.929 115.959  1.00  0.00           H  
ATOM    496  HA  TYR A  33      44.806  90.172 117.456  1.00  0.00           H  
ATOM    497  HB2 TYR A  33      44.968  92.485 117.962  1.00  0.00           H  
ATOM    498  HB3 TYR A  33      44.174  92.875 116.424  1.00  0.00           H  
ATOM    499  HD1 TYR A  33      42.113  93.651 116.784  1.00  0.00           H  
ATOM    500  HD2 TYR A  33      43.515  90.329 119.174  1.00  0.00           H  
ATOM    501  HE1 TYR A  33      39.848  93.446 117.725  1.00  0.00           H  
ATOM    502  HE2 TYR A  33      41.210  90.192 120.161  1.00  0.00           H  
ATOM    503  HH  TYR A  33      38.578  92.193 119.453  1.00  0.00           H  
ATOM    504  N   ILE A  34      43.902  90.194 114.234  1.00  0.00           N  
ATOM    505  CA  ILE A  34      43.265  89.335 113.253  1.00  0.00           C  
ATOM    506  C   ILE A  34      43.614  87.860 113.257  1.00  0.00           C  
ATOM    507  O   ILE A  34      42.818  87.064 112.726  1.00  0.00           O  
ATOM    508  CB  ILE A  34      43.693  89.921 111.905  1.00  0.00           C  
ATOM    509  CG1 ILE A  34      42.986  91.278 111.630  1.00  0.00           C  
ATOM    510  CG2 ILE A  34      43.643  89.051 110.711  1.00  0.00           C  
ATOM    511  CD1 ILE A  34      41.520  91.284 111.595  1.00  0.00           C  
ATOM    512  H   ILE A  34      44.595  90.873 113.954  1.00  0.00           H  
ATOM    513  HA  ILE A  34      42.186  89.315 113.406  1.00  0.00           H  
ATOM    514  HB  ILE A  34      44.760  90.131 111.978  1.00  0.00           H  
ATOM    515 HG12 ILE A  34      43.125  92.099 112.333  1.00  0.00           H  
ATOM    516 HG13 ILE A  34      43.526  91.650 110.760  1.00  0.00           H  
ATOM    517 HG21 ILE A  34      42.614  88.821 110.431  1.00  0.00           H  
ATOM    518 HG22 ILE A  34      44.001  89.722 109.931  1.00  0.00           H  
ATOM    519 HG23 ILE A  34      44.279  88.168 110.657  1.00  0.00           H  
ATOM    520 HD11 ILE A  34      41.106  92.202 111.178  1.00  0.00           H  
ATOM    521 HD12 ILE A  34      41.193  90.498 110.914  1.00  0.00           H  
ATOM    522 HD13 ILE A  34      41.177  90.996 112.589  1.00  0.00           H  
ATOM    523  N   GLY A  35      44.813  87.498 113.801  1.00  0.00           N  
ATOM    524  CA  GLY A  35      45.528  86.297 113.486  1.00  0.00           C  
ATOM    525  C   GLY A  35      45.980  86.235 112.035  1.00  0.00           C  
ATOM    526  O   GLY A  35      46.558  87.162 111.454  1.00  0.00           O  
ATOM    527  H   GLY A  35      45.297  88.263 114.250  1.00  0.00           H  
ATOM    528  HA2 GLY A  35      46.347  86.087 114.173  1.00  0.00           H  
ATOM    529  HA3 GLY A  35      44.848  85.452 113.601  1.00  0.00           H  
ATOM    530  N   ASP A  36      45.746  85.059 111.410  1.00  0.00           N  
ATOM    531  CA  ASP A  36      45.990  84.824 109.971  1.00  0.00           C  
ATOM    532  C   ASP A  36      44.860  85.502 109.093  1.00  0.00           C  
ATOM    533  O   ASP A  36      43.639  85.140 109.254  1.00  0.00           O  
ATOM    534  CB  ASP A  36      46.219  83.321 109.626  1.00  0.00           C  
ATOM    535  CG  ASP A  36      46.261  82.945 108.120  1.00  0.00           C  
ATOM    536  OD1 ASP A  36      46.124  83.772 107.223  1.00  0.00           O  
ATOM    537  OD2 ASP A  36      46.243  81.701 107.899  1.00  0.00           O1-
ATOM    538  H   ASP A  36      45.305  84.332 111.956  1.00  0.00           H  
ATOM    539  HA  ASP A  36      46.991  85.189 109.745  1.00  0.00           H  
ATOM    540  HB2 ASP A  36      47.189  82.988 109.993  1.00  0.00           H  
ATOM    541  HB3 ASP A  36      45.420  82.722 110.064  1.00  0.00           H  
ATOM    542  N   THR A  37      45.261  86.499 108.291  1.00  0.00           N  
ATOM    543  CA  THR A  37      44.429  87.315 107.401  1.00  0.00           C  
ATOM    544  C   THR A  37      43.536  86.385 106.610  1.00  0.00           C  
ATOM    545  O   THR A  37      42.325  86.537 106.554  1.00  0.00           O  
ATOM    546  CB  THR A  37      45.234  88.224 106.537  1.00  0.00           C  
ATOM    547  CG2 THR A  37      44.595  88.750 105.218  1.00  0.00           C  
ATOM    548  OG1 THR A  37      45.810  89.247 107.214  1.00  0.00           O  
ATOM    549  H   THR A  37      46.257  86.661 108.314  1.00  0.00           H  
ATOM    550  HA  THR A  37      43.854  87.966 108.060  1.00  0.00           H  
ATOM    551  HB  THR A  37      45.964  87.533 106.117  1.00  0.00           H  
ATOM    552  HG1 THR A  37      46.159  88.949 108.057  1.00  0.00           H  
ATOM    553 HG21 THR A  37      45.273  89.535 104.885  1.00  0.00           H  
ATOM    554 HG22 THR A  37      44.292  87.949 104.543  1.00  0.00           H  
ATOM    555 HG23 THR A  37      43.634  89.227 105.407  1.00  0.00           H  
ATOM    556  N   ARG A  38      44.160  85.395 105.995  1.00  0.00           N  
ATOM    557  CA  ARG A  38      43.443  84.490 105.088  1.00  0.00           C  
ATOM    558  C   ARG A  38      42.424  83.638 105.753  1.00  0.00           C  
ATOM    559  O   ARG A  38      41.265  83.587 105.346  1.00  0.00           O  
ATOM    560  CB  ARG A  38      44.468  83.748 104.258  1.00  0.00           C  
ATOM    561  CG  ARG A  38      45.620  84.485 103.500  1.00  0.00           C  
ATOM    562  CD  ARG A  38      45.291  85.517 102.403  1.00  0.00           C  
ATOM    563  NE  ARG A  38      45.027  84.780 101.127  1.00  0.00           N  
ATOM    564  CZ  ARG A  38      45.802  84.417 100.148  1.00  0.00           C  
ATOM    565  NH1 ARG A  38      47.148  84.415 100.107  1.00  0.00           N1+
ATOM    566  NH2 ARG A  38      45.168  83.911  99.115  1.00  0.00           N  
ATOM    567  H   ARG A  38      45.032  85.047 106.367  1.00  0.00           H  
ATOM    568  HA  ARG A  38      42.872  85.187 104.475  1.00  0.00           H  
ATOM    569  HB2 ARG A  38      44.906  83.061 104.982  1.00  0.00           H  
ATOM    570  HB3 ARG A  38      43.948  83.172 103.492  1.00  0.00           H  
ATOM    571  HG2 ARG A  38      46.156  85.031 104.277  1.00  0.00           H  
ATOM    572  HG3 ARG A  38      46.404  83.847 103.093  1.00  0.00           H  
ATOM    573  HD2 ARG A  38      44.392  86.104 102.593  1.00  0.00           H  
ATOM    574  HD3 ARG A  38      46.093  86.234 102.227  1.00  0.00           H  
ATOM    575  HE  ARG A  38      44.035  84.628 101.018  1.00  0.00           H  
ATOM    576 HH11 ARG A  38      47.652  84.788 100.899  1.00  0.00           H  
ATOM    577 HH12 ARG A  38      47.652  84.161  99.270  1.00  0.00           H  
ATOM    578 HH21 ARG A  38      44.263  84.346  99.014  1.00  0.00           H  
ATOM    579 HH22 ARG A  38      45.700  83.748  98.272  1.00  0.00           H  
ATOM    580  N   SER A  39      42.849  82.874 106.789  1.00  0.00           N  
ATOM    581  CA  SER A  39      41.957  82.180 107.740  1.00  0.00           C  
ATOM    582  C   SER A  39      40.853  83.078 108.301  1.00  0.00           C  
ATOM    583  O   SER A  39      39.697  82.647 108.538  1.00  0.00           O  
ATOM    584  CB  SER A  39      42.891  81.748 108.954  1.00  0.00           C  
ATOM    585  OG  SER A  39      42.017  80.852 109.629  1.00  0.00           O  
ATOM    586  H   SER A  39      43.848  82.908 106.932  1.00  0.00           H  
ATOM    587  HA  SER A  39      41.408  81.394 107.223  1.00  0.00           H  
ATOM    588  HB2 SER A  39      43.742  81.204 108.544  1.00  0.00           H  
ATOM    589  HB3 SER A  39      43.195  82.575 109.596  1.00  0.00           H  
ATOM    590  HG  SER A  39      42.523  80.196 110.114  1.00  0.00           H  
ATOM    591  N   ARG A  40      41.060  84.339 108.676  1.00  0.00           N  
ATOM    592  CA  ARG A  40      40.008  85.283 109.210  1.00  0.00           C  
ATOM    593  C   ARG A  40      39.050  85.555 108.061  1.00  0.00           C  
ATOM    594  O   ARG A  40      37.878  85.535 108.276  1.00  0.00           O  
ATOM    595  CB  ARG A  40      40.647  86.628 109.608  1.00  0.00           C  
ATOM    596  CG  ARG A  40      39.816  87.458 110.566  1.00  0.00           C  
ATOM    597  CD  ARG A  40      39.018  88.594 109.889  1.00  0.00           C  
ATOM    598  NE  ARG A  40      38.436  89.488 110.887  1.00  0.00           N  
ATOM    599  CZ  ARG A  40      37.986  90.704 110.624  1.00  0.00           C  
ATOM    600  NH1 ARG A  40      37.943  91.261 109.445  1.00  0.00           N1+
ATOM    601  NH2 ARG A  40      37.551  91.481 111.595  1.00  0.00           N  
ATOM    602  H   ARG A  40      41.982  84.752 108.664  1.00  0.00           H  
ATOM    603  HA  ARG A  40      39.440  84.767 109.984  1.00  0.00           H  
ATOM    604  HB2 ARG A  40      41.581  86.387 110.115  1.00  0.00           H  
ATOM    605  HB3 ARG A  40      41.033  87.204 108.767  1.00  0.00           H  
ATOM    606  HG2 ARG A  40      39.104  86.791 111.053  1.00  0.00           H  
ATOM    607  HG3 ARG A  40      40.450  87.922 111.321  1.00  0.00           H  
ATOM    608  HD2 ARG A  40      39.634  89.138 109.173  1.00  0.00           H  
ATOM    609  HD3 ARG A  40      38.258  88.175 109.230  1.00  0.00           H  
ATOM    610  HE  ARG A  40      38.226  89.096 111.795  1.00  0.00           H  
ATOM    611 HH11 ARG A  40      38.231  90.656 108.689  1.00  0.00           H  
ATOM    612 HH12 ARG A  40      37.572  92.199 109.396  1.00  0.00           H  
ATOM    613 HH21 ARG A  40      37.672  91.140 112.538  1.00  0.00           H  
ATOM    614 HH22 ARG A  40      37.237  92.396 111.307  1.00  0.00           H  
ATOM    615  N   THR A  41      39.576  85.635 106.823  1.00  0.00           N  
ATOM    616  CA  THR A  41      38.770  85.899 105.567  1.00  0.00           C  
ATOM    617  C   THR A  41      37.895  84.630 105.268  1.00  0.00           C  
ATOM    618  O   THR A  41      36.669  84.710 105.178  1.00  0.00           O  
ATOM    619  CB  THR A  41      39.638  86.248 104.350  1.00  0.00           C  
ATOM    620  CG2 THR A  41      38.962  86.566 102.996  1.00  0.00           C  
ATOM    621  OG1 THR A  41      40.437  87.355 104.626  1.00  0.00           O  
ATOM    622  H   THR A  41      40.565  85.840 106.819  1.00  0.00           H  
ATOM    623  HA  THR A  41      38.098  86.678 105.928  1.00  0.00           H  
ATOM    624  HB  THR A  41      40.401  85.479 104.224  1.00  0.00           H  
ATOM    625  HG1 THR A  41      41.074  87.127 105.307  1.00  0.00           H  
ATOM    626 HG21 THR A  41      38.109  87.176 103.297  1.00  0.00           H  
ATOM    627 HG22 THR A  41      39.674  86.936 102.257  1.00  0.00           H  
ATOM    628 HG23 THR A  41      38.610  85.669 102.488  1.00  0.00           H  
ATOM    629  N   ALA A  42      38.527  83.439 105.275  1.00  0.00           N  
ATOM    630  CA  ALA A  42      37.873  82.139 104.968  1.00  0.00           C  
ATOM    631  C   ALA A  42      36.610  81.849 105.868  1.00  0.00           C  
ATOM    632  O   ALA A  42      35.764  81.065 105.427  1.00  0.00           O  
ATOM    633  CB  ALA A  42      38.949  81.041 105.280  1.00  0.00           C  
ATOM    634  H   ALA A  42      39.512  83.435 105.497  1.00  0.00           H  
ATOM    635  HA  ALA A  42      37.534  82.111 103.932  1.00  0.00           H  
ATOM    636  HB1 ALA A  42      39.880  81.250 104.753  1.00  0.00           H  
ATOM    637  HB2 ALA A  42      39.098  80.976 106.357  1.00  0.00           H  
ATOM    638  HB3 ALA A  42      38.560  80.063 104.997  1.00  0.00           H  
ATOM    639  N   GLU A  43      36.574  82.306 107.055  1.00  0.00           N  
ATOM    640  CA  GLU A  43      35.439  82.205 107.935  1.00  0.00           C  
ATOM    641  C   GLU A  43      34.186  82.825 107.413  1.00  0.00           C  
ATOM    642  O   GLU A  43      33.090  82.407 107.853  1.00  0.00           O  
ATOM    643  CB  GLU A  43      36.008  82.847 109.204  1.00  0.00           C  
ATOM    644  CG  GLU A  43      35.268  82.536 110.545  1.00  0.00           C  
ATOM    645  CD  GLU A  43      35.502  81.086 110.963  1.00  0.00           C  
ATOM    646  OE1 GLU A  43      36.629  80.720 111.344  1.00  0.00           O  
ATOM    647  OE2 GLU A  43      34.508  80.258 111.009  1.00  0.00           O1-
ATOM    648  H   GLU A  43      37.307  82.909 107.398  1.00  0.00           H  
ATOM    649  HA  GLU A  43      35.280  81.147 108.144  1.00  0.00           H  
ATOM    650  HB2 GLU A  43      37.037  82.499 109.293  1.00  0.00           H  
ATOM    651  HB3 GLU A  43      36.090  83.922 109.048  1.00  0.00           H  
ATOM    652  HG2 GLU A  43      35.475  83.335 111.257  1.00  0.00           H  
ATOM    653  HG3 GLU A  43      34.191  82.627 110.402  1.00  0.00           H  
ATOM    654  N   TYR A  44      34.271  83.800 106.510  1.00  0.00           N  
ATOM    655  CA  TYR A  44      33.037  84.466 106.013  1.00  0.00           C  
ATOM    656  C   TYR A  44      33.104  84.927 104.529  1.00  0.00           C  
ATOM    657  O   TYR A  44      32.156  85.381 103.926  1.00  0.00           O  
ATOM    658  CB  TYR A  44      32.852  85.651 106.931  1.00  0.00           C  
ATOM    659  CG  TYR A  44      33.987  86.651 106.987  1.00  0.00           C  
ATOM    660  CD1 TYR A  44      34.652  86.796 108.226  1.00  0.00           C  
ATOM    661  CD2 TYR A  44      34.400  87.401 105.875  1.00  0.00           C  
ATOM    662  CE1 TYR A  44      35.650  87.825 108.321  1.00  0.00           C  
ATOM    663  CE2 TYR A  44      35.502  88.260 105.881  1.00  0.00           C  
ATOM    664  CZ  TYR A  44      36.064  88.572 107.215  1.00  0.00           C  
ATOM    665  OH  TYR A  44      37.070  89.458 107.307  1.00  0.00           O  
ATOM    666  H   TYR A  44      35.151  84.119 106.132  1.00  0.00           H  
ATOM    667  HA  TYR A  44      32.153  83.830 106.065  1.00  0.00           H  
ATOM    668  HB2 TYR A  44      31.907  86.147 106.708  1.00  0.00           H  
ATOM    669  HB3 TYR A  44      32.661  85.294 107.943  1.00  0.00           H  
ATOM    670  HD1 TYR A  44      34.498  86.227 109.130  1.00  0.00           H  
ATOM    671  HD2 TYR A  44      33.909  87.306 104.918  1.00  0.00           H  
ATOM    672  HE1 TYR A  44      36.108  87.979 109.287  1.00  0.00           H  
ATOM    673  HE2 TYR A  44      35.839  88.700 104.954  1.00  0.00           H  
ATOM    674  HH  TYR A  44      37.475  89.539 106.440  1.00  0.00           H  
ATOM    675  N   LYS A  45      34.296  84.681 103.914  1.00  0.00           N  
ATOM    676  CA  LYS A  45      34.519  84.813 102.448  1.00  0.00           C  
ATOM    677  C   LYS A  45      33.378  84.361 101.505  1.00  0.00           C  
ATOM    678  O   LYS A  45      32.760  85.214 100.893  1.00  0.00           O  
ATOM    679  CB  LYS A  45      35.792  84.019 102.102  1.00  0.00           C  
ATOM    680  CG  LYS A  45      36.249  84.048 100.643  1.00  0.00           C  
ATOM    681  CD  LYS A  45      37.632  83.349 100.344  1.00  0.00           C  
ATOM    682  CE  LYS A  45      37.888  83.677  98.845  1.00  0.00           C  
ATOM    683  NZ  LYS A  45      39.195  83.137  98.422  1.00  0.00           N1+
ATOM    684  H   LYS A  45      35.024  84.345 104.527  1.00  0.00           H  
ATOM    685  HA  LYS A  45      34.633  85.873 102.223  1.00  0.00           H  
ATOM    686  HB2 LYS A  45      36.584  84.387 102.754  1.00  0.00           H  
ATOM    687  HB3 LYS A  45      35.620  82.973 102.362  1.00  0.00           H  
ATOM    688  HG2 LYS A  45      35.462  83.736  99.957  1.00  0.00           H  
ATOM    689  HG3 LYS A  45      36.329  85.116 100.436  1.00  0.00           H  
ATOM    690  HD2 LYS A  45      38.430  83.797 100.938  1.00  0.00           H  
ATOM    691  HD3 LYS A  45      37.611  82.287 100.590  1.00  0.00           H  
ATOM    692  HE2 LYS A  45      37.068  83.290  98.240  1.00  0.00           H  
ATOM    693  HE3 LYS A  45      37.945  84.756  98.700  1.00  0.00           H  
ATOM    694  HZ1 LYS A  45      39.228  83.107  97.413  1.00  0.00           H  
ATOM    695  HZ2 LYS A  45      39.957  83.573  98.922  1.00  0.00           H  
ATOM    696  HZ3 LYS A  45      39.242  82.177  98.730  1.00  0.00           H  
ATOM    697  N   ALA A  46      33.157  83.059 101.315  1.00  0.00           N  
ATOM    698  CA  ALA A  46      32.123  82.631 100.381  1.00  0.00           C  
ATOM    699  C   ALA A  46      30.686  83.224 100.682  1.00  0.00           C  
ATOM    700  O   ALA A  46      29.944  83.588  99.771  1.00  0.00           O  
ATOM    701  CB  ALA A  46      32.078  81.148 100.564  1.00  0.00           C  
ATOM    702  H   ALA A  46      33.735  82.389 101.801  1.00  0.00           H  
ATOM    703  HA  ALA A  46      32.340  82.917  99.353  1.00  0.00           H  
ATOM    704  HB1 ALA A  46      31.491  80.630  99.807  1.00  0.00           H  
ATOM    705  HB2 ALA A  46      33.084  80.730 100.525  1.00  0.00           H  
ATOM    706  HB3 ALA A  46      31.747  80.988 101.590  1.00  0.00           H  
ATOM    707  N   TRP A  47      30.286  83.305 101.968  1.00  0.00           N  
ATOM    708  CA  TRP A  47      28.998  83.910 102.260  1.00  0.00           C  
ATOM    709  C   TRP A  47      28.877  85.344 101.803  1.00  0.00           C  
ATOM    710  O   TRP A  47      27.960  85.577 101.028  1.00  0.00           O  
ATOM    711  CB  TRP A  47      28.537  83.765 103.729  1.00  0.00           C  
ATOM    712  CG  TRP A  47      27.355  84.573 104.187  1.00  0.00           C  
ATOM    713  CD1 TRP A  47      26.047  84.288 103.944  1.00  0.00           C  
ATOM    714  CD2 TRP A  47      27.373  85.846 104.906  1.00  0.00           C  
ATOM    715  CE2 TRP A  47      25.961  86.219 105.131  1.00  0.00           C  
ATOM    716  CE3 TRP A  47      28.317  86.739 105.365  1.00  0.00           C  
ATOM    717  NE1 TRP A  47      25.202  85.196 104.501  1.00  0.00           N  
ATOM    718  CZ2 TRP A  47      25.578  87.451 105.696  1.00  0.00           C  
ATOM    719  CZ3 TRP A  47      27.906  87.936 105.988  1.00  0.00           C  
ATOM    720  CH2 TRP A  47      26.593  88.308 106.167  1.00  0.00           C  
ATOM    721  H   TRP A  47      30.781  82.874 102.737  1.00  0.00           H  
ATOM    722  HA  TRP A  47      28.265  83.450 101.596  1.00  0.00           H  
ATOM    723  HB2 TRP A  47      28.353  82.742 104.055  1.00  0.00           H  
ATOM    724  HB3 TRP A  47      29.394  84.035 104.347  1.00  0.00           H  
ATOM    725  HD1 TRP A  47      25.671  83.393 103.471  1.00  0.00           H  
ATOM    726  HE1 TRP A  47      24.194  85.120 104.495  1.00  0.00           H  
ATOM    727  HE3 TRP A  47      29.379  86.637 105.201  1.00  0.00           H  
ATOM    728  HZ2 TRP A  47      24.529  87.689 105.785  1.00  0.00           H  
ATOM    729  HZ3 TRP A  47      28.703  88.623 106.237  1.00  0.00           H  
ATOM    730  HH2 TRP A  47      26.373  89.244 106.659  1.00  0.00           H  
ATOM    731  N   LEU A  48      29.827  86.212 102.179  1.00  0.00           N  
ATOM    732  CA  LEU A  48      29.642  87.568 101.723  1.00  0.00           C  
ATOM    733  C   LEU A  48      29.752  87.662 100.169  1.00  0.00           C  
ATOM    734  O   LEU A  48      28.861  88.362  99.603  1.00  0.00           O  
ATOM    735  CB  LEU A  48      30.761  88.338 102.431  1.00  0.00           C  
ATOM    736  CG  LEU A  48      30.927  89.750 102.028  1.00  0.00           C  
ATOM    737  CD1 LEU A  48      29.667  90.543 101.947  1.00  0.00           C  
ATOM    738  CD2 LEU A  48      31.867  90.519 102.927  1.00  0.00           C  
ATOM    739  H   LEU A  48      30.627  85.918 102.720  1.00  0.00           H  
ATOM    740  HA  LEU A  48      28.630  87.886 101.977  1.00  0.00           H  
ATOM    741  HB2 LEU A  48      30.546  88.285 103.499  1.00  0.00           H  
ATOM    742  HB3 LEU A  48      31.690  87.815 102.208  1.00  0.00           H  
ATOM    743  HG  LEU A  48      31.318  89.687 101.012  1.00  0.00           H  
ATOM    744 HD11 LEU A  48      29.853  91.612 101.851  1.00  0.00           H  
ATOM    745 HD12 LEU A  48      28.950  90.318 101.156  1.00  0.00           H  
ATOM    746 HD13 LEU A  48      29.077  90.326 102.837  1.00  0.00           H  
ATOM    747 HD21 LEU A  48      31.419  90.642 103.914  1.00  0.00           H  
ATOM    748 HD22 LEU A  48      32.753  89.913 103.120  1.00  0.00           H  
ATOM    749 HD23 LEU A  48      32.168  91.405 102.368  1.00  0.00           H  
ATOM    750  N   LEU A  49      30.678  87.023  99.445  1.00  0.00           N  
ATOM    751  CA  LEU A  49      30.637  86.873  97.951  1.00  0.00           C  
ATOM    752  C   LEU A  49      29.346  86.406  97.304  1.00  0.00           C  
ATOM    753  O   LEU A  49      28.829  86.961  96.296  1.00  0.00           O  
ATOM    754  CB  LEU A  49      31.910  86.130  97.470  1.00  0.00           C  
ATOM    755  CG  LEU A  49      33.254  86.564  98.082  1.00  0.00           C  
ATOM    756  CD1 LEU A  49      34.483  85.707  97.653  1.00  0.00           C  
ATOM    757  CD2 LEU A  49      33.586  87.939  97.493  1.00  0.00           C  
ATOM    758  H   LEU A  49      31.269  86.333  99.885  1.00  0.00           H  
ATOM    759  HA  LEU A  49      30.721  87.930  97.697  1.00  0.00           H  
ATOM    760  HB2 LEU A  49      31.846  85.083  97.766  1.00  0.00           H  
ATOM    761  HB3 LEU A  49      32.034  86.120  96.387  1.00  0.00           H  
ATOM    762  HG  LEU A  49      33.259  86.662  99.168  1.00  0.00           H  
ATOM    763 HD11 LEU A  49      35.418  86.108  98.046  1.00  0.00           H  
ATOM    764 HD12 LEU A  49      34.294  84.748  98.134  1.00  0.00           H  
ATOM    765 HD13 LEU A  49      34.412  85.612  96.569  1.00  0.00           H  
ATOM    766 HD21 LEU A  49      32.942  88.700  97.935  1.00  0.00           H  
ATOM    767 HD22 LEU A  49      34.608  88.178  97.786  1.00  0.00           H  
ATOM    768 HD23 LEU A  49      33.411  87.877  96.419  1.00  0.00           H  
ATOM    769  N   GLY A  50      28.613  85.444  97.877  1.00  0.00           N  
ATOM    770  CA  GLY A  50      27.296  85.038  97.543  1.00  0.00           C  
ATOM    771  C   GLY A  50      26.193  86.040  97.808  1.00  0.00           C  
ATOM    772  O   GLY A  50      25.418  86.330  96.985  1.00  0.00           O  
ATOM    773  H   GLY A  50      29.017  85.087  98.731  1.00  0.00           H  
ATOM    774  HA2 GLY A  50      27.449  84.801  96.490  1.00  0.00           H  
ATOM    775  HA3 GLY A  50      27.082  84.098  98.052  1.00  0.00           H  
ATOM    776  N   LEU A  51      26.168  86.652  98.974  1.00  0.00           N  
ATOM    777  CA  LEU A  51      25.208  87.709  99.316  1.00  0.00           C  
ATOM    778  C   LEU A  51      25.220  89.010  98.453  1.00  0.00           C  
ATOM    779  O   LEU A  51      24.235  89.627  98.236  1.00  0.00           O  
ATOM    780  CB  LEU A  51      25.472  88.060 100.783  1.00  0.00           C  
ATOM    781  CG  LEU A  51      24.541  89.083 101.378  1.00  0.00           C  
ATOM    782  CD1 LEU A  51      23.128  88.575 101.411  1.00  0.00           C  
ATOM    783  CD2 LEU A  51      24.978  89.511 102.831  1.00  0.00           C  
ATOM    784  H   LEU A  51      26.889  86.408  99.637  1.00  0.00           H  
ATOM    785  HA  LEU A  51      24.232  87.234  99.216  1.00  0.00           H  
ATOM    786  HB2 LEU A  51      25.526  87.152 101.383  1.00  0.00           H  
ATOM    787  HB3 LEU A  51      26.480  88.470 100.842  1.00  0.00           H  
ATOM    788  HG  LEU A  51      24.411  89.980 100.773  1.00  0.00           H  
ATOM    789 HD11 LEU A  51      23.080  87.664 102.008  1.00  0.00           H  
ATOM    790 HD12 LEU A  51      22.480  89.265 101.952  1.00  0.00           H  
ATOM    791 HD13 LEU A  51      22.784  88.440 100.386  1.00  0.00           H  
ATOM    792 HD21 LEU A  51      25.907  90.081 102.812  1.00  0.00           H  
ATOM    793 HD22 LEU A  51      24.188  90.020 103.382  1.00  0.00           H  
ATOM    794 HD23 LEU A  51      25.221  88.644 103.446  1.00  0.00           H  
ATOM    795  N   LEU A  52      26.429  89.424  97.963  1.00  0.00           N  
ATOM    796  CA  LEU A  52      26.596  90.534  96.989  1.00  0.00           C  
ATOM    797  C   LEU A  52      26.071  90.061  95.640  1.00  0.00           C  
ATOM    798  O   LEU A  52      25.332  90.828  94.946  1.00  0.00           O  
ATOM    799  CB  LEU A  52      28.059  91.054  96.998  1.00  0.00           C  
ATOM    800  CG  LEU A  52      28.415  91.635  98.298  1.00  0.00           C  
ATOM    801  CD1 LEU A  52      29.927  91.812  98.503  1.00  0.00           C  
ATOM    802  CD2 LEU A  52      27.795  93.012  98.465  1.00  0.00           C  
ATOM    803  H   LEU A  52      27.251  88.914  98.250  1.00  0.00           H  
ATOM    804  HA  LEU A  52      25.975  91.335  97.391  1.00  0.00           H  
ATOM    805  HB2 LEU A  52      28.638  90.151  96.806  1.00  0.00           H  
ATOM    806  HB3 LEU A  52      28.169  91.717  96.140  1.00  0.00           H  
ATOM    807  HG  LEU A  52      28.074  91.006  99.120  1.00  0.00           H  
ATOM    808 HD11 LEU A  52      30.210  92.408  97.636  1.00  0.00           H  
ATOM    809 HD12 LEU A  52      30.210  92.381  99.389  1.00  0.00           H  
ATOM    810 HD13 LEU A  52      30.432  90.856  98.641  1.00  0.00           H  
ATOM    811 HD21 LEU A  52      28.061  93.433  99.434  1.00  0.00           H  
ATOM    812 HD22 LEU A  52      28.050  93.644  97.615  1.00  0.00           H  
ATOM    813 HD23 LEU A  52      26.711  93.007  98.571  1.00  0.00           H  
ATOM    814  N   ARG A  53      26.325  88.786  95.330  1.00  0.00           N  
ATOM    815  CA  ARG A  53      25.913  88.157  93.984  1.00  0.00           C  
ATOM    816  C   ARG A  53      24.428  87.906  93.991  1.00  0.00           C  
ATOM    817  O   ARG A  53      23.710  88.107  93.003  1.00  0.00           O  
ATOM    818  CB  ARG A  53      26.837  86.953  93.755  1.00  0.00           C  
ATOM    819  CG  ARG A  53      28.231  87.354  93.186  1.00  0.00           C  
ATOM    820  CD  ARG A  53      29.094  86.110  93.075  1.00  0.00           C  
ATOM    821  NE  ARG A  53      30.513  86.660  92.659  1.00  0.00           N  
ATOM    822  CZ  ARG A  53      31.626  86.047  92.668  1.00  0.00           C  
ATOM    823  NH1 ARG A  53      31.738  84.875  93.191  1.00  0.00           N1+
ATOM    824  NH2 ARG A  53      32.653  86.509  92.007  1.00  0.00           N  
ATOM    825  H   ARG A  53      27.101  88.354  95.810  1.00  0.00           H  
ATOM    826  HA  ARG A  53      26.098  88.886  93.194  1.00  0.00           H  
ATOM    827  HB2 ARG A  53      26.962  86.328  94.640  1.00  0.00           H  
ATOM    828  HB3 ARG A  53      26.463  86.269  92.993  1.00  0.00           H  
ATOM    829  HG2 ARG A  53      28.125  87.845  92.218  1.00  0.00           H  
ATOM    830  HG3 ARG A  53      28.798  88.108  93.734  1.00  0.00           H  
ATOM    831  HD2 ARG A  53      29.142  85.551  94.009  1.00  0.00           H  
ATOM    832  HD3 ARG A  53      28.872  85.395  92.282  1.00  0.00           H  
ATOM    833  HE  ARG A  53      30.569  87.610  92.321  1.00  0.00           H  
ATOM    834 HH11 ARG A  53      30.928  84.532  93.688  1.00  0.00           H  
ATOM    835 HH12 ARG A  53      32.606  84.364  93.263  1.00  0.00           H  
ATOM    836 HH21 ARG A  53      32.659  87.519  92.000  1.00  0.00           H  
ATOM    837 HH22 ARG A  53      33.547  86.043  92.062  1.00  0.00           H  
ATOM    838  N   GLN A  54      23.843  87.577  95.158  1.00  0.00           N  
ATOM    839  CA  GLN A  54      22.399  87.317  95.427  1.00  0.00           C  
ATOM    840  C   GLN A  54      21.533  88.607  95.127  1.00  0.00           C  
ATOM    841  O   GLN A  54      20.333  88.521  95.029  1.00  0.00           O  
ATOM    842  CB  GLN A  54      22.216  86.860  96.857  1.00  0.00           C  
ATOM    843  CG  GLN A  54      20.764  86.602  97.270  1.00  0.00           C  
ATOM    844  CD  GLN A  54      20.722  85.849  98.593  1.00  0.00           C  
ATOM    845  NE2 GLN A  54      20.308  84.631  98.659  1.00  0.00           N  
ATOM    846  OE1 GLN A  54      20.960  86.447  99.652  1.00  0.00           O  
ATOM    847  H   GLN A  54      24.545  87.372  95.855  1.00  0.00           H  
ATOM    848  HA  GLN A  54      22.033  86.509  94.795  1.00  0.00           H  
ATOM    849  HB2 GLN A  54      22.716  85.895  96.933  1.00  0.00           H  
ATOM    850  HB3 GLN A  54      22.568  87.610  97.567  1.00  0.00           H  
ATOM    851  HG2 GLN A  54      20.285  87.565  97.450  1.00  0.00           H  
ATOM    852  HG3 GLN A  54      20.144  86.168  96.486  1.00  0.00           H  
ATOM    853 HE21 GLN A  54      20.337  84.136  99.538  1.00  0.00           H  
ATOM    854 HE22 GLN A  54      20.148  84.196  97.761  1.00  0.00           H  
ATOM    855  N   HIP A  55      22.122  89.868  95.058  1.00  0.00           N  
ATOM    856  CA  HIP A  55      21.471  91.122  94.699  1.00  0.00           C  
ATOM    857  C   HIP A  55      22.029  91.840  93.497  1.00  0.00           C  
ATOM    858  O   HIP A  55      21.473  92.927  93.128  1.00  0.00           O  
ATOM    859  CB  HIP A  55      21.296  92.007  95.898  1.00  0.00           C  
ATOM    860  CG  HIP A  55      20.532  91.380  97.076  1.00  0.00           C  
ATOM    861  CD2 HIP A  55      20.894  90.311  97.893  1.00  0.00           C  
ATOM    862  ND1 HIP A  55      19.284  91.815  97.507  1.00  0.00           N1+
ATOM    863  CE1 HIP A  55      18.896  90.954  98.468  1.00  0.00           C  
ATOM    864  NE2 HIP A  55      19.927  90.144  98.791  1.00  0.00           N  
ATOM    865  H   HIP A  55      23.048  89.892  95.463  1.00  0.00           H  
ATOM    866  HA  HIP A  55      20.452  90.955  94.350  1.00  0.00           H  
ATOM    867  HB2 HIP A  55      22.312  92.330  96.125  1.00  0.00           H  
ATOM    868  HB3 HIP A  55      20.833  92.911  95.500  1.00  0.00           H  
ATOM    869  HD1 HIP A  55      18.722  92.539  97.081  1.00  0.00           H  
ATOM    870  HD2 HIP A  55      21.894  89.905  97.945  1.00  0.00           H  
ATOM    871  HE1 HIP A  55      17.987  90.969  99.051  1.00  0.00           H  
ATOM    872  HE2 HIP A  55      19.841  89.488  99.555  1.00  0.00           H  
ATOM    873  N   GLY A  56      23.063  91.335  92.810  1.00  0.00           N  
ATOM    874  CA  GLY A  56      23.781  92.041  91.766  1.00  0.00           C  
ATOM    875  C   GLY A  56      24.535  93.280  92.224  1.00  0.00           C  
ATOM    876  O   GLY A  56      24.521  94.239  91.474  1.00  0.00           O  
ATOM    877  H   GLY A  56      23.447  90.457  93.128  1.00  0.00           H  
ATOM    878  HA2 GLY A  56      24.546  91.342  91.426  1.00  0.00           H  
ATOM    879  HA3 GLY A  56      23.175  92.314  90.902  1.00  0.00           H  
ATOM    880  N   CYS A  57      25.168  93.310  93.417  1.00  0.00           N  
ATOM    881  CA  CYS A  57      25.995  94.496  93.871  1.00  0.00           C  
ATOM    882  C   CYS A  57      27.358  94.431  93.322  1.00  0.00           C  
ATOM    883  O   CYS A  57      27.921  93.372  93.374  1.00  0.00           O  
ATOM    884  CB  CYS A  57      26.006  94.533  95.436  1.00  0.00           C  
ATOM    885  SG  CYS A  57      24.298  94.449  95.953  1.00  0.00           S  
ATOM    886  H   CYS A  57      25.232  92.466  93.968  1.00  0.00           H  
ATOM    887  HA  CYS A  57      25.499  95.385  93.482  1.00  0.00           H  
ATOM    888  HB2 CYS A  57      26.633  93.711  95.785  1.00  0.00           H  
ATOM    889  HB3 CYS A  57      26.524  95.400  95.849  1.00  0.00           H  
ATOM    890  HG  CYS A  57      23.989  95.737  96.118  1.00  0.00           H  
ATOM    891  N   HIE A  58      27.927  95.471  92.754  1.00  0.00           N  
ATOM    892  CA  HIE A  58      29.241  95.687  92.192  1.00  0.00           C  
ATOM    893  C   HIE A  58      30.029  96.896  92.626  1.00  0.00           C  
ATOM    894  O   HIE A  58      31.250  96.777  92.943  1.00  0.00           O  
ATOM    895  CB  HIE A  58      29.167  95.739  90.683  1.00  0.00           C  
ATOM    896  CG  HIE A  58      30.464  95.960  89.917  1.00  0.00           C  
ATOM    897  CD2 HIE A  58      30.584  96.553  88.672  1.00  0.00           C  
ATOM    898  ND1 HIE A  58      31.656  95.282  90.203  1.00  0.00           N  
ATOM    899  CE1 HIE A  58      32.423  95.609  89.178  1.00  0.00           C  
ATOM    900  NE2 HIE A  58      31.812  96.352  88.270  1.00  0.00           N  
ATOM    901  H   HIE A  58      27.289  96.232  92.566  1.00  0.00           H  
ATOM    902  HA  HIE A  58      29.895  94.846  92.426  1.00  0.00           H  
ATOM    903  HB2 HIE A  58      28.752  94.825  90.257  1.00  0.00           H  
ATOM    904  HB3 HIE A  58      28.507  96.517  90.300  1.00  0.00           H  
ATOM    905  HD2 HIE A  58      29.782  97.042  88.140  1.00  0.00           H  
ATOM    906  HE1 HIE A  58      33.493  95.495  89.084  1.00  0.00           H  
ATOM    907  HE2 HIE A  58      32.195  96.767  87.432  1.00  0.00           H  
ATOM    908  N   ARG A  59      29.323  97.962  92.923  1.00  0.00           N  
ATOM    909  CA  ARG A  59      29.790  99.223  93.458  1.00  0.00           C  
ATOM    910  C   ARG A  59      29.579  99.243  94.964  1.00  0.00           C  
ATOM    911  O   ARG A  59      28.397  99.227  95.313  1.00  0.00           O  
ATOM    912  CB  ARG A  59      29.076 100.404  92.760  1.00  0.00           C  
ATOM    913  CG  ARG A  59      29.250 100.465  91.174  1.00  0.00           C  
ATOM    914  CD  ARG A  59      28.399 101.371  90.333  1.00  0.00           C  
ATOM    915  NE  ARG A  59      28.222 102.700  90.939  1.00  0.00           N  
ATOM    916  CZ  ARG A  59      27.240 103.149  91.675  1.00  0.00           C  
ATOM    917  NH1 ARG A  59      26.103 102.479  91.907  1.00  0.00           N1+
ATOM    918  NH2 ARG A  59      27.315 104.381  92.176  1.00  0.00           N  
ATOM    919  H   ARG A  59      28.342  97.785  92.763  1.00  0.00           H  
ATOM    920  HA  ARG A  59      30.842  99.375  93.211  1.00  0.00           H  
ATOM    921  HB2 ARG A  59      28.002 100.320  92.929  1.00  0.00           H  
ATOM    922  HB3 ARG A  59      29.381 101.324  93.258  1.00  0.00           H  
ATOM    923  HG2 ARG A  59      30.283 100.792  91.063  1.00  0.00           H  
ATOM    924  HG3 ARG A  59      29.049  99.516  90.678  1.00  0.00           H  
ATOM    925  HD2 ARG A  59      28.945 101.453  89.394  1.00  0.00           H  
ATOM    926  HD3 ARG A  59      27.391 100.985  90.175  1.00  0.00           H  
ATOM    927  HE  ARG A  59      28.969 103.372  90.837  1.00  0.00           H  
ATOM    928 HH11 ARG A  59      26.040 101.493  91.698  1.00  0.00           H  
ATOM    929 HH12 ARG A  59      25.360 102.807  92.507  1.00  0.00           H  
ATOM    930 HH21 ARG A  59      28.014 105.041  91.867  1.00  0.00           H  
ATOM    931 HH22 ARG A  59      26.564 104.678  92.784  1.00  0.00           H  
ATOM    932  N   VAL A  60      30.636  99.248  95.840  1.00  0.00           N  
ATOM    933  CA  VAL A  60      30.486  98.992  97.262  1.00  0.00           C  
ATOM    934  C   VAL A  60      31.357  99.965  98.037  1.00  0.00           C  
ATOM    935  O   VAL A  60      32.541 100.168  97.694  1.00  0.00           O  
ATOM    936  CB  VAL A  60      30.981  97.525  97.546  1.00  0.00           C  
ATOM    937  CG1 VAL A  60      30.984  97.174  98.995  1.00  0.00           C  
ATOM    938  CG2 VAL A  60      30.272  96.550  96.602  1.00  0.00           C  
ATOM    939  H   VAL A  60      31.521  99.191  95.355  1.00  0.00           H  
ATOM    940  HA  VAL A  60      29.469  99.118  97.637  1.00  0.00           H  
ATOM    941  HB  VAL A  60      31.992  97.526  97.140  1.00  0.00           H  
ATOM    942 HG11 VAL A  60      31.442  96.201  99.175  1.00  0.00           H  
ATOM    943 HG12 VAL A  60      31.754  97.851  99.367  1.00  0.00           H  
ATOM    944 HG13 VAL A  60      29.997  97.234  99.453  1.00  0.00           H  
ATOM    945 HG21 VAL A  60      30.762  95.581  96.702  1.00  0.00           H  
ATOM    946 HG22 VAL A  60      29.210  96.432  96.818  1.00  0.00           H  
ATOM    947 HG23 VAL A  60      30.386  96.888  95.572  1.00  0.00           H  
ATOM    948  N   LEU A  61      30.781 100.402  99.144  1.00  0.00           N  
ATOM    949  CA  LEU A  61      31.450 101.179 100.184  1.00  0.00           C  
ATOM    950  C   LEU A  61      31.771 100.404 101.522  1.00  0.00           C  
ATOM    951  O   LEU A  61      30.901  99.824 102.145  1.00  0.00           O  
ATOM    952  CB  LEU A  61      30.535 102.370 100.479  1.00  0.00           C  
ATOM    953  CG  LEU A  61      30.952 103.414 101.573  1.00  0.00           C  
ATOM    954  CD1 LEU A  61      32.064 104.378 101.059  1.00  0.00           C  
ATOM    955  CD2 LEU A  61      29.664 104.203 101.931  1.00  0.00           C  
ATOM    956  H   LEU A  61      29.823 100.118  99.284  1.00  0.00           H  
ATOM    957  HA  LEU A  61      32.413 101.610  99.912  1.00  0.00           H  
ATOM    958  HB2 LEU A  61      30.439 102.911  99.537  1.00  0.00           H  
ATOM    959  HB3 LEU A  61      29.604 101.910 100.806  1.00  0.00           H  
ATOM    960  HG  LEU A  61      31.224 102.839 102.459  1.00  0.00           H  
ATOM    961 HD11 LEU A  61      31.629 104.864 100.185  1.00  0.00           H  
ATOM    962 HD12 LEU A  61      32.402 104.962 101.914  1.00  0.00           H  
ATOM    963 HD13 LEU A  61      32.884 103.708 100.797  1.00  0.00           H  
ATOM    964 HD21 LEU A  61      29.289 104.702 101.037  1.00  0.00           H  
ATOM    965 HD22 LEU A  61      28.871 103.547 102.292  1.00  0.00           H  
ATOM    966 HD23 LEU A  61      29.810 105.040 102.613  1.00  0.00           H  
ATOM    967  N   ASH A  62      32.992 100.546 102.035  1.00  0.00           N  
ATOM    968  CA  ASH A  62      33.391  99.998 103.350  1.00  0.00           C  
ATOM    969  C   ASH A  62      33.587 101.270 104.155  1.00  0.00           C  
ATOM    970  O   ASH A  62      34.528 101.968 103.828  1.00  0.00           O  
ATOM    971  CB  ASH A  62      34.743  99.253 103.259  1.00  0.00           C  
ATOM    972  CG  ASH A  62      34.990  98.478 104.571  1.00  0.00           C  
ATOM    973  OD1 ASH A  62      35.275  99.007 105.690  1.00  0.00           O  
ATOM    974  OD2 ASH A  62      34.901  97.149 104.310  1.00  0.00           O  
ATOM    975  H   ASH A  62      33.681 101.048 101.492  1.00  0.00           H  
ATOM    976  HA  ASH A  62      32.613  99.400 103.826  1.00  0.00           H  
ATOM    977  HB2 ASH A  62      34.725  98.513 102.459  1.00  0.00           H  
ATOM    978  HB3 ASH A  62      35.603  99.885 103.041  1.00  0.00           H  
ATOM    979  HD2 ASH A  62      34.977  96.694 105.152  1.00  0.00           H  
ATOM    980  N   VAL A  63      32.736 101.506 105.196  1.00  0.00           N  
ATOM    981  CA  VAL A  63      32.671 102.747 105.936  1.00  0.00           C  
ATOM    982  C   VAL A  63      33.331 102.672 107.339  1.00  0.00           C  
ATOM    983  O   VAL A  63      33.051 103.402 108.248  1.00  0.00           O  
ATOM    984  CB  VAL A  63      31.169 103.271 105.737  1.00  0.00           C  
ATOM    985  CG1 VAL A  63      30.248 102.615 106.727  1.00  0.00           C  
ATOM    986  CG2 VAL A  63      31.076 104.779 105.935  1.00  0.00           C  
ATOM    987  H   VAL A  63      31.945 100.928 105.442  1.00  0.00           H  
ATOM    988  HA  VAL A  63      33.323 103.429 105.390  1.00  0.00           H  
ATOM    989  HB  VAL A  63      30.779 103.020 104.750  1.00  0.00           H  
ATOM    990 HG11 VAL A  63      29.259 103.058 106.605  1.00  0.00           H  
ATOM    991 HG12 VAL A  63      30.166 101.530 106.657  1.00  0.00           H  
ATOM    992 HG13 VAL A  63      30.633 102.928 107.697  1.00  0.00           H  
ATOM    993 HG21 VAL A  63      30.174 105.126 105.430  1.00  0.00           H  
ATOM    994 HG22 VAL A  63      31.088 105.178 106.948  1.00  0.00           H  
ATOM    995 HG23 VAL A  63      31.882 105.212 105.342  1.00  0.00           H  
ATOM    996  N   ALA A  64      34.159 101.659 107.532  1.00  0.00           N  
ATOM    997  CA  ALA A  64      34.936 101.311 108.726  1.00  0.00           C  
ATOM    998  C   ALA A  64      36.202 100.513 108.346  1.00  0.00           C  
ATOM    999  O   ALA A  64      36.444  99.348 108.738  1.00  0.00           O  
ATOM   1000  CB  ALA A  64      34.062 100.642 109.770  1.00  0.00           C  
ATOM   1001  H   ALA A  64      34.422 101.190 106.678  1.00  0.00           H  
ATOM   1002  HA  ALA A  64      35.183 102.263 109.198  1.00  0.00           H  
ATOM   1003  HB1 ALA A  64      33.773  99.659 109.398  1.00  0.00           H  
ATOM   1004  HB2 ALA A  64      34.733 100.433 110.605  1.00  0.00           H  
ATOM   1005  HB3 ALA A  64      33.230 101.295 110.027  1.00  0.00           H  
ATOM   1006  N   CYS A  65      37.008 101.061 107.410  1.00  0.00           N  
ATOM   1007  CA  CYS A  65      38.179 100.434 106.780  1.00  0.00           C  
ATOM   1008  C   CYS A  65      39.082  99.758 107.705  1.00  0.00           C  
ATOM   1009  O   CYS A  65      39.508  98.582 107.404  1.00  0.00           O  
ATOM   1010  CB  CYS A  65      38.793 101.376 105.793  1.00  0.00           C  
ATOM   1011  SG  CYS A  65      40.047 100.477 104.733  1.00  0.00           S  
ATOM   1012  H   CYS A  65      36.745 101.994 107.130  1.00  0.00           H  
ATOM   1013  HA  CYS A  65      37.737  99.678 106.134  1.00  0.00           H  
ATOM   1014  HB2 CYS A  65      37.992 101.671 105.115  1.00  0.00           H  
ATOM   1015  HB3 CYS A  65      39.322 102.206 106.260  1.00  0.00           H  
ATOM   1016  HG  CYS A  65      41.031 100.445 105.637  1.00  0.00           H  
ATOM   1017  N   GLY A  66      39.523 100.340 108.832  1.00  0.00           N  
ATOM   1018  CA  GLY A  66      40.448  99.751 109.669  1.00  0.00           C  
ATOM   1019  C   GLY A  66      41.717  99.602 108.826  1.00  0.00           C  
ATOM   1020  O   GLY A  66      42.051 100.481 108.012  1.00  0.00           O  
ATOM   1021  H   GLY A  66      39.016 101.168 109.112  1.00  0.00           H  
ATOM   1022  HA2 GLY A  66      40.538 100.322 110.594  1.00  0.00           H  
ATOM   1023  HA3 GLY A  66      40.152  98.756 110.002  1.00  0.00           H  
ATOM   1024  N   THR A  67      42.345  98.418 108.819  1.00  0.00           N  
ATOM   1025  CA  THR A  67      43.490  98.199 107.905  1.00  0.00           C  
ATOM   1026  C   THR A  67      43.203  97.967 106.393  1.00  0.00           C  
ATOM   1027  O   THR A  67      44.117  97.728 105.608  1.00  0.00           O  
ATOM   1028  CB  THR A  67      44.194  97.037 108.498  1.00  0.00           C  
ATOM   1029  CG2 THR A  67      44.930  97.460 109.796  1.00  0.00           C  
ATOM   1030  OG1 THR A  67      43.257  96.025 108.813  1.00  0.00           O  
ATOM   1031  H   THR A  67      41.985  97.638 109.350  1.00  0.00           H  
ATOM   1032  HA  THR A  67      44.178  99.045 107.878  1.00  0.00           H  
ATOM   1033  HB  THR A  67      44.923  96.718 107.753  1.00  0.00           H  
ATOM   1034  HG1 THR A  67      43.783  95.291 109.138  1.00  0.00           H  
ATOM   1035 HG21 THR A  67      45.510  96.594 110.114  1.00  0.00           H  
ATOM   1036 HG22 THR A  67      45.590  98.315 109.648  1.00  0.00           H  
ATOM   1037 HG23 THR A  67      44.230  97.705 110.595  1.00  0.00           H  
ATOM   1038  N   GLY A  68      41.955  97.878 105.994  1.00  0.00           N  
ATOM   1039  CA  GLY A  68      41.493  97.382 104.678  1.00  0.00           C  
ATOM   1040  C   GLY A  68      41.069  95.851 104.614  1.00  0.00           C  
ATOM   1041  O   GLY A  68      40.636  95.425 103.590  1.00  0.00           O  
ATOM   1042  H   GLY A  68      41.222  98.284 106.557  1.00  0.00           H  
ATOM   1043  HA2 GLY A  68      40.609  97.906 104.317  1.00  0.00           H  
ATOM   1044  HA3 GLY A  68      42.213  97.659 103.908  1.00  0.00           H  
ATOM   1045  N   VAL A  69      41.131  95.094 105.786  1.00  0.00           N  
ATOM   1046  CA  VAL A  69      41.106  93.542 105.692  1.00  0.00           C  
ATOM   1047  C   VAL A  69      39.927  92.926 105.081  1.00  0.00           C  
ATOM   1048  O   VAL A  69      40.073  91.750 104.586  1.00  0.00           O  
ATOM   1049  CB  VAL A  69      41.230  93.040 107.152  1.00  0.00           C  
ATOM   1050  CG1 VAL A  69      40.197  93.489 108.151  1.00  0.00           C  
ATOM   1051  CG2 VAL A  69      41.515  91.566 107.258  1.00  0.00           C  
ATOM   1052  H   VAL A  69      41.488  95.433 106.668  1.00  0.00           H  
ATOM   1053  HA  VAL A  69      41.923  93.277 105.021  1.00  0.00           H  
ATOM   1054  HB  VAL A  69      42.147  93.580 107.386  1.00  0.00           H  
ATOM   1055 HG11 VAL A  69      40.271  94.529 108.472  1.00  0.00           H  
ATOM   1056 HG12 VAL A  69      39.230  93.314 107.679  1.00  0.00           H  
ATOM   1057 HG13 VAL A  69      40.245  92.868 109.045  1.00  0.00           H  
ATOM   1058 HG21 VAL A  69      40.560  91.054 107.143  1.00  0.00           H  
ATOM   1059 HG22 VAL A  69      42.188  91.205 106.479  1.00  0.00           H  
ATOM   1060 HG23 VAL A  69      41.998  91.269 108.188  1.00  0.00           H  
ATOM   1061  N   ASP A  70      38.790  93.649 105.097  1.00  0.00           N  
ATOM   1062  CA  ASP A  70      37.511  93.255 104.502  1.00  0.00           C  
ATOM   1063  C   ASP A  70      37.141  94.012 103.212  1.00  0.00           C  
ATOM   1064  O   ASP A  70      36.326  93.508 102.516  1.00  0.00           O  
ATOM   1065  CB  ASP A  70      36.380  93.480 105.500  1.00  0.00           C  
ATOM   1066  CG  ASP A  70      36.340  94.914 106.225  1.00  0.00           C  
ATOM   1067  OD1 ASP A  70      37.406  95.432 106.562  1.00  0.00           O  
ATOM   1068  OD2 ASP A  70      35.303  95.553 106.316  1.00  0.00           O1-
ATOM   1069  H   ASP A  70      38.722  94.554 105.539  1.00  0.00           H  
ATOM   1070  HA  ASP A  70      37.513  92.214 104.179  1.00  0.00           H  
ATOM   1071  HB2 ASP A  70      35.407  93.231 105.076  1.00  0.00           H  
ATOM   1072  HB3 ASP A  70      36.529  92.751 106.296  1.00  0.00           H  
ATOM   1073  N   SER A  71      37.796  95.193 102.972  1.00  0.00           N  
ATOM   1074  CA  SER A  71      37.659  95.847 101.667  1.00  0.00           C  
ATOM   1075  C   SER A  71      38.563  95.059 100.649  1.00  0.00           C  
ATOM   1076  O   SER A  71      38.230  94.891  99.508  1.00  0.00           O  
ATOM   1077  CB  SER A  71      38.230  97.246 101.704  1.00  0.00           C  
ATOM   1078  OG  SER A  71      37.545  98.101 102.536  1.00  0.00           O  
ATOM   1079  H   SER A  71      38.448  95.571 103.645  1.00  0.00           H  
ATOM   1080  HA  SER A  71      36.652  95.822 101.252  1.00  0.00           H  
ATOM   1081  HB2 SER A  71      39.277  97.246 102.009  1.00  0.00           H  
ATOM   1082  HB3 SER A  71      38.153  97.607 100.678  1.00  0.00           H  
ATOM   1083  HG  SER A  71      37.612  97.819 103.451  1.00  0.00           H  
ATOM   1084  N   ILE A  72      39.791  94.761 101.022  1.00  0.00           N  
ATOM   1085  CA  ILE A  72      40.818  94.124 100.123  1.00  0.00           C  
ATOM   1086  C   ILE A  72      40.219  92.853  99.590  1.00  0.00           C  
ATOM   1087  O   ILE A  72      40.451  92.611  98.371  1.00  0.00           O  
ATOM   1088  CB  ILE A  72      42.115  93.816 100.973  1.00  0.00           C  
ATOM   1089  CG1 ILE A  72      42.844  95.156 101.170  1.00  0.00           C  
ATOM   1090  CG2 ILE A  72      43.011  92.814 100.099  1.00  0.00           C  
ATOM   1091  CD1 ILE A  72      43.767  95.082 102.367  1.00  0.00           C  
ATOM   1092  H   ILE A  72      40.151  95.103 101.902  1.00  0.00           H  
ATOM   1093  HA  ILE A  72      41.102  94.728  99.261  1.00  0.00           H  
ATOM   1094  HB  ILE A  72      41.776  93.506 101.960  1.00  0.00           H  
ATOM   1095 HG12 ILE A  72      43.465  95.424 100.315  1.00  0.00           H  
ATOM   1096 HG13 ILE A  72      42.146  95.959 101.408  1.00  0.00           H  
ATOM   1097 HG21 ILE A  72      42.538  91.834 100.025  1.00  0.00           H  
ATOM   1098 HG22 ILE A  72      42.949  93.179  99.074  1.00  0.00           H  
ATOM   1099 HG23 ILE A  72      44.062  92.750 100.379  1.00  0.00           H  
ATOM   1100 HD11 ILE A  72      43.241  94.873 103.299  1.00  0.00           H  
ATOM   1101 HD12 ILE A  72      44.491  94.271 102.290  1.00  0.00           H  
ATOM   1102 HD13 ILE A  72      44.405  95.963 102.446  1.00  0.00           H  
ATOM   1103  N   MET A  73      39.463  92.009 100.350  1.00  0.00           N  
ATOM   1104  CA  MET A  73      38.973  90.780  99.796  1.00  0.00           C  
ATOM   1105  C   MET A  73      38.096  90.997  98.480  1.00  0.00           C  
ATOM   1106  O   MET A  73      37.973  90.162  97.611  1.00  0.00           O  
ATOM   1107  CB  MET A  73      38.113  90.046 100.907  1.00  0.00           C  
ATOM   1108  CG  MET A  73      37.433  88.697 100.490  1.00  0.00           C  
ATOM   1109  SD  MET A  73      35.962  88.231 101.463  1.00  0.00           S  
ATOM   1110  CE  MET A  73      34.847  89.331 100.728  1.00  0.00           C  
ATOM   1111  H   MET A  73      39.456  92.056 101.359  1.00  0.00           H  
ATOM   1112  HA  MET A  73      39.785  90.093  99.558  1.00  0.00           H  
ATOM   1113  HB2 MET A  73      38.735  89.874 101.785  1.00  0.00           H  
ATOM   1114  HB3 MET A  73      37.390  90.726 101.356  1.00  0.00           H  
ATOM   1115  HG2 MET A  73      37.137  88.636  99.443  1.00  0.00           H  
ATOM   1116  HG3 MET A  73      38.239  87.992 100.694  1.00  0.00           H  
ATOM   1117  HE1 MET A  73      34.569  89.042  99.715  1.00  0.00           H  
ATOM   1118  HE2 MET A  73      33.936  89.293 101.324  1.00  0.00           H  
ATOM   1119  HE3 MET A  73      35.195  90.361 100.801  1.00  0.00           H  
ATOM   1120  N   LEU A  74      37.277  92.083  98.492  1.00  0.00           N  
ATOM   1121  CA  LEU A  74      36.398  92.383  97.359  1.00  0.00           C  
ATOM   1122  C   LEU A  74      37.238  92.916  96.199  1.00  0.00           C  
ATOM   1123  O   LEU A  74      36.839  92.729  95.046  1.00  0.00           O  
ATOM   1124  CB  LEU A  74      35.355  93.376  97.820  1.00  0.00           C  
ATOM   1125  CG  LEU A  74      34.603  93.079  99.172  1.00  0.00           C  
ATOM   1126  CD1 LEU A  74      33.859  94.340  99.612  1.00  0.00           C  
ATOM   1127  CD2 LEU A  74      33.604  91.925  99.023  1.00  0.00           C  
ATOM   1128  H   LEU A  74      37.374  92.658  99.317  1.00  0.00           H  
ATOM   1129  HA  LEU A  74      35.829  91.494  97.089  1.00  0.00           H  
ATOM   1130  HB2 LEU A  74      35.839  94.353  97.839  1.00  0.00           H  
ATOM   1131  HB3 LEU A  74      34.560  93.501  97.086  1.00  0.00           H  
ATOM   1132  HG  LEU A  74      35.338  92.871  99.950  1.00  0.00           H  
ATOM   1133 HD11 LEU A  74      34.511  95.197  99.783  1.00  0.00           H  
ATOM   1134 HD12 LEU A  74      33.159  94.667  98.844  1.00  0.00           H  
ATOM   1135 HD13 LEU A  74      33.362  94.097 100.552  1.00  0.00           H  
ATOM   1136 HD21 LEU A  74      34.116  91.098  98.531  1.00  0.00           H  
ATOM   1137 HD22 LEU A  74      33.335  91.511  99.994  1.00  0.00           H  
ATOM   1138 HD23 LEU A  74      32.727  92.253  98.466  1.00  0.00           H  
ATOM   1139  N   VAL A  75      38.335  93.702  96.383  1.00  0.00           N  
ATOM   1140  CA  VAL A  75      39.131  94.259  95.241  1.00  0.00           C  
ATOM   1141  C   VAL A  75      39.895  93.100  94.605  1.00  0.00           C  
ATOM   1142  O   VAL A  75      39.957  93.058  93.365  1.00  0.00           O  
ATOM   1143  CB  VAL A  75      40.104  95.308  95.708  1.00  0.00           C  
ATOM   1144  CG1 VAL A  75      40.909  95.952  94.578  1.00  0.00           C  
ATOM   1145  CG2 VAL A  75      39.465  96.440  96.428  1.00  0.00           C  
ATOM   1146  H   VAL A  75      38.591  93.944  97.329  1.00  0.00           H  
ATOM   1147  HA  VAL A  75      38.529  94.611  94.403  1.00  0.00           H  
ATOM   1148  HB  VAL A  75      40.857  94.919  96.394  1.00  0.00           H  
ATOM   1149 HG11 VAL A  75      41.667  96.614  94.995  1.00  0.00           H  
ATOM   1150 HG12 VAL A  75      41.371  95.197  93.943  1.00  0.00           H  
ATOM   1151 HG13 VAL A  75      40.201  96.604  94.065  1.00  0.00           H  
ATOM   1152 HG21 VAL A  75      39.078  97.206  95.757  1.00  0.00           H  
ATOM   1153 HG22 VAL A  75      38.657  96.055  97.050  1.00  0.00           H  
ATOM   1154 HG23 VAL A  75      40.227  96.954  97.014  1.00  0.00           H  
ATOM   1155  N   GLU A  76      40.385  92.148  95.378  1.00  0.00           N  
ATOM   1156  CA  GLU A  76      40.813  90.819  95.070  1.00  0.00           C  
ATOM   1157  C   GLU A  76      39.849  90.122  94.069  1.00  0.00           C  
ATOM   1158  O   GLU A  76      40.263  89.329  93.246  1.00  0.00           O  
ATOM   1159  CB  GLU A  76      41.173  90.097  96.423  1.00  0.00           C  
ATOM   1160  CG  GLU A  76      41.935  88.754  96.110  1.00  0.00           C  
ATOM   1161  CD  GLU A  76      43.389  89.187  95.955  1.00  0.00           C  
ATOM   1162  OE1 GLU A  76      44.111  89.350  96.946  1.00  0.00           O  
ATOM   1163  OE2 GLU A  76      43.852  89.432  94.841  1.00  0.00           O1-
ATOM   1164  H   GLU A  76      40.308  92.416  96.348  1.00  0.00           H  
ATOM   1165  HA  GLU A  76      41.763  90.942  94.550  1.00  0.00           H  
ATOM   1166  HB2 GLU A  76      41.704  90.722  97.141  1.00  0.00           H  
ATOM   1167  HB3 GLU A  76      40.244  89.801  96.911  1.00  0.00           H  
ATOM   1168  HG2 GLU A  76      41.783  88.086  96.958  1.00  0.00           H  
ATOM   1169  HG3 GLU A  76      41.572  88.207  95.238  1.00  0.00           H  
ATOM   1170  N   GLU A  77      38.538  90.192  94.254  1.00  0.00           N  
ATOM   1171  CA  GLU A  77      37.522  89.726  93.392  1.00  0.00           C  
ATOM   1172  C   GLU A  77      37.189  90.602  92.205  1.00  0.00           C  
ATOM   1173  O   GLU A  77      36.587  90.136  91.230  1.00  0.00           O  
ATOM   1174  CB  GLU A  77      36.293  89.324  94.273  1.00  0.00           C  
ATOM   1175  CG  GLU A  77      36.472  88.173  95.236  1.00  0.00           C  
ATOM   1176  CD  GLU A  77      37.160  86.966  94.530  1.00  0.00           C  
ATOM   1177  OE1 GLU A  77      36.723  86.495  93.451  1.00  0.00           O  
ATOM   1178  OE2 GLU A  77      38.156  86.506  95.153  1.00  0.00           O1-
ATOM   1179  H   GLU A  77      38.198  90.640  95.093  1.00  0.00           H  
ATOM   1180  HA  GLU A  77      37.870  88.822  92.894  1.00  0.00           H  
ATOM   1181  HB2 GLU A  77      35.855  90.126  94.866  1.00  0.00           H  
ATOM   1182  HB3 GLU A  77      35.535  89.161  93.507  1.00  0.00           H  
ATOM   1183  HG2 GLU A  77      37.074  88.553  96.062  1.00  0.00           H  
ATOM   1184  HG3 GLU A  77      35.476  87.883  95.573  1.00  0.00           H  
ATOM   1185  N   GLY A  78      37.615  91.883  92.235  1.00  0.00           N  
ATOM   1186  CA  GLY A  78      37.534  92.806  91.131  1.00  0.00           C  
ATOM   1187  C   GLY A  78      36.229  93.608  91.137  1.00  0.00           C  
ATOM   1188  O   GLY A  78      35.898  94.284  90.144  1.00  0.00           O  
ATOM   1189  H   GLY A  78      38.063  92.159  93.096  1.00  0.00           H  
ATOM   1190  HA2 GLY A  78      38.312  93.529  90.890  1.00  0.00           H  
ATOM   1191  HA3 GLY A  78      37.469  92.190  90.234  1.00  0.00           H  
ATOM   1192  N   PHE A  79      35.531  93.697  92.292  1.00  0.00           N  
ATOM   1193  CA  PHE A  79      34.440  94.657  92.517  1.00  0.00           C  
ATOM   1194  C   PHE A  79      34.826  96.191  92.388  1.00  0.00           C  
ATOM   1195  O   PHE A  79      36.004  96.581  92.526  1.00  0.00           O  
ATOM   1196  CB  PHE A  79      33.830  94.426  93.945  1.00  0.00           C  
ATOM   1197  CG  PHE A  79      33.013  93.130  94.091  1.00  0.00           C  
ATOM   1198  CD1 PHE A  79      33.652  91.871  94.413  1.00  0.00           C  
ATOM   1199  CD2 PHE A  79      31.622  93.242  94.212  1.00  0.00           C  
ATOM   1200  CE1 PHE A  79      32.809  90.747  94.700  1.00  0.00           C  
ATOM   1201  CE2 PHE A  79      30.846  92.145  94.485  1.00  0.00           C  
ATOM   1202  CZ  PHE A  79      31.389  90.934  94.836  1.00  0.00           C  
ATOM   1203  H   PHE A  79      35.783  93.115  93.078  1.00  0.00           H  
ATOM   1204  HA  PHE A  79      33.706  94.446  91.739  1.00  0.00           H  
ATOM   1205  HB2 PHE A  79      34.712  94.317  94.577  1.00  0.00           H  
ATOM   1206  HB3 PHE A  79      33.275  95.224  94.438  1.00  0.00           H  
ATOM   1207  HD1 PHE A  79      34.705  91.749  94.207  1.00  0.00           H  
ATOM   1208  HD2 PHE A  79      31.211  94.241  94.214  1.00  0.00           H  
ATOM   1209  HE1 PHE A  79      33.337  89.820  94.872  1.00  0.00           H  
ATOM   1210  HE2 PHE A  79      29.779  92.206  94.330  1.00  0.00           H  
ATOM   1211  HZ  PHE A  79      30.783  90.047  94.952  1.00  0.00           H  
ATOM   1212  N   SER A  80      33.930  97.095  92.042  1.00  0.00           N  
ATOM   1213  CA  SER A  80      34.157  98.515  92.222  1.00  0.00           C  
ATOM   1214  C   SER A  80      34.130  98.985  93.662  1.00  0.00           C  
ATOM   1215  O   SER A  80      33.074  99.021  94.197  1.00  0.00           O  
ATOM   1216  CB  SER A  80      33.321  99.327  91.293  1.00  0.00           C  
ATOM   1217  OG  SER A  80      33.606 100.651  91.464  1.00  0.00           O  
ATOM   1218  H   SER A  80      32.967  96.819  91.915  1.00  0.00           H  
ATOM   1219  HA  SER A  80      35.192  98.723  91.952  1.00  0.00           H  
ATOM   1220  HB2 SER A  80      33.626  99.087  90.274  1.00  0.00           H  
ATOM   1221  HB3 SER A  80      32.242  99.193  91.352  1.00  0.00           H  
ATOM   1222  HG  SER A  80      33.055 101.075  90.802  1.00  0.00           H  
ATOM   1223  N   VAL A  81      35.261  99.289  94.323  1.00  0.00           N  
ATOM   1224  CA  VAL A  81      35.328  99.626  95.757  1.00  0.00           C  
ATOM   1225  C   VAL A  81      35.771 101.024  96.181  1.00  0.00           C  
ATOM   1226  O   VAL A  81      36.697 101.662  95.683  1.00  0.00           O  
ATOM   1227  CB  VAL A  81      36.200  98.614  96.439  1.00  0.00           C  
ATOM   1228  CG1 VAL A  81      36.289  98.837  97.968  1.00  0.00           C  
ATOM   1229  CG2 VAL A  81      35.648  97.204  96.249  1.00  0.00           C  
ATOM   1230  H   VAL A  81      36.129  99.299  93.806  1.00  0.00           H  
ATOM   1231  HA  VAL A  81      34.350  99.493  96.221  1.00  0.00           H  
ATOM   1232  HB  VAL A  81      37.166  98.594  95.934  1.00  0.00           H  
ATOM   1233 HG11 VAL A  81      36.715  99.784  98.296  1.00  0.00           H  
ATOM   1234 HG12 VAL A  81      35.324  98.735  98.465  1.00  0.00           H  
ATOM   1235 HG13 VAL A  81      36.958  98.063  98.343  1.00  0.00           H  
ATOM   1236 HG21 VAL A  81      35.684  96.875  95.210  1.00  0.00           H  
ATOM   1237 HG22 VAL A  81      36.374  96.551  96.734  1.00  0.00           H  
ATOM   1238 HG23 VAL A  81      34.651  97.244  96.688  1.00  0.00           H  
ATOM   1239  N   THR A  82      35.024 101.617  97.195  1.00  0.00           N  
ATOM   1240  CA  THR A  82      35.466 102.773  98.017  1.00  0.00           C  
ATOM   1241  C   THR A  82      35.531 102.301  99.419  1.00  0.00           C  
ATOM   1242  O   THR A  82      34.663 101.685 100.021  1.00  0.00           O  
ATOM   1243  CB  THR A  82      34.391 103.877  97.841  1.00  0.00           C  
ATOM   1244  CG2 THR A  82      34.662 105.104  98.725  1.00  0.00           C  
ATOM   1245  OG1 THR A  82      34.367 104.437  96.492  1.00  0.00           O  
ATOM   1246  H   THR A  82      34.210 101.078  97.454  1.00  0.00           H  
ATOM   1247  HA  THR A  82      36.441 103.061  97.624  1.00  0.00           H  
ATOM   1248  HB  THR A  82      33.388 103.516  98.066  1.00  0.00           H  
ATOM   1249  HG1 THR A  82      34.491 103.751  95.831  1.00  0.00           H  
ATOM   1250 HG21 THR A  82      34.209 106.040  98.399  1.00  0.00           H  
ATOM   1251 HG22 THR A  82      34.244 104.986  99.725  1.00  0.00           H  
ATOM   1252 HG23 THR A  82      35.748 105.110  98.813  1.00  0.00           H  
ATOM   1253  N   SER A  83      36.641 102.608 100.090  1.00  0.00           N  
ATOM   1254  CA  SER A  83      37.059 102.337 101.426  1.00  0.00           C  
ATOM   1255  C   SER A  83      37.187 103.662 102.171  1.00  0.00           C  
ATOM   1256  O   SER A  83      37.883 104.577 101.773  1.00  0.00           O  
ATOM   1257  CB  SER A  83      38.427 101.600 101.469  1.00  0.00           C  
ATOM   1258  OG  SER A  83      38.323 100.280 101.100  1.00  0.00           O  
ATOM   1259  H   SER A  83      37.328 103.029  99.481  1.00  0.00           H  
ATOM   1260  HA  SER A  83      36.357 101.679 101.939  1.00  0.00           H  
ATOM   1261  HB2 SER A  83      39.119 102.041 100.750  1.00  0.00           H  
ATOM   1262  HB3 SER A  83      38.825 101.682 102.481  1.00  0.00           H  
ATOM   1263  HG  SER A  83      37.953  99.791 101.840  1.00  0.00           H  
ATOM   1264  N   VAL A  84      36.488 103.808 103.270  1.00  0.00           N  
ATOM   1265  CA  VAL A  84      36.375 104.947 104.184  1.00  0.00           C  
ATOM   1266  C   VAL A  84      36.768 104.533 105.621  1.00  0.00           C  
ATOM   1267  O   VAL A  84      36.181 103.620 106.205  1.00  0.00           O  
ATOM   1268  CB  VAL A  84      34.979 105.593 104.014  1.00  0.00           C  
ATOM   1269  CG1 VAL A  84      34.550 106.310 105.340  1.00  0.00           C  
ATOM   1270  CG2 VAL A  84      35.036 106.526 102.770  1.00  0.00           C  
ATOM   1271  H   VAL A  84      36.019 102.962 103.564  1.00  0.00           H  
ATOM   1272  HA  VAL A  84      36.996 105.730 103.747  1.00  0.00           H  
ATOM   1273  HB  VAL A  84      34.239 104.828 103.778  1.00  0.00           H  
ATOM   1274 HG11 VAL A  84      35.230 107.147 105.498  1.00  0.00           H  
ATOM   1275 HG12 VAL A  84      33.589 106.767 105.106  1.00  0.00           H  
ATOM   1276 HG13 VAL A  84      34.542 105.709 106.251  1.00  0.00           H  
ATOM   1277 HG21 VAL A  84      35.759 107.337 102.857  1.00  0.00           H  
ATOM   1278 HG22 VAL A  84      35.235 106.032 101.818  1.00  0.00           H  
ATOM   1279 HG23 VAL A  84      34.107 107.093 102.726  1.00  0.00           H  
ATOM   1280  N   ASP A  85      37.760 105.224 106.220  1.00  0.00           N  
ATOM   1281  CA  ASP A  85      37.775 105.349 107.731  1.00  0.00           C  
ATOM   1282  C   ASP A  85      38.148 106.758 108.291  1.00  0.00           C  
ATOM   1283  O   ASP A  85      38.916 107.502 107.617  1.00  0.00           O  
ATOM   1284  CB  ASP A  85      38.832 104.230 108.208  1.00  0.00           C  
ATOM   1285  CG  ASP A  85      38.593 103.916 109.634  1.00  0.00           C  
ATOM   1286  OD1 ASP A  85      38.159 102.741 109.849  1.00  0.00           O  
ATOM   1287  OD2 ASP A  85      38.725 104.764 110.527  1.00  0.00           O1-
ATOM   1288  H   ASP A  85      38.149 105.957 105.643  1.00  0.00           H  
ATOM   1289  HA  ASP A  85      36.794 105.047 108.096  1.00  0.00           H  
ATOM   1290  HB2 ASP A  85      38.696 103.296 107.661  1.00  0.00           H  
ATOM   1291  HB3 ASP A  85      39.833 104.590 107.968  1.00  0.00           H  
ATOM   1292  N   ALA A  86      37.607 107.239 109.426  1.00  0.00           N  
ATOM   1293  CA  ALA A  86      38.047 108.510 110.057  1.00  0.00           C  
ATOM   1294  C   ALA A  86      39.506 108.342 110.512  1.00  0.00           C  
ATOM   1295  O   ALA A  86      40.319 109.303 110.438  1.00  0.00           O  
ATOM   1296  CB  ALA A  86      37.192 108.861 111.277  1.00  0.00           C  
ATOM   1297  H   ALA A  86      37.012 106.690 110.030  1.00  0.00           H  
ATOM   1298  HA  ALA A  86      37.991 109.343 109.356  1.00  0.00           H  
ATOM   1299  HB1 ALA A  86      37.333 108.045 111.987  1.00  0.00           H  
ATOM   1300  HB2 ALA A  86      37.544 109.729 111.836  1.00  0.00           H  
ATOM   1301  HB3 ALA A  86      36.159 108.993 110.960  1.00  0.00           H  
ATOM   1302  N   SER A  87      39.989 107.180 110.962  1.00  0.00           N  
ATOM   1303  CA  SER A  87      41.299 107.087 111.642  1.00  0.00           C  
ATOM   1304  C   SER A  87      42.413 107.100 110.601  1.00  0.00           C  
ATOM   1305  O   SER A  87      42.543 106.149 109.861  1.00  0.00           O  
ATOM   1306  CB  SER A  87      41.418 105.999 112.706  1.00  0.00           C  
ATOM   1307  OG  SER A  87      42.700 105.800 113.256  1.00  0.00           O  
ATOM   1308  H   SER A  87      39.518 106.324 110.701  1.00  0.00           H  
ATOM   1309  HA  SER A  87      41.348 108.039 112.171  1.00  0.00           H  
ATOM   1310  HB2 SER A  87      40.655 105.967 113.483  1.00  0.00           H  
ATOM   1311  HB3 SER A  87      41.168 105.037 112.257  1.00  0.00           H  
ATOM   1312  HG  SER A  87      42.886 106.514 113.869  1.00  0.00           H  
ATOM   1313  N   ASP A  88      43.157 108.220 110.481  1.00  0.00           N  
ATOM   1314  CA  ASP A  88      44.323 108.267 109.619  1.00  0.00           C  
ATOM   1315  C   ASP A  88      45.328 107.144 109.997  1.00  0.00           C  
ATOM   1316  O   ASP A  88      46.075 106.696 109.137  1.00  0.00           O  
ATOM   1317  CB  ASP A  88      45.086 109.674 109.598  1.00  0.00           C  
ATOM   1318  CG  ASP A  88      46.059 109.934 110.786  1.00  0.00           C  
ATOM   1319  OD1 ASP A  88      46.984 110.763 110.614  1.00  0.00           O  
ATOM   1320  OD2 ASP A  88      45.745 109.525 111.918  1.00  0.00           O1-
ATOM   1321  H   ASP A  88      43.138 108.963 111.164  1.00  0.00           H  
ATOM   1322  HA  ASP A  88      44.051 108.004 108.597  1.00  0.00           H  
ATOM   1323  HB2 ASP A  88      45.623 109.731 108.652  1.00  0.00           H  
ATOM   1324  HB3 ASP A  88      44.422 110.537 109.549  1.00  0.00           H  
ATOM   1325  N   LYS A  89      45.458 106.745 111.273  1.00  0.00           N  
ATOM   1326  CA  LYS A  89      46.262 105.628 111.860  1.00  0.00           C  
ATOM   1327  C   LYS A  89      45.783 104.207 111.269  1.00  0.00           C  
ATOM   1328  O   LYS A  89      46.577 103.317 111.198  1.00  0.00           O  
ATOM   1329  CB  LYS A  89      46.173 105.608 113.408  1.00  0.00           C  
ATOM   1330  CG  LYS A  89      46.590 106.959 114.084  1.00  0.00           C  
ATOM   1331  CD  LYS A  89      48.101 107.318 113.963  1.00  0.00           C  
ATOM   1332  CE  LYS A  89      48.676 108.481 114.828  1.00  0.00           C  
ATOM   1333  NZ  LYS A  89      50.023 108.910 114.349  1.00  0.00           N1+
ATOM   1334  H   LYS A  89      45.000 107.361 111.930  1.00  0.00           H  
ATOM   1335  HA  LYS A  89      47.308 105.749 111.578  1.00  0.00           H  
ATOM   1336  HB2 LYS A  89      45.154 105.312 113.656  1.00  0.00           H  
ATOM   1337  HB3 LYS A  89      46.844 104.809 113.725  1.00  0.00           H  
ATOM   1338  HG2 LYS A  89      45.930 107.784 113.815  1.00  0.00           H  
ATOM   1339  HG3 LYS A  89      46.491 106.815 115.160  1.00  0.00           H  
ATOM   1340  HD2 LYS A  89      48.739 106.444 114.090  1.00  0.00           H  
ATOM   1341  HD3 LYS A  89      48.392 107.568 112.942  1.00  0.00           H  
ATOM   1342  HE2 LYS A  89      47.960 109.302 114.793  1.00  0.00           H  
ATOM   1343  HE3 LYS A  89      48.813 108.181 115.866  1.00  0.00           H  
ATOM   1344  HZ1 LYS A  89      50.712 108.177 114.443  1.00  0.00           H  
ATOM   1345  HZ2 LYS A  89      49.907 109.278 113.415  1.00  0.00           H  
ATOM   1346  HZ3 LYS A  89      50.544 109.608 114.862  1.00  0.00           H  
ATOM   1347  N   MET A  90      44.529 104.093 110.899  1.00  0.00           N  
ATOM   1348  CA  MET A  90      44.069 102.885 110.258  1.00  0.00           C  
ATOM   1349  C   MET A  90      44.326 102.938 108.755  1.00  0.00           C  
ATOM   1350  O   MET A  90      45.085 102.148 108.195  1.00  0.00           O  
ATOM   1351  CB  MET A  90      42.655 102.612 110.679  1.00  0.00           C  
ATOM   1352  CG  MET A  90      42.701 102.053 112.074  1.00  0.00           C  
ATOM   1353  SD  MET A  90      43.145 100.289 112.286  1.00  0.00           S  
ATOM   1354  CE  MET A  90      42.399  99.861 113.865  1.00  0.00           C  
ATOM   1355  H   MET A  90      43.949 104.920 110.926  1.00  0.00           H  
ATOM   1356  HA  MET A  90      44.736 102.089 110.588  1.00  0.00           H  
ATOM   1357  HB2 MET A  90      42.106 103.553 110.669  1.00  0.00           H  
ATOM   1358  HB3 MET A  90      42.316 101.885 109.939  1.00  0.00           H  
ATOM   1359  HG2 MET A  90      43.378 102.566 112.758  1.00  0.00           H  
ATOM   1360  HG3 MET A  90      41.738 102.207 112.561  1.00  0.00           H  
ATOM   1361  HE1 MET A  90      41.499 100.463 113.992  1.00  0.00           H  
ATOM   1362  HE2 MET A  90      42.090  98.816 113.864  1.00  0.00           H  
ATOM   1363  HE3 MET A  90      43.145 100.026 114.643  1.00  0.00           H  
ATOM   1364  N   LEU A  91      43.712 104.003 108.151  1.00  0.00           N  
ATOM   1365  CA  LEU A  91      43.640 104.272 106.745  1.00  0.00           C  
ATOM   1366  C   LEU A  91      45.081 104.251 106.166  1.00  0.00           C  
ATOM   1367  O   LEU A  91      45.252 103.808 105.028  1.00  0.00           O  
ATOM   1368  CB  LEU A  91      43.023 105.575 106.587  1.00  0.00           C  
ATOM   1369  CG  LEU A  91      42.518 105.794 105.159  1.00  0.00           C  
ATOM   1370  CD1 LEU A  91      41.051 105.369 105.119  1.00  0.00           C  
ATOM   1371  CD2 LEU A  91      42.492 107.283 104.804  1.00  0.00           C  
ATOM   1372  H   LEU A  91      43.189 104.612 108.763  1.00  0.00           H  
ATOM   1373  HA  LEU A  91      43.110 103.411 106.336  1.00  0.00           H  
ATOM   1374  HB2 LEU A  91      42.229 105.747 107.312  1.00  0.00           H  
ATOM   1375  HB3 LEU A  91      43.729 106.357 106.866  1.00  0.00           H  
ATOM   1376  HG  LEU A  91      43.110 105.457 104.308  1.00  0.00           H  
ATOM   1377 HD11 LEU A  91      41.001 104.289 105.256  1.00  0.00           H  
ATOM   1378 HD12 LEU A  91      40.528 105.801 105.971  1.00  0.00           H  
ATOM   1379 HD13 LEU A  91      40.528 105.578 104.185  1.00  0.00           H  
ATOM   1380 HD21 LEU A  91      43.528 107.620 104.790  1.00  0.00           H  
ATOM   1381 HD22 LEU A  91      42.178 107.328 103.761  1.00  0.00           H  
ATOM   1382 HD23 LEU A  91      41.841 107.793 105.515  1.00  0.00           H  
ATOM   1383  N   LYS A  92      46.146 104.590 106.899  1.00  0.00           N  
ATOM   1384  CA  LYS A  92      47.556 104.395 106.444  1.00  0.00           C  
ATOM   1385  C   LYS A  92      48.013 103.065 106.073  1.00  0.00           C  
ATOM   1386  O   LYS A  92      48.821 102.861 105.160  1.00  0.00           O  
ATOM   1387  CB  LYS A  92      48.546 105.099 107.424  1.00  0.00           C  
ATOM   1388  CG  LYS A  92      48.780 104.241 108.689  1.00  0.00           C  
ATOM   1389  CD  LYS A  92      49.674 104.921 109.682  1.00  0.00           C  
ATOM   1390  CE  LYS A  92      49.921 104.177 110.947  1.00  0.00           C  
ATOM   1391  NZ  LYS A  92      50.812 104.912 111.825  1.00  0.00           N1+
ATOM   1392  H   LYS A  92      45.912 104.895 107.833  1.00  0.00           H  
ATOM   1393  HA  LYS A  92      47.529 104.978 105.524  1.00  0.00           H  
ATOM   1394  HB2 LYS A  92      49.480 105.330 106.912  1.00  0.00           H  
ATOM   1395  HB3 LYS A  92      48.097 106.081 107.568  1.00  0.00           H  
ATOM   1396  HG2 LYS A  92      47.814 103.936 109.091  1.00  0.00           H  
ATOM   1397  HG3 LYS A  92      49.384 103.401 108.346  1.00  0.00           H  
ATOM   1398  HD2 LYS A  92      50.657 105.226 109.321  1.00  0.00           H  
ATOM   1399  HD3 LYS A  92      49.231 105.893 109.898  1.00  0.00           H  
ATOM   1400  HE2 LYS A  92      48.970 104.101 111.473  1.00  0.00           H  
ATOM   1401  HE3 LYS A  92      50.330 103.207 110.667  1.00  0.00           H  
ATOM   1402  HZ1 LYS A  92      50.813 104.516 112.754  1.00  0.00           H  
ATOM   1403  HZ2 LYS A  92      51.764 104.816 111.502  1.00  0.00           H  
ATOM   1404  HZ3 LYS A  92      50.631 105.905 111.872  1.00  0.00           H  
ATOM   1405  N   TYR A  93      47.474 102.031 106.700  1.00  0.00           N  
ATOM   1406  CA  TYR A  93      47.823 100.638 106.469  1.00  0.00           C  
ATOM   1407  C   TYR A  93      47.104 100.082 105.186  1.00  0.00           C  
ATOM   1408  O   TYR A  93      47.741  99.513 104.299  1.00  0.00           O  
ATOM   1409  CB  TYR A  93      47.525  99.801 107.767  1.00  0.00           C  
ATOM   1410  CG  TYR A  93      48.543 100.176 108.779  1.00  0.00           C  
ATOM   1411  CD1 TYR A  93      49.927  99.958 108.628  1.00  0.00           C  
ATOM   1412  CD2 TYR A  93      48.157 100.752 109.966  1.00  0.00           C  
ATOM   1413  CE1 TYR A  93      50.912 100.202 109.587  1.00  0.00           C  
ATOM   1414  CE2 TYR A  93      49.120 101.111 110.999  1.00  0.00           C  
ATOM   1415  CZ  TYR A  93      50.474 100.811 110.804  1.00  0.00           C  
ATOM   1416  OH  TYR A  93      51.300 101.208 111.770  1.00  0.00           O  
ATOM   1417  H   TYR A  93      46.806 102.093 107.454  1.00  0.00           H  
ATOM   1418  HA  TYR A  93      48.894 100.580 106.272  1.00  0.00           H  
ATOM   1419  HB2 TYR A  93      46.473  99.835 108.054  1.00  0.00           H  
ATOM   1420  HB3 TYR A  93      47.733  98.756 107.535  1.00  0.00           H  
ATOM   1421  HD1 TYR A  93      50.301  99.560 107.696  1.00  0.00           H  
ATOM   1422  HD2 TYR A  93      47.120 100.977 110.167  1.00  0.00           H  
ATOM   1423  HE1 TYR A  93      51.942 100.034 109.311  1.00  0.00           H  
ATOM   1424  HE2 TYR A  93      48.795 101.563 111.924  1.00  0.00           H  
ATOM   1425  HH  TYR A  93      51.890 100.488 112.005  1.00  0.00           H  
ATOM   1426  N   ALA A  94      45.861 100.357 104.896  1.00  0.00           N  
ATOM   1427  CA  ALA A  94      45.198 100.106 103.595  1.00  0.00           C  
ATOM   1428  C   ALA A  94      45.823 100.928 102.457  1.00  0.00           C  
ATOM   1429  O   ALA A  94      45.980 100.424 101.350  1.00  0.00           O  
ATOM   1430  CB  ALA A  94      43.703 100.571 103.655  1.00  0.00           C  
ATOM   1431  H   ALA A  94      45.374 100.968 105.537  1.00  0.00           H  
ATOM   1432  HA  ALA A  94      45.377  99.052 103.386  1.00  0.00           H  
ATOM   1433  HB1 ALA A  94      43.634 101.659 103.655  1.00  0.00           H  
ATOM   1434  HB2 ALA A  94      43.163 100.181 102.792  1.00  0.00           H  
ATOM   1435  HB3 ALA A  94      43.299 100.249 104.614  1.00  0.00           H  
ATOM   1436  N   LEU A  95      46.268 102.222 102.662  1.00  0.00           N  
ATOM   1437  CA  LEU A  95      47.070 102.995 101.753  1.00  0.00           C  
ATOM   1438  C   LEU A  95      48.466 102.373 101.416  1.00  0.00           C  
ATOM   1439  O   LEU A  95      48.925 102.402 100.249  1.00  0.00           O  
ATOM   1440  CB  LEU A  95      47.239 104.441 102.224  1.00  0.00           C  
ATOM   1441  CG  LEU A  95      46.027 105.277 102.187  1.00  0.00           C  
ATOM   1442  CD1 LEU A  95      46.188 106.524 103.026  1.00  0.00           C  
ATOM   1443  CD2 LEU A  95      45.748 105.712 100.791  1.00  0.00           C  
ATOM   1444  H   LEU A  95      46.172 102.681 103.557  1.00  0.00           H  
ATOM   1445  HA  LEU A  95      46.544 103.004 100.798  1.00  0.00           H  
ATOM   1446  HB2 LEU A  95      47.749 104.355 103.183  1.00  0.00           H  
ATOM   1447  HB3 LEU A  95      48.047 104.835 101.610  1.00  0.00           H  
ATOM   1448  HG  LEU A  95      45.179 104.718 102.580  1.00  0.00           H  
ATOM   1449 HD11 LEU A  95      46.995 107.135 102.620  1.00  0.00           H  
ATOM   1450 HD12 LEU A  95      45.270 107.112 102.999  1.00  0.00           H  
ATOM   1451 HD13 LEU A  95      46.419 106.259 104.057  1.00  0.00           H  
ATOM   1452 HD21 LEU A  95      46.677 106.012 100.305  1.00  0.00           H  
ATOM   1453 HD22 LEU A  95      45.438 104.850 100.200  1.00  0.00           H  
ATOM   1454 HD23 LEU A  95      44.910 106.404 100.709  1.00  0.00           H  
ATOM   1455  N   LYS A  96      49.169 101.802 102.401  1.00  0.00           N  
ATOM   1456  CA  LYS A  96      50.373 101.011 102.289  1.00  0.00           C  
ATOM   1457  C   LYS A  96      50.153  99.710 101.492  1.00  0.00           C  
ATOM   1458  O   LYS A  96      50.835  99.396 100.575  1.00  0.00           O  
ATOM   1459  CB  LYS A  96      50.990 100.805 103.682  1.00  0.00           C  
ATOM   1460  CG  LYS A  96      52.232  99.986 103.684  1.00  0.00           C  
ATOM   1461  CD  LYS A  96      52.932 100.043 105.022  1.00  0.00           C  
ATOM   1462  CE  LYS A  96      54.173  99.092 104.868  1.00  0.00           C  
ATOM   1463  NZ  LYS A  96      54.751  98.817 106.185  1.00  0.00           N1+
ATOM   1464  H   LYS A  96      48.898 101.900 103.369  1.00  0.00           H  
ATOM   1465  HA  LYS A  96      51.016 101.598 101.633  1.00  0.00           H  
ATOM   1466  HB2 LYS A  96      51.243 101.795 104.059  1.00  0.00           H  
ATOM   1467  HB3 LYS A  96      50.284 100.397 104.406  1.00  0.00           H  
ATOM   1468  HG2 LYS A  96      51.870  98.983 103.454  1.00  0.00           H  
ATOM   1469  HG3 LYS A  96      52.894 100.272 102.866  1.00  0.00           H  
ATOM   1470  HD2 LYS A  96      53.279 101.069 105.144  1.00  0.00           H  
ATOM   1471  HD3 LYS A  96      52.229  99.834 105.828  1.00  0.00           H  
ATOM   1472  HE2 LYS A  96      53.762  98.194 104.406  1.00  0.00           H  
ATOM   1473  HE3 LYS A  96      54.871  99.684 104.276  1.00  0.00           H  
ATOM   1474  HZ1 LYS A  96      54.379  98.032 106.699  1.00  0.00           H  
ATOM   1475  HZ2 LYS A  96      55.738  98.644 106.053  1.00  0.00           H  
ATOM   1476  HZ3 LYS A  96      54.545  99.686 106.656  1.00  0.00           H  
ATOM   1477  N   GLU A  97      49.077  99.031 101.830  1.00  0.00           N  
ATOM   1478  CA  GLU A  97      48.622  97.824 101.113  1.00  0.00           C  
ATOM   1479  C   GLU A  97      48.429  98.098  99.595  1.00  0.00           C  
ATOM   1480  O   GLU A  97      49.098  97.635  98.781  1.00  0.00           O  
ATOM   1481  CB  GLU A  97      47.487  97.163 101.809  1.00  0.00           C  
ATOM   1482  CG  GLU A  97      47.096  95.798 101.302  1.00  0.00           C  
ATOM   1483  CD  GLU A  97      48.302  94.818 101.382  1.00  0.00           C  
ATOM   1484  OE1 GLU A  97      49.070  94.795 102.424  1.00  0.00           O  
ATOM   1485  OE2 GLU A  97      48.541  94.053 100.377  1.00  0.00           O1-
ATOM   1486  H   GLU A  97      48.545  99.275 102.654  1.00  0.00           H  
ATOM   1487  HA  GLU A  97      49.474  97.147 101.184  1.00  0.00           H  
ATOM   1488  HB2 GLU A  97      47.701  97.083 102.874  1.00  0.00           H  
ATOM   1489  HB3 GLU A  97      46.637  97.833 101.681  1.00  0.00           H  
ATOM   1490  HG2 GLU A  97      46.294  95.431 101.944  1.00  0.00           H  
ATOM   1491  HG3 GLU A  97      46.703  95.874 100.288  1.00  0.00           H  
ATOM   1492  N   ARG A  98      47.624  99.123  99.285  1.00  0.00           N  
ATOM   1493  CA  ARG A  98      47.438  99.646  97.935  1.00  0.00           C  
ATOM   1494  C   ARG A  98      48.705 100.098  97.175  1.00  0.00           C  
ATOM   1495  O   ARG A  98      48.970  99.524  96.148  1.00  0.00           O  
ATOM   1496  CB  ARG A  98      46.376 100.768  97.785  1.00  0.00           C  
ATOM   1497  CG  ARG A  98      46.044 101.118  96.361  1.00  0.00           C  
ATOM   1498  CD  ARG A  98      44.964 102.217  96.204  1.00  0.00           C  
ATOM   1499  NE  ARG A  98      45.541 103.496  96.698  1.00  0.00           N  
ATOM   1500  CZ  ARG A  98      44.962 104.651  96.727  1.00  0.00           C  
ATOM   1501  NH1 ARG A  98      43.691 104.766  96.308  1.00  0.00           N1+
ATOM   1502  NH2 ARG A  98      45.595 105.733  96.973  1.00  0.00           N  
ATOM   1503  H   ARG A  98      47.085  99.572 100.011  1.00  0.00           H  
ATOM   1504  HA  ARG A  98      47.071  98.869  97.264  1.00  0.00           H  
ATOM   1505  HB2 ARG A  98      45.482 100.347  98.242  1.00  0.00           H  
ATOM   1506  HB3 ARG A  98      46.714 101.635  98.354  1.00  0.00           H  
ATOM   1507  HG2 ARG A  98      47.004 101.412  95.939  1.00  0.00           H  
ATOM   1508  HG3 ARG A  98      45.669 100.216  95.876  1.00  0.00           H  
ATOM   1509  HD2 ARG A  98      44.613 102.298  95.175  1.00  0.00           H  
ATOM   1510  HD3 ARG A  98      44.095 101.814  96.726  1.00  0.00           H  
ATOM   1511  HE  ARG A  98      46.543 103.609  96.668  1.00  0.00           H  
ATOM   1512 HH11 ARG A  98      43.221 103.988  95.866  1.00  0.00           H  
ATOM   1513 HH12 ARG A  98      43.205 105.607  96.030  1.00  0.00           H  
ATOM   1514 HH21 ARG A  98      46.571 105.668  97.225  1.00  0.00           H  
ATOM   1515 HH22 ARG A  98      45.073 106.577  97.158  1.00  0.00           H  
ATOM   1516  N   TRP A  99      49.559 100.869  97.774  1.00  0.00           N  
ATOM   1517  CA  TRP A  99      50.809 101.316  97.212  1.00  0.00           C  
ATOM   1518  C   TRP A  99      51.794 100.189  96.843  1.00  0.00           C  
ATOM   1519  O   TRP A  99      52.390 100.221  95.790  1.00  0.00           O  
ATOM   1520  CB  TRP A  99      51.413 102.257  98.156  1.00  0.00           C  
ATOM   1521  CG  TRP A  99      52.870 102.535  97.923  1.00  0.00           C  
ATOM   1522  CD1 TRP A  99      53.869 101.891  98.552  1.00  0.00           C  
ATOM   1523  CD2 TRP A  99      53.478 103.430  96.946  1.00  0.00           C  
ATOM   1524  CE2 TRP A  99      54.904 103.359  97.086  1.00  0.00           C  
ATOM   1525  CE3 TRP A  99      52.973 104.493  96.142  1.00  0.00           C  
ATOM   1526  NE1 TRP A  99      55.045 102.430  98.071  1.00  0.00           N  
ATOM   1527  CZ2 TRP A  99      55.705 104.307  96.435  1.00  0.00           C  
ATOM   1528  CZ3 TRP A  99      53.771 105.324  95.401  1.00  0.00           C  
ATOM   1529  CH2 TRP A  99      55.170 105.293  95.656  1.00  0.00           C  
ATOM   1530  H   TRP A  99      49.290 101.323  98.635  1.00  0.00           H  
ATOM   1531  HA  TRP A  99      50.714 101.930  96.317  1.00  0.00           H  
ATOM   1532  HB2 TRP A  99      50.957 103.243  98.069  1.00  0.00           H  
ATOM   1533  HB3 TRP A  99      51.435 101.898  99.186  1.00  0.00           H  
ATOM   1534  HD1 TRP A  99      53.764 101.162  99.342  1.00  0.00           H  
ATOM   1535  HE1 TRP A  99      55.912 102.237  98.552  1.00  0.00           H  
ATOM   1536  HE3 TRP A  99      51.903 104.630  96.105  1.00  0.00           H  
ATOM   1537  HZ2 TRP A  99      56.771 104.283  96.607  1.00  0.00           H  
ATOM   1538  HZ3 TRP A  99      53.310 106.078  94.780  1.00  0.00           H  
ATOM   1539  HH2 TRP A  99      55.757 106.054  95.164  1.00  0.00           H  
ATOM   1540  N   ASN A 100      51.876  99.159  97.717  1.00  0.00           N  
ATOM   1541  CA  ASN A 100      52.667  97.974  97.467  1.00  0.00           C  
ATOM   1542  C   ASN A 100      52.094  97.144  96.209  1.00  0.00           C  
ATOM   1543  O   ASN A 100      52.926  96.425  95.640  1.00  0.00           O  
ATOM   1544  CB  ASN A 100      52.849  97.112  98.763  1.00  0.00           C  
ATOM   1545  CG  ASN A 100      53.910  97.590  99.737  1.00  0.00           C  
ATOM   1546  ND2 ASN A 100      53.638  98.536 100.616  1.00  0.00           N  
ATOM   1547  OD1 ASN A 100      55.087  97.186  99.854  1.00  0.00           O  
ATOM   1548  H   ASN A 100      51.396  99.190  98.605  1.00  0.00           H  
ATOM   1549  HA  ASN A 100      53.658  98.296  97.149  1.00  0.00           H  
ATOM   1550  HB2 ASN A 100      51.883  97.204  99.257  1.00  0.00           H  
ATOM   1551  HB3 ASN A 100      53.104  96.076  98.537  1.00  0.00           H  
ATOM   1552 HD21 ASN A 100      54.343  98.902 101.240  1.00  0.00           H  
ATOM   1553 HD22 ASN A 100      52.683  98.867 100.620  1.00  0.00           H  
ATOM   1554  N   ARG A 101      50.797  97.217  95.780  1.00  0.00           N  
ATOM   1555  CA  ARG A 101      50.153  96.341  94.736  1.00  0.00           C  
ATOM   1556  C   ARG A 101      49.284  97.108  93.711  1.00  0.00           C  
ATOM   1557  O   ARG A 101      48.737  96.490  92.852  1.00  0.00           O  
ATOM   1558  CB  ARG A 101      49.465  95.082  95.214  1.00  0.00           C  
ATOM   1559  CG  ARG A 101      48.271  95.172  96.154  1.00  0.00           C  
ATOM   1560  CD  ARG A 101      47.672  93.836  96.617  1.00  0.00           C  
ATOM   1561  NE  ARG A 101      47.101  93.014  95.549  1.00  0.00           N  
ATOM   1562  CZ  ARG A 101      46.297  91.991  95.720  1.00  0.00           C  
ATOM   1563  NH1 ARG A 101      45.999  91.437  96.908  1.00  0.00           N1+
ATOM   1564  NH2 ARG A 101      45.737  91.455  94.708  1.00  0.00           N  
ATOM   1565  H   ARG A 101      50.301  97.792  96.447  1.00  0.00           H  
ATOM   1566  HA  ARG A 101      51.025  96.011  94.173  1.00  0.00           H  
ATOM   1567  HB2 ARG A 101      49.065  94.566  94.341  1.00  0.00           H  
ATOM   1568  HB3 ARG A 101      50.191  94.404  95.660  1.00  0.00           H  
ATOM   1569  HG2 ARG A 101      48.393  95.755  97.066  1.00  0.00           H  
ATOM   1570  HG3 ARG A 101      47.518  95.783  95.655  1.00  0.00           H  
ATOM   1571  HD2 ARG A 101      48.478  93.373  97.187  1.00  0.00           H  
ATOM   1572  HD3 ARG A 101      46.826  94.006  97.283  1.00  0.00           H  
ATOM   1573  HE  ARG A 101      47.325  93.205  94.583  1.00  0.00           H  
ATOM   1574 HH11 ARG A 101      46.399  91.729  97.789  1.00  0.00           H  
ATOM   1575 HH12 ARG A 101      45.487  90.568  96.864  1.00  0.00           H  
ATOM   1576 HH21 ARG A 101      45.859  91.952  93.837  1.00  0.00           H  
ATOM   1577 HH22 ARG A 101      45.061  90.709  94.794  1.00  0.00           H  
ATOM   1578  N   ARG A 102      49.419  98.462  93.696  1.00  0.00           N  
ATOM   1579  CA  ARG A 102      48.741  99.450  92.758  1.00  0.00           C  
ATOM   1580  C   ARG A 102      49.144  99.306  91.296  1.00  0.00           C  
ATOM   1581  O   ARG A 102      48.606  99.964  90.424  1.00  0.00           O  
ATOM   1582  CB  ARG A 102      49.046 100.899  93.230  1.00  0.00           C  
ATOM   1583  CG  ARG A 102      50.502 101.331  92.875  1.00  0.00           C  
ATOM   1584  CD  ARG A 102      50.833 102.841  93.205  1.00  0.00           C  
ATOM   1585  NE  ARG A 102      52.216 103.064  92.708  1.00  0.00           N  
ATOM   1586  CZ  ARG A 102      52.563 103.509  91.553  1.00  0.00           C  
ATOM   1587  NH1 ARG A 102      51.773 103.781  90.587  1.00  0.00           N1+
ATOM   1588  NH2 ARG A 102      53.813 103.863  91.405  1.00  0.00           N  
ATOM   1589  H   ARG A 102      49.990  98.863  94.425  1.00  0.00           H  
ATOM   1590  HA  ARG A 102      47.666  99.282  92.815  1.00  0.00           H  
ATOM   1591  HB2 ARG A 102      48.387 101.497  92.600  1.00  0.00           H  
ATOM   1592  HB3 ARG A 102      48.976 101.093  94.300  1.00  0.00           H  
ATOM   1593  HG2 ARG A 102      51.187 100.635  93.359  1.00  0.00           H  
ATOM   1594  HG3 ARG A 102      50.731 101.241  91.812  1.00  0.00           H  
ATOM   1595  HD2 ARG A 102      50.064 103.470  92.758  1.00  0.00           H  
ATOM   1596  HD3 ARG A 102      50.788 103.035  94.277  1.00  0.00           H  
ATOM   1597  HE  ARG A 102      52.939 102.796  93.359  1.00  0.00           H  
ATOM   1598 HH11 ARG A 102      50.788 103.558  90.625  1.00  0.00           H  
ATOM   1599 HH12 ARG A 102      52.116 104.363  89.836  1.00  0.00           H  
ATOM   1600 HH21 ARG A 102      54.480 103.728  92.150  1.00  0.00           H  
ATOM   1601 HH22 ARG A 102      54.180 104.258  90.549  1.00  0.00           H  
ATOM   1602  N   LYS A 103      50.165  98.456  90.983  1.00  0.00           N  
ATOM   1603  CA  LYS A 103      50.444  97.935  89.609  1.00  0.00           C  
ATOM   1604  C   LYS A 103      49.255  97.291  89.038  1.00  0.00           C  
ATOM   1605  O   LYS A 103      48.977  97.449  87.845  1.00  0.00           O  
ATOM   1606  CB  LYS A 103      51.503  96.874  89.623  1.00  0.00           C  
ATOM   1607  CG  LYS A 103      52.867  97.412  90.003  1.00  0.00           C  
ATOM   1608  CD  LYS A 103      53.925  96.309  90.254  1.00  0.00           C  
ATOM   1609  CE  LYS A 103      53.606  95.535  91.546  1.00  0.00           C  
ATOM   1610  NZ  LYS A 103      54.566  94.400  91.769  1.00  0.00           N1+
ATOM   1611  H   LYS A 103      50.737  98.098  91.735  1.00  0.00           H  
ATOM   1612  HA  LYS A 103      50.685  98.764  88.943  1.00  0.00           H  
ATOM   1613  HB2 LYS A 103      51.285  96.118  90.377  1.00  0.00           H  
ATOM   1614  HB3 LYS A 103      51.501  96.351  88.667  1.00  0.00           H  
ATOM   1615  HG2 LYS A 103      53.151  98.071  89.182  1.00  0.00           H  
ATOM   1616  HG3 LYS A 103      52.885  97.994  90.924  1.00  0.00           H  
ATOM   1617  HD2 LYS A 103      54.095  95.640  89.411  1.00  0.00           H  
ATOM   1618  HD3 LYS A 103      54.868  96.813  90.467  1.00  0.00           H  
ATOM   1619  HE2 LYS A 103      53.484  96.159  92.432  1.00  0.00           H  
ATOM   1620  HE3 LYS A 103      52.614  95.089  91.475  1.00  0.00           H  
ATOM   1621  HZ1 LYS A 103      55.473  94.819  91.923  1.00  0.00           H  
ATOM   1622  HZ2 LYS A 103      54.262  93.825  92.540  1.00  0.00           H  
ATOM   1623  HZ3 LYS A 103      54.667  93.897  90.899  1.00  0.00           H  
ATOM   1624  N   GLU A 104      48.571  96.442  89.736  1.00  0.00           N  
ATOM   1625  CA  GLU A 104      47.383  95.728  89.262  1.00  0.00           C  
ATOM   1626  C   GLU A 104      46.150  96.705  89.038  1.00  0.00           C  
ATOM   1627  O   GLU A 104      45.931  97.563  89.868  1.00  0.00           O  
ATOM   1628  CB  GLU A 104      47.022  94.549  90.146  1.00  0.00           C  
ATOM   1629  CG  GLU A 104      48.103  93.664  90.641  1.00  0.00           C  
ATOM   1630  CD  GLU A 104      47.794  92.890  91.970  1.00  0.00           C  
ATOM   1631  OE1 GLU A 104      46.579  92.639  92.319  1.00  0.00           O  
ATOM   1632  OE2 GLU A 104      48.779  92.533  92.652  1.00  0.00           O1-
ATOM   1633  H   GLU A 104      48.818  96.283  90.703  1.00  0.00           H  
ATOM   1634  HA  GLU A 104      47.556  95.267  88.290  1.00  0.00           H  
ATOM   1635  HB2 GLU A 104      46.525  94.898  91.052  1.00  0.00           H  
ATOM   1636  HB3 GLU A 104      46.276  93.935  89.641  1.00  0.00           H  
ATOM   1637  HG2 GLU A 104      48.356  92.962  89.846  1.00  0.00           H  
ATOM   1638  HG3 GLU A 104      49.014  94.243  90.796  1.00  0.00           H  
ATOM   1639  N   PRO A 105      45.358  96.564  87.921  1.00  0.00           N  
ATOM   1640  CA  PRO A 105      44.202  97.570  87.775  1.00  0.00           C  
ATOM   1641  C   PRO A 105      43.180  97.655  88.915  1.00  0.00           C  
ATOM   1642  O   PRO A 105      42.898  98.820  89.368  1.00  0.00           O  
ATOM   1643  CB  PRO A 105      43.595  97.198  86.402  1.00  0.00           C  
ATOM   1644  CG  PRO A 105      44.600  96.228  85.751  1.00  0.00           C  
ATOM   1645  CD  PRO A 105      45.455  95.622  86.841  1.00  0.00           C  
ATOM   1646  HA  PRO A 105      44.737  98.517  87.695  1.00  0.00           H  
ATOM   1647  HB2 PRO A 105      42.696  96.588  86.501  1.00  0.00           H  
ATOM   1648  HB3 PRO A 105      43.222  98.061  85.850  1.00  0.00           H  
ATOM   1649  HG2 PRO A 105      44.102  95.523  85.085  1.00  0.00           H  
ATOM   1650  HG3 PRO A 105      45.291  96.795  85.127  1.00  0.00           H  
ATOM   1651  HD2 PRO A 105      45.130  94.628  87.146  1.00  0.00           H  
ATOM   1652  HD3 PRO A 105      46.452  95.544  86.408  1.00  0.00           H  
ATOM   1653  N   ALA A 106      42.674  96.531  89.457  1.00  0.00           N  
ATOM   1654  CA  ALA A 106      41.558  96.630  90.538  1.00  0.00           C  
ATOM   1655  C   ALA A 106      42.067  97.374  91.748  1.00  0.00           C  
ATOM   1656  O   ALA A 106      41.325  98.124  92.451  1.00  0.00           O  
ATOM   1657  CB  ALA A 106      41.228  95.196  90.906  1.00  0.00           C  
ATOM   1658  H   ALA A 106      42.668  95.627  89.006  1.00  0.00           H  
ATOM   1659  HA  ALA A 106      40.657  97.105  90.149  1.00  0.00           H  
ATOM   1660  HB1 ALA A 106      40.887  94.596  90.062  1.00  0.00           H  
ATOM   1661  HB2 ALA A 106      42.084  94.697  91.362  1.00  0.00           H  
ATOM   1662  HB3 ALA A 106      40.397  95.195  91.611  1.00  0.00           H  
ATOM   1663  N   PHE A 107      43.365  97.273  92.040  1.00  0.00           N  
ATOM   1664  CA  PHE A 107      44.051  97.944  93.179  1.00  0.00           C  
ATOM   1665  C   PHE A 107      44.485  99.417  92.778  1.00  0.00           C  
ATOM   1666  O   PHE A 107      44.429 100.324  93.587  1.00  0.00           O  
ATOM   1667  CB  PHE A 107      45.103  97.006  93.782  1.00  0.00           C  
ATOM   1668  CG  PHE A 107      44.556  95.842  94.565  1.00  0.00           C  
ATOM   1669  CD1 PHE A 107      43.997  94.760  93.919  1.00  0.00           C  
ATOM   1670  CD2 PHE A 107      44.678  95.723  95.938  1.00  0.00           C  
ATOM   1671  CE1 PHE A 107      43.505  93.641  94.595  1.00  0.00           C  
ATOM   1672  CE2 PHE A 107      44.201  94.602  96.652  1.00  0.00           C  
ATOM   1673  CZ  PHE A 107      43.462  93.572  96.019  1.00  0.00           C  
ATOM   1674  H   PHE A 107      43.913  96.723  91.394  1.00  0.00           H  
ATOM   1675  HA  PHE A 107      43.300  98.156  93.940  1.00  0.00           H  
ATOM   1676  HB2 PHE A 107      45.795  96.618  93.034  1.00  0.00           H  
ATOM   1677  HB3 PHE A 107      45.595  97.664  94.499  1.00  0.00           H  
ATOM   1678  HD1 PHE A 107      43.908  94.794  92.844  1.00  0.00           H  
ATOM   1679  HD2 PHE A 107      45.197  96.476  96.512  1.00  0.00           H  
ATOM   1680  HE1 PHE A 107      43.049  92.844  94.028  1.00  0.00           H  
ATOM   1681  HE2 PHE A 107      44.369  94.475  97.711  1.00  0.00           H  
ATOM   1682  HZ  PHE A 107      42.926  92.763  96.493  1.00  0.00           H  
ATOM   1683  N   ASP A 108      44.745  99.762  91.527  1.00  0.00           N  
ATOM   1684  CA  ASP A 108      44.750 101.138  91.016  1.00  0.00           C  
ATOM   1685  C   ASP A 108      43.413 101.846  90.940  1.00  0.00           C  
ATOM   1686  O   ASP A 108      43.332 103.059  91.068  1.00  0.00           O  
ATOM   1687  CB  ASP A 108      45.426 101.150  89.669  1.00  0.00           C  
ATOM   1688  CG  ASP A 108      45.912 102.541  89.348  1.00  0.00           C  
ATOM   1689  OD1 ASP A 108      45.595 103.083  88.236  1.00  0.00           O  
ATOM   1690  OD2 ASP A 108      46.459 103.227  90.295  1.00  0.00           O1-
ATOM   1691  H   ASP A 108      44.701  99.009  90.854  1.00  0.00           H  
ATOM   1692  HA  ASP A 108      45.313 101.760  91.712  1.00  0.00           H  
ATOM   1693  HB2 ASP A 108      46.332 100.567  89.831  1.00  0.00           H  
ATOM   1694  HB3 ASP A 108      44.813 100.735  88.869  1.00  0.00           H  
ATOM   1695  N   LYS A 109      42.316 101.091  90.878  1.00  0.00           N  
ATOM   1696  CA  LYS A 109      40.927 101.564  90.809  1.00  0.00           C  
ATOM   1697  C   LYS A 109      40.211 101.655  92.149  1.00  0.00           C  
ATOM   1698  O   LYS A 109      38.998 101.977  92.191  1.00  0.00           O  
ATOM   1699  CB  LYS A 109      40.202 100.882  89.624  1.00  0.00           C  
ATOM   1700  CG  LYS A 109      40.818 101.195  88.265  1.00  0.00           C  
ATOM   1701  CD  LYS A 109      40.199 100.477  87.009  1.00  0.00           C  
ATOM   1702  CE  LYS A 109      38.945 101.203  86.493  1.00  0.00           C  
ATOM   1703  NZ  LYS A 109      38.187 100.358  85.607  1.00  0.00           N1+
ATOM   1704  H   LYS A 109      42.469 100.093  90.885  1.00  0.00           H  
ATOM   1705  HA  LYS A 109      41.101 102.561  90.405  1.00  0.00           H  
ATOM   1706  HB2 LYS A 109      40.246  99.812  89.828  1.00  0.00           H  
ATOM   1707  HB3 LYS A 109      39.183 101.271  89.629  1.00  0.00           H  
ATOM   1708  HG2 LYS A 109      40.890 102.273  88.120  1.00  0.00           H  
ATOM   1709  HG3 LYS A 109      41.836 100.817  88.347  1.00  0.00           H  
ATOM   1710  HD2 LYS A 109      40.930 100.421  86.202  1.00  0.00           H  
ATOM   1711  HD3 LYS A 109      39.932  99.446  87.241  1.00  0.00           H  
ATOM   1712  HE2 LYS A 109      38.339 101.594  87.311  1.00  0.00           H  
ATOM   1713  HE3 LYS A 109      39.283 102.026  85.864  1.00  0.00           H  
ATOM   1714  HZ1 LYS A 109      37.844  99.596  86.175  1.00  0.00           H  
ATOM   1715  HZ2 LYS A 109      37.397 100.877  85.252  1.00  0.00           H  
ATOM   1716  HZ3 LYS A 109      38.721  99.923  84.867  1.00  0.00           H  
ATOM   1717  N   TRP A 110      40.918 101.400  93.226  1.00  0.00           N  
ATOM   1718  CA  TRP A 110      40.319 101.366  94.627  1.00  0.00           C  
ATOM   1719  C   TRP A 110      40.417 102.719  95.219  1.00  0.00           C  
ATOM   1720  O   TRP A 110      41.554 103.230  95.400  1.00  0.00           O  
ATOM   1721  CB  TRP A 110      41.183 100.301  95.369  1.00  0.00           C  
ATOM   1722  CG  TRP A 110      40.812  99.916  96.726  1.00  0.00           C  
ATOM   1723  CD1 TRP A 110      39.562 100.107  97.314  1.00  0.00           C  
ATOM   1724  CD2 TRP A 110      41.666  99.348  97.752  1.00  0.00           C  
ATOM   1725  CE2 TRP A 110      40.946  99.291  98.951  1.00  0.00           C  
ATOM   1726  CE3 TRP A 110      42.986  98.880  97.747  1.00  0.00           C  
ATOM   1727  NE1 TRP A 110      39.666  99.709  98.606  1.00  0.00           N  
ATOM   1728  CZ2 TRP A 110      41.577  98.799 100.058  1.00  0.00           C  
ATOM   1729  CZ3 TRP A 110      43.597  98.325  98.872  1.00  0.00           C  
ATOM   1730  CH2 TRP A 110      42.945  98.456 100.121  1.00  0.00           C  
ATOM   1731  H   TRP A 110      41.891 101.162  93.097  1.00  0.00           H  
ATOM   1732  HA  TRP A 110      39.275 101.053  94.640  1.00  0.00           H  
ATOM   1733  HB2 TRP A 110      41.076  99.418  94.738  1.00  0.00           H  
ATOM   1734  HB3 TRP A 110      42.210 100.666  95.362  1.00  0.00           H  
ATOM   1735  HD1 TRP A 110      38.744 100.522  96.744  1.00  0.00           H  
ATOM   1736  HE1 TRP A 110      38.951  99.604  99.312  1.00  0.00           H  
ATOM   1737  HE3 TRP A 110      43.441  98.935  96.769  1.00  0.00           H  
ATOM   1738  HZ2 TRP A 110      41.082  98.802 101.017  1.00  0.00           H  
ATOM   1739  HZ3 TRP A 110      44.611  97.958  98.834  1.00  0.00           H  
ATOM   1740  HH2 TRP A 110      43.421  98.131 101.034  1.00  0.00           H  
ATOM   1741  N   VAL A 111      39.246 103.302  95.603  1.00  0.00           N  
ATOM   1742  CA  VAL A 111      39.175 104.576  96.321  1.00  0.00           C  
ATOM   1743  C   VAL A 111      39.597 104.379  97.756  1.00  0.00           C  
ATOM   1744  O   VAL A 111      38.933 103.596  98.471  1.00  0.00           O  
ATOM   1745  CB  VAL A 111      37.846 105.296  96.092  1.00  0.00           C  
ATOM   1746  CG1 VAL A 111      37.750 106.455  97.101  1.00  0.00           C  
ATOM   1747  CG2 VAL A 111      37.741 105.969  94.724  1.00  0.00           C  
ATOM   1748  H   VAL A 111      38.441 102.698  95.521  1.00  0.00           H  
ATOM   1749  HA  VAL A 111      40.005 105.218  96.026  1.00  0.00           H  
ATOM   1750  HB  VAL A 111      37.039 104.569  96.186  1.00  0.00           H  
ATOM   1751 HG11 VAL A 111      38.473 107.216  96.803  1.00  0.00           H  
ATOM   1752 HG12 VAL A 111      36.791 106.955  96.973  1.00  0.00           H  
ATOM   1753 HG13 VAL A 111      37.788 106.070  98.120  1.00  0.00           H  
ATOM   1754 HG21 VAL A 111      36.779 106.473  94.644  1.00  0.00           H  
ATOM   1755 HG22 VAL A 111      38.561 106.647  94.488  1.00  0.00           H  
ATOM   1756 HG23 VAL A 111      37.794 105.190  93.963  1.00  0.00           H  
ATOM   1757  N   ILE A 112      40.561 105.134  98.286  1.00  0.00           N  
ATOM   1758  CA  ILE A 112      41.015 105.090  99.736  1.00  0.00           C  
ATOM   1759  C   ILE A 112      41.278 106.495 100.342  1.00  0.00           C  
ATOM   1760  O   ILE A 112      42.283 107.078  99.933  1.00  0.00           O  
ATOM   1761  CB  ILE A 112      42.301 104.289  99.852  1.00  0.00           C  
ATOM   1762  CG1 ILE A 112      42.090 102.786  99.383  1.00  0.00           C  
ATOM   1763  CG2 ILE A 112      42.642 104.195 101.378  1.00  0.00           C  
ATOM   1764  CD1 ILE A 112      43.218 101.842  99.669  1.00  0.00           C  
ATOM   1765  H   ILE A 112      41.063 105.814  97.733  1.00  0.00           H  
ATOM   1766  HA  ILE A 112      40.203 104.593 100.269  1.00  0.00           H  
ATOM   1767  HB  ILE A 112      43.086 104.713  99.226  1.00  0.00           H  
ATOM   1768 HG12 ILE A 112      41.185 102.394  99.846  1.00  0.00           H  
ATOM   1769 HG13 ILE A 112      41.931 102.734  98.306  1.00  0.00           H  
ATOM   1770 HG21 ILE A 112      41.760 103.933 101.960  1.00  0.00           H  
ATOM   1771 HG22 ILE A 112      43.371 103.425 101.630  1.00  0.00           H  
ATOM   1772 HG23 ILE A 112      43.141 105.130 101.635  1.00  0.00           H  
ATOM   1773 HD11 ILE A 112      43.091 101.373 100.645  1.00  0.00           H  
ATOM   1774 HD12 ILE A 112      43.091 100.991  99.000  1.00  0.00           H  
ATOM   1775 HD13 ILE A 112      44.122 102.443  99.567  1.00  0.00           H  
ATOM   1776  N   GLU A 113      40.430 107.062 101.166  1.00  0.00           N  
ATOM   1777  CA  GLU A 113      40.398 108.499 101.535  1.00  0.00           C  
ATOM   1778  C   GLU A 113      39.743 108.684 102.899  1.00  0.00           C  
ATOM   1779  O   GLU A 113      38.939 107.921 103.311  1.00  0.00           O  
ATOM   1780  CB  GLU A 113      39.701 109.358 100.480  1.00  0.00           C  
ATOM   1781  CG  GLU A 113      40.420 109.281  99.101  1.00  0.00           C  
ATOM   1782  CD  GLU A 113      41.696 110.140  99.037  1.00  0.00           C  
ATOM   1783  OE1 GLU A 113      42.127 111.004  99.883  1.00  0.00           O  
ATOM   1784  OE2 GLU A 113      42.382 110.087  97.983  1.00  0.00           O1-
ATOM   1785  H   GLU A 113      39.626 106.528 101.464  1.00  0.00           H  
ATOM   1786  HA  GLU A 113      41.440 108.808 101.626  1.00  0.00           H  
ATOM   1787  HB2 GLU A 113      38.658 109.047 100.414  1.00  0.00           H  
ATOM   1788  HB3 GLU A 113      39.689 110.396 100.813  1.00  0.00           H  
ATOM   1789  HG2 GLU A 113      40.453 108.284  98.659  1.00  0.00           H  
ATOM   1790  HG3 GLU A 113      39.739 109.660  98.339  1.00  0.00           H  
ATOM   1791  N   GLU A 114      40.059 109.824 103.559  1.00  0.00           N  
ATOM   1792  CA  GLU A 114      39.429 110.165 104.807  1.00  0.00           C  
ATOM   1793  C   GLU A 114      37.950 110.642 104.570  1.00  0.00           C  
ATOM   1794  O   GLU A 114      37.620 111.599 103.838  1.00  0.00           O  
ATOM   1795  CB  GLU A 114      40.251 111.295 105.418  1.00  0.00           C  
ATOM   1796  CG  GLU A 114      39.656 111.864 106.647  1.00  0.00           C  
ATOM   1797  CD  GLU A 114      40.058 113.313 106.842  1.00  0.00           C  
ATOM   1798  OE1 GLU A 114      39.172 114.174 106.787  1.00  0.00           O  
ATOM   1799  OE2 GLU A 114      41.248 113.580 107.010  1.00  0.00           O1-
ATOM   1800  H   GLU A 114      40.624 110.494 103.058  1.00  0.00           H  
ATOM   1801  HA  GLU A 114      39.457 109.289 105.455  1.00  0.00           H  
ATOM   1802  HB2 GLU A 114      41.217 110.899 105.732  1.00  0.00           H  
ATOM   1803  HB3 GLU A 114      40.208 112.127 104.716  1.00  0.00           H  
ATOM   1804  HG2 GLU A 114      38.568 111.857 106.705  1.00  0.00           H  
ATOM   1805  HG3 GLU A 114      40.003 111.266 107.489  1.00  0.00           H  
ATOM   1806  N   ALA A 115      37.015 110.056 105.340  1.00  0.00           N  
ATOM   1807  CA  ALA A 115      35.686 110.662 105.518  1.00  0.00           C  
ATOM   1808  C   ALA A 115      35.146 110.321 106.855  1.00  0.00           C  
ATOM   1809  O   ALA A 115      35.415 109.287 107.403  1.00  0.00           O  
ATOM   1810  CB  ALA A 115      34.722 110.127 104.417  1.00  0.00           C  
ATOM   1811  H   ALA A 115      37.320 109.355 106.000  1.00  0.00           H  
ATOM   1812  HA  ALA A 115      35.727 111.705 105.208  1.00  0.00           H  
ATOM   1813  HB1 ALA A 115      33.773 110.655 104.322  1.00  0.00           H  
ATOM   1814  HB2 ALA A 115      35.212 110.235 103.449  1.00  0.00           H  
ATOM   1815  HB3 ALA A 115      34.519 109.081 104.647  1.00  0.00           H  
ATOM   1816  N   ASN A 116      34.100 111.012 107.361  1.00  0.00           N  
ATOM   1817  CA  ASN A 116      33.485 110.683 108.652  1.00  0.00           C  
ATOM   1818  C   ASN A 116      31.967 110.316 108.519  1.00  0.00           C  
ATOM   1819  O   ASN A 116      31.267 110.802 107.636  1.00  0.00           O  
ATOM   1820  CB  ASN A 116      33.533 111.874 109.639  1.00  0.00           C  
ATOM   1821  CG  ASN A 116      33.695 111.544 111.138  1.00  0.00           C  
ATOM   1822  ND2 ASN A 116      34.887 111.642 111.711  1.00  0.00           N  
ATOM   1823  OD1 ASN A 116      32.666 111.347 111.795  1.00  0.00           O  
ATOM   1824  H   ASN A 116      33.846 111.871 106.895  1.00  0.00           H  
ATOM   1825  HA  ASN A 116      34.022 109.924 109.223  1.00  0.00           H  
ATOM   1826  HB2 ASN A 116      34.375 112.500 109.347  1.00  0.00           H  
ATOM   1827  HB3 ASN A 116      32.616 112.465 109.648  1.00  0.00           H  
ATOM   1828 HD21 ASN A 116      34.822 111.533 112.712  1.00  0.00           H  
ATOM   1829 HD22 ASN A 116      35.663 111.981 111.160  1.00  0.00           H  
ATOM   1830  N   TRP A 117      31.477 109.413 109.353  1.00  0.00           N  
ATOM   1831  CA  TRP A 117      30.077 109.052 109.425  1.00  0.00           C  
ATOM   1832  C   TRP A 117      29.101 110.217 109.595  1.00  0.00           C  
ATOM   1833  O   TRP A 117      28.063 110.280 108.892  1.00  0.00           O  
ATOM   1834  CB  TRP A 117      29.837 108.181 110.619  1.00  0.00           C  
ATOM   1835  CG  TRP A 117      30.590 106.901 110.797  1.00  0.00           C  
ATOM   1836  CD1 TRP A 117      31.071 106.109 109.834  1.00  0.00           C  
ATOM   1837  CD2 TRP A 117      30.801 106.135 112.003  1.00  0.00           C  
ATOM   1838  CE2 TRP A 117      31.600 104.965 111.676  1.00  0.00           C  
ATOM   1839  CE3 TRP A 117      30.488 106.372 113.370  1.00  0.00           C  
ATOM   1840  NE1 TRP A 117      31.657 104.969 110.358  1.00  0.00           N  
ATOM   1841  CZ2 TRP A 117      32.001 104.061 112.654  1.00  0.00           C  
ATOM   1842  CZ3 TRP A 117      31.052 105.519 114.309  1.00  0.00           C  
ATOM   1843  CH2 TRP A 117      31.842 104.372 114.000  1.00  0.00           C  
ATOM   1844  H   TRP A 117      32.034 109.022 110.099  1.00  0.00           H  
ATOM   1845  HA  TRP A 117      29.889 108.489 108.511  1.00  0.00           H  
ATOM   1846  HB2 TRP A 117      30.101 108.694 111.544  1.00  0.00           H  
ATOM   1847  HB3 TRP A 117      28.792 107.870 110.642  1.00  0.00           H  
ATOM   1848  HD1 TRP A 117      31.101 106.434 108.804  1.00  0.00           H  
ATOM   1849  HE1 TRP A 117      31.952 104.193 109.783  1.00  0.00           H  
ATOM   1850  HE3 TRP A 117      29.970 107.275 113.657  1.00  0.00           H  
ATOM   1851  HZ2 TRP A 117      32.530 103.178 112.329  1.00  0.00           H  
ATOM   1852  HZ3 TRP A 117      30.896 105.736 115.356  1.00  0.00           H  
ATOM   1853  HH2 TRP A 117      32.196 103.730 114.793  1.00  0.00           H  
ATOM   1854  N   LEU A 118      29.486 111.264 110.340  1.00  0.00           N  
ATOM   1855  CA  LEU A 118      28.724 112.577 110.362  1.00  0.00           C  
ATOM   1856  C   LEU A 118      28.711 113.330 108.987  1.00  0.00           C  
ATOM   1857  O   LEU A 118      27.840 114.106 108.663  1.00  0.00           O  
ATOM   1858  CB  LEU A 118      29.224 113.425 111.541  1.00  0.00           C  
ATOM   1859  CG  LEU A 118      28.532 113.057 112.842  1.00  0.00           C  
ATOM   1860  CD1 LEU A 118      28.768 111.549 113.304  1.00  0.00           C  
ATOM   1861  CD2 LEU A 118      29.189 113.894 113.931  1.00  0.00           C  
ATOM   1862  H   LEU A 118      30.332 111.141 110.878  1.00  0.00           H  
ATOM   1863  HA  LEU A 118      27.650 112.411 110.453  1.00  0.00           H  
ATOM   1864  HB2 LEU A 118      30.291 113.251 111.684  1.00  0.00           H  
ATOM   1865  HB3 LEU A 118      29.017 114.492 111.455  1.00  0.00           H  
ATOM   1866  HG  LEU A 118      27.483 113.355 112.851  1.00  0.00           H  
ATOM   1867 HD11 LEU A 118      28.160 110.791 112.810  1.00  0.00           H  
ATOM   1868 HD12 LEU A 118      29.816 111.321 113.112  1.00  0.00           H  
ATOM   1869 HD13 LEU A 118      28.583 111.455 114.374  1.00  0.00           H  
ATOM   1870 HD21 LEU A 118      28.760 114.895 113.978  1.00  0.00           H  
ATOM   1871 HD22 LEU A 118      29.149 113.416 114.909  1.00  0.00           H  
ATOM   1872 HD23 LEU A 118      30.201 114.194 113.661  1.00  0.00           H  
ATOM   1873  N   THR A 119      29.671 113.060 108.059  1.00  0.00           N  
ATOM   1874  CA  THR A 119      29.972 113.944 106.899  1.00  0.00           C  
ATOM   1875  C   THR A 119      30.170 113.151 105.609  1.00  0.00           C  
ATOM   1876  O   THR A 119      30.566 113.749 104.626  1.00  0.00           O  
ATOM   1877  CB  THR A 119      31.193 114.836 107.202  1.00  0.00           C  
ATOM   1878  CG2 THR A 119      30.895 115.837 108.315  1.00  0.00           C  
ATOM   1879  OG1 THR A 119      32.358 114.182 107.640  1.00  0.00           O  
ATOM   1880  H   THR A 119      30.298 112.317 108.330  1.00  0.00           H  
ATOM   1881  HA  THR A 119      29.199 114.699 106.754  1.00  0.00           H  
ATOM   1882  HB  THR A 119      31.485 115.516 106.402  1.00  0.00           H  
ATOM   1883  HG1 THR A 119      32.942 113.962 106.912  1.00  0.00           H  
ATOM   1884 HG21 THR A 119      29.947 116.311 108.063  1.00  0.00           H  
ATOM   1885 HG22 THR A 119      30.844 115.322 109.274  1.00  0.00           H  
ATOM   1886 HG23 THR A 119      31.671 116.601 108.249  1.00  0.00           H  
ATOM   1887  N   LEU A 120      29.754 111.891 105.456  1.00  0.00           N  
ATOM   1888  CA  LEU A 120      29.613 111.069 104.212  1.00  0.00           C  
ATOM   1889  C   LEU A 120      28.942 111.834 103.004  1.00  0.00           C  
ATOM   1890  O   LEU A 120      29.182 111.460 101.840  1.00  0.00           O  
ATOM   1891  CB  LEU A 120      28.855 109.734 104.413  1.00  0.00           C  
ATOM   1892  CG  LEU A 120      29.353 108.744 105.508  1.00  0.00           C  
ATOM   1893  CD1 LEU A 120      28.267 107.713 105.787  1.00  0.00           C  
ATOM   1894  CD2 LEU A 120      30.723 108.155 105.098  1.00  0.00           C  
ATOM   1895  H   LEU A 120      29.469 111.413 106.299  1.00  0.00           H  
ATOM   1896  HA  LEU A 120      30.624 110.810 103.898  1.00  0.00           H  
ATOM   1897  HB2 LEU A 120      27.812 109.949 104.647  1.00  0.00           H  
ATOM   1898  HB3 LEU A 120      28.905 109.199 103.465  1.00  0.00           H  
ATOM   1899  HG  LEU A 120      29.508 109.422 106.347  1.00  0.00           H  
ATOM   1900 HD11 LEU A 120      28.384 107.372 106.816  1.00  0.00           H  
ATOM   1901 HD12 LEU A 120      27.266 108.115 105.632  1.00  0.00           H  
ATOM   1902 HD13 LEU A 120      28.268 106.873 105.093  1.00  0.00           H  
ATOM   1903 HD21 LEU A 120      31.156 107.550 105.896  1.00  0.00           H  
ATOM   1904 HD22 LEU A 120      30.645 107.439 104.280  1.00  0.00           H  
ATOM   1905 HD23 LEU A 120      31.408 108.914 104.725  1.00  0.00           H  
ATOM   1906  N   ASP A 121      28.079 112.809 103.293  1.00  0.00           N  
ATOM   1907  CA  ASP A 121      27.257 113.587 102.350  1.00  0.00           C  
ATOM   1908  C   ASP A 121      28.118 114.685 101.688  1.00  0.00           C  
ATOM   1909  O   ASP A 121      27.659 115.410 100.847  1.00  0.00           O  
ATOM   1910  CB  ASP A 121      25.950 114.001 103.089  1.00  0.00           C  
ATOM   1911  CG  ASP A 121      26.293 114.784 104.306  1.00  0.00           C  
ATOM   1912  OD1 ASP A 121      26.565 114.138 105.357  1.00  0.00           O  
ATOM   1913  OD2 ASP A 121      26.417 116.021 104.250  1.00  0.00           O1-
ATOM   1914  H   ASP A 121      27.872 112.975 104.267  1.00  0.00           H  
ATOM   1915  HA  ASP A 121      26.855 112.968 101.547  1.00  0.00           H  
ATOM   1916  HB2 ASP A 121      25.281 114.668 102.543  1.00  0.00           H  
ATOM   1917  HB3 ASP A 121      25.497 113.101 103.506  1.00  0.00           H  
ATOM   1918  N   LYS A 122      29.427 114.959 102.090  1.00  0.00           N  
ATOM   1919  CA  LYS A 122      30.377 116.050 101.604  1.00  0.00           C  
ATOM   1920  C   LYS A 122      31.827 115.614 101.459  1.00  0.00           C  
ATOM   1921  O   LYS A 122      32.485 116.170 100.562  1.00  0.00           O  
ATOM   1922  CB  LYS A 122      30.368 117.242 102.640  1.00  0.00           C  
ATOM   1923  CG  LYS A 122      31.047 118.581 102.147  1.00  0.00           C  
ATOM   1924  CD  LYS A 122      30.341 119.177 100.931  1.00  0.00           C  
ATOM   1925  CE  LYS A 122      28.881 119.464 101.203  1.00  0.00           C  
ATOM   1926  NZ  LYS A 122      28.431 120.499 100.189  1.00  0.00           N1+
ATOM   1927  H   LYS A 122      29.853 114.300 102.728  1.00  0.00           H  
ATOM   1928  HA  LYS A 122      29.929 116.497 100.717  1.00  0.00           H  
ATOM   1929  HB2 LYS A 122      29.344 117.405 102.979  1.00  0.00           H  
ATOM   1930  HB3 LYS A 122      30.997 116.915 103.467  1.00  0.00           H  
ATOM   1931  HG2 LYS A 122      31.097 119.324 102.942  1.00  0.00           H  
ATOM   1932  HG3 LYS A 122      32.079 118.322 101.908  1.00  0.00           H  
ATOM   1933  HD2 LYS A 122      30.896 120.098 100.757  1.00  0.00           H  
ATOM   1934  HD3 LYS A 122      30.454 118.499 100.085  1.00  0.00           H  
ATOM   1935  HE2 LYS A 122      28.222 118.596 101.189  1.00  0.00           H  
ATOM   1936  HE3 LYS A 122      28.797 119.985 102.158  1.00  0.00           H  
ATOM   1937  HZ1 LYS A 122      29.023 121.314 100.252  1.00  0.00           H  
ATOM   1938  HZ2 LYS A 122      28.660 120.021  99.329  1.00  0.00           H  
ATOM   1939  HZ3 LYS A 122      27.437 120.647 100.287  1.00  0.00           H  
ATOM   1940  N   ASP A 123      32.271 114.681 102.184  1.00  0.00           N  
ATOM   1941  CA  ASP A 123      33.656 114.261 102.163  1.00  0.00           C  
ATOM   1942  C   ASP A 123      34.155 113.525 100.917  1.00  0.00           C  
ATOM   1943  O   ASP A 123      35.346 113.548 100.598  1.00  0.00           O  
ATOM   1944  CB  ASP A 123      33.928 113.365 103.428  1.00  0.00           C  
ATOM   1945  CG  ASP A 123      33.842 114.164 104.727  1.00  0.00           C  
ATOM   1946  OD1 ASP A 123      33.618 115.401 104.710  1.00  0.00           O  
ATOM   1947  OD2 ASP A 123      34.252 113.607 105.771  1.00  0.00           O1-
ATOM   1948  H   ASP A 123      31.632 114.262 102.844  1.00  0.00           H  
ATOM   1949  HA  ASP A 123      34.307 115.135 102.179  1.00  0.00           H  
ATOM   1950  HB2 ASP A 123      33.183 112.582 103.282  1.00  0.00           H  
ATOM   1951  HB3 ASP A 123      34.926 112.932 103.366  1.00  0.00           H  
ATOM   1952  N   VAL A 124      33.247 112.850 100.175  1.00  0.00           N  
ATOM   1953  CA  VAL A 124      33.454 112.058  98.920  1.00  0.00           C  
ATOM   1954  C   VAL A 124      32.276 112.210  97.895  1.00  0.00           C  
ATOM   1955  O   VAL A 124      31.112 112.222  98.391  1.00  0.00           O  
ATOM   1956  CB  VAL A 124      33.833 110.614  99.186  1.00  0.00           C  
ATOM   1957  CG1 VAL A 124      35.211 110.361  99.719  1.00  0.00           C  
ATOM   1958  CG2 VAL A 124      32.786 109.832  99.913  1.00  0.00           C  
ATOM   1959  H   VAL A 124      32.325 112.916 100.582  1.00  0.00           H  
ATOM   1960  HA  VAL A 124      34.329 112.454  98.403  1.00  0.00           H  
ATOM   1961  HB  VAL A 124      33.868 110.136  98.206  1.00  0.00           H  
ATOM   1962 HG11 VAL A 124      35.375 110.931 100.633  1.00  0.00           H  
ATOM   1963 HG12 VAL A 124      35.347 109.305  99.953  1.00  0.00           H  
ATOM   1964 HG13 VAL A 124      35.934 110.783  99.021  1.00  0.00           H  
ATOM   1965 HG21 VAL A 124      31.882 109.767  99.309  1.00  0.00           H  
ATOM   1966 HG22 VAL A 124      33.148 108.812 100.043  1.00  0.00           H  
ATOM   1967 HG23 VAL A 124      32.473 110.078 100.928  1.00  0.00           H  
ATOM   1968  N   PRO A 125      32.581 112.215  96.548  1.00  0.00           N  
ATOM   1969  CA  PRO A 125      31.528 112.111  95.584  1.00  0.00           C  
ATOM   1970  C   PRO A 125      30.911 110.698  95.480  1.00  0.00           C  
ATOM   1971  O   PRO A 125      31.642 109.737  95.203  1.00  0.00           O  
ATOM   1972  CB  PRO A 125      32.190 112.586  94.303  1.00  0.00           C  
ATOM   1973  CG  PRO A 125      33.685 112.224  94.436  1.00  0.00           C  
ATOM   1974  CD  PRO A 125      33.883 112.477  95.962  1.00  0.00           C  
ATOM   1975  HA  PRO A 125      30.721 112.825  95.741  1.00  0.00           H  
ATOM   1976  HB2 PRO A 125      31.669 112.347  93.376  1.00  0.00           H  
ATOM   1977  HB3 PRO A 125      32.109 113.664  94.446  1.00  0.00           H  
ATOM   1978  HG2 PRO A 125      33.899 111.172  94.248  1.00  0.00           H  
ATOM   1979  HG3 PRO A 125      34.316 112.811  93.769  1.00  0.00           H  
ATOM   1980  HD2 PRO A 125      34.615 111.792  96.388  1.00  0.00           H  
ATOM   1981  HD3 PRO A 125      34.279 113.477  96.140  1.00  0.00           H  
ATOM   1982  N   ALA A 126      29.578 110.673  95.593  1.00  0.00           N  
ATOM   1983  CA  ALA A 126      28.894 109.431  95.717  1.00  0.00           C  
ATOM   1984  C   ALA A 126      27.413 109.532  95.242  1.00  0.00           C  
ATOM   1985  O   ALA A 126      26.452 109.144  95.913  1.00  0.00           O  
ATOM   1986  CB  ALA A 126      29.026 108.829  97.133  1.00  0.00           C  
ATOM   1987  H   ALA A 126      29.125 111.575  95.612  1.00  0.00           H  
ATOM   1988  HA  ALA A 126      29.353 108.700  95.052  1.00  0.00           H  
ATOM   1989  HB1 ALA A 126      28.916 109.673  97.817  1.00  0.00           H  
ATOM   1990  HB2 ALA A 126      28.441 107.910  97.162  1.00  0.00           H  
ATOM   1991  HB3 ALA A 126      30.101 108.691  97.241  1.00  0.00           H  
ATOM   1992  N   GLY A 127      27.145 110.133  94.120  1.00  0.00           N  
ATOM   1993  CA  GLY A 127      25.874 110.778  93.756  1.00  0.00           C  
ATOM   1994  C   GLY A 127      24.743 109.908  93.116  1.00  0.00           C  
ATOM   1995  O   GLY A 127      23.582 110.290  93.164  1.00  0.00           O  
ATOM   1996  H   GLY A 127      27.931 110.444  93.567  1.00  0.00           H  
ATOM   1997  HA2 GLY A 127      25.513 111.236  94.677  1.00  0.00           H  
ATOM   1998  HA3 GLY A 127      26.194 111.585  93.097  1.00  0.00           H  
ATOM   1999  N   ASP A 128      25.024 108.707  92.723  1.00  0.00           N  
ATOM   2000  CA  ASP A 128      24.089 107.691  92.358  1.00  0.00           C  
ATOM   2001  C   ASP A 128      23.807 106.791  93.566  1.00  0.00           C  
ATOM   2002  O   ASP A 128      22.872 106.036  93.522  1.00  0.00           O  
ATOM   2003  CB  ASP A 128      24.703 106.976  91.120  1.00  0.00           C  
ATOM   2004  CG  ASP A 128      24.797 107.774  89.805  1.00  0.00           C  
ATOM   2005  OD1 ASP A 128      25.520 107.262  88.923  1.00  0.00           O  
ATOM   2006  OD2 ASP A 128      24.002 108.723  89.581  1.00  0.00           O1-
ATOM   2007  H   ASP A 128      25.977 108.397  92.845  1.00  0.00           H  
ATOM   2008  HA  ASP A 128      23.133 108.130  92.077  1.00  0.00           H  
ATOM   2009  HB2 ASP A 128      25.691 106.536  91.259  1.00  0.00           H  
ATOM   2010  HB3 ASP A 128      23.938 106.223  90.930  1.00  0.00           H  
ATOM   2011  N   GLY A 129      24.632 106.843  94.636  1.00  0.00           N  
ATOM   2012  CA  GLY A 129      24.665 105.826  95.708  1.00  0.00           C  
ATOM   2013  C   GLY A 129      25.412 104.577  95.324  1.00  0.00           C  
ATOM   2014  O   GLY A 129      25.592 104.378  94.132  1.00  0.00           O  
ATOM   2015  H   GLY A 129      25.408 107.489  94.665  1.00  0.00           H  
ATOM   2016  HA2 GLY A 129      25.203 106.254  96.552  1.00  0.00           H  
ATOM   2017  HA3 GLY A 129      23.640 105.526  95.930  1.00  0.00           H  
ATOM   2018  N   PHE A 130      25.754 103.683  96.279  1.00  0.00           N  
ATOM   2019  CA  PHE A 130      26.312 102.314  96.107  1.00  0.00           C  
ATOM   2020  C   PHE A 130      25.252 101.192  96.020  1.00  0.00           C  
ATOM   2021  O   PHE A 130      24.216 101.289  96.629  1.00  0.00           O  
ATOM   2022  CB  PHE A 130      27.253 102.009  97.337  1.00  0.00           C  
ATOM   2023  CG  PHE A 130      28.382 103.020  97.300  1.00  0.00           C  
ATOM   2024  CD1 PHE A 130      28.236 104.204  98.107  1.00  0.00           C  
ATOM   2025  CD2 PHE A 130      29.618 102.718  96.631  1.00  0.00           C  
ATOM   2026  CE1 PHE A 130      29.373 105.066  98.178  1.00  0.00           C  
ATOM   2027  CE2 PHE A 130      30.731 103.567  96.808  1.00  0.00           C  
ATOM   2028  CZ  PHE A 130      30.598 104.715  97.571  1.00  0.00           C  
ATOM   2029  H   PHE A 130      25.498 103.978  97.210  1.00  0.00           H  
ATOM   2030  HA  PHE A 130      26.871 102.186  95.180  1.00  0.00           H  
ATOM   2031  HB2 PHE A 130      26.664 101.978  98.253  1.00  0.00           H  
ATOM   2032  HB3 PHE A 130      27.710 101.021  97.275  1.00  0.00           H  
ATOM   2033  HD1 PHE A 130      27.341 104.505  98.631  1.00  0.00           H  
ATOM   2034  HD2 PHE A 130      29.717 101.877  95.962  1.00  0.00           H  
ATOM   2035  HE1 PHE A 130      29.235 105.952  98.779  1.00  0.00           H  
ATOM   2036  HE2 PHE A 130      31.679 103.358  96.333  1.00  0.00           H  
ATOM   2037  HZ  PHE A 130      31.353 105.484  97.519  1.00  0.00           H  
ATOM   2038  N   ASP A 131      25.676 100.127  95.390  1.00  0.00           N  
ATOM   2039  CA  ASP A 131      24.869  98.864  95.419  1.00  0.00           C  
ATOM   2040  C   ASP A 131      24.932  98.219  96.762  1.00  0.00           C  
ATOM   2041  O   ASP A 131      24.004  97.414  97.132  1.00  0.00           O  
ATOM   2042  CB  ASP A 131      25.353  97.921  94.385  1.00  0.00           C  
ATOM   2043  CG  ASP A 131      25.819  98.570  93.085  1.00  0.00           C  
ATOM   2044  OD1 ASP A 131      26.467  97.788  92.332  1.00  0.00           O  
ATOM   2045  OD2 ASP A 131      25.490  99.718  92.689  1.00  0.00           O1-
ATOM   2046  H   ASP A 131      26.632 100.023  95.081  1.00  0.00           H  
ATOM   2047  HA  ASP A 131      23.807  99.079  95.304  1.00  0.00           H  
ATOM   2048  HB2 ASP A 131      26.175  97.326  94.782  1.00  0.00           H  
ATOM   2049  HB3 ASP A 131      24.514  97.241  94.236  1.00  0.00           H  
ATOM   2050  N   ALA A 132      25.956  98.473  97.565  1.00  0.00           N  
ATOM   2051  CA  ALA A 132      26.101  98.048  98.952  1.00  0.00           C  
ATOM   2052  C   ALA A 132      26.997  98.912  99.841  1.00  0.00           C  
ATOM   2053  O   ALA A 132      28.021  99.368  99.389  1.00  0.00           O  
ATOM   2054  CB  ALA A 132      26.430  96.461  99.010  1.00  0.00           C  
ATOM   2055  H   ALA A 132      26.741  98.985  97.187  1.00  0.00           H  
ATOM   2056  HA  ALA A 132      25.100  98.151  99.370  1.00  0.00           H  
ATOM   2057  HB1 ALA A 132      26.375  96.075 100.028  1.00  0.00           H  
ATOM   2058  HB2 ALA A 132      25.614  95.940  98.509  1.00  0.00           H  
ATOM   2059  HB3 ALA A 132      27.412  96.241  98.592  1.00  0.00           H  
ATOM   2060  N   VAL A 133      26.686  98.985 101.127  1.00  0.00           N  
ATOM   2061  CA  VAL A 133      27.539  99.484 102.146  1.00  0.00           C  
ATOM   2062  C   VAL A 133      27.960  98.349 103.070  1.00  0.00           C  
ATOM   2063  O   VAL A 133      27.123  97.452 103.144  1.00  0.00           O  
ATOM   2064  CB  VAL A 133      26.869 100.727 102.828  1.00  0.00           C  
ATOM   2065  CG1 VAL A 133      27.800 101.375 103.879  1.00  0.00           C  
ATOM   2066  CG2 VAL A 133      26.553 101.817 101.777  1.00  0.00           C  
ATOM   2067  H   VAL A 133      25.810  98.549 101.379  1.00  0.00           H  
ATOM   2068  HA  VAL A 133      28.376  99.996 101.670  1.00  0.00           H  
ATOM   2069  HB  VAL A 133      25.928 100.330 103.207  1.00  0.00           H  
ATOM   2070 HG11 VAL A 133      28.749 101.356 103.344  1.00  0.00           H  
ATOM   2071 HG12 VAL A 133      27.446 102.376 104.121  1.00  0.00           H  
ATOM   2072 HG13 VAL A 133      27.924 100.757 104.768  1.00  0.00           H  
ATOM   2073 HG21 VAL A 133      27.460 102.016 101.205  1.00  0.00           H  
ATOM   2074 HG22 VAL A 133      25.807 101.564 101.024  1.00  0.00           H  
ATOM   2075 HG23 VAL A 133      26.254 102.707 102.329  1.00  0.00           H  
ATOM   2076  N   ILE A 134      29.092  98.447 103.782  1.00  0.00           N  
ATOM   2077  CA  ILE A 134      29.700  97.450 104.694  1.00  0.00           C  
ATOM   2078  C   ILE A 134      30.275  98.183 105.897  1.00  0.00           C  
ATOM   2079  O   ILE A 134      30.902  99.209 105.731  1.00  0.00           O  
ATOM   2080  CB  ILE A 134      30.859  96.663 103.987  1.00  0.00           C  
ATOM   2081  CG1 ILE A 134      30.166  95.856 102.810  1.00  0.00           C  
ATOM   2082  CG2 ILE A 134      31.564  95.618 104.812  1.00  0.00           C  
ATOM   2083  CD1 ILE A 134      31.006  94.819 101.995  1.00  0.00           C  
ATOM   2084  H   ILE A 134      29.768  99.132 103.476  1.00  0.00           H  
ATOM   2085  HA  ILE A 134      28.915  96.742 104.961  1.00  0.00           H  
ATOM   2086  HB  ILE A 134      31.463  97.401 103.461  1.00  0.00           H  
ATOM   2087 HG12 ILE A 134      29.276  95.391 103.234  1.00  0.00           H  
ATOM   2088 HG13 ILE A 134      29.815  96.547 102.043  1.00  0.00           H  
ATOM   2089 HG21 ILE A 134      32.032  96.092 105.675  1.00  0.00           H  
ATOM   2090 HG22 ILE A 134      30.869  94.843 105.133  1.00  0.00           H  
ATOM   2091 HG23 ILE A 134      32.318  95.136 104.190  1.00  0.00           H  
ATOM   2092 HD11 ILE A 134      31.221  93.829 102.399  1.00  0.00           H  
ATOM   2093 HD12 ILE A 134      30.462  94.675 101.062  1.00  0.00           H  
ATOM   2094 HD13 ILE A 134      31.901  95.363 101.695  1.00  0.00           H  
ATOM   2095  N   CYS A 135      29.940  97.812 107.131  1.00  0.00           N  
ATOM   2096  CA  CYS A 135      30.535  98.425 108.317  1.00  0.00           C  
ATOM   2097  C   CYS A 135      30.922  97.445 109.311  1.00  0.00           C  
ATOM   2098  O   CYS A 135      30.691  97.600 110.531  1.00  0.00           O  
ATOM   2099  CB  CYS A 135      29.623  99.523 108.817  1.00  0.00           C  
ATOM   2100  SG  CYS A 135      30.458 100.561 109.972  1.00  0.00           S  
ATOM   2101  H   CYS A 135      29.243  97.090 107.238  1.00  0.00           H  
ATOM   2102  HA  CYS A 135      31.429  98.922 107.939  1.00  0.00           H  
ATOM   2103  HB2 CYS A 135      29.193 100.089 107.990  1.00  0.00           H  
ATOM   2104  HB3 CYS A 135      28.757  99.015 109.241  1.00  0.00           H  
ATOM   2105  HG  CYS A 135      30.674  99.496 110.750  1.00  0.00           H  
ATOM   2106  N   LEU A 136      31.531  96.250 108.809  1.00  0.00           N  
ATOM   2107  CA  LEU A 136      31.937  95.091 109.580  1.00  0.00           C  
ATOM   2108  C   LEU A 136      33.199  95.312 110.396  1.00  0.00           C  
ATOM   2109  O   LEU A 136      34.093  96.091 110.099  1.00  0.00           O  
ATOM   2110  CB  LEU A 136      32.191  93.961 108.517  1.00  0.00           C  
ATOM   2111  CG  LEU A 136      30.922  93.336 107.900  1.00  0.00           C  
ATOM   2112  CD1 LEU A 136      31.332  91.998 107.223  1.00  0.00           C  
ATOM   2113  CD2 LEU A 136      29.990  92.835 108.927  1.00  0.00           C  
ATOM   2114  H   LEU A 136      31.869  96.317 107.860  1.00  0.00           H  
ATOM   2115  HA  LEU A 136      31.188  94.651 110.239  1.00  0.00           H  
ATOM   2116  HB2 LEU A 136      32.749  94.320 107.653  1.00  0.00           H  
ATOM   2117  HB3 LEU A 136      32.796  93.224 109.045  1.00  0.00           H  
ATOM   2118  HG  LEU A 136      30.507  93.997 107.139  1.00  0.00           H  
ATOM   2119 HD11 LEU A 136      30.475  91.686 106.627  1.00  0.00           H  
ATOM   2120 HD12 LEU A 136      32.123  92.317 106.543  1.00  0.00           H  
ATOM   2121 HD13 LEU A 136      31.898  91.319 107.863  1.00  0.00           H  
ATOM   2122 HD21 LEU A 136      29.244  92.184 108.473  1.00  0.00           H  
ATOM   2123 HD22 LEU A 136      30.465  92.207 109.681  1.00  0.00           H  
ATOM   2124 HD23 LEU A 136      29.389  93.632 109.366  1.00  0.00           H  
ATOM   2125  N   GLY A 137      33.177  94.578 111.517  1.00  0.00           N  
ATOM   2126  CA  GLY A 137      34.219  94.485 112.503  1.00  0.00           C  
ATOM   2127  C   GLY A 137      33.874  94.950 113.954  1.00  0.00           C  
ATOM   2128  O   GLY A 137      34.820  95.180 114.716  1.00  0.00           O  
ATOM   2129  H   GLY A 137      32.326  94.063 111.695  1.00  0.00           H  
ATOM   2130  HA2 GLY A 137      34.294  93.407 112.649  1.00  0.00           H  
ATOM   2131  HA3 GLY A 137      35.184  94.873 112.177  1.00  0.00           H  
ATOM   2132  N   ASN A 138      32.640  94.914 114.299  1.00  0.00           N  
ATOM   2133  CA  ASN A 138      32.011  95.563 115.448  1.00  0.00           C  
ATOM   2134  C   ASN A 138      32.547  97.096 115.419  1.00  0.00           C  
ATOM   2135  O   ASN A 138      33.427  97.426 116.201  1.00  0.00           O  
ATOM   2136  CB  ASN A 138      32.184  94.772 116.759  1.00  0.00           C  
ATOM   2137  CG  ASN A 138      31.722  95.559 117.958  1.00  0.00           C  
ATOM   2138  ND2 ASN A 138      32.556  95.673 118.962  1.00  0.00           N  
ATOM   2139  OD1 ASN A 138      30.709  96.260 117.971  1.00  0.00           O  
ATOM   2140  H   ASN A 138      32.019  94.422 113.674  1.00  0.00           H  
ATOM   2141  HA  ASN A 138      30.946  95.678 115.242  1.00  0.00           H  
ATOM   2142  HB2 ASN A 138      31.650  93.824 116.708  1.00  0.00           H  
ATOM   2143  HB3 ASN A 138      33.248  94.585 116.909  1.00  0.00           H  
ATOM   2144 HD21 ASN A 138      32.253  96.239 119.741  1.00  0.00           H  
ATOM   2145 HD22 ASN A 138      33.434  95.181 119.050  1.00  0.00           H  
ATOM   2146  N   SER A 139      32.012  97.929 114.539  1.00  0.00           N  
ATOM   2147  CA  SER A 139      32.530  99.253 114.260  1.00  0.00           C  
ATOM   2148  C   SER A 139      31.604 100.437 114.698  1.00  0.00           C  
ATOM   2149  O   SER A 139      32.165 101.380 115.295  1.00  0.00           O  
ATOM   2150  CB  SER A 139      32.729  99.376 112.741  1.00  0.00           C  
ATOM   2151  OG  SER A 139      33.526  98.346 112.264  1.00  0.00           O  
ATOM   2152  H   SER A 139      31.323  97.551 113.904  1.00  0.00           H  
ATOM   2153  HA  SER A 139      33.481  99.369 114.782  1.00  0.00           H  
ATOM   2154  HB2 SER A 139      31.753  99.383 112.255  1.00  0.00           H  
ATOM   2155  HB3 SER A 139      33.171 100.323 112.429  1.00  0.00           H  
ATOM   2156  HG  SER A 139      33.106  98.061 111.449  1.00  0.00           H  
ATOM   2157  N   PHE A 140      30.250 100.371 114.434  1.00  0.00           N  
ATOM   2158  CA  PHE A 140      29.408 101.545 114.723  1.00  0.00           C  
ATOM   2159  C   PHE A 140      29.175 101.818 116.216  1.00  0.00           C  
ATOM   2160  O   PHE A 140      28.979 102.936 116.604  1.00  0.00           O  
ATOM   2161  CB  PHE A 140      28.056 101.328 114.111  1.00  0.00           C  
ATOM   2162  CG  PHE A 140      27.133 102.558 114.064  1.00  0.00           C  
ATOM   2163  CD1 PHE A 140      27.333 103.672 113.225  1.00  0.00           C  
ATOM   2164  CD2 PHE A 140      26.055 102.568 114.908  1.00  0.00           C  
ATOM   2165  CE1 PHE A 140      26.467 104.750 113.252  1.00  0.00           C  
ATOM   2166  CE2 PHE A 140      25.165 103.612 114.995  1.00  0.00           C  
ATOM   2167  CZ  PHE A 140      25.412 104.725 114.209  1.00  0.00           C  
ATOM   2168  H   PHE A 140      29.904  99.567 113.931  1.00  0.00           H  
ATOM   2169  HA  PHE A 140      29.872 102.410 114.249  1.00  0.00           H  
ATOM   2170  HB2 PHE A 140      28.152 101.035 113.065  1.00  0.00           H  
ATOM   2171  HB3 PHE A 140      27.529 100.488 114.564  1.00  0.00           H  
ATOM   2172  HD1 PHE A 140      28.227 103.769 112.627  1.00  0.00           H  
ATOM   2173  HD2 PHE A 140      25.850 101.794 115.632  1.00  0.00           H  
ATOM   2174  HE1 PHE A 140      26.722 105.682 112.769  1.00  0.00           H  
ATOM   2175  HE2 PHE A 140      24.440 103.663 115.795  1.00  0.00           H  
ATOM   2176  HZ  PHE A 140      24.720 105.520 114.442  1.00  0.00           H  
ATOM   2177  N   ALA A 141      29.332 100.770 117.097  1.00  0.00           N  
ATOM   2178  CA  ALA A 141      29.179 100.821 118.571  1.00  0.00           C  
ATOM   2179  C   ALA A 141      30.227 101.748 119.303  1.00  0.00           C  
ATOM   2180  O   ALA A 141      30.096 102.124 120.500  1.00  0.00           O  
ATOM   2181  CB  ALA A 141      29.560  99.379 119.080  1.00  0.00           C  
ATOM   2182  H   ALA A 141      29.412  99.859 116.667  1.00  0.00           H  
ATOM   2183  HA  ALA A 141      28.145 101.089 118.786  1.00  0.00           H  
ATOM   2184  HB1 ALA A 141      30.526  99.124 118.640  1.00  0.00           H  
ATOM   2185  HB2 ALA A 141      29.577  99.315 120.168  1.00  0.00           H  
ATOM   2186  HB3 ALA A 141      28.894  98.668 118.592  1.00  0.00           H  
ATOM   2187  N   HID A 142      31.262 102.202 118.563  1.00  0.00           N  
ATOM   2188  CA  HID A 142      32.148 103.329 118.993  1.00  0.00           C  
ATOM   2189  C   HID A 142      31.561 104.718 118.978  1.00  0.00           C  
ATOM   2190  O   HID A 142      32.273 105.609 119.466  1.00  0.00           O  
ATOM   2191  CB  HID A 142      33.479 103.276 118.192  1.00  0.00           C  
ATOM   2192  CG  HID A 142      34.247 101.964 118.179  1.00  0.00           C  
ATOM   2193  CD2 HID A 142      34.720 101.240 117.136  1.00  0.00           C  
ATOM   2194  ND1 HID A 142      34.689 101.447 119.341  1.00  0.00           N  
ATOM   2195  CE1 HID A 142      35.424 100.401 118.957  1.00  0.00           C  
ATOM   2196  NE2 HID A 142      35.458 100.212 117.642  1.00  0.00           N  
ATOM   2197  H   HID A 142      31.315 101.713 117.681  1.00  0.00           H  
ATOM   2198  HA  HID A 142      32.522 103.119 119.994  1.00  0.00           H  
ATOM   2199  HB2 HID A 142      33.126 103.404 117.168  1.00  0.00           H  
ATOM   2200  HB3 HID A 142      34.137 104.062 118.563  1.00  0.00           H  
ATOM   2201  HD1 HID A 142      34.755 101.840 120.269  1.00  0.00           H  
ATOM   2202  HD2 HID A 142      34.557 101.517 116.105  1.00  0.00           H  
ATOM   2203  HE1 HID A 142      35.928  99.891 119.766  1.00  0.00           H  
ATOM   2204  N   LEU A 143      30.329 104.907 118.433  1.00  0.00           N  
ATOM   2205  CA  LEU A 143      29.699 106.217 118.492  1.00  0.00           C  
ATOM   2206  C   LEU A 143      29.120 106.367 119.939  1.00  0.00           C  
ATOM   2207  O   LEU A 143      28.283 105.546 120.296  1.00  0.00           O  
ATOM   2208  CB  LEU A 143      28.650 106.417 117.381  1.00  0.00           C  
ATOM   2209  CG  LEU A 143      27.993 107.772 117.494  1.00  0.00           C  
ATOM   2210  CD1 LEU A 143      28.740 108.952 116.819  1.00  0.00           C  
ATOM   2211  CD2 LEU A 143      26.632 107.743 116.873  1.00  0.00           C  
ATOM   2212  H   LEU A 143      29.803 104.186 117.960  1.00  0.00           H  
ATOM   2213  HA  LEU A 143      30.523 106.920 118.364  1.00  0.00           H  
ATOM   2214  HB2 LEU A 143      29.058 106.350 116.372  1.00  0.00           H  
ATOM   2215  HB3 LEU A 143      27.925 105.606 117.451  1.00  0.00           H  
ATOM   2216  HG  LEU A 143      27.873 108.066 118.536  1.00  0.00           H  
ATOM   2217 HD11 LEU A 143      29.786 108.941 117.124  1.00  0.00           H  
ATOM   2218 HD12 LEU A 143      28.603 108.947 115.737  1.00  0.00           H  
ATOM   2219 HD13 LEU A 143      28.483 109.907 117.279  1.00  0.00           H  
ATOM   2220 HD21 LEU A 143      26.124 108.678 117.109  1.00  0.00           H  
ATOM   2221 HD22 LEU A 143      26.553 107.635 115.791  1.00  0.00           H  
ATOM   2222 HD23 LEU A 143      26.159 106.900 117.375  1.00  0.00           H  
ATOM   2223  N   PRO A 144      29.358 107.499 120.632  1.00  0.00           N  
ATOM   2224  CA  PRO A 144      28.895 107.663 121.960  1.00  0.00           C  
ATOM   2225  C   PRO A 144      27.456 108.113 122.120  1.00  0.00           C  
ATOM   2226  O   PRO A 144      26.954 108.865 121.309  1.00  0.00           O  
ATOM   2227  CB  PRO A 144      29.799 108.817 122.534  1.00  0.00           C  
ATOM   2228  CG  PRO A 144      30.289 109.573 121.252  1.00  0.00           C  
ATOM   2229  CD  PRO A 144      30.403 108.428 120.261  1.00  0.00           C  
ATOM   2230  HA  PRO A 144      29.059 106.819 122.630  1.00  0.00           H  
ATOM   2231  HB2 PRO A 144      29.205 109.439 123.203  1.00  0.00           H  
ATOM   2232  HB3 PRO A 144      30.678 108.354 122.983  1.00  0.00           H  
ATOM   2233  HG2 PRO A 144      29.600 110.350 120.922  1.00  0.00           H  
ATOM   2234  HG3 PRO A 144      31.253 110.037 121.462  1.00  0.00           H  
ATOM   2235  HD2 PRO A 144      30.196 108.966 119.336  1.00  0.00           H  
ATOM   2236  HD3 PRO A 144      31.423 108.057 120.366  1.00  0.00           H  
ATOM   2237  N   ASP A 145      26.774 107.600 123.147  1.00  0.00           N  
ATOM   2238  CA  ASP A 145      25.541 108.313 123.609  1.00  0.00           C  
ATOM   2239  C   ASP A 145      25.823 109.784 124.031  1.00  0.00           C  
ATOM   2240  O   ASP A 145      26.887 110.227 124.330  1.00  0.00           O  
ATOM   2241  CB  ASP A 145      24.819 107.663 124.816  1.00  0.00           C  
ATOM   2242  CG  ASP A 145      23.475 108.277 125.129  1.00  0.00           C  
ATOM   2243  OD1 ASP A 145      22.804 108.796 124.188  1.00  0.00           O  
ATOM   2244  OD2 ASP A 145      23.112 108.075 126.301  1.00  0.00           O1-
ATOM   2245  H   ASP A 145      27.196 106.986 123.829  1.00  0.00           H  
ATOM   2246  HA  ASP A 145      24.763 108.333 122.845  1.00  0.00           H  
ATOM   2247  HB2 ASP A 145      24.640 106.668 124.410  1.00  0.00           H  
ATOM   2248  HB3 ASP A 145      25.498 107.713 125.668  1.00  0.00           H  
ATOM   2249  N   SER A 146      24.763 110.580 124.020  1.00  0.00           N  
ATOM   2250  CA  SER A 146      24.753 111.894 124.724  1.00  0.00           C  
ATOM   2251  C   SER A 146      23.314 112.252 125.181  1.00  0.00           C  
ATOM   2252  O   SER A 146      23.171 113.255 125.856  1.00  0.00           O  
ATOM   2253  CB  SER A 146      25.287 112.964 123.745  1.00  0.00           C  
ATOM   2254  OG  SER A 146      24.382 113.351 122.772  1.00  0.00           O  
ATOM   2255  H   SER A 146      23.865 110.241 123.706  1.00  0.00           H  
ATOM   2256  HA  SER A 146      25.468 111.891 125.547  1.00  0.00           H  
ATOM   2257  HB2 SER A 146      25.747 113.798 124.276  1.00  0.00           H  
ATOM   2258  HB3 SER A 146      26.209 112.666 123.248  1.00  0.00           H  
ATOM   2259  HG  SER A 146      24.801 112.959 122.003  1.00  0.00           H  
ATOM   2260  N   LYS A 147      22.260 111.512 124.711  1.00  0.00           N  
ATOM   2261  CA  LYS A 147      20.831 111.962 124.746  1.00  0.00           C  
ATOM   2262  C   LYS A 147      19.861 111.051 125.465  1.00  0.00           C  
ATOM   2263  O   LYS A 147      18.721 111.466 125.622  1.00  0.00           O  
ATOM   2264  CB  LYS A 147      20.490 112.165 123.257  1.00  0.00           C  
ATOM   2265  CG  LYS A 147      19.546 113.332 123.006  1.00  0.00           C  
ATOM   2266  CD  LYS A 147      19.041 113.560 121.546  1.00  0.00           C  
ATOM   2267  CE  LYS A 147      18.269 114.926 121.417  1.00  0.00           C  
ATOM   2268  NZ  LYS A 147      17.451 114.969 120.143  1.00  0.00           N1+
ATOM   2269  H   LYS A 147      22.467 110.694 124.156  1.00  0.00           H  
ATOM   2270  HA  LYS A 147      20.769 112.869 125.349  1.00  0.00           H  
ATOM   2271  HB2 LYS A 147      21.339 112.354 122.600  1.00  0.00           H  
ATOM   2272  HB3 LYS A 147      19.903 111.307 122.929  1.00  0.00           H  
ATOM   2273  HG2 LYS A 147      18.684 113.266 123.669  1.00  0.00           H  
ATOM   2274  HG3 LYS A 147      20.145 114.193 123.302  1.00  0.00           H  
ATOM   2275  HD2 LYS A 147      19.857 113.696 120.835  1.00  0.00           H  
ATOM   2276  HD3 LYS A 147      18.403 112.743 121.210  1.00  0.00           H  
ATOM   2277  HE2 LYS A 147      17.727 115.131 122.340  1.00  0.00           H  
ATOM   2278  HE3 LYS A 147      19.013 115.721 121.477  1.00  0.00           H  
ATOM   2279  HZ1 LYS A 147      16.622 114.397 120.234  1.00  0.00           H  
ATOM   2280  HZ2 LYS A 147      17.160 115.838 119.718  1.00  0.00           H  
ATOM   2281  HZ3 LYS A 147      18.053 114.582 119.431  1.00  0.00           H  
ATOM   2282  N   GLY A 148      20.291 109.924 125.972  1.00  0.00           N  
ATOM   2283  CA  GLY A 148      19.471 108.998 126.749  1.00  0.00           C  
ATOM   2284  C   GLY A 148      18.597 108.204 125.780  1.00  0.00           C  
ATOM   2285  O   GLY A 148      17.721 107.469 126.230  1.00  0.00           O  
ATOM   2286  H   GLY A 148      21.227 109.752 125.633  1.00  0.00           H  
ATOM   2287  HA2 GLY A 148      20.113 108.289 127.273  1.00  0.00           H  
ATOM   2288  HA3 GLY A 148      18.939 109.550 127.524  1.00  0.00           H  
ATOM   2289  N   ASP A 149      18.655 108.450 124.439  1.00  0.00           N  
ATOM   2290  CA  ASP A 149      17.688 108.100 123.427  1.00  0.00           C  
ATOM   2291  C   ASP A 149      18.502 107.668 122.217  1.00  0.00           C  
ATOM   2292  O   ASP A 149      19.512 108.255 121.962  1.00  0.00           O  
ATOM   2293  CB  ASP A 149      16.760 109.334 123.222  1.00  0.00           C  
ATOM   2294  CG  ASP A 149      15.786 109.313 122.006  1.00  0.00           C  
ATOM   2295  OD1 ASP A 149      15.920 108.457 121.119  1.00  0.00           O  
ATOM   2296  OD2 ASP A 149      14.804 110.097 122.082  1.00  0.00           O1-
ATOM   2297  H   ASP A 149      19.534 108.862 124.164  1.00  0.00           H  
ATOM   2298  HA  ASP A 149      17.080 107.265 123.776  1.00  0.00           H  
ATOM   2299  HB2 ASP A 149      16.108 109.481 124.083  1.00  0.00           H  
ATOM   2300  HB3 ASP A 149      17.323 110.261 123.111  1.00  0.00           H  
ATOM   2301  N   GLN A 150      18.074 106.643 121.483  1.00  0.00           N  
ATOM   2302  CA  GLN A 150      18.612 106.097 120.241  1.00  0.00           C  
ATOM   2303  C   GLN A 150      18.731 107.134 119.149  1.00  0.00           C  
ATOM   2304  O   GLN A 150      19.669 107.014 118.396  1.00  0.00           O  
ATOM   2305  CB  GLN A 150      17.817 104.836 119.835  1.00  0.00           C  
ATOM   2306  CG  GLN A 150      18.239 103.579 120.507  1.00  0.00           C  
ATOM   2307  CD  GLN A 150      17.769 102.351 119.789  1.00  0.00           C  
ATOM   2308  NE2 GLN A 150      18.350 101.228 120.163  1.00  0.00           N  
ATOM   2309  OE1 GLN A 150      16.905 102.329 118.893  1.00  0.00           O  
ATOM   2310  H   GLN A 150      17.307 106.116 121.875  1.00  0.00           H  
ATOM   2311  HA  GLN A 150      19.642 105.832 120.484  1.00  0.00           H  
ATOM   2312  HB2 GLN A 150      16.779 105.112 120.028  1.00  0.00           H  
ATOM   2313  HB3 GLN A 150      17.990 104.751 118.762  1.00  0.00           H  
ATOM   2314  HG2 GLN A 150      19.326 103.506 120.549  1.00  0.00           H  
ATOM   2315  HG3 GLN A 150      17.803 103.455 121.498  1.00  0.00           H  
ATOM   2316 HE21 GLN A 150      18.123 100.435 119.578  1.00  0.00           H  
ATOM   2317 HE22 GLN A 150      19.181 101.292 120.734  1.00  0.00           H  
ATOM   2318  N   SER A 151      17.922 108.153 119.230  1.00  0.00           N  
ATOM   2319  CA  SER A 151      17.990 109.324 118.279  1.00  0.00           C  
ATOM   2320  C   SER A 151      19.403 109.905 117.948  1.00  0.00           C  
ATOM   2321  O   SER A 151      19.617 110.398 116.823  1.00  0.00           O  
ATOM   2322  CB  SER A 151      17.166 110.522 118.803  1.00  0.00           C  
ATOM   2323  OG  SER A 151      15.788 110.057 118.960  1.00  0.00           O  
ATOM   2324  H   SER A 151      17.172 108.048 119.898  1.00  0.00           H  
ATOM   2325  HA  SER A 151      17.607 109.010 117.307  1.00  0.00           H  
ATOM   2326  HB2 SER A 151      17.629 110.773 119.757  1.00  0.00           H  
ATOM   2327  HB3 SER A 151      17.274 111.343 118.094  1.00  0.00           H  
ATOM   2328  HG  SER A 151      15.936 109.494 119.723  1.00  0.00           H  
ATOM   2329  N   GLU A 152      20.352 109.893 118.929  1.00  0.00           N  
ATOM   2330  CA  GLU A 152      21.776 110.252 118.653  1.00  0.00           C  
ATOM   2331  C   GLU A 152      22.553 109.332 117.618  1.00  0.00           C  
ATOM   2332  O   GLU A 152      23.170 109.852 116.703  1.00  0.00           O  
ATOM   2333  CB  GLU A 152      22.413 110.380 120.028  1.00  0.00           C  
ATOM   2334  CG  GLU A 152      23.911 110.617 119.943  1.00  0.00           C  
ATOM   2335  CD  GLU A 152      24.276 112.019 119.550  1.00  0.00           C  
ATOM   2336  OE1 GLU A 152      23.783 112.611 118.551  1.00  0.00           O  
ATOM   2337  OE2 GLU A 152      25.109 112.606 120.224  1.00  0.00           O1-
ATOM   2338  H   GLU A 152      20.157 109.379 119.777  1.00  0.00           H  
ATOM   2339  HA  GLU A 152      21.828 111.215 118.143  1.00  0.00           H  
ATOM   2340  HB2 GLU A 152      21.963 111.148 120.657  1.00  0.00           H  
ATOM   2341  HB3 GLU A 152      22.259 109.388 120.450  1.00  0.00           H  
ATOM   2342  HG2 GLU A 152      24.351 110.263 120.876  1.00  0.00           H  
ATOM   2343  HG3 GLU A 152      24.360 110.003 119.163  1.00  0.00           H  
ATOM   2344  N   HIE A 153      22.376 108.012 117.743  1.00  0.00           N  
ATOM   2345  CA  HIE A 153      22.855 106.971 116.871  1.00  0.00           C  
ATOM   2346  C   HIE A 153      22.138 106.959 115.540  1.00  0.00           C  
ATOM   2347  O   HIE A 153      22.754 106.770 114.460  1.00  0.00           O  
ATOM   2348  CB  HIE A 153      22.823 105.532 117.599  1.00  0.00           C  
ATOM   2349  CG  HIE A 153      23.841 105.302 118.660  1.00  0.00           C  
ATOM   2350  CD2 HIE A 153      24.566 106.211 119.318  1.00  0.00           C  
ATOM   2351  ND1 HIE A 153      23.978 104.053 119.199  1.00  0.00           N  
ATOM   2352  CE1 HIE A 153      24.861 104.164 120.146  1.00  0.00           C  
ATOM   2353  NE2 HIE A 153      25.254 105.453 120.214  1.00  0.00           N  
ATOM   2354  H   HIE A 153      21.619 107.868 118.397  1.00  0.00           H  
ATOM   2355  HA  HIE A 153      23.889 107.205 116.618  1.00  0.00           H  
ATOM   2356  HB2 HIE A 153      21.802 105.380 117.947  1.00  0.00           H  
ATOM   2357  HB3 HIE A 153      23.138 104.865 116.796  1.00  0.00           H  
ATOM   2358  HD2 HIE A 153      24.604 107.267 119.095  1.00  0.00           H  
ATOM   2359  HE1 HIE A 153      25.283 103.371 120.746  1.00  0.00           H  
ATOM   2360  HE2 HIE A 153      25.961 105.776 120.859  1.00  0.00           H  
ATOM   2361  N   ARG A 154      20.844 107.149 115.625  1.00  0.00           N  
ATOM   2362  CA  ARG A 154      19.871 107.052 114.522  1.00  0.00           C  
ATOM   2363  C   ARG A 154      20.281 108.047 113.405  1.00  0.00           C  
ATOM   2364  O   ARG A 154      20.265 107.674 112.251  1.00  0.00           O  
ATOM   2365  CB  ARG A 154      18.389 107.347 115.031  1.00  0.00           C  
ATOM   2366  CG  ARG A 154      17.409 106.936 113.890  1.00  0.00           C  
ATOM   2367  CD  ARG A 154      15.913 107.164 114.201  1.00  0.00           C  
ATOM   2368  NE  ARG A 154      15.494 106.418 115.373  1.00  0.00           N  
ATOM   2369  CZ  ARG A 154      14.707 106.746 116.366  1.00  0.00           C  
ATOM   2370  NH1 ARG A 154      14.686 106.001 117.372  1.00  0.00           N1+
ATOM   2371  NH2 ARG A 154      14.077 107.852 116.413  1.00  0.00           N  
ATOM   2372  H   ARG A 154      20.539 107.171 116.587  1.00  0.00           H  
ATOM   2373  HA  ARG A 154      19.994 106.091 114.021  1.00  0.00           H  
ATOM   2374  HB2 ARG A 154      18.149 106.787 115.934  1.00  0.00           H  
ATOM   2375  HB3 ARG A 154      18.269 108.415 115.207  1.00  0.00           H  
ATOM   2376  HG2 ARG A 154      17.615 107.458 112.955  1.00  0.00           H  
ATOM   2377  HG3 ARG A 154      17.536 105.876 113.675  1.00  0.00           H  
ATOM   2378  HD2 ARG A 154      15.774 108.218 114.446  1.00  0.00           H  
ATOM   2379  HD3 ARG A 154      15.375 106.906 113.289  1.00  0.00           H  
ATOM   2380  HE  ARG A 154      15.702 105.439 115.237  1.00  0.00           H  
ATOM   2381 HH11 ARG A 154      15.323 105.221 117.437  1.00  0.00           H  
ATOM   2382 HH12 ARG A 154      13.871 106.179 117.942  1.00  0.00           H  
ATOM   2383 HH21 ARG A 154      14.094 108.593 115.727  1.00  0.00           H  
ATOM   2384 HH22 ARG A 154      13.509 108.005 117.234  1.00  0.00           H  
ATOM   2385  N   LEU A 155      20.570 109.287 113.787  1.00  0.00           N  
ATOM   2386  CA  LEU A 155      20.970 110.386 112.885  1.00  0.00           C  
ATOM   2387  C   LEU A 155      22.286 110.233 112.055  1.00  0.00           C  
ATOM   2388  O   LEU A 155      22.276 110.431 110.833  1.00  0.00           O  
ATOM   2389  CB  LEU A 155      21.034 111.675 113.692  1.00  0.00           C  
ATOM   2390  CG  LEU A 155      21.125 113.002 112.994  1.00  0.00           C  
ATOM   2391  CD1 LEU A 155      19.934 113.155 111.997  1.00  0.00           C  
ATOM   2392  CD2 LEU A 155      21.326 114.112 114.123  1.00  0.00           C  
ATOM   2393  H   LEU A 155      20.374 109.477 114.760  1.00  0.00           H  
ATOM   2394  HA  LEU A 155      20.213 110.599 112.130  1.00  0.00           H  
ATOM   2395  HB2 LEU A 155      20.116 111.705 114.280  1.00  0.00           H  
ATOM   2396  HB3 LEU A 155      21.847 111.488 114.394  1.00  0.00           H  
ATOM   2397  HG  LEU A 155      21.920 113.046 112.249  1.00  0.00           H  
ATOM   2398 HD11 LEU A 155      18.978 112.919 112.464  1.00  0.00           H  
ATOM   2399 HD12 LEU A 155      19.990 114.195 111.676  1.00  0.00           H  
ATOM   2400 HD13 LEU A 155      20.159 112.519 111.141  1.00  0.00           H  
ATOM   2401 HD21 LEU A 155      20.566 114.066 114.902  1.00  0.00           H  
ATOM   2402 HD22 LEU A 155      22.191 113.931 114.761  1.00  0.00           H  
ATOM   2403 HD23 LEU A 155      21.478 115.044 113.577  1.00  0.00           H  
ATOM   2404  N   ALA A 156      23.300 109.533 112.555  1.00  0.00           N  
ATOM   2405  CA  ALA A 156      24.491 108.922 111.895  1.00  0.00           C  
ATOM   2406  C   ALA A 156      23.990 107.727 110.986  1.00  0.00           C  
ATOM   2407  O   ALA A 156      24.305 107.648 109.827  1.00  0.00           O  
ATOM   2408  CB  ALA A 156      25.567 108.523 112.954  1.00  0.00           C  
ATOM   2409  H   ALA A 156      23.243 109.324 113.543  1.00  0.00           H  
ATOM   2410  HA  ALA A 156      24.962 109.628 111.210  1.00  0.00           H  
ATOM   2411  HB1 ALA A 156      26.512 108.102 112.606  1.00  0.00           H  
ATOM   2412  HB2 ALA A 156      25.834 109.443 113.474  1.00  0.00           H  
ATOM   2413  HB3 ALA A 156      25.100 107.850 113.674  1.00  0.00           H  
ATOM   2414  N   LEU A 157      23.166 106.769 111.509  1.00  0.00           N  
ATOM   2415  CA  LEU A 157      22.672 105.565 110.703  1.00  0.00           C  
ATOM   2416  C   LEU A 157      21.823 106.016 109.415  1.00  0.00           C  
ATOM   2417  O   LEU A 157      22.165 105.577 108.292  1.00  0.00           O  
ATOM   2418  CB  LEU A 157      21.881 104.625 111.557  1.00  0.00           C  
ATOM   2419  CG  LEU A 157      22.689 103.294 111.735  1.00  0.00           C  
ATOM   2420  CD1 LEU A 157      22.017 102.479 112.848  1.00  0.00           C  
ATOM   2421  CD2 LEU A 157      22.892 102.480 110.396  1.00  0.00           C  
ATOM   2422  H   LEU A 157      22.918 106.704 112.486  1.00  0.00           H  
ATOM   2423  HA  LEU A 157      23.597 105.178 110.276  1.00  0.00           H  
ATOM   2424  HB2 LEU A 157      21.622 105.071 112.517  1.00  0.00           H  
ATOM   2425  HB3 LEU A 157      20.906 104.424 111.113  1.00  0.00           H  
ATOM   2426  HG  LEU A 157      23.673 103.604 112.086  1.00  0.00           H  
ATOM   2427 HD11 LEU A 157      22.304 101.442 112.674  1.00  0.00           H  
ATOM   2428 HD12 LEU A 157      22.288 102.850 113.837  1.00  0.00           H  
ATOM   2429 HD13 LEU A 157      20.943 102.295 112.810  1.00  0.00           H  
ATOM   2430 HD21 LEU A 157      23.421 101.534 110.509  1.00  0.00           H  
ATOM   2431 HD22 LEU A 157      21.893 102.241 110.033  1.00  0.00           H  
ATOM   2432 HD23 LEU A 157      23.459 103.026 109.642  1.00  0.00           H  
ATOM   2433  N   LYS A 158      20.865 106.940 109.492  1.00  0.00           N  
ATOM   2434  CA  LYS A 158      20.176 107.568 108.347  1.00  0.00           C  
ATOM   2435  C   LYS A 158      21.237 108.121 107.330  1.00  0.00           C  
ATOM   2436  O   LYS A 158      21.108 108.110 106.065  1.00  0.00           O  
ATOM   2437  CB  LYS A 158      19.254 108.634 108.810  1.00  0.00           C  
ATOM   2438  CG  LYS A 158      18.037 108.065 109.568  1.00  0.00           C  
ATOM   2439  CD  LYS A 158      16.952 109.016 110.067  1.00  0.00           C  
ATOM   2440  CE  LYS A 158      16.133 109.653 108.918  1.00  0.00           C  
ATOM   2441  NZ  LYS A 158      14.734 109.983 109.349  1.00  0.00           N1+
ATOM   2442  H   LYS A 158      20.691 107.245 110.439  1.00  0.00           H  
ATOM   2443  HA  LYS A 158      19.650 106.842 107.727  1.00  0.00           H  
ATOM   2444  HB2 LYS A 158      19.739 109.397 109.418  1.00  0.00           H  
ATOM   2445  HB3 LYS A 158      18.840 109.228 107.994  1.00  0.00           H  
ATOM   2446  HG2 LYS A 158      17.551 107.329 108.929  1.00  0.00           H  
ATOM   2447  HG3 LYS A 158      18.327 107.466 110.431  1.00  0.00           H  
ATOM   2448  HD2 LYS A 158      16.286 108.450 110.719  1.00  0.00           H  
ATOM   2449  HD3 LYS A 158      17.447 109.855 110.556  1.00  0.00           H  
ATOM   2450  HE2 LYS A 158      16.625 110.469 108.390  1.00  0.00           H  
ATOM   2451  HE3 LYS A 158      15.889 108.908 108.160  1.00  0.00           H  
ATOM   2452  HZ1 LYS A 158      14.276 110.293 108.504  1.00  0.00           H  
ATOM   2453  HZ2 LYS A 158      14.151 109.227 109.679  1.00  0.00           H  
ATOM   2454  HZ3 LYS A 158      14.863 110.665 110.083  1.00  0.00           H  
ATOM   2455  N   ASN A 159      22.421 108.564 107.778  1.00  0.00           N  
ATOM   2456  CA  ASN A 159      23.396 109.092 106.832  1.00  0.00           C  
ATOM   2457  C   ASN A 159      24.155 107.986 106.211  1.00  0.00           C  
ATOM   2458  O   ASN A 159      24.641 108.119 105.088  1.00  0.00           O  
ATOM   2459  CB  ASN A 159      24.300 110.087 107.502  1.00  0.00           C  
ATOM   2460  CG  ASN A 159      24.904 111.134 106.712  1.00  0.00           C  
ATOM   2461  ND2 ASN A 159      25.961 111.777 107.088  1.00  0.00           N  
ATOM   2462  OD1 ASN A 159      24.486 111.452 105.644  1.00  0.00           O  
ATOM   2463  H   ASN A 159      22.704 108.430 108.738  1.00  0.00           H  
ATOM   2464  HA  ASN A 159      22.816 109.648 106.096  1.00  0.00           H  
ATOM   2465  HB2 ASN A 159      23.795 110.649 108.288  1.00  0.00           H  
ATOM   2466  HB3 ASN A 159      25.154 109.559 107.924  1.00  0.00           H  
ATOM   2467 HD21 ASN A 159      26.305 112.509 106.483  1.00  0.00           H  
ATOM   2468 HD22 ASN A 159      26.343 111.528 107.989  1.00  0.00           H  
ATOM   2469  N   ILE A 160      24.349 106.853 106.837  1.00  0.00           N  
ATOM   2470  CA  ILE A 160      24.941 105.618 106.227  1.00  0.00           C  
ATOM   2471  C   ILE A 160      23.990 104.923 105.208  1.00  0.00           C  
ATOM   2472  O   ILE A 160      24.272 104.649 104.065  1.00  0.00           O  
ATOM   2473  CB  ILE A 160      25.508 104.539 107.190  1.00  0.00           C  
ATOM   2474  CG1 ILE A 160      26.563 105.116 108.099  1.00  0.00           C  
ATOM   2475  CG2 ILE A 160      26.235 103.491 106.368  1.00  0.00           C  
ATOM   2476  CD1 ILE A 160      26.842 104.221 109.379  1.00  0.00           C  
ATOM   2477  H   ILE A 160      23.917 106.682 107.733  1.00  0.00           H  
ATOM   2478  HA  ILE A 160      25.820 105.982 105.696  1.00  0.00           H  
ATOM   2479  HB  ILE A 160      24.705 104.083 107.767  1.00  0.00           H  
ATOM   2480 HG12 ILE A 160      27.493 105.260 107.549  1.00  0.00           H  
ATOM   2481 HG13 ILE A 160      26.394 106.146 108.414  1.00  0.00           H  
ATOM   2482 HG21 ILE A 160      27.063 103.116 106.971  1.00  0.00           H  
ATOM   2483 HG22 ILE A 160      25.583 102.629 106.230  1.00  0.00           H  
ATOM   2484 HG23 ILE A 160      26.619 103.942 105.453  1.00  0.00           H  
ATOM   2485 HD11 ILE A 160      27.014 103.166 109.165  1.00  0.00           H  
ATOM   2486 HD12 ILE A 160      27.702 104.660 109.886  1.00  0.00           H  
ATOM   2487 HD13 ILE A 160      26.084 104.272 110.161  1.00  0.00           H  
ATOM   2488  N   ALA A 161      22.683 104.884 105.508  1.00  0.00           N  
ATOM   2489  CA  ALA A 161      21.589 104.414 104.644  1.00  0.00           C  
ATOM   2490  C   ALA A 161      21.303 105.246 103.336  1.00  0.00           C  
ATOM   2491  O   ALA A 161      20.971 104.728 102.254  1.00  0.00           O  
ATOM   2492  CB  ALA A 161      20.357 104.310 105.531  1.00  0.00           C  
ATOM   2493  H   ALA A 161      22.485 105.206 106.446  1.00  0.00           H  
ATOM   2494  HA  ALA A 161      21.863 103.400 104.353  1.00  0.00           H  
ATOM   2495  HB1 ALA A 161      20.069 105.330 105.783  1.00  0.00           H  
ATOM   2496  HB2 ALA A 161      19.497 103.897 105.004  1.00  0.00           H  
ATOM   2497  HB3 ALA A 161      20.466 103.818 106.498  1.00  0.00           H  
ATOM   2498  N   SER A 162      21.534 106.546 103.491  1.00  0.00           N  
ATOM   2499  CA  SER A 162      21.671 107.477 102.375  1.00  0.00           C  
ATOM   2500  C   SER A 162      22.837 107.216 101.412  1.00  0.00           C  
ATOM   2501  O   SER A 162      22.718 107.659 100.238  1.00  0.00           O  
ATOM   2502  CB  SER A 162      21.689 108.914 102.916  1.00  0.00           C  
ATOM   2503  OG  SER A 162      20.531 109.148 103.740  1.00  0.00           O  
ATOM   2504  H   SER A 162      21.642 106.966 104.402  1.00  0.00           H  
ATOM   2505  HA  SER A 162      20.793 107.364 101.739  1.00  0.00           H  
ATOM   2506  HB2 SER A 162      22.562 109.055 103.555  1.00  0.00           H  
ATOM   2507  HB3 SER A 162      21.655 109.604 102.072  1.00  0.00           H  
ATOM   2508  HG  SER A 162      20.787 109.063 104.662  1.00  0.00           H  
ATOM   2509  N   MET A 163      23.839 106.465 101.785  1.00  0.00           N  
ATOM   2510  CA  MET A 163      24.865 105.888 100.889  1.00  0.00           C  
ATOM   2511  C   MET A 163      24.270 104.688 100.135  1.00  0.00           C  
ATOM   2512  O   MET A 163      24.689 104.391  99.007  1.00  0.00           O  
ATOM   2513  CB  MET A 163      26.128 105.533 101.608  1.00  0.00           C  
ATOM   2514  CG  MET A 163      27.004 106.819 101.885  1.00  0.00           C  
ATOM   2515  SD  MET A 163      27.876 107.639 100.413  1.00  0.00           S  
ATOM   2516  CE  MET A 163      26.625 108.856  99.961  1.00  0.00           C  
ATOM   2517  H   MET A 163      23.756 106.068 102.711  1.00  0.00           H  
ATOM   2518  HA  MET A 163      25.094 106.591 100.088  1.00  0.00           H  
ATOM   2519  HB2 MET A 163      25.961 104.984 102.535  1.00  0.00           H  
ATOM   2520  HB3 MET A 163      26.706 104.927 100.911  1.00  0.00           H  
ATOM   2521  HG2 MET A 163      26.462 107.527 102.510  1.00  0.00           H  
ATOM   2522  HG3 MET A 163      27.852 106.580 102.526  1.00  0.00           H  
ATOM   2523  HE1 MET A 163      25.970 108.456  99.188  1.00  0.00           H  
ATOM   2524  HE2 MET A 163      25.972 109.090 100.802  1.00  0.00           H  
ATOM   2525  HE3 MET A 163      27.157 109.685  99.492  1.00  0.00           H  
ATOM   2526  N   VAL A 164      23.393 103.862 100.707  1.00  0.00           N  
ATOM   2527  CA  VAL A 164      22.667 102.775 100.005  1.00  0.00           C  
ATOM   2528  C   VAL A 164      21.708 103.432  99.033  1.00  0.00           C  
ATOM   2529  O   VAL A 164      20.828 104.266  99.405  1.00  0.00           O  
ATOM   2530  CB  VAL A 164      22.007 101.878 101.010  1.00  0.00           C  
ATOM   2531  CG1 VAL A 164      21.451 100.682 100.325  1.00  0.00           C  
ATOM   2532  CG2 VAL A 164      22.918 101.475 102.137  1.00  0.00           C  
ATOM   2533  H   VAL A 164      23.157 104.018 101.677  1.00  0.00           H  
ATOM   2534  HA  VAL A 164      23.349 102.150  99.429  1.00  0.00           H  
ATOM   2535  HB  VAL A 164      21.184 102.449 101.437  1.00  0.00           H  
ATOM   2536 HG11 VAL A 164      20.723 100.969  99.567  1.00  0.00           H  
ATOM   2537 HG12 VAL A 164      22.258 100.084  99.902  1.00  0.00           H  
ATOM   2538 HG13 VAL A 164      20.960 100.023 101.041  1.00  0.00           H  
ATOM   2539 HG21 VAL A 164      22.335 100.937 102.884  1.00  0.00           H  
ATOM   2540 HG22 VAL A 164      23.692 100.769 101.839  1.00  0.00           H  
ATOM   2541 HG23 VAL A 164      23.331 102.285 102.738  1.00  0.00           H  
ATOM   2542  N   ARG A 165      21.779 103.056  97.752  1.00  0.00           N  
ATOM   2543  CA  ARG A 165      20.799 103.500  96.818  1.00  0.00           C  
ATOM   2544  C   ARG A 165      19.497 102.633  96.967  1.00  0.00           C  
ATOM   2545  O   ARG A 165      19.541 101.560  97.537  1.00  0.00           O  
ATOM   2546  CB  ARG A 165      21.414 103.312  95.377  1.00  0.00           C  
ATOM   2547  CG  ARG A 165      21.715 101.861  94.930  1.00  0.00           C  
ATOM   2548  CD  ARG A 165      22.770 101.645  93.841  1.00  0.00           C  
ATOM   2549  NE  ARG A 165      22.457 102.060  92.498  1.00  0.00           N  
ATOM   2550  CZ  ARG A 165      22.808 101.522  91.311  1.00  0.00           C  
ATOM   2551  NH1 ARG A 165      22.073 102.004  90.325  1.00  0.00           N1+
ATOM   2552  NH2 ARG A 165      23.610 100.597  90.985  1.00  0.00           N  
ATOM   2553  H   ARG A 165      22.333 102.256  97.482  1.00  0.00           H  
ATOM   2554  HA  ARG A 165      20.537 104.549  96.951  1.00  0.00           H  
ATOM   2555  HB2 ARG A 165      20.710 103.732  94.659  1.00  0.00           H  
ATOM   2556  HB3 ARG A 165      22.245 104.008  95.268  1.00  0.00           H  
ATOM   2557  HG2 ARG A 165      22.005 101.313  95.826  1.00  0.00           H  
ATOM   2558  HG3 ARG A 165      20.785 101.395  94.603  1.00  0.00           H  
ATOM   2559  HD2 ARG A 165      23.635 102.260  94.088  1.00  0.00           H  
ATOM   2560  HD3 ARG A 165      23.079 100.600  93.801  1.00  0.00           H  
ATOM   2561  HE  ARG A 165      21.951 102.921  92.343  1.00  0.00           H  
ATOM   2562 HH11 ARG A 165      21.365 102.715  90.436  1.00  0.00           H  
ATOM   2563 HH12 ARG A 165      22.022 101.464  89.473  1.00  0.00           H  
ATOM   2564 HH21 ARG A 165      24.164 100.108  91.675  1.00  0.00           H  
ATOM   2565 HH22 ARG A 165      23.834 100.432  90.014  1.00  0.00           H  
ATOM   2566  N   PRO A 166      18.375 103.071  96.421  1.00  0.00           N  
ATOM   2567  CA  PRO A 166      17.209 102.295  96.171  1.00  0.00           C  
ATOM   2568  C   PRO A 166      17.522 100.874  95.611  1.00  0.00           C  
ATOM   2569  O   PRO A 166      18.230 100.709  94.622  1.00  0.00           O  
ATOM   2570  CB  PRO A 166      16.231 103.093  95.281  1.00  0.00           C  
ATOM   2571  CG  PRO A 166      16.644 104.528  95.707  1.00  0.00           C  
ATOM   2572  CD  PRO A 166      18.164 104.449  95.930  1.00  0.00           C  
ATOM   2573  HA  PRO A 166      16.672 102.177  97.111  1.00  0.00           H  
ATOM   2574  HB2 PRO A 166      16.531 102.946  94.244  1.00  0.00           H  
ATOM   2575  HB3 PRO A 166      15.166 102.908  95.428  1.00  0.00           H  
ATOM   2576  HG2 PRO A 166      16.361 105.313  95.005  1.00  0.00           H  
ATOM   2577  HG3 PRO A 166      16.194 104.842  96.648  1.00  0.00           H  
ATOM   2578  HD2 PRO A 166      18.710 104.521  94.988  1.00  0.00           H  
ATOM   2579  HD3 PRO A 166      18.519 105.201  96.635  1.00  0.00           H  
ATOM   2580  N   GLY A 167      17.024  99.790  96.320  1.00  0.00           N  
ATOM   2581  CA  GLY A 167      17.258  98.406  96.099  1.00  0.00           C  
ATOM   2582  C   GLY A 167      18.576  97.795  96.633  1.00  0.00           C  
ATOM   2583  O   GLY A 167      18.800  96.594  96.590  1.00  0.00           O  
ATOM   2584  H   GLY A 167      16.328 100.008  97.018  1.00  0.00           H  
ATOM   2585  HA2 GLY A 167      16.406  97.851  96.492  1.00  0.00           H  
ATOM   2586  HA3 GLY A 167      17.248  98.301  95.014  1.00  0.00           H  
ATOM   2587  N   GLY A 168      19.461  98.672  97.108  1.00  0.00           N  
ATOM   2588  CA  GLY A 168      20.799  98.310  97.645  1.00  0.00           C  
ATOM   2589  C   GLY A 168      20.727  97.522  99.010  1.00  0.00           C  
ATOM   2590  O   GLY A 168      19.658  97.198  99.562  1.00  0.00           O  
ATOM   2591  H   GLY A 168      19.335  99.647  96.876  1.00  0.00           H  
ATOM   2592  HA2 GLY A 168      21.410  97.752  96.936  1.00  0.00           H  
ATOM   2593  HA3 GLY A 168      21.468  99.168  97.717  1.00  0.00           H  
ATOM   2594  N   LEU A 169      21.917  97.155  99.512  1.00  0.00           N  
ATOM   2595  CA  LEU A 169      22.157  96.576 100.844  1.00  0.00           C  
ATOM   2596  C   LEU A 169      22.934  97.458 101.876  1.00  0.00           C  
ATOM   2597  O   LEU A 169      23.729  98.294 101.535  1.00  0.00           O  
ATOM   2598  CB  LEU A 169      22.885  95.190 100.724  1.00  0.00           C  
ATOM   2599  CG  LEU A 169      22.215  94.085  99.906  1.00  0.00           C  
ATOM   2600  CD1 LEU A 169      23.086  92.775  99.952  1.00  0.00           C  
ATOM   2601  CD2 LEU A 169      20.861  93.711 100.426  1.00  0.00           C  
ATOM   2602  H   LEU A 169      22.712  97.332  98.915  1.00  0.00           H  
ATOM   2603  HA  LEU A 169      21.171  96.405 101.277  1.00  0.00           H  
ATOM   2604  HB2 LEU A 169      23.863  95.347 100.267  1.00  0.00           H  
ATOM   2605  HB3 LEU A 169      22.988  94.815 101.742  1.00  0.00           H  
ATOM   2606  HG  LEU A 169      22.168  94.351  98.850  1.00  0.00           H  
ATOM   2607 HD11 LEU A 169      24.067  93.043  99.562  1.00  0.00           H  
ATOM   2608 HD12 LEU A 169      23.136  92.321 100.941  1.00  0.00           H  
ATOM   2609 HD13 LEU A 169      22.684  92.098  99.198  1.00  0.00           H  
ATOM   2610 HD21 LEU A 169      20.260  94.607 100.592  1.00  0.00           H  
ATOM   2611 HD22 LEU A 169      20.261  93.173  99.692  1.00  0.00           H  
ATOM   2612 HD23 LEU A 169      20.969  93.119 101.334  1.00  0.00           H  
ATOM   2613  N   LEU A 170      22.813  97.194 103.185  1.00  0.00           N  
ATOM   2614  CA  LEU A 170      23.898  97.511 104.143  1.00  0.00           C  
ATOM   2615  C   LEU A 170      24.104  96.206 104.925  1.00  0.00           C  
ATOM   2616  O   LEU A 170      23.141  95.533 105.330  1.00  0.00           O  
ATOM   2617  CB  LEU A 170      23.357  98.508 105.094  1.00  0.00           C  
ATOM   2618  CG  LEU A 170      24.231  98.772 106.380  1.00  0.00           C  
ATOM   2619  CD1 LEU A 170      25.680  99.196 106.074  1.00  0.00           C  
ATOM   2620  CD2 LEU A 170      23.565  99.857 107.275  1.00  0.00           C  
ATOM   2621  H   LEU A 170      22.014  96.682 103.534  1.00  0.00           H  
ATOM   2622  HA  LEU A 170      24.836  97.881 103.730  1.00  0.00           H  
ATOM   2623  HB2 LEU A 170      23.351  99.493 104.628  1.00  0.00           H  
ATOM   2624  HB3 LEU A 170      22.331  98.271 105.374  1.00  0.00           H  
ATOM   2625  HG  LEU A 170      24.146  97.843 106.945  1.00  0.00           H  
ATOM   2626 HD11 LEU A 170      26.120  98.474 105.386  1.00  0.00           H  
ATOM   2627 HD12 LEU A 170      25.610 100.186 105.622  1.00  0.00           H  
ATOM   2628 HD13 LEU A 170      26.136  99.258 107.063  1.00  0.00           H  
ATOM   2629 HD21 LEU A 170      23.147 100.667 106.678  1.00  0.00           H  
ATOM   2630 HD22 LEU A 170      22.705  99.475 107.825  1.00  0.00           H  
ATOM   2631 HD23 LEU A 170      24.285 100.226 108.006  1.00  0.00           H  
ATOM   2632  N   VAL A 171      25.346  95.971 105.301  1.00  0.00           N  
ATOM   2633  CA  VAL A 171      25.811  94.850 106.154  1.00  0.00           C  
ATOM   2634  C   VAL A 171      26.584  95.384 107.392  1.00  0.00           C  
ATOM   2635  O   VAL A 171      27.558  96.089 107.182  1.00  0.00           O  
ATOM   2636  CB  VAL A 171      26.621  93.869 105.286  1.00  0.00           C  
ATOM   2637  CG1 VAL A 171      27.499  92.898 106.061  1.00  0.00           C  
ATOM   2638  CG2 VAL A 171      25.768  93.007 104.256  1.00  0.00           C  
ATOM   2639  H   VAL A 171      26.049  96.565 104.883  1.00  0.00           H  
ATOM   2640  HA  VAL A 171      24.914  94.379 106.557  1.00  0.00           H  
ATOM   2641  HB  VAL A 171      27.286  94.331 104.556  1.00  0.00           H  
ATOM   2642 HG11 VAL A 171      26.853  92.535 106.861  1.00  0.00           H  
ATOM   2643 HG12 VAL A 171      27.933  92.071 105.499  1.00  0.00           H  
ATOM   2644 HG13 VAL A 171      28.322  93.445 106.521  1.00  0.00           H  
ATOM   2645 HG21 VAL A 171      25.301  93.554 103.437  1.00  0.00           H  
ATOM   2646 HG22 VAL A 171      26.417  92.341 103.687  1.00  0.00           H  
ATOM   2647 HG23 VAL A 171      25.145  92.373 104.888  1.00  0.00           H  
ATOM   2648  N   ILE A 172      26.162  95.099 108.593  1.00  0.00           N  
ATOM   2649  CA  ILE A 172      26.600  95.821 109.828  1.00  0.00           C  
ATOM   2650  C   ILE A 172      26.490  94.824 111.022  1.00  0.00           C  
ATOM   2651  O   ILE A 172      25.531  94.083 111.125  1.00  0.00           O  
ATOM   2652  CB  ILE A 172      25.816  97.132 110.075  1.00  0.00           C  
ATOM   2653  CG1 ILE A 172      26.586  98.091 111.049  1.00  0.00           C  
ATOM   2654  CG2 ILE A 172      24.437  96.914 110.523  1.00  0.00           C  
ATOM   2655  CD1 ILE A 172      26.139  99.546 110.776  1.00  0.00           C  
ATOM   2656  H   ILE A 172      25.332  94.526 108.653  1.00  0.00           H  
ATOM   2657  HA  ILE A 172      27.674  95.984 109.733  1.00  0.00           H  
ATOM   2658  HB  ILE A 172      25.648  97.622 109.117  1.00  0.00           H  
ATOM   2659 HG12 ILE A 172      26.354  97.782 112.068  1.00  0.00           H  
ATOM   2660 HG13 ILE A 172      27.676  98.064 111.052  1.00  0.00           H  
ATOM   2661 HG21 ILE A 172      24.440  96.481 111.523  1.00  0.00           H  
ATOM   2662 HG22 ILE A 172      23.907  97.854 110.367  1.00  0.00           H  
ATOM   2663 HG23 ILE A 172      23.894  96.195 109.910  1.00  0.00           H  
ATOM   2664 HD11 ILE A 172      26.084  99.703 109.699  1.00  0.00           H  
ATOM   2665 HD12 ILE A 172      25.261  99.821 111.362  1.00  0.00           H  
ATOM   2666 HD13 ILE A 172      26.975 100.207 111.005  1.00  0.00           H  
ATOM   2667  N   ASP A 173      27.419  94.914 111.963  1.00  0.00           N  
ATOM   2668  CA  ASP A 173      27.514  94.011 113.039  1.00  0.00           C  
ATOM   2669  C   ASP A 173      27.706  94.687 114.443  1.00  0.00           C  
ATOM   2670  O   ASP A 173      28.027  95.893 114.498  1.00  0.00           O  
ATOM   2671  CB  ASP A 173      28.664  93.050 112.838  1.00  0.00           C  
ATOM   2672  CG  ASP A 173      30.098  93.676 112.746  1.00  0.00           C  
ATOM   2673  OD1 ASP A 173      31.109  92.951 112.760  1.00  0.00           O  
ATOM   2674  OD2 ASP A 173      30.224  94.928 112.772  1.00  0.00           O1-
ATOM   2675  H   ASP A 173      28.121  95.638 111.897  1.00  0.00           H  
ATOM   2676  HA  ASP A 173      26.584  93.446 113.111  1.00  0.00           H  
ATOM   2677  HB2 ASP A 173      28.622  92.174 113.485  1.00  0.00           H  
ATOM   2678  HB3 ASP A 173      28.479  92.704 111.821  1.00  0.00           H  
ATOM   2679  N   HIE A 174      27.643  93.918 115.518  1.00  0.00           N  
ATOM   2680  CA  HIE A 174      28.065  94.438 116.856  1.00  0.00           C  
ATOM   2681  C   HIE A 174      28.456  93.326 117.839  1.00  0.00           C  
ATOM   2682  O   HIE A 174      28.417  92.145 117.544  1.00  0.00           O  
ATOM   2683  CB  HIE A 174      26.933  95.362 117.368  1.00  0.00           C  
ATOM   2684  CG  HIE A 174      25.586  94.730 117.436  1.00  0.00           C  
ATOM   2685  CD2 HIE A 174      24.717  94.505 116.346  1.00  0.00           C  
ATOM   2686  ND1 HIE A 174      24.887  94.267 118.558  1.00  0.00           N  
ATOM   2687  CE1 HIE A 174      23.704  93.799 118.147  1.00  0.00           C  
ATOM   2688  NE2 HIE A 174      23.541  93.878 116.817  1.00  0.00           N  
ATOM   2689  H   HIE A 174      27.426  92.936 115.432  1.00  0.00           H  
ATOM   2690  HA  HIE A 174      28.976  95.024 116.743  1.00  0.00           H  
ATOM   2691  HB2 HIE A 174      27.215  95.720 118.359  1.00  0.00           H  
ATOM   2692  HB3 HIE A 174      26.903  96.278 116.779  1.00  0.00           H  
ATOM   2693  HD2 HIE A 174      24.804  94.776 115.304  1.00  0.00           H  
ATOM   2694  HE1 HIE A 174      22.945  93.479 118.846  1.00  0.00           H  
ATOM   2695  HE2 HIE A 174      22.829  93.660 116.135  1.00  0.00           H  
ATOM   2696  N   ARG A 175      29.022  93.676 119.011  1.00  0.00           N  
ATOM   2697  CA  ARG A 175      29.467  92.673 120.059  1.00  0.00           C  
ATOM   2698  C   ARG A 175      28.119  92.138 120.848  1.00  0.00           C  
ATOM   2699  O   ARG A 175      27.198  92.895 121.076  1.00  0.00           O  
ATOM   2700  CB  ARG A 175      30.671  93.145 120.858  1.00  0.00           C  
ATOM   2701  CG  ARG A 175      31.990  92.423 120.505  1.00  0.00           C  
ATOM   2702  CD  ARG A 175      32.993  92.884 121.556  1.00  0.00           C  
ATOM   2703  NE  ARG A 175      34.322  92.376 121.285  1.00  0.00           N  
ATOM   2704  CZ  ARG A 175      34.910  91.289 121.708  1.00  0.00           C  
ATOM   2705  NH1 ARG A 175      34.414  90.352 122.362  1.00  0.00           N1+
ATOM   2706  NH2 ARG A 175      36.105  91.011 121.240  1.00  0.00           N  
ATOM   2707  H   ARG A 175      29.119  94.660 119.217  1.00  0.00           H  
ATOM   2708  HA  ARG A 175      29.732  91.741 119.561  1.00  0.00           H  
ATOM   2709  HB2 ARG A 175      30.749  94.231 120.850  1.00  0.00           H  
ATOM   2710  HB3 ARG A 175      30.394  92.882 121.880  1.00  0.00           H  
ATOM   2711  HG2 ARG A 175      31.752  91.360 120.552  1.00  0.00           H  
ATOM   2712  HG3 ARG A 175      32.334  92.625 119.490  1.00  0.00           H  
ATOM   2713  HD2 ARG A 175      33.019  93.972 121.610  1.00  0.00           H  
ATOM   2714  HD3 ARG A 175      32.629  92.611 122.547  1.00  0.00           H  
ATOM   2715  HE  ARG A 175      34.770  92.808 120.490  1.00  0.00           H  
ATOM   2716 HH11 ARG A 175      33.474  90.416 122.727  1.00  0.00           H  
ATOM   2717 HH12 ARG A 175      34.958  89.504 122.435  1.00  0.00           H  
ATOM   2718 HH21 ARG A 175      36.509  91.697 120.619  1.00  0.00           H  
ATOM   2719 HH22 ARG A 175      36.524  90.138 121.526  1.00  0.00           H  
ATOM   2720  N   ASN A 176      28.197  90.926 121.431  1.00  0.00           N  
ATOM   2721  CA  ASN A 176      27.271  90.502 122.476  1.00  0.00           C  
ATOM   2722  C   ASN A 176      27.730  91.145 123.796  1.00  0.00           C  
ATOM   2723  O   ASN A 176      28.537  90.592 124.524  1.00  0.00           O  
ATOM   2724  CB  ASN A 176      27.176  88.975 122.544  1.00  0.00           C  
ATOM   2725  CG  ASN A 176      26.283  88.504 123.686  1.00  0.00           C  
ATOM   2726  ND2 ASN A 176      26.138  87.236 123.823  1.00  0.00           N  
ATOM   2727  OD1 ASN A 176      25.725  89.280 124.466  1.00  0.00           O  
ATOM   2728  H   ASN A 176      28.955  90.316 121.160  1.00  0.00           H  
ATOM   2729  HA  ASN A 176      26.342  91.007 122.213  1.00  0.00           H  
ATOM   2730  HB2 ASN A 176      26.645  88.743 121.620  1.00  0.00           H  
ATOM   2731  HB3 ASN A 176      28.192  88.593 122.649  1.00  0.00           H  
ATOM   2732 HD21 ASN A 176      25.421  87.036 124.507  1.00  0.00           H  
ATOM   2733 HD22 ASN A 176      26.628  86.612 123.197  1.00  0.00           H  
ATOM   2734  N   TYR A 177      27.160  92.298 124.116  1.00  0.00           N  
ATOM   2735  CA  TYR A 177      27.441  92.932 125.412  1.00  0.00           C  
ATOM   2736  C   TYR A 177      26.530  92.387 126.611  1.00  0.00           C  
ATOM   2737  O   TYR A 177      27.042  92.472 127.765  1.00  0.00           O  
ATOM   2738  CB  TYR A 177      27.292  94.425 125.306  1.00  0.00           C  
ATOM   2739  CG  TYR A 177      28.283  95.071 124.396  1.00  0.00           C  
ATOM   2740  CD1 TYR A 177      29.570  95.348 124.904  1.00  0.00           C  
ATOM   2741  CD2 TYR A 177      27.984  95.356 123.058  1.00  0.00           C  
ATOM   2742  CE1 TYR A 177      30.572  95.884 124.101  1.00  0.00           C  
ATOM   2743  CE2 TYR A 177      28.954  95.931 122.222  1.00  0.00           C  
ATOM   2744  CZ  TYR A 177      30.258  96.133 122.744  1.00  0.00           C  
ATOM   2745  OH  TYR A 177      31.265  96.454 121.830  1.00  0.00           O  
ATOM   2746  H   TYR A 177      26.467  92.689 123.494  1.00  0.00           H  
ATOM   2747  HA  TYR A 177      28.482  92.726 125.662  1.00  0.00           H  
ATOM   2748  HB2 TYR A 177      26.287  94.648 124.945  1.00  0.00           H  
ATOM   2749  HB3 TYR A 177      27.440  94.851 126.298  1.00  0.00           H  
ATOM   2750  HD1 TYR A 177      29.702  95.262 125.972  1.00  0.00           H  
ATOM   2751  HD2 TYR A 177      26.978  95.140 122.731  1.00  0.00           H  
ATOM   2752  HE1 TYR A 177      31.556  96.056 124.513  1.00  0.00           H  
ATOM   2753  HE2 TYR A 177      28.669  95.981 121.181  1.00  0.00           H  
ATOM   2754  HH  TYR A 177      32.006  96.931 122.211  1.00  0.00           H  
ATOM   2755  N   ASP A 178      25.348  91.833 126.457  1.00  0.00           N  
ATOM   2756  CA  ASP A 178      24.514  91.340 127.591  1.00  0.00           C  
ATOM   2757  C   ASP A 178      25.200  90.226 128.343  1.00  0.00           C  
ATOM   2758  O   ASP A 178      25.168  90.223 129.557  1.00  0.00           O  
ATOM   2759  CB  ASP A 178      23.129  90.861 127.042  1.00  0.00           C  
ATOM   2760  CG  ASP A 178      22.201  91.992 126.580  1.00  0.00           C  
ATOM   2761  OD1 ASP A 178      21.060  91.700 126.167  1.00  0.00           O  
ATOM   2762  OD2 ASP A 178      22.611  93.189 126.616  1.00  0.00           O1-
ATOM   2763  H   ASP A 178      25.015  91.704 125.512  1.00  0.00           H  
ATOM   2764  HA  ASP A 178      24.292  92.218 128.198  1.00  0.00           H  
ATOM   2765  HB2 ASP A 178      23.231  90.156 126.218  1.00  0.00           H  
ATOM   2766  HB3 ASP A 178      22.647  90.389 127.899  1.00  0.00           H  
ATOM   2767  N   TYR A 179      25.971  89.376 127.700  1.00  0.00           N  
ATOM   2768  CA  TYR A 179      26.905  88.482 128.381  1.00  0.00           C  
ATOM   2769  C   TYR A 179      27.983  89.219 129.186  1.00  0.00           C  
ATOM   2770  O   TYR A 179      28.151  88.937 130.359  1.00  0.00           O  
ATOM   2771  CB  TYR A 179      27.483  87.469 127.356  1.00  0.00           C  
ATOM   2772  CG  TYR A 179      28.384  86.511 127.927  1.00  0.00           C  
ATOM   2773  CD1 TYR A 179      29.717  86.641 127.614  1.00  0.00           C  
ATOM   2774  CD2 TYR A 179      27.953  85.429 128.646  1.00  0.00           C  
ATOM   2775  CE1 TYR A 179      30.664  85.838 128.259  1.00  0.00           C  
ATOM   2776  CE2 TYR A 179      28.827  84.499 129.065  1.00  0.00           C  
ATOM   2777  CZ  TYR A 179      30.197  84.660 128.886  1.00  0.00           C  
ATOM   2778  OH  TYR A 179      31.090  83.735 129.327  1.00  0.00           O  
ATOM   2779  H   TYR A 179      25.937  89.381 126.691  1.00  0.00           H  
ATOM   2780  HA  TYR A 179      26.346  87.841 129.063  1.00  0.00           H  
ATOM   2781  HB2 TYR A 179      26.591  86.855 127.230  1.00  0.00           H  
ATOM   2782  HB3 TYR A 179      27.837  87.942 126.440  1.00  0.00           H  
ATOM   2783  HD1 TYR A 179      30.143  87.454 127.043  1.00  0.00           H  
ATOM   2784  HD2 TYR A 179      26.906  85.180 128.739  1.00  0.00           H  
ATOM   2785  HE1 TYR A 179      31.718  86.057 128.167  1.00  0.00           H  
ATOM   2786  HE2 TYR A 179      28.492  83.572 129.507  1.00  0.00           H  
ATOM   2787  HH  TYR A 179      31.930  84.155 129.525  1.00  0.00           H  
ATOM   2788  N   ILE A 180      28.689  90.154 128.582  1.00  0.00           N  
ATOM   2789  CA  ILE A 180      29.801  90.870 129.277  1.00  0.00           C  
ATOM   2790  C   ILE A 180      29.291  91.639 130.512  1.00  0.00           C  
ATOM   2791  O   ILE A 180      29.900  91.550 131.605  1.00  0.00           O  
ATOM   2792  CB  ILE A 180      30.434  91.893 128.355  1.00  0.00           C  
ATOM   2793  CG1 ILE A 180      31.154  91.141 127.202  1.00  0.00           C  
ATOM   2794  CG2 ILE A 180      31.485  92.726 129.152  1.00  0.00           C  
ATOM   2795  CD1 ILE A 180      31.753  91.996 126.160  1.00  0.00           C  
ATOM   2796  H   ILE A 180      28.392  90.396 127.647  1.00  0.00           H  
ATOM   2797  HA  ILE A 180      30.429  90.066 129.661  1.00  0.00           H  
ATOM   2798  HB  ILE A 180      29.662  92.445 127.821  1.00  0.00           H  
ATOM   2799 HG12 ILE A 180      31.964  90.547 127.625  1.00  0.00           H  
ATOM   2800 HG13 ILE A 180      30.516  90.454 126.647  1.00  0.00           H  
ATOM   2801 HG21 ILE A 180      32.061  93.405 128.524  1.00  0.00           H  
ATOM   2802 HG22 ILE A 180      30.932  93.455 129.744  1.00  0.00           H  
ATOM   2803 HG23 ILE A 180      32.027  92.150 129.902  1.00  0.00           H  
ATOM   2804 HD11 ILE A 180      31.033  92.655 125.676  1.00  0.00           H  
ATOM   2805 HD12 ILE A 180      32.634  92.517 126.535  1.00  0.00           H  
ATOM   2806 HD13 ILE A 180      31.968  91.309 125.341  1.00  0.00           H  
ATOM   2807  N   LEU A 181      28.125  92.223 130.332  1.00  0.00           N  
ATOM   2808  CA  LEU A 181      27.328  92.869 131.438  1.00  0.00           C  
ATOM   2809  C   LEU A 181      26.744  91.971 132.566  1.00  0.00           C  
ATOM   2810  O   LEU A 181      26.585  92.522 133.681  1.00  0.00           O  
ATOM   2811  CB  LEU A 181      26.119  93.661 130.891  1.00  0.00           C  
ATOM   2812  CG  LEU A 181      26.548  94.793 129.913  1.00  0.00           C  
ATOM   2813  CD1 LEU A 181      25.402  95.004 129.021  1.00  0.00           C  
ATOM   2814  CD2 LEU A 181      26.947  96.063 130.811  1.00  0.00           C  
ATOM   2815  H   LEU A 181      27.686  92.161 129.424  1.00  0.00           H  
ATOM   2816  HA  LEU A 181      27.995  93.561 131.952  1.00  0.00           H  
ATOM   2817  HB2 LEU A 181      25.250  93.124 130.512  1.00  0.00           H  
ATOM   2818  HB3 LEU A 181      25.616  94.108 131.749  1.00  0.00           H  
ATOM   2819  HG  LEU A 181      27.462  94.556 129.367  1.00  0.00           H  
ATOM   2820 HD11 LEU A 181      24.572  95.456 129.563  1.00  0.00           H  
ATOM   2821 HD12 LEU A 181      25.746  95.585 128.166  1.00  0.00           H  
ATOM   2822 HD13 LEU A 181      25.030  94.135 128.479  1.00  0.00           H  
ATOM   2823 HD21 LEU A 181      26.072  96.487 131.303  1.00  0.00           H  
ATOM   2824 HD22 LEU A 181      27.622  95.828 131.634  1.00  0.00           H  
ATOM   2825 HD23 LEU A 181      27.301  96.829 130.123  1.00  0.00           H  
ATOM   2826  N   SER A 182      26.573  90.661 132.318  1.00  0.00           N  
ATOM   2827  CA  SER A 182      26.288  89.771 133.402  1.00  0.00           C  
ATOM   2828  C   SER A 182      27.468  88.938 133.932  1.00  0.00           C  
ATOM   2829  O   SER A 182      27.258  88.345 135.019  1.00  0.00           O  
ATOM   2830  CB  SER A 182      25.200  88.735 132.873  1.00  0.00           C  
ATOM   2831  OG  SER A 182      25.537  88.266 131.571  1.00  0.00           O  
ATOM   2832  H   SER A 182      26.792  90.379 131.374  1.00  0.00           H  
ATOM   2833  HA  SER A 182      25.814  90.241 134.264  1.00  0.00           H  
ATOM   2834  HB2 SER A 182      25.209  87.893 133.564  1.00  0.00           H  
ATOM   2835  HB3 SER A 182      24.240  89.250 132.819  1.00  0.00           H  
ATOM   2836  HG  SER A 182      25.440  88.954 130.909  1.00  0.00           H  
ATOM   2837  N   THR A 183      28.663  88.993 133.315  1.00  0.00           N  
ATOM   2838  CA  THR A 183      29.733  88.021 133.621  1.00  0.00           C  
ATOM   2839  C   THR A 183      31.169  88.557 133.757  1.00  0.00           C  
ATOM   2840  O   THR A 183      32.080  87.816 134.218  1.00  0.00           O  
ATOM   2841  CB  THR A 183      29.640  86.806 132.620  1.00  0.00           C  
ATOM   2842  CG2 THR A 183      30.583  85.681 132.621  1.00  0.00           C  
ATOM   2843  OG1 THR A 183      28.312  86.301 132.547  1.00  0.00           O  
ATOM   2844  H   THR A 183      28.679  89.445 132.412  1.00  0.00           H  
ATOM   2845  HA  THR A 183      29.504  87.721 134.644  1.00  0.00           H  
ATOM   2846  HB  THR A 183      29.650  87.349 131.674  1.00  0.00           H  
ATOM   2847  HG1 THR A 183      27.938  86.827 131.837  1.00  0.00           H  
ATOM   2848 HG21 THR A 183      30.344  85.100 131.730  1.00  0.00           H  
ATOM   2849 HG22 THR A 183      31.614  86.027 132.697  1.00  0.00           H  
ATOM   2850 HG23 THR A 183      30.527  85.160 133.577  1.00  0.00           H  
ATOM   2851  N   GLY A 184      31.459  89.852 133.532  1.00  0.00           N  
ATOM   2852  CA  GLY A 184      32.721  90.422 134.010  1.00  0.00           C  
ATOM   2853  C   GLY A 184      33.954  90.393 133.077  1.00  0.00           C  
ATOM   2854  O   GLY A 184      34.945  91.042 133.329  1.00  0.00           O  
ATOM   2855  H   GLY A 184      30.727  90.493 133.260  1.00  0.00           H  
ATOM   2856  HA2 GLY A 184      32.450  91.464 134.187  1.00  0.00           H  
ATOM   2857  HA3 GLY A 184      33.106  89.956 134.916  1.00  0.00           H  
ATOM   2858  N   CYS A 185      33.795  89.582 132.054  1.00  0.00           N  
ATOM   2859  CA  CYS A 185      34.809  89.202 131.009  1.00  0.00           C  
ATOM   2860  C   CYS A 185      34.135  88.520 129.838  1.00  0.00           C  
ATOM   2861  O   CYS A 185      33.096  87.861 130.011  1.00  0.00           O  
ATOM   2862  CB  CYS A 185      35.809  88.215 131.600  1.00  0.00           C  
ATOM   2863  SG  CYS A 185      37.299  88.344 130.601  1.00  0.00           S  
ATOM   2864  H   CYS A 185      32.883  89.184 131.880  1.00  0.00           H  
ATOM   2865  HA  CYS A 185      35.389  90.072 130.700  1.00  0.00           H  
ATOM   2866  HB2 CYS A 185      36.102  88.721 132.521  1.00  0.00           H  
ATOM   2867  HB3 CYS A 185      35.479  87.200 131.823  1.00  0.00           H  
ATOM   2868  HG  CYS A 185      38.174  87.795 131.448  1.00  0.00           H  
ATOM   2869  N   ALA A 186      34.756  88.674 128.641  1.00  0.00           N  
ATOM   2870  CA  ALA A 186      34.301  88.061 127.361  1.00  0.00           C  
ATOM   2871  C   ALA A 186      34.693  86.543 127.412  1.00  0.00           C  
ATOM   2872  O   ALA A 186      35.562  86.259 128.218  1.00  0.00           O  
ATOM   2873  CB  ALA A 186      34.891  88.953 126.222  1.00  0.00           C  
ATOM   2874  H   ALA A 186      35.632  89.175 128.693  1.00  0.00           H  
ATOM   2875  HA  ALA A 186      33.215  88.146 127.344  1.00  0.00           H  
ATOM   2876  HB1 ALA A 186      34.565  89.988 126.320  1.00  0.00           H  
ATOM   2877  HB2 ALA A 186      35.966  88.810 126.106  1.00  0.00           H  
ATOM   2878  HB3 ALA A 186      34.404  88.653 125.294  1.00  0.00           H  
ATOM   2879  N   PRO A 187      34.177  85.662 126.524  1.00  0.00           N  
ATOM   2880  CA  PRO A 187      34.266  84.211 126.676  1.00  0.00           C  
ATOM   2881  C   PRO A 187      35.677  83.618 126.529  1.00  0.00           C  
ATOM   2882  O   PRO A 187      36.570  84.145 125.807  1.00  0.00           O  
ATOM   2883  CB  PRO A 187      33.315  83.740 125.518  1.00  0.00           C  
ATOM   2884  CG  PRO A 187      32.422  84.939 125.251  1.00  0.00           C  
ATOM   2885  CD  PRO A 187      33.266  86.101 125.501  1.00  0.00           C  
ATOM   2886  HA  PRO A 187      33.780  83.957 127.617  1.00  0.00           H  
ATOM   2887  HB2 PRO A 187      33.910  83.466 124.648  1.00  0.00           H  
ATOM   2888  HB3 PRO A 187      32.785  82.867 125.900  1.00  0.00           H  
ATOM   2889  HG2 PRO A 187      32.034  84.892 124.233  1.00  0.00           H  
ATOM   2890  HG3 PRO A 187      31.635  84.726 125.974  1.00  0.00           H  
ATOM   2891  HD2 PRO A 187      33.819  86.314 124.585  1.00  0.00           H  
ATOM   2892  HD3 PRO A 187      32.708  86.962 125.870  1.00  0.00           H  
ATOM   2893  N   PRO A 188      35.963  82.453 127.190  1.00  0.00           N  
ATOM   2894  CA  PRO A 188      37.235  81.754 126.891  1.00  0.00           C  
ATOM   2895  C   PRO A 188      37.303  81.259 125.445  1.00  0.00           C  
ATOM   2896  O   PRO A 188      36.259  81.097 124.727  1.00  0.00           O  
ATOM   2897  CB  PRO A 188      37.214  80.642 127.975  1.00  0.00           C  
ATOM   2898  CG  PRO A 188      35.749  80.419 128.448  1.00  0.00           C  
ATOM   2899  CD  PRO A 188      35.090  81.758 128.168  1.00  0.00           C  
ATOM   2900  HA  PRO A 188      38.154  82.325 127.022  1.00  0.00           H  
ATOM   2901  HB2 PRO A 188      37.654  79.709 127.621  1.00  0.00           H  
ATOM   2902  HB3 PRO A 188      37.690  80.974 128.898  1.00  0.00           H  
ATOM   2903  HG2 PRO A 188      35.244  79.654 127.858  1.00  0.00           H  
ATOM   2904  HG3 PRO A 188      35.724  80.232 129.521  1.00  0.00           H  
ATOM   2905  HD2 PRO A 188      34.065  81.640 127.816  1.00  0.00           H  
ATOM   2906  HD3 PRO A 188      35.121  82.356 129.078  1.00  0.00           H  
ATOM   2907  N   GLY A 189      38.586  81.022 125.128  1.00  0.00           N  
ATOM   2908  CA  GLY A 189      38.926  80.626 123.746  1.00  0.00           C  
ATOM   2909  C   GLY A 189      38.991  81.758 122.722  1.00  0.00           C  
ATOM   2910  O   GLY A 189      38.352  82.791 122.837  1.00  0.00           O  
ATOM   2911  H   GLY A 189      39.327  81.048 125.813  1.00  0.00           H  
ATOM   2912  HA2 GLY A 189      39.881  80.122 123.896  1.00  0.00           H  
ATOM   2913  HA3 GLY A 189      38.218  79.827 123.528  1.00  0.00           H  
ATOM   2914  N   LYS A 190      39.670  81.480 121.652  1.00  0.00           N  
ATOM   2915  CA  LYS A 190      40.101  82.430 120.602  1.00  0.00           C  
ATOM   2916  C   LYS A 190      38.840  82.955 119.918  1.00  0.00           C  
ATOM   2917  O   LYS A 190      38.004  82.157 119.502  1.00  0.00           O  
ATOM   2918  CB  LYS A 190      40.980  81.578 119.695  1.00  0.00           C  
ATOM   2919  CG  LYS A 190      41.466  82.328 118.421  1.00  0.00           C  
ATOM   2920  CD  LYS A 190      42.101  81.326 117.439  1.00  0.00           C  
ATOM   2921  CE  LYS A 190      43.606  81.243 117.618  1.00  0.00           C  
ATOM   2922  NZ  LYS A 190      44.181  80.029 116.985  1.00  0.00           N1+
ATOM   2923  H   LYS A 190      39.977  80.519 121.681  1.00  0.00           H  
ATOM   2924  HA  LYS A 190      40.725  83.209 121.037  1.00  0.00           H  
ATOM   2925  HB2 LYS A 190      41.914  81.294 120.180  1.00  0.00           H  
ATOM   2926  HB3 LYS A 190      40.493  80.631 119.459  1.00  0.00           H  
ATOM   2927  HG2 LYS A 190      40.639  82.855 117.945  1.00  0.00           H  
ATOM   2928  HG3 LYS A 190      42.244  83.021 118.743  1.00  0.00           H  
ATOM   2929  HD2 LYS A 190      41.549  80.398 117.581  1.00  0.00           H  
ATOM   2930  HD3 LYS A 190      41.968  81.755 116.446  1.00  0.00           H  
ATOM   2931  HE2 LYS A 190      44.157  82.044 117.125  1.00  0.00           H  
ATOM   2932  HE3 LYS A 190      43.743  81.212 118.699  1.00  0.00           H  
ATOM   2933  HZ1 LYS A 190      43.798  79.208 117.434  1.00  0.00           H  
ATOM   2934  HZ2 LYS A 190      44.041  80.114 115.988  1.00  0.00           H  
ATOM   2935  HZ3 LYS A 190      45.180  80.085 117.117  1.00  0.00           H  
ATOM   2936  N   ASN A 191      38.829  84.259 119.534  1.00  0.00           N  
ATOM   2937  CA  ASN A 191      37.782  84.858 118.720  1.00  0.00           C  
ATOM   2938  C   ASN A 191      37.998  84.384 117.314  1.00  0.00           C  
ATOM   2939  O   ASN A 191      38.913  84.804 116.664  1.00  0.00           O  
ATOM   2940  CB  ASN A 191      37.913  86.377 118.951  1.00  0.00           C  
ATOM   2941  CG  ASN A 191      36.896  87.203 118.273  1.00  0.00           C  
ATOM   2942  ND2 ASN A 191      36.805  88.446 118.703  1.00  0.00           N  
ATOM   2943  OD1 ASN A 191      36.118  86.799 117.425  1.00  0.00           O  
ATOM   2944  H   ASN A 191      39.619  84.719 119.964  1.00  0.00           H  
ATOM   2945  HA  ASN A 191      36.792  84.534 119.039  1.00  0.00           H  
ATOM   2946  HB2 ASN A 191      37.963  86.531 120.028  1.00  0.00           H  
ATOM   2947  HB3 ASN A 191      38.848  86.783 118.564  1.00  0.00           H  
ATOM   2948 HD21 ASN A 191      36.043  88.998 118.338  1.00  0.00           H  
ATOM   2949 HD22 ASN A 191      37.499  88.746 119.374  1.00  0.00           H  
ATOM   2950  N   ILE A 192      37.038  83.604 116.847  1.00  0.00           N  
ATOM   2951  CA  ILE A 192      36.956  83.214 115.474  1.00  0.00           C  
ATOM   2952  C   ILE A 192      36.913  84.476 114.439  1.00  0.00           C  
ATOM   2953  O   ILE A 192      37.258  84.268 113.233  1.00  0.00           O  
ATOM   2954  CB  ILE A 192      35.912  82.132 115.117  1.00  0.00           C  
ATOM   2955  CG1 ILE A 192      34.521  82.605 115.401  1.00  0.00           C  
ATOM   2956  CG2 ILE A 192      36.141  80.855 115.874  1.00  0.00           C  
ATOM   2957  CD1 ILE A 192      33.553  82.512 114.219  1.00  0.00           C  
ATOM   2958  H   ILE A 192      36.468  83.174 117.560  1.00  0.00           H  
ATOM   2959  HA  ILE A 192      37.942  82.849 115.188  1.00  0.00           H  
ATOM   2960  HB  ILE A 192      36.053  81.906 114.060  1.00  0.00           H  
ATOM   2961 HG12 ILE A 192      34.093  82.186 116.312  1.00  0.00           H  
ATOM   2962 HG13 ILE A 192      34.487  83.662 115.664  1.00  0.00           H  
ATOM   2963 HG21 ILE A 192      35.268  80.215 115.754  1.00  0.00           H  
ATOM   2964 HG22 ILE A 192      36.894  80.208 115.420  1.00  0.00           H  
ATOM   2965 HG23 ILE A 192      36.283  81.022 116.941  1.00  0.00           H  
ATOM   2966 HD11 ILE A 192      32.705  83.123 114.524  1.00  0.00           H  
ATOM   2967 HD12 ILE A 192      33.986  82.942 113.316  1.00  0.00           H  
ATOM   2968 HD13 ILE A 192      33.084  81.557 113.984  1.00  0.00           H  
ATOM   2969  N   TYR A 193      36.552  85.689 114.901  1.00  0.00           N  
ATOM   2970  CA  TYR A 193      36.496  86.906 114.184  1.00  0.00           C  
ATOM   2971  C   TYR A 193      37.781  87.631 114.258  1.00  0.00           C  
ATOM   2972  O   TYR A 193      38.064  88.436 113.394  1.00  0.00           O  
ATOM   2973  CB  TYR A 193      35.241  87.747 114.685  1.00  0.00           C  
ATOM   2974  CG  TYR A 193      34.538  88.702 113.740  1.00  0.00           C  
ATOM   2975  CD1 TYR A 193      33.298  89.234 114.125  1.00  0.00           C  
ATOM   2976  CD2 TYR A 193      35.007  89.020 112.455  1.00  0.00           C  
ATOM   2977  CE1 TYR A 193      32.574  90.049 113.211  1.00  0.00           C  
ATOM   2978  CE2 TYR A 193      34.366  89.888 111.627  1.00  0.00           C  
ATOM   2979  CZ  TYR A 193      33.097  90.411 112.002  1.00  0.00           C  
ATOM   2980  OH  TYR A 193      32.591  91.397 111.294  1.00  0.00           O  
ATOM   2981  H   TYR A 193      36.325  85.679 115.885  1.00  0.00           H  
ATOM   2982  HA  TYR A 193      36.386  86.638 113.134  1.00  0.00           H  
ATOM   2983  HB2 TYR A 193      34.457  87.101 115.079  1.00  0.00           H  
ATOM   2984  HB3 TYR A 193      35.534  88.456 115.458  1.00  0.00           H  
ATOM   2985  HD1 TYR A 193      32.806  89.024 115.063  1.00  0.00           H  
ATOM   2986  HD2 TYR A 193      35.960  88.670 112.085  1.00  0.00           H  
ATOM   2987  HE1 TYR A 193      31.638  90.545 113.421  1.00  0.00           H  
ATOM   2988  HE2 TYR A 193      34.722  90.243 110.671  1.00  0.00           H  
ATOM   2989  HH  TYR A 193      31.922  91.812 111.843  1.00  0.00           H  
ATOM   2990  N   TYR A 194      38.686  87.391 115.291  1.00  0.00           N  
ATOM   2991  CA  TYR A 194      39.944  88.068 115.498  1.00  0.00           C  
ATOM   2992  C   TYR A 194      40.881  86.969 116.055  1.00  0.00           C  
ATOM   2993  O   TYR A 194      41.193  86.747 117.219  1.00  0.00           O  
ATOM   2994  CB  TYR A 194      39.818  89.255 116.462  1.00  0.00           C  
ATOM   2995  CG  TYR A 194      39.113  90.438 115.803  1.00  0.00           C  
ATOM   2996  CD1 TYR A 194      37.765  90.704 116.041  1.00  0.00           C  
ATOM   2997  CD2 TYR A 194      39.873  91.261 114.946  1.00  0.00           C  
ATOM   2998  CE1 TYR A 194      37.076  91.836 115.531  1.00  0.00           C  
ATOM   2999  CE2 TYR A 194      39.210  92.424 114.445  1.00  0.00           C  
ATOM   3000  CZ  TYR A 194      37.819  92.701 114.742  1.00  0.00           C  
ATOM   3001  OH  TYR A 194      37.192  93.778 114.237  1.00  0.00           O  
ATOM   3002  H   TYR A 194      38.483  86.589 115.869  1.00  0.00           H  
ATOM   3003  HA  TYR A 194      40.410  88.394 114.568  1.00  0.00           H  
ATOM   3004  HB2 TYR A 194      39.275  88.940 117.353  1.00  0.00           H  
ATOM   3005  HB3 TYR A 194      40.804  89.648 116.708  1.00  0.00           H  
ATOM   3006  HD1 TYR A 194      37.210  89.948 116.575  1.00  0.00           H  
ATOM   3007  HD2 TYR A 194      40.916  91.097 114.721  1.00  0.00           H  
ATOM   3008  HE1 TYR A 194      36.032  92.006 115.746  1.00  0.00           H  
ATOM   3009  HE2 TYR A 194      39.693  92.989 113.663  1.00  0.00           H  
ATOM   3010  HH  TYR A 194      36.381  93.903 114.736  1.00  0.00           H  
ATOM   3011  N   LYS A 195      41.452  86.275 115.104  1.00  0.00           N  
ATOM   3012  CA  LYS A 195      41.991  84.877 115.369  1.00  0.00           C  
ATOM   3013  C   LYS A 195      43.350  84.692 115.980  1.00  0.00           C  
ATOM   3014  O   LYS A 195      44.082  83.733 115.608  1.00  0.00           O  
ATOM   3015  CB  LYS A 195      41.935  84.079 114.056  1.00  0.00           C  
ATOM   3016  CG  LYS A 195      40.537  83.755 113.522  1.00  0.00           C  
ATOM   3017  CD  LYS A 195      40.695  82.681 112.390  1.00  0.00           C  
ATOM   3018  CE  LYS A 195      39.331  82.263 111.862  1.00  0.00           C  
ATOM   3019  NZ  LYS A 195      39.343  81.066 110.973  1.00  0.00           N1+
ATOM   3020  H   LYS A 195      41.314  86.616 114.164  1.00  0.00           H  
ATOM   3021  HA  LYS A 195      41.241  84.460 116.040  1.00  0.00           H  
ATOM   3022  HB2 LYS A 195      42.639  84.462 113.317  1.00  0.00           H  
ATOM   3023  HB3 LYS A 195      42.406  83.106 114.188  1.00  0.00           H  
ATOM   3024  HG2 LYS A 195      40.036  83.208 114.321  1.00  0.00           H  
ATOM   3025  HG3 LYS A 195      40.006  84.588 113.059  1.00  0.00           H  
ATOM   3026  HD2 LYS A 195      41.291  82.988 111.530  1.00  0.00           H  
ATOM   3027  HD3 LYS A 195      41.147  81.764 112.767  1.00  0.00           H  
ATOM   3028  HE2 LYS A 195      38.558  82.179 112.625  1.00  0.00           H  
ATOM   3029  HE3 LYS A 195      39.067  83.143 111.273  1.00  0.00           H  
ATOM   3030  HZ1 LYS A 195      38.367  80.821 110.882  1.00  0.00           H  
ATOM   3031  HZ2 LYS A 195      39.790  81.278 110.092  1.00  0.00           H  
ATOM   3032  HZ3 LYS A 195      39.698  80.302 111.530  1.00  0.00           H  
ATOM   3033  N   SER A 196      43.728  85.560 116.917  1.00  0.00           N  
ATOM   3034  CA  SER A 196      45.084  85.771 117.497  1.00  0.00           C  
ATOM   3035  C   SER A 196      45.392  84.684 118.556  1.00  0.00           C  
ATOM   3036  O   SER A 196      44.652  84.569 119.495  1.00  0.00           O  
ATOM   3037  CB  SER A 196      45.189  87.178 118.063  1.00  0.00           C  
ATOM   3038  OG  SER A 196      46.542  87.505 118.357  1.00  0.00           O  
ATOM   3039  H   SER A 196      42.939  86.155 117.122  1.00  0.00           H  
ATOM   3040  HA  SER A 196      45.791  85.576 116.691  1.00  0.00           H  
ATOM   3041  HB2 SER A 196      44.738  87.869 117.351  1.00  0.00           H  
ATOM   3042  HB3 SER A 196      44.486  87.293 118.887  1.00  0.00           H  
ATOM   3043  HG  SER A 196      46.830  87.729 117.468  1.00  0.00           H  
ATOM   3044  N   ASP A 197      46.512  84.005 118.340  1.00  0.00           N  
ATOM   3045  CA  ASP A 197      47.286  83.362 119.421  1.00  0.00           C  
ATOM   3046  C   ASP A 197      48.155  84.334 120.266  1.00  0.00           C  
ATOM   3047  O   ASP A 197      48.292  84.093 121.470  1.00  0.00           O  
ATOM   3048  CB  ASP A 197      48.277  82.344 118.746  1.00  0.00           C  
ATOM   3049  CG  ASP A 197      47.590  81.445 117.735  1.00  0.00           C  
ATOM   3050  OD1 ASP A 197      48.064  81.419 116.550  1.00  0.00           O  
ATOM   3051  OD2 ASP A 197      46.598  80.819 118.124  1.00  0.00           O1-
ATOM   3052  H   ASP A 197      46.936  84.042 117.424  1.00  0.00           H  
ATOM   3053  HA  ASP A 197      46.555  82.917 120.097  1.00  0.00           H  
ATOM   3054  HB2 ASP A 197      49.103  82.819 118.218  1.00  0.00           H  
ATOM   3055  HB3 ASP A 197      48.752  81.684 119.471  1.00  0.00           H  
ATOM   3056  N   LEU A 198      48.708  85.390 119.613  1.00  0.00           N  
ATOM   3057  CA  LEU A 198      49.567  86.307 120.286  1.00  0.00           C  
ATOM   3058  C   LEU A 198      48.850  87.206 121.305  1.00  0.00           C  
ATOM   3059  O   LEU A 198      49.496  87.837 122.184  1.00  0.00           O  
ATOM   3060  CB  LEU A 198      50.109  87.183 119.163  1.00  0.00           C  
ATOM   3061  CG  LEU A 198      51.208  86.477 118.273  1.00  0.00           C  
ATOM   3062  CD1 LEU A 198      51.469  87.225 116.928  1.00  0.00           C  
ATOM   3063  CD2 LEU A 198      52.477  86.161 118.980  1.00  0.00           C  
ATOM   3064  H   LEU A 198      48.568  85.413 118.613  1.00  0.00           H  
ATOM   3065  HA  LEU A 198      50.399  85.820 120.793  1.00  0.00           H  
ATOM   3066  HB2 LEU A 198      49.271  87.528 118.556  1.00  0.00           H  
ATOM   3067  HB3 LEU A 198      50.573  88.042 119.648  1.00  0.00           H  
ATOM   3068  HG  LEU A 198      50.899  85.480 117.960  1.00  0.00           H  
ATOM   3069 HD11 LEU A 198      52.103  88.067 117.205  1.00  0.00           H  
ATOM   3070 HD12 LEU A 198      52.025  86.582 116.245  1.00  0.00           H  
ATOM   3071 HD13 LEU A 198      50.587  87.600 116.410  1.00  0.00           H  
ATOM   3072 HD21 LEU A 198      52.944  86.975 119.534  1.00  0.00           H  
ATOM   3073 HD22 LEU A 198      52.328  85.367 119.711  1.00  0.00           H  
ATOM   3074 HD23 LEU A 198      53.058  85.683 118.191  1.00  0.00           H  
ATOM   3075  N   THR A 199      47.612  87.470 121.059  1.00  0.00           N  
ATOM   3076  CA  THR A 199      46.730  88.183 122.008  1.00  0.00           C  
ATOM   3077  C   THR A 199      46.386  87.399 123.266  1.00  0.00           C  
ATOM   3078  O   THR A 199      46.046  86.269 123.258  1.00  0.00           O  
ATOM   3079  CB  THR A 199      45.515  88.734 121.253  1.00  0.00           C  
ATOM   3080  CG2 THR A 199      44.477  89.272 122.151  1.00  0.00           C  
ATOM   3081  OG1 THR A 199      46.078  89.676 120.382  1.00  0.00           O  
ATOM   3082  H   THR A 199      47.164  86.900 120.356  1.00  0.00           H  
ATOM   3083  HA  THR A 199      47.392  88.984 122.335  1.00  0.00           H  
ATOM   3084  HB  THR A 199      45.038  87.962 120.650  1.00  0.00           H  
ATOM   3085  HG1 THR A 199      46.604  89.140 119.783  1.00  0.00           H  
ATOM   3086 HG21 THR A 199      44.994  89.652 123.032  1.00  0.00           H  
ATOM   3087 HG22 THR A 199      44.051  90.042 121.508  1.00  0.00           H  
ATOM   3088 HG23 THR A 199      43.751  88.497 122.395  1.00  0.00           H  
ATOM   3089  N   LYS A 200      46.471  88.010 124.445  1.00  0.00           N  
ATOM   3090  CA  LYS A 200      46.234  87.368 125.709  1.00  0.00           C  
ATOM   3091  C   LYS A 200      44.728  87.442 126.047  1.00  0.00           C  
ATOM   3092  O   LYS A 200      43.947  87.868 125.214  1.00  0.00           O  
ATOM   3093  CB  LYS A 200      47.245  87.965 126.804  1.00  0.00           C  
ATOM   3094  CG  LYS A 200      48.746  87.952 126.406  1.00  0.00           C  
ATOM   3095  CD  LYS A 200      49.315  86.610 125.987  1.00  0.00           C  
ATOM   3096  CE  LYS A 200      49.293  85.454 126.953  1.00  0.00           C  
ATOM   3097  NZ  LYS A 200      49.473  84.135 126.292  1.00  0.00           N1+
ATOM   3098  H   LYS A 200      46.548  89.018 124.431  1.00  0.00           H  
ATOM   3099  HA  LYS A 200      46.535  86.321 125.703  1.00  0.00           H  
ATOM   3100  HB2 LYS A 200      46.994  89.000 127.038  1.00  0.00           H  
ATOM   3101  HB3 LYS A 200      47.252  87.367 127.716  1.00  0.00           H  
ATOM   3102  HG2 LYS A 200      48.946  88.494 125.481  1.00  0.00           H  
ATOM   3103  HG3 LYS A 200      49.385  88.223 127.247  1.00  0.00           H  
ATOM   3104  HD2 LYS A 200      48.845  86.301 125.053  1.00  0.00           H  
ATOM   3105  HD3 LYS A 200      50.359  86.795 125.736  1.00  0.00           H  
ATOM   3106  HE2 LYS A 200      50.138  85.589 127.628  1.00  0.00           H  
ATOM   3107  HE3 LYS A 200      48.333  85.497 127.469  1.00  0.00           H  
ATOM   3108  HZ1 LYS A 200      50.339  84.053 125.778  1.00  0.00           H  
ATOM   3109  HZ2 LYS A 200      49.467  83.389 126.973  1.00  0.00           H  
ATOM   3110  HZ3 LYS A 200      48.749  84.059 125.593  1.00  0.00           H  
ATOM   3111  N   ASP A 201      44.307  86.903 127.171  1.00  0.00           N  
ATOM   3112  CA  ASP A 201      42.951  87.073 127.653  1.00  0.00           C  
ATOM   3113  C   ASP A 201      42.537  88.535 127.701  1.00  0.00           C  
ATOM   3114  O   ASP A 201      43.278  89.493 127.905  1.00  0.00           O  
ATOM   3115  CB  ASP A 201      42.810  86.414 129.050  1.00  0.00           C  
ATOM   3116  CG  ASP A 201      43.106  84.875 128.948  1.00  0.00           C  
ATOM   3117  OD1 ASP A 201      42.487  84.048 128.223  1.00  0.00           O  
ATOM   3118  OD2 ASP A 201      44.018  84.481 129.694  1.00  0.00           O1-
ATOM   3119  H   ASP A 201      44.980  86.513 127.816  1.00  0.00           H  
ATOM   3120  HA  ASP A 201      42.241  86.663 126.933  1.00  0.00           H  
ATOM   3121  HB2 ASP A 201      43.319  87.009 129.808  1.00  0.00           H  
ATOM   3122  HB3 ASP A 201      41.752  86.432 129.308  1.00  0.00           H  
ATOM   3123  N   ILE A 202      41.240  88.785 127.517  1.00  0.00           N  
ATOM   3124  CA  ILE A 202      40.665  90.155 127.723  1.00  0.00           C  
ATOM   3125  C   ILE A 202      40.392  90.531 129.182  1.00  0.00           C  
ATOM   3126  O   ILE A 202      39.974  89.585 129.889  1.00  0.00           O  
ATOM   3127  CB  ILE A 202      39.303  90.425 126.940  1.00  0.00           C  
ATOM   3128  CG1 ILE A 202      39.512  90.545 125.424  1.00  0.00           C  
ATOM   3129  CG2 ILE A 202      38.482  91.660 127.337  1.00  0.00           C  
ATOM   3130  CD1 ILE A 202      38.356  90.135 124.537  1.00  0.00           C  
ATOM   3131  H   ILE A 202      40.590  88.012 127.524  1.00  0.00           H  
ATOM   3132  HA  ILE A 202      41.354  90.943 127.419  1.00  0.00           H  
ATOM   3133  HB  ILE A 202      38.723  89.506 127.043  1.00  0.00           H  
ATOM   3134 HG12 ILE A 202      39.670  91.612 125.265  1.00  0.00           H  
ATOM   3135 HG13 ILE A 202      40.466  90.091 125.157  1.00  0.00           H  
ATOM   3136 HG21 ILE A 202      38.305  91.564 128.409  1.00  0.00           H  
ATOM   3137 HG22 ILE A 202      39.110  92.505 127.058  1.00  0.00           H  
ATOM   3138 HG23 ILE A 202      37.572  91.659 126.736  1.00  0.00           H  
ATOM   3139 HD11 ILE A 202      38.074  89.136 124.871  1.00  0.00           H  
ATOM   3140 HD12 ILE A 202      37.540  90.857 124.539  1.00  0.00           H  
ATOM   3141 HD13 ILE A 202      38.797  90.143 123.541  1.00  0.00           H  
ATOM   3142  N   THR A 203      40.412  91.775 129.629  1.00  0.00           N  
ATOM   3143  CA  THR A 203      39.977  92.269 130.974  1.00  0.00           C  
ATOM   3144  C   THR A 203      39.129  93.479 130.845  1.00  0.00           C  
ATOM   3145  O   THR A 203      39.464  94.290 129.958  1.00  0.00           O  
ATOM   3146  CB  THR A 203      41.253  92.694 131.814  1.00  0.00           C  
ATOM   3147  CG2 THR A 203      41.042  93.517 133.031  1.00  0.00           C  
ATOM   3148  OG1 THR A 203      41.930  91.440 132.155  1.00  0.00           O  
ATOM   3149  H   THR A 203      40.809  92.432 128.972  1.00  0.00           H  
ATOM   3150  HA  THR A 203      39.348  91.567 131.522  1.00  0.00           H  
ATOM   3151  HB  THR A 203      41.905  93.213 131.111  1.00  0.00           H  
ATOM   3152  HG1 THR A 203      42.467  91.157 131.411  1.00  0.00           H  
ATOM   3153 HG21 THR A 203      41.802  93.291 133.777  1.00  0.00           H  
ATOM   3154 HG22 THR A 203      41.037  94.587 132.814  1.00  0.00           H  
ATOM   3155 HG23 THR A 203      40.109  93.352 133.569  1.00  0.00           H  
ATOM   3156  N   THR A 204      38.049  93.595 131.650  1.00  0.00           N  
ATOM   3157  CA  THR A 204      36.942  94.507 131.260  1.00  0.00           C  
ATOM   3158  C   THR A 204      36.716  95.630 132.196  1.00  0.00           C  
ATOM   3159  O   THR A 204      36.953  95.488 133.372  1.00  0.00           O  
ATOM   3160  CB  THR A 204      35.673  93.600 130.989  1.00  0.00           C  
ATOM   3161  CG2 THR A 204      34.324  94.286 130.728  1.00  0.00           C  
ATOM   3162  OG1 THR A 204      35.881  92.657 130.016  1.00  0.00           O  
ATOM   3163  H   THR A 204      37.910  92.875 132.345  1.00  0.00           H  
ATOM   3164  HA  THR A 204      37.041  95.001 130.293  1.00  0.00           H  
ATOM   3165  HB  THR A 204      35.613  92.974 131.879  1.00  0.00           H  
ATOM   3166  HG1 THR A 204      36.728  92.257 130.228  1.00  0.00           H  
ATOM   3167 HG21 THR A 204      33.457  93.637 130.851  1.00  0.00           H  
ATOM   3168 HG22 THR A 204      34.132  95.008 131.521  1.00  0.00           H  
ATOM   3169 HG23 THR A 204      34.292  94.762 129.748  1.00  0.00           H  
ATOM   3170  N   SER A 205      36.144  96.764 131.747  1.00  0.00           N  
ATOM   3171  CA  SER A 205      35.554  97.844 132.615  1.00  0.00           C  
ATOM   3172  C   SER A 205      34.324  98.467 132.077  1.00  0.00           C  
ATOM   3173  O   SER A 205      34.065  98.379 130.912  1.00  0.00           O  
ATOM   3174  CB  SER A 205      36.544  98.889 133.159  1.00  0.00           C  
ATOM   3175  OG  SER A 205      36.927  99.653 132.025  1.00  0.00           O  
ATOM   3176  H   SER A 205      35.846  96.823 130.785  1.00  0.00           H  
ATOM   3177  HA  SER A 205      35.137  97.282 133.451  1.00  0.00           H  
ATOM   3178  HB2 SER A 205      36.157  99.588 133.901  1.00  0.00           H  
ATOM   3179  HB3 SER A 205      37.435  98.402 133.556  1.00  0.00           H  
ATOM   3180  HG  SER A 205      37.675  99.203 131.625  1.00  0.00           H  
ATOM   3181  N   VAL A 206      33.439  98.944 132.961  1.00  0.00           N  
ATOM   3182  CA  VAL A 206      32.073  99.435 132.657  1.00  0.00           C  
ATOM   3183  C   VAL A 206      31.832 100.821 133.248  1.00  0.00           C  
ATOM   3184  O   VAL A 206      32.086 100.986 134.442  1.00  0.00           O  
ATOM   3185  CB  VAL A 206      30.973  98.455 133.047  1.00  0.00           C  
ATOM   3186  CG1 VAL A 206      29.646  98.967 132.610  1.00  0.00           C  
ATOM   3187  CG2 VAL A 206      31.064  97.037 132.614  1.00  0.00           C  
ATOM   3188  H   VAL A 206      33.624  98.951 133.954  1.00  0.00           H  
ATOM   3189  HA  VAL A 206      31.986  99.564 131.577  1.00  0.00           H  
ATOM   3190  HB  VAL A 206      30.905  98.439 134.135  1.00  0.00           H  
ATOM   3191 HG11 VAL A 206      28.901  98.196 132.807  1.00  0.00           H  
ATOM   3192 HG12 VAL A 206      29.289  99.866 133.112  1.00  0.00           H  
ATOM   3193 HG13 VAL A 206      29.665  99.152 131.537  1.00  0.00           H  
ATOM   3194 HG21 VAL A 206      31.028  97.108 131.527  1.00  0.00           H  
ATOM   3195 HG22 VAL A 206      32.040  96.628 132.872  1.00  0.00           H  
ATOM   3196 HG23 VAL A 206      30.252  96.444 133.039  1.00  0.00           H  
ATOM   3197  N   LEU A 207      31.269 101.772 132.535  1.00  0.00           N  
ATOM   3198  CA  LEU A 207      30.714 103.018 133.143  1.00  0.00           C  
ATOM   3199  C   LEU A 207      29.149 102.948 133.173  1.00  0.00           C  
ATOM   3200  O   LEU A 207      28.637 102.526 132.125  1.00  0.00           O  
ATOM   3201  CB  LEU A 207      31.149 104.210 132.279  1.00  0.00           C  
ATOM   3202  CG  LEU A 207      30.868 105.689 132.843  1.00  0.00           C  
ATOM   3203  CD1 LEU A 207      31.682 106.032 134.119  1.00  0.00           C  
ATOM   3204  CD2 LEU A 207      31.161 106.856 131.837  1.00  0.00           C  
ATOM   3205  H   LEU A 207      31.166 101.580 131.549  1.00  0.00           H  
ATOM   3206  HA  LEU A 207      30.960 103.111 134.200  1.00  0.00           H  
ATOM   3207  HB2 LEU A 207      32.221 104.083 132.132  1.00  0.00           H  
ATOM   3208  HB3 LEU A 207      30.792 104.106 131.255  1.00  0.00           H  
ATOM   3209  HG  LEU A 207      29.823 105.710 133.154  1.00  0.00           H  
ATOM   3210 HD11 LEU A 207      31.253 105.397 134.894  1.00  0.00           H  
ATOM   3211 HD12 LEU A 207      32.727 105.728 134.050  1.00  0.00           H  
ATOM   3212 HD13 LEU A 207      31.499 107.044 134.483  1.00  0.00           H  
ATOM   3213 HD21 LEU A 207      31.189 107.796 132.388  1.00  0.00           H  
ATOM   3214 HD22 LEU A 207      32.169 106.658 131.474  1.00  0.00           H  
ATOM   3215 HD23 LEU A 207      30.446 107.005 131.027  1.00  0.00           H  
ATOM   3216  N   THR A 208      28.468 103.264 134.347  1.00  0.00           N  
ATOM   3217  CA  THR A 208      26.998 103.227 134.534  1.00  0.00           C  
ATOM   3218  C   THR A 208      26.508 104.611 135.055  1.00  0.00           C  
ATOM   3219  O   THR A 208      27.270 105.276 135.855  1.00  0.00           O  
ATOM   3220  CB  THR A 208      26.582 102.175 135.602  1.00  0.00           C  
ATOM   3221  CG2 THR A 208      27.026 100.755 135.242  1.00  0.00           C  
ATOM   3222  OG1 THR A 208      26.953 102.482 136.873  1.00  0.00           O  
ATOM   3223  H   THR A 208      29.118 103.499 135.082  1.00  0.00           H  
ATOM   3224  HA  THR A 208      26.558 102.941 133.579  1.00  0.00           H  
ATOM   3225  HB  THR A 208      25.493 102.153 135.639  1.00  0.00           H  
ATOM   3226  HG1 THR A 208      26.460 103.247 137.180  1.00  0.00           H  
ATOM   3227 HG21 THR A 208      28.115 100.729 135.269  1.00  0.00           H  
ATOM   3228 HG22 THR A 208      26.700 100.014 135.972  1.00  0.00           H  
ATOM   3229 HG23 THR A 208      26.519 100.443 134.328  1.00  0.00           H  
ATOM   3230  N   VAL A 209      25.303 105.052 134.692  1.00  0.00           N  
ATOM   3231  CA  VAL A 209      24.812 106.337 135.227  1.00  0.00           C  
ATOM   3232  C   VAL A 209      23.369 106.080 135.550  1.00  0.00           C  
ATOM   3233  O   VAL A 209      22.677 105.549 134.678  1.00  0.00           O  
ATOM   3234  CB  VAL A 209      25.070 107.357 134.142  1.00  0.00           C  
ATOM   3235  CG1 VAL A 209      24.491 108.686 134.599  1.00  0.00           C  
ATOM   3236  CG2 VAL A 209      26.477 107.440 133.579  1.00  0.00           C  
ATOM   3237  H   VAL A 209      24.641 104.543 134.124  1.00  0.00           H  
ATOM   3238  HA  VAL A 209      25.435 106.545 136.096  1.00  0.00           H  
ATOM   3239  HB  VAL A 209      24.555 106.997 133.251  1.00  0.00           H  
ATOM   3240 HG11 VAL A 209      24.289 109.320 133.735  1.00  0.00           H  
ATOM   3241 HG12 VAL A 209      23.576 108.551 135.174  1.00  0.00           H  
ATOM   3242 HG13 VAL A 209      25.209 109.347 135.084  1.00  0.00           H  
ATOM   3243 HG21 VAL A 209      27.122 107.832 134.365  1.00  0.00           H  
ATOM   3244 HG22 VAL A 209      26.830 106.458 133.264  1.00  0.00           H  
ATOM   3245 HG23 VAL A 209      26.572 108.131 132.741  1.00  0.00           H  
ATOM   3246  N   ASN A 210      22.909 106.339 136.804  1.00  0.00           N  
ATOM   3247  CA  ASN A 210      21.598 105.976 137.259  1.00  0.00           C  
ATOM   3248  C   ASN A 210      21.409 104.404 137.230  1.00  0.00           C  
ATOM   3249  O   ASN A 210      20.335 103.892 136.922  1.00  0.00           O  
ATOM   3250  CB  ASN A 210      20.474 106.689 136.415  1.00  0.00           C  
ATOM   3251  CG  ASN A 210      20.509 108.270 136.408  1.00  0.00           C  
ATOM   3252  ND2 ASN A 210      20.335 108.866 137.561  1.00  0.00           N  
ATOM   3253  OD1 ASN A 210      20.823 108.931 135.440  1.00  0.00           O  
ATOM   3254  H   ASN A 210      23.488 106.837 137.464  1.00  0.00           H  
ATOM   3255  HA  ASN A 210      21.521 106.318 138.292  1.00  0.00           H  
ATOM   3256  HB2 ASN A 210      20.329 106.283 135.415  1.00  0.00           H  
ATOM   3257  HB3 ASN A 210      19.541 106.374 136.881  1.00  0.00           H  
ATOM   3258 HD21 ASN A 210      20.432 109.866 137.661  1.00  0.00           H  
ATOM   3259 HD22 ASN A 210      20.033 108.312 138.350  1.00  0.00           H  
ATOM   3260  N   ASN A 211      22.516 103.715 137.595  1.00  0.00           N  
ATOM   3261  CA  ASN A 211      22.790 102.299 137.446  1.00  0.00           C  
ATOM   3262  C   ASN A 211      22.771 101.683 136.043  1.00  0.00           C  
ATOM   3263  O   ASN A 211      23.491 100.762 135.692  1.00  0.00           O  
ATOM   3264  CB  ASN A 211      21.847 101.534 138.453  1.00  0.00           C  
ATOM   3265  CG  ASN A 211      21.869 102.072 139.903  1.00  0.00           C  
ATOM   3266  ND2 ASN A 211      22.950 101.961 140.627  1.00  0.00           N  
ATOM   3267  OD1 ASN A 211      20.802 102.401 140.403  1.00  0.00           O  
ATOM   3268  H   ASN A 211      23.233 104.276 138.035  1.00  0.00           H  
ATOM   3269  HA  ASN A 211      23.804 102.187 137.827  1.00  0.00           H  
ATOM   3270  HB2 ASN A 211      20.834 101.586 138.053  1.00  0.00           H  
ATOM   3271  HB3 ASN A 211      22.134 100.482 138.470  1.00  0.00           H  
ATOM   3272 HD21 ASN A 211      22.903 102.160 141.615  1.00  0.00           H  
ATOM   3273 HD22 ASN A 211      23.734 101.484 140.207  1.00  0.00           H  
ATOM   3274  N   LYS A 212      21.959 102.246 135.112  1.00  0.00           N  
ATOM   3275  CA  LYS A 212      21.928 101.823 133.665  1.00  0.00           C  
ATOM   3276  C   LYS A 212      23.330 101.995 133.074  1.00  0.00           C  
ATOM   3277  O   LYS A 212      24.011 103.007 133.359  1.00  0.00           O  
ATOM   3278  CB  LYS A 212      20.970 102.756 132.959  1.00  0.00           C  
ATOM   3279  CG  LYS A 212      20.282 102.008 131.824  1.00  0.00           C  
ATOM   3280  CD  LYS A 212      19.379 103.063 131.266  1.00  0.00           C  
ATOM   3281  CE  LYS A 212      18.503 102.626 130.088  1.00  0.00           C  
ATOM   3282  NZ  LYS A 212      17.423 103.558 129.806  1.00  0.00           N1+
ATOM   3283  H   LYS A 212      21.334 102.960 135.459  1.00  0.00           H  
ATOM   3284  HA  LYS A 212      21.680 100.761 133.674  1.00  0.00           H  
ATOM   3285  HB2 LYS A 212      20.253 103.099 133.705  1.00  0.00           H  
ATOM   3286  HB3 LYS A 212      21.548 103.603 132.590  1.00  0.00           H  
ATOM   3287  HG2 LYS A 212      21.069 101.742 131.118  1.00  0.00           H  
ATOM   3288  HG3 LYS A 212      19.636 101.164 132.067  1.00  0.00           H  
ATOM   3289  HD2 LYS A 212      18.788 103.438 132.103  1.00  0.00           H  
ATOM   3290  HD3 LYS A 212      19.967 103.820 130.749  1.00  0.00           H  
ATOM   3291  HE2 LYS A 212      18.984 102.514 129.116  1.00  0.00           H  
ATOM   3292  HE3 LYS A 212      18.085 101.646 130.319  1.00  0.00           H  
ATOM   3293  HZ1 LYS A 212      16.834 103.647 130.622  1.00  0.00           H  
ATOM   3294  HZ2 LYS A 212      17.768 104.469 129.541  1.00  0.00           H  
ATOM   3295  HZ3 LYS A 212      16.884 103.373 128.973  1.00  0.00           H  
ATOM   3296  N   ALA A 213      23.742 101.130 132.171  1.00  0.00           N  
ATOM   3297  CA  ALA A 213      25.133 101.158 131.587  1.00  0.00           C  
ATOM   3298  C   ALA A 213      25.216 102.271 130.520  1.00  0.00           C  
ATOM   3299  O   ALA A 213      24.209 102.605 129.899  1.00  0.00           O  
ATOM   3300  CB  ALA A 213      25.401  99.785 131.080  1.00  0.00           C  
ATOM   3301  H   ALA A 213      23.271 100.238 132.126  1.00  0.00           H  
ATOM   3302  HA  ALA A 213      25.770 101.354 132.449  1.00  0.00           H  
ATOM   3303  HB1 ALA A 213      25.398  99.147 131.965  1.00  0.00           H  
ATOM   3304  HB2 ALA A 213      24.671  99.533 130.310  1.00  0.00           H  
ATOM   3305  HB3 ALA A 213      26.408  99.870 130.672  1.00  0.00           H  
ATOM   3306  N   HIE A 214      26.390 102.872 130.330  1.00  0.00           N  
ATOM   3307  CA  HIE A 214      26.591 104.010 129.422  1.00  0.00           C  
ATOM   3308  C   HIE A 214      27.849 103.891 128.569  1.00  0.00           C  
ATOM   3309  O   HIE A 214      27.755 104.251 127.380  1.00  0.00           O  
ATOM   3310  CB  HIE A 214      26.609 105.288 130.323  1.00  0.00           C  
ATOM   3311  CG  HIE A 214      26.717 106.624 129.623  1.00  0.00           C  
ATOM   3312  CD2 HIE A 214      27.851 107.395 129.516  1.00  0.00           C  
ATOM   3313  ND1 HIE A 214      25.789 107.256 128.857  1.00  0.00           N  
ATOM   3314  CE1 HIE A 214      26.315 108.395 128.375  1.00  0.00           C  
ATOM   3315  NE2 HIE A 214      27.593 108.472 128.748  1.00  0.00           N  
ATOM   3316  H   HIE A 214      27.174 102.607 130.909  1.00  0.00           H  
ATOM   3317  HA  HIE A 214      25.834 104.066 128.640  1.00  0.00           H  
ATOM   3318  HB2 HIE A 214      25.631 105.344 130.801  1.00  0.00           H  
ATOM   3319  HB3 HIE A 214      27.446 105.310 131.021  1.00  0.00           H  
ATOM   3320  HD2 HIE A 214      28.819 107.044 129.838  1.00  0.00           H  
ATOM   3321  HE1 HIE A 214      25.879 109.078 127.661  1.00  0.00           H  
ATOM   3322  HE2 HIE A 214      28.192 109.283 128.688  1.00  0.00           H  
ATOM   3323  N   MET A 215      28.872 103.166 128.947  1.00  0.00           N  
ATOM   3324  CA  MET A 215      30.077 102.802 128.206  1.00  0.00           C  
ATOM   3325  C   MET A 215      30.581 101.467 128.851  1.00  0.00           C  
ATOM   3326  O   MET A 215      30.542 101.191 130.031  1.00  0.00           O  
ATOM   3327  CB  MET A 215      31.148 103.883 128.356  1.00  0.00           C  
ATOM   3328  CG  MET A 215      32.264 103.696 127.347  1.00  0.00           C  
ATOM   3329  SD  MET A 215      33.319 105.141 126.986  1.00  0.00           S  
ATOM   3330  CE  MET A 215      33.642 105.761 128.673  1.00  0.00           C  
ATOM   3331  H   MET A 215      28.726 102.625 129.788  1.00  0.00           H  
ATOM   3332  HA  MET A 215      29.798 102.652 127.163  1.00  0.00           H  
ATOM   3333  HB2 MET A 215      30.715 104.879 128.269  1.00  0.00           H  
ATOM   3334  HB3 MET A 215      31.556 103.778 129.361  1.00  0.00           H  
ATOM   3335  HG2 MET A 215      32.857 102.888 127.775  1.00  0.00           H  
ATOM   3336  HG3 MET A 215      31.784 103.379 126.421  1.00  0.00           H  
ATOM   3337  HE1 MET A 215      32.754 106.025 129.246  1.00  0.00           H  
ATOM   3338  HE2 MET A 215      34.169 104.914 129.116  1.00  0.00           H  
ATOM   3339  HE3 MET A 215      34.254 106.659 128.596  1.00  0.00           H  
ATOM   3340  N   VAL A 216      31.231 100.717 127.955  1.00  0.00           N  
ATOM   3341  CA  VAL A 216      31.973  99.454 128.250  1.00  0.00           C  
ATOM   3342  C   VAL A 216      33.315  99.403 127.529  1.00  0.00           C  
ATOM   3343  O   VAL A 216      33.386  99.842 126.415  1.00  0.00           O  
ATOM   3344  CB  VAL A 216      31.134  98.217 127.772  1.00  0.00           C  
ATOM   3345  CG1 VAL A 216      31.857  96.882 127.817  1.00  0.00           C  
ATOM   3346  CG2 VAL A 216      29.798  98.068 128.587  1.00  0.00           C  
ATOM   3347  H   VAL A 216      31.223 100.970 126.978  1.00  0.00           H  
ATOM   3348  HA  VAL A 216      32.169  99.320 129.314  1.00  0.00           H  
ATOM   3349  HB  VAL A 216      30.965  98.394 126.710  1.00  0.00           H  
ATOM   3350 HG11 VAL A 216      32.247  96.672 128.812  1.00  0.00           H  
ATOM   3351 HG12 VAL A 216      31.238  96.014 127.589  1.00  0.00           H  
ATOM   3352 HG13 VAL A 216      32.615  96.955 127.037  1.00  0.00           H  
ATOM   3353 HG21 VAL A 216      29.962  97.589 129.553  1.00  0.00           H  
ATOM   3354 HG22 VAL A 216      29.323  99.026 128.798  1.00  0.00           H  
ATOM   3355 HG23 VAL A 216      29.059  97.496 128.025  1.00  0.00           H  
ATOM   3356  N   THR A 217      34.344  98.869 128.204  1.00  0.00           N  
ATOM   3357  CA  THR A 217      35.755  98.981 127.651  1.00  0.00           C  
ATOM   3358  C   THR A 217      36.538  97.726 127.910  1.00  0.00           C  
ATOM   3359  O   THR A 217      36.312  97.007 128.910  1.00  0.00           O  
ATOM   3360  CB  THR A 217      36.464 100.119 128.362  1.00  0.00           C  
ATOM   3361  CG2 THR A 217      37.917 100.402 128.035  1.00  0.00           C  
ATOM   3362  OG1 THR A 217      35.872 101.330 128.088  1.00  0.00           O  
ATOM   3363  H   THR A 217      34.252  98.482 129.132  1.00  0.00           H  
ATOM   3364  HA  THR A 217      35.652  99.165 126.582  1.00  0.00           H  
ATOM   3365  HB  THR A 217      36.387  99.938 129.435  1.00  0.00           H  
ATOM   3366  HG1 THR A 217      35.039 101.412 128.558  1.00  0.00           H  
ATOM   3367 HG21 THR A 217      38.625  99.668 128.420  1.00  0.00           H  
ATOM   3368 HG22 THR A 217      38.058 100.675 126.989  1.00  0.00           H  
ATOM   3369 HG23 THR A 217      38.117 101.244 128.698  1.00  0.00           H  
ATOM   3370  N   LEU A 218      37.441  97.376 126.941  1.00  0.00           N  
ATOM   3371  CA  LEU A 218      38.130  96.029 126.796  1.00  0.00           C  
ATOM   3372  C   LEU A 218      39.667  96.210 126.614  1.00  0.00           C  
ATOM   3373  O   LEU A 218      40.122  96.581 125.531  1.00  0.00           O  
ATOM   3374  CB  LEU A 218      37.512  95.299 125.596  1.00  0.00           C  
ATOM   3375  CG  LEU A 218      35.946  95.182 125.642  1.00  0.00           C  
ATOM   3376  CD1 LEU A 218      35.423  94.448 124.443  1.00  0.00           C  
ATOM   3377  CD2 LEU A 218      35.430  94.357 126.842  1.00  0.00           C  
ATOM   3378  H   LEU A 218      37.623  97.990 126.160  1.00  0.00           H  
ATOM   3379  HA  LEU A 218      38.011  95.418 127.691  1.00  0.00           H  
ATOM   3380  HB2 LEU A 218      37.794  95.809 124.674  1.00  0.00           H  
ATOM   3381  HB3 LEU A 218      37.944  94.307 125.467  1.00  0.00           H  
ATOM   3382  HG  LEU A 218      35.606  96.215 125.726  1.00  0.00           H  
ATOM   3383 HD11 LEU A 218      34.350  94.640 124.430  1.00  0.00           H  
ATOM   3384 HD12 LEU A 218      35.806  94.866 123.512  1.00  0.00           H  
ATOM   3385 HD13 LEU A 218      35.713  93.399 124.496  1.00  0.00           H  
ATOM   3386 HD21 LEU A 218      35.681  94.827 127.793  1.00  0.00           H  
ATOM   3387 HD22 LEU A 218      34.341  94.409 126.838  1.00  0.00           H  
ATOM   3388 HD23 LEU A 218      35.846  93.355 126.744  1.00  0.00           H  
ATOM   3389  N   ASP A 219      40.427  95.857 127.681  1.00  0.00           N  
ATOM   3390  CA  ASP A 219      41.912  95.863 127.747  1.00  0.00           C  
ATOM   3391  C   ASP A 219      42.473  94.617 127.083  1.00  0.00           C  
ATOM   3392  O   ASP A 219      42.272  93.440 127.492  1.00  0.00           O  
ATOM   3393  CB  ASP A 219      42.382  95.996 129.228  1.00  0.00           C  
ATOM   3394  CG  ASP A 219      42.018  97.282 129.990  1.00  0.00           C  
ATOM   3395  OD1 ASP A 219      42.551  97.495 131.098  1.00  0.00           O  
ATOM   3396  OD2 ASP A 219      41.221  98.105 129.473  1.00  0.00           O1-
ATOM   3397  H   ASP A 219      39.979  95.460 128.493  1.00  0.00           H  
ATOM   3398  HA  ASP A 219      42.197  96.765 127.204  1.00  0.00           H  
ATOM   3399  HB2 ASP A 219      41.938  95.193 129.815  1.00  0.00           H  
ATOM   3400  HB3 ASP A 219      43.447  95.778 129.313  1.00  0.00           H  
ATOM   3401  N   TYR A 220      43.097  94.847 125.953  1.00  0.00           N  
ATOM   3402  CA  TYR A 220      43.882  93.903 125.181  1.00  0.00           C  
ATOM   3403  C   TYR A 220      45.357  94.026 125.591  1.00  0.00           C  
ATOM   3404  O   TYR A 220      45.961  95.083 125.852  1.00  0.00           O  
ATOM   3405  CB  TYR A 220      43.682  94.187 123.738  1.00  0.00           C  
ATOM   3406  CG  TYR A 220      42.213  93.938 123.242  1.00  0.00           C  
ATOM   3407  CD1 TYR A 220      41.260  95.019 123.094  1.00  0.00           C  
ATOM   3408  CD2 TYR A 220      41.821  92.614 122.950  1.00  0.00           C  
ATOM   3409  CE1 TYR A 220      39.991  94.754 122.626  1.00  0.00           C  
ATOM   3410  CE2 TYR A 220      40.495  92.326 122.503  1.00  0.00           C  
ATOM   3411  CZ  TYR A 220      39.612  93.448 122.277  1.00  0.00           C  
ATOM   3412  OH  TYR A 220      38.341  93.259 121.842  1.00  0.00           O  
ATOM   3413  H   TYR A 220      43.233  95.813 125.690  1.00  0.00           H  
ATOM   3414  HA  TYR A 220      43.471  92.899 125.283  1.00  0.00           H  
ATOM   3415  HB2 TYR A 220      43.992  95.217 123.560  1.00  0.00           H  
ATOM   3416  HB3 TYR A 220      44.458  93.578 123.275  1.00  0.00           H  
ATOM   3417  HD1 TYR A 220      41.489  96.014 123.448  1.00  0.00           H  
ATOM   3418  HD2 TYR A 220      42.519  91.799 123.066  1.00  0.00           H  
ATOM   3419  HE1 TYR A 220      39.367  95.613 122.431  1.00  0.00           H  
ATOM   3420  HE2 TYR A 220      40.134  91.322 122.339  1.00  0.00           H  
ATOM   3421  HH  TYR A 220      38.070  93.740 121.057  1.00  0.00           H  
ATOM   3422  N   THR A 221      46.079  92.965 125.455  1.00  0.00           N  
ATOM   3423  CA  THR A 221      47.487  92.756 125.478  1.00  0.00           C  
ATOM   3424  C   THR A 221      47.852  91.821 124.274  1.00  0.00           C  
ATOM   3425  O   THR A 221      47.218  90.785 124.142  1.00  0.00           O  
ATOM   3426  CB  THR A 221      47.850  92.069 126.752  1.00  0.00           C  
ATOM   3427  CG2 THR A 221      49.365  92.071 126.804  1.00  0.00           C  
ATOM   3428  OG1 THR A 221      47.388  92.864 127.894  1.00  0.00           O  
ATOM   3429  H   THR A 221      45.508  92.147 125.291  1.00  0.00           H  
ATOM   3430  HA  THR A 221      47.963  93.735 125.448  1.00  0.00           H  
ATOM   3431  HB  THR A 221      47.437  91.067 126.873  1.00  0.00           H  
ATOM   3432  HG1 THR A 221      46.498  92.581 128.117  1.00  0.00           H  
ATOM   3433 HG21 THR A 221      49.633  91.520 127.706  1.00  0.00           H  
ATOM   3434 HG22 THR A 221      49.780  91.552 125.940  1.00  0.00           H  
ATOM   3435 HG23 THR A 221      49.893  93.007 126.982  1.00  0.00           H  
ATOM   3436  N   VAL A 222      48.829  92.211 123.503  1.00  0.00           N  
ATOM   3437  CA  VAL A 222      49.302  91.496 122.310  1.00  0.00           C  
ATOM   3438  C   VAL A 222      50.769  91.226 122.344  1.00  0.00           C  
ATOM   3439  O   VAL A 222      51.570  92.119 122.248  1.00  0.00           O  
ATOM   3440  CB  VAL A 222      48.683  92.183 121.077  1.00  0.00           C  
ATOM   3441  CG1 VAL A 222      49.237  93.622 120.828  1.00  0.00           C  
ATOM   3442  CG2 VAL A 222      49.103  91.456 119.773  1.00  0.00           C  
ATOM   3443  H   VAL A 222      49.203  93.147 123.583  1.00  0.00           H  
ATOM   3444  HA  VAL A 222      48.703  90.588 122.377  1.00  0.00           H  
ATOM   3445  HB  VAL A 222      47.599  92.153 121.189  1.00  0.00           H  
ATOM   3446 HG11 VAL A 222      50.312  93.758 120.941  1.00  0.00           H  
ATOM   3447 HG12 VAL A 222      48.946  93.875 119.809  1.00  0.00           H  
ATOM   3448 HG13 VAL A 222      48.721  94.276 121.531  1.00  0.00           H  
ATOM   3449 HG21 VAL A 222      48.391  91.654 118.970  1.00  0.00           H  
ATOM   3450 HG22 VAL A 222      50.114  91.748 119.488  1.00  0.00           H  
ATOM   3451 HG23 VAL A 222      49.315  90.423 120.045  1.00  0.00           H  
ATOM   3452  N   GLN A 223      51.150  89.994 122.253  1.00  0.00           N  
ATOM   3453  CA  GLN A 223      52.491  89.636 122.020  1.00  0.00           C  
ATOM   3454  C   GLN A 223      52.996  89.957 120.571  1.00  0.00           C  
ATOM   3455  O   GLN A 223      52.139  89.999 119.733  1.00  0.00           O  
ATOM   3456  CB  GLN A 223      52.679  88.117 122.114  1.00  0.00           C  
ATOM   3457  CG  GLN A 223      52.811  87.741 123.601  1.00  0.00           C  
ATOM   3458  CD  GLN A 223      52.995  86.315 124.034  1.00  0.00           C  
ATOM   3459  NE2 GLN A 223      53.234  86.030 125.319  1.00  0.00           N  
ATOM   3460  OE1 GLN A 223      52.888  85.357 123.259  1.00  0.00           O  
ATOM   3461  H   GLN A 223      50.421  89.296 122.229  1.00  0.00           H  
ATOM   3462  HA  GLN A 223      53.139  90.133 122.741  1.00  0.00           H  
ATOM   3463  HB2 GLN A 223      51.902  87.487 121.681  1.00  0.00           H  
ATOM   3464  HB3 GLN A 223      53.621  87.843 121.641  1.00  0.00           H  
ATOM   3465  HG2 GLN A 223      53.730  88.245 123.899  1.00  0.00           H  
ATOM   3466  HG3 GLN A 223      51.941  88.135 124.126  1.00  0.00           H  
ATOM   3467 HE21 GLN A 223      53.423  85.055 125.501  1.00  0.00           H  
ATOM   3468 HE22 GLN A 223      53.320  86.759 126.014  1.00  0.00           H  
ATOM   3469  N   VAL A 224      54.243  90.319 120.447  1.00  0.00           N  
ATOM   3470  CA  VAL A 224      54.778  90.867 119.170  1.00  0.00           C  
ATOM   3471  C   VAL A 224      56.166  90.315 118.907  1.00  0.00           C  
ATOM   3472  O   VAL A 224      56.951  90.193 119.845  1.00  0.00           O  
ATOM   3473  CB  VAL A 224      54.783  92.423 119.063  1.00  0.00           C  
ATOM   3474  CG1 VAL A 224      53.518  93.063 119.524  1.00  0.00           C  
ATOM   3475  CG2 VAL A 224      55.959  93.169 119.742  1.00  0.00           C  
ATOM   3476  H   VAL A 224      54.811  90.405 121.277  1.00  0.00           H  
ATOM   3477  HA  VAL A 224      54.108  90.457 118.415  1.00  0.00           H  
ATOM   3478  HB  VAL A 224      54.802  92.689 118.006  1.00  0.00           H  
ATOM   3479 HG11 VAL A 224      52.770  92.429 119.048  1.00  0.00           H  
ATOM   3480 HG12 VAL A 224      53.289  92.952 120.584  1.00  0.00           H  
ATOM   3481 HG13 VAL A 224      53.362  94.113 119.274  1.00  0.00           H  
ATOM   3482 HG21 VAL A 224      55.784  94.218 119.500  1.00  0.00           H  
ATOM   3483 HG22 VAL A 224      56.058  92.931 120.801  1.00  0.00           H  
ATOM   3484 HG23 VAL A 224      56.841  92.741 119.265  1.00  0.00           H  
ATOM   3485  N   PRO A 225      56.471  89.981 117.607  1.00  0.00           N  
ATOM   3486  CA  PRO A 225      57.734  89.541 117.140  1.00  0.00           C  
ATOM   3487  C   PRO A 225      58.725  90.756 117.093  1.00  0.00           C  
ATOM   3488  O   PRO A 225      58.313  91.916 116.762  1.00  0.00           O  
ATOM   3489  CB  PRO A 225      57.600  88.973 115.765  1.00  0.00           C  
ATOM   3490  CG  PRO A 225      56.307  89.623 115.269  1.00  0.00           C  
ATOM   3491  CD  PRO A 225      55.577  90.022 116.501  1.00  0.00           C  
ATOM   3492  HA  PRO A 225      58.120  88.729 117.756  1.00  0.00           H  
ATOM   3493  HB2 PRO A 225      58.483  89.056 115.132  1.00  0.00           H  
ATOM   3494  HB3 PRO A 225      57.413  87.912 115.937  1.00  0.00           H  
ATOM   3495  HG2 PRO A 225      56.514  90.523 114.689  1.00  0.00           H  
ATOM   3496  HG3 PRO A 225      55.658  88.894 114.785  1.00  0.00           H  
ATOM   3497  HD2 PRO A 225      55.184  91.020 116.303  1.00  0.00           H  
ATOM   3498  HD3 PRO A 225      54.804  89.296 116.750  1.00  0.00           H  
ATOM   3499  N   GLY A 226      59.955  90.462 117.399  1.00  0.00           N  
ATOM   3500  CA  GLY A 226      61.141  91.340 117.106  1.00  0.00           C  
ATOM   3501  C   GLY A 226      61.425  92.559 117.975  1.00  0.00           C  
ATOM   3502  O   GLY A 226      62.380  93.318 117.742  1.00  0.00           O  
ATOM   3503  H   GLY A 226      60.135  89.519 117.710  1.00  0.00           H  
ATOM   3504  HA2 GLY A 226      62.041  90.728 117.164  1.00  0.00           H  
ATOM   3505  HA3 GLY A 226      61.097  91.721 116.085  1.00  0.00           H  
ATOM   3506  N   ALA A 227      60.624  92.864 118.997  1.00  0.00           N  
ATOM   3507  CA  ALA A 227      60.847  94.139 119.779  1.00  0.00           C  
ATOM   3508  C   ALA A 227      61.990  94.048 120.837  1.00  0.00           C  
ATOM   3509  O   ALA A 227      62.315  95.054 121.407  1.00  0.00           O  
ATOM   3510  CB  ALA A 227      59.390  94.417 120.349  1.00  0.00           C  
ATOM   3511  H   ALA A 227      59.702  92.457 118.943  1.00  0.00           H  
ATOM   3512  HA  ALA A 227      61.105  94.944 119.091  1.00  0.00           H  
ATOM   3513  HB1 ALA A 227      59.431  95.360 120.894  1.00  0.00           H  
ATOM   3514  HB2 ALA A 227      58.696  94.601 119.528  1.00  0.00           H  
ATOM   3515  HB3 ALA A 227      59.023  93.532 120.868  1.00  0.00           H  
ATOM   3516  N   GLY A 228      62.471  92.753 121.120  1.00  0.00           N  
ATOM   3517  CA  GLY A 228      63.471  92.296 122.094  1.00  0.00           C  
ATOM   3518  C   GLY A 228      64.910  92.269 121.521  1.00  0.00           C  
ATOM   3519  O   GLY A 228      65.213  92.220 120.316  1.00  0.00           O  
ATOM   3520  H   GLY A 228      62.232  92.049 120.437  1.00  0.00           H  
ATOM   3521  HA2 GLY A 228      63.459  93.088 122.842  1.00  0.00           H  
ATOM   3522  HA3 GLY A 228      63.175  91.303 122.434  1.00  0.00           H  
ATOM   3523  N   ARG A 229      65.946  92.165 122.424  1.00  0.00           N  
ATOM   3524  CA  ARG A 229      67.399  92.161 122.152  1.00  0.00           C  
ATOM   3525  C   ARG A 229      67.744  91.139 121.052  1.00  0.00           C  
ATOM   3526  O   ARG A 229      67.349  89.977 121.269  1.00  0.00           O  
ATOM   3527  CB  ARG A 229      68.218  91.964 123.461  1.00  0.00           C  
ATOM   3528  CG  ARG A 229      69.705  92.026 123.215  1.00  0.00           C  
ATOM   3529  CD  ARG A 229      70.435  91.859 124.551  1.00  0.00           C  
ATOM   3530  NE  ARG A 229      71.829  92.126 124.405  1.00  0.00           N  
ATOM   3531  CZ  ARG A 229      72.785  91.779 125.204  1.00  0.00           C  
ATOM   3532  NH1 ARG A 229      72.712  91.599 126.456  1.00  0.00           N1+
ATOM   3533  NH2 ARG A 229      74.003  91.692 124.725  1.00  0.00           N  
ATOM   3534  H   ARG A 229      65.641  92.049 123.380  1.00  0.00           H  
ATOM   3535  HA  ARG A 229      67.723  93.106 121.715  1.00  0.00           H  
ATOM   3536  HB2 ARG A 229      67.923  92.714 124.196  1.00  0.00           H  
ATOM   3537  HB3 ARG A 229      67.934  90.969 123.802  1.00  0.00           H  
ATOM   3538  HG2 ARG A 229      69.949  91.124 122.655  1.00  0.00           H  
ATOM   3539  HG3 ARG A 229      69.949  92.947 122.686  1.00  0.00           H  
ATOM   3540  HD2 ARG A 229      69.886  92.441 125.291  1.00  0.00           H  
ATOM   3541  HD3 ARG A 229      70.313  90.805 124.805  1.00  0.00           H  
ATOM   3542  HE  ARG A 229      72.058  92.589 123.537  1.00  0.00           H  
ATOM   3543 HH11 ARG A 229      71.825  91.836 126.878  1.00  0.00           H  
ATOM   3544 HH12 ARG A 229      73.490  91.186 126.949  1.00  0.00           H  
ATOM   3545 HH21 ARG A 229      74.103  91.537 123.732  1.00  0.00           H  
ATOM   3546 HH22 ARG A 229      74.708  91.425 125.397  1.00  0.00           H  
ATOM   3547  N   ASP A 230      68.496  91.483 119.987  1.00  0.00           N  
ATOM   3548  CA  ASP A 230      68.783  90.602 118.804  1.00  0.00           C  
ATOM   3549  C   ASP A 230      67.527  90.002 118.218  1.00  0.00           C  
ATOM   3550  O   ASP A 230      67.558  88.779 117.924  1.00  0.00           O  
ATOM   3551  CB  ASP A 230      69.899  89.544 119.044  1.00  0.00           C  
ATOM   3552  CG  ASP A 230      71.010  90.004 119.939  1.00  0.00           C  
ATOM   3553  OD1 ASP A 230      71.573  89.191 120.704  1.00  0.00           O  
ATOM   3554  OD2 ASP A 230      71.420  91.189 119.867  1.00  0.00           O1-
ATOM   3555  H   ASP A 230      68.621  92.473 119.824  1.00  0.00           H  
ATOM   3556  HA  ASP A 230      69.135  91.266 118.014  1.00  0.00           H  
ATOM   3557  HB2 ASP A 230      69.377  88.763 119.597  1.00  0.00           H  
ATOM   3558  HB3 ASP A 230      70.172  89.234 118.035  1.00  0.00           H  
ATOM   3559  N   GLY A 231      66.524  90.819 117.959  1.00  0.00           N  
ATOM   3560  CA  GLY A 231      65.284  90.448 117.330  1.00  0.00           C  
ATOM   3561  C   GLY A 231      64.474  89.365 118.012  1.00  0.00           C  
ATOM   3562  O   GLY A 231      63.842  88.588 117.290  1.00  0.00           O  
ATOM   3563  H   GLY A 231      66.732  91.805 118.026  1.00  0.00           H  
ATOM   3564  HA2 GLY A 231      64.643  91.320 117.206  1.00  0.00           H  
ATOM   3565  HA3 GLY A 231      65.564  90.103 116.334  1.00  0.00           H  
ATOM   3566  N   ALA A 232      64.369  89.477 119.284  1.00  0.00           N  
ATOM   3567  CA  ALA A 232      63.560  88.623 120.181  1.00  0.00           C  
ATOM   3568  C   ALA A 232      62.132  89.202 120.396  1.00  0.00           C  
ATOM   3569  O   ALA A 232      61.803  90.353 120.059  1.00  0.00           O  
ATOM   3570  CB  ALA A 232      64.379  88.504 121.458  1.00  0.00           C  
ATOM   3571  H   ALA A 232      64.854  90.307 119.592  1.00  0.00           H  
ATOM   3572  HA  ALA A 232      63.384  87.611 119.818  1.00  0.00           H  
ATOM   3573  HB1 ALA A 232      65.416  88.264 121.222  1.00  0.00           H  
ATOM   3574  HB2 ALA A 232      64.303  89.427 122.032  1.00  0.00           H  
ATOM   3575  HB3 ALA A 232      63.909  87.687 122.005  1.00  0.00           H  
ATOM   3576  N   PRO A 233      61.194  88.518 121.023  1.00  0.00           N  
ATOM   3577  CA  PRO A 233      59.764  88.936 121.215  1.00  0.00           C  
ATOM   3578  C   PRO A 233      59.509  89.958 122.346  1.00  0.00           C  
ATOM   3579  O   PRO A 233      60.394  90.203 123.159  1.00  0.00           O  
ATOM   3580  CB  PRO A 233      58.991  87.691 121.506  1.00  0.00           C  
ATOM   3581  CG  PRO A 233      59.765  86.745 120.593  1.00  0.00           C  
ATOM   3582  CD  PRO A 233      61.201  87.124 120.928  1.00  0.00           C  
ATOM   3583  HA  PRO A 233      59.340  89.338 120.295  1.00  0.00           H  
ATOM   3584  HB2 PRO A 233      59.099  87.460 122.566  1.00  0.00           H  
ATOM   3585  HB3 PRO A 233      57.945  87.796 121.216  1.00  0.00           H  
ATOM   3586  HG2 PRO A 233      59.529  85.717 120.868  1.00  0.00           H  
ATOM   3587  HG3 PRO A 233      59.468  86.890 119.555  1.00  0.00           H  
ATOM   3588  HD2 PRO A 233      61.586  86.705 121.858  1.00  0.00           H  
ATOM   3589  HD3 PRO A 233      61.867  86.632 120.219  1.00  0.00           H  
ATOM   3590  N   GLY A 234      58.322  90.586 122.346  1.00  0.00           N  
ATOM   3591  CA  GLY A 234      57.921  91.466 123.392  1.00  0.00           C  
ATOM   3592  C   GLY A 234      56.428  91.388 123.490  1.00  0.00           C  
ATOM   3593  O   GLY A 234      55.795  90.437 122.979  1.00  0.00           O  
ATOM   3594  H   GLY A 234      57.648  90.377 121.623  1.00  0.00           H  
ATOM   3595  HA2 GLY A 234      58.438  91.143 124.296  1.00  0.00           H  
ATOM   3596  HA3 GLY A 234      58.161  92.489 123.104  1.00  0.00           H  
ATOM   3597  N   PHE A 235      55.810  92.375 124.052  1.00  0.00           N  
ATOM   3598  CA  PHE A 235      54.365  92.704 123.924  1.00  0.00           C  
ATOM   3599  C   PHE A 235      54.031  94.180 123.794  1.00  0.00           C  
ATOM   3600  O   PHE A 235      54.907  95.044 123.930  1.00  0.00           O  
ATOM   3601  CB  PHE A 235      53.580  91.900 125.039  1.00  0.00           C  
ATOM   3602  CG  PHE A 235      53.735  92.430 126.399  1.00  0.00           C  
ATOM   3603  CD1 PHE A 235      54.583  91.836 127.356  1.00  0.00           C  
ATOM   3604  CD2 PHE A 235      53.029  93.575 126.857  1.00  0.00           C  
ATOM   3605  CE1 PHE A 235      54.611  92.187 128.712  1.00  0.00           C  
ATOM   3606  CE2 PHE A 235      53.008  93.925 128.198  1.00  0.00           C  
ATOM   3607  CZ  PHE A 235      53.817  93.218 129.130  1.00  0.00           C  
ATOM   3608  H   PHE A 235      56.352  93.085 124.526  1.00  0.00           H  
ATOM   3609  HA  PHE A 235      53.992  92.300 122.983  1.00  0.00           H  
ATOM   3610  HB2 PHE A 235      52.573  91.945 124.625  1.00  0.00           H  
ATOM   3611  HB3 PHE A 235      53.810  90.836 125.087  1.00  0.00           H  
ATOM   3612  HD1 PHE A 235      55.237  91.007 127.130  1.00  0.00           H  
ATOM   3613  HD2 PHE A 235      52.327  94.001 126.156  1.00  0.00           H  
ATOM   3614  HE1 PHE A 235      55.164  91.631 129.454  1.00  0.00           H  
ATOM   3615  HE2 PHE A 235      52.234  94.605 128.523  1.00  0.00           H  
ATOM   3616  HZ  PHE A 235      53.783  93.551 130.157  1.00  0.00           H  
ATOM   3617  N   SER A 236      52.739  94.519 123.551  1.00  0.00           N  
ATOM   3618  CA  SER A 236      52.174  95.869 123.204  1.00  0.00           C  
ATOM   3619  C   SER A 236      50.716  96.006 123.777  1.00  0.00           C  
ATOM   3620  O   SER A 236      50.079  94.954 123.780  1.00  0.00           O  
ATOM   3621  CB  SER A 236      52.189  96.155 121.710  1.00  0.00           C  
ATOM   3622  OG  SER A 236      52.196  97.570 121.368  1.00  0.00           O  
ATOM   3623  H   SER A 236      52.066  93.773 123.459  1.00  0.00           H  
ATOM   3624  HA  SER A 236      52.750  96.649 123.703  1.00  0.00           H  
ATOM   3625  HB2 SER A 236      53.103  95.731 121.296  1.00  0.00           H  
ATOM   3626  HB3 SER A 236      51.265  95.754 121.294  1.00  0.00           H  
ATOM   3627  HG  SER A 236      51.255  97.757 121.334  1.00  0.00           H  
ATOM   3628  N   LYS A 237      50.226  97.124 124.347  1.00  0.00           N  
ATOM   3629  CA  LYS A 237      48.960  97.173 125.106  1.00  0.00           C  
ATOM   3630  C   LYS A 237      47.986  98.170 124.556  1.00  0.00           C  
ATOM   3631  O   LYS A 237      48.445  99.250 124.023  1.00  0.00           O  
ATOM   3632  CB  LYS A 237      49.219  97.446 126.572  1.00  0.00           C  
ATOM   3633  CG  LYS A 237      50.164  96.474 127.332  1.00  0.00           C  
ATOM   3634  CD  LYS A 237      50.480  97.154 128.684  1.00  0.00           C  
ATOM   3635  CE  LYS A 237      51.604  98.241 128.496  1.00  0.00           C  
ATOM   3636  NZ  LYS A 237      51.758  99.042 129.681  1.00  0.00           N1+
ATOM   3637  H   LYS A 237      50.872  97.894 124.249  1.00  0.00           H  
ATOM   3638  HA  LYS A 237      48.480  96.195 125.071  1.00  0.00           H  
ATOM   3639  HB2 LYS A 237      49.606  98.458 126.685  1.00  0.00           H  
ATOM   3640  HB3 LYS A 237      48.265  97.519 127.095  1.00  0.00           H  
ATOM   3641  HG2 LYS A 237      49.654  95.515 127.434  1.00  0.00           H  
ATOM   3642  HG3 LYS A 237      51.121  96.264 126.856  1.00  0.00           H  
ATOM   3643  HD2 LYS A 237      49.585  97.618 129.101  1.00  0.00           H  
ATOM   3644  HD3 LYS A 237      50.859  96.388 129.361  1.00  0.00           H  
ATOM   3645  HE2 LYS A 237      52.521  97.724 128.216  1.00  0.00           H  
ATOM   3646  HE3 LYS A 237      51.211  98.941 127.760  1.00  0.00           H  
ATOM   3647  HZ1 LYS A 237      51.694  98.476 130.515  1.00  0.00           H  
ATOM   3648  HZ2 LYS A 237      52.615  99.575 129.657  1.00  0.00           H  
ATOM   3649  HZ3 LYS A 237      50.978  99.679 129.756  1.00  0.00           H  
ATOM   3650  N   PHE A 238      46.663  97.965 124.614  1.00  0.00           N  
ATOM   3651  CA  PHE A 238      45.656  98.887 124.075  1.00  0.00           C  
ATOM   3652  C   PHE A 238      44.254  98.473 124.528  1.00  0.00           C  
ATOM   3653  O   PHE A 238      43.986  97.292 124.761  1.00  0.00           O  
ATOM   3654  CB  PHE A 238      45.754  98.803 122.550  1.00  0.00           C  
ATOM   3655  CG  PHE A 238      45.418  97.480 121.872  1.00  0.00           C  
ATOM   3656  CD1 PHE A 238      46.339  96.526 121.407  1.00  0.00           C  
ATOM   3657  CD2 PHE A 238      44.084  97.377 121.407  1.00  0.00           C  
ATOM   3658  CE1 PHE A 238      45.950  95.322 120.722  1.00  0.00           C  
ATOM   3659  CE2 PHE A 238      43.721  96.319 120.573  1.00  0.00           C  
ATOM   3660  CZ  PHE A 238      44.634  95.345 120.165  1.00  0.00           C  
ATOM   3661  H   PHE A 238      46.291  97.090 124.954  1.00  0.00           H  
ATOM   3662  HA  PHE A 238      45.798  99.922 124.385  1.00  0.00           H  
ATOM   3663  HB2 PHE A 238      45.025  99.512 122.157  1.00  0.00           H  
ATOM   3664  HB3 PHE A 238      46.637  99.242 122.086  1.00  0.00           H  
ATOM   3665  HD1 PHE A 238      47.340  96.610 121.801  1.00  0.00           H  
ATOM   3666  HD2 PHE A 238      43.372  98.146 121.671  1.00  0.00           H  
ATOM   3667  HE1 PHE A 238      46.642  94.529 120.480  1.00  0.00           H  
ATOM   3668  HE2 PHE A 238      42.762  96.273 120.078  1.00  0.00           H  
ATOM   3669  HZ  PHE A 238      44.348  94.572 119.468  1.00  0.00           H  
ATOM   3670  N   ARG A 239      43.353  99.465 124.686  1.00  0.00           N  
ATOM   3671  CA  ARG A 239      41.939  99.252 125.134  1.00  0.00           C  
ATOM   3672  C   ARG A 239      40.896  99.913 124.254  1.00  0.00           C  
ATOM   3673  O   ARG A 239      41.091 101.065 123.798  1.00  0.00           O  
ATOM   3674  CB  ARG A 239      41.755  99.675 126.574  1.00  0.00           C  
ATOM   3675  CG  ARG A 239      42.057 101.153 126.912  1.00  0.00           C  
ATOM   3676  CD  ARG A 239      41.775 101.577 128.372  1.00  0.00           C  
ATOM   3677  NE  ARG A 239      42.466 100.633 129.280  1.00  0.00           N  
ATOM   3678  CZ  ARG A 239      43.546 100.870 130.063  1.00  0.00           C  
ATOM   3679  NH1 ARG A 239      44.285 101.932 129.959  1.00  0.00           N1+
ATOM   3680  NH2 ARG A 239      43.946 100.060 130.943  1.00  0.00           N  
ATOM   3681  H   ARG A 239      43.629 100.409 124.455  1.00  0.00           H  
ATOM   3682  HA  ARG A 239      41.643  98.204 125.131  1.00  0.00           H  
ATOM   3683  HB2 ARG A 239      40.760  99.407 126.932  1.00  0.00           H  
ATOM   3684  HB3 ARG A 239      42.440  98.986 127.067  1.00  0.00           H  
ATOM   3685  HG2 ARG A 239      43.138 101.278 126.869  1.00  0.00           H  
ATOM   3686  HG3 ARG A 239      41.452 101.790 126.265  1.00  0.00           H  
ATOM   3687  HD2 ARG A 239      42.039 102.633 128.400  1.00  0.00           H  
ATOM   3688  HD3 ARG A 239      40.721 101.487 128.637  1.00  0.00           H  
ATOM   3689  HE  ARG A 239      41.954  99.769 129.390  1.00  0.00           H  
ATOM   3690 HH11 ARG A 239      44.114 102.615 129.236  1.00  0.00           H  
ATOM   3691 HH12 ARG A 239      45.194 101.930 130.399  1.00  0.00           H  
ATOM   3692 HH21 ARG A 239      43.395  99.214 130.983  1.00  0.00           H  
ATOM   3693 HH22 ARG A 239      44.568 100.358 131.680  1.00  0.00           H  
ATOM   3694  N   LEU A 240      39.823  99.165 123.949  1.00  0.00           N  
ATOM   3695  CA  LEU A 240      38.769  99.696 123.038  1.00  0.00           C  
ATOM   3696  C   LEU A 240      37.474 100.000 123.828  1.00  0.00           C  
ATOM   3697  O   LEU A 240      37.109  99.244 124.734  1.00  0.00           O  
ATOM   3698  CB  LEU A 240      38.544  98.613 121.948  1.00  0.00           C  
ATOM   3699  CG  LEU A 240      39.882  98.331 121.077  1.00  0.00           C  
ATOM   3700  CD1 LEU A 240      39.580  97.177 120.059  1.00  0.00           C  
ATOM   3701  CD2 LEU A 240      40.416  99.538 120.370  1.00  0.00           C  
ATOM   3702  H   LEU A 240      39.633  98.219 124.245  1.00  0.00           H  
ATOM   3703  HA  LEU A 240      39.124 100.620 122.585  1.00  0.00           H  
ATOM   3704  HB2 LEU A 240      38.306  97.687 122.472  1.00  0.00           H  
ATOM   3705  HB3 LEU A 240      37.732  98.785 121.240  1.00  0.00           H  
ATOM   3706  HG  LEU A 240      40.585  97.856 121.760  1.00  0.00           H  
ATOM   3707 HD11 LEU A 240      40.547  96.729 119.834  1.00  0.00           H  
ATOM   3708 HD12 LEU A 240      38.925  96.446 120.534  1.00  0.00           H  
ATOM   3709 HD13 LEU A 240      39.095  97.622 119.190  1.00  0.00           H  
ATOM   3710 HD21 LEU A 240      41.239  99.204 119.738  1.00  0.00           H  
ATOM   3711 HD22 LEU A 240      39.624  99.980 119.765  1.00  0.00           H  
ATOM   3712 HD23 LEU A 240      40.756 100.196 121.170  1.00  0.00           H  
ATOM   3713  N   SER A 241      36.710 101.017 123.415  1.00  0.00           N  
ATOM   3714  CA  SER A 241      35.470 101.424 124.088  1.00  0.00           C  
ATOM   3715  C   SER A 241      34.309 101.538 123.198  1.00  0.00           C  
ATOM   3716  O   SER A 241      34.324 102.050 122.064  1.00  0.00           O  
ATOM   3717  CB  SER A 241      35.690 102.773 124.720  1.00  0.00           C  
ATOM   3718  OG  SER A 241      36.745 102.723 125.669  1.00  0.00           O  
ATOM   3719  H   SER A 241      37.063 101.557 122.637  1.00  0.00           H  
ATOM   3720  HA  SER A 241      35.262 100.678 124.855  1.00  0.00           H  
ATOM   3721  HB2 SER A 241      36.051 103.496 123.989  1.00  0.00           H  
ATOM   3722  HB3 SER A 241      34.769 103.111 125.196  1.00  0.00           H  
ATOM   3723  HG  SER A 241      36.369 102.549 126.536  1.00  0.00           H  
ATOM   3724  N   TYR A 242      33.138 101.202 123.798  1.00  0.00           N  
ATOM   3725  CA  TYR A 242      31.822 101.047 123.132  1.00  0.00           C  
ATOM   3726  C   TYR A 242      30.642 101.453 123.957  1.00  0.00           C  
ATOM   3727  O   TYR A 242      30.667 101.256 125.156  1.00  0.00           O  
ATOM   3728  CB  TYR A 242      31.651  99.611 122.616  1.00  0.00           C  
ATOM   3729  CG  TYR A 242      32.904  98.832 122.180  1.00  0.00           C  
ATOM   3730  CD1 TYR A 242      33.258  98.715 120.820  1.00  0.00           C  
ATOM   3731  CD2 TYR A 242      33.792  98.242 123.110  1.00  0.00           C  
ATOM   3732  CE1 TYR A 242      34.354  97.948 120.407  1.00  0.00           C  
ATOM   3733  CE2 TYR A 242      34.868  97.427 122.710  1.00  0.00           C  
ATOM   3734  CZ  TYR A 242      35.176  97.295 121.396  1.00  0.00           C  
ATOM   3735  OH  TYR A 242      36.196  96.474 120.950  1.00  0.00           O  
ATOM   3736  H   TYR A 242      33.266 100.894 124.751  1.00  0.00           H  
ATOM   3737  HA  TYR A 242      31.822 101.614 122.202  1.00  0.00           H  
ATOM   3738  HB2 TYR A 242      31.246  98.996 123.420  1.00  0.00           H  
ATOM   3739  HB3 TYR A 242      30.935  99.571 121.796  1.00  0.00           H  
ATOM   3740  HD1 TYR A 242      32.751  99.212 120.006  1.00  0.00           H  
ATOM   3741  HD2 TYR A 242      33.607  98.354 124.168  1.00  0.00           H  
ATOM   3742  HE1 TYR A 242      34.602  97.889 119.357  1.00  0.00           H  
ATOM   3743  HE2 TYR A 242      35.552  96.991 123.422  1.00  0.00           H  
ATOM   3744  HH  TYR A 242      36.263  96.343 120.001  1.00  0.00           H  
ATOM   3745  N   TYR A 243      29.521 101.757 123.336  1.00  0.00           N  
ATOM   3746  CA  TYR A 243      28.261 101.780 124.044  1.00  0.00           C  
ATOM   3747  C   TYR A 243      27.578 100.360 124.276  1.00  0.00           C  
ATOM   3748  O   TYR A 243      27.650  99.508 123.362  1.00  0.00           O  
ATOM   3749  CB  TYR A 243      27.258 102.673 123.274  1.00  0.00           C  
ATOM   3750  CG  TYR A 243      25.863 102.667 123.884  1.00  0.00           C  
ATOM   3751  CD1 TYR A 243      25.512 103.468 124.986  1.00  0.00           C  
ATOM   3752  CD2 TYR A 243      24.886 101.829 123.294  1.00  0.00           C  
ATOM   3753  CE1 TYR A 243      24.203 103.495 125.513  1.00  0.00           C  
ATOM   3754  CE2 TYR A 243      23.581 101.813 123.860  1.00  0.00           C  
ATOM   3755  CZ  TYR A 243      23.252 102.616 124.981  1.00  0.00           C  
ATOM   3756  OH  TYR A 243      21.967 102.639 125.340  1.00  0.00           O  
ATOM   3757  H   TYR A 243      29.505 101.946 122.345  1.00  0.00           H  
ATOM   3758  HA  TYR A 243      28.406 102.283 124.999  1.00  0.00           H  
ATOM   3759  HB2 TYR A 243      27.699 103.670 123.254  1.00  0.00           H  
ATOM   3760  HB3 TYR A 243      27.249 102.308 122.247  1.00  0.00           H  
ATOM   3761  HD1 TYR A 243      26.248 104.190 125.309  1.00  0.00           H  
ATOM   3762  HD2 TYR A 243      25.031 101.085 122.525  1.00  0.00           H  
ATOM   3763  HE1 TYR A 243      23.959 104.288 126.205  1.00  0.00           H  
ATOM   3764  HE2 TYR A 243      22.802 101.299 123.316  1.00  0.00           H  
ATOM   3765  HH  TYR A 243      21.877 102.214 126.196  1.00  0.00           H  
ATOM   3766  N   PRO A 244      26.970 100.109 125.467  1.00  0.00           N  
ATOM   3767  CA  PRO A 244      26.230  98.924 125.729  1.00  0.00           C  
ATOM   3768  C   PRO A 244      24.867  98.746 124.976  1.00  0.00           C  
ATOM   3769  O   PRO A 244      23.710  98.654 125.537  1.00  0.00           O  
ATOM   3770  CB  PRO A 244      25.954  98.869 127.250  1.00  0.00           C  
ATOM   3771  CG  PRO A 244      25.710 100.355 127.588  1.00  0.00           C  
ATOM   3772  CD  PRO A 244      26.812 100.921 126.633  1.00  0.00           C  
ATOM   3773  HA  PRO A 244      26.896  98.089 125.513  1.00  0.00           H  
ATOM   3774  HB2 PRO A 244      25.187  98.182 127.607  1.00  0.00           H  
ATOM   3775  HB3 PRO A 244      26.779  98.598 127.910  1.00  0.00           H  
ATOM   3776  HG2 PRO A 244      24.690 100.548 127.254  1.00  0.00           H  
ATOM   3777  HG3 PRO A 244      25.908 100.694 128.604  1.00  0.00           H  
ATOM   3778  HD2 PRO A 244      26.493 101.908 126.299  1.00  0.00           H  
ATOM   3779  HD3 PRO A 244      27.729 100.944 127.220  1.00  0.00           H  
ATOM   3780  N   HIE A 245      25.001  98.382 123.687  1.00  0.00           N  
ATOM   3781  CA  HIE A 245      23.925  97.820 122.821  1.00  0.00           C  
ATOM   3782  C   HIE A 245      23.411  96.451 123.149  1.00  0.00           C  
ATOM   3783  O   HIE A 245      24.089  95.564 123.782  1.00  0.00           O  
ATOM   3784  CB  HIE A 245      24.484  97.746 121.392  1.00  0.00           C  
ATOM   3785  CG  HIE A 245      24.672  99.114 120.711  1.00  0.00           C  
ATOM   3786  CD2 HIE A 245      25.887  99.674 120.307  1.00  0.00           C  
ATOM   3787  ND1 HIE A 245      23.672  99.872 120.275  1.00  0.00           N  
ATOM   3788  CE1 HIE A 245      24.245 100.883 119.613  1.00  0.00           C  
ATOM   3789  NE2 HIE A 245      25.590 100.826 119.652  1.00  0.00           N  
ATOM   3790  H   HIE A 245      25.932  98.517 123.318  1.00  0.00           H  
ATOM   3791  HA  HIE A 245      23.097  98.530 122.810  1.00  0.00           H  
ATOM   3792  HB2 HIE A 245      25.384  97.130 121.419  1.00  0.00           H  
ATOM   3793  HB3 HIE A 245      23.765  97.231 120.756  1.00  0.00           H  
ATOM   3794  HD2 HIE A 245      26.867  99.257 120.480  1.00  0.00           H  
ATOM   3795  HE1 HIE A 245      23.657 101.599 119.058  1.00  0.00           H  
ATOM   3796  HE2 HIE A 245      26.223 101.494 119.234  1.00  0.00           H  
ATOM   3797  N   CYS A 246      22.179  96.126 122.680  1.00  0.00           N  
ATOM   3798  CA  CYS A 246      21.753  94.719 122.636  1.00  0.00           C  
ATOM   3799  C   CYS A 246      21.129  94.298 121.267  1.00  0.00           C  
ATOM   3800  O   CYS A 246      20.838  95.116 120.431  1.00  0.00           O  
ATOM   3801  CB  CYS A 246      20.825  94.464 123.880  1.00  0.00           C  
ATOM   3802  SG  CYS A 246      19.324  95.532 123.804  1.00  0.00           S  
ATOM   3803  H   CYS A 246      21.667  96.812 122.145  1.00  0.00           H  
ATOM   3804  HA  CYS A 246      22.681  94.146 122.657  1.00  0.00           H  
ATOM   3805  HB2 CYS A 246      20.600  93.401 123.799  1.00  0.00           H  
ATOM   3806  HB3 CYS A 246      21.251  94.614 124.872  1.00  0.00           H  
ATOM   3807  HG  CYS A 246      19.533  96.224 124.928  1.00  0.00           H  
ATOM   3808  N   LEU A 247      20.840  93.065 121.075  1.00  0.00           N  
ATOM   3809  CA  LEU A 247      20.010  92.459 119.930  1.00  0.00           C  
ATOM   3810  C   LEU A 247      18.677  93.256 119.663  1.00  0.00           C  
ATOM   3811  O   LEU A 247      18.452  93.778 118.607  1.00  0.00           O  
ATOM   3812  CB  LEU A 247      19.802  91.005 120.211  1.00  0.00           C  
ATOM   3813  CG  LEU A 247      18.838  90.287 119.261  1.00  0.00           C  
ATOM   3814  CD1 LEU A 247      19.373  90.269 117.871  1.00  0.00           C  
ATOM   3815  CD2 LEU A 247      18.526  88.903 119.798  1.00  0.00           C  
ATOM   3816  H   LEU A 247      20.948  92.494 121.901  1.00  0.00           H  
ATOM   3817  HA  LEU A 247      20.649  92.654 119.069  1.00  0.00           H  
ATOM   3818  HB2 LEU A 247      20.713  90.416 120.112  1.00  0.00           H  
ATOM   3819  HB3 LEU A 247      19.492  90.888 121.250  1.00  0.00           H  
ATOM   3820  HG  LEU A 247      17.869  90.784 119.309  1.00  0.00           H  
ATOM   3821 HD11 LEU A 247      18.671  89.819 117.168  1.00  0.00           H  
ATOM   3822 HD12 LEU A 247      19.534  91.287 117.518  1.00  0.00           H  
ATOM   3823 HD13 LEU A 247      20.343  89.777 117.812  1.00  0.00           H  
ATOM   3824 HD21 LEU A 247      18.153  89.000 120.817  1.00  0.00           H  
ATOM   3825 HD22 LEU A 247      17.628  88.634 119.243  1.00  0.00           H  
ATOM   3826 HD23 LEU A 247      19.437  88.307 119.749  1.00  0.00           H  
ATOM   3827  N   ALA A 248      17.827  93.414 120.706  1.00  0.00           N  
ATOM   3828  CA  ALA A 248      16.493  94.021 120.582  1.00  0.00           C  
ATOM   3829  C   ALA A 248      16.609  95.512 120.350  1.00  0.00           C  
ATOM   3830  O   ALA A 248      16.018  95.967 119.345  1.00  0.00           O  
ATOM   3831  CB  ALA A 248      15.753  93.756 121.852  1.00  0.00           C  
ATOM   3832  H   ALA A 248      17.978  92.880 121.550  1.00  0.00           H  
ATOM   3833  HA  ALA A 248      15.859  93.675 119.768  1.00  0.00           H  
ATOM   3834  HB1 ALA A 248      14.688  93.990 121.841  1.00  0.00           H  
ATOM   3835  HB2 ALA A 248      15.796  92.696 122.102  1.00  0.00           H  
ATOM   3836  HB3 ALA A 248      16.309  94.170 122.694  1.00  0.00           H  
ATOM   3837  N   SER A 249      17.481  96.198 121.095  1.00  0.00           N  
ATOM   3838  CA  SER A 249      17.674  97.608 120.846  1.00  0.00           C  
ATOM   3839  C   SER A 249      18.319  97.907 119.490  1.00  0.00           C  
ATOM   3840  O   SER A 249      17.939  98.793 118.772  1.00  0.00           O  
ATOM   3841  CB  SER A 249      18.575  98.228 121.934  1.00  0.00           C  
ATOM   3842  OG  SER A 249      18.004  98.343 123.228  1.00  0.00           O  
ATOM   3843  H   SER A 249      17.924  95.823 121.921  1.00  0.00           H  
ATOM   3844  HA  SER A 249      16.657  97.996 120.870  1.00  0.00           H  
ATOM   3845  HB2 SER A 249      19.523  97.698 122.035  1.00  0.00           H  
ATOM   3846  HB3 SER A 249      18.786  99.240 121.588  1.00  0.00           H  
ATOM   3847  HG  SER A 249      18.723  98.657 123.782  1.00  0.00           H  
ATOM   3848  N   PHE A 250      19.302  97.081 119.045  1.00  0.00           N  
ATOM   3849  CA  PHE A 250      20.059  97.356 117.748  1.00  0.00           C  
ATOM   3850  C   PHE A 250      19.164  96.999 116.597  1.00  0.00           C  
ATOM   3851  O   PHE A 250      19.406  97.508 115.430  1.00  0.00           O  
ATOM   3852  CB  PHE A 250      21.463  96.687 117.824  1.00  0.00           C  
ATOM   3853  CG  PHE A 250      22.486  96.929 116.688  1.00  0.00           C  
ATOM   3854  CD1 PHE A 250      22.220  96.314 115.455  1.00  0.00           C  
ATOM   3855  CD2 PHE A 250      23.713  97.697 116.891  1.00  0.00           C  
ATOM   3856  CE1 PHE A 250      23.087  96.552 114.357  1.00  0.00           C  
ATOM   3857  CE2 PHE A 250      24.508  97.981 115.776  1.00  0.00           C  
ATOM   3858  CZ  PHE A 250      24.238  97.320 114.580  1.00  0.00           C  
ATOM   3859  H   PHE A 250      19.470  96.170 119.450  1.00  0.00           H  
ATOM   3860  HA  PHE A 250      20.279  98.424 117.717  1.00  0.00           H  
ATOM   3861  HB2 PHE A 250      21.904  97.176 118.693  1.00  0.00           H  
ATOM   3862  HB3 PHE A 250      21.211  95.637 117.972  1.00  0.00           H  
ATOM   3863  HD1 PHE A 250      21.327  95.712 115.376  1.00  0.00           H  
ATOM   3864  HD2 PHE A 250      23.947  98.252 117.788  1.00  0.00           H  
ATOM   3865  HE1 PHE A 250      22.887  95.980 113.462  1.00  0.00           H  
ATOM   3866  HE2 PHE A 250      25.374  98.620 115.852  1.00  0.00           H  
ATOM   3867  HZ  PHE A 250      24.921  97.559 113.777  1.00  0.00           H  
ATOM   3868  N   THR A 251      18.210  96.091 116.805  1.00  0.00           N  
ATOM   3869  CA  THR A 251      17.227  95.814 115.790  1.00  0.00           C  
ATOM   3870  C   THR A 251      16.351  97.024 115.526  1.00  0.00           C  
ATOM   3871  O   THR A 251      16.152  97.336 114.338  1.00  0.00           O  
ATOM   3872  CB  THR A 251      16.401  94.550 116.115  1.00  0.00           C  
ATOM   3873  CG2 THR A 251      15.694  94.247 114.743  1.00  0.00           C  
ATOM   3874  OG1 THR A 251      17.203  93.366 116.312  1.00  0.00           O  
ATOM   3875  H   THR A 251      18.082  95.676 117.716  1.00  0.00           H  
ATOM   3876  HA  THR A 251      17.797  95.713 114.867  1.00  0.00           H  
ATOM   3877  HB  THR A 251      15.714  94.641 116.955  1.00  0.00           H  
ATOM   3878  HG1 THR A 251      17.885  93.421 116.984  1.00  0.00           H  
ATOM   3879 HG21 THR A 251      16.309  94.442 113.865  1.00  0.00           H  
ATOM   3880 HG22 THR A 251      15.110  93.331 114.648  1.00  0.00           H  
ATOM   3881 HG23 THR A 251      14.872  94.950 114.611  1.00  0.00           H  
ATOM   3882  N   GLU A 252      15.875  97.717 116.578  1.00  0.00           N  
ATOM   3883  CA  GLU A 252      15.063  98.877 116.404  1.00  0.00           C  
ATOM   3884  C   GLU A 252      15.804 100.141 115.798  1.00  0.00           C  
ATOM   3885  O   GLU A 252      15.255 100.734 114.854  1.00  0.00           O  
ATOM   3886  CB  GLU A 252      14.311  99.456 117.630  1.00  0.00           C  
ATOM   3887  CG  GLU A 252      13.601  98.373 118.489  1.00  0.00           C  
ATOM   3888  CD  GLU A 252      13.018  99.017 119.742  1.00  0.00           C  
ATOM   3889  OE1 GLU A 252      13.184 100.234 120.101  1.00  0.00           O  
ATOM   3890  OE2 GLU A 252      12.233  98.363 120.426  1.00  0.00           O1-
ATOM   3891  H   GLU A 252      15.849  97.238 117.467  1.00  0.00           H  
ATOM   3892  HA  GLU A 252      14.409  98.562 115.591  1.00  0.00           H  
ATOM   3893  HB2 GLU A 252      15.143  99.933 118.148  1.00  0.00           H  
ATOM   3894  HB3 GLU A 252      13.540 100.164 117.326  1.00  0.00           H  
ATOM   3895  HG2 GLU A 252      12.825  97.910 117.881  1.00  0.00           H  
ATOM   3896  HG3 GLU A 252      14.372  97.666 118.797  1.00  0.00           H  
ATOM   3897  N   LEU A 253      16.989 100.277 116.170  1.00  0.00           N  
ATOM   3898  CA  LEU A 253      17.913 101.290 115.626  1.00  0.00           C  
ATOM   3899  C   LEU A 253      18.273 101.106 114.137  1.00  0.00           C  
ATOM   3900  O   LEU A 253      18.013 102.004 113.361  1.00  0.00           O  
ATOM   3901  CB  LEU A 253      19.241 101.118 116.444  1.00  0.00           C  
ATOM   3902  CG  LEU A 253      20.522 101.980 116.028  1.00  0.00           C  
ATOM   3903  CD1 LEU A 253      20.092 103.443 115.758  1.00  0.00           C  
ATOM   3904  CD2 LEU A 253      21.531 101.882 117.186  1.00  0.00           C  
ATOM   3905  H   LEU A 253      17.299  99.631 116.884  1.00  0.00           H  
ATOM   3906  HA  LEU A 253      17.476 102.276 115.774  1.00  0.00           H  
ATOM   3907  HB2 LEU A 253      19.037 101.251 117.507  1.00  0.00           H  
ATOM   3908  HB3 LEU A 253      19.372 100.050 116.267  1.00  0.00           H  
ATOM   3909  HG  LEU A 253      21.058 101.574 115.170  1.00  0.00           H  
ATOM   3910 HD11 LEU A 253      19.575 103.815 116.644  1.00  0.00           H  
ATOM   3911 HD12 LEU A 253      21.024 103.984 115.594  1.00  0.00           H  
ATOM   3912 HD13 LEU A 253      19.406 103.515 114.915  1.00  0.00           H  
ATOM   3913 HD21 LEU A 253      22.381 102.528 116.969  1.00  0.00           H  
ATOM   3914 HD22 LEU A 253      21.114 102.143 118.159  1.00  0.00           H  
ATOM   3915 HD23 LEU A 253      21.993 100.899 117.283  1.00  0.00           H  
ATOM   3916  N   VAL A 254      18.616  99.849 113.746  1.00  0.00           N  
ATOM   3917  CA  VAL A 254      18.914  99.573 112.371  1.00  0.00           C  
ATOM   3918  C   VAL A 254      17.716  99.424 111.400  1.00  0.00           C  
ATOM   3919  O   VAL A 254      17.870  99.609 110.216  1.00  0.00           O  
ATOM   3920  CB  VAL A 254      19.891  98.382 112.227  1.00  0.00           C  
ATOM   3921  CG1 VAL A 254      19.147  97.062 112.229  1.00  0.00           C  
ATOM   3922  CG2 VAL A 254      20.791  98.416 111.016  1.00  0.00           C  
ATOM   3923  H   VAL A 254      18.792  99.205 114.503  1.00  0.00           H  
ATOM   3924  HA  VAL A 254      19.383 100.471 111.969  1.00  0.00           H  
ATOM   3925  HB  VAL A 254      20.521  98.328 113.115  1.00  0.00           H  
ATOM   3926 HG11 VAL A 254      19.884  96.284 112.423  1.00  0.00           H  
ATOM   3927 HG12 VAL A 254      18.381  97.138 113.002  1.00  0.00           H  
ATOM   3928 HG13 VAL A 254      18.669  96.876 111.267  1.00  0.00           H  
ATOM   3929 HG21 VAL A 254      21.395  97.508 110.997  1.00  0.00           H  
ATOM   3930 HG22 VAL A 254      20.207  98.507 110.100  1.00  0.00           H  
ATOM   3931 HG23 VAL A 254      21.438  99.287 111.118  1.00  0.00           H  
ATOM   3932  N   GLN A 255      16.446  99.285 111.943  1.00  0.00           N  
ATOM   3933  CA  GLN A 255      15.189  99.326 111.236  1.00  0.00           C  
ATOM   3934  C   GLN A 255      14.934 100.820 110.958  1.00  0.00           C  
ATOM   3935  O   GLN A 255      14.860 101.225 109.831  1.00  0.00           O  
ATOM   3936  CB  GLN A 255      14.035  98.638 111.980  1.00  0.00           C  
ATOM   3937  CG  GLN A 255      14.110  97.112 111.844  1.00  0.00           C  
ATOM   3938  CD  GLN A 255      13.054  96.563 112.718  1.00  0.00           C  
ATOM   3939  NE2 GLN A 255      12.218  95.573 112.398  1.00  0.00           N  
ATOM   3940  OE1 GLN A 255      12.897  97.002 113.880  1.00  0.00           O  
ATOM   3941  H   GLN A 255      16.392  99.088 112.932  1.00  0.00           H  
ATOM   3942  HA  GLN A 255      15.352  98.892 110.250  1.00  0.00           H  
ATOM   3943  HB2 GLN A 255      14.069  98.948 113.024  1.00  0.00           H  
ATOM   3944  HB3 GLN A 255      13.132  98.995 111.484  1.00  0.00           H  
ATOM   3945  HG2 GLN A 255      13.793  96.811 110.845  1.00  0.00           H  
ATOM   3946  HG3 GLN A 255      15.055  96.615 112.059  1.00  0.00           H  
ATOM   3947 HE21 GLN A 255      11.525  95.262 113.064  1.00  0.00           H  
ATOM   3948 HE22 GLN A 255      12.334  95.054 111.540  1.00  0.00           H  
ATOM   3949  N   GLU A 256      14.814 101.640 112.017  1.00  0.00           N  
ATOM   3950  CA  GLU A 256      14.468 103.174 111.899  1.00  0.00           C  
ATOM   3951  C   GLU A 256      15.532 103.907 111.080  1.00  0.00           C  
ATOM   3952  O   GLU A 256      15.112 104.789 110.386  1.00  0.00           O  
ATOM   3953  CB  GLU A 256      14.391 103.748 113.300  1.00  0.00           C  
ATOM   3954  CG  GLU A 256      13.177 103.245 114.037  1.00  0.00           C  
ATOM   3955  CD  GLU A 256      11.886 103.885 113.453  1.00  0.00           C  
ATOM   3956  OE1 GLU A 256      10.838 103.188 113.592  1.00  0.00           O  
ATOM   3957  OE2 GLU A 256      11.925 105.043 112.883  1.00  0.00           O1-
ATOM   3958  H   GLU A 256      15.116 101.337 112.932  1.00  0.00           H  
ATOM   3959  HA  GLU A 256      13.479 103.351 111.478  1.00  0.00           H  
ATOM   3960  HB2 GLU A 256      15.275 103.345 113.794  1.00  0.00           H  
ATOM   3961  HB3 GLU A 256      14.421 104.837 113.296  1.00  0.00           H  
ATOM   3962  HG2 GLU A 256      13.058 102.162 113.996  1.00  0.00           H  
ATOM   3963  HG3 GLU A 256      13.327 103.550 115.072  1.00  0.00           H  
ATOM   3964  N   ALA A 257      16.757 103.392 110.839  1.00  0.00           N  
ATOM   3965  CA  ALA A 257      17.753 103.895 109.886  1.00  0.00           C  
ATOM   3966  C   ALA A 257      17.122 103.962 108.449  1.00  0.00           C  
ATOM   3967  O   ALA A 257      17.472 104.914 107.785  1.00  0.00           O  
ATOM   3968  CB  ALA A 257      18.901 102.915 109.774  1.00  0.00           C  
ATOM   3969  H   ALA A 257      17.080 102.627 111.414  1.00  0.00           H  
ATOM   3970  HA  ALA A 257      18.116 104.848 110.271  1.00  0.00           H  
ATOM   3971  HB1 ALA A 257      19.486 102.932 110.694  1.00  0.00           H  
ATOM   3972  HB2 ALA A 257      18.639 101.883 109.539  1.00  0.00           H  
ATOM   3973  HB3 ALA A 257      19.712 103.180 109.096  1.00  0.00           H  
ATOM   3974  N   PHE A 258      16.146 103.054 108.004  1.00  0.00           N  
ATOM   3975  CA  PHE A 258      15.360 103.027 106.708  1.00  0.00           C  
ATOM   3976  C   PHE A 258      13.840 103.317 106.871  1.00  0.00           C  
ATOM   3977  O   PHE A 258      13.061 103.079 105.996  1.00  0.00           O  
ATOM   3978  CB  PHE A 258      15.622 101.680 106.027  1.00  0.00           C  
ATOM   3979  CG  PHE A 258      17.074 101.432 105.790  1.00  0.00           C  
ATOM   3980  CD1 PHE A 258      17.599 101.623 104.489  1.00  0.00           C  
ATOM   3981  CD2 PHE A 258      17.874 100.804 106.789  1.00  0.00           C  
ATOM   3982  CE1 PHE A 258      18.944 101.293 104.206  1.00  0.00           C  
ATOM   3983  CE2 PHE A 258      19.179 100.489 106.490  1.00  0.00           C  
ATOM   3984  CZ  PHE A 258      19.696 100.735 105.196  1.00  0.00           C  
ATOM   3985  H   PHE A 258      16.059 102.284 108.653  1.00  0.00           H  
ATOM   3986  HA  PHE A 258      15.731 103.863 106.116  1.00  0.00           H  
ATOM   3987  HB2 PHE A 258      15.185 100.943 106.702  1.00  0.00           H  
ATOM   3988  HB3 PHE A 258      15.051 101.651 105.100  1.00  0.00           H  
ATOM   3989  HD1 PHE A 258      17.023 102.157 103.747  1.00  0.00           H  
ATOM   3990  HD2 PHE A 258      17.428 100.541 107.736  1.00  0.00           H  
ATOM   3991  HE1 PHE A 258      19.422 101.526 103.266  1.00  0.00           H  
ATOM   3992  HE2 PHE A 258      19.884 100.159 107.239  1.00  0.00           H  
ATOM   3993  HZ  PHE A 258      20.742 100.509 105.055  1.00  0.00           H  
ATOM   3994  N   GLY A 259      13.441 103.795 108.063  1.00  0.00           N  
ATOM   3995  CA  GLY A 259      12.027 103.918 108.479  1.00  0.00           C  
ATOM   3996  C   GLY A 259      11.332 102.653 108.760  1.00  0.00           C  
ATOM   3997  O   GLY A 259      10.112 102.618 108.879  1.00  0.00           O  
ATOM   3998  H   GLY A 259      14.116 103.985 108.790  1.00  0.00           H  
ATOM   3999  HA2 GLY A 259      12.029 104.541 109.374  1.00  0.00           H  
ATOM   4000  HA3 GLY A 259      11.513 104.469 107.691  1.00  0.00           H  
ATOM   4001  N   GLY A 260      12.021 101.554 108.925  1.00  0.00           N  
ATOM   4002  CA  GLY A 260      11.645 100.148 108.978  1.00  0.00           C  
ATOM   4003  C   GLY A 260      10.829  99.685 107.773  1.00  0.00           C  
ATOM   4004  O   GLY A 260      10.230  98.627 107.743  1.00  0.00           O  
ATOM   4005  H   GLY A 260      13.007 101.657 109.114  1.00  0.00           H  
ATOM   4006  HA2 GLY A 260      12.521  99.538 109.198  1.00  0.00           H  
ATOM   4007  HA3 GLY A 260      11.040  99.884 109.845  1.00  0.00           H  
ATOM   4008  N   ARG A 261      10.877 100.449 106.641  1.00  0.00           N  
ATOM   4009  CA  ARG A 261      10.399 100.000 105.350  1.00  0.00           C  
ATOM   4010  C   ARG A 261      11.293  99.024 104.598  1.00  0.00           C  
ATOM   4011  O   ARG A 261      10.835  98.369 103.666  1.00  0.00           O  
ATOM   4012  CB  ARG A 261      10.149 101.238 104.425  1.00  0.00           C  
ATOM   4013  CG  ARG A 261       9.053 102.137 104.954  1.00  0.00           C  
ATOM   4014  CD  ARG A 261       8.980 103.418 104.144  1.00  0.00           C  
ATOM   4015  NE  ARG A 261      10.187 104.301 104.414  1.00  0.00           N  
ATOM   4016  CZ  ARG A 261      10.278 105.270 105.306  1.00  0.00           C  
ATOM   4017  NH1 ARG A 261      11.414 105.901 105.333  1.00  0.00           N1+
ATOM   4018  NH2 ARG A 261       9.399 105.737 106.152  1.00  0.00           N  
ATOM   4019  H   ARG A 261      11.431 101.293 106.639  1.00  0.00           H  
ATOM   4020  HA  ARG A 261       9.437  99.499 105.460  1.00  0.00           H  
ATOM   4021  HB2 ARG A 261      11.065 101.821 104.329  1.00  0.00           H  
ATOM   4022  HB3 ARG A 261       9.852 100.984 103.408  1.00  0.00           H  
ATOM   4023  HG2 ARG A 261       8.126 101.565 104.915  1.00  0.00           H  
ATOM   4024  HG3 ARG A 261       9.162 102.405 106.004  1.00  0.00           H  
ATOM   4025  HD2 ARG A 261       8.971 103.282 103.063  1.00  0.00           H  
ATOM   4026  HD3 ARG A 261       8.072 103.963 104.403  1.00  0.00           H  
ATOM   4027  HE  ARG A 261      11.001 103.914 103.958  1.00  0.00           H  
ATOM   4028 HH11 ARG A 261      12.201 105.676 104.742  1.00  0.00           H  
ATOM   4029 HH12 ARG A 261      11.537 106.674 105.971  1.00  0.00           H  
ATOM   4030 HH21 ARG A 261       8.435 105.449 106.060  1.00  0.00           H  
ATOM   4031 HH22 ARG A 261       9.599 106.567 106.689  1.00  0.00           H  
ATOM   4032  N   CYS A 262      12.544  98.892 105.007  1.00  0.00           N  
ATOM   4033  CA  CYS A 262      13.551  97.871 104.664  1.00  0.00           C  
ATOM   4034  C   CYS A 262      13.147  96.372 104.958  1.00  0.00           C  
ATOM   4035  O   CYS A 262      12.133  96.115 105.523  1.00  0.00           O  
ATOM   4036  CB  CYS A 262      14.715  98.278 105.530  1.00  0.00           C  
ATOM   4037  SG  CYS A 262      14.302  98.414 107.277  1.00  0.00           S  
ATOM   4038  H   CYS A 262      12.820  99.408 105.830  1.00  0.00           H  
ATOM   4039  HA  CYS A 262      13.955  97.996 103.660  1.00  0.00           H  
ATOM   4040  HB2 CYS A 262      15.552  97.613 105.312  1.00  0.00           H  
ATOM   4041  HB3 CYS A 262      15.058  99.274 105.248  1.00  0.00           H  
ATOM   4042  HG  CYS A 262      13.939  97.147 107.495  1.00  0.00           H  
ATOM   4043  N   GLN A 263      13.896  95.423 104.385  1.00  0.00           N  
ATOM   4044  CA  GLN A 263      13.925  93.986 104.871  1.00  0.00           C  
ATOM   4045  C   GLN A 263      15.095  93.865 105.827  1.00  0.00           C  
ATOM   4046  O   GLN A 263      16.110  94.586 105.591  1.00  0.00           O  
ATOM   4047  CB  GLN A 263      13.998  93.103 103.551  1.00  0.00           C  
ATOM   4048  CG  GLN A 263      14.251  91.558 103.768  1.00  0.00           C  
ATOM   4049  CD  GLN A 263      13.413  90.847 104.822  1.00  0.00           C  
ATOM   4050  NE2 GLN A 263      13.683  89.534 104.862  1.00  0.00           N  
ATOM   4051  OE1 GLN A 263      12.600  91.330 105.527  1.00  0.00           O  
ATOM   4052  H   GLN A 263      14.605  95.756 103.747  1.00  0.00           H  
ATOM   4053  HA  GLN A 263      12.986  93.751 105.372  1.00  0.00           H  
ATOM   4054  HB2 GLN A 263      13.114  93.251 102.930  1.00  0.00           H  
ATOM   4055  HB3 GLN A 263      14.886  93.380 102.985  1.00  0.00           H  
ATOM   4056  HG2 GLN A 263      14.127  91.084 102.794  1.00  0.00           H  
ATOM   4057  HG3 GLN A 263      15.305  91.436 104.017  1.00  0.00           H  
ATOM   4058 HE21 GLN A 263      13.169  89.136 105.634  1.00  0.00           H  
ATOM   4059 HE22 GLN A 263      14.441  89.137 104.325  1.00  0.00           H  
ATOM   4060  N   HID A 264      14.876  93.157 106.906  1.00  0.00           N  
ATOM   4061  CA  HID A 264      15.800  93.003 108.053  1.00  0.00           C  
ATOM   4062  C   HID A 264      15.971  91.524 108.244  1.00  0.00           C  
ATOM   4063  O   HID A 264      15.010  90.764 108.188  1.00  0.00           O  
ATOM   4064  CB  HID A 264      15.188  93.599 109.324  1.00  0.00           C  
ATOM   4065  CG  HID A 264      15.907  93.292 110.602  1.00  0.00           C  
ATOM   4066  CD2 HID A 264      17.128  93.812 110.927  1.00  0.00           C  
ATOM   4067  ND1 HID A 264      15.633  92.352 111.569  1.00  0.00           N  
ATOM   4068  CE1 HID A 264      16.652  92.197 112.362  1.00  0.00           C  
ATOM   4069  NE2 HID A 264      17.598  93.137 112.094  1.00  0.00           N  
ATOM   4070  H   HID A 264      14.032  92.601 106.907  1.00  0.00           H  
ATOM   4071  HA  HID A 264      16.692  93.580 107.806  1.00  0.00           H  
ATOM   4072  HB2 HID A 264      15.203  94.683 109.207  1.00  0.00           H  
ATOM   4073  HB3 HID A 264      14.143  93.316 109.446  1.00  0.00           H  
ATOM   4074  HD1 HID A 264      14.782  91.807 111.550  1.00  0.00           H  
ATOM   4075  HD2 HID A 264      17.670  94.506 110.302  1.00  0.00           H  
ATOM   4076  HE1 HID A 264      16.742  91.420 113.107  1.00  0.00           H  
ATOM   4077  N   SER A 265      17.237  91.130 108.429  1.00  0.00           N  
ATOM   4078  CA  SER A 265      17.768  89.795 108.743  1.00  0.00           C  
ATOM   4079  C   SER A 265      18.730  89.877 109.961  1.00  0.00           C  
ATOM   4080  O   SER A 265      19.348  90.912 110.201  1.00  0.00           O  
ATOM   4081  CB  SER A 265      18.457  89.123 107.532  1.00  0.00           C  
ATOM   4082  OG  SER A 265      18.491  87.720 107.547  1.00  0.00           O  
ATOM   4083  H   SER A 265      17.929  91.859 108.525  1.00  0.00           H  
ATOM   4084  HA  SER A 265      16.911  89.173 108.999  1.00  0.00           H  
ATOM   4085  HB2 SER A 265      17.931  89.481 106.647  1.00  0.00           H  
ATOM   4086  HB3 SER A 265      19.497  89.420 107.395  1.00  0.00           H  
ATOM   4087  HG  SER A 265      17.773  87.321 107.051  1.00  0.00           H  
ATOM   4088  N   VAL A 266      19.004  88.761 110.644  1.00  0.00           N  
ATOM   4089  CA  VAL A 266      20.042  88.673 111.676  1.00  0.00           C  
ATOM   4090  C   VAL A 266      20.802  87.369 111.633  1.00  0.00           C  
ATOM   4091  O   VAL A 266      20.292  86.314 111.304  1.00  0.00           O  
ATOM   4092  CB  VAL A 266      19.569  88.952 113.122  1.00  0.00           C  
ATOM   4093  CG1 VAL A 266      18.524  87.946 113.592  1.00  0.00           C  
ATOM   4094  CG2 VAL A 266      20.670  89.160 114.137  1.00  0.00           C  
ATOM   4095  H   VAL A 266      18.649  87.891 110.272  1.00  0.00           H  
ATOM   4096  HA  VAL A 266      20.742  89.489 111.499  1.00  0.00           H  
ATOM   4097  HB  VAL A 266      19.056  89.912 113.062  1.00  0.00           H  
ATOM   4098 HG11 VAL A 266      19.006  86.974 113.695  1.00  0.00           H  
ATOM   4099 HG12 VAL A 266      18.144  88.358 114.526  1.00  0.00           H  
ATOM   4100 HG13 VAL A 266      17.702  87.696 112.922  1.00  0.00           H  
ATOM   4101 HG21 VAL A 266      21.372  89.962 113.903  1.00  0.00           H  
ATOM   4102 HG22 VAL A 266      20.126  89.288 115.072  1.00  0.00           H  
ATOM   4103 HG23 VAL A 266      21.118  88.174 114.259  1.00  0.00           H  
ATOM   4104  N   LEU A 267      22.092  87.416 111.998  1.00  0.00           N  
ATOM   4105  CA  LEU A 267      23.097  86.338 112.168  1.00  0.00           C  
ATOM   4106  C   LEU A 267      23.778  86.545 113.555  1.00  0.00           C  
ATOM   4107  O   LEU A 267      23.663  87.606 114.126  1.00  0.00           O  
ATOM   4108  CB  LEU A 267      24.158  86.428 111.112  1.00  0.00           C  
ATOM   4109  CG  LEU A 267      23.694  86.535 109.584  1.00  0.00           C  
ATOM   4110  CD1 LEU A 267      23.824  87.888 109.027  1.00  0.00           C  
ATOM   4111  CD2 LEU A 267      24.614  85.575 108.748  1.00  0.00           C  
ATOM   4112  H   LEU A 267      22.447  88.333 112.230  1.00  0.00           H  
ATOM   4113  HA  LEU A 267      22.628  85.359 112.075  1.00  0.00           H  
ATOM   4114  HB2 LEU A 267      24.842  87.251 111.323  1.00  0.00           H  
ATOM   4115  HB3 LEU A 267      24.876  85.610 111.161  1.00  0.00           H  
ATOM   4116  HG  LEU A 267      22.646  86.284 109.415  1.00  0.00           H  
ATOM   4117 HD11 LEU A 267      23.388  87.960 108.031  1.00  0.00           H  
ATOM   4118 HD12 LEU A 267      23.570  88.630 109.784  1.00  0.00           H  
ATOM   4119 HD13 LEU A 267      24.871  88.052 108.775  1.00  0.00           H  
ATOM   4120 HD21 LEU A 267      25.645  85.925 108.812  1.00  0.00           H  
ATOM   4121 HD22 LEU A 267      24.521  84.568 109.153  1.00  0.00           H  
ATOM   4122 HD23 LEU A 267      24.196  85.646 107.745  1.00  0.00           H  
ATOM   4123  N   GLY A 268      24.495  85.529 113.963  1.00  0.00           N  
ATOM   4124  CA  GLY A 268      25.320  85.356 115.120  1.00  0.00           C  
ATOM   4125  C   GLY A 268      26.782  85.192 114.757  1.00  0.00           C  
ATOM   4126  O   GLY A 268      27.329  85.938 113.904  1.00  0.00           O  
ATOM   4127  H   GLY A 268      24.586  84.742 113.337  1.00  0.00           H  
ATOM   4128  HA2 GLY A 268      25.211  86.258 115.721  1.00  0.00           H  
ATOM   4129  HA3 GLY A 268      25.103  84.466 115.711  1.00  0.00           H  
ATOM   4130  N   ASP A 269      27.434  84.200 115.301  1.00  0.00           N  
ATOM   4131  CA  ASP A 269      28.806  83.753 115.020  1.00  0.00           C  
ATOM   4132  C   ASP A 269      28.797  82.976 113.670  1.00  0.00           C  
ATOM   4133  O   ASP A 269      28.771  81.760 113.507  1.00  0.00           O  
ATOM   4134  CB  ASP A 269      29.365  82.940 116.165  1.00  0.00           C  
ATOM   4135  CG  ASP A 269      29.604  83.654 117.476  1.00  0.00           C  
ATOM   4136  OD1 ASP A 269      29.613  84.893 117.563  1.00  0.00           O  
ATOM   4137  OD2 ASP A 269      29.645  82.852 118.477  1.00  0.00           O1-
ATOM   4138  H   ASP A 269      26.819  83.567 115.792  1.00  0.00           H  
ATOM   4139  HA  ASP A 269      29.425  84.649 114.960  1.00  0.00           H  
ATOM   4140  HB2 ASP A 269      28.755  82.049 116.314  1.00  0.00           H  
ATOM   4141  HB3 ASP A 269      30.325  82.527 115.853  1.00  0.00           H  
ATOM   4142  N   PHE A 270      28.611  83.817 112.617  1.00  0.00           N  
ATOM   4143  CA  PHE A 270      28.390  83.542 111.238  1.00  0.00           C  
ATOM   4144  C   PHE A 270      27.276  82.540 110.817  1.00  0.00           C  
ATOM   4145  O   PHE A 270      26.973  82.437 109.613  1.00  0.00           O  
ATOM   4146  CB  PHE A 270      29.780  83.311 110.639  1.00  0.00           C  
ATOM   4147  CG  PHE A 270      30.557  84.553 110.295  1.00  0.00           C  
ATOM   4148  CD1 PHE A 270      31.674  84.942 111.085  1.00  0.00           C  
ATOM   4149  CD2 PHE A 270      30.033  85.471 109.361  1.00  0.00           C  
ATOM   4150  CE1 PHE A 270      32.306  86.198 110.804  1.00  0.00           C  
ATOM   4151  CE2 PHE A 270      30.594  86.751 109.196  1.00  0.00           C  
ATOM   4152  CZ  PHE A 270      31.781  87.066 109.838  1.00  0.00           C  
ATOM   4153  H   PHE A 270      28.881  84.772 112.808  1.00  0.00           H  
ATOM   4154  HA  PHE A 270      28.071  84.462 110.751  1.00  0.00           H  
ATOM   4155  HB2 PHE A 270      30.305  82.606 111.282  1.00  0.00           H  
ATOM   4156  HB3 PHE A 270      29.760  82.722 109.722  1.00  0.00           H  
ATOM   4157  HD1 PHE A 270      31.965  84.252 111.864  1.00  0.00           H  
ATOM   4158  HD2 PHE A 270      29.150  85.201 108.801  1.00  0.00           H  
ATOM   4159  HE1 PHE A 270      33.202  86.460 111.347  1.00  0.00           H  
ATOM   4160  HE2 PHE A 270      30.091  87.552 108.675  1.00  0.00           H  
ATOM   4161  HZ  PHE A 270      32.206  88.056 109.770  1.00  0.00           H  
ATOM   4162  N   LYS A 271      26.560  81.938 111.799  1.00  0.00           N  
ATOM   4163  CA  LYS A 271      25.307  81.167 111.840  1.00  0.00           C  
ATOM   4164  C   LYS A 271      24.188  82.152 111.794  1.00  0.00           C  
ATOM   4165  O   LYS A 271      24.199  83.103 112.596  1.00  0.00           O  
ATOM   4166  CB  LYS A 271      25.259  80.428 113.193  1.00  0.00           C  
ATOM   4167  CG  LYS A 271      26.201  79.231 113.339  1.00  0.00           C  
ATOM   4168  CD  LYS A 271      26.363  78.856 114.790  1.00  0.00           C  
ATOM   4169  CE  LYS A 271      27.191  77.598 114.918  1.00  0.00           C  
ATOM   4170  NZ  LYS A 271      27.806  77.439 116.247  1.00  0.00           N1+
ATOM   4171  H   LYS A 271      26.951  82.016 112.725  1.00  0.00           H  
ATOM   4172  HA  LYS A 271      25.360  80.490 110.986  1.00  0.00           H  
ATOM   4173  HB2 LYS A 271      25.477  81.136 113.992  1.00  0.00           H  
ATOM   4174  HB3 LYS A 271      24.219  80.123 113.315  1.00  0.00           H  
ATOM   4175  HG2 LYS A 271      25.807  78.374 112.790  1.00  0.00           H  
ATOM   4176  HG3 LYS A 271      27.204  79.384 112.938  1.00  0.00           H  
ATOM   4177  HD2 LYS A 271      26.962  79.541 115.390  1.00  0.00           H  
ATOM   4178  HD3 LYS A 271      25.409  78.769 115.313  1.00  0.00           H  
ATOM   4179  HE2 LYS A 271      26.513  76.795 114.631  1.00  0.00           H  
ATOM   4180  HE3 LYS A 271      27.955  77.636 114.141  1.00  0.00           H  
ATOM   4181  HZ1 LYS A 271      28.563  76.772 116.243  1.00  0.00           H  
ATOM   4182  HZ2 LYS A 271      28.278  78.293 116.506  1.00  0.00           H  
ATOM   4183  HZ3 LYS A 271      27.128  77.248 116.971  1.00  0.00           H  
ATOM   4184  N   PRO A 272      23.157  82.052 110.931  1.00  0.00           N  
ATOM   4185  CA  PRO A 272      21.866  82.766 111.064  1.00  0.00           C  
ATOM   4186  C   PRO A 272      21.101  82.574 112.374  1.00  0.00           C  
ATOM   4187  O   PRO A 272      20.895  81.466 112.878  1.00  0.00           O  
ATOM   4188  CB  PRO A 272      20.933  82.222 109.945  1.00  0.00           C  
ATOM   4189  CG  PRO A 272      21.994  81.767 108.955  1.00  0.00           C  
ATOM   4190  CD  PRO A 272      23.019  81.122 109.820  1.00  0.00           C  
ATOM   4191  HA  PRO A 272      21.920  83.848 110.948  1.00  0.00           H  
ATOM   4192  HB2 PRO A 272      20.399  81.316 110.227  1.00  0.00           H  
ATOM   4193  HB3 PRO A 272      20.259  82.965 109.515  1.00  0.00           H  
ATOM   4194  HG2 PRO A 272      21.575  81.087 108.213  1.00  0.00           H  
ATOM   4195  HG3 PRO A 272      22.354  82.654 108.434  1.00  0.00           H  
ATOM   4196  HD2 PRO A 272      22.610  80.182 110.191  1.00  0.00           H  
ATOM   4197  HD3 PRO A 272      23.944  81.034 109.251  1.00  0.00           H  
ATOM   4198  N   TYR A 273      20.608  83.680 113.009  1.00  0.00           N  
ATOM   4199  CA  TYR A 273      20.054  83.628 114.484  1.00  0.00           C  
ATOM   4200  C   TYR A 273      18.554  83.989 114.710  1.00  0.00           C  
ATOM   4201  O   TYR A 273      17.965  84.700 113.948  1.00  0.00           O  
ATOM   4202  CB  TYR A 273      20.930  84.598 115.378  1.00  0.00           C  
ATOM   4203  CG  TYR A 273      20.518  84.755 116.804  1.00  0.00           C  
ATOM   4204  CD1 TYR A 273      20.790  83.792 117.739  1.00  0.00           C  
ATOM   4205  CD2 TYR A 273      19.669  85.866 117.119  1.00  0.00           C  
ATOM   4206  CE1 TYR A 273      20.168  83.802 118.979  1.00  0.00           C  
ATOM   4207  CE2 TYR A 273      19.047  85.901 118.400  1.00  0.00           C  
ATOM   4208  CZ  TYR A 273      19.322  84.895 119.335  1.00  0.00           C  
ATOM   4209  OH  TYR A 273      18.708  84.935 120.488  1.00  0.00           O  
ATOM   4210  H   TYR A 273      20.479  84.547 112.507  1.00  0.00           H  
ATOM   4211  HA  TYR A 273      20.038  82.618 114.892  1.00  0.00           H  
ATOM   4212  HB2 TYR A 273      21.997  84.387 115.449  1.00  0.00           H  
ATOM   4213  HB3 TYR A 273      20.965  85.590 114.926  1.00  0.00           H  
ATOM   4214  HD1 TYR A 273      21.368  82.917 117.480  1.00  0.00           H  
ATOM   4215  HD2 TYR A 273      19.515  86.588 116.330  1.00  0.00           H  
ATOM   4216  HE1 TYR A 273      20.464  83.031 119.675  1.00  0.00           H  
ATOM   4217  HE2 TYR A 273      18.370  86.686 118.706  1.00  0.00           H  
ATOM   4218  HH  TYR A 273      18.662  84.058 120.877  1.00  0.00           H  
ATOM   4219  N   ARG A 274      18.004  83.413 115.842  1.00  0.00           N  
ATOM   4220  CA  ARG A 274      16.587  83.369 116.281  1.00  0.00           C  
ATOM   4221  C   ARG A 274      16.526  82.901 117.711  1.00  0.00           C  
ATOM   4222  O   ARG A 274      17.365  82.068 118.072  1.00  0.00           O  
ATOM   4223  CB  ARG A 274      15.778  82.296 115.420  1.00  0.00           C  
ATOM   4224  CG  ARG A 274      16.094  80.785 115.499  1.00  0.00           C  
ATOM   4225  CD  ARG A 274      15.258  80.098 114.374  1.00  0.00           C  
ATOM   4226  NE  ARG A 274      15.619  80.626 112.981  1.00  0.00           N  
ATOM   4227  CZ  ARG A 274      14.808  80.707 111.962  1.00  0.00           C  
ATOM   4228  NH1 ARG A 274      13.567  80.265 111.986  1.00  0.00           N1+
ATOM   4229  NH2 ARG A 274      15.252  81.186 110.857  1.00  0.00           N  
ATOM   4230  H   ARG A 274      18.701  83.117 116.510  1.00  0.00           H  
ATOM   4231  HA  ARG A 274      16.022  84.290 116.139  1.00  0.00           H  
ATOM   4232  HB2 ARG A 274      14.716  82.354 115.662  1.00  0.00           H  
ATOM   4233  HB3 ARG A 274      15.818  82.587 114.371  1.00  0.00           H  
ATOM   4234  HG2 ARG A 274      17.145  80.584 115.292  1.00  0.00           H  
ATOM   4235  HG3 ARG A 274      15.890  80.290 116.447  1.00  0.00           H  
ATOM   4236  HD2 ARG A 274      15.529  79.043 114.356  1.00  0.00           H  
ATOM   4237  HD3 ARG A 274      14.197  80.175 114.615  1.00  0.00           H  
ATOM   4238  HE  ARG A 274      16.602  80.720 112.768  1.00  0.00           H  
ATOM   4239 HH11 ARG A 274      13.294  79.732 112.800  1.00  0.00           H  
ATOM   4240 HH12 ARG A 274      12.965  80.405 111.187  1.00  0.00           H  
ATOM   4241 HH21 ARG A 274      16.212  81.497 110.815  1.00  0.00           H  
ATOM   4242 HH22 ARG A 274      14.667  81.149 110.035  1.00  0.00           H  
ATOM   4243  N   PRO A 275      15.491  83.277 118.494  1.00  0.00           N  
ATOM   4244  CA  PRO A 275      15.130  82.693 119.745  1.00  0.00           C  
ATOM   4245  C   PRO A 275      14.921  81.207 119.536  1.00  0.00           C  
ATOM   4246  O   PRO A 275      14.398  80.773 118.506  1.00  0.00           O  
ATOM   4247  CB  PRO A 275      13.925  83.464 120.314  1.00  0.00           C  
ATOM   4248  CG  PRO A 275      13.311  84.015 119.102  1.00  0.00           C  
ATOM   4249  CD  PRO A 275      14.426  84.205 118.140  1.00  0.00           C  
ATOM   4250  HA  PRO A 275      16.002  82.722 120.397  1.00  0.00           H  
ATOM   4251  HB2 PRO A 275      13.166  82.853 120.803  1.00  0.00           H  
ATOM   4252  HB3 PRO A 275      14.178  84.287 120.982  1.00  0.00           H  
ATOM   4253  HG2 PRO A 275      12.593  83.289 118.719  1.00  0.00           H  
ATOM   4254  HG3 PRO A 275      12.817  84.944 119.390  1.00  0.00           H  
ATOM   4255  HD2 PRO A 275      14.071  84.046 117.122  1.00  0.00           H  
ATOM   4256  HD3 PRO A 275      14.829  85.198 118.343  1.00  0.00           H  
ATOM   4257  N   GLY A 276      15.273  80.479 120.610  1.00  0.00           N  
ATOM   4258  CA  GLY A 276      15.416  79.043 120.672  1.00  0.00           C  
ATOM   4259  C   GLY A 276      16.778  78.496 120.278  1.00  0.00           C  
ATOM   4260  O   GLY A 276      16.988  77.239 120.416  1.00  0.00           O  
ATOM   4261  H   GLY A 276      15.443  80.993 121.463  1.00  0.00           H  
ATOM   4262  HA2 GLY A 276      15.230  78.749 121.705  1.00  0.00           H  
ATOM   4263  HA3 GLY A 276      14.638  78.539 120.098  1.00  0.00           H  
ATOM   4264  N   GLN A 277      17.754  79.304 119.920  1.00  0.00           N  
ATOM   4265  CA  GLN A 277      19.160  78.752 119.784  1.00  0.00           C  
ATOM   4266  C   GLN A 277      19.870  78.760 121.106  1.00  0.00           C  
ATOM   4267  O   GLN A 277      20.081  79.862 121.637  1.00  0.00           O  
ATOM   4268  CB  GLN A 277      19.828  79.579 118.656  1.00  0.00           C  
ATOM   4269  CG  GLN A 277      19.109  79.294 117.301  1.00  0.00           C  
ATOM   4270  CD  GLN A 277      19.763  80.004 116.137  1.00  0.00           C  
ATOM   4271  NE2 GLN A 277      19.453  79.825 114.902  1.00  0.00           N  
ATOM   4272  OE1 GLN A 277      20.721  80.748 116.380  1.00  0.00           O  
ATOM   4273  H   GLN A 277      17.579  80.286 119.761  1.00  0.00           H  
ATOM   4274  HA  GLN A 277      18.992  77.729 119.446  1.00  0.00           H  
ATOM   4275  HB2 GLN A 277      19.752  80.648 118.858  1.00  0.00           H  
ATOM   4276  HB3 GLN A 277      20.895  79.354 118.660  1.00  0.00           H  
ATOM   4277  HG2 GLN A 277      19.142  78.233 117.052  1.00  0.00           H  
ATOM   4278  HG3 GLN A 277      18.080  79.629 117.438  1.00  0.00           H  
ATOM   4279 HE21 GLN A 277      19.962  80.258 114.146  1.00  0.00           H  
ATOM   4280 HE22 GLN A 277      18.780  79.092 114.725  1.00  0.00           H  
ATOM   4281  N   ALA A 278      20.290  77.552 121.551  1.00  0.00           N  
ATOM   4282  CA  ALA A 278      20.855  77.305 122.890  1.00  0.00           C  
ATOM   4283  C   ALA A 278      22.382  77.533 122.984  1.00  0.00           C  
ATOM   4284  O   ALA A 278      23.060  77.016 123.859  1.00  0.00           O  
ATOM   4285  CB  ALA A 278      20.448  75.739 123.093  1.00  0.00           C  
ATOM   4286  H   ALA A 278      20.122  76.732 120.985  1.00  0.00           H  
ATOM   4287  HA  ALA A 278      20.320  77.943 123.594  1.00  0.00           H  
ATOM   4288  HB1 ALA A 278      21.050  75.207 123.829  1.00  0.00           H  
ATOM   4289  HB2 ALA A 278      19.392  75.513 123.238  1.00  0.00           H  
ATOM   4290  HB3 ALA A 278      20.766  75.255 122.170  1.00  0.00           H  
ATOM   4291  N   TYR A 279      22.862  78.317 122.066  1.00  0.00           N  
ATOM   4292  CA  TYR A 279      24.271  78.629 122.039  1.00  0.00           C  
ATOM   4293  C   TYR A 279      24.418  80.135 122.339  1.00  0.00           C  
ATOM   4294  O   TYR A 279      23.396  80.833 122.290  1.00  0.00           O  
ATOM   4295  CB  TYR A 279      24.835  78.184 120.686  1.00  0.00           C  
ATOM   4296  CG  TYR A 279      24.944  79.228 119.560  1.00  0.00           C  
ATOM   4297  CD1 TYR A 279      26.097  80.080 119.550  1.00  0.00           C  
ATOM   4298  CD2 TYR A 279      23.945  79.430 118.692  1.00  0.00           C  
ATOM   4299  CE1 TYR A 279      26.233  81.080 118.559  1.00  0.00           C  
ATOM   4300  CE2 TYR A 279      24.027  80.401 117.689  1.00  0.00           C  
ATOM   4301  CZ  TYR A 279      25.188  81.181 117.560  1.00  0.00           C  
ATOM   4302  OH  TYR A 279      25.221  82.146 116.593  1.00  0.00           O  
ATOM   4303  H   TYR A 279      22.181  78.850 121.545  1.00  0.00           H  
ATOM   4304  HA  TYR A 279      24.936  78.216 122.798  1.00  0.00           H  
ATOM   4305  HB2 TYR A 279      25.856  77.856 120.878  1.00  0.00           H  
ATOM   4306  HB3 TYR A 279      24.269  77.376 120.223  1.00  0.00           H  
ATOM   4307  HD1 TYR A 279      26.887  79.888 120.261  1.00  0.00           H  
ATOM   4308  HD2 TYR A 279      23.110  78.744 118.727  1.00  0.00           H  
ATOM   4309  HE1 TYR A 279      27.083  81.734 118.437  1.00  0.00           H  
ATOM   4310  HE2 TYR A 279      23.144  80.601 117.101  1.00  0.00           H  
ATOM   4311  HH  TYR A 279      24.510  82.042 115.956  1.00  0.00           H  
ATOM   4312  N   VAL A 280      25.576  80.704 122.687  1.00  0.00           N  
ATOM   4313  CA  VAL A 280      25.738  82.127 123.027  1.00  0.00           C  
ATOM   4314  C   VAL A 280      26.670  82.800 122.027  1.00  0.00           C  
ATOM   4315  O   VAL A 280      27.880  82.758 122.132  1.00  0.00           O  
ATOM   4316  CB  VAL A 280      26.178  82.353 124.486  1.00  0.00           C  
ATOM   4317  CG1 VAL A 280      26.135  83.861 124.760  1.00  0.00           C  
ATOM   4318  CG2 VAL A 280      25.195  81.734 125.566  1.00  0.00           C  
ATOM   4319  H   VAL A 280      26.406  80.168 122.895  1.00  0.00           H  
ATOM   4320  HA  VAL A 280      24.767  82.622 122.991  1.00  0.00           H  
ATOM   4321  HB  VAL A 280      27.192  82.049 124.750  1.00  0.00           H  
ATOM   4322 HG11 VAL A 280      26.322  84.191 125.782  1.00  0.00           H  
ATOM   4323 HG12 VAL A 280      26.999  84.253 124.224  1.00  0.00           H  
ATOM   4324 HG13 VAL A 280      25.144  84.223 124.484  1.00  0.00           H  
ATOM   4325 HG21 VAL A 280      25.174  80.647 125.502  1.00  0.00           H  
ATOM   4326 HG22 VAL A 280      25.558  81.840 126.588  1.00  0.00           H  
ATOM   4327 HG23 VAL A 280      24.202  82.179 125.492  1.00  0.00           H  
ATOM   4328  N   PRO A 281      26.071  83.456 121.015  1.00  0.00           N  
ATOM   4329  CA  PRO A 281      26.890  84.184 120.000  1.00  0.00           C  
ATOM   4330  C   PRO A 281      27.739  85.228 120.782  1.00  0.00           C  
ATOM   4331  O   PRO A 281      27.330  85.815 121.771  1.00  0.00           O  
ATOM   4332  CB  PRO A 281      25.946  84.784 119.013  1.00  0.00           C  
ATOM   4333  CG  PRO A 281      24.610  84.834 119.791  1.00  0.00           C  
ATOM   4334  CD  PRO A 281      24.703  83.751 120.760  1.00  0.00           C  
ATOM   4335  HA  PRO A 281      27.530  83.425 119.553  1.00  0.00           H  
ATOM   4336  HB2 PRO A 281      26.267  85.682 118.487  1.00  0.00           H  
ATOM   4337  HB3 PRO A 281      25.796  83.949 118.326  1.00  0.00           H  
ATOM   4338  HG2 PRO A 281      24.547  85.719 120.424  1.00  0.00           H  
ATOM   4339  HG3 PRO A 281      23.696  84.692 119.214  1.00  0.00           H  
ATOM   4340  HD2 PRO A 281      24.195  84.019 121.686  1.00  0.00           H  
ATOM   4341  HD3 PRO A 281      24.348  82.833 120.292  1.00  0.00           H  
ATOM   4342  N   CYS A 282      28.931  85.419 120.189  1.00  0.00           N  
ATOM   4343  CA  CYS A 282      29.896  86.384 120.709  1.00  0.00           C  
ATOM   4344  C   CYS A 282      29.732  87.794 120.014  1.00  0.00           C  
ATOM   4345  O   CYS A 282      29.996  88.878 120.552  1.00  0.00           O  
ATOM   4346  CB  CYS A 282      31.299  85.757 120.655  1.00  0.00           C  
ATOM   4347  SG  CYS A 282      32.528  86.995 121.060  1.00  0.00           S  
ATOM   4348  H   CYS A 282      29.205  84.829 119.416  1.00  0.00           H  
ATOM   4349  HA  CYS A 282      29.685  86.579 121.760  1.00  0.00           H  
ATOM   4350  HB2 CYS A 282      31.397  84.949 121.381  1.00  0.00           H  
ATOM   4351  HB3 CYS A 282      31.490  85.339 119.667  1.00  0.00           H  
ATOM   4352  HG  CYS A 282      32.358  87.962 120.153  1.00  0.00           H  
ATOM   4353  N   TYR A 283      29.054  87.768 118.869  1.00  0.00           N  
ATOM   4354  CA  TYR A 283      28.653  88.884 117.989  1.00  0.00           C  
ATOM   4355  C   TYR A 283      27.295  88.699 117.266  1.00  0.00           C  
ATOM   4356  O   TYR A 283      26.925  87.565 116.912  1.00  0.00           O  
ATOM   4357  CB  TYR A 283      29.732  88.976 116.841  1.00  0.00           C  
ATOM   4358  CG  TYR A 283      31.080  89.416 117.223  1.00  0.00           C  
ATOM   4359  CD1 TYR A 283      31.946  88.480 117.784  1.00  0.00           C  
ATOM   4360  CD2 TYR A 283      31.329  90.803 116.945  1.00  0.00           C  
ATOM   4361  CE1 TYR A 283      33.233  88.869 118.127  1.00  0.00           C  
ATOM   4362  CE2 TYR A 283      32.618  91.156 117.292  1.00  0.00           C  
ATOM   4363  CZ  TYR A 283      33.595  90.234 117.919  1.00  0.00           C  
ATOM   4364  OH  TYR A 283      34.852  90.706 118.227  1.00  0.00           O  
ATOM   4365  H   TYR A 283      29.045  86.820 118.524  1.00  0.00           H  
ATOM   4366  HA  TYR A 283      28.525  89.758 118.628  1.00  0.00           H  
ATOM   4367  HB2 TYR A 283      29.827  87.985 116.397  1.00  0.00           H  
ATOM   4368  HB3 TYR A 283      29.387  89.620 116.032  1.00  0.00           H  
ATOM   4369  HD1 TYR A 283      31.629  87.452 117.888  1.00  0.00           H  
ATOM   4370  HD2 TYR A 283      30.572  91.405 116.466  1.00  0.00           H  
ATOM   4371  HE1 TYR A 283      33.869  88.070 118.478  1.00  0.00           H  
ATOM   4372  HE2 TYR A 283      32.890  92.189 117.128  1.00  0.00           H  
ATOM   4373  HH  TYR A 283      34.917  91.661 118.299  1.00  0.00           H  
ATOM   4374  N   PHE A 284      26.543  89.732 116.996  1.00  0.00           N  
ATOM   4375  CA  PHE A 284      25.410  89.773 116.007  1.00  0.00           C  
ATOM   4376  C   PHE A 284      25.757  90.509 114.734  1.00  0.00           C  
ATOM   4377  O   PHE A 284      26.390  91.552 114.838  1.00  0.00           O  
ATOM   4378  CB  PHE A 284      24.104  90.270 116.717  1.00  0.00           C  
ATOM   4379  CG  PHE A 284      23.613  89.526 117.990  1.00  0.00           C  
ATOM   4380  CD1 PHE A 284      23.615  90.204 119.236  1.00  0.00           C  
ATOM   4381  CD2 PHE A 284      22.976  88.239 117.805  1.00  0.00           C  
ATOM   4382  CE1 PHE A 284      22.982  89.581 120.329  1.00  0.00           C  
ATOM   4383  CE2 PHE A 284      22.393  87.635 118.899  1.00  0.00           C  
ATOM   4384  CZ  PHE A 284      22.457  88.296 120.139  1.00  0.00           C  
ATOM   4385  H   PHE A 284      26.882  90.664 117.186  1.00  0.00           H  
ATOM   4386  HA  PHE A 284      25.196  88.767 115.645  1.00  0.00           H  
ATOM   4387  HB2 PHE A 284      24.198  91.327 116.969  1.00  0.00           H  
ATOM   4388  HB3 PHE A 284      23.347  90.243 115.933  1.00  0.00           H  
ATOM   4389  HD1 PHE A 284      24.127  91.154 119.268  1.00  0.00           H  
ATOM   4390  HD2 PHE A 284      22.990  87.737 116.848  1.00  0.00           H  
ATOM   4391  HE1 PHE A 284      22.826  90.073 121.277  1.00  0.00           H  
ATOM   4392  HE2 PHE A 284      21.940  86.660 118.796  1.00  0.00           H  
ATOM   4393  HZ  PHE A 284      22.022  87.788 120.987  1.00  0.00           H  
ATOM   4394  N   ILE A 285      25.357  90.001 113.574  1.00  0.00           N  
ATOM   4395  CA  ILE A 285      25.432  90.643 112.246  1.00  0.00           C  
ATOM   4396  C   ILE A 285      24.059  90.821 111.676  1.00  0.00           C  
ATOM   4397  O   ILE A 285      23.286  89.912 111.758  1.00  0.00           O  
ATOM   4398  CB  ILE A 285      26.397  89.877 111.273  1.00  0.00           C  
ATOM   4399  CG1 ILE A 285      27.799  89.599 111.823  1.00  0.00           C  
ATOM   4400  CG2 ILE A 285      26.456  90.539 109.858  1.00  0.00           C  
ATOM   4401  CD1 ILE A 285      28.269  88.224 111.305  1.00  0.00           C  
ATOM   4402  H   ILE A 285      24.764  89.203 113.756  1.00  0.00           H  
ATOM   4403  HA  ILE A 285      25.788  91.664 112.384  1.00  0.00           H  
ATOM   4404  HB  ILE A 285      25.767  88.996 111.157  1.00  0.00           H  
ATOM   4405 HG12 ILE A 285      28.507  90.285 111.359  1.00  0.00           H  
ATOM   4406 HG13 ILE A 285      27.826  89.421 112.897  1.00  0.00           H  
ATOM   4407 HG21 ILE A 285      26.899  89.923 109.076  1.00  0.00           H  
ATOM   4408 HG22 ILE A 285      25.428  90.547 109.497  1.00  0.00           H  
ATOM   4409 HG23 ILE A 285      26.881  91.536 109.976  1.00  0.00           H  
ATOM   4410 HD11 ILE A 285      29.242  88.098 111.781  1.00  0.00           H  
ATOM   4411 HD12 ILE A 285      27.613  87.383 111.530  1.00  0.00           H  
ATOM   4412 HD13 ILE A 285      28.253  88.255 110.216  1.00  0.00           H  
ATOM   4413  N   HID A 286      23.758  91.924 110.971  1.00  0.00           N  
ATOM   4414  CA  HID A 286      22.457  92.249 110.368  1.00  0.00           C  
ATOM   4415  C   HID A 286      22.607  92.456 108.871  1.00  0.00           C  
ATOM   4416  O   HID A 286      23.754  92.631 108.350  1.00  0.00           O  
ATOM   4417  CB  HID A 286      21.715  93.461 111.110  1.00  0.00           C  
ATOM   4418  CG  HID A 286      21.477  93.200 112.625  1.00  0.00           C  
ATOM   4419  CD2 HID A 286      22.292  92.978 113.697  1.00  0.00           C  
ATOM   4420  ND1 HID A 286      20.176  93.177 113.166  1.00  0.00           N  
ATOM   4421  CE1 HID A 286      20.295  93.035 114.497  1.00  0.00           C  
ATOM   4422  NE2 HID A 286      21.602  92.860 114.899  1.00  0.00           N  
ATOM   4423  H   HID A 286      24.473  92.628 110.859  1.00  0.00           H  
ATOM   4424  HA  HID A 286      21.801  91.406 110.586  1.00  0.00           H  
ATOM   4425  HB2 HID A 286      22.247  94.404 110.984  1.00  0.00           H  
ATOM   4426  HB3 HID A 286      20.775  93.560 110.566  1.00  0.00           H  
ATOM   4427  HD1 HID A 286      19.334  93.085 112.618  1.00  0.00           H  
ATOM   4428  HD2 HID A 286      23.372  92.968 113.662  1.00  0.00           H  
ATOM   4429  HE1 HID A 286      19.418  92.989 115.127  1.00  0.00           H  
ATOM   4430  N   VAL A 287      21.541  92.330 108.083  1.00  0.00           N  
ATOM   4431  CA  VAL A 287      21.516  92.650 106.667  1.00  0.00           C  
ATOM   4432  C   VAL A 287      20.206  93.411 106.428  1.00  0.00           C  
ATOM   4433  O   VAL A 287      19.133  92.918 106.635  1.00  0.00           O  
ATOM   4434  CB  VAL A 287      21.714  91.395 105.777  1.00  0.00           C  
ATOM   4435  CG1 VAL A 287      21.763  91.707 104.298  1.00  0.00           C  
ATOM   4436  CG2 VAL A 287      22.937  90.544 106.147  1.00  0.00           C  
ATOM   4437  H   VAL A 287      20.660  92.089 108.512  1.00  0.00           H  
ATOM   4438  HA  VAL A 287      22.294  93.390 106.477  1.00  0.00           H  
ATOM   4439  HB  VAL A 287      20.784  90.839 105.895  1.00  0.00           H  
ATOM   4440 HG11 VAL A 287      20.836  92.134 103.914  1.00  0.00           H  
ATOM   4441 HG12 VAL A 287      22.596  92.368 104.061  1.00  0.00           H  
ATOM   4442 HG13 VAL A 287      21.978  90.749 103.827  1.00  0.00           H  
ATOM   4443 HG21 VAL A 287      23.829  91.167 106.219  1.00  0.00           H  
ATOM   4444 HG22 VAL A 287      22.810  90.054 107.113  1.00  0.00           H  
ATOM   4445 HG23 VAL A 287      23.245  89.771 105.444  1.00  0.00           H  
ATOM   4446  N   LEU A 288      20.343  94.559 105.802  1.00  0.00           N  
ATOM   4447  CA  LEU A 288      19.302  95.431 105.444  1.00  0.00           C  
ATOM   4448  C   LEU A 288      19.214  95.627 103.925  1.00  0.00           C  
ATOM   4449  O   LEU A 288      20.330  95.901 103.455  1.00  0.00           O  
ATOM   4450  CB  LEU A 288      19.367  96.749 106.181  1.00  0.00           C  
ATOM   4451  CG  LEU A 288      19.204  96.787 107.774  1.00  0.00           C  
ATOM   4452  CD1 LEU A 288      17.802  96.277 108.228  1.00  0.00           C  
ATOM   4453  CD2 LEU A 288      20.271  95.933 108.457  1.00  0.00           C  
ATOM   4454  H   LEU A 288      21.275  94.885 105.589  1.00  0.00           H  
ATOM   4455  HA  LEU A 288      18.303  95.068 105.686  1.00  0.00           H  
ATOM   4456  HB2 LEU A 288      20.326  97.249 106.030  1.00  0.00           H  
ATOM   4457  HB3 LEU A 288      18.699  97.471 105.713  1.00  0.00           H  
ATOM   4458  HG  LEU A 288      19.413  97.821 108.048  1.00  0.00           H  
ATOM   4459 HD11 LEU A 288      17.058  96.837 107.661  1.00  0.00           H  
ATOM   4460 HD12 LEU A 288      17.752  95.218 107.976  1.00  0.00           H  
ATOM   4461 HD13 LEU A 288      17.707  96.521 109.286  1.00  0.00           H  
ATOM   4462 HD21 LEU A 288      20.434  96.433 109.411  1.00  0.00           H  
ATOM   4463 HD22 LEU A 288      19.973  94.895 108.597  1.00  0.00           H  
ATOM   4464 HD23 LEU A 288      21.271  95.958 108.023  1.00  0.00           H  
ATOM   4465  N   LYS A 289      18.064  95.411 103.277  1.00  0.00           N  
ATOM   4466  CA  LYS A 289      17.838  95.879 101.884  1.00  0.00           C  
ATOM   4467  C   LYS A 289      16.903  97.119 101.799  1.00  0.00           C  
ATOM   4468  O   LYS A 289      15.813  97.117 102.335  1.00  0.00           O  
ATOM   4469  CB  LYS A 289      17.366  94.832 100.919  1.00  0.00           C  
ATOM   4470  CG  LYS A 289      17.352  95.060  99.328  1.00  0.00           C  
ATOM   4471  CD  LYS A 289      16.115  94.476  98.553  1.00  0.00           C  
ATOM   4472  CE  LYS A 289      14.787  95.148  98.922  1.00  0.00           C  
ATOM   4473  NZ  LYS A 289      13.616  94.338  98.447  1.00  0.00           N1+
ATOM   4474  H   LYS A 289      17.303  94.994 103.794  1.00  0.00           H  
ATOM   4475  HA  LYS A 289      18.807  96.250 101.548  1.00  0.00           H  
ATOM   4476  HB2 LYS A 289      18.060  93.995 100.994  1.00  0.00           H  
ATOM   4477  HB3 LYS A 289      16.422  94.344 101.161  1.00  0.00           H  
ATOM   4478  HG2 LYS A 289      17.158  96.128  99.235  1.00  0.00           H  
ATOM   4479  HG3 LYS A 289      18.307  94.783  98.883  1.00  0.00           H  
ATOM   4480  HD2 LYS A 289      16.323  94.831  97.543  1.00  0.00           H  
ATOM   4481  HD3 LYS A 289      15.961  93.397  98.575  1.00  0.00           H  
ATOM   4482  HE2 LYS A 289      14.751  95.089 100.010  1.00  0.00           H  
ATOM   4483  HE3 LYS A 289      14.790  96.175  98.557  1.00  0.00           H  
ATOM   4484  HZ1 LYS A 289      13.516  94.140  97.461  1.00  0.00           H  
ATOM   4485  HZ2 LYS A 289      13.706  93.418  98.853  1.00  0.00           H  
ATOM   4486  HZ3 LYS A 289      12.756  94.677  98.853  1.00  0.00           H  
ATOM   4487  N   LYS A 290      17.326  98.217 101.151  1.00  0.00           N  
ATOM   4488  CA  LYS A 290      16.480  99.369 100.875  1.00  0.00           C  
ATOM   4489  C   LYS A 290      15.419  99.053  99.836  1.00  0.00           C  
ATOM   4490  O   LYS A 290      15.588  98.183  98.990  1.00  0.00           O  
ATOM   4491  CB  LYS A 290      17.402 100.536 100.551  1.00  0.00           C  
ATOM   4492  CG  LYS A 290      16.748 101.917 100.485  1.00  0.00           C  
ATOM   4493  CD  LYS A 290      17.763 103.028 100.277  1.00  0.00           C  
ATOM   4494  CE  LYS A 290      17.306 104.372 100.952  1.00  0.00           C  
ATOM   4495  NZ  LYS A 290      18.495 105.318 100.831  1.00  0.00           N1+
ATOM   4496  H   LYS A 290      18.095  98.041 100.520  1.00  0.00           H  
ATOM   4497  HA  LYS A 290      16.044  99.418 101.872  1.00  0.00           H  
ATOM   4498  HB2 LYS A 290      18.146 100.584 101.346  1.00  0.00           H  
ATOM   4499  HB3 LYS A 290      17.850 100.312  99.583  1.00  0.00           H  
ATOM   4500  HG2 LYS A 290      15.997 101.927  99.696  1.00  0.00           H  
ATOM   4501  HG3 LYS A 290      16.283 101.995 101.467  1.00  0.00           H  
ATOM   4502  HD2 LYS A 290      18.668 102.657 100.758  1.00  0.00           H  
ATOM   4503  HD3 LYS A 290      17.876 103.234  99.212  1.00  0.00           H  
ATOM   4504  HE2 LYS A 290      16.364 104.716 100.525  1.00  0.00           H  
ATOM   4505  HE3 LYS A 290      17.054 104.179 101.996  1.00  0.00           H  
ATOM   4506  HZ1 LYS A 290      18.461 106.114 101.452  1.00  0.00           H  
ATOM   4507  HZ2 LYS A 290      19.416 104.936 100.993  1.00  0.00           H  
ATOM   4508  HZ3 LYS A 290      18.446 105.687  99.893  1.00  0.00           H  
ATOM   4509  N   THR A 291      14.323  99.786  99.865  1.00  0.00           N  
ATOM   4510  CA  THR A 291      13.268  99.731  98.880  1.00  0.00           C  
ATOM   4511  C   THR A 291      13.693 100.315  97.572  1.00  0.00           C  
ATOM   4512  O   THR A 291      14.695 101.007  97.413  1.00  0.00           O  
ATOM   4513  CB  THR A 291      12.063 100.511  99.375  1.00  0.00           C  
ATOM   4514  CG2 THR A 291      11.355  99.792 100.456  1.00  0.00           C  
ATOM   4515  OG1 THR A 291      12.412 101.834  99.883  1.00  0.00           O  
ATOM   4516  H   THR A 291      14.216 100.460 100.610  1.00  0.00           H  
ATOM   4517  HA  THR A 291      13.019  98.680  98.725  1.00  0.00           H  
ATOM   4518  HB  THR A 291      11.352 100.532  98.549  1.00  0.00           H  
ATOM   4519  HG1 THR A 291      12.149 102.434  99.180  1.00  0.00           H  
ATOM   4520 HG21 THR A 291      10.525 100.391 100.830  1.00  0.00           H  
ATOM   4521 HG22 THR A 291      11.144  98.795 100.069  1.00  0.00           H  
ATOM   4522 HG23 THR A 291      12.094  99.638 101.242  1.00  0.00           H  
ATOM   4523  N   GLY A 292      12.986  99.903  96.542  1.00  0.00           N  
ATOM   4524  CA  GLY A 292      13.333 100.205  95.153  1.00  0.00           C  
ATOM   4525  C   GLY A 292      12.195  99.768  94.230  1.00  0.00           C  
ATOM   4526  O   GLY A 292      11.274  98.951  94.498  1.00  0.00           O  
ATOM   4527  OXT GLY A 292      12.428 100.276  93.106  1.00  0.00           O1-
ATOM   4528  H   GLY A 292      12.132  99.390  96.709  1.00  0.00           H  
ATOM   4529  HA2 GLY A 292      13.465 101.286  95.106  1.00  0.00           H  
ATOM   4530  HA3 GLY A 292      14.243  99.671  94.874  1.00  0.00           H  
ATOM   4531  N   ACT A 294      36.196  96.135 118.178  1.00  0.00           N  
ATOM   4532  CA  ACT A 294      36.849  94.831 117.969  1.00  0.00           C  
ATOM   4533  C   ACT A 294      36.319  93.549 118.713  1.00  0.00           C  
ATOM   4534  O   ACT A 294      37.111  92.964 119.465  1.00  0.00           O  
ATOM   4535  OXT ACT A 294      35.175  93.154 118.791  1.00  0.00           O1-
ATOM   4536  H1  ACT A 294      37.914  94.860 118.227  1.00  0.00           H  
ATOM   4537  H3  ACT A 294      36.783  94.468 116.935  1.00  0.00           H  
ATOM   4538  H01 ACT A 294      36.572  96.816 117.520  1.00  0.00           H  
ATOM   4539  H02 ACT A 294      35.212  95.944 117.999  1.00  0.00           H  
ATOM   4540  CA' SAM A 293      37.836  96.326 110.105  1.00  0.00           C  
ATOM   4541  CB  SAM A 293      37.736  96.849 111.539  1.00  0.00           C  
ATOM   4542  CG  SAM A 293      37.227  98.325 111.781  1.00  0.00           C  
ATOM   4543  SD  SAM A 293      37.500  98.851 113.517  1.00  0.00           S  
ATOM   4544  CE  SAM A 293      36.276  97.756 114.288  1.00  0.00           C  
ATOM   4545  C5' SAM A 293      36.382 100.303 113.571  1.00  0.00           C  
ATOM   4546  C4' SAM A 293      36.842 101.411 112.613  1.00  0.00           C  
ATOM   4547  O4' SAM A 293      35.797 102.402 112.429  1.00  0.00           O  
ATOM   4548  C3' SAM A 293      38.100 102.219 113.043  1.00  0.00           C  
ATOM   4549  O3' SAM A 293      39.126 102.101 112.036  1.00  0.00           O  
ATOM   4550  C2' SAM A 293      37.562 103.601 113.264  1.00  0.00           C  
ATOM   4551  O2' SAM A 293      38.610 104.612 113.204  1.00  0.00           O  
ATOM   4552  C1' SAM A 293      36.331 103.684 112.317  1.00  0.00           C  
ATOM   4553  OXT SAM A 293      39.108  94.572 110.966  1.00  0.00           O  
ATOM   4554  N1  SAM A 293      33.757 108.102 111.034  1.00  0.00           N  
ATOM   4555  C2  SAM A 293      34.324 107.092 110.238  1.00  0.00           C  
ATOM   4556  N3  SAM A 293      34.803 105.942 110.599  1.00  0.00           N  
ATOM   4557  C4  SAM A 293      34.850 105.764 111.925  1.00  0.00           C  
ATOM   4558  C5  SAM A 293      34.346 106.664 112.808  1.00  0.00           C  
ATOM   4559  C6  SAM A 293      33.753 107.824 112.318  1.00  0.00           C  
ATOM   4560  N6  SAM A 293      33.229 108.836 113.029  1.00  0.00           N  
ATOM   4561  N7  SAM A 293      34.512 106.316 114.108  1.00  0.00           N  
ATOM   4562  C8  SAM A 293      35.046 105.076 113.981  1.00  0.00           C  
ATOM   4563  N9  SAM A 293      35.327 104.692 112.714  1.00  0.00           N  
ATOM   4564  C'  SAM A 293      38.155  94.808 110.277  1.00  0.00           C  
ATOM   4565  N'  SAM A 293      36.607  96.664 109.197  1.00  0.00           N  
ATOM   4566  O'  SAM A 293      37.323  93.993 109.810  1.00  0.00           O  
ATOM   4567 HN61 SAM A 293      33.003 109.701 112.557  1.00  0.00           H  
ATOM   4568 HN62 SAM A 293      33.447 108.756 114.014  1.00  0.00           H  
ATOM   4569  HA  SAM A 293      38.708  96.805 109.659  1.00  0.00           H  
ATOM   4570  HB1 SAM A 293      38.725  96.722 111.996  1.00  0.00           H  
ATOM   4571  HB2 SAM A 293      37.007  96.247 112.095  1.00  0.00           H  
ATOM   4572  HG1 SAM A 293      36.197  98.414 111.416  1.00  0.00           H  
ATOM   4573  HG2 SAM A 293      37.793  99.033 111.163  1.00  0.00           H  
ATOM   4574  HE1 SAM A 293      35.348  97.827 113.709  1.00  0.00           H  
ATOM   4575  HE2 SAM A 293      36.024  98.172 115.271  1.00  0.00           H  
ATOM   4576  HE3 SAM A 293      36.588  96.706 114.352  1.00  0.00           H  
ATOM   4577 HO2' SAM A 293      38.783 104.714 112.252  1.00  0.00           H  
ATOM   4578 HO3' SAM A 293      38.753 102.403 111.189  1.00  0.00           H  
ATOM   4579  H01 SAM A 293      35.394 104.511 114.836  1.00  0.00           H  
ATOM   4580  H02 SAM A 293      37.076 100.994 111.626  1.00  0.00           H  
ATOM   4581  H03 SAM A 293      38.499 101.781 113.967  1.00  0.00           H  
ATOM   4582  H04 SAM A 293      37.201 103.577 114.299  1.00  0.00           H  
ATOM   4583  H05 SAM A 293      36.509 103.803 111.241  1.00  0.00           H  
ATOM   4584  H06 SAM A 293      34.399 107.325 109.178  1.00  0.00           H  
ATOM   4585  H07 SAM A 293      36.600  97.602 108.771  1.00  0.00           H  
ATOM   4586  H08 SAM A 293      35.743  96.448 109.715  1.00  0.00           H  
ATOM   4587  H09 SAM A 293      36.670  95.967 108.441  1.00  0.00           H  
ATOM   4588 H5'1 SAM A 293      36.206 100.735 114.564  1.00  0.00           H  
ATOM   4589 H5'2 SAM A 293      35.422  99.876 113.254  1.00  0.00           H  
END
