# Supplementary material for: Computational Investigation of GNMT-Catalyzed Methyl Transfer Reaction: Integrating MD, QM, and ML Approaches
Source: J Comput Chem. Author manuscript; Available in PMC 2026 Jun 29. (PMC13312424; doi:10.1002/jcc.70434)
Supplement: SI-3 [file NIHMS2188582-supplement-SI-3.zip › MD-frame-pdbs/sampling-P1-13.pdb]

ATOM      1  N   VAL A   1      10.996 136.880 119.239  1.00  0.00           N  
ATOM      2  CA  VAL A   1      12.150 135.878 119.286  1.00  0.00           C  
ATOM      3  C   VAL A   1      12.111 135.308 120.672  1.00  0.00           C  
ATOM      4  O   VAL A   1      12.001 134.110 120.704  1.00  0.00           O  
ATOM      5  CB  VAL A   1      13.483 136.532 118.933  1.00  0.00           C  
ATOM      6  CG1 VAL A   1      14.665 135.542 119.020  1.00  0.00           C  
ATOM      7  CG2 VAL A   1      13.508 137.230 117.499  1.00  0.00           C  
ATOM      8  HA  VAL A   1      11.889 135.186 118.485  1.00  0.00           H  
ATOM      9  HB  VAL A   1      13.580 137.355 119.641  1.00  0.00           H  
ATOM     10 HG11 VAL A   1      15.581 136.085 118.787  1.00  0.00           H  
ATOM     11 HG12 VAL A   1      14.803 135.299 120.073  1.00  0.00           H  
ATOM     12 HG13 VAL A   1      14.474 134.583 118.540  1.00  0.00           H  
ATOM     13 HG21 VAL A   1      12.794 138.046 117.603  1.00  0.00           H  
ATOM     14 HG22 VAL A   1      14.436 137.795 117.409  1.00  0.00           H  
ATOM     15 HG23 VAL A   1      13.324 136.572 116.648  1.00  0.00           H  
ATOM     16  H1  VAL A   1      11.142 137.452 118.419  1.00  0.00           H  
ATOM     17  H2  VAL A   1      11.031 137.480 120.051  1.00  0.00           H  
ATOM     18  H3  VAL A   1      10.147 136.339 119.155  1.00  0.00           H  
ATOM     19  N   ASP A   2      12.271 136.088 121.766  1.00  0.00           N  
ATOM     20  CA  ASP A   2      12.575 135.659 123.086  1.00  0.00           C  
ATOM     21  C   ASP A   2      14.012 135.075 123.263  1.00  0.00           C  
ATOM     22  O   ASP A   2      14.901 135.613 123.952  1.00  0.00           O  
ATOM     23  CB  ASP A   2      11.387 134.869 123.684  1.00  0.00           C  
ATOM     24  CG  ASP A   2      11.846 134.118 124.920  1.00  0.00           C  
ATOM     25  OD1 ASP A   2      12.462 133.054 124.694  1.00  0.00           O  
ATOM     26  OD2 ASP A   2      11.726 134.664 125.999  1.00  0.00           O1-
ATOM     27  H   ASP A   2      12.454 137.069 121.615  1.00  0.00           H  
ATOM     28  HA  ASP A   2      12.505 136.619 123.596  1.00  0.00           H  
ATOM     29  HB2 ASP A   2      10.545 135.523 123.909  1.00  0.00           H  
ATOM     30  HB3 ASP A   2      10.997 134.220 122.900  1.00  0.00           H  
ATOM     31  N   SER A   3      14.326 133.954 122.665  1.00  0.00           N  
ATOM     32  CA  SER A   3      15.590 133.324 122.558  1.00  0.00           C  
ATOM     33  C   SER A   3      15.704 132.508 121.280  1.00  0.00           C  
ATOM     34  O   SER A   3      14.855 131.582 121.051  1.00  0.00           O  
ATOM     35  CB  SER A   3      15.716 132.363 123.754  1.00  0.00           C  
ATOM     36  OG  SER A   3      14.586 131.574 124.038  1.00  0.00           O  
ATOM     37  H   SER A   3      13.569 133.456 122.220  1.00  0.00           H  
ATOM     38  HA  SER A   3      16.389 134.063 122.611  1.00  0.00           H  
ATOM     39  HB2 SER A   3      16.574 131.731 123.528  1.00  0.00           H  
ATOM     40  HB3 SER A   3      15.892 132.963 124.647  1.00  0.00           H  
ATOM     41  HG  SER A   3      13.854 132.185 124.150  1.00  0.00           H  
ATOM     42  N   VAL A   4      16.715 132.809 120.473  1.00  0.00           N  
ATOM     43  CA  VAL A   4      16.947 132.107 119.218  1.00  0.00           C  
ATOM     44  C   VAL A   4      17.219 130.594 119.441  1.00  0.00           C  
ATOM     45  O   VAL A   4      17.742 130.100 120.478  1.00  0.00           O  
ATOM     46  CB  VAL A   4      18.161 132.638 118.386  1.00  0.00           C  
ATOM     47  CG1 VAL A   4      17.876 134.063 118.085  1.00  0.00           C  
ATOM     48  CG2 VAL A   4      19.606 132.498 119.037  1.00  0.00           C  
ATOM     49  H   VAL A   4      17.344 133.583 120.626  1.00  0.00           H  
ATOM     50  HA  VAL A   4      16.024 132.213 118.646  1.00  0.00           H  
ATOM     51  HB  VAL A   4      18.111 132.185 117.397  1.00  0.00           H  
ATOM     52 HG11 VAL A   4      16.825 134.275 117.889  1.00  0.00           H  
ATOM     53 HG12 VAL A   4      18.282 134.635 118.919  1.00  0.00           H  
ATOM     54 HG13 VAL A   4      18.464 134.322 117.205  1.00  0.00           H  
ATOM     55 HG21 VAL A   4      19.557 132.914 120.043  1.00  0.00           H  
ATOM     56 HG22 VAL A   4      19.821 131.442 119.210  1.00  0.00           H  
ATOM     57 HG23 VAL A   4      20.355 132.957 118.393  1.00  0.00           H  
ATOM     58  N   TYR A   5      16.929 129.716 118.456  1.00  0.00           N  
ATOM     59  CA  TYR A   5      17.051 128.206 118.570  1.00  0.00           C  
ATOM     60  C   TYR A   5      18.409 127.614 118.589  1.00  0.00           C  
ATOM     61  O   TYR A   5      19.352 128.220 118.062  1.00  0.00           O  
ATOM     62  CB  TYR A   5      16.333 127.603 117.359  1.00  0.00           C  
ATOM     63  CG  TYR A   5      16.376 126.050 117.013  1.00  0.00           C  
ATOM     64  CD1 TYR A   5      17.407 125.634 116.173  1.00  0.00           C  
ATOM     65  CD2 TYR A   5      15.417 125.150 117.534  1.00  0.00           C  
ATOM     66  CE1 TYR A   5      17.413 124.244 115.811  1.00  0.00           C  
ATOM     67  CE2 TYR A   5      15.340 123.860 117.079  1.00  0.00           C  
ATOM     68  CZ  TYR A   5      16.394 123.371 116.306  1.00  0.00           C  
ATOM     69  OH  TYR A   5      16.543 122.013 116.145  1.00  0.00           O  
ATOM     70  H   TYR A   5      16.611 130.098 117.576  1.00  0.00           H  
ATOM     71  HA  TYR A   5      16.549 127.877 119.479  1.00  0.00           H  
ATOM     72  HB2 TYR A   5      15.290 127.896 117.480  1.00  0.00           H  
ATOM     73  HB3 TYR A   5      16.691 128.128 116.474  1.00  0.00           H  
ATOM     74  HD1 TYR A   5      18.162 126.283 115.755  1.00  0.00           H  
ATOM     75  HD2 TYR A   5      14.754 125.489 118.318  1.00  0.00           H  
ATOM     76  HE1 TYR A   5      18.123 123.839 115.104  1.00  0.00           H  
ATOM     77  HE2 TYR A   5      14.606 123.154 117.441  1.00  0.00           H  
ATOM     78  HH  TYR A   5      16.738 121.917 115.210  1.00  0.00           H  
ATOM     79  N   ARG A   6      18.593 126.384 119.108  1.00  0.00           N  
ATOM     80  CA  ARG A   6      19.975 125.884 119.225  1.00  0.00           C  
ATOM     81  C   ARG A   6      20.012 124.411 118.977  1.00  0.00           C  
ATOM     82  O   ARG A   6      19.113 123.645 119.443  1.00  0.00           O  
ATOM     83  CB  ARG A   6      20.465 126.196 120.685  1.00  0.00           C  
ATOM     84  CG  ARG A   6      21.185 127.567 120.678  1.00  0.00           C  
ATOM     85  CD  ARG A   6      20.843 128.342 121.981  1.00  0.00           C  
ATOM     86  NE  ARG A   6      19.354 128.643 121.989  1.00  0.00           N  
ATOM     87  CZ  ARG A   6      18.490 128.272 122.910  1.00  0.00           C  
ATOM     88  NH1 ARG A   6      17.206 128.452 122.809  1.00  0.00           N1+
ATOM     89  NH2 ARG A   6      18.857 127.547 123.941  1.00  0.00           N  
ATOM     90  H   ARG A   6      17.821 125.843 119.468  1.00  0.00           H  
ATOM     91  HA  ARG A   6      20.706 126.343 118.560  1.00  0.00           H  
ATOM     92  HB2 ARG A   6      19.553 126.128 121.279  1.00  0.00           H  
ATOM     93  HB3 ARG A   6      21.109 125.372 120.990  1.00  0.00           H  
ATOM     94  HG2 ARG A   6      22.236 127.297 120.781  1.00  0.00           H  
ATOM     95  HG3 ARG A   6      20.928 128.273 119.889  1.00  0.00           H  
ATOM     96  HD2 ARG A   6      21.102 127.774 122.875  1.00  0.00           H  
ATOM     97  HD3 ARG A   6      21.465 129.237 122.017  1.00  0.00           H  
ATOM     98  HE  ARG A   6      19.119 129.248 121.216  1.00  0.00           H  
ATOM     99 HH11 ARG A   6      16.973 129.190 122.159  1.00  0.00           H  
ATOM    100 HH12 ARG A   6      16.574 128.290 123.580  1.00  0.00           H  
ATOM    101 HH21 ARG A   6      19.816 127.344 124.185  1.00  0.00           H  
ATOM    102 HH22 ARG A   6      18.190 127.328 124.667  1.00  0.00           H  
ATOM    103  N   THR A   7      21.076 123.890 118.353  1.00  0.00           N  
ATOM    104  CA  THR A   7      21.343 122.551 117.989  1.00  0.00           C  
ATOM    105  C   THR A   7      22.143 121.779 119.009  1.00  0.00           C  
ATOM    106  O   THR A   7      22.042 120.494 118.856  1.00  0.00           O  
ATOM    107  CB  THR A   7      22.051 122.423 116.641  1.00  0.00           C  
ATOM    108  CG2 THR A   7      21.110 122.753 115.492  1.00  0.00           C  
ATOM    109  OG1 THR A   7      23.171 123.374 116.583  1.00  0.00           O  
ATOM    110  H   THR A   7      21.737 124.640 118.214  1.00  0.00           H  
ATOM    111  HA  THR A   7      20.366 122.113 117.790  1.00  0.00           H  
ATOM    112  HB  THR A   7      22.367 121.397 116.450  1.00  0.00           H  
ATOM    113  HG1 THR A   7      23.681 123.149 115.801  1.00  0.00           H  
ATOM    114 HG21 THR A   7      21.044 123.825 115.311  1.00  0.00           H  
ATOM    115 HG22 THR A   7      21.459 122.168 114.641  1.00  0.00           H  
ATOM    116 HG23 THR A   7      20.106 122.383 115.702  1.00  0.00           H  
ATOM    117  N   ARG A   8      22.716 122.394 120.056  1.00  0.00           N  
ATOM    118  CA  ARG A   8      23.205 121.818 121.263  1.00  0.00           C  
ATOM    119  C   ARG A   8      23.286 122.964 122.319  1.00  0.00           C  
ATOM    120  O   ARG A   8      23.380 124.116 121.907  1.00  0.00           O  
ATOM    121  CB  ARG A   8      24.567 121.143 120.996  1.00  0.00           C  
ATOM    122  CG  ARG A   8      25.733 122.106 120.897  1.00  0.00           C  
ATOM    123  CD  ARG A   8      27.006 121.391 120.433  1.00  0.00           C  
ATOM    124  NE  ARG A   8      28.077 122.330 120.206  1.00  0.00           N  
ATOM    125  CZ  ARG A   8      29.153 122.505 120.979  1.00  0.00           C  
ATOM    126  NH1 ARG A   8      29.753 123.617 121.030  1.00  0.00           N1+
ATOM    127  NH2 ARG A   8      29.661 121.553 121.742  1.00  0.00           N  
ATOM    128  H   ARG A   8      22.956 123.374 120.022  1.00  0.00           H  
ATOM    129  HA  ARG A   8      22.476 121.093 121.623  1.00  0.00           H  
ATOM    130  HB2 ARG A   8      24.783 120.504 121.853  1.00  0.00           H  
ATOM    131  HB3 ARG A   8      24.470 120.616 120.047  1.00  0.00           H  
ATOM    132  HG2 ARG A   8      25.589 122.852 120.115  1.00  0.00           H  
ATOM    133  HG3 ARG A   8      25.835 122.663 121.829  1.00  0.00           H  
ATOM    134  HD2 ARG A   8      27.276 120.618 121.152  1.00  0.00           H  
ATOM    135  HD3 ARG A   8      26.657 120.870 119.541  1.00  0.00           H  
ATOM    136  HE  ARG A   8      27.815 123.138 119.660  1.00  0.00           H  
ATOM    137 HH11 ARG A   8      29.389 124.384 120.482  1.00  0.00           H  
ATOM    138 HH12 ARG A   8      30.547 123.684 121.651  1.00  0.00           H  
ATOM    139 HH21 ARG A   8      29.525 120.594 121.456  1.00  0.00           H  
ATOM    140 HH22 ARG A   8      30.484 121.752 122.292  1.00  0.00           H  
ATOM    141  N   SER A   9      23.138 122.598 123.588  1.00  0.00           N  
ATOM    142  CA  SER A   9      23.269 123.473 124.756  1.00  0.00           C  
ATOM    143  C   SER A   9      24.673 123.963 125.040  1.00  0.00           C  
ATOM    144  O   SER A   9      25.691 123.335 124.746  1.00  0.00           O  
ATOM    145  CB  SER A   9      22.814 122.738 126.019  1.00  0.00           C  
ATOM    146  OG  SER A   9      21.531 122.313 125.846  1.00  0.00           O  
ATOM    147  H   SER A   9      22.851 121.646 123.768  1.00  0.00           H  
ATOM    148  HA  SER A   9      22.715 124.403 124.631  1.00  0.00           H  
ATOM    149  HB2 SER A   9      23.444 121.871 126.211  1.00  0.00           H  
ATOM    150  HB3 SER A   9      22.613 123.331 126.911  1.00  0.00           H  
ATOM    151  HG  SER A   9      21.467 121.535 125.289  1.00  0.00           H  
ATOM    152  N   LEU A  10      24.797 124.993 125.896  1.00  0.00           N  
ATOM    153  CA  LEU A  10      26.019 125.364 126.633  1.00  0.00           C  
ATOM    154  C   LEU A  10      26.340 124.350 127.674  1.00  0.00           C  
ATOM    155  O   LEU A  10      25.489 123.633 128.173  1.00  0.00           O  
ATOM    156  CB  LEU A  10      25.581 126.613 127.366  1.00  0.00           C  
ATOM    157  CG  LEU A  10      25.101 127.848 126.634  1.00  0.00           C  
ATOM    158  CD1 LEU A  10      24.874 129.048 127.569  1.00  0.00           C  
ATOM    159  CD2 LEU A  10      26.047 128.264 125.521  1.00  0.00           C  
ATOM    160  H   LEU A  10      23.869 125.268 126.183  1.00  0.00           H  
ATOM    161  HA  LEU A  10      26.833 125.473 125.916  1.00  0.00           H  
ATOM    162  HB2 LEU A  10      24.790 126.282 128.039  1.00  0.00           H  
ATOM    163  HB3 LEU A  10      26.406 126.971 127.984  1.00  0.00           H  
ATOM    164  HG  LEU A  10      24.139 127.636 126.166  1.00  0.00           H  
ATOM    165 HD11 LEU A  10      24.197 128.748 128.369  1.00  0.00           H  
ATOM    166 HD12 LEU A  10      25.831 129.512 127.807  1.00  0.00           H  
ATOM    167 HD13 LEU A  10      24.375 129.835 127.004  1.00  0.00           H  
ATOM    168 HD21 LEU A  10      25.612 129.108 124.984  1.00  0.00           H  
ATOM    169 HD22 LEU A  10      27.040 128.605 125.814  1.00  0.00           H  
ATOM    170 HD23 LEU A  10      26.137 127.492 124.757  1.00  0.00           H  
ATOM    171  N   GLY A  11      27.682 124.230 127.932  1.00  0.00           N  
ATOM    172  CA  GLY A  11      28.353 123.429 128.969  1.00  0.00           C  
ATOM    173  C   GLY A  11      28.287 121.879 128.702  1.00  0.00           C  
ATOM    174  O   GLY A  11      28.427 121.089 129.670  1.00  0.00           O  
ATOM    175  H   GLY A  11      28.230 124.857 127.362  1.00  0.00           H  
ATOM    176  HA2 GLY A  11      29.409 123.690 129.045  1.00  0.00           H  
ATOM    177  HA3 GLY A  11      27.913 123.627 129.946  1.00  0.00           H  
ATOM    178  N   VAL A  12      28.058 121.527 127.360  1.00  0.00           N  
ATOM    179  CA  VAL A  12      28.088 120.087 126.881  1.00  0.00           C  
ATOM    180  C   VAL A  12      29.536 119.540 126.688  1.00  0.00           C  
ATOM    181  O   VAL A  12      30.495 120.269 126.451  1.00  0.00           O  
ATOM    182  CB  VAL A  12      27.254 119.941 125.563  1.00  0.00           C  
ATOM    183  CG1 VAL A  12      25.798 120.175 125.949  1.00  0.00           C  
ATOM    184  CG2 VAL A  12      27.673 120.725 124.307  1.00  0.00           C  
ATOM    185  H   VAL A  12      27.895 122.271 126.697  1.00  0.00           H  
ATOM    186  HA  VAL A  12      27.623 119.530 127.694  1.00  0.00           H  
ATOM    187  HB  VAL A  12      27.255 118.902 125.235  1.00  0.00           H  
ATOM    188 HG11 VAL A  12      25.639 121.107 126.492  1.00  0.00           H  
ATOM    189 HG12 VAL A  12      25.139 120.189 125.081  1.00  0.00           H  
ATOM    190 HG13 VAL A  12      25.539 119.337 126.597  1.00  0.00           H  
ATOM    191 HG21 VAL A  12      27.632 121.767 124.626  1.00  0.00           H  
ATOM    192 HG22 VAL A  12      28.673 120.394 124.029  1.00  0.00           H  
ATOM    193 HG23 VAL A  12      27.054 120.541 123.429  1.00  0.00           H  
ATOM    194  N   ALA A  13      29.741 118.231 126.683  1.00  0.00           N  
ATOM    195  CA  ALA A  13      31.057 117.578 126.285  1.00  0.00           C  
ATOM    196  C   ALA A  13      31.538 117.937 124.869  1.00  0.00           C  
ATOM    197  O   ALA A  13      30.771 117.808 123.917  1.00  0.00           O  
ATOM    198  CB  ALA A  13      30.949 116.015 126.353  1.00  0.00           C  
ATOM    199  H   ALA A  13      28.940 117.624 126.768  1.00  0.00           H  
ATOM    200  HA  ALA A  13      31.866 117.950 126.915  1.00  0.00           H  
ATOM    201  HB1 ALA A  13      31.910 115.529 126.188  1.00  0.00           H  
ATOM    202  HB2 ALA A  13      30.609 115.808 127.368  1.00  0.00           H  
ATOM    203  HB3 ALA A  13      30.280 115.575 125.612  1.00  0.00           H  
ATOM    204  N   ALA A  14      32.671 118.578 124.755  1.00  0.00           N  
ATOM    205  CA  ALA A  14      33.137 119.146 123.582  1.00  0.00           C  
ATOM    206  C   ALA A  14      33.571 118.147 122.507  1.00  0.00           C  
ATOM    207  O   ALA A  14      33.503 118.452 121.294  1.00  0.00           O  
ATOM    208  CB  ALA A  14      34.266 120.183 123.890  1.00  0.00           C  
ATOM    209  H   ALA A  14      33.211 118.571 125.609  1.00  0.00           H  
ATOM    210  HA  ALA A  14      32.325 119.672 123.082  1.00  0.00           H  
ATOM    211  HB1 ALA A  14      34.860 119.662 124.641  1.00  0.00           H  
ATOM    212  HB2 ALA A  14      34.736 120.446 122.943  1.00  0.00           H  
ATOM    213  HB3 ALA A  14      33.858 121.126 124.255  1.00  0.00           H  
ATOM    214  N   GLU A  15      34.126 116.948 122.950  1.00  0.00           N  
ATOM    215  CA  GLU A  15      34.681 115.851 122.102  1.00  0.00           C  
ATOM    216  C   GLU A  15      35.547 116.251 120.899  1.00  0.00           C  
ATOM    217  O   GLU A  15      35.313 116.027 119.695  1.00  0.00           O  
ATOM    218  CB  GLU A  15      33.604 114.877 121.637  1.00  0.00           C  
ATOM    219  CG  GLU A  15      32.712 114.352 122.797  1.00  0.00           C  
ATOM    220  CD  GLU A  15      31.447 113.633 122.377  1.00  0.00           C  
ATOM    221  OE1 GLU A  15      31.338 112.422 122.513  1.00  0.00           O  
ATOM    222  OE2 GLU A  15      30.527 114.348 121.940  1.00  0.00           O1-
ATOM    223  H   GLU A  15      34.102 116.810 123.951  1.00  0.00           H  
ATOM    224  HA  GLU A  15      35.328 115.285 122.773  1.00  0.00           H  
ATOM    225  HB2 GLU A  15      32.900 115.394 120.984  1.00  0.00           H  
ATOM    226  HB3 GLU A  15      34.154 114.168 121.019  1.00  0.00           H  
ATOM    227  HG2 GLU A  15      33.342 113.682 123.382  1.00  0.00           H  
ATOM    228  HG3 GLU A  15      32.483 115.124 123.531  1.00  0.00           H  
ATOM    229  N   GLY A  16      36.653 116.912 121.215  1.00  0.00           N  
ATOM    230  CA  GLY A  16      37.721 117.347 120.245  1.00  0.00           C  
ATOM    231  C   GLY A  16      38.538 116.082 119.831  1.00  0.00           C  
ATOM    232  O   GLY A  16      39.064 115.406 120.722  1.00  0.00           O  
ATOM    233  H   GLY A  16      36.752 117.020 122.214  1.00  0.00           H  
ATOM    234  HA2 GLY A  16      37.310 117.802 119.343  1.00  0.00           H  
ATOM    235  HA3 GLY A  16      38.312 118.123 120.732  1.00  0.00           H  
ATOM    236  N   ILE A  17      38.713 115.944 118.486  1.00  0.00           N  
ATOM    237  CA  ILE A  17      39.377 114.841 117.841  1.00  0.00           C  
ATOM    238  C   ILE A  17      38.829 113.484 118.306  1.00  0.00           C  
ATOM    239  O   ILE A  17      39.442 112.774 119.068  1.00  0.00           O  
ATOM    240  CB  ILE A  17      40.927 114.973 117.905  1.00  0.00           C  
ATOM    241  CG1 ILE A  17      41.443 116.463 117.759  1.00  0.00           C  
ATOM    242  CG2 ILE A  17      41.633 113.970 116.956  1.00  0.00           C  
ATOM    243  CD1 ILE A  17      41.361 117.011 116.360  1.00  0.00           C  
ATOM    244  H   ILE A  17      38.076 116.460 117.897  1.00  0.00           H  
ATOM    245  HA  ILE A  17      39.227 114.833 116.761  1.00  0.00           H  
ATOM    246  HB  ILE A  17      41.221 114.597 118.885  1.00  0.00           H  
ATOM    247 HG12 ILE A  17      41.060 117.160 118.504  1.00  0.00           H  
ATOM    248 HG13 ILE A  17      42.509 116.493 117.983  1.00  0.00           H  
ATOM    249 HG21 ILE A  17      41.278 114.228 115.958  1.00  0.00           H  
ATOM    250 HG22 ILE A  17      42.716 114.077 117.006  1.00  0.00           H  
ATOM    251 HG23 ILE A  17      41.380 112.953 117.255  1.00  0.00           H  
ATOM    252 HD11 ILE A  17      42.027 116.499 115.665  1.00  0.00           H  
ATOM    253 HD12 ILE A  17      40.339 116.826 116.030  1.00  0.00           H  
ATOM    254 HD13 ILE A  17      41.705 118.042 116.276  1.00  0.00           H  
ATOM    255  N   PRO A  18      37.642 113.070 117.808  1.00  0.00           N  
ATOM    256  CA  PRO A  18      36.851 112.006 118.524  1.00  0.00           C  
ATOM    257  C   PRO A  18      37.246 110.569 118.205  1.00  0.00           C  
ATOM    258  O   PRO A  18      36.631 109.735 118.864  1.00  0.00           O  
ATOM    259  CB  PRO A  18      35.371 112.250 118.158  1.00  0.00           C  
ATOM    260  CG  PRO A  18      35.568 112.669 116.694  1.00  0.00           C  
ATOM    261  CD  PRO A  18      36.810 113.627 116.766  1.00  0.00           C  
ATOM    262  HA  PRO A  18      36.968 112.184 119.594  1.00  0.00           H  
ATOM    263  HB2 PRO A  18      34.681 111.414 118.276  1.00  0.00           H  
ATOM    264  HB3 PRO A  18      35.059 113.155 118.680  1.00  0.00           H  
ATOM    265  HG2 PRO A  18      35.801 111.963 115.897  1.00  0.00           H  
ATOM    266  HG3 PRO A  18      34.700 113.272 116.428  1.00  0.00           H  
ATOM    267  HD2 PRO A  18      37.313 113.754 115.807  1.00  0.00           H  
ATOM    268  HD3 PRO A  18      36.400 114.613 116.984  1.00  0.00           H  
ATOM    269  N   ASP A  19      38.289 110.398 117.429  1.00  0.00           N  
ATOM    270  CA  ASP A  19      38.851 109.038 117.187  1.00  0.00           C  
ATOM    271  C   ASP A  19      39.455 108.375 118.467  1.00  0.00           C  
ATOM    272  O   ASP A  19      40.062 108.925 119.376  1.00  0.00           O  
ATOM    273  CB  ASP A  19      39.930 109.287 116.176  1.00  0.00           C  
ATOM    274  CG  ASP A  19      40.736 108.084 115.686  1.00  0.00           C  
ATOM    275  OD1 ASP A  19      41.665 108.405 114.859  1.00  0.00           O  
ATOM    276  OD2 ASP A  19      40.451 106.912 115.978  1.00  0.00           O1-
ATOM    277  H   ASP A  19      38.653 111.227 116.982  1.00  0.00           H  
ATOM    278  HA  ASP A  19      38.072 108.335 116.889  1.00  0.00           H  
ATOM    279  HB2 ASP A  19      39.473 109.753 115.303  1.00  0.00           H  
ATOM    280  HB3 ASP A  19      40.625 110.014 116.597  1.00  0.00           H  
ATOM    281  N   GLN A  20      39.216 107.076 118.559  1.00  0.00           N  
ATOM    282  CA  GLN A  20      39.858 106.244 119.689  1.00  0.00           C  
ATOM    283  C   GLN A  20      41.161 105.576 119.331  1.00  0.00           C  
ATOM    284  O   GLN A  20      42.048 105.619 120.169  1.00  0.00           O  
ATOM    285  CB  GLN A  20      38.794 105.104 119.913  1.00  0.00           C  
ATOM    286  CG  GLN A  20      37.437 105.511 120.588  1.00  0.00           C  
ATOM    287  CD  GLN A  20      36.643 104.258 120.960  1.00  0.00           C  
ATOM    288  NE2 GLN A  20      35.345 104.232 120.812  1.00  0.00           N  
ATOM    289  OE1 GLN A  20      37.196 103.303 121.437  1.00  0.00           O  
ATOM    290  H   GLN A  20      38.640 106.533 117.932  1.00  0.00           H  
ATOM    291  HA  GLN A  20      40.010 106.820 120.601  1.00  0.00           H  
ATOM    292  HB2 GLN A  20      38.773 104.447 119.043  1.00  0.00           H  
ATOM    293  HB3 GLN A  20      39.246 104.436 120.647  1.00  0.00           H  
ATOM    294  HG2 GLN A  20      37.754 106.019 121.498  1.00  0.00           H  
ATOM    295  HG3 GLN A  20      36.872 106.189 119.947  1.00  0.00           H  
ATOM    296 HE21 GLN A  20      34.875 103.600 121.444  1.00  0.00           H  
ATOM    297 HE22 GLN A  20      34.915 105.143 120.741  1.00  0.00           H  
ATOM    298  N   TYR A  21      41.397 105.347 118.022  1.00  0.00           N  
ATOM    299  CA  TYR A  21      42.700 104.669 117.629  1.00  0.00           C  
ATOM    300  C   TYR A  21      43.924 105.654 117.299  1.00  0.00           C  
ATOM    301  O   TYR A  21      44.912 105.336 116.670  1.00  0.00           O  
ATOM    302  CB  TYR A  21      42.301 103.880 116.387  1.00  0.00           C  
ATOM    303  CG  TYR A  21      41.215 102.824 116.499  1.00  0.00           C  
ATOM    304  CD1 TYR A  21      39.848 103.165 116.470  1.00  0.00           C  
ATOM    305  CD2 TYR A  21      41.622 101.490 116.605  1.00  0.00           C  
ATOM    306  CE1 TYR A  21      38.841 102.092 116.609  1.00  0.00           C  
ATOM    307  CE2 TYR A  21      40.637 100.449 116.775  1.00  0.00           C  
ATOM    308  CZ  TYR A  21      39.248 100.786 116.775  1.00  0.00           C  
ATOM    309  OH  TYR A  21      38.341  99.765 116.904  1.00  0.00           O  
ATOM    310  H   TYR A  21      40.684 105.704 117.403  1.00  0.00           H  
ATOM    311  HA  TYR A  21      43.047 103.862 118.275  1.00  0.00           H  
ATOM    312  HB2 TYR A  21      41.994 104.541 115.576  1.00  0.00           H  
ATOM    313  HB3 TYR A  21      43.123 103.289 115.985  1.00  0.00           H  
ATOM    314  HD1 TYR A  21      39.434 104.162 116.518  1.00  0.00           H  
ATOM    315  HD2 TYR A  21      42.652 101.185 116.490  1.00  0.00           H  
ATOM    316  HE1 TYR A  21      37.795 102.358 116.662  1.00  0.00           H  
ATOM    317  HE2 TYR A  21      41.013  99.438 116.840  1.00  0.00           H  
ATOM    318  HH  TYR A  21      37.473 100.163 116.808  1.00  0.00           H  
ATOM    319  N   ALA A  22      43.816 106.922 117.878  1.00  0.00           N  
ATOM    320  CA  ALA A  22      44.330 108.172 117.305  1.00  0.00           C  
ATOM    321  C   ALA A  22      45.816 108.252 117.473  1.00  0.00           C  
ATOM    322  O   ALA A  22      46.487 109.021 116.747  1.00  0.00           O  
ATOM    323  CB  ALA A  22      43.706 109.312 118.101  1.00  0.00           C  
ATOM    324  H   ALA A  22      42.953 107.003 118.396  1.00  0.00           H  
ATOM    325  HA  ALA A  22      43.915 108.221 116.298  1.00  0.00           H  
ATOM    326  HB1 ALA A  22      44.182 110.223 117.739  1.00  0.00           H  
ATOM    327  HB2 ALA A  22      42.617 109.332 118.074  1.00  0.00           H  
ATOM    328  HB3 ALA A  22      43.954 109.227 119.160  1.00  0.00           H  
ATOM    329  N   ASP A  23      46.462 107.602 118.471  1.00  0.00           N  
ATOM    330  CA  ASP A  23      47.878 107.551 118.721  1.00  0.00           C  
ATOM    331  C   ASP A  23      48.611 106.383 118.000  1.00  0.00           C  
ATOM    332  O   ASP A  23      49.796 106.200 118.126  1.00  0.00           O  
ATOM    333  CB  ASP A  23      48.129 107.516 120.255  1.00  0.00           C  
ATOM    334  CG  ASP A  23      47.453 106.349 120.995  1.00  0.00           C  
ATOM    335  OD1 ASP A  23      46.731 105.488 120.408  1.00  0.00           O  
ATOM    336  OD2 ASP A  23      47.619 106.354 122.251  1.00  0.00           O1-
ATOM    337  H   ASP A  23      45.862 107.042 119.060  1.00  0.00           H  
ATOM    338  HA  ASP A  23      48.301 108.494 118.377  1.00  0.00           H  
ATOM    339  HB2 ASP A  23      49.174 107.298 120.474  1.00  0.00           H  
ATOM    340  HB3 ASP A  23      47.895 108.542 120.533  1.00  0.00           H  
ATOM    341  N   GLY A  24      47.848 105.521 117.294  1.00  0.00           N  
ATOM    342  CA  GLY A  24      48.403 104.520 116.370  1.00  0.00           C  
ATOM    343  C   GLY A  24      48.959 103.241 116.983  1.00  0.00           C  
ATOM    344  O   GLY A  24      49.345 102.287 116.260  1.00  0.00           O  
ATOM    345  H   GLY A  24      46.884 105.750 117.103  1.00  0.00           H  
ATOM    346  HA2 GLY A  24      47.614 104.219 115.681  1.00  0.00           H  
ATOM    347  HA3 GLY A  24      49.068 104.942 115.616  1.00  0.00           H  
ATOM    348  N   GLU A  25      48.839 103.050 118.302  1.00  0.00           N  
ATOM    349  CA  GLU A  25      49.409 101.905 119.006  1.00  0.00           C  
ATOM    350  C   GLU A  25      48.611 100.627 118.892  1.00  0.00           C  
ATOM    351  O   GLU A  25      49.180  99.591 118.867  1.00  0.00           O  
ATOM    352  CB  GLU A  25      49.612 102.195 120.491  1.00  0.00           C  
ATOM    353  CG  GLU A  25      50.376 101.151 121.250  1.00  0.00           C  
ATOM    354  CD  GLU A  25      51.818 100.890 120.775  1.00  0.00           C  
ATOM    355  OE1 GLU A  25      52.450 101.652 120.015  1.00  0.00           O  
ATOM    356  OE2 GLU A  25      52.330  99.880 121.235  1.00  0.00           O1-
ATOM    357  H   GLU A  25      48.554 103.852 118.844  1.00  0.00           H  
ATOM    358  HA  GLU A  25      50.366 101.710 118.521  1.00  0.00           H  
ATOM    359  HB2 GLU A  25      50.077 103.181 120.485  1.00  0.00           H  
ATOM    360  HB3 GLU A  25      48.699 102.544 120.973  1.00  0.00           H  
ATOM    361  HG2 GLU A  25      50.473 101.607 122.236  1.00  0.00           H  
ATOM    362  HG3 GLU A  25      49.867 100.201 121.410  1.00  0.00           H  
ATOM    363  N   ALA A  26      47.277 100.671 118.629  1.00  0.00           N  
ATOM    364  CA  ALA A  26      46.478  99.460 118.182  1.00  0.00           C  
ATOM    365  C   ALA A  26      46.832  99.206 116.669  1.00  0.00           C  
ATOM    366  O   ALA A  26      47.019  98.111 116.250  1.00  0.00           O  
ATOM    367  CB  ALA A  26      44.986  99.705 118.368  1.00  0.00           C  
ATOM    368  H   ALA A  26      46.816 101.568 118.583  1.00  0.00           H  
ATOM    369  HA  ALA A  26      46.779  98.608 118.792  1.00  0.00           H  
ATOM    370  HB1 ALA A  26      44.635 100.534 117.754  1.00  0.00           H  
ATOM    371  HB2 ALA A  26      44.399  98.798 118.222  1.00  0.00           H  
ATOM    372  HB3 ALA A  26      44.948 100.051 119.402  1.00  0.00           H  
ATOM    373  N   ALA A  27      46.999 100.250 115.849  1.00  0.00           N  
ATOM    374  CA  ALA A  27      47.147 100.178 114.398  1.00  0.00           C  
ATOM    375  C   ALA A  27      48.527  99.572 113.993  1.00  0.00           C  
ATOM    376  O   ALA A  27      48.653  98.969 112.944  1.00  0.00           O  
ATOM    377  CB  ALA A  27      46.986 101.508 113.763  1.00  0.00           C  
ATOM    378  H   ALA A  27      46.830 101.166 116.237  1.00  0.00           H  
ATOM    379  HA  ALA A  27      46.337  99.489 114.163  1.00  0.00           H  
ATOM    380  HB1 ALA A  27      47.803 102.179 114.033  1.00  0.00           H  
ATOM    381  HB2 ALA A  27      46.864 101.471 112.681  1.00  0.00           H  
ATOM    382  HB3 ALA A  27      46.120 102.029 114.172  1.00  0.00           H  
ATOM    383  N   ARG A  28      49.586  99.793 114.736  1.00  0.00           N  
ATOM    384  CA  ARG A  28      50.871  99.089 114.639  1.00  0.00           C  
ATOM    385  C   ARG A  28      50.909  97.593 114.952  1.00  0.00           C  
ATOM    386  O   ARG A  28      51.547  96.875 114.190  1.00  0.00           O  
ATOM    387  CB  ARG A  28      51.814  99.718 115.659  1.00  0.00           C  
ATOM    388  CG  ARG A  28      53.330  99.368 115.569  1.00  0.00           C  
ATOM    389  CD  ARG A  28      54.245 100.277 116.462  1.00  0.00           C  
ATOM    390  NE  ARG A  28      53.983  99.935 117.860  1.00  0.00           N  
ATOM    391  CZ  ARG A  28      54.515  98.992 118.620  1.00  0.00           C  
ATOM    392  NH1 ARG A  28      55.410  98.166 118.119  1.00  0.00           N1+
ATOM    393  NH2 ARG A  28      54.184  98.769 119.812  1.00  0.00           N  
ATOM    394  H   ARG A  28      49.525 100.421 115.523  1.00  0.00           H  
ATOM    395  HA  ARG A  28      51.315  99.151 113.645  1.00  0.00           H  
ATOM    396  HB2 ARG A  28      51.793 100.802 115.548  1.00  0.00           H  
ATOM    397  HB3 ARG A  28      51.484  99.610 116.691  1.00  0.00           H  
ATOM    398  HG2 ARG A  28      53.412  98.331 115.894  1.00  0.00           H  
ATOM    399  HG3 ARG A  28      53.546  99.501 114.509  1.00  0.00           H  
ATOM    400  HD2 ARG A  28      55.305 100.134 116.250  1.00  0.00           H  
ATOM    401  HD3 ARG A  28      53.888 101.282 116.237  1.00  0.00           H  
ATOM    402  HE  ARG A  28      53.384 100.561 118.378  1.00  0.00           H  
ATOM    403 HH11 ARG A  28      55.725  98.215 117.160  1.00  0.00           H  
ATOM    404 HH12 ARG A  28      55.861  97.415 118.621  1.00  0.00           H  
ATOM    405 HH21 ARG A  28      53.396  99.225 120.249  1.00  0.00           H  
ATOM    406 HH22 ARG A  28      54.757  98.120 120.332  1.00  0.00           H  
ATOM    407  N   VAL A  29      50.116  97.105 115.870  1.00  0.00           N  
ATOM    408  CA  VAL A  29      49.877  95.716 116.281  1.00  0.00           C  
ATOM    409  C   VAL A  29      48.527  94.999 115.846  1.00  0.00           C  
ATOM    410  O   VAL A  29      48.121  93.943 116.229  1.00  0.00           O  
ATOM    411  CB  VAL A  29      49.988  95.407 117.793  1.00  0.00           C  
ATOM    412  CG1 VAL A  29      51.371  95.911 118.324  1.00  0.00           C  
ATOM    413  CG2 VAL A  29      48.789  95.941 118.685  1.00  0.00           C  
ATOM    414  H   VAL A  29      49.815  97.787 116.552  1.00  0.00           H  
ATOM    415  HA  VAL A  29      50.735  95.183 115.872  1.00  0.00           H  
ATOM    416  HB  VAL A  29      50.105  94.325 117.853  1.00  0.00           H  
ATOM    417 HG11 VAL A  29      51.504  95.481 119.317  1.00  0.00           H  
ATOM    418 HG12 VAL A  29      52.215  95.475 117.789  1.00  0.00           H  
ATOM    419 HG13 VAL A  29      51.383  96.998 118.243  1.00  0.00           H  
ATOM    420 HG21 VAL A  29      49.055  96.951 118.996  1.00  0.00           H  
ATOM    421 HG22 VAL A  29      47.814  95.888 118.200  1.00  0.00           H  
ATOM    422 HG23 VAL A  29      48.771  95.223 119.505  1.00  0.00           H  
ATOM    423  N   TRP A  30      47.662  95.762 115.062  1.00  0.00           N  
ATOM    424  CA  TRP A  30      46.264  95.368 114.619  1.00  0.00           C  
ATOM    425  C   TRP A  30      46.215  94.089 113.806  1.00  0.00           C  
ATOM    426  O   TRP A  30      45.344  93.303 114.047  1.00  0.00           O  
ATOM    427  CB  TRP A  30      45.499  96.436 113.882  1.00  0.00           C  
ATOM    428  CG  TRP A  30      44.023  96.210 113.778  1.00  0.00           C  
ATOM    429  CD1 TRP A  30      43.318  95.759 112.747  1.00  0.00           C  
ATOM    430  CD2 TRP A  30      43.089  96.344 114.861  1.00  0.00           C  
ATOM    431  CE2 TRP A  30      41.780  96.059 114.363  1.00  0.00           C  
ATOM    432  CE3 TRP A  30      43.211  96.630 116.217  1.00  0.00           C  
ATOM    433  NE1 TRP A  30      41.970  95.777 113.031  1.00  0.00           N  
ATOM    434  CZ2 TRP A  30      40.682  96.122 115.214  1.00  0.00           C  
ATOM    435  CZ3 TRP A  30      42.163  96.703 117.068  1.00  0.00           C  
ATOM    436  CH2 TRP A  30      40.833  96.448 116.571  1.00  0.00           C  
ATOM    437  H   TRP A  30      47.877  96.745 114.980  1.00  0.00           H  
ATOM    438  HA  TRP A  30      45.768  95.152 115.565  1.00  0.00           H  
ATOM    439  HB2 TRP A  30      45.623  97.363 114.444  1.00  0.00           H  
ATOM    440  HB3 TRP A  30      45.878  96.684 112.891  1.00  0.00           H  
ATOM    441  HD1 TRP A  30      43.707  95.499 111.773  1.00  0.00           H  
ATOM    442  HE1 TRP A  30      41.308  95.493 112.322  1.00  0.00           H  
ATOM    443  HE3 TRP A  30      44.152  97.015 116.582  1.00  0.00           H  
ATOM    444  HZ2 TRP A  30      39.679  95.997 114.834  1.00  0.00           H  
ATOM    445  HZ3 TRP A  30      42.257  97.007 118.100  1.00  0.00           H  
ATOM    446  HH2 TRP A  30      40.007  96.441 117.266  1.00  0.00           H  
ATOM    447  N   GLN A  31      47.277  93.925 112.984  1.00  0.00           N  
ATOM    448  CA  GLN A  31      47.534  92.707 112.193  1.00  0.00           C  
ATOM    449  C   GLN A  31      47.850  91.458 113.002  1.00  0.00           C  
ATOM    450  O   GLN A  31      47.540  90.403 112.536  1.00  0.00           O  
ATOM    451  CB  GLN A  31      48.878  92.844 111.255  1.00  0.00           C  
ATOM    452  CG  GLN A  31      49.693  94.051 111.661  1.00  0.00           C  
ATOM    453  CD  GLN A  31      49.227  95.417 111.235  1.00  0.00           C  
ATOM    454  NE2 GLN A  31      49.611  96.546 111.833  1.00  0.00           N  
ATOM    455  OE1 GLN A  31      48.384  95.526 110.354  1.00  0.00           O  
ATOM    456  H   GLN A  31      47.985  94.645 113.014  1.00  0.00           H  
ATOM    457  HA  GLN A  31      46.687  92.490 111.543  1.00  0.00           H  
ATOM    458  HB2 GLN A  31      49.531  91.986 111.421  1.00  0.00           H  
ATOM    459  HB3 GLN A  31      48.548  92.932 110.220  1.00  0.00           H  
ATOM    460  HG2 GLN A  31      49.844  93.994 112.739  1.00  0.00           H  
ATOM    461  HG3 GLN A  31      50.689  93.950 111.230  1.00  0.00           H  
ATOM    462 HE21 GLN A  31      49.091  97.395 111.664  1.00  0.00           H  
ATOM    463 HE22 GLN A  31      50.317  96.406 112.541  1.00  0.00           H  
ATOM    464  N   LEU A  32      48.361  91.660 114.192  1.00  0.00           N  
ATOM    465  CA  LEU A  32      48.637  90.631 115.124  1.00  0.00           C  
ATOM    466  C   LEU A  32      47.408  90.416 115.991  1.00  0.00           C  
ATOM    467  O   LEU A  32      47.205  89.296 116.327  1.00  0.00           O  
ATOM    468  CB  LEU A  32      49.757  90.926 116.085  1.00  0.00           C  
ATOM    469  CG  LEU A  32      51.172  91.054 115.525  1.00  0.00           C  
ATOM    470  CD1 LEU A  32      51.465  90.339 114.135  1.00  0.00           C  
ATOM    471  CD2 LEU A  32      51.559  92.477 115.471  1.00  0.00           C  
ATOM    472  H   LEU A  32      48.486  92.622 114.472  1.00  0.00           H  
ATOM    473  HA  LEU A  32      48.842  89.739 114.532  1.00  0.00           H  
ATOM    474  HB2 LEU A  32      49.487  91.856 116.584  1.00  0.00           H  
ATOM    475  HB3 LEU A  32      49.710  90.234 116.925  1.00  0.00           H  
ATOM    476  HG  LEU A  32      51.862  90.471 116.135  1.00  0.00           H  
ATOM    477 HD11 LEU A  32      51.007  90.956 113.361  1.00  0.00           H  
ATOM    478 HD12 LEU A  32      52.533  90.335 113.916  1.00  0.00           H  
ATOM    479 HD13 LEU A  32      51.042  89.337 114.069  1.00  0.00           H  
ATOM    480 HD21 LEU A  32      50.925  93.090 114.832  1.00  0.00           H  
ATOM    481 HD22 LEU A  32      51.619  92.733 116.528  1.00  0.00           H  
ATOM    482 HD23 LEU A  32      52.556  92.507 115.031  1.00  0.00           H  
ATOM    483  N   TYR A  33      46.684  91.486 116.368  1.00  0.00           N  
ATOM    484  CA  TYR A  33      45.423  91.345 116.934  1.00  0.00           C  
ATOM    485  C   TYR A  33      44.471  90.435 116.023  1.00  0.00           C  
ATOM    486  O   TYR A  33      43.802  89.604 116.541  1.00  0.00           O  
ATOM    487  CB  TYR A  33      44.880  92.640 117.420  1.00  0.00           C  
ATOM    488  CG  TYR A  33      43.450  92.652 117.989  1.00  0.00           C  
ATOM    489  CD1 TYR A  33      42.465  93.369 117.400  1.00  0.00           C  
ATOM    490  CD2 TYR A  33      43.198  91.886 119.121  1.00  0.00           C  
ATOM    491  CE1 TYR A  33      41.123  93.277 117.894  1.00  0.00           C  
ATOM    492  CE2 TYR A  33      41.878  91.644 119.496  1.00  0.00           C  
ATOM    493  CZ  TYR A  33      40.837  92.316 118.900  1.00  0.00           C  
ATOM    494  OH  TYR A  33      39.551  92.057 119.230  1.00  0.00           O  
ATOM    495  H   TYR A  33      46.905  92.434 116.097  1.00  0.00           H  
ATOM    496  HA  TYR A  33      45.652  90.715 117.792  1.00  0.00           H  
ATOM    497  HB2 TYR A  33      45.497  93.147 118.162  1.00  0.00           H  
ATOM    498  HB3 TYR A  33      44.866  93.282 116.541  1.00  0.00           H  
ATOM    499  HD1 TYR A  33      42.620  93.725 116.392  1.00  0.00           H  
ATOM    500  HD2 TYR A  33      43.981  91.302 119.583  1.00  0.00           H  
ATOM    501  HE1 TYR A  33      40.314  93.715 117.327  1.00  0.00           H  
ATOM    502  HE2 TYR A  33      41.683  91.008 120.346  1.00  0.00           H  
ATOM    503  HH  TYR A  33      39.231  92.928 119.475  1.00  0.00           H  
ATOM    504  N   ILE A  34      44.285  90.809 114.721  1.00  0.00           N  
ATOM    505  CA  ILE A  34      43.596  89.962 113.711  1.00  0.00           C  
ATOM    506  C   ILE A  34      44.212  88.546 113.784  1.00  0.00           C  
ATOM    507  O   ILE A  34      43.413  87.595 114.015  1.00  0.00           O  
ATOM    508  CB  ILE A  34      43.675  90.601 112.228  1.00  0.00           C  
ATOM    509  CG1 ILE A  34      42.696  91.728 112.102  1.00  0.00           C  
ATOM    510  CG2 ILE A  34      43.472  89.582 111.122  1.00  0.00           C  
ATOM    511  CD1 ILE A  34      42.763  92.518 110.806  1.00  0.00           C  
ATOM    512  H   ILE A  34      44.652  91.700 114.418  1.00  0.00           H  
ATOM    513  HA  ILE A  34      42.551  89.848 113.999  1.00  0.00           H  
ATOM    514  HB  ILE A  34      44.667  91.052 112.184  1.00  0.00           H  
ATOM    515 HG12 ILE A  34      41.684  91.335 112.186  1.00  0.00           H  
ATOM    516 HG13 ILE A  34      42.952  92.515 112.813  1.00  0.00           H  
ATOM    517 HG21 ILE A  34      42.509  89.085 111.003  1.00  0.00           H  
ATOM    518 HG22 ILE A  34      43.734  90.103 110.201  1.00  0.00           H  
ATOM    519 HG23 ILE A  34      44.203  88.774 111.133  1.00  0.00           H  
ATOM    520 HD11 ILE A  34      42.416  91.942 109.948  1.00  0.00           H  
ATOM    521 HD12 ILE A  34      41.969  93.260 110.878  1.00  0.00           H  
ATOM    522 HD13 ILE A  34      43.737  92.946 110.564  1.00  0.00           H  
ATOM    523  N   GLY A  35      45.584  88.479 113.717  1.00  0.00           N  
ATOM    524  CA  GLY A  35      46.422  87.339 113.756  1.00  0.00           C  
ATOM    525  C   GLY A  35      47.068  86.974 112.437  1.00  0.00           C  
ATOM    526  O   GLY A  35      48.240  86.697 112.336  1.00  0.00           O  
ATOM    527  H   GLY A  35      46.059  89.341 113.492  1.00  0.00           H  
ATOM    528  HA2 GLY A  35      47.250  87.500 114.447  1.00  0.00           H  
ATOM    529  HA3 GLY A  35      45.775  86.549 114.138  1.00  0.00           H  
ATOM    530  N   ASP A  36      46.243  86.904 111.384  1.00  0.00           N  
ATOM    531  CA  ASP A  36      46.650  86.778 109.976  1.00  0.00           C  
ATOM    532  C   ASP A  36      45.455  87.067 109.049  1.00  0.00           C  
ATOM    533  O   ASP A  36      44.463  86.416 109.166  1.00  0.00           O  
ATOM    534  CB  ASP A  36      47.105  85.340 109.688  1.00  0.00           C  
ATOM    535  CG  ASP A  36      47.444  85.080 108.229  1.00  0.00           C  
ATOM    536  OD1 ASP A  36      47.643  86.008 107.435  1.00  0.00           O  
ATOM    537  OD2 ASP A  36      47.446  83.875 107.896  1.00  0.00           O1-
ATOM    538  H   ASP A  36      45.247  86.885 111.550  1.00  0.00           H  
ATOM    539  HA  ASP A  36      47.470  87.458 109.745  1.00  0.00           H  
ATOM    540  HB2 ASP A  36      47.982  85.127 110.298  1.00  0.00           H  
ATOM    541  HB3 ASP A  36      46.263  84.725 110.006  1.00  0.00           H  
ATOM    542  N   THR A  37      45.601  88.050 108.259  1.00  0.00           N  
ATOM    543  CA  THR A  37      44.623  88.406 107.205  1.00  0.00           C  
ATOM    544  C   THR A  37      44.021  87.192 106.420  1.00  0.00           C  
ATOM    545  O   THR A  37      42.782  87.023 106.256  1.00  0.00           O  
ATOM    546  CB  THR A  37      45.126  89.500 106.350  1.00  0.00           C  
ATOM    547  CG2 THR A  37      46.385  89.047 105.586  1.00  0.00           C  
ATOM    548  OG1 THR A  37      44.169  89.855 105.382  1.00  0.00           O  
ATOM    549  H   THR A  37      46.560  88.358 108.173  1.00  0.00           H  
ATOM    550  HA  THR A  37      43.752  88.804 107.728  1.00  0.00           H  
ATOM    551  HB  THR A  37      45.125  90.359 107.022  1.00  0.00           H  
ATOM    552  HG1 THR A  37      44.231  90.791 105.178  1.00  0.00           H  
ATOM    553 HG21 THR A  37      46.800  89.935 105.109  1.00  0.00           H  
ATOM    554 HG22 THR A  37      47.152  88.708 106.281  1.00  0.00           H  
ATOM    555 HG23 THR A  37      46.095  88.194 104.972  1.00  0.00           H  
ATOM    556  N   ARG A  38      44.870  86.183 106.132  1.00  0.00           N  
ATOM    557  CA  ARG A  38      44.476  85.012 105.371  1.00  0.00           C  
ATOM    558  C   ARG A  38      43.593  84.077 106.203  1.00  0.00           C  
ATOM    559  O   ARG A  38      42.704  83.409 105.644  1.00  0.00           O  
ATOM    560  CB  ARG A  38      45.659  84.244 104.851  1.00  0.00           C  
ATOM    561  CG  ARG A  38      46.386  84.959 103.655  1.00  0.00           C  
ATOM    562  CD  ARG A  38      47.881  84.645 103.531  1.00  0.00           C  
ATOM    563  NE  ARG A  38      48.630  85.064 104.724  1.00  0.00           N  
ATOM    564  CZ  ARG A  38      49.641  85.870 104.771  1.00  0.00           C  
ATOM    565  NH1 ARG A  38      50.329  86.305 103.762  1.00  0.00           N1+
ATOM    566  NH2 ARG A  38      49.865  86.437 105.947  1.00  0.00           N  
ATOM    567  H   ARG A  38      45.798  86.207 106.529  1.00  0.00           H  
ATOM    568  HA  ARG A  38      43.724  85.332 104.649  1.00  0.00           H  
ATOM    569  HB2 ARG A  38      46.398  84.039 105.626  1.00  0.00           H  
ATOM    570  HB3 ARG A  38      45.236  83.402 104.303  1.00  0.00           H  
ATOM    571  HG2 ARG A  38      45.948  84.629 102.714  1.00  0.00           H  
ATOM    572  HG3 ARG A  38      46.216  86.036 103.668  1.00  0.00           H  
ATOM    573  HD2 ARG A  38      48.070  83.579 103.406  1.00  0.00           H  
ATOM    574  HD3 ARG A  38      48.353  85.059 102.640  1.00  0.00           H  
ATOM    575  HE  ARG A  38      48.077  84.972 105.563  1.00  0.00           H  
ATOM    576 HH11 ARG A  38      50.179  85.950 102.829  1.00  0.00           H  
ATOM    577 HH12 ARG A  38      50.983  87.057 103.932  1.00  0.00           H  
ATOM    578 HH21 ARG A  38      49.254  86.352 106.747  1.00  0.00           H  
ATOM    579 HH22 ARG A  38      50.729  86.897 106.198  1.00  0.00           H  
ATOM    580  N   SER A  39      43.867  84.058 107.508  1.00  0.00           N  
ATOM    581  CA  SER A  39      43.203  83.152 108.435  1.00  0.00           C  
ATOM    582  C   SER A  39      41.817  83.613 108.642  1.00  0.00           C  
ATOM    583  O   SER A  39      40.875  82.825 108.725  1.00  0.00           O  
ATOM    584  CB  SER A  39      43.997  83.130 109.745  1.00  0.00           C  
ATOM    585  OG  SER A  39      43.363  82.117 110.526  1.00  0.00           O  
ATOM    586  H   SER A  39      44.535  84.719 107.877  1.00  0.00           H  
ATOM    587  HA  SER A  39      43.206  82.144 108.019  1.00  0.00           H  
ATOM    588  HB2 SER A  39      45.013  82.747 109.655  1.00  0.00           H  
ATOM    589  HB3 SER A  39      43.994  84.130 110.177  1.00  0.00           H  
ATOM    590  HG  SER A  39      43.653  82.269 111.429  1.00  0.00           H  
ATOM    591  N   ARG A  40      41.667  84.979 108.796  1.00  0.00           N  
ATOM    592  CA  ARG A  40      40.440  85.723 108.775  1.00  0.00           C  
ATOM    593  C   ARG A  40      39.669  85.644 107.441  1.00  0.00           C  
ATOM    594  O   ARG A  40      38.471  85.375 107.531  1.00  0.00           O  
ATOM    595  CB  ARG A  40      40.807  87.196 109.141  1.00  0.00           C  
ATOM    596  CG  ARG A  40      39.559  88.172 109.139  1.00  0.00           C  
ATOM    597  CD  ARG A  40      39.956  89.586 109.623  1.00  0.00           C  
ATOM    598  NE  ARG A  40      38.715  90.522 109.572  1.00  0.00           N  
ATOM    599  CZ  ARG A  40      38.399  91.659 110.171  1.00  0.00           C  
ATOM    600  NH1 ARG A  40      39.066  92.039 111.232  1.00  0.00           N1+
ATOM    601  NH2 ARG A  40      37.468  92.437 109.774  1.00  0.00           N  
ATOM    602  H   ARG A  40      42.439  85.569 109.074  1.00  0.00           H  
ATOM    603  HA  ARG A  40      39.726  85.308 109.486  1.00  0.00           H  
ATOM    604  HB2 ARG A  40      41.138  87.234 110.178  1.00  0.00           H  
ATOM    605  HB3 ARG A  40      41.570  87.646 108.506  1.00  0.00           H  
ATOM    606  HG2 ARG A  40      39.151  88.341 108.143  1.00  0.00           H  
ATOM    607  HG3 ARG A  40      38.764  87.827 109.799  1.00  0.00           H  
ATOM    608  HD2 ARG A  40      40.212  89.504 110.680  1.00  0.00           H  
ATOM    609  HD3 ARG A  40      40.672  90.076 108.962  1.00  0.00           H  
ATOM    610  HE  ARG A  40      37.932  90.310 108.971  1.00  0.00           H  
ATOM    611 HH11 ARG A  40      39.715  91.363 111.610  1.00  0.00           H  
ATOM    612 HH12 ARG A  40      38.750  92.880 111.695  1.00  0.00           H  
ATOM    613 HH21 ARG A  40      36.997  92.291 108.893  1.00  0.00           H  
ATOM    614 HH22 ARG A  40      37.260  93.280 110.289  1.00  0.00           H  
ATOM    615  N   THR A  41      40.305  85.737 106.282  1.00  0.00           N  
ATOM    616  CA  THR A  41      39.622  85.596 104.958  1.00  0.00           C  
ATOM    617  C   THR A  41      39.057  84.228 104.686  1.00  0.00           C  
ATOM    618  O   THR A  41      38.350  83.872 103.725  1.00  0.00           O  
ATOM    619  CB  THR A  41      40.623  86.026 103.888  1.00  0.00           C  
ATOM    620  CG2 THR A  41      39.955  86.240 102.541  1.00  0.00           C  
ATOM    621  OG1 THR A  41      41.200  87.293 104.248  1.00  0.00           O  
ATOM    622  H   THR A  41      41.241  86.096 106.403  1.00  0.00           H  
ATOM    623  HA  THR A  41      38.796  86.307 104.979  1.00  0.00           H  
ATOM    624  HB  THR A  41      41.375  85.253 103.736  1.00  0.00           H  
ATOM    625  HG1 THR A  41      41.604  87.224 105.116  1.00  0.00           H  
ATOM    626 HG21 THR A  41      38.942  86.605 102.713  1.00  0.00           H  
ATOM    627 HG22 THR A  41      40.550  86.939 101.953  1.00  0.00           H  
ATOM    628 HG23 THR A  41      39.947  85.313 101.969  1.00  0.00           H  
ATOM    629  N   ALA A  42      39.484  83.284 105.467  1.00  0.00           N  
ATOM    630  CA  ALA A  42      38.963  81.916 105.486  1.00  0.00           C  
ATOM    631  C   ALA A  42      37.622  81.805 106.270  1.00  0.00           C  
ATOM    632  O   ALA A  42      36.979  80.754 106.299  1.00  0.00           O  
ATOM    633  CB  ALA A  42      40.071  80.931 105.911  1.00  0.00           C  
ATOM    634  H   ALA A  42      40.195  83.554 106.133  1.00  0.00           H  
ATOM    635  HA  ALA A  42      38.568  81.625 104.513  1.00  0.00           H  
ATOM    636  HB1 ALA A  42      40.911  81.028 105.224  1.00  0.00           H  
ATOM    637  HB2 ALA A  42      40.459  81.166 106.902  1.00  0.00           H  
ATOM    638  HB3 ALA A  42      39.729  79.898 105.960  1.00  0.00           H  
ATOM    639  N   GLU A  43      37.201  82.877 106.926  1.00  0.00           N  
ATOM    640  CA  GLU A  43      35.804  83.040 107.350  1.00  0.00           C  
ATOM    641  C   GLU A  43      35.113  84.018 106.406  1.00  0.00           C  
ATOM    642  O   GLU A  43      35.745  84.861 105.759  1.00  0.00           O  
ATOM    643  CB  GLU A  43      35.689  83.463 108.883  1.00  0.00           C  
ATOM    644  CG  GLU A  43      36.559  82.751 109.939  1.00  0.00           C  
ATOM    645  CD  GLU A  43      36.639  81.228 109.943  1.00  0.00           C  
ATOM    646  OE1 GLU A  43      37.718  80.640 110.022  1.00  0.00           O  
ATOM    647  OE2 GLU A  43      35.573  80.606 109.892  1.00  0.00           O1-
ATOM    648  H   GLU A  43      37.740  83.731 106.929  1.00  0.00           H  
ATOM    649  HA  GLU A  43      35.195  82.136 107.367  1.00  0.00           H  
ATOM    650  HB2 GLU A  43      36.006  84.497 109.020  1.00  0.00           H  
ATOM    651  HB3 GLU A  43      34.645  83.298 109.153  1.00  0.00           H  
ATOM    652  HG2 GLU A  43      37.560  83.148 109.766  1.00  0.00           H  
ATOM    653  HG3 GLU A  43      36.280  83.009 110.960  1.00  0.00           H  
ATOM    654  N   TYR A  44      33.776  83.953 106.450  1.00  0.00           N  
ATOM    655  CA  TYR A  44      32.787  84.836 105.915  1.00  0.00           C  
ATOM    656  C   TYR A  44      32.874  85.248 104.448  1.00  0.00           C  
ATOM    657  O   TYR A  44      31.834  85.531 103.901  1.00  0.00           O  
ATOM    658  CB  TYR A  44      32.606  86.033 106.950  1.00  0.00           C  
ATOM    659  CG  TYR A  44      33.634  87.120 107.146  1.00  0.00           C  
ATOM    660  CD1 TYR A  44      33.865  88.264 106.359  1.00  0.00           C  
ATOM    661  CD2 TYR A  44      34.549  86.961 108.250  1.00  0.00           C  
ATOM    662  CE1 TYR A  44      34.950  89.067 106.456  1.00  0.00           C  
ATOM    663  CE2 TYR A  44      35.646  87.830 108.436  1.00  0.00           C  
ATOM    664  CZ  TYR A  44      35.783  88.880 107.594  1.00  0.00           C  
ATOM    665  OH  TYR A  44      36.844  89.710 107.594  1.00  0.00           O  
ATOM    666  H   TYR A  44      33.453  83.223 107.069  1.00  0.00           H  
ATOM    667  HA  TYR A  44      31.857  84.279 106.032  1.00  0.00           H  
ATOM    668  HB2 TYR A  44      31.756  86.644 106.645  1.00  0.00           H  
ATOM    669  HB3 TYR A  44      32.369  85.705 107.963  1.00  0.00           H  
ATOM    670  HD1 TYR A  44      33.141  88.394 105.568  1.00  0.00           H  
ATOM    671  HD2 TYR A  44      34.343  86.165 108.952  1.00  0.00           H  
ATOM    672  HE1 TYR A  44      35.157  89.881 105.778  1.00  0.00           H  
ATOM    673  HE2 TYR A  44      36.386  87.750 109.219  1.00  0.00           H  
ATOM    674  HH  TYR A  44      36.575  90.559 107.234  1.00  0.00           H  
ATOM    675  N   LYS A  45      33.991  85.160 103.729  1.00  0.00           N  
ATOM    676  CA  LYS A  45      33.982  85.528 102.332  1.00  0.00           C  
ATOM    677  C   LYS A  45      32.953  84.782 101.503  1.00  0.00           C  
ATOM    678  O   LYS A  45      32.286  85.406 100.725  1.00  0.00           O  
ATOM    679  CB  LYS A  45      35.392  85.233 101.873  1.00  0.00           C  
ATOM    680  CG  LYS A  45      35.841  85.864 100.570  1.00  0.00           C  
ATOM    681  CD  LYS A  45      37.212  85.428  99.943  1.00  0.00           C  
ATOM    682  CE  LYS A  45      37.378  86.241  98.670  1.00  0.00           C  
ATOM    683  NZ  LYS A  45      38.619  85.882  97.966  1.00  0.00           N1+
ATOM    684  H   LYS A  45      34.887  84.947 104.143  1.00  0.00           H  
ATOM    685  HA  LYS A  45      33.922  86.615 102.279  1.00  0.00           H  
ATOM    686  HB2 LYS A  45      36.115  85.564 102.620  1.00  0.00           H  
ATOM    687  HB3 LYS A  45      35.556  84.163 101.744  1.00  0.00           H  
ATOM    688  HG2 LYS A  45      35.122  85.705  99.766  1.00  0.00           H  
ATOM    689  HG3 LYS A  45      35.746  86.938 100.721  1.00  0.00           H  
ATOM    690  HD2 LYS A  45      38.044  85.605 100.625  1.00  0.00           H  
ATOM    691  HD3 LYS A  45      37.212  84.376  99.656  1.00  0.00           H  
ATOM    692  HE2 LYS A  45      36.501  86.130  98.033  1.00  0.00           H  
ATOM    693  HE3 LYS A  45      37.321  87.278  99.001  1.00  0.00           H  
ATOM    694  HZ1 LYS A  45      39.479  86.216  98.377  1.00  0.00           H  
ATOM    695  HZ2 LYS A  45      38.726  84.900  97.756  1.00  0.00           H  
ATOM    696  HZ3 LYS A  45      38.491  86.292  97.053  1.00  0.00           H  
ATOM    697  N   ALA A  46      32.881  83.459 101.648  1.00  0.00           N  
ATOM    698  CA  ALA A  46      31.993  82.643 100.822  1.00  0.00           C  
ATOM    699  C   ALA A  46      30.491  83.008 101.108  1.00  0.00           C  
ATOM    700  O   ALA A  46      29.656  82.908 100.184  1.00  0.00           O  
ATOM    701  CB  ALA A  46      32.122  81.148 101.191  1.00  0.00           C  
ATOM    702  H   ALA A  46      33.410  82.928 102.324  1.00  0.00           H  
ATOM    703  HA  ALA A  46      32.231  82.866  99.782  1.00  0.00           H  
ATOM    704  HB1 ALA A  46      31.358  80.916 101.933  1.00  0.00           H  
ATOM    705  HB2 ALA A  46      31.881  80.570 100.299  1.00  0.00           H  
ATOM    706  HB3 ALA A  46      33.133  80.878 101.497  1.00  0.00           H  
ATOM    707  N   TRP A  47      30.158  83.550 102.241  1.00  0.00           N  
ATOM    708  CA  TRP A  47      28.767  84.041 102.484  1.00  0.00           C  
ATOM    709  C   TRP A  47      28.470  85.453 101.863  1.00  0.00           C  
ATOM    710  O   TRP A  47      27.332  85.684 101.370  1.00  0.00           O  
ATOM    711  CB  TRP A  47      28.414  84.156 104.008  1.00  0.00           C  
ATOM    712  CG  TRP A  47      27.079  84.660 104.273  1.00  0.00           C  
ATOM    713  CD1 TRP A  47      26.001  83.845 104.547  1.00  0.00           C  
ATOM    714  CD2 TRP A  47      26.587  85.997 104.605  1.00  0.00           C  
ATOM    715  CE2 TRP A  47      25.212  85.954 104.797  1.00  0.00           C  
ATOM    716  CE3 TRP A  47      27.224  87.228 104.762  1.00  0.00           C  
ATOM    717  NE1 TRP A  47      24.971  84.617 104.983  1.00  0.00           N  
ATOM    718  CZ2 TRP A  47      24.497  87.132 104.909  1.00  0.00           C  
ATOM    719  CZ3 TRP A  47      26.543  88.435 104.987  1.00  0.00           C  
ATOM    720  CH2 TRP A  47      25.149  88.390 104.992  1.00  0.00           C  
ATOM    721  H   TRP A  47      30.774  83.312 103.006  1.00  0.00           H  
ATOM    722  HA  TRP A  47      28.029  83.370 102.046  1.00  0.00           H  
ATOM    723  HB2 TRP A  47      28.595  83.291 104.646  1.00  0.00           H  
ATOM    724  HB3 TRP A  47      29.198  84.812 104.386  1.00  0.00           H  
ATOM    725  HD1 TRP A  47      26.040  82.765 104.519  1.00  0.00           H  
ATOM    726  HE1 TRP A  47      24.023  84.315 105.155  1.00  0.00           H  
ATOM    727  HE3 TRP A  47      28.298  87.251 104.642  1.00  0.00           H  
ATOM    728  HZ2 TRP A  47      23.421  87.124 105.006  1.00  0.00           H  
ATOM    729  HZ3 TRP A  47      27.093  89.362 104.921  1.00  0.00           H  
ATOM    730  HH2 TRP A  47      24.576  89.296 105.118  1.00  0.00           H  
ATOM    731  N   LEU A  48      29.464  86.351 101.884  1.00  0.00           N  
ATOM    732  CA  LEU A  48      29.410  87.679 101.360  1.00  0.00           C  
ATOM    733  C   LEU A  48      29.479  87.681  99.841  1.00  0.00           C  
ATOM    734  O   LEU A  48      28.648  88.288  99.186  1.00  0.00           O  
ATOM    735  CB  LEU A  48      30.605  88.465 101.985  1.00  0.00           C  
ATOM    736  CG  LEU A  48      30.466  89.981 101.704  1.00  0.00           C  
ATOM    737  CD1 LEU A  48      29.220  90.697 102.233  1.00  0.00           C  
ATOM    738  CD2 LEU A  48      31.672  90.695 102.283  1.00  0.00           C  
ATOM    739  H   LEU A  48      30.382  86.092 102.214  1.00  0.00           H  
ATOM    740  HA  LEU A  48      28.425  88.103 101.558  1.00  0.00           H  
ATOM    741  HB2 LEU A  48      30.682  88.383 103.070  1.00  0.00           H  
ATOM    742  HB3 LEU A  48      31.566  88.096 101.625  1.00  0.00           H  
ATOM    743  HG  LEU A  48      30.423  90.052 100.618  1.00  0.00           H  
ATOM    744 HD11 LEU A  48      29.113  90.697 103.318  1.00  0.00           H  
ATOM    745 HD12 LEU A  48      29.072  91.710 101.858  1.00  0.00           H  
ATOM    746 HD13 LEU A  48      28.362  90.218 101.761  1.00  0.00           H  
ATOM    747 HD21 LEU A  48      31.718  91.777 102.158  1.00  0.00           H  
ATOM    748 HD22 LEU A  48      31.713  90.536 103.359  1.00  0.00           H  
ATOM    749 HD23 LEU A  48      32.610  90.391 101.816  1.00  0.00           H  
ATOM    750  N   LEU A  49      30.410  86.886  99.204  1.00  0.00           N  
ATOM    751  CA  LEU A  49      30.291  86.748  97.805  1.00  0.00           C  
ATOM    752  C   LEU A  49      28.903  86.164  97.399  1.00  0.00           C  
ATOM    753  O   LEU A  49      28.318  86.526  96.350  1.00  0.00           O  
ATOM    754  CB  LEU A  49      31.418  85.897  97.194  1.00  0.00           C  
ATOM    755  CG  LEU A  49      32.666  86.722  96.643  1.00  0.00           C  
ATOM    756  CD1 LEU A  49      33.410  87.411  97.741  1.00  0.00           C  
ATOM    757  CD2 LEU A  49      33.497  85.785  95.792  1.00  0.00           C  
ATOM    758  H   LEU A  49      31.135  86.343  99.651  1.00  0.00           H  
ATOM    759  HA  LEU A  49      30.419  87.754  97.406  1.00  0.00           H  
ATOM    760  HB2 LEU A  49      31.842  85.231  97.945  1.00  0.00           H  
ATOM    761  HB3 LEU A  49      31.019  85.290  96.381  1.00  0.00           H  
ATOM    762  HG  LEU A  49      32.318  87.438  95.900  1.00  0.00           H  
ATOM    763 HD11 LEU A  49      33.916  86.625  98.302  1.00  0.00           H  
ATOM    764 HD12 LEU A  49      34.082  88.147  97.297  1.00  0.00           H  
ATOM    765 HD13 LEU A  49      32.798  87.992  98.430  1.00  0.00           H  
ATOM    766 HD21 LEU A  49      32.779  85.235  95.184  1.00  0.00           H  
ATOM    767 HD22 LEU A  49      34.119  86.319  95.073  1.00  0.00           H  
ATOM    768 HD23 LEU A  49      34.088  85.150  96.453  1.00  0.00           H  
ATOM    769  N   GLY A  50      28.380  85.240  98.211  1.00  0.00           N  
ATOM    770  CA  GLY A  50      27.072  84.739  98.038  1.00  0.00           C  
ATOM    771  C   GLY A  50      25.973  85.764  98.034  1.00  0.00           C  
ATOM    772  O   GLY A  50      25.284  86.025  97.029  1.00  0.00           O  
ATOM    773  H   GLY A  50      28.899  84.896  99.005  1.00  0.00           H  
ATOM    774  HA2 GLY A  50      27.093  84.359  97.016  1.00  0.00           H  
ATOM    775  HA3 GLY A  50      26.700  83.893  98.616  1.00  0.00           H  
ATOM    776  N   LEU A  51      25.942  86.543  99.093  1.00  0.00           N  
ATOM    777  CA  LEU A  51      25.012  87.671  99.210  1.00  0.00           C  
ATOM    778  C   LEU A  51      25.148  88.699  98.111  1.00  0.00           C  
ATOM    779  O   LEU A  51      24.144  89.320  97.746  1.00  0.00           O  
ATOM    780  CB  LEU A  51      25.216  88.259 100.581  1.00  0.00           C  
ATOM    781  CG  LEU A  51      24.254  89.464 101.000  1.00  0.00           C  
ATOM    782  CD1 LEU A  51      23.022  88.939 101.768  1.00  0.00           C  
ATOM    783  CD2 LEU A  51      24.989  90.548 101.729  1.00  0.00           C  
ATOM    784  H   LEU A  51      26.583  86.279  99.826  1.00  0.00           H  
ATOM    785  HA  LEU A  51      23.979  87.328  99.269  1.00  0.00           H  
ATOM    786  HB2 LEU A  51      24.973  87.518 101.344  1.00  0.00           H  
ATOM    787  HB3 LEU A  51      26.247  88.605 100.636  1.00  0.00           H  
ATOM    788  HG  LEU A  51      23.831  89.897 100.094  1.00  0.00           H  
ATOM    789 HD11 LEU A  51      23.328  88.394 102.661  1.00  0.00           H  
ATOM    790 HD12 LEU A  51      22.326  89.728 102.054  1.00  0.00           H  
ATOM    791 HD13 LEU A  51      22.430  88.240 101.177  1.00  0.00           H  
ATOM    792 HD21 LEU A  51      25.252  90.147 102.708  1.00  0.00           H  
ATOM    793 HD22 LEU A  51      25.864  90.852 101.156  1.00  0.00           H  
ATOM    794 HD23 LEU A  51      24.444  91.469 101.940  1.00  0.00           H  
ATOM    795  N   LEU A  52      26.401  88.887  97.517  1.00  0.00           N  
ATOM    796  CA  LEU A  52      26.698  89.888  96.426  1.00  0.00           C  
ATOM    797  C   LEU A  52      26.337  89.337  95.016  1.00  0.00           C  
ATOM    798  O   LEU A  52      25.610  90.104  94.326  1.00  0.00           O  
ATOM    799  CB  LEU A  52      28.101  90.401  96.478  1.00  0.00           C  
ATOM    800  CG  LEU A  52      28.528  91.279  97.693  1.00  0.00           C  
ATOM    801  CD1 LEU A  52      29.983  91.647  97.728  1.00  0.00           C  
ATOM    802  CD2 LEU A  52      27.680  92.567  97.866  1.00  0.00           C  
ATOM    803  H   LEU A  52      27.122  88.241  97.806  1.00  0.00           H  
ATOM    804  HA  LEU A  52      26.055  90.742  96.643  1.00  0.00           H  
ATOM    805  HB2 LEU A  52      28.747  89.524  96.462  1.00  0.00           H  
ATOM    806  HB3 LEU A  52      28.277  90.977  95.569  1.00  0.00           H  
ATOM    807  HG  LEU A  52      28.334  90.641  98.555  1.00  0.00           H  
ATOM    808 HD11 LEU A  52      30.228  92.244  96.849  1.00  0.00           H  
ATOM    809 HD12 LEU A  52      30.323  92.218  98.591  1.00  0.00           H  
ATOM    810 HD13 LEU A  52      30.600  90.748  97.754  1.00  0.00           H  
ATOM    811 HD21 LEU A  52      26.720  92.260  98.282  1.00  0.00           H  
ATOM    812 HD22 LEU A  52      28.061  93.287  98.592  1.00  0.00           H  
ATOM    813 HD23 LEU A  52      27.514  93.068  96.913  1.00  0.00           H  
ATOM    814  N   ARG A  53      26.505  87.986  94.760  1.00  0.00           N  
ATOM    815  CA  ARG A  53      26.062  87.332  93.574  1.00  0.00           C  
ATOM    816  C   ARG A  53      24.573  87.139  93.462  1.00  0.00           C  
ATOM    817  O   ARG A  53      23.960  87.473  92.455  1.00  0.00           O  
ATOM    818  CB  ARG A  53      26.877  86.052  93.309  1.00  0.00           C  
ATOM    819  CG  ARG A  53      28.214  86.480  92.727  1.00  0.00           C  
ATOM    820  CD  ARG A  53      29.195  85.325  92.616  1.00  0.00           C  
ATOM    821  NE  ARG A  53      30.408  85.785  91.938  1.00  0.00           N  
ATOM    822  CZ  ARG A  53      31.498  85.035  91.797  1.00  0.00           C  
ATOM    823  NH1 ARG A  53      31.642  83.800  92.258  1.00  0.00           N1+
ATOM    824  NH2 ARG A  53      32.592  85.537  91.398  1.00  0.00           N  
ATOM    825  H   ARG A  53      26.992  87.459  95.470  1.00  0.00           H  
ATOM    826  HA  ARG A  53      26.344  87.927  92.705  1.00  0.00           H  
ATOM    827  HB2 ARG A  53      26.987  85.387  94.167  1.00  0.00           H  
ATOM    828  HB3 ARG A  53      26.369  85.422  92.579  1.00  0.00           H  
ATOM    829  HG2 ARG A  53      27.960  86.821  91.724  1.00  0.00           H  
ATOM    830  HG3 ARG A  53      28.579  87.329  93.306  1.00  0.00           H  
ATOM    831  HD2 ARG A  53      29.401  84.987  93.631  1.00  0.00           H  
ATOM    832  HD3 ARG A  53      28.819  84.499  92.011  1.00  0.00           H  
ATOM    833  HE  ARG A  53      30.291  86.686  91.496  1.00  0.00           H  
ATOM    834 HH11 ARG A  53      30.762  83.351  92.473  1.00  0.00           H  
ATOM    835 HH12 ARG A  53      32.464  83.245  92.072  1.00  0.00           H  
ATOM    836 HH21 ARG A  53      32.635  86.529  91.218  1.00  0.00           H  
ATOM    837 HH22 ARG A  53      33.432  85.056  91.685  1.00  0.00           H  
ATOM    838  N   GLN A  54      23.954  86.830  94.623  1.00  0.00           N  
ATOM    839  CA  GLN A  54      22.458  86.662  94.783  1.00  0.00           C  
ATOM    840  C   GLN A  54      21.810  87.974  94.340  1.00  0.00           C  
ATOM    841  O   GLN A  54      20.737  87.972  93.800  1.00  0.00           O  
ATOM    842  CB  GLN A  54      22.138  86.328  96.284  1.00  0.00           C  
ATOM    843  CG  GLN A  54      20.652  86.198  96.541  1.00  0.00           C  
ATOM    844  CD  GLN A  54      20.365  86.191  98.086  1.00  0.00           C  
ATOM    845  NE2 GLN A  54      19.144  86.133  98.485  1.00  0.00           N  
ATOM    846  OE1 GLN A  54      21.301  86.242  98.916  1.00  0.00           O  
ATOM    847  H   GLN A  54      24.547  86.590  95.405  1.00  0.00           H  
ATOM    848  HA  GLN A  54      22.175  85.841  94.124  1.00  0.00           H  
ATOM    849  HB2 GLN A  54      22.635  85.434  96.661  1.00  0.00           H  
ATOM    850  HB3 GLN A  54      22.451  87.183  96.885  1.00  0.00           H  
ATOM    851  HG2 GLN A  54      20.126  87.068  96.149  1.00  0.00           H  
ATOM    852  HG3 GLN A  54      20.254  85.361  95.967  1.00  0.00           H  
ATOM    853 HE21 GLN A  54      19.000  86.002  99.476  1.00  0.00           H  
ATOM    854 HE22 GLN A  54      18.366  86.026  97.850  1.00  0.00           H  
ATOM    855  N   HIP A  55      22.417  89.100  94.583  1.00  0.00           N  
ATOM    856  CA  HIP A  55      21.892  90.444  94.330  1.00  0.00           C  
ATOM    857  C   HIP A  55      22.526  91.219  93.215  1.00  0.00           C  
ATOM    858  O   HIP A  55      22.105  92.350  93.066  1.00  0.00           O  
ATOM    859  CB  HIP A  55      21.919  91.144  95.714  1.00  0.00           C  
ATOM    860  CG  HIP A  55      20.982  90.514  96.733  1.00  0.00           C  
ATOM    861  CD2 HIP A  55      19.603  90.208  96.635  1.00  0.00           C  
ATOM    862  ND1 HIP A  55      21.462  90.083  97.953  1.00  0.00           N1+
ATOM    863  CE1 HIP A  55      20.447  89.531  98.604  1.00  0.00           C  
ATOM    864  NE2 HIP A  55      19.308  89.585  97.848  1.00  0.00           N  
ATOM    865  H   HIP A  55      23.391  89.041  94.846  1.00  0.00           H  
ATOM    866  HA  HIP A  55      20.819  90.400  94.136  1.00  0.00           H  
ATOM    867  HB2 HIP A  55      22.934  91.069  96.105  1.00  0.00           H  
ATOM    868  HB3 HIP A  55      21.516  92.153  95.623  1.00  0.00           H  
ATOM    869  HD1 HIP A  55      22.429  89.926  98.196  1.00  0.00           H  
ATOM    870  HD2 HIP A  55      18.871  90.486  95.890  1.00  0.00           H  
ATOM    871  HE1 HIP A  55      20.463  88.851  99.444  1.00  0.00           H  
ATOM    872  HE2 HIP A  55      18.407  89.230  98.130  1.00  0.00           H  
ATOM    873  N   GLY A  56      23.306  90.530  92.349  1.00  0.00           N  
ATOM    874  CA  GLY A  56      23.783  91.085  91.124  1.00  0.00           C  
ATOM    875  C   GLY A  56      24.618  92.264  91.297  1.00  0.00           C  
ATOM    876  O   GLY A  56      24.817  93.019  90.366  1.00  0.00           O  
ATOM    877  H   GLY A  56      23.449  89.533  92.425  1.00  0.00           H  
ATOM    878  HA2 GLY A  56      24.455  90.394  90.616  1.00  0.00           H  
ATOM    879  HA3 GLY A  56      22.952  91.306  90.454  1.00  0.00           H  
ATOM    880  N   CYS A  57      25.129  92.536  92.503  1.00  0.00           N  
ATOM    881  CA  CYS A  57      25.769  93.766  92.960  1.00  0.00           C  
ATOM    882  C   CYS A  57      27.315  93.751  92.693  1.00  0.00           C  
ATOM    883  O   CYS A  57      27.946  92.744  93.045  1.00  0.00           O  
ATOM    884  CB  CYS A  57      25.594  94.002  94.459  1.00  0.00           C  
ATOM    885  SG  CYS A  57      23.998  94.210  95.221  1.00  0.00           S  
ATOM    886  H   CYS A  57      25.050  91.825  93.216  1.00  0.00           H  
ATOM    887  HA  CYS A  57      25.336  94.613  92.428  1.00  0.00           H  
ATOM    888  HB2 CYS A  57      25.985  93.111  94.949  1.00  0.00           H  
ATOM    889  HB3 CYS A  57      26.153  94.877  94.795  1.00  0.00           H  
ATOM    890  HG  CYS A  57      23.350  93.251  94.554  1.00  0.00           H  
ATOM    891  N   HIE A  58      27.872  94.824  92.131  1.00  0.00           N  
ATOM    892  CA  HIE A  58      29.239  95.021  91.647  1.00  0.00           C  
ATOM    893  C   HIE A  58      30.051  96.095  92.314  1.00  0.00           C  
ATOM    894  O   HIE A  58      31.290  95.979  92.393  1.00  0.00           O  
ATOM    895  CB  HIE A  58      29.190  95.312  90.158  1.00  0.00           C  
ATOM    896  CG  HIE A  58      28.454  94.279  89.305  1.00  0.00           C  
ATOM    897  CD2 HIE A  58      27.304  94.460  88.612  1.00  0.00           C  
ATOM    898  ND1 HIE A  58      28.910  93.017  89.108  1.00  0.00           N  
ATOM    899  CE1 HIE A  58      28.060  92.495  88.207  1.00  0.00           C  
ATOM    900  NE2 HIE A  58      27.080  93.318  87.959  1.00  0.00           N  
ATOM    901  H   HIE A  58      27.235  95.575  91.908  1.00  0.00           H  
ATOM    902  HA  HIE A  58      29.790  94.098  91.819  1.00  0.00           H  
ATOM    903  HB2 HIE A  58      28.764  96.302  89.995  1.00  0.00           H  
ATOM    904  HB3 HIE A  58      30.206  95.331  89.761  1.00  0.00           H  
ATOM    905  HD2 HIE A  58      26.713  95.363  88.590  1.00  0.00           H  
ATOM    906  HE1 HIE A  58      27.972  91.460  87.909  1.00  0.00           H  
ATOM    907  HE2 HIE A  58      26.226  93.077  87.476  1.00  0.00           H  
ATOM    908  N   ARG A  59      29.277  97.165  92.641  1.00  0.00           N  
ATOM    909  CA  ARG A  59      29.735  98.418  93.329  1.00  0.00           C  
ATOM    910  C   ARG A  59      29.486  98.304  94.804  1.00  0.00           C  
ATOM    911  O   ARG A  59      28.395  97.968  95.234  1.00  0.00           O  
ATOM    912  CB  ARG A  59      29.069  99.713  92.680  1.00  0.00           C  
ATOM    913  CG  ARG A  59      29.488  99.938  91.227  1.00  0.00           C  
ATOM    914  CD  ARG A  59      28.912 101.196  90.659  1.00  0.00           C  
ATOM    915  NE  ARG A  59      29.347 102.375  91.418  1.00  0.00           N  
ATOM    916  CZ  ARG A  59      28.588 103.342  91.827  1.00  0.00           C  
ATOM    917  NH1 ARG A  59      27.347 103.487  91.485  1.00  0.00           N1+
ATOM    918  NH2 ARG A  59      29.001 104.259  92.601  1.00  0.00           N  
ATOM    919  H   ARG A  59      28.295  97.019  92.449  1.00  0.00           H  
ATOM    920  HA  ARG A  59      30.793  98.525  93.091  1.00  0.00           H  
ATOM    921  HB2 ARG A  59      27.991  99.567  92.611  1.00  0.00           H  
ATOM    922  HB3 ARG A  59      29.443 100.553  93.264  1.00  0.00           H  
ATOM    923  HG2 ARG A  59      30.576  99.965  91.261  1.00  0.00           H  
ATOM    924  HG3 ARG A  59      29.316  99.013  90.678  1.00  0.00           H  
ATOM    925  HD2 ARG A  59      29.010 101.343  89.582  1.00  0.00           H  
ATOM    926  HD3 ARG A  59      27.849 101.081  90.868  1.00  0.00           H  
ATOM    927  HE  ARG A  59      30.328 102.370  91.656  1.00  0.00           H  
ATOM    928 HH11 ARG A  59      27.090 102.951  90.668  1.00  0.00           H  
ATOM    929 HH12 ARG A  59      26.874 104.366  91.639  1.00  0.00           H  
ATOM    930 HH21 ARG A  59      29.980 104.244  92.851  1.00  0.00           H  
ATOM    931 HH22 ARG A  59      28.427 105.037  92.893  1.00  0.00           H  
ATOM    932  N   VAL A  60      30.523  98.598  95.589  1.00  0.00           N  
ATOM    933  CA  VAL A  60      30.546  98.296  97.035  1.00  0.00           C  
ATOM    934  C   VAL A  60      31.202  99.505  97.704  1.00  0.00           C  
ATOM    935  O   VAL A  60      32.200 100.061  97.153  1.00  0.00           O  
ATOM    936  CB  VAL A  60      31.341  97.033  97.411  1.00  0.00           C  
ATOM    937  CG1 VAL A  60      31.530  96.901  98.889  1.00  0.00           C  
ATOM    938  CG2 VAL A  60      30.556  95.858  96.820  1.00  0.00           C  
ATOM    939  H   VAL A  60      31.468  98.678  95.242  1.00  0.00           H  
ATOM    940  HA  VAL A  60      29.527  98.269  97.423  1.00  0.00           H  
ATOM    941  HB  VAL A  60      32.287  97.073  96.869  1.00  0.00           H  
ATOM    942 HG11 VAL A  60      32.301  97.552  99.302  1.00  0.00           H  
ATOM    943 HG12 VAL A  60      30.559  96.980  99.377  1.00  0.00           H  
ATOM    944 HG13 VAL A  60      31.877  95.900  99.145  1.00  0.00           H  
ATOM    945 HG21 VAL A  60      29.487  96.068  96.835  1.00  0.00           H  
ATOM    946 HG22 VAL A  60      30.929  95.614  95.825  1.00  0.00           H  
ATOM    947 HG23 VAL A  60      30.713  94.949  97.401  1.00  0.00           H  
ATOM    948  N   LEU A  61      30.787  99.973  98.919  1.00  0.00           N  
ATOM    949  CA  LEU A  61      31.397 100.917  99.884  1.00  0.00           C  
ATOM    950  C   LEU A  61      31.721 100.230 101.208  1.00  0.00           C  
ATOM    951  O   LEU A  61      30.774  99.762 101.859  1.00  0.00           O  
ATOM    952  CB  LEU A  61      30.458 102.124 100.162  1.00  0.00           C  
ATOM    953  CG  LEU A  61      31.068 103.262 100.987  1.00  0.00           C  
ATOM    954  CD1 LEU A  61      32.257 104.067 100.366  1.00  0.00           C  
ATOM    955  CD2 LEU A  61      30.015 104.330 101.195  1.00  0.00           C  
ATOM    956  H   LEU A  61      29.929  99.553  99.246  1.00  0.00           H  
ATOM    957  HA  LEU A  61      32.279 101.370  99.430  1.00  0.00           H  
ATOM    958  HB2 LEU A  61      30.141 102.400  99.156  1.00  0.00           H  
ATOM    959  HB3 LEU A  61      29.477 101.850 100.549  1.00  0.00           H  
ATOM    960  HG  LEU A  61      31.324 102.947 101.999  1.00  0.00           H  
ATOM    961 HD11 LEU A  61      31.838 104.607  99.516  1.00  0.00           H  
ATOM    962 HD12 LEU A  61      32.661 104.761 101.104  1.00  0.00           H  
ATOM    963 HD13 LEU A  61      33.012 103.326 100.107  1.00  0.00           H  
ATOM    964 HD21 LEU A  61      30.396 105.273 101.586  1.00  0.00           H  
ATOM    965 HD22 LEU A  61      29.687 104.665 100.211  1.00  0.00           H  
ATOM    966 HD23 LEU A  61      29.246 103.878 101.821  1.00  0.00           H  
ATOM    967  N   ASH A  62      32.953 100.207 101.678  1.00  0.00           N  
ATOM    968  CA  ASH A  62      33.263  99.792 103.050  1.00  0.00           C  
ATOM    969  C   ASH A  62      33.322 100.939 104.040  1.00  0.00           C  
ATOM    970  O   ASH A  62      34.284 101.728 103.843  1.00  0.00           O  
ATOM    971  CB  ASH A  62      34.510  98.942 103.112  1.00  0.00           C  
ATOM    972  CG  ASH A  62      34.696  98.264 104.489  1.00  0.00           C  
ATOM    973  OD1 ASH A  62      33.904  98.379 105.400  1.00  0.00           O  
ATOM    974  OD2 ASH A  62      35.806  97.476 104.700  1.00  0.00           O  
ATOM    975  H   ASH A  62      33.644 100.718 101.146  1.00  0.00           H  
ATOM    976  HA  ASH A  62      32.476  99.082 103.302  1.00  0.00           H  
ATOM    977  HB2 ASH A  62      34.460  98.231 102.288  1.00  0.00           H  
ATOM    978  HB3 ASH A  62      35.406  99.533 102.923  1.00  0.00           H  
ATOM    979  HD2 ASH A  62      35.655  97.210 105.610  1.00  0.00           H  
ATOM    980  N   VAL A  63      32.390 101.118 104.976  1.00  0.00           N  
ATOM    981  CA  VAL A  63      32.294 102.355 105.782  1.00  0.00           C  
ATOM    982  C   VAL A  63      33.060 102.146 107.112  1.00  0.00           C  
ATOM    983  O   VAL A  63      33.150 103.022 107.976  1.00  0.00           O  
ATOM    984  CB  VAL A  63      30.817 102.839 105.905  1.00  0.00           C  
ATOM    985  CG1 VAL A  63      30.212 103.132 104.574  1.00  0.00           C  
ATOM    986  CG2 VAL A  63      29.904 101.814 106.622  1.00  0.00           C  
ATOM    987  H   VAL A  63      31.613 100.486 105.104  1.00  0.00           H  
ATOM    988  HA  VAL A  63      32.900 103.096 105.261  1.00  0.00           H  
ATOM    989  HB  VAL A  63      30.848 103.754 106.496  1.00  0.00           H  
ATOM    990 HG11 VAL A  63      30.903 103.899 104.224  1.00  0.00           H  
ATOM    991 HG12 VAL A  63      30.156 102.234 103.958  1.00  0.00           H  
ATOM    992 HG13 VAL A  63      29.220 103.561 104.715  1.00  0.00           H  
ATOM    993 HG21 VAL A  63      29.051 102.221 107.164  1.00  0.00           H  
ATOM    994 HG22 VAL A  63      29.642 101.088 105.851  1.00  0.00           H  
ATOM    995 HG23 VAL A  63      30.416 101.316 107.445  1.00  0.00           H  
ATOM    996  N   ALA A  64      33.575 100.977 107.269  1.00  0.00           N  
ATOM    997  CA  ALA A  64      34.554 100.571 108.375  1.00  0.00           C  
ATOM    998  C   ALA A  64      35.859  99.749 107.912  1.00  0.00           C  
ATOM    999  O   ALA A  64      35.928  98.557 108.132  1.00  0.00           O  
ATOM   1000  CB  ALA A  64      33.894  99.879 109.552  1.00  0.00           C  
ATOM   1001  H   ALA A  64      33.421 100.244 106.590  1.00  0.00           H  
ATOM   1002  HA  ALA A  64      34.921 101.493 108.828  1.00  0.00           H  
ATOM   1003  HB1 ALA A  64      34.510  99.900 110.452  1.00  0.00           H  
ATOM   1004  HB2 ALA A  64      33.043 100.484 109.868  1.00  0.00           H  
ATOM   1005  HB3 ALA A  64      33.452  98.924 109.269  1.00  0.00           H  
ATOM   1006  N   CYS A  65      36.739 100.378 107.101  1.00  0.00           N  
ATOM   1007  CA  CYS A  65      37.989  99.861 106.584  1.00  0.00           C  
ATOM   1008  C   CYS A  65      38.952  99.273 107.588  1.00  0.00           C  
ATOM   1009  O   CYS A  65      39.408  98.142 107.406  1.00  0.00           O  
ATOM   1010  CB  CYS A  65      38.589 100.946 105.738  1.00  0.00           C  
ATOM   1011  SG  CYS A  65      40.121 100.475 104.958  1.00  0.00           S  
ATOM   1012  H   CYS A  65      36.558 101.336 106.838  1.00  0.00           H  
ATOM   1013  HA  CYS A  65      37.628  99.047 105.957  1.00  0.00           H  
ATOM   1014  HB2 CYS A  65      37.866 101.164 104.953  1.00  0.00           H  
ATOM   1015  HB3 CYS A  65      38.712 101.730 106.485  1.00  0.00           H  
ATOM   1016  HG  CYS A  65      40.934 100.430 106.017  1.00  0.00           H  
ATOM   1017  N   GLY A  66      39.316  99.988 108.677  1.00  0.00           N  
ATOM   1018  CA  GLY A  66      40.411  99.602 109.621  1.00  0.00           C  
ATOM   1019  C   GLY A  66      41.794  99.495 108.898  1.00  0.00           C  
ATOM   1020  O   GLY A  66      42.123 100.373 108.057  1.00  0.00           O  
ATOM   1021  H   GLY A  66      38.926 100.913 108.779  1.00  0.00           H  
ATOM   1022  HA2 GLY A  66      40.498 100.472 110.273  1.00  0.00           H  
ATOM   1023  HA3 GLY A  66      40.218  98.678 110.166  1.00  0.00           H  
ATOM   1024  N   THR A  67      42.532  98.442 109.041  1.00  0.00           N  
ATOM   1025  CA  THR A  67      43.732  98.218 108.247  1.00  0.00           C  
ATOM   1026  C   THR A  67      43.451  97.748 106.863  1.00  0.00           C  
ATOM   1027  O   THR A  67      44.391  97.367 106.131  1.00  0.00           O  
ATOM   1028  CB  THR A  67      44.660  97.194 108.903  1.00  0.00           C  
ATOM   1029  CG2 THR A  67      45.301  97.672 110.180  1.00  0.00           C  
ATOM   1030  OG1 THR A  67      43.991  96.079 109.307  1.00  0.00           O  
ATOM   1031  H   THR A  67      42.260  97.784 109.757  1.00  0.00           H  
ATOM   1032  HA  THR A  67      44.244  99.178 108.180  1.00  0.00           H  
ATOM   1033  HB  THR A  67      45.461  96.875 108.235  1.00  0.00           H  
ATOM   1034  HG1 THR A  67      44.547  95.298 109.252  1.00  0.00           H  
ATOM   1035 HG21 THR A  67      46.279  97.202 110.294  1.00  0.00           H  
ATOM   1036 HG22 THR A  67      45.431  98.742 110.018  1.00  0.00           H  
ATOM   1037 HG23 THR A  67      44.702  97.463 111.067  1.00  0.00           H  
ATOM   1038  N   GLY A  68      42.259  97.800 106.257  1.00  0.00           N  
ATOM   1039  CA  GLY A  68      41.826  97.369 104.888  1.00  0.00           C  
ATOM   1040  C   GLY A  68      41.172  95.992 104.613  1.00  0.00           C  
ATOM   1041  O   GLY A  68      40.811  95.703 103.441  1.00  0.00           O  
ATOM   1042  H   GLY A  68      41.663  98.415 106.793  1.00  0.00           H  
ATOM   1043  HA2 GLY A  68      41.047  98.054 104.555  1.00  0.00           H  
ATOM   1044  HA3 GLY A  68      42.581  97.538 104.120  1.00  0.00           H  
ATOM   1045  N   VAL A  69      41.101  95.079 105.586  1.00  0.00           N  
ATOM   1046  CA  VAL A  69      41.031  93.605 105.249  1.00  0.00           C  
ATOM   1047  C   VAL A  69      39.785  93.200 104.575  1.00  0.00           C  
ATOM   1048  O   VAL A  69      39.846  92.436 103.638  1.00  0.00           O  
ATOM   1049  CB  VAL A  69      41.212  92.763 106.532  1.00  0.00           C  
ATOM   1050  CG1 VAL A  69      41.238  91.255 106.326  1.00  0.00           C  
ATOM   1051  CG2 VAL A  69      42.599  93.225 107.069  1.00  0.00           C  
ATOM   1052  H   VAL A  69      41.462  95.384 106.478  1.00  0.00           H  
ATOM   1053  HA  VAL A  69      41.819  93.337 104.545  1.00  0.00           H  
ATOM   1054  HB  VAL A  69      40.398  92.926 107.237  1.00  0.00           H  
ATOM   1055 HG11 VAL A  69      40.247  90.906 106.033  1.00  0.00           H  
ATOM   1056 HG12 VAL A  69      41.910  90.976 105.514  1.00  0.00           H  
ATOM   1057 HG13 VAL A  69      41.490  90.806 107.287  1.00  0.00           H  
ATOM   1058 HG21 VAL A  69      42.684  94.293 107.272  1.00  0.00           H  
ATOM   1059 HG22 VAL A  69      42.849  92.733 108.009  1.00  0.00           H  
ATOM   1060 HG23 VAL A  69      43.458  93.041 106.425  1.00  0.00           H  
ATOM   1061  N   ASP A  70      38.602  93.551 105.070  1.00  0.00           N  
ATOM   1062  CA  ASP A  70      37.270  93.317 104.537  1.00  0.00           C  
ATOM   1063  C   ASP A  70      37.055  94.006 103.234  1.00  0.00           C  
ATOM   1064  O   ASP A  70      36.395  93.378 102.354  1.00  0.00           O  
ATOM   1065  CB  ASP A  70      36.150  93.864 105.409  1.00  0.00           C  
ATOM   1066  CG  ASP A  70      36.561  93.542 106.794  1.00  0.00           C  
ATOM   1067  OD1 ASP A  70      37.161  94.393 107.459  1.00  0.00           O  
ATOM   1068  OD2 ASP A  70      36.430  92.381 107.235  1.00  0.00           O1-
ATOM   1069  H   ASP A  70      38.655  93.740 106.061  1.00  0.00           H  
ATOM   1070  HA  ASP A  70      37.196  92.244 104.362  1.00  0.00           H  
ATOM   1071  HB2 ASP A  70      36.090  94.951 105.366  1.00  0.00           H  
ATOM   1072  HB3 ASP A  70      35.196  93.396 105.165  1.00  0.00           H  
ATOM   1073  N   SER A  71      37.726  95.159 102.969  1.00  0.00           N  
ATOM   1074  CA  SER A  71      37.826  95.645 101.541  1.00  0.00           C  
ATOM   1075  C   SER A  71      38.760  94.817 100.642  1.00  0.00           C  
ATOM   1076  O   SER A  71      38.402  94.641  99.496  1.00  0.00           O  
ATOM   1077  CB  SER A  71      38.205  97.133 101.610  1.00  0.00           C  
ATOM   1078  OG  SER A  71      39.021  97.568 102.729  1.00  0.00           O  
ATOM   1079  H   SER A  71      38.297  95.546 103.708  1.00  0.00           H  
ATOM   1080  HA  SER A  71      36.857  95.477 101.071  1.00  0.00           H  
ATOM   1081  HB2 SER A  71      38.744  97.314 100.680  1.00  0.00           H  
ATOM   1082  HB3 SER A  71      37.297  97.734 101.562  1.00  0.00           H  
ATOM   1083  HG  SER A  71      39.753  96.948 102.683  1.00  0.00           H  
ATOM   1084  N   ILE A  72      39.837  94.209 101.158  1.00  0.00           N  
ATOM   1085  CA  ILE A  72      40.937  93.691 100.352  1.00  0.00           C  
ATOM   1086  C   ILE A  72      40.513  92.427  99.602  1.00  0.00           C  
ATOM   1087  O   ILE A  72      40.765  92.273  98.372  1.00  0.00           O  
ATOM   1088  CB  ILE A  72      42.334  93.574 101.014  1.00  0.00           C  
ATOM   1089  CG1 ILE A  72      42.961  94.956 101.070  1.00  0.00           C  
ATOM   1090  CG2 ILE A  72      43.351  92.511 100.506  1.00  0.00           C  
ATOM   1091  CD1 ILE A  72      43.902  95.074 102.372  1.00  0.00           C  
ATOM   1092  H   ILE A  72      40.027  94.441 102.123  1.00  0.00           H  
ATOM   1093  HA  ILE A  72      41.044  94.299  99.454  1.00  0.00           H  
ATOM   1094  HB  ILE A  72      42.124  93.269 102.039  1.00  0.00           H  
ATOM   1095 HG12 ILE A  72      43.556  95.092 100.167  1.00  0.00           H  
ATOM   1096 HG13 ILE A  72      42.267  95.794 101.138  1.00  0.00           H  
ATOM   1097 HG21 ILE A  72      43.582  92.629  99.447  1.00  0.00           H  
ATOM   1098 HG22 ILE A  72      44.303  92.559 101.035  1.00  0.00           H  
ATOM   1099 HG23 ILE A  72      42.977  91.492 100.603  1.00  0.00           H  
ATOM   1100 HD11 ILE A  72      44.406  96.037 102.445  1.00  0.00           H  
ATOM   1101 HD12 ILE A  72      43.379  94.775 103.281  1.00  0.00           H  
ATOM   1102 HD13 ILE A  72      44.660  94.297 102.284  1.00  0.00           H  
ATOM   1103  N   MET A  73      39.870  91.451 100.308  1.00  0.00           N  
ATOM   1104  CA  MET A  73      39.247  90.272  99.732  1.00  0.00           C  
ATOM   1105  C   MET A  73      38.356  90.550  98.512  1.00  0.00           C  
ATOM   1106  O   MET A  73      38.117  89.642  97.735  1.00  0.00           O  
ATOM   1107  CB  MET A  73      38.542  89.415 100.791  1.00  0.00           C  
ATOM   1108  CG  MET A  73      37.474  90.013 101.606  1.00  0.00           C  
ATOM   1109  SD  MET A  73      36.703  88.751 102.695  1.00  0.00           S  
ATOM   1110  CE  MET A  73      37.904  88.782 104.089  1.00  0.00           C  
ATOM   1111  H   MET A  73      39.733  91.569 101.302  1.00  0.00           H  
ATOM   1112  HA  MET A  73      40.069  89.734  99.259  1.00  0.00           H  
ATOM   1113  HB2 MET A  73      38.090  88.529 100.345  1.00  0.00           H  
ATOM   1114  HB3 MET A  73      39.221  88.958 101.510  1.00  0.00           H  
ATOM   1115  HG2 MET A  73      37.705  90.835 102.284  1.00  0.00           H  
ATOM   1116  HG3 MET A  73      36.716  90.300 100.877  1.00  0.00           H  
ATOM   1117  HE1 MET A  73      37.528  88.105 104.855  1.00  0.00           H  
ATOM   1118  HE2 MET A  73      38.873  88.485 103.689  1.00  0.00           H  
ATOM   1119  HE3 MET A  73      37.863  89.730 104.626  1.00  0.00           H  
ATOM   1120  N   LEU A  74      37.796  91.728  98.387  1.00  0.00           N  
ATOM   1121  CA  LEU A  74      36.938  92.202  97.251  1.00  0.00           C  
ATOM   1122  C   LEU A  74      37.687  92.895  96.109  1.00  0.00           C  
ATOM   1123  O   LEU A  74      37.279  92.750  94.920  1.00  0.00           O  
ATOM   1124  CB  LEU A  74      35.766  93.065  97.840  1.00  0.00           C  
ATOM   1125  CG  LEU A  74      34.823  92.530  98.967  1.00  0.00           C  
ATOM   1126  CD1 LEU A  74      33.808  93.621  99.299  1.00  0.00           C  
ATOM   1127  CD2 LEU A  74      34.054  91.312  98.575  1.00  0.00           C  
ATOM   1128  H   LEU A  74      38.248  92.362  99.031  1.00  0.00           H  
ATOM   1129  HA  LEU A  74      36.369  91.402  96.778  1.00  0.00           H  
ATOM   1130  HB2 LEU A  74      36.233  94.007  98.130  1.00  0.00           H  
ATOM   1131  HB3 LEU A  74      35.164  93.268  96.955  1.00  0.00           H  
ATOM   1132  HG  LEU A  74      35.270  92.341  99.943  1.00  0.00           H  
ATOM   1133 HD11 LEU A  74      33.275  93.932  98.399  1.00  0.00           H  
ATOM   1134 HD12 LEU A  74      33.110  93.182 100.011  1.00  0.00           H  
ATOM   1135 HD13 LEU A  74      34.162  94.545  99.756  1.00  0.00           H  
ATOM   1136 HD21 LEU A  74      34.694  90.496  98.241  1.00  0.00           H  
ATOM   1137 HD22 LEU A  74      33.501  91.028  99.471  1.00  0.00           H  
ATOM   1138 HD23 LEU A  74      33.351  91.621  97.802  1.00  0.00           H  
ATOM   1139  N   VAL A  75      38.746  93.618  96.369  1.00  0.00           N  
ATOM   1140  CA  VAL A  75      39.738  94.118  95.361  1.00  0.00           C  
ATOM   1141  C   VAL A  75      40.409  92.972  94.590  1.00  0.00           C  
ATOM   1142  O   VAL A  75      40.403  92.962  93.382  1.00  0.00           O  
ATOM   1143  CB  VAL A  75      40.816  95.119  95.970  1.00  0.00           C  
ATOM   1144  CG1 VAL A  75      41.607  95.752  94.843  1.00  0.00           C  
ATOM   1145  CG2 VAL A  75      40.337  96.266  96.740  1.00  0.00           C  
ATOM   1146  H   VAL A  75      38.936  93.597  97.360  1.00  0.00           H  
ATOM   1147  HA  VAL A  75      39.121  94.591  94.597  1.00  0.00           H  
ATOM   1148  HB  VAL A  75      41.518  94.483  96.509  1.00  0.00           H  
ATOM   1149 HG11 VAL A  75      41.036  96.275  94.076  1.00  0.00           H  
ATOM   1150 HG12 VAL A  75      42.421  96.372  95.221  1.00  0.00           H  
ATOM   1151 HG13 VAL A  75      42.092  95.012  94.206  1.00  0.00           H  
ATOM   1152 HG21 VAL A  75      39.632  95.874  97.474  1.00  0.00           H  
ATOM   1153 HG22 VAL A  75      41.171  96.630  97.340  1.00  0.00           H  
ATOM   1154 HG23 VAL A  75      39.902  97.075  96.155  1.00  0.00           H  
ATOM   1155  N   GLU A  76      40.861  91.926  95.259  1.00  0.00           N  
ATOM   1156  CA  GLU A  76      41.338  90.693  94.668  1.00  0.00           C  
ATOM   1157  C   GLU A  76      40.218  89.800  94.098  1.00  0.00           C  
ATOM   1158  O   GLU A  76      40.571  88.749  93.559  1.00  0.00           O  
ATOM   1159  CB  GLU A  76      42.155  89.973  95.791  1.00  0.00           C  
ATOM   1160  CG  GLU A  76      43.428  90.640  96.293  1.00  0.00           C  
ATOM   1161  CD  GLU A  76      44.714  90.212  95.555  1.00  0.00           C  
ATOM   1162  OE1 GLU A  76      45.711  89.766  96.188  1.00  0.00           O  
ATOM   1163  OE2 GLU A  76      44.811  90.443  94.344  1.00  0.00           O1-
ATOM   1164  H   GLU A  76      40.935  91.851  96.263  1.00  0.00           H  
ATOM   1165  HA  GLU A  76      41.983  90.999  93.844  1.00  0.00           H  
ATOM   1166  HB2 GLU A  76      41.529  89.902  96.681  1.00  0.00           H  
ATOM   1167  HB3 GLU A  76      42.330  88.931  95.527  1.00  0.00           H  
ATOM   1168  HG2 GLU A  76      43.386  91.727  96.226  1.00  0.00           H  
ATOM   1169  HG3 GLU A  76      43.652  90.401  97.332  1.00  0.00           H  
ATOM   1170  N   GLU A  77      38.936  90.211  94.127  1.00  0.00           N  
ATOM   1171  CA  GLU A  77      37.876  89.664  93.194  1.00  0.00           C  
ATOM   1172  C   GLU A  77      37.705  90.450  91.918  1.00  0.00           C  
ATOM   1173  O   GLU A  77      37.046  89.950  91.032  1.00  0.00           O  
ATOM   1174  CB  GLU A  77      36.514  89.390  93.998  1.00  0.00           C  
ATOM   1175  CG  GLU A  77      36.718  88.305  95.057  1.00  0.00           C  
ATOM   1176  CD  GLU A  77      37.100  86.870  94.497  1.00  0.00           C  
ATOM   1177  OE1 GLU A  77      37.871  86.130  95.199  1.00  0.00           O  
ATOM   1178  OE2 GLU A  77      36.587  86.560  93.391  1.00  0.00           O1-
ATOM   1179  H   GLU A  77      38.859  91.141  94.515  1.00  0.00           H  
ATOM   1180  HA  GLU A  77      38.208  88.709  92.789  1.00  0.00           H  
ATOM   1181  HB2 GLU A  77      36.271  90.325  94.504  1.00  0.00           H  
ATOM   1182  HB3 GLU A  77      35.723  89.179  93.278  1.00  0.00           H  
ATOM   1183  HG2 GLU A  77      37.549  88.749  95.604  1.00  0.00           H  
ATOM   1184  HG3 GLU A  77      35.824  88.184  95.670  1.00  0.00           H  
ATOM   1185  N   GLY A  78      38.066  91.746  91.965  1.00  0.00           N  
ATOM   1186  CA  GLY A  78      37.770  92.701  90.855  1.00  0.00           C  
ATOM   1187  C   GLY A  78      36.419  93.515  91.021  1.00  0.00           C  
ATOM   1188  O   GLY A  78      35.905  94.071  90.076  1.00  0.00           O  
ATOM   1189  H   GLY A  78      38.583  92.100  92.756  1.00  0.00           H  
ATOM   1190  HA2 GLY A  78      38.556  93.441  90.695  1.00  0.00           H  
ATOM   1191  HA3 GLY A  78      37.749  92.160  89.909  1.00  0.00           H  
ATOM   1192  N   PHE A  79      35.753  93.340  92.202  1.00  0.00           N  
ATOM   1193  CA  PHE A  79      34.531  94.147  92.482  1.00  0.00           C  
ATOM   1194  C   PHE A  79      34.883  95.626  92.518  1.00  0.00           C  
ATOM   1195  O   PHE A  79      36.010  95.929  92.867  1.00  0.00           O  
ATOM   1196  CB  PHE A  79      33.752  93.689  93.699  1.00  0.00           C  
ATOM   1197  CG  PHE A  79      33.061  92.442  93.668  1.00  0.00           C  
ATOM   1198  CD1 PHE A  79      33.389  91.484  94.639  1.00  0.00           C  
ATOM   1199  CD2 PHE A  79      32.196  92.121  92.678  1.00  0.00           C  
ATOM   1200  CE1 PHE A  79      32.789  90.225  94.695  1.00  0.00           C  
ATOM   1201  CE2 PHE A  79      31.529  90.912  92.724  1.00  0.00           C  
ATOM   1202  CZ  PHE A  79      31.800  89.892  93.722  1.00  0.00           C  
ATOM   1203  H   PHE A  79      36.340  92.942  92.922  1.00  0.00           H  
ATOM   1204  HA  PHE A  79      33.825  94.127  91.651  1.00  0.00           H  
ATOM   1205  HB2 PHE A  79      34.475  93.718  94.514  1.00  0.00           H  
ATOM   1206  HB3 PHE A  79      33.021  94.469  93.913  1.00  0.00           H  
ATOM   1207  HD1 PHE A  79      34.184  91.732  95.328  1.00  0.00           H  
ATOM   1208  HD2 PHE A  79      31.982  92.826  91.886  1.00  0.00           H  
ATOM   1209  HE1 PHE A  79      33.053  89.477  95.428  1.00  0.00           H  
ATOM   1210  HE2 PHE A  79      30.794  90.654  91.976  1.00  0.00           H  
ATOM   1211  HZ  PHE A  79      31.266  88.953  93.690  1.00  0.00           H  
ATOM   1212  N   SER A  80      34.023  96.580  92.227  1.00  0.00           N  
ATOM   1213  CA  SER A  80      34.143  98.034  92.443  1.00  0.00           C  
ATOM   1214  C   SER A  80      34.006  98.370  93.931  1.00  0.00           C  
ATOM   1215  O   SER A  80      32.984  98.923  94.305  1.00  0.00           O  
ATOM   1216  CB  SER A  80      33.232  98.760  91.451  1.00  0.00           C  
ATOM   1217  OG  SER A  80      33.329 100.117  91.867  1.00  0.00           O  
ATOM   1218  H   SER A  80      33.054  96.315  92.111  1.00  0.00           H  
ATOM   1219  HA  SER A  80      35.164  98.366  92.255  1.00  0.00           H  
ATOM   1220  HB2 SER A  80      33.564  98.600  90.425  1.00  0.00           H  
ATOM   1221  HB3 SER A  80      32.229  98.332  91.449  1.00  0.00           H  
ATOM   1222  HG  SER A  80      33.950 100.569  91.291  1.00  0.00           H  
ATOM   1223  N   VAL A  81      34.920  97.906  94.821  1.00  0.00           N  
ATOM   1224  CA  VAL A  81      34.824  98.294  96.236  1.00  0.00           C  
ATOM   1225  C   VAL A  81      35.511  99.591  96.458  1.00  0.00           C  
ATOM   1226  O   VAL A  81      36.553  99.910  95.821  1.00  0.00           O  
ATOM   1227  CB  VAL A  81      35.393  97.198  97.128  1.00  0.00           C  
ATOM   1228  CG1 VAL A  81      36.795  96.636  96.563  1.00  0.00           C  
ATOM   1229  CG2 VAL A  81      35.495  97.461  98.682  1.00  0.00           C  
ATOM   1230  H   VAL A  81      35.731  97.380  94.526  1.00  0.00           H  
ATOM   1231  HA  VAL A  81      33.810  98.520  96.569  1.00  0.00           H  
ATOM   1232  HB  VAL A  81      34.727  96.367  96.895  1.00  0.00           H  
ATOM   1233 HG11 VAL A  81      37.396  97.499  96.273  1.00  0.00           H  
ATOM   1234 HG12 VAL A  81      37.339  96.026  97.284  1.00  0.00           H  
ATOM   1235 HG13 VAL A  81      36.585  96.082  95.648  1.00  0.00           H  
ATOM   1236 HG21 VAL A  81      34.854  98.254  99.068  1.00  0.00           H  
ATOM   1237 HG22 VAL A  81      35.294  96.518  99.193  1.00  0.00           H  
ATOM   1238 HG23 VAL A  81      36.520  97.694  98.970  1.00  0.00           H  
ATOM   1239  N   THR A  82      35.007 100.396  97.341  1.00  0.00           N  
ATOM   1240  CA  THR A  82      35.544 101.711  97.811  1.00  0.00           C  
ATOM   1241  C   THR A  82      35.543 101.798  99.342  1.00  0.00           C  
ATOM   1242  O   THR A  82      34.654 101.192  99.903  1.00  0.00           O  
ATOM   1243  CB  THR A  82      34.713 102.827  97.133  1.00  0.00           C  
ATOM   1244  CG2 THR A  82      34.841 102.921  95.621  1.00  0.00           C  
ATOM   1245  OG1 THR A  82      33.305 102.854  97.443  1.00  0.00           O  
ATOM   1246  H   THR A  82      34.134 100.120  97.768  1.00  0.00           H  
ATOM   1247  HA  THR A  82      36.551 101.757  97.397  1.00  0.00           H  
ATOM   1248  HB  THR A  82      35.134 103.763  97.500  1.00  0.00           H  
ATOM   1249  HG1 THR A  82      32.863 102.052  97.156  1.00  0.00           H  
ATOM   1250 HG21 THR A  82      35.904 102.918  95.379  1.00  0.00           H  
ATOM   1251 HG22 THR A  82      34.475 102.012  95.143  1.00  0.00           H  
ATOM   1252 HG23 THR A  82      34.302 103.756  95.171  1.00  0.00           H  
ATOM   1253  N   SER A  83      36.511 102.474 100.039  1.00  0.00           N  
ATOM   1254  CA  SER A  83      36.686 102.431 101.501  1.00  0.00           C  
ATOM   1255  C   SER A  83      36.801 103.810 102.106  1.00  0.00           C  
ATOM   1256  O   SER A  83      37.237 104.800 101.438  1.00  0.00           O  
ATOM   1257  CB  SER A  83      37.953 101.614 101.850  1.00  0.00           C  
ATOM   1258  OG  SER A  83      37.796 100.244 101.402  1.00  0.00           O  
ATOM   1259  H   SER A  83      37.221 102.948  99.498  1.00  0.00           H  
ATOM   1260  HA  SER A  83      35.732 102.115 101.924  1.00  0.00           H  
ATOM   1261  HB2 SER A  83      38.814 102.080 101.370  1.00  0.00           H  
ATOM   1262  HB3 SER A  83      38.119 101.628 102.927  1.00  0.00           H  
ATOM   1263  HG  SER A  83      38.418  99.736 101.930  1.00  0.00           H  
ATOM   1264  N   VAL A  84      36.369 103.903 103.353  1.00  0.00           N  
ATOM   1265  CA  VAL A  84      36.582 104.991 104.290  1.00  0.00           C  
ATOM   1266  C   VAL A  84      36.901 104.522 105.715  1.00  0.00           C  
ATOM   1267  O   VAL A  84      36.630 103.391 106.133  1.00  0.00           O  
ATOM   1268  CB  VAL A  84      35.471 106.148 104.295  1.00  0.00           C  
ATOM   1269  CG1 VAL A  84      35.150 106.767 102.907  1.00  0.00           C  
ATOM   1270  CG2 VAL A  84      34.123 105.666 104.878  1.00  0.00           C  
ATOM   1271  H   VAL A  84      36.002 103.032 103.707  1.00  0.00           H  
ATOM   1272  HA  VAL A  84      37.416 105.579 103.906  1.00  0.00           H  
ATOM   1273  HB  VAL A  84      35.886 106.955 104.900  1.00  0.00           H  
ATOM   1274 HG11 VAL A  84      34.711 106.025 102.240  1.00  0.00           H  
ATOM   1275 HG12 VAL A  84      34.522 107.653 103.009  1.00  0.00           H  
ATOM   1276 HG13 VAL A  84      36.090 107.094 102.461  1.00  0.00           H  
ATOM   1277 HG21 VAL A  84      34.335 105.496 105.933  1.00  0.00           H  
ATOM   1278 HG22 VAL A  84      33.381 106.462 104.811  1.00  0.00           H  
ATOM   1279 HG23 VAL A  84      33.816 104.783 104.318  1.00  0.00           H  
ATOM   1280  N   ASP A  85      37.480 105.439 106.490  1.00  0.00           N  
ATOM   1281  CA  ASP A  85      37.610 105.388 107.901  1.00  0.00           C  
ATOM   1282  C   ASP A  85      37.814 106.775 108.595  1.00  0.00           C  
ATOM   1283  O   ASP A  85      38.324 107.711 107.984  1.00  0.00           O  
ATOM   1284  CB  ASP A  85      38.925 104.574 108.207  1.00  0.00           C  
ATOM   1285  CG  ASP A  85      38.825 103.813 109.476  1.00  0.00           C  
ATOM   1286  OD1 ASP A  85      38.768 102.552 109.526  1.00  0.00           O  
ATOM   1287  OD2 ASP A  85      38.879 104.399 110.584  1.00  0.00           O1-
ATOM   1288  H   ASP A  85      37.556 106.341 106.041  1.00  0.00           H  
ATOM   1289  HA  ASP A  85      36.824 104.837 108.416  1.00  0.00           H  
ATOM   1290  HB2 ASP A  85      39.148 103.793 107.479  1.00  0.00           H  
ATOM   1291  HB3 ASP A  85      39.756 105.259 108.370  1.00  0.00           H  
ATOM   1292  N   ALA A  86      37.546 106.891 109.910  1.00  0.00           N  
ATOM   1293  CA  ALA A  86      37.842 108.062 110.714  1.00  0.00           C  
ATOM   1294  C   ALA A  86      39.311 108.066 111.234  1.00  0.00           C  
ATOM   1295  O   ALA A  86      39.768 109.201 111.510  1.00  0.00           O  
ATOM   1296  CB  ALA A  86      36.871 108.152 111.918  1.00  0.00           C  
ATOM   1297  H   ALA A  86      37.359 106.046 110.431  1.00  0.00           H  
ATOM   1298  HA  ALA A  86      37.746 108.979 110.131  1.00  0.00           H  
ATOM   1299  HB1 ALA A  86      37.290 107.530 112.710  1.00  0.00           H  
ATOM   1300  HB2 ALA A  86      36.866 109.204 112.206  1.00  0.00           H  
ATOM   1301  HB3 ALA A  86      35.862 107.832 111.660  1.00  0.00           H  
ATOM   1302  N   SER A  87      40.028 106.985 111.290  1.00  0.00           N  
ATOM   1303  CA  SER A  87      41.358 107.010 111.802  1.00  0.00           C  
ATOM   1304  C   SER A  87      42.455 106.815 110.702  1.00  0.00           C  
ATOM   1305  O   SER A  87      42.749 105.671 110.372  1.00  0.00           O  
ATOM   1306  CB  SER A  87      41.494 105.970 112.895  1.00  0.00           C  
ATOM   1307  OG  SER A  87      42.660 106.399 113.655  1.00  0.00           O  
ATOM   1308  H   SER A  87      39.672 106.142 110.864  1.00  0.00           H  
ATOM   1309  HA  SER A  87      41.545 107.994 112.232  1.00  0.00           H  
ATOM   1310  HB2 SER A  87      40.684 105.948 113.624  1.00  0.00           H  
ATOM   1311  HB3 SER A  87      41.683 104.949 112.562  1.00  0.00           H  
ATOM   1312  HG  SER A  87      42.404 107.053 114.309  1.00  0.00           H  
ATOM   1313  N   ASP A  88      43.092 107.882 110.250  1.00  0.00           N  
ATOM   1314  CA  ASP A  88      44.335 107.856 109.412  1.00  0.00           C  
ATOM   1315  C   ASP A  88      45.470 106.918 109.855  1.00  0.00           C  
ATOM   1316  O   ASP A  88      46.300 106.462 109.065  1.00  0.00           O  
ATOM   1317  CB  ASP A  88      44.802 109.286 109.278  1.00  0.00           C  
ATOM   1318  CG  ASP A  88      45.438 109.819 110.562  1.00  0.00           C  
ATOM   1319  OD1 ASP A  88      46.560 110.387 110.456  1.00  0.00           O  
ATOM   1320  OD2 ASP A  88      45.019 109.676 111.697  1.00  0.00           O1-
ATOM   1321  H   ASP A  88      42.915 108.750 110.736  1.00  0.00           H  
ATOM   1322  HA  ASP A  88      44.018 107.532 108.420  1.00  0.00           H  
ATOM   1323  HB2 ASP A  88      45.493 109.448 108.450  1.00  0.00           H  
ATOM   1324  HB3 ASP A  88      43.924 109.874 109.009  1.00  0.00           H  
ATOM   1325  N   LYS A  89      45.501 106.466 111.151  1.00  0.00           N  
ATOM   1326  CA  LYS A  89      46.476 105.538 111.730  1.00  0.00           C  
ATOM   1327  C   LYS A  89      46.259 104.098 111.291  1.00  0.00           C  
ATOM   1328  O   LYS A  89      47.238 103.521 110.823  1.00  0.00           O  
ATOM   1329  CB  LYS A  89      46.628 105.625 113.278  1.00  0.00           C  
ATOM   1330  CG  LYS A  89      46.641 107.056 113.792  1.00  0.00           C  
ATOM   1331  CD  LYS A  89      47.562 108.007 113.110  1.00  0.00           C  
ATOM   1332  CE  LYS A  89      47.472 109.351 113.791  1.00  0.00           C  
ATOM   1333  NZ  LYS A  89      48.075 110.506 112.987  1.00  0.00           N1+
ATOM   1334  H   LYS A  89      44.715 106.705 111.737  1.00  0.00           H  
ATOM   1335  HA  LYS A  89      47.470 105.819 111.381  1.00  0.00           H  
ATOM   1336  HB2 LYS A  89      45.766 105.151 113.750  1.00  0.00           H  
ATOM   1337  HB3 LYS A  89      47.586 105.153 113.495  1.00  0.00           H  
ATOM   1338  HG2 LYS A  89      45.647 107.479 113.647  1.00  0.00           H  
ATOM   1339  HG3 LYS A  89      46.869 107.043 114.859  1.00  0.00           H  
ATOM   1340  HD2 LYS A  89      48.601 107.716 113.261  1.00  0.00           H  
ATOM   1341  HD3 LYS A  89      47.347 108.182 112.056  1.00  0.00           H  
ATOM   1342  HE2 LYS A  89      46.434 109.560 114.045  1.00  0.00           H  
ATOM   1343  HE3 LYS A  89      47.846 109.427 114.812  1.00  0.00           H  
ATOM   1344  HZ1 LYS A  89      47.596 110.620 112.105  1.00  0.00           H  
ATOM   1345  HZ2 LYS A  89      47.930 111.279 113.620  1.00  0.00           H  
ATOM   1346  HZ3 LYS A  89      49.062 110.392 112.808  1.00  0.00           H  
ATOM   1347  N   MET A  90      45.064 103.592 111.409  1.00  0.00           N  
ATOM   1348  CA  MET A  90      44.583 102.335 110.837  1.00  0.00           C  
ATOM   1349  C   MET A  90      44.646 102.361 109.300  1.00  0.00           C  
ATOM   1350  O   MET A  90      45.345 101.624 108.639  1.00  0.00           O  
ATOM   1351  CB  MET A  90      43.120 102.265 111.310  1.00  0.00           C  
ATOM   1352  CG  MET A  90      42.927 102.266 112.842  1.00  0.00           C  
ATOM   1353  SD  MET A  90      43.438 100.785 113.641  1.00  0.00           S  
ATOM   1354  CE  MET A  90      41.935  99.874 113.738  1.00  0.00           C  
ATOM   1355  H   MET A  90      44.435 104.084 112.028  1.00  0.00           H  
ATOM   1356  HA  MET A  90      45.234 101.594 111.298  1.00  0.00           H  
ATOM   1357  HB2 MET A  90      42.521 103.054 110.854  1.00  0.00           H  
ATOM   1358  HB3 MET A  90      42.710 101.373 110.836  1.00  0.00           H  
ATOM   1359  HG2 MET A  90      43.401 103.112 113.341  1.00  0.00           H  
ATOM   1360  HG3 MET A  90      41.899 102.473 113.139  1.00  0.00           H  
ATOM   1361  HE1 MET A  90      41.678  99.671 112.699  1.00  0.00           H  
ATOM   1362  HE2 MET A  90      42.050  98.980 114.351  1.00  0.00           H  
ATOM   1363  HE3 MET A  90      41.173 100.538 114.146  1.00  0.00           H  
ATOM   1364  N   LEU A  91      43.933 103.369 108.738  1.00  0.00           N  
ATOM   1365  CA  LEU A  91      43.779 103.500 107.317  1.00  0.00           C  
ATOM   1366  C   LEU A  91      45.079 103.431 106.527  1.00  0.00           C  
ATOM   1367  O   LEU A  91      45.148 102.984 105.401  1.00  0.00           O  
ATOM   1368  CB  LEU A  91      42.911 104.721 107.005  1.00  0.00           C  
ATOM   1369  CG  LEU A  91      42.278 104.769 105.584  1.00  0.00           C  
ATOM   1370  CD1 LEU A  91      41.404 103.536 105.368  1.00  0.00           C  
ATOM   1371  CD2 LEU A  91      41.463 106.107 105.333  1.00  0.00           C  
ATOM   1372  H   LEU A  91      43.285 103.945 109.257  1.00  0.00           H  
ATOM   1373  HA  LEU A  91      43.247 102.584 107.058  1.00  0.00           H  
ATOM   1374  HB2 LEU A  91      42.054 104.767 107.677  1.00  0.00           H  
ATOM   1375  HB3 LEU A  91      43.610 105.541 107.168  1.00  0.00           H  
ATOM   1376  HG  LEU A  91      43.079 104.735 104.847  1.00  0.00           H  
ATOM   1377 HD11 LEU A  91      41.882 102.556 105.392  1.00  0.00           H  
ATOM   1378 HD12 LEU A  91      40.662 103.472 106.164  1.00  0.00           H  
ATOM   1379 HD13 LEU A  91      40.853 103.761 104.454  1.00  0.00           H  
ATOM   1380 HD21 LEU A  91      42.168 106.937 105.281  1.00  0.00           H  
ATOM   1381 HD22 LEU A  91      40.957 106.106 104.367  1.00  0.00           H  
ATOM   1382 HD23 LEU A  91      40.761 106.363 106.125  1.00  0.00           H  
ATOM   1383  N   LYS A  92      46.148 104.001 107.053  1.00  0.00           N  
ATOM   1384  CA  LYS A  92      47.537 103.951 106.597  1.00  0.00           C  
ATOM   1385  C   LYS A  92      48.047 102.555 106.117  1.00  0.00           C  
ATOM   1386  O   LYS A  92      48.799 102.550 105.154  1.00  0.00           O  
ATOM   1387  CB  LYS A  92      48.509 104.504 107.707  1.00  0.00           C  
ATOM   1388  CG  LYS A  92      49.935 103.875 107.774  1.00  0.00           C  
ATOM   1389  CD  LYS A  92      50.840 104.489 108.932  1.00  0.00           C  
ATOM   1390  CE  LYS A  92      50.039 104.503 110.331  1.00  0.00           C  
ATOM   1391  NZ  LYS A  92      50.899 105.005 111.435  1.00  0.00           N1+
ATOM   1392  H   LYS A  92      45.982 104.564 107.874  1.00  0.00           H  
ATOM   1393  HA  LYS A  92      47.745 104.662 105.797  1.00  0.00           H  
ATOM   1394  HB2 LYS A  92      48.463 105.586 107.581  1.00  0.00           H  
ATOM   1395  HB3 LYS A  92      48.023 104.307 108.662  1.00  0.00           H  
ATOM   1396  HG2 LYS A  92      49.912 102.788 107.857  1.00  0.00           H  
ATOM   1397  HG3 LYS A  92      50.464 104.100 106.848  1.00  0.00           H  
ATOM   1398  HD2 LYS A  92      51.771 103.932 109.030  1.00  0.00           H  
ATOM   1399  HD3 LYS A  92      51.233 105.476 108.682  1.00  0.00           H  
ATOM   1400  HE2 LYS A  92      49.168 105.145 110.199  1.00  0.00           H  
ATOM   1401  HE3 LYS A  92      49.641 103.502 110.496  1.00  0.00           H  
ATOM   1402  HZ1 LYS A  92      51.191 105.972 111.416  1.00  0.00           H  
ATOM   1403  HZ2 LYS A  92      50.493 104.788 112.334  1.00  0.00           H  
ATOM   1404  HZ3 LYS A  92      51.796 104.542 111.449  1.00  0.00           H  
ATOM   1405  N   TYR A  93      47.521 101.518 106.713  1.00  0.00           N  
ATOM   1406  CA  TYR A  93      47.783 100.185 106.317  1.00  0.00           C  
ATOM   1407  C   TYR A  93      46.986  99.621 105.107  1.00  0.00           C  
ATOM   1408  O   TYR A  93      47.515  98.793 104.347  1.00  0.00           O  
ATOM   1409  CB  TYR A  93      47.551  99.243 107.544  1.00  0.00           C  
ATOM   1410  CG  TYR A  93      48.674  99.372 108.601  1.00  0.00           C  
ATOM   1411  CD1 TYR A  93      49.760  98.544 108.476  1.00  0.00           C  
ATOM   1412  CD2 TYR A  93      48.590 100.268 109.613  1.00  0.00           C  
ATOM   1413  CE1 TYR A  93      50.842  98.652 109.347  1.00  0.00           C  
ATOM   1414  CE2 TYR A  93      49.731 100.408 110.520  1.00  0.00           C  
ATOM   1415  CZ  TYR A  93      50.874  99.572 110.380  1.00  0.00           C  
ATOM   1416  OH  TYR A  93      51.950  99.608 111.125  1.00  0.00           O  
ATOM   1417  H   TYR A  93      46.818 101.659 107.426  1.00  0.00           H  
ATOM   1418  HA  TYR A  93      48.824 100.115 106.000  1.00  0.00           H  
ATOM   1419  HB2 TYR A  93      46.643  99.652 107.986  1.00  0.00           H  
ATOM   1420  HB3 TYR A  93      47.319  98.240 107.184  1.00  0.00           H  
ATOM   1421  HD1 TYR A  93      49.837  97.801 107.696  1.00  0.00           H  
ATOM   1422  HD2 TYR A  93      47.767 100.959 109.720  1.00  0.00           H  
ATOM   1423  HE1 TYR A  93      51.646  97.942 109.218  1.00  0.00           H  
ATOM   1424  HE2 TYR A  93      49.701 101.077 111.368  1.00  0.00           H  
ATOM   1425  HH  TYR A  93      52.543  98.867 110.981  1.00  0.00           H  
ATOM   1426  N   ALA A  94      45.807 100.189 104.827  1.00  0.00           N  
ATOM   1427  CA  ALA A  94      45.094  99.860 103.571  1.00  0.00           C  
ATOM   1428  C   ALA A  94      45.754 100.666 102.454  1.00  0.00           C  
ATOM   1429  O   ALA A  94      45.817 100.229 101.269  1.00  0.00           O  
ATOM   1430  CB  ALA A  94      43.625 100.348 103.749  1.00  0.00           C  
ATOM   1431  H   ALA A  94      45.552 100.994 105.380  1.00  0.00           H  
ATOM   1432  HA  ALA A  94      45.146  98.788 103.384  1.00  0.00           H  
ATOM   1433  HB1 ALA A  94      43.578 101.431 103.643  1.00  0.00           H  
ATOM   1434  HB2 ALA A  94      42.892  99.952 103.046  1.00  0.00           H  
ATOM   1435  HB3 ALA A  94      43.435  99.964 104.751  1.00  0.00           H  
ATOM   1436  N   LEU A  95      46.340 101.771 102.814  1.00  0.00           N  
ATOM   1437  CA  LEU A  95      47.022 102.725 101.945  1.00  0.00           C  
ATOM   1438  C   LEU A  95      48.313 102.032 101.639  1.00  0.00           C  
ATOM   1439  O   LEU A  95      48.813 102.089 100.506  1.00  0.00           O  
ATOM   1440  CB  LEU A  95      47.233 104.068 102.725  1.00  0.00           C  
ATOM   1441  CG  LEU A  95      46.596 105.436 102.200  1.00  0.00           C  
ATOM   1442  CD1 LEU A  95      46.905 105.585 100.678  1.00  0.00           C  
ATOM   1443  CD2 LEU A  95      45.058 105.450 102.418  1.00  0.00           C  
ATOM   1444  H   LEU A  95      46.179 102.085 103.760  1.00  0.00           H  
ATOM   1445  HA  LEU A  95      46.527 102.929 100.996  1.00  0.00           H  
ATOM   1446  HB2 LEU A  95      46.745 103.988 103.696  1.00  0.00           H  
ATOM   1447  HB3 LEU A  95      48.281 104.266 102.953  1.00  0.00           H  
ATOM   1448  HG  LEU A  95      46.999 106.264 102.784  1.00  0.00           H  
ATOM   1449 HD11 LEU A  95      46.272 105.037  99.979  1.00  0.00           H  
ATOM   1450 HD12 LEU A  95      46.848 106.643 100.419  1.00  0.00           H  
ATOM   1451 HD13 LEU A  95      47.888 105.217 100.384  1.00  0.00           H  
ATOM   1452 HD21 LEU A  95      44.791 105.198 103.444  1.00  0.00           H  
ATOM   1453 HD22 LEU A  95      44.676 106.407 102.063  1.00  0.00           H  
ATOM   1454 HD23 LEU A  95      44.571 104.724 101.768  1.00  0.00           H  
ATOM   1455  N   LYS A  96      48.977 101.374 102.669  1.00  0.00           N  
ATOM   1456  CA  LYS A  96      50.191 100.654 102.473  1.00  0.00           C  
ATOM   1457  C   LYS A  96      50.056  99.644 101.344  1.00  0.00           C  
ATOM   1458  O   LYS A  96      50.785  99.698 100.366  1.00  0.00           O  
ATOM   1459  CB  LYS A  96      50.699 100.105 103.839  1.00  0.00           C  
ATOM   1460  CG  LYS A  96      51.857  99.180 103.709  1.00  0.00           C  
ATOM   1461  CD  LYS A  96      52.632  98.853 104.960  1.00  0.00           C  
ATOM   1462  CE  LYS A  96      53.263  99.936 105.766  1.00  0.00           C  
ATOM   1463  NZ  LYS A  96      54.441 100.532 105.112  1.00  0.00           N1+
ATOM   1464  H   LYS A  96      48.613 101.442 103.608  1.00  0.00           H  
ATOM   1465  HA  LYS A  96      50.874 101.455 102.191  1.00  0.00           H  
ATOM   1466  HB2 LYS A  96      51.023 100.986 104.391  1.00  0.00           H  
ATOM   1467  HB3 LYS A  96      49.908  99.535 104.328  1.00  0.00           H  
ATOM   1468  HG2 LYS A  96      51.516  98.254 103.243  1.00  0.00           H  
ATOM   1469  HG3 LYS A  96      52.595  99.649 103.061  1.00  0.00           H  
ATOM   1470  HD2 LYS A  96      51.908  98.309 105.567  1.00  0.00           H  
ATOM   1471  HD3 LYS A  96      53.428  98.159 104.694  1.00  0.00           H  
ATOM   1472  HE2 LYS A  96      52.485 100.641 106.062  1.00  0.00           H  
ATOM   1473  HE3 LYS A  96      53.617  99.512 106.705  1.00  0.00           H  
ATOM   1474  HZ1 LYS A  96      54.469 100.457 104.105  1.00  0.00           H  
ATOM   1475  HZ2 LYS A  96      54.438 101.520 105.323  1.00  0.00           H  
ATOM   1476  HZ3 LYS A  96      55.291 100.101 105.447  1.00  0.00           H  
ATOM   1477  N   GLU A  97      49.065  98.751 101.447  1.00  0.00           N  
ATOM   1478  CA  GLU A  97      48.804  97.680 100.553  1.00  0.00           C  
ATOM   1479  C   GLU A  97      48.553  98.148  99.118  1.00  0.00           C  
ATOM   1480  O   GLU A  97      49.060  97.606  98.152  1.00  0.00           O  
ATOM   1481  CB  GLU A  97      47.579  96.932 101.082  1.00  0.00           C  
ATOM   1482  CG  GLU A  97      47.234  95.660 100.332  1.00  0.00           C  
ATOM   1483  CD  GLU A  97      48.293  94.569 100.110  1.00  0.00           C  
ATOM   1484  OE1 GLU A  97      48.225  93.881  99.083  1.00  0.00           O  
ATOM   1485  OE2 GLU A  97      49.224  94.448 100.974  1.00  0.00           O1-
ATOM   1486  H   GLU A  97      48.478  98.786 102.267  1.00  0.00           H  
ATOM   1487  HA  GLU A  97      49.646  96.997 100.438  1.00  0.00           H  
ATOM   1488  HB2 GLU A  97      47.844  96.704 102.114  1.00  0.00           H  
ATOM   1489  HB3 GLU A  97      46.708  97.584 101.017  1.00  0.00           H  
ATOM   1490  HG2 GLU A  97      46.440  95.148 100.877  1.00  0.00           H  
ATOM   1491  HG3 GLU A  97      46.816  95.832  99.340  1.00  0.00           H  
ATOM   1492  N   ARG A  98      47.847  99.295  98.954  1.00  0.00           N  
ATOM   1493  CA  ARG A  98      47.670  99.814  97.656  1.00  0.00           C  
ATOM   1494  C   ARG A  98      49.072 100.400  97.101  1.00  0.00           C  
ATOM   1495  O   ARG A  98      49.413 100.183  95.946  1.00  0.00           O  
ATOM   1496  CB  ARG A  98      46.487 100.741  97.698  1.00  0.00           C  
ATOM   1497  CG  ARG A  98      46.099 101.271  96.266  1.00  0.00           C  
ATOM   1498  CD  ARG A  98      44.980 102.371  96.288  1.00  0.00           C  
ATOM   1499  NE  ARG A  98      45.479 103.695  96.611  1.00  0.00           N  
ATOM   1500  CZ  ARG A  98      44.775 104.839  96.748  1.00  0.00           C  
ATOM   1501  NH1 ARG A  98      43.477 104.935  96.561  1.00  0.00           N1+
ATOM   1502  NH2 ARG A  98      45.392 105.937  97.022  1.00  0.00           N  
ATOM   1503  H   ARG A  98      47.334  99.721  99.713  1.00  0.00           H  
ATOM   1504  HA  ARG A  98      47.411  99.019  96.958  1.00  0.00           H  
ATOM   1505  HB2 ARG A  98      45.617 100.211  98.085  1.00  0.00           H  
ATOM   1506  HB3 ARG A  98      46.757 101.523  98.407  1.00  0.00           H  
ATOM   1507  HG2 ARG A  98      46.893 101.831  95.773  1.00  0.00           H  
ATOM   1508  HG3 ARG A  98      45.762 100.467  95.611  1.00  0.00           H  
ATOM   1509  HD2 ARG A  98      44.605 102.475  95.270  1.00  0.00           H  
ATOM   1510  HD3 ARG A  98      44.164 102.090  96.955  1.00  0.00           H  
ATOM   1511  HE  ARG A  98      46.480 103.809  96.564  1.00  0.00           H  
ATOM   1512 HH11 ARG A  98      42.934 104.098  96.402  1.00  0.00           H  
ATOM   1513 HH12 ARG A  98      43.031 105.818  96.770  1.00  0.00           H  
ATOM   1514 HH21 ARG A  98      46.358 105.899  97.315  1.00  0.00           H  
ATOM   1515 HH22 ARG A  98      44.891 106.812  97.077  1.00  0.00           H  
ATOM   1516  N   TRP A  99      49.757 101.114  97.961  1.00  0.00           N  
ATOM   1517  CA  TRP A  99      51.018 101.750  97.587  1.00  0.00           C  
ATOM   1518  C   TRP A  99      52.116 100.789  97.087  1.00  0.00           C  
ATOM   1519  O   TRP A  99      52.833 101.014  96.112  1.00  0.00           O  
ATOM   1520  CB  TRP A  99      51.435 102.719  98.653  1.00  0.00           C  
ATOM   1521  CG  TRP A  99      52.813 103.357  98.544  1.00  0.00           C  
ATOM   1522  CD1 TRP A  99      53.900 103.066  99.275  1.00  0.00           C  
ATOM   1523  CD2 TRP A  99      53.274 104.329  97.521  1.00  0.00           C  
ATOM   1524  CE2 TRP A  99      54.684 104.600  97.756  1.00  0.00           C  
ATOM   1525  CE3 TRP A  99      52.713 105.140  96.514  1.00  0.00           C  
ATOM   1526  NE1 TRP A  99      54.940 103.828  98.870  1.00  0.00           N  
ATOM   1527  CZ2 TRP A  99      55.492 105.442  96.997  1.00  0.00           C  
ATOM   1528  CZ3 TRP A  99      53.467 105.971  95.769  1.00  0.00           C  
ATOM   1529  CH2 TRP A  99      54.844 106.138  95.942  1.00  0.00           C  
ATOM   1530  H   TRP A  99      49.408 101.209  98.904  1.00  0.00           H  
ATOM   1531  HA  TRP A  99      50.806 102.471  96.797  1.00  0.00           H  
ATOM   1532  HB2 TRP A  99      50.688 103.482  98.873  1.00  0.00           H  
ATOM   1533  HB3 TRP A  99      51.363 102.123  99.564  1.00  0.00           H  
ATOM   1534  HD1 TRP A  99      54.026 102.287 100.014  1.00  0.00           H  
ATOM   1535  HE1 TRP A  99      55.847 103.821  99.314  1.00  0.00           H  
ATOM   1536  HE3 TRP A  99      51.664 105.024  96.288  1.00  0.00           H  
ATOM   1537  HZ2 TRP A  99      56.547 105.457  97.229  1.00  0.00           H  
ATOM   1538  HZ3 TRP A  99      53.038 106.740  95.142  1.00  0.00           H  
ATOM   1539  HH2 TRP A  99      55.344 106.849  95.302  1.00  0.00           H  
ATOM   1540  N   ASN A 100      52.175  99.678  97.804  1.00  0.00           N  
ATOM   1541  CA  ASN A 100      52.984  98.481  97.525  1.00  0.00           C  
ATOM   1542  C   ASN A 100      52.559  97.684  96.224  1.00  0.00           C  
ATOM   1543  O   ASN A 100      53.374  96.824  95.821  1.00  0.00           O  
ATOM   1544  CB  ASN A 100      52.884  97.580  98.721  1.00  0.00           C  
ATOM   1545  CG  ASN A 100      53.550  98.250  99.925  1.00  0.00           C  
ATOM   1546  ND2 ASN A 100      53.270  97.786 101.102  1.00  0.00           N  
ATOM   1547  OD1 ASN A 100      54.337  99.192  99.851  1.00  0.00           O  
ATOM   1548  H   ASN A 100      51.801  99.684  98.742  1.00  0.00           H  
ATOM   1549  HA  ASN A 100      54.010  98.840  97.438  1.00  0.00           H  
ATOM   1550  HB2 ASN A 100      51.853  97.349  98.984  1.00  0.00           H  
ATOM   1551  HB3 ASN A 100      53.478  96.683  98.544  1.00  0.00           H  
ATOM   1552 HD21 ASN A 100      53.833  98.085 101.885  1.00  0.00           H  
ATOM   1553 HD22 ASN A 100      52.536  97.115 101.281  1.00  0.00           H  
ATOM   1554  N   ARG A 101      51.397  97.951  95.603  1.00  0.00           N  
ATOM   1555  CA  ARG A 101      50.996  97.333  94.305  1.00  0.00           C  
ATOM   1556  C   ARG A 101      50.467  98.407  93.362  1.00  0.00           C  
ATOM   1557  O   ARG A 101      49.568  98.121  92.528  1.00  0.00           O  
ATOM   1558  CB  ARG A 101      50.185  95.999  94.618  1.00  0.00           C  
ATOM   1559  CG  ARG A 101      48.746  96.222  95.015  1.00  0.00           C  
ATOM   1560  CD  ARG A 101      48.299  95.037  95.915  1.00  0.00           C  
ATOM   1561  NE  ARG A 101      48.111  93.766  95.186  1.00  0.00           N  
ATOM   1562  CZ  ARG A 101      47.856  92.626  95.582  1.00  0.00           C  
ATOM   1563  NH1 ARG A 101      47.594  92.363  96.796  1.00  0.00           N1+
ATOM   1564  NH2 ARG A 101      47.708  91.736  94.691  1.00  0.00           N  
ATOM   1565  H   ARG A 101      50.754  98.555  96.096  1.00  0.00           H  
ATOM   1566  HA  ARG A 101      51.857  96.890  93.804  1.00  0.00           H  
ATOM   1567  HB2 ARG A 101      50.157  95.616  93.597  1.00  0.00           H  
ATOM   1568  HB3 ARG A 101      50.775  95.303  95.215  1.00  0.00           H  
ATOM   1569  HG2 ARG A 101      48.707  97.098  95.663  1.00  0.00           H  
ATOM   1570  HG3 ARG A 101      48.153  96.366  94.112  1.00  0.00           H  
ATOM   1571  HD2 ARG A 101      49.001  94.837  96.726  1.00  0.00           H  
ATOM   1572  HD3 ARG A 101      47.327  95.211  96.376  1.00  0.00           H  
ATOM   1573  HE  ARG A 101      48.264  93.780  94.187  1.00  0.00           H  
ATOM   1574 HH11 ARG A 101      47.759  93.088  97.480  1.00  0.00           H  
ATOM   1575 HH12 ARG A 101      47.223  91.455  97.039  1.00  0.00           H  
ATOM   1576 HH21 ARG A 101      47.884  92.122  93.775  1.00  0.00           H  
ATOM   1577 HH22 ARG A 101      46.951  91.115  94.939  1.00  0.00           H  
ATOM   1578  N   ARG A 102      50.890  99.626  93.488  1.00  0.00           N  
ATOM   1579  CA  ARG A 102      50.267 100.825  92.972  1.00  0.00           C  
ATOM   1580  C   ARG A 102      50.061 100.921  91.453  1.00  0.00           C  
ATOM   1581  O   ARG A 102      49.408 101.896  91.060  1.00  0.00           O  
ATOM   1582  CB  ARG A 102      51.092 102.060  93.356  1.00  0.00           C  
ATOM   1583  CG  ARG A 102      52.522 102.127  92.693  1.00  0.00           C  
ATOM   1584  CD  ARG A 102      53.478 103.189  93.235  1.00  0.00           C  
ATOM   1585  NE  ARG A 102      54.368 102.609  94.242  1.00  0.00           N  
ATOM   1586  CZ  ARG A 102      55.611 102.833  94.586  1.00  0.00           C  
ATOM   1587  NH1 ARG A 102      56.480 103.674  94.138  1.00  0.00           N1+
ATOM   1588  NH2 ARG A 102      55.916 102.359  95.725  1.00  0.00           N  
ATOM   1589  H   ARG A 102      51.586  99.796  94.199  1.00  0.00           H  
ATOM   1590  HA  ARG A 102      49.259 100.861  93.387  1.00  0.00           H  
ATOM   1591  HB2 ARG A 102      50.500 102.941  93.105  1.00  0.00           H  
ATOM   1592  HB3 ARG A 102      51.328 102.073  94.420  1.00  0.00           H  
ATOM   1593  HG2 ARG A 102      52.939 101.124  92.603  1.00  0.00           H  
ATOM   1594  HG3 ARG A 102      52.383 102.389  91.645  1.00  0.00           H  
ATOM   1595  HD2 ARG A 102      54.006 103.567  92.361  1.00  0.00           H  
ATOM   1596  HD3 ARG A 102      52.871 103.986  93.666  1.00  0.00           H  
ATOM   1597  HE  ARG A 102      53.918 101.876  94.770  1.00  0.00           H  
ATOM   1598 HH11 ARG A 102      56.116 104.320  93.452  1.00  0.00           H  
ATOM   1599 HH12 ARG A 102      57.307 103.916  94.665  1.00  0.00           H  
ATOM   1600 HH21 ARG A 102      55.164 101.854  96.172  1.00  0.00           H  
ATOM   1601 HH22 ARG A 102      56.809 102.492  96.178  1.00  0.00           H  
ATOM   1602  N   LYS A 103      50.523  99.994  90.640  1.00  0.00           N  
ATOM   1603  CA  LYS A 103      50.228  99.661  89.295  1.00  0.00           C  
ATOM   1604  C   LYS A 103      49.205  98.623  88.933  1.00  0.00           C  
ATOM   1605  O   LYS A 103      48.750  98.696  87.803  1.00  0.00           O  
ATOM   1606  CB  LYS A 103      51.573  99.270  88.639  1.00  0.00           C  
ATOM   1607  CG  LYS A 103      52.604 100.298  88.371  1.00  0.00           C  
ATOM   1608  CD  LYS A 103      52.091 101.406  87.453  1.00  0.00           C  
ATOM   1609  CE  LYS A 103      53.245 102.294  87.018  1.00  0.00           C  
ATOM   1610  NZ  LYS A 103      54.203 102.764  88.109  1.00  0.00           N1+
ATOM   1611  H   LYS A 103      51.314  99.525  91.058  1.00  0.00           H  
ATOM   1612  HA  LYS A 103      49.858 100.606  88.899  1.00  0.00           H  
ATOM   1613  HB2 LYS A 103      52.048  98.391  89.076  1.00  0.00           H  
ATOM   1614  HB3 LYS A 103      51.348  98.803  87.680  1.00  0.00           H  
ATOM   1615  HG2 LYS A 103      52.995 100.694  89.308  1.00  0.00           H  
ATOM   1616  HG3 LYS A 103      53.411  99.761  87.870  1.00  0.00           H  
ATOM   1617  HD2 LYS A 103      51.786 100.910  86.531  1.00  0.00           H  
ATOM   1618  HD3 LYS A 103      51.255 101.904  87.943  1.00  0.00           H  
ATOM   1619  HE2 LYS A 103      53.710 101.999  86.077  1.00  0.00           H  
ATOM   1620  HE3 LYS A 103      52.708 103.214  86.784  1.00  0.00           H  
ATOM   1621  HZ1 LYS A 103      54.847 102.048  88.414  1.00  0.00           H  
ATOM   1622  HZ2 LYS A 103      54.715 103.558  87.751  1.00  0.00           H  
ATOM   1623  HZ3 LYS A 103      53.546 102.918  88.860  1.00  0.00           H  
ATOM   1624  N   GLU A 104      48.866  97.659  89.803  1.00  0.00           N  
ATOM   1625  CA  GLU A 104      47.975  96.538  89.566  1.00  0.00           C  
ATOM   1626  C   GLU A 104      46.537  97.117  89.337  1.00  0.00           C  
ATOM   1627  O   GLU A 104      46.005  97.897  90.188  1.00  0.00           O  
ATOM   1628  CB  GLU A 104      47.995  95.475  90.703  1.00  0.00           C  
ATOM   1629  CG  GLU A 104      49.384  94.785  90.973  1.00  0.00           C  
ATOM   1630  CD  GLU A 104      49.453  93.585  91.855  1.00  0.00           C  
ATOM   1631  OE1 GLU A 104      48.415  93.079  92.351  1.00  0.00           O  
ATOM   1632  OE2 GLU A 104      50.604  93.059  92.049  1.00  0.00           O1-
ATOM   1633  H   GLU A 104      49.143  97.806  90.764  1.00  0.00           H  
ATOM   1634  HA  GLU A 104      48.245  95.953  88.687  1.00  0.00           H  
ATOM   1635  HB2 GLU A 104      47.568  95.919  91.602  1.00  0.00           H  
ATOM   1636  HB3 GLU A 104      47.394  94.654  90.309  1.00  0.00           H  
ATOM   1637  HG2 GLU A 104      49.752  94.410  90.018  1.00  0.00           H  
ATOM   1638  HG3 GLU A 104      50.118  95.500  91.345  1.00  0.00           H  
ATOM   1639  N   PRO A 105      45.788  96.861  88.234  1.00  0.00           N  
ATOM   1640  CA  PRO A 105      44.662  97.701  87.700  1.00  0.00           C  
ATOM   1641  C   PRO A 105      43.531  97.797  88.758  1.00  0.00           C  
ATOM   1642  O   PRO A 105      42.819  98.776  88.819  1.00  0.00           O  
ATOM   1643  CB  PRO A 105      44.333  97.042  86.333  1.00  0.00           C  
ATOM   1644  CG  PRO A 105      45.530  96.193  85.963  1.00  0.00           C  
ATOM   1645  CD  PRO A 105      46.020  95.754  87.316  1.00  0.00           C  
ATOM   1646  HA  PRO A 105      45.020  98.724  87.571  1.00  0.00           H  
ATOM   1647  HB2 PRO A 105      43.523  96.313  86.353  1.00  0.00           H  
ATOM   1648  HB3 PRO A 105      44.075  97.805  85.598  1.00  0.00           H  
ATOM   1649  HG2 PRO A 105      45.190  95.350  85.362  1.00  0.00           H  
ATOM   1650  HG3 PRO A 105      46.322  96.843  85.590  1.00  0.00           H  
ATOM   1651  HD2 PRO A 105      45.483  94.874  87.670  1.00  0.00           H  
ATOM   1652  HD3 PRO A 105      47.080  95.540  87.184  1.00  0.00           H  
ATOM   1653  N   ALA A 106      43.198  96.720  89.454  1.00  0.00           N  
ATOM   1654  CA  ALA A 106      42.170  96.714  90.483  1.00  0.00           C  
ATOM   1655  C   ALA A 106      42.474  97.495  91.719  1.00  0.00           C  
ATOM   1656  O   ALA A 106      41.631  98.254  92.205  1.00  0.00           O  
ATOM   1657  CB  ALA A 106      41.666  95.299  90.850  1.00  0.00           C  
ATOM   1658  H   ALA A 106      43.811  95.930  89.310  1.00  0.00           H  
ATOM   1659  HA  ALA A 106      41.317  97.240  90.055  1.00  0.00           H  
ATOM   1660  HB1 ALA A 106      41.278  94.774  89.977  1.00  0.00           H  
ATOM   1661  HB2 ALA A 106      42.507  94.773  91.301  1.00  0.00           H  
ATOM   1662  HB3 ALA A 106      40.841  95.306  91.562  1.00  0.00           H  
ATOM   1663  N   PHE A 107      43.716  97.512  92.089  1.00  0.00           N  
ATOM   1664  CA  PHE A 107      44.226  98.344  93.179  1.00  0.00           C  
ATOM   1665  C   PHE A 107      44.425  99.848  92.809  1.00  0.00           C  
ATOM   1666  O   PHE A 107      44.074 100.754  93.589  1.00  0.00           O  
ATOM   1667  CB  PHE A 107      45.592  97.805  93.708  1.00  0.00           C  
ATOM   1668  CG  PHE A 107      45.324  96.594  94.616  1.00  0.00           C  
ATOM   1669  CD1 PHE A 107      45.192  95.249  94.239  1.00  0.00           C  
ATOM   1670  CD2 PHE A 107      45.040  96.940  95.963  1.00  0.00           C  
ATOM   1671  CE1 PHE A 107      44.762  94.281  95.154  1.00  0.00           C  
ATOM   1672  CE2 PHE A 107      44.579  95.958  96.853  1.00  0.00           C  
ATOM   1673  CZ  PHE A 107      44.352  94.652  96.438  1.00  0.00           C  
ATOM   1674  H   PHE A 107      44.344  96.883  91.608  1.00  0.00           H  
ATOM   1675  HA  PHE A 107      43.496  98.410  93.985  1.00  0.00           H  
ATOM   1676  HB2 PHE A 107      46.285  97.554  92.904  1.00  0.00           H  
ATOM   1677  HB3 PHE A 107      46.195  98.468  94.328  1.00  0.00           H  
ATOM   1678  HD1 PHE A 107      45.515  94.907  93.266  1.00  0.00           H  
ATOM   1679  HD2 PHE A 107      45.282  97.928  96.327  1.00  0.00           H  
ATOM   1680  HE1 PHE A 107      44.681  93.252  94.835  1.00  0.00           H  
ATOM   1681  HE2 PHE A 107      44.377  96.205  97.885  1.00  0.00           H  
ATOM   1682  HZ  PHE A 107      43.988  93.898  97.122  1.00  0.00           H  
ATOM   1683  N   ASP A 108      44.754 100.056  91.547  1.00  0.00           N  
ATOM   1684  CA  ASP A 108      44.641 101.405  90.926  1.00  0.00           C  
ATOM   1685  C   ASP A 108      43.260 101.997  91.107  1.00  0.00           C  
ATOM   1686  O   ASP A 108      43.088 103.107  91.630  1.00  0.00           O  
ATOM   1687  CB  ASP A 108      45.188 101.317  89.468  1.00  0.00           C  
ATOM   1688  CG  ASP A 108      45.329 102.700  88.745  1.00  0.00           C  
ATOM   1689  OD1 ASP A 108      45.968 103.605  89.306  1.00  0.00           O  
ATOM   1690  OD2 ASP A 108      44.684 102.866  87.687  1.00  0.00           O1-
ATOM   1691  H   ASP A 108      45.070  99.255  91.020  1.00  0.00           H  
ATOM   1692  HA  ASP A 108      45.315 102.091  91.439  1.00  0.00           H  
ATOM   1693  HB2 ASP A 108      46.171 100.848  89.443  1.00  0.00           H  
ATOM   1694  HB3 ASP A 108      44.607 100.621  88.863  1.00  0.00           H  
ATOM   1695  N   LYS A 109      42.236 101.214  90.835  1.00  0.00           N  
ATOM   1696  CA  LYS A 109      40.798 101.812  90.934  1.00  0.00           C  
ATOM   1697  C   LYS A 109      40.340 102.046  92.360  1.00  0.00           C  
ATOM   1698  O   LYS A 109      39.392 102.808  92.510  1.00  0.00           O  
ATOM   1699  CB  LYS A 109      39.788 100.877  90.216  1.00  0.00           C  
ATOM   1700  CG  LYS A 109      39.935 100.765  88.666  1.00  0.00           C  
ATOM   1701  CD  LYS A 109      39.140  99.651  88.009  1.00  0.00           C  
ATOM   1702  CE  LYS A 109      38.952  99.965  86.498  1.00  0.00           C  
ATOM   1703  NZ  LYS A 109      40.192  99.586  85.775  1.00  0.00           N1+
ATOM   1704  H   LYS A 109      42.353 100.234  90.618  1.00  0.00           H  
ATOM   1705  HA  LYS A 109      40.847 102.749  90.380  1.00  0.00           H  
ATOM   1706  HB2 LYS A 109      39.876  99.875  90.635  1.00  0.00           H  
ATOM   1707  HB3 LYS A 109      38.750 101.090  90.470  1.00  0.00           H  
ATOM   1708  HG2 LYS A 109      39.508 101.698  88.296  1.00  0.00           H  
ATOM   1709  HG3 LYS A 109      40.957 100.584  88.333  1.00  0.00           H  
ATOM   1710  HD2 LYS A 109      39.497  98.666  88.310  1.00  0.00           H  
ATOM   1711  HD3 LYS A 109      38.226  99.712  88.601  1.00  0.00           H  
ATOM   1712  HE2 LYS A 109      38.211  99.248  86.144  1.00  0.00           H  
ATOM   1713  HE3 LYS A 109      38.712 101.014  86.325  1.00  0.00           H  
ATOM   1714  HZ1 LYS A 109      40.427  98.618  85.941  1.00  0.00           H  
ATOM   1715  HZ2 LYS A 109      40.137  99.738  84.778  1.00  0.00           H  
ATOM   1716  HZ3 LYS A 109      40.968 100.158  86.079  1.00  0.00           H  
ATOM   1717  N   TRP A 110      40.940 101.393  93.359  1.00  0.00           N  
ATOM   1718  CA  TRP A 110      40.369 101.257  94.660  1.00  0.00           C  
ATOM   1719  C   TRP A 110      40.457 102.636  95.381  1.00  0.00           C  
ATOM   1720  O   TRP A 110      41.545 102.960  95.897  1.00  0.00           O  
ATOM   1721  CB  TRP A 110      41.050 100.155  95.456  1.00  0.00           C  
ATOM   1722  CG  TRP A 110      40.638  99.964  96.861  1.00  0.00           C  
ATOM   1723  CD1 TRP A 110      39.448 100.146  97.439  1.00  0.00           C  
ATOM   1724  CD2 TRP A 110      41.466  99.459  97.909  1.00  0.00           C  
ATOM   1725  CE2 TRP A 110      40.715  99.374  99.095  1.00  0.00           C  
ATOM   1726  CE3 TRP A 110      42.785  99.008  98.023  1.00  0.00           C  
ATOM   1727  NE1 TRP A 110      39.480  99.896  98.726  1.00  0.00           N  
ATOM   1728  CZ2 TRP A 110      41.264  98.951 100.318  1.00  0.00           C  
ATOM   1729  CZ3 TRP A 110      43.427  98.581  99.191  1.00  0.00           C  
ATOM   1730  CH2 TRP A 110      42.626  98.531 100.375  1.00  0.00           C  
ATOM   1731  H   TRP A 110      41.899 101.101  93.232  1.00  0.00           H  
ATOM   1732  HA  TRP A 110      39.335 100.913  94.613  1.00  0.00           H  
ATOM   1733  HB2 TRP A 110      40.852  99.195  94.980  1.00  0.00           H  
ATOM   1734  HB3 TRP A 110      42.129 100.309  95.452  1.00  0.00           H  
ATOM   1735  HD1 TRP A 110      38.565 100.468  96.907  1.00  0.00           H  
ATOM   1736  HE1 TRP A 110      38.772 100.086  99.422  1.00  0.00           H  
ATOM   1737  HE3 TRP A 110      43.335  98.933  97.097  1.00  0.00           H  
ATOM   1738  HZ2 TRP A 110      40.655  98.751 101.187  1.00  0.00           H  
ATOM   1739  HZ3 TRP A 110      44.402  98.116  99.190  1.00  0.00           H  
ATOM   1740  HH2 TRP A 110      42.900  98.183 101.360  1.00  0.00           H  
ATOM   1741  N   VAL A 111      39.359 103.394  95.512  1.00  0.00           N  
ATOM   1742  CA  VAL A 111      39.285 104.611  96.390  1.00  0.00           C  
ATOM   1743  C   VAL A 111      39.240 104.268  97.886  1.00  0.00           C  
ATOM   1744  O   VAL A 111      38.353 103.502  98.284  1.00  0.00           O  
ATOM   1745  CB  VAL A 111      38.125 105.532  95.924  1.00  0.00           C  
ATOM   1746  CG1 VAL A 111      38.126 106.786  96.836  1.00  0.00           C  
ATOM   1747  CG2 VAL A 111      38.256 105.876  94.429  1.00  0.00           C  
ATOM   1748  H   VAL A 111      38.513 102.967  95.164  1.00  0.00           H  
ATOM   1749  HA  VAL A 111      40.217 105.157  96.246  1.00  0.00           H  
ATOM   1750  HB  VAL A 111      37.229 104.968  96.186  1.00  0.00           H  
ATOM   1751 HG11 VAL A 111      39.085 107.269  96.648  1.00  0.00           H  
ATOM   1752 HG12 VAL A 111      37.375 107.470  96.443  1.00  0.00           H  
ATOM   1753 HG13 VAL A 111      37.890 106.605  97.885  1.00  0.00           H  
ATOM   1754 HG21 VAL A 111      39.199 106.401  94.280  1.00  0.00           H  
ATOM   1755 HG22 VAL A 111      38.237 104.923  93.900  1.00  0.00           H  
ATOM   1756 HG23 VAL A 111      37.460 106.521  94.054  1.00  0.00           H  
ATOM   1757  N   ILE A 112      40.152 104.852  98.625  1.00  0.00           N  
ATOM   1758  CA  ILE A 112      40.284 104.829 100.079  1.00  0.00           C  
ATOM   1759  C   ILE A 112      40.457 106.296 100.653  1.00  0.00           C  
ATOM   1760  O   ILE A 112      41.493 106.939 100.427  1.00  0.00           O  
ATOM   1761  CB  ILE A 112      41.625 104.167 100.455  1.00  0.00           C  
ATOM   1762  CG1 ILE A 112      41.947 102.785  99.775  1.00  0.00           C  
ATOM   1763  CG2 ILE A 112      41.617 103.946 101.991  1.00  0.00           C  
ATOM   1764  CD1 ILE A 112      43.499 102.531  99.743  1.00  0.00           C  
ATOM   1765  H   ILE A 112      40.665 105.620  98.219  1.00  0.00           H  
ATOM   1766  HA  ILE A 112      39.478 104.347 100.633  1.00  0.00           H  
ATOM   1767  HB  ILE A 112      42.477 104.829 100.305  1.00  0.00           H  
ATOM   1768 HG12 ILE A 112      41.428 101.939 100.227  1.00  0.00           H  
ATOM   1769 HG13 ILE A 112      41.503 102.742  98.780  1.00  0.00           H  
ATOM   1770 HG21 ILE A 112      40.805 103.255 102.219  1.00  0.00           H  
ATOM   1771 HG22 ILE A 112      42.534 103.546 102.423  1.00  0.00           H  
ATOM   1772 HG23 ILE A 112      41.398 104.857 102.548  1.00  0.00           H  
ATOM   1773 HD11 ILE A 112      43.973 102.957 100.628  1.00  0.00           H  
ATOM   1774 HD12 ILE A 112      43.605 101.473  99.507  1.00  0.00           H  
ATOM   1775 HD13 ILE A 112      44.004 102.984  98.890  1.00  0.00           H  
ATOM   1776  N   GLU A 113      39.518 106.764 101.518  1.00  0.00           N  
ATOM   1777  CA  GLU A 113      39.500 108.153 101.968  1.00  0.00           C  
ATOM   1778  C   GLU A 113      39.121 108.395 103.493  1.00  0.00           C  
ATOM   1779  O   GLU A 113      38.481 107.612 104.128  1.00  0.00           O  
ATOM   1780  CB  GLU A 113      38.684 108.981 101.001  1.00  0.00           C  
ATOM   1781  CG  GLU A 113      39.076 109.187  99.581  1.00  0.00           C  
ATOM   1782  CD  GLU A 113      40.529 109.814  99.365  1.00  0.00           C  
ATOM   1783  OE1 GLU A 113      40.972 110.593 100.214  1.00  0.00           O  
ATOM   1784  OE2 GLU A 113      41.161 109.419  98.354  1.00  0.00           O1-
ATOM   1785  H   GLU A 113      38.636 106.281 101.613  1.00  0.00           H  
ATOM   1786  HA  GLU A 113      40.506 108.562 102.063  1.00  0.00           H  
ATOM   1787  HB2 GLU A 113      37.740 108.438 100.973  1.00  0.00           H  
ATOM   1788  HB3 GLU A 113      38.446 109.949 101.441  1.00  0.00           H  
ATOM   1789  HG2 GLU A 113      39.114 108.237  99.047  1.00  0.00           H  
ATOM   1790  HG3 GLU A 113      38.215 109.544  99.015  1.00  0.00           H  
ATOM   1791  N   GLU A 114      39.543 109.511 104.141  1.00  0.00           N  
ATOM   1792  CA  GLU A 114      39.022 109.817 105.442  1.00  0.00           C  
ATOM   1793  C   GLU A 114      37.538 110.298 105.251  1.00  0.00           C  
ATOM   1794  O   GLU A 114      37.187 111.014 104.271  1.00  0.00           O  
ATOM   1795  CB  GLU A 114      39.853 110.881 106.139  1.00  0.00           C  
ATOM   1796  CG  GLU A 114      41.182 110.416 106.649  1.00  0.00           C  
ATOM   1797  CD  GLU A 114      41.973 111.523 107.210  1.00  0.00           C  
ATOM   1798  OE1 GLU A 114      41.487 112.217 108.145  1.00  0.00           O  
ATOM   1799  OE2 GLU A 114      43.148 111.687 106.808  1.00  0.00           O1-
ATOM   1800  H   GLU A 114      40.103 110.239 103.721  1.00  0.00           H  
ATOM   1801  HA  GLU A 114      38.843 108.985 106.123  1.00  0.00           H  
ATOM   1802  HB2 GLU A 114      39.908 111.604 105.325  1.00  0.00           H  
ATOM   1803  HB3 GLU A 114      39.217 111.219 106.956  1.00  0.00           H  
ATOM   1804  HG2 GLU A 114      40.956 109.687 107.428  1.00  0.00           H  
ATOM   1805  HG3 GLU A 114      41.751 109.906 105.871  1.00  0.00           H  
ATOM   1806  N   ALA A 115      36.728 109.771 106.209  1.00  0.00           N  
ATOM   1807  CA  ALA A 115      35.322 110.174 106.428  1.00  0.00           C  
ATOM   1808  C   ALA A 115      34.770 109.761 107.845  1.00  0.00           C  
ATOM   1809  O   ALA A 115      34.842 108.601 108.162  1.00  0.00           O  
ATOM   1810  CB  ALA A 115      34.501 109.505 105.282  1.00  0.00           C  
ATOM   1811  H   ALA A 115      37.132 109.202 106.939  1.00  0.00           H  
ATOM   1812  HA  ALA A 115      35.246 111.262 106.459  1.00  0.00           H  
ATOM   1813  HB1 ALA A 115      33.450 109.792 105.266  1.00  0.00           H  
ATOM   1814  HB2 ALA A 115      34.893 109.661 104.277  1.00  0.00           H  
ATOM   1815  HB3 ALA A 115      34.484 108.416 105.328  1.00  0.00           H  
ATOM   1816  N   ASN A 116      34.167 110.642 108.587  1.00  0.00           N  
ATOM   1817  CA  ASN A 116      33.435 110.248 109.790  1.00  0.00           C  
ATOM   1818  C   ASN A 116      31.882 110.017 109.544  1.00  0.00           C  
ATOM   1819  O   ASN A 116      31.260 110.864 108.856  1.00  0.00           O  
ATOM   1820  CB  ASN A 116      33.515 111.223 110.996  1.00  0.00           C  
ATOM   1821  CG  ASN A 116      32.868 110.735 112.339  1.00  0.00           C  
ATOM   1822  ND2 ASN A 116      33.743 110.762 113.326  1.00  0.00           N  
ATOM   1823  OD1 ASN A 116      31.687 110.331 112.442  1.00  0.00           O  
ATOM   1824  H   ASN A 116      33.800 111.491 108.179  1.00  0.00           H  
ATOM   1825  HA  ASN A 116      33.780 109.315 110.236  1.00  0.00           H  
ATOM   1826  HB2 ASN A 116      34.584 111.395 111.115  1.00  0.00           H  
ATOM   1827  HB3 ASN A 116      33.028 112.158 110.715  1.00  0.00           H  
ATOM   1828 HD21 ASN A 116      33.581 110.324 114.221  1.00  0.00           H  
ATOM   1829 HD22 ASN A 116      34.656 111.142 113.121  1.00  0.00           H  
ATOM   1830  N   TRP A 117      31.316 108.868 110.023  1.00  0.00           N  
ATOM   1831  CA  TRP A 117      29.856 108.537 109.971  1.00  0.00           C  
ATOM   1832  C   TRP A 117      28.868 109.781 110.153  1.00  0.00           C  
ATOM   1833  O   TRP A 117      27.844 109.892 109.424  1.00  0.00           O  
ATOM   1834  CB  TRP A 117      29.501 107.469 111.008  1.00  0.00           C  
ATOM   1835  CG  TRP A 117      30.226 106.142 110.891  1.00  0.00           C  
ATOM   1836  CD1 TRP A 117      30.764 105.562 109.791  1.00  0.00           C  
ATOM   1837  CD2 TRP A 117      30.522 105.206 111.925  1.00  0.00           C  
ATOM   1838  CE2 TRP A 117      31.357 104.155 111.462  1.00  0.00           C  
ATOM   1839  CE3 TRP A 117      30.329 105.193 113.360  1.00  0.00           C  
ATOM   1840  NE1 TRP A 117      31.403 104.387 110.118  1.00  0.00           N  
ATOM   1841  CZ2 TRP A 117      31.868 103.121 112.195  1.00  0.00           C  
ATOM   1842  CZ3 TRP A 117      30.817 104.088 114.121  1.00  0.00           C  
ATOM   1843  CH2 TRP A 117      31.634 103.115 113.544  1.00  0.00           C  
ATOM   1844  H   TRP A 117      32.003 108.213 110.366  1.00  0.00           H  
ATOM   1845  HA  TRP A 117      29.674 108.121 108.980  1.00  0.00           H  
ATOM   1846  HB2 TRP A 117      29.763 107.867 111.988  1.00  0.00           H  
ATOM   1847  HB3 TRP A 117      28.423 107.312 111.017  1.00  0.00           H  
ATOM   1848  HD1 TRP A 117      30.791 105.935 108.778  1.00  0.00           H  
ATOM   1849  HE1 TRP A 117      32.006 103.930 109.449  1.00  0.00           H  
ATOM   1850  HE3 TRP A 117      29.613 105.943 113.665  1.00  0.00           H  
ATOM   1851  HZ2 TRP A 117      32.402 102.299 111.741  1.00  0.00           H  
ATOM   1852  HZ3 TRP A 117      30.542 103.939 115.155  1.00  0.00           H  
ATOM   1853  HH2 TRP A 117      31.899 102.275 114.169  1.00  0.00           H  
ATOM   1854  N   LEU A 118      29.191 110.736 111.009  1.00  0.00           N  
ATOM   1855  CA  LEU A 118      28.382 111.889 111.463  1.00  0.00           C  
ATOM   1856  C   LEU A 118      28.447 113.132 110.454  1.00  0.00           C  
ATOM   1857  O   LEU A 118      27.584 114.060 110.433  1.00  0.00           O  
ATOM   1858  CB  LEU A 118      28.599 112.097 112.950  1.00  0.00           C  
ATOM   1859  CG  LEU A 118      27.905 111.138 113.902  1.00  0.00           C  
ATOM   1860  CD1 LEU A 118      28.540 109.730 113.949  1.00  0.00           C  
ATOM   1861  CD2 LEU A 118      28.141 111.579 115.359  1.00  0.00           C  
ATOM   1862  H   LEU A 118      29.981 110.446 111.568  1.00  0.00           H  
ATOM   1863  HA  LEU A 118      27.334 111.587 111.457  1.00  0.00           H  
ATOM   1864  HB2 LEU A 118      29.665 112.196 113.153  1.00  0.00           H  
ATOM   1865  HB3 LEU A 118      28.340 113.124 113.205  1.00  0.00           H  
ATOM   1866  HG  LEU A 118      26.822 111.157 113.782  1.00  0.00           H  
ATOM   1867 HD11 LEU A 118      29.577 109.875 114.251  1.00  0.00           H  
ATOM   1868 HD12 LEU A 118      27.887 109.259 114.683  1.00  0.00           H  
ATOM   1869 HD13 LEU A 118      28.492 109.197 112.998  1.00  0.00           H  
ATOM   1870 HD21 LEU A 118      29.199 111.629 115.612  1.00  0.00           H  
ATOM   1871 HD22 LEU A 118      27.754 112.581 115.544  1.00  0.00           H  
ATOM   1872 HD23 LEU A 118      27.699 110.926 116.113  1.00  0.00           H  
ATOM   1873  N   THR A 119      29.413 113.131 109.536  1.00  0.00           N  
ATOM   1874  CA  THR A 119      29.803 114.115 108.458  1.00  0.00           C  
ATOM   1875  C   THR A 119      30.026 113.453 107.056  1.00  0.00           C  
ATOM   1876  O   THR A 119      30.371 114.097 106.062  1.00  0.00           O  
ATOM   1877  CB  THR A 119      30.993 115.020 108.849  1.00  0.00           C  
ATOM   1878  CG2 THR A 119      30.680 115.899 110.032  1.00  0.00           C  
ATOM   1879  OG1 THR A 119      32.058 114.171 109.205  1.00  0.00           O  
ATOM   1880  H   THR A 119      30.025 112.333 109.627  1.00  0.00           H  
ATOM   1881  HA  THR A 119      28.897 114.701 108.299  1.00  0.00           H  
ATOM   1882  HB  THR A 119      31.261 115.635 107.989  1.00  0.00           H  
ATOM   1883  HG1 THR A 119      32.517 113.846 108.428  1.00  0.00           H  
ATOM   1884 HG21 THR A 119      31.531 116.505 110.345  1.00  0.00           H  
ATOM   1885 HG22 THR A 119      29.939 116.638 109.730  1.00  0.00           H  
ATOM   1886 HG23 THR A 119      30.385 115.315 110.903  1.00  0.00           H  
ATOM   1887  N   LEU A 120      29.635 112.192 106.998  1.00  0.00           N  
ATOM   1888  CA  LEU A 120      29.962 111.186 105.979  1.00  0.00           C  
ATOM   1889  C   LEU A 120      29.295 111.610 104.695  1.00  0.00           C  
ATOM   1890  O   LEU A 120      29.944 111.581 103.650  1.00  0.00           O  
ATOM   1891  CB  LEU A 120      29.298 109.893 106.484  1.00  0.00           C  
ATOM   1892  CG  LEU A 120      29.461 108.692 105.471  1.00  0.00           C  
ATOM   1893  CD1 LEU A 120      30.870 108.109 105.395  1.00  0.00           C  
ATOM   1894  CD2 LEU A 120      28.457 107.648 105.915  1.00  0.00           C  
ATOM   1895  H   LEU A 120      29.201 111.844 107.841  1.00  0.00           H  
ATOM   1896  HA  LEU A 120      31.047 111.093 105.932  1.00  0.00           H  
ATOM   1897  HB2 LEU A 120      29.823 109.542 107.373  1.00  0.00           H  
ATOM   1898  HB3 LEU A 120      28.224 110.029 106.611  1.00  0.00           H  
ATOM   1899  HG  LEU A 120      29.164 109.089 104.499  1.00  0.00           H  
ATOM   1900 HD11 LEU A 120      31.215 107.844 106.395  1.00  0.00           H  
ATOM   1901 HD12 LEU A 120      30.865 107.225 104.758  1.00  0.00           H  
ATOM   1902 HD13 LEU A 120      31.504 108.833 104.884  1.00  0.00           H  
ATOM   1903 HD21 LEU A 120      28.415 106.876 105.146  1.00  0.00           H  
ATOM   1904 HD22 LEU A 120      28.885 107.190 106.806  1.00  0.00           H  
ATOM   1905 HD23 LEU A 120      27.501 108.152 106.058  1.00  0.00           H  
ATOM   1906  N   ASP A 121      28.046 112.166 104.748  1.00  0.00           N  
ATOM   1907  CA  ASP A 121      27.266 112.777 103.707  1.00  0.00           C  
ATOM   1908  C   ASP A 121      27.873 113.968 102.935  1.00  0.00           C  
ATOM   1909  O   ASP A 121      27.363 114.320 101.884  1.00  0.00           O  
ATOM   1910  CB  ASP A 121      25.816 113.174 104.244  1.00  0.00           C  
ATOM   1911  CG  ASP A 121      25.768 114.367 105.246  1.00  0.00           C  
ATOM   1912  OD1 ASP A 121      26.580 114.434 106.152  1.00  0.00           O  
ATOM   1913  OD2 ASP A 121      24.844 115.216 105.070  1.00  0.00           O1-
ATOM   1914  H   ASP A 121      27.674 112.158 105.687  1.00  0.00           H  
ATOM   1915  HA  ASP A 121      27.100 112.011 102.949  1.00  0.00           H  
ATOM   1916  HB2 ASP A 121      25.180 113.492 103.418  1.00  0.00           H  
ATOM   1917  HB3 ASP A 121      25.288 112.311 104.650  1.00  0.00           H  
ATOM   1918  N   LYS A 122      28.905 114.645 103.517  1.00  0.00           N  
ATOM   1919  CA  LYS A 122      29.773 115.636 102.896  1.00  0.00           C  
ATOM   1920  C   LYS A 122      31.222 115.168 102.638  1.00  0.00           C  
ATOM   1921  O   LYS A 122      31.781 115.459 101.572  1.00  0.00           O  
ATOM   1922  CB  LYS A 122      29.866 116.901 103.708  1.00  0.00           C  
ATOM   1923  CG  LYS A 122      28.650 117.909 103.568  1.00  0.00           C  
ATOM   1924  CD  LYS A 122      27.251 117.625 104.096  1.00  0.00           C  
ATOM   1925  CE  LYS A 122      27.345 117.514 105.675  1.00  0.00           C  
ATOM   1926  NZ  LYS A 122      26.008 117.342 106.246  1.00  0.00           N1+
ATOM   1927  H   LYS A 122      29.324 114.130 104.280  1.00  0.00           H  
ATOM   1928  HA  LYS A 122      29.451 115.891 101.887  1.00  0.00           H  
ATOM   1929  HB2 LYS A 122      30.052 116.620 104.745  1.00  0.00           H  
ATOM   1930  HB3 LYS A 122      30.776 117.452 103.466  1.00  0.00           H  
ATOM   1931  HG2 LYS A 122      28.978 118.811 104.083  1.00  0.00           H  
ATOM   1932  HG3 LYS A 122      28.468 118.157 102.522  1.00  0.00           H  
ATOM   1933  HD2 LYS A 122      26.513 118.342 103.736  1.00  0.00           H  
ATOM   1934  HD3 LYS A 122      27.069 116.649 103.646  1.00  0.00           H  
ATOM   1935  HE2 LYS A 122      27.926 116.634 105.953  1.00  0.00           H  
ATOM   1936  HE3 LYS A 122      27.849 118.439 105.953  1.00  0.00           H  
ATOM   1937  HZ1 LYS A 122      25.484 116.725 105.643  1.00  0.00           H  
ATOM   1938  HZ2 LYS A 122      26.170 116.941 107.158  1.00  0.00           H  
ATOM   1939  HZ3 LYS A 122      25.546 118.240 106.277  1.00  0.00           H  
ATOM   1940  N   ASP A 123      31.810 114.284 103.476  1.00  0.00           N  
ATOM   1941  CA  ASP A 123      33.092 113.672 103.353  1.00  0.00           C  
ATOM   1942  C   ASP A 123      33.156 112.702 102.170  1.00  0.00           C  
ATOM   1943  O   ASP A 123      34.265 112.477 101.680  1.00  0.00           O  
ATOM   1944  CB  ASP A 123      33.567 113.008 104.711  1.00  0.00           C  
ATOM   1945  CG  ASP A 123      33.581 113.897 105.902  1.00  0.00           C  
ATOM   1946  OD1 ASP A 123      33.473 115.127 105.752  1.00  0.00           O  
ATOM   1947  OD2 ASP A 123      33.692 113.345 107.030  1.00  0.00           O1-
ATOM   1948  H   ASP A 123      31.409 114.236 104.401  1.00  0.00           H  
ATOM   1949  HA  ASP A 123      33.816 114.463 103.161  1.00  0.00           H  
ATOM   1950  HB2 ASP A 123      32.952 112.129 104.906  1.00  0.00           H  
ATOM   1951  HB3 ASP A 123      34.584 112.617 104.753  1.00  0.00           H  
ATOM   1952  N   VAL A 124      31.986 112.212 101.745  1.00  0.00           N  
ATOM   1953  CA  VAL A 124      31.732 111.376 100.572  1.00  0.00           C  
ATOM   1954  C   VAL A 124      30.714 112.008  99.554  1.00  0.00           C  
ATOM   1955  O   VAL A 124      29.664 112.498  99.989  1.00  0.00           O  
ATOM   1956  CB  VAL A 124      31.161 109.962 101.034  1.00  0.00           C  
ATOM   1957  CG1 VAL A 124      30.801 108.978  99.892  1.00  0.00           C  
ATOM   1958  CG2 VAL A 124      32.240 109.126 101.802  1.00  0.00           C  
ATOM   1959  H   VAL A 124      31.128 112.366 102.256  1.00  0.00           H  
ATOM   1960  HA  VAL A 124      32.696 111.199 100.096  1.00  0.00           H  
ATOM   1961  HB  VAL A 124      30.296 110.070 101.688  1.00  0.00           H  
ATOM   1962 HG11 VAL A 124      31.670 108.396  99.585  1.00  0.00           H  
ATOM   1963 HG12 VAL A 124      30.208 108.180 100.338  1.00  0.00           H  
ATOM   1964 HG13 VAL A 124      30.290 109.443  99.048  1.00  0.00           H  
ATOM   1965 HG21 VAL A 124      32.462 109.652 102.730  1.00  0.00           H  
ATOM   1966 HG22 VAL A 124      31.760 108.192 102.094  1.00  0.00           H  
ATOM   1967 HG23 VAL A 124      33.142 108.919 101.225  1.00  0.00           H  
ATOM   1968  N   PRO A 125      30.902 111.946  98.238  1.00  0.00           N  
ATOM   1969  CA  PRO A 125      29.881 112.117  97.150  1.00  0.00           C  
ATOM   1970  C   PRO A 125      29.067 110.812  96.904  1.00  0.00           C  
ATOM   1971  O   PRO A 125      29.400 110.035  96.054  1.00  0.00           O  
ATOM   1972  CB  PRO A 125      30.644 112.645  95.959  1.00  0.00           C  
ATOM   1973  CG  PRO A 125      32.016 111.944  96.135  1.00  0.00           C  
ATOM   1974  CD  PRO A 125      32.233 111.828  97.612  1.00  0.00           C  
ATOM   1975  HA  PRO A 125      29.222 112.963  97.343  1.00  0.00           H  
ATOM   1976  HB2 PRO A 125      30.173 112.595  94.977  1.00  0.00           H  
ATOM   1977  HB3 PRO A 125      30.776 113.718  96.099  1.00  0.00           H  
ATOM   1978  HG2 PRO A 125      31.893 110.964  95.673  1.00  0.00           H  
ATOM   1979  HG3 PRO A 125      32.797 112.584  95.724  1.00  0.00           H  
ATOM   1980  HD2 PRO A 125      32.748 110.893  97.831  1.00  0.00           H  
ATOM   1981  HD3 PRO A 125      32.811 112.659  98.017  1.00  0.00           H  
ATOM   1982  N   ALA A 126      28.085 110.563  97.709  1.00  0.00           N  
ATOM   1983  CA  ALA A 126      27.243 109.390  97.583  1.00  0.00           C  
ATOM   1984  C   ALA A 126      26.574 109.247  96.149  1.00  0.00           C  
ATOM   1985  O   ALA A 126      26.477 108.139  95.648  1.00  0.00           O  
ATOM   1986  CB  ALA A 126      26.165 109.353  98.606  1.00  0.00           C  
ATOM   1987  H   ALA A 126      27.807 111.296  98.346  1.00  0.00           H  
ATOM   1988  HA  ALA A 126      27.828 108.480  97.716  1.00  0.00           H  
ATOM   1989  HB1 ALA A 126      25.457 110.121  98.293  1.00  0.00           H  
ATOM   1990  HB2 ALA A 126      25.641 108.408  98.469  1.00  0.00           H  
ATOM   1991  HB3 ALA A 126      26.471 109.614  99.620  1.00  0.00           H  
ATOM   1992  N   GLY A 127      26.169 110.412  95.525  1.00  0.00           N  
ATOM   1993  CA  GLY A 127      25.494 110.611  94.257  1.00  0.00           C  
ATOM   1994  C   GLY A 127      24.285 109.638  94.042  1.00  0.00           C  
ATOM   1995  O   GLY A 127      23.340 109.709  94.820  1.00  0.00           O  
ATOM   1996  H   GLY A 127      26.417 111.254  96.026  1.00  0.00           H  
ATOM   1997  HA2 GLY A 127      25.159 111.647  94.211  1.00  0.00           H  
ATOM   1998  HA3 GLY A 127      26.242 110.401  93.492  1.00  0.00           H  
ATOM   1999  N   ASP A 128      24.382 108.707  93.090  1.00  0.00           N  
ATOM   2000  CA  ASP A 128      23.476 107.635  92.737  1.00  0.00           C  
ATOM   2001  C   ASP A 128      23.301 106.529  93.790  1.00  0.00           C  
ATOM   2002  O   ASP A 128      22.377 105.764  93.549  1.00  0.00           O  
ATOM   2003  CB  ASP A 128      23.802 107.119  91.334  1.00  0.00           C  
ATOM   2004  CG  ASP A 128      25.151 106.411  91.124  1.00  0.00           C  
ATOM   2005  OD1 ASP A 128      25.907 106.214  92.103  1.00  0.00           O  
ATOM   2006  OD2 ASP A 128      25.400 106.092  89.976  1.00  0.00           O1-
ATOM   2007  H   ASP A 128      25.279 108.813  92.638  1.00  0.00           H  
ATOM   2008  HA  ASP A 128      22.480 108.075  92.674  1.00  0.00           H  
ATOM   2009  HB2 ASP A 128      23.037 106.384  91.085  1.00  0.00           H  
ATOM   2010  HB3 ASP A 128      23.716 107.956  90.641  1.00  0.00           H  
ATOM   2011  N   GLY A 129      24.172 106.354  94.765  1.00  0.00           N  
ATOM   2012  CA  GLY A 129      24.122 105.234  95.770  1.00  0.00           C  
ATOM   2013  C   GLY A 129      24.885 103.957  95.383  1.00  0.00           C  
ATOM   2014  O   GLY A 129      25.057 103.727  94.197  1.00  0.00           O  
ATOM   2015  H   GLY A 129      24.981 106.913  94.539  1.00  0.00           H  
ATOM   2016  HA2 GLY A 129      24.608 105.528  96.700  1.00  0.00           H  
ATOM   2017  HA3 GLY A 129      23.067 104.984  95.881  1.00  0.00           H  
ATOM   2018  N   PHE A 130      25.466 103.289  96.363  1.00  0.00           N  
ATOM   2019  CA  PHE A 130      26.071 101.968  96.093  1.00  0.00           C  
ATOM   2020  C   PHE A 130      24.991 100.864  96.116  1.00  0.00           C  
ATOM   2021  O   PHE A 130      24.021 101.001  96.817  1.00  0.00           O  
ATOM   2022  CB  PHE A 130      27.092 101.726  97.204  1.00  0.00           C  
ATOM   2023  CG  PHE A 130      28.297 102.607  97.081  1.00  0.00           C  
ATOM   2024  CD1 PHE A 130      28.406 103.949  97.464  1.00  0.00           C  
ATOM   2025  CD2 PHE A 130      29.387 102.032  96.431  1.00  0.00           C  
ATOM   2026  CE1 PHE A 130      29.555 104.715  97.137  1.00  0.00           C  
ATOM   2027  CE2 PHE A 130      30.493 102.799  96.026  1.00  0.00           C  
ATOM   2028  CZ  PHE A 130      30.669 104.118  96.480  1.00  0.00           C  
ATOM   2029  H   PHE A 130      25.621 103.729  97.260  1.00  0.00           H  
ATOM   2030  HA  PHE A 130      26.446 101.942  95.070  1.00  0.00           H  
ATOM   2031  HB2 PHE A 130      26.602 102.045  98.123  1.00  0.00           H  
ATOM   2032  HB3 PHE A 130      27.414 100.685  97.209  1.00  0.00           H  
ATOM   2033  HD1 PHE A 130      27.519 104.369  97.914  1.00  0.00           H  
ATOM   2034  HD2 PHE A 130      29.316 101.021  96.057  1.00  0.00           H  
ATOM   2035  HE1 PHE A 130      29.485 105.781  97.303  1.00  0.00           H  
ATOM   2036  HE2 PHE A 130      31.289 102.401  95.414  1.00  0.00           H  
ATOM   2037  HZ  PHE A 130      31.497 104.729  96.151  1.00  0.00           H  
ATOM   2038  N   ASP A 131      25.243  99.785  95.358  1.00  0.00           N  
ATOM   2039  CA  ASP A 131      24.507  98.514  95.342  1.00  0.00           C  
ATOM   2040  C   ASP A 131      24.501  97.860  96.743  1.00  0.00           C  
ATOM   2041  O   ASP A 131      23.480  97.385  97.209  1.00  0.00           O  
ATOM   2042  CB  ASP A 131      24.944  97.515  94.302  1.00  0.00           C  
ATOM   2043  CG  ASP A 131      25.707  98.075  93.096  1.00  0.00           C  
ATOM   2044  OD1 ASP A 131      26.490  97.337  92.467  1.00  0.00           O  
ATOM   2045  OD2 ASP A 131      25.492  99.193  92.697  1.00  0.00           O1-
ATOM   2046  H   ASP A 131      26.015  99.899  94.716  1.00  0.00           H  
ATOM   2047  HA  ASP A 131      23.512  98.760  94.974  1.00  0.00           H  
ATOM   2048  HB2 ASP A 131      25.725  96.882  94.725  1.00  0.00           H  
ATOM   2049  HB3 ASP A 131      24.108  96.907  93.958  1.00  0.00           H  
ATOM   2050  N   ALA A 132      25.643  97.846  97.440  1.00  0.00           N  
ATOM   2051  CA  ALA A 132      25.792  97.246  98.732  1.00  0.00           C  
ATOM   2052  C   ALA A 132      26.774  98.078  99.507  1.00  0.00           C  
ATOM   2053  O   ALA A 132      27.849  98.319  98.991  1.00  0.00           O  
ATOM   2054  CB  ALA A 132      26.258  95.805  98.584  1.00  0.00           C  
ATOM   2055  H   ALA A 132      26.508  98.127  97.000  1.00  0.00           H  
ATOM   2056  HA  ALA A 132      24.869  97.190  99.309  1.00  0.00           H  
ATOM   2057  HB1 ALA A 132      25.504  95.145  98.155  1.00  0.00           H  
ATOM   2058  HB2 ALA A 132      27.139  95.740  97.944  1.00  0.00           H  
ATOM   2059  HB3 ALA A 132      26.462  95.453  99.595  1.00  0.00           H  
ATOM   2060  N   VAL A 133      26.472  98.417 100.777  1.00  0.00           N  
ATOM   2061  CA  VAL A 133      27.360  99.034 101.753  1.00  0.00           C  
ATOM   2062  C   VAL A 133      27.667  98.013 102.872  1.00  0.00           C  
ATOM   2063  O   VAL A 133      26.703  97.363 103.339  1.00  0.00           O  
ATOM   2064  CB  VAL A 133      26.684 100.327 102.301  1.00  0.00           C  
ATOM   2065  CG1 VAL A 133      27.519 101.099 103.322  1.00  0.00           C  
ATOM   2066  CG2 VAL A 133      26.251 101.326 101.176  1.00  0.00           C  
ATOM   2067  H   VAL A 133      25.573  98.221 101.194  1.00  0.00           H  
ATOM   2068  HA  VAL A 133      28.294  99.379 101.309  1.00  0.00           H  
ATOM   2069  HB  VAL A 133      25.726 100.099 102.767  1.00  0.00           H  
ATOM   2070 HG11 VAL A 133      28.562 101.079 103.006  1.00  0.00           H  
ATOM   2071 HG12 VAL A 133      27.215 102.143 103.393  1.00  0.00           H  
ATOM   2072 HG13 VAL A 133      27.413 100.625 104.298  1.00  0.00           H  
ATOM   2073 HG21 VAL A 133      25.582 100.796 100.497  1.00  0.00           H  
ATOM   2074 HG22 VAL A 133      25.726 102.136 101.681  1.00  0.00           H  
ATOM   2075 HG23 VAL A 133      27.116 101.695 100.627  1.00  0.00           H  
ATOM   2076  N   ILE A 134      28.879  98.084 103.326  1.00  0.00           N  
ATOM   2077  CA  ILE A 134      29.325  97.001 104.239  1.00  0.00           C  
ATOM   2078  C   ILE A 134      30.104  97.638 105.424  1.00  0.00           C  
ATOM   2079  O   ILE A 134      30.986  98.517 105.222  1.00  0.00           O  
ATOM   2080  CB  ILE A 134      30.028  95.832 103.512  1.00  0.00           C  
ATOM   2081  CG1 ILE A 134      31.333  96.294 102.818  1.00  0.00           C  
ATOM   2082  CG2 ILE A 134      29.150  95.179 102.504  1.00  0.00           C  
ATOM   2083  CD1 ILE A 134      32.078  95.074 102.343  1.00  0.00           C  
ATOM   2084  H   ILE A 134      29.591  98.617 102.848  1.00  0.00           H  
ATOM   2085  HA  ILE A 134      28.413  96.558 104.641  1.00  0.00           H  
ATOM   2086  HB  ILE A 134      30.257  95.054 104.241  1.00  0.00           H  
ATOM   2087 HG12 ILE A 134      31.086  96.992 102.017  1.00  0.00           H  
ATOM   2088 HG13 ILE A 134      31.915  96.806 103.584  1.00  0.00           H  
ATOM   2089 HG21 ILE A 134      28.937  95.743 101.597  1.00  0.00           H  
ATOM   2090 HG22 ILE A 134      29.400  94.140 102.283  1.00  0.00           H  
ATOM   2091 HG23 ILE A 134      28.144  95.151 102.920  1.00  0.00           H  
ATOM   2092 HD11 ILE A 134      32.168  94.418 103.209  1.00  0.00           H  
ATOM   2093 HD12 ILE A 134      31.599  94.429 101.607  1.00  0.00           H  
ATOM   2094 HD13 ILE A 134      33.112  95.335 102.121  1.00  0.00           H  
ATOM   2095  N   CYS A 135      29.784  97.122 106.629  1.00  0.00           N  
ATOM   2096  CA  CYS A 135      30.430  97.646 107.892  1.00  0.00           C  
ATOM   2097  C   CYS A 135      30.698  96.546 108.977  1.00  0.00           C  
ATOM   2098  O   CYS A 135      29.749  95.911 109.370  1.00  0.00           O  
ATOM   2099  CB  CYS A 135      29.551  98.715 108.356  1.00  0.00           C  
ATOM   2100  SG  CYS A 135      30.247  99.526 109.819  1.00  0.00           S  
ATOM   2101  H   CYS A 135      29.074  96.403 106.651  1.00  0.00           H  
ATOM   2102  HA  CYS A 135      31.403  98.085 107.674  1.00  0.00           H  
ATOM   2103  HB2 CYS A 135      29.381  99.405 107.529  1.00  0.00           H  
ATOM   2104  HB3 CYS A 135      28.601  98.248 108.616  1.00  0.00           H  
ATOM   2105  HG  CYS A 135      29.767  98.654 110.710  1.00  0.00           H  
ATOM   2106  N   LEU A 136      31.987  96.198 109.204  1.00  0.00           N  
ATOM   2107  CA  LEU A 136      32.588  94.941 109.785  1.00  0.00           C  
ATOM   2108  C   LEU A 136      33.829  95.148 110.730  1.00  0.00           C  
ATOM   2109  O   LEU A 136      34.783  95.865 110.289  1.00  0.00           O  
ATOM   2110  CB  LEU A 136      32.994  93.996 108.660  1.00  0.00           C  
ATOM   2111  CG  LEU A 136      31.779  93.527 107.841  1.00  0.00           C  
ATOM   2112  CD1 LEU A 136      31.563  94.335 106.497  1.00  0.00           C  
ATOM   2113  CD2 LEU A 136      31.855  92.042 107.430  1.00  0.00           C  
ATOM   2114  H   LEU A 136      32.606  96.770 108.647  1.00  0.00           H  
ATOM   2115  HA  LEU A 136      31.841  94.425 110.387  1.00  0.00           H  
ATOM   2116  HB2 LEU A 136      33.705  94.269 107.880  1.00  0.00           H  
ATOM   2117  HB3 LEU A 136      33.371  93.048 109.044  1.00  0.00           H  
ATOM   2118  HG  LEU A 136      30.872  93.652 108.432  1.00  0.00           H  
ATOM   2119 HD11 LEU A 136      31.750  95.392 106.685  1.00  0.00           H  
ATOM   2120 HD12 LEU A 136      32.169  94.010 105.651  1.00  0.00           H  
ATOM   2121 HD13 LEU A 136      30.511  94.134 106.295  1.00  0.00           H  
ATOM   2122 HD21 LEU A 136      31.981  91.380 108.287  1.00  0.00           H  
ATOM   2123 HD22 LEU A 136      30.862  91.805 107.047  1.00  0.00           H  
ATOM   2124 HD23 LEU A 136      32.544  91.920 106.594  1.00  0.00           H  
ATOM   2125  N   GLY A 137      33.740  94.514 111.894  1.00  0.00           N  
ATOM   2126  CA  GLY A 137      34.649  94.501 113.067  1.00  0.00           C  
ATOM   2127  C   GLY A 137      34.007  94.644 114.441  1.00  0.00           C  
ATOM   2128  O   GLY A 137      34.764  94.980 115.359  1.00  0.00           O  
ATOM   2129  H   GLY A 137      32.793  94.205 112.060  1.00  0.00           H  
ATOM   2130  HA2 GLY A 137      35.192  93.559 113.136  1.00  0.00           H  
ATOM   2131  HA3 GLY A 137      35.443  95.210 112.834  1.00  0.00           H  
ATOM   2132  N   ASN A 138      32.656  94.500 114.689  1.00  0.00           N  
ATOM   2133  CA  ASN A 138      32.039  95.163 115.870  1.00  0.00           C  
ATOM   2134  C   ASN A 138      31.976  96.722 115.767  1.00  0.00           C  
ATOM   2135  O   ASN A 138      32.718  97.381 116.484  1.00  0.00           O  
ATOM   2136  CB  ASN A 138      32.444  94.561 117.272  1.00  0.00           C  
ATOM   2137  CG  ASN A 138      32.222  95.553 118.424  1.00  0.00           C  
ATOM   2138  ND2 ASN A 138      33.213  95.768 119.278  1.00  0.00           N  
ATOM   2139  OD1 ASN A 138      31.199  96.182 118.566  1.00  0.00           O  
ATOM   2140  H   ASN A 138      32.012  94.344 113.926  1.00  0.00           H  
ATOM   2141  HA  ASN A 138      30.975  94.925 115.889  1.00  0.00           H  
ATOM   2142  HB2 ASN A 138      31.804  93.703 117.480  1.00  0.00           H  
ATOM   2143  HB3 ASN A 138      33.461  94.179 117.345  1.00  0.00           H  
ATOM   2144 HD21 ASN A 138      33.117  96.503 119.966  1.00  0.00           H  
ATOM   2145 HD22 ASN A 138      34.124  95.343 119.190  1.00  0.00           H  
ATOM   2146  N   SER A 139      31.395  97.231 114.634  1.00  0.00           N  
ATOM   2147  CA  SER A 139      31.740  98.615 114.253  1.00  0.00           C  
ATOM   2148  C   SER A 139      30.993  99.680 115.018  1.00  0.00           C  
ATOM   2149  O   SER A 139      31.474 100.625 115.734  1.00  0.00           O  
ATOM   2150  CB  SER A 139      31.547  98.734 112.719  1.00  0.00           C  
ATOM   2151  OG  SER A 139      32.358  97.791 112.028  1.00  0.00           O  
ATOM   2152  H   SER A 139      30.760  96.638 114.118  1.00  0.00           H  
ATOM   2153  HA  SER A 139      32.812  98.726 114.415  1.00  0.00           H  
ATOM   2154  HB2 SER A 139      30.518  98.550 112.411  1.00  0.00           H  
ATOM   2155  HB3 SER A 139      31.914  99.679 112.318  1.00  0.00           H  
ATOM   2156  HG  SER A 139      31.942  96.932 112.125  1.00  0.00           H  
ATOM   2157  N   PHE A 140      29.631  99.631 114.942  1.00  0.00           N  
ATOM   2158  CA  PHE A 140      28.784 100.794 115.144  1.00  0.00           C  
ATOM   2159  C   PHE A 140      28.695 101.123 116.687  1.00  0.00           C  
ATOM   2160  O   PHE A 140      28.324 102.235 117.030  1.00  0.00           O  
ATOM   2161  CB  PHE A 140      27.453 100.560 114.520  1.00  0.00           C  
ATOM   2162  CG  PHE A 140      26.584 101.787 114.482  1.00  0.00           C  
ATOM   2163  CD1 PHE A 140      26.867 102.783 113.552  1.00  0.00           C  
ATOM   2164  CD2 PHE A 140      25.542 101.888 115.445  1.00  0.00           C  
ATOM   2165  CE1 PHE A 140      25.998 103.866 113.365  1.00  0.00           C  
ATOM   2166  CE2 PHE A 140      24.678 102.959 115.346  1.00  0.00           C  
ATOM   2167  CZ  PHE A 140      24.967 103.883 114.354  1.00  0.00           C  
ATOM   2168  H   PHE A 140      29.270  98.868 114.388  1.00  0.00           H  
ATOM   2169  HA  PHE A 140      29.358 101.588 114.665  1.00  0.00           H  
ATOM   2170  HB2 PHE A 140      27.557 100.125 113.527  1.00  0.00           H  
ATOM   2171  HB3 PHE A 140      27.044  99.827 115.216  1.00  0.00           H  
ATOM   2172  HD1 PHE A 140      27.728 102.858 112.903  1.00  0.00           H  
ATOM   2173  HD2 PHE A 140      25.409 101.176 116.246  1.00  0.00           H  
ATOM   2174  HE1 PHE A 140      26.144 104.621 112.607  1.00  0.00           H  
ATOM   2175  HE2 PHE A 140      23.870 103.161 116.034  1.00  0.00           H  
ATOM   2176  HZ  PHE A 140      24.294 104.715 114.211  1.00  0.00           H  
ATOM   2177  N   ALA A 141      29.076 100.182 117.579  1.00  0.00           N  
ATOM   2178  CA  ALA A 141      29.245 100.382 119.051  1.00  0.00           C  
ATOM   2179  C   ALA A 141      30.440 101.259 119.416  1.00  0.00           C  
ATOM   2180  O   ALA A 141      30.356 101.801 120.539  1.00  0.00           O  
ATOM   2181  CB  ALA A 141      29.318  99.048 119.768  1.00  0.00           C  
ATOM   2182  H   ALA A 141      29.416  99.349 117.123  1.00  0.00           H  
ATOM   2183  HA  ALA A 141      28.326 100.861 119.390  1.00  0.00           H  
ATOM   2184  HB1 ALA A 141      30.237  98.506 119.540  1.00  0.00           H  
ATOM   2185  HB2 ALA A 141      29.103  99.169 120.830  1.00  0.00           H  
ATOM   2186  HB3 ALA A 141      28.609  98.370 119.295  1.00  0.00           H  
ATOM   2187  N   HID A 142      31.336 101.735 118.527  1.00  0.00           N  
ATOM   2188  CA  HID A 142      32.299 102.793 118.893  1.00  0.00           C  
ATOM   2189  C   HID A 142      31.562 104.134 119.248  1.00  0.00           C  
ATOM   2190  O   HID A 142      32.211 104.957 119.896  1.00  0.00           O  
ATOM   2191  CB  HID A 142      33.114 103.168 117.639  1.00  0.00           C  
ATOM   2192  CG  HID A 142      34.277 102.189 117.682  1.00  0.00           C  
ATOM   2193  CD2 HID A 142      34.547 101.193 116.756  1.00  0.00           C  
ATOM   2194  ND1 HID A 142      35.244 102.089 118.605  1.00  0.00           N  
ATOM   2195  CE1 HID A 142      36.099 101.110 118.292  1.00  0.00           C  
ATOM   2196  NE2 HID A 142      35.719 100.535 117.155  1.00  0.00           N  
ATOM   2197  H   HID A 142      31.393 101.325 117.606  1.00  0.00           H  
ATOM   2198  HA  HID A 142      32.932 102.647 119.768  1.00  0.00           H  
ATOM   2199  HB2 HID A 142      32.489 103.075 116.751  1.00  0.00           H  
ATOM   2200  HB3 HID A 142      33.548 104.163 117.746  1.00  0.00           H  
ATOM   2201  HD1 HID A 142      35.264 102.607 119.471  1.00  0.00           H  
ATOM   2202  HD2 HID A 142      34.003 100.959 115.855  1.00  0.00           H  
ATOM   2203  HE1 HID A 142      36.881 100.765 118.953  1.00  0.00           H  
ATOM   2204  N   LEU A 143      30.445 104.469 118.687  1.00  0.00           N  
ATOM   2205  CA  LEU A 143      29.686 105.678 118.896  1.00  0.00           C  
ATOM   2206  C   LEU A 143      29.170 105.780 120.403  1.00  0.00           C  
ATOM   2207  O   LEU A 143      28.232 105.118 120.796  1.00  0.00           O  
ATOM   2208  CB  LEU A 143      28.625 105.612 117.808  1.00  0.00           C  
ATOM   2209  CG  LEU A 143      28.030 107.086 117.707  1.00  0.00           C  
ATOM   2210  CD1 LEU A 143      28.965 108.139 117.056  1.00  0.00           C  
ATOM   2211  CD2 LEU A 143      26.777 106.898 116.825  1.00  0.00           C  
ATOM   2212  H   LEU A 143      30.161 103.800 117.985  1.00  0.00           H  
ATOM   2213  HA  LEU A 143      30.319 106.535 118.668  1.00  0.00           H  
ATOM   2214  HB2 LEU A 143      29.174 105.484 116.876  1.00  0.00           H  
ATOM   2215  HB3 LEU A 143      27.861 104.916 118.153  1.00  0.00           H  
ATOM   2216  HG  LEU A 143      27.701 107.422 118.692  1.00  0.00           H  
ATOM   2217 HD11 LEU A 143      29.236 107.775 116.065  1.00  0.00           H  
ATOM   2218 HD12 LEU A 143      28.546 109.136 116.926  1.00  0.00           H  
ATOM   2219 HD13 LEU A 143      29.883 108.274 117.628  1.00  0.00           H  
ATOM   2220 HD21 LEU A 143      26.170 106.173 117.368  1.00  0.00           H  
ATOM   2221 HD22 LEU A 143      26.301 107.871 116.707  1.00  0.00           H  
ATOM   2222 HD23 LEU A 143      27.059 106.569 115.825  1.00  0.00           H  
ATOM   2223  N   PRO A 144      29.683 106.739 121.165  1.00  0.00           N  
ATOM   2224  CA  PRO A 144      29.133 107.155 122.482  1.00  0.00           C  
ATOM   2225  C   PRO A 144      27.727 107.817 122.537  1.00  0.00           C  
ATOM   2226  O   PRO A 144      27.182 108.301 121.566  1.00  0.00           O  
ATOM   2227  CB  PRO A 144      30.105 108.074 123.099  1.00  0.00           C  
ATOM   2228  CG  PRO A 144      30.712 108.767 121.906  1.00  0.00           C  
ATOM   2229  CD  PRO A 144      30.757 107.700 120.813  1.00  0.00           C  
ATOM   2230  HA  PRO A 144      28.958 106.324 123.166  1.00  0.00           H  
ATOM   2231  HB2 PRO A 144      29.683 108.820 123.771  1.00  0.00           H  
ATOM   2232  HB3 PRO A 144      30.856 107.448 123.582  1.00  0.00           H  
ATOM   2233  HG2 PRO A 144      30.044 109.562 121.579  1.00  0.00           H  
ATOM   2234  HG3 PRO A 144      31.741 109.061 122.115  1.00  0.00           H  
ATOM   2235  HD2 PRO A 144      30.770 108.104 119.800  1.00  0.00           H  
ATOM   2236  HD3 PRO A 144      31.685 107.138 120.908  1.00  0.00           H  
ATOM   2237  N   ASP A 145      27.209 107.951 123.776  1.00  0.00           N  
ATOM   2238  CA  ASP A 145      26.189 108.931 124.119  1.00  0.00           C  
ATOM   2239  C   ASP A 145      26.627 109.799 125.337  1.00  0.00           C  
ATOM   2240  O   ASP A 145      26.277 109.587 126.491  1.00  0.00           O  
ATOM   2241  CB  ASP A 145      24.779 108.336 124.373  1.00  0.00           C  
ATOM   2242  CG  ASP A 145      23.681 109.350 124.772  1.00  0.00           C  
ATOM   2243  OD1 ASP A 145      22.595 108.967 125.303  1.00  0.00           O  
ATOM   2244  OD2 ASP A 145      24.023 110.555 124.494  1.00  0.00           O1-
ATOM   2245  H   ASP A 145      27.719 107.419 124.465  1.00  0.00           H  
ATOM   2246  HA  ASP A 145      26.051 109.635 123.298  1.00  0.00           H  
ATOM   2247  HB2 ASP A 145      24.377 107.925 123.447  1.00  0.00           H  
ATOM   2248  HB3 ASP A 145      24.829 107.516 125.090  1.00  0.00           H  
ATOM   2249  N   SER A 146      27.585 110.629 125.039  1.00  0.00           N  
ATOM   2250  CA  SER A 146      28.061 111.698 125.992  1.00  0.00           C  
ATOM   2251  C   SER A 146      27.070 112.859 126.125  1.00  0.00           C  
ATOM   2252  O   SER A 146      27.275 113.778 126.941  1.00  0.00           O  
ATOM   2253  CB  SER A 146      29.352 112.294 125.464  1.00  0.00           C  
ATOM   2254  OG  SER A 146      29.046 112.838 124.147  1.00  0.00           O  
ATOM   2255  H   SER A 146      28.045 110.561 124.142  1.00  0.00           H  
ATOM   2256  HA  SER A 146      28.241 111.215 126.952  1.00  0.00           H  
ATOM   2257  HB2 SER A 146      29.783 112.928 126.239  1.00  0.00           H  
ATOM   2258  HB3 SER A 146      30.075 111.532 125.174  1.00  0.00           H  
ATOM   2259  HG  SER A 146      29.846 112.871 123.618  1.00  0.00           H  
ATOM   2260  N   LYS A 147      26.012 112.824 125.292  1.00  0.00           N  
ATOM   2261  CA  LYS A 147      25.010 113.867 125.180  1.00  0.00           C  
ATOM   2262  C   LYS A 147      23.820 113.733 126.163  1.00  0.00           C  
ATOM   2263  O   LYS A 147      23.175 114.720 126.532  1.00  0.00           O  
ATOM   2264  CB  LYS A 147      24.563 113.930 123.740  1.00  0.00           C  
ATOM   2265  CG  LYS A 147      23.449 114.980 123.548  1.00  0.00           C  
ATOM   2266  CD  LYS A 147      23.171 114.920 122.045  1.00  0.00           C  
ATOM   2267  CE  LYS A 147      22.162 116.063 121.822  1.00  0.00           C  
ATOM   2268  NZ  LYS A 147      20.706 115.584 121.774  1.00  0.00           N1+
ATOM   2269  H   LYS A 147      25.977 112.025 124.676  1.00  0.00           H  
ATOM   2270  HA  LYS A 147      25.367 114.843 125.505  1.00  0.00           H  
ATOM   2271  HB2 LYS A 147      25.442 114.092 123.116  1.00  0.00           H  
ATOM   2272  HB3 LYS A 147      24.206 112.942 123.448  1.00  0.00           H  
ATOM   2273  HG2 LYS A 147      22.546 114.667 124.072  1.00  0.00           H  
ATOM   2274  HG3 LYS A 147      23.895 115.894 123.939  1.00  0.00           H  
ATOM   2275  HD2 LYS A 147      24.116 115.209 121.585  1.00  0.00           H  
ATOM   2276  HD3 LYS A 147      22.688 113.990 121.748  1.00  0.00           H  
ATOM   2277  HE2 LYS A 147      22.216 116.730 122.683  1.00  0.00           H  
ATOM   2278  HE3 LYS A 147      22.322 116.583 120.878  1.00  0.00           H  
ATOM   2279  HZ1 LYS A 147      20.468 114.887 121.083  1.00  0.00           H  
ATOM   2280  HZ2 LYS A 147      20.389 115.170 122.639  1.00  0.00           H  
ATOM   2281  HZ3 LYS A 147      20.131 116.410 121.676  1.00  0.00           H  
ATOM   2282  N   GLY A 148      23.528 112.502 126.516  1.00  0.00           N  
ATOM   2283  CA  GLY A 148      22.378 112.049 127.345  1.00  0.00           C  
ATOM   2284  C   GLY A 148      21.070 111.740 126.536  1.00  0.00           C  
ATOM   2285  O   GLY A 148      19.984 111.414 127.093  1.00  0.00           O  
ATOM   2286  H   GLY A 148      24.164 111.785 126.196  1.00  0.00           H  
ATOM   2287  HA2 GLY A 148      22.644 111.089 127.786  1.00  0.00           H  
ATOM   2288  HA3 GLY A 148      22.215 112.820 128.099  1.00  0.00           H  
ATOM   2289  N   ASP A 149      21.128 111.751 125.194  1.00  0.00           N  
ATOM   2290  CA  ASP A 149      20.127 111.256 124.275  1.00  0.00           C  
ATOM   2291  C   ASP A 149      20.592 110.896 122.867  1.00  0.00           C  
ATOM   2292  O   ASP A 149      21.513 111.495 122.380  1.00  0.00           O  
ATOM   2293  CB  ASP A 149      18.963 112.242 124.199  1.00  0.00           C  
ATOM   2294  CG  ASP A 149      19.150 113.645 123.674  1.00  0.00           C  
ATOM   2295  OD1 ASP A 149      18.657 113.896 122.538  1.00  0.00           O  
ATOM   2296  OD2 ASP A 149      19.870 114.476 124.233  1.00  0.00           O1-
ATOM   2297  H   ASP A 149      21.985 111.972 124.707  1.00  0.00           H  
ATOM   2298  HA  ASP A 149      19.751 110.383 124.806  1.00  0.00           H  
ATOM   2299  HB2 ASP A 149      18.241 111.749 123.547  1.00  0.00           H  
ATOM   2300  HB3 ASP A 149      18.397 112.325 125.127  1.00  0.00           H  
ATOM   2301  N   GLN A 150      20.135 109.756 122.407  1.00  0.00           N  
ATOM   2302  CA  GLN A 150      20.825 109.061 121.292  1.00  0.00           C  
ATOM   2303  C   GLN A 150      20.509 109.739 119.871  1.00  0.00           C  
ATOM   2304  O   GLN A 150      20.386 109.000 118.871  1.00  0.00           O  
ATOM   2305  CB  GLN A 150      20.536 107.571 121.192  1.00  0.00           C  
ATOM   2306  CG  GLN A 150      20.811 106.825 122.466  1.00  0.00           C  
ATOM   2307  CD  GLN A 150      20.370 105.352 122.412  1.00  0.00           C  
ATOM   2308  NE2 GLN A 150      21.028 104.520 121.672  1.00  0.00           N  
ATOM   2309  OE1 GLN A 150      19.443 104.905 123.018  1.00  0.00           O  
ATOM   2310  H   GLN A 150      19.461 109.266 122.978  1.00  0.00           H  
ATOM   2311  HA  GLN A 150      21.882 109.062 121.559  1.00  0.00           H  
ATOM   2312  HB2 GLN A 150      19.476 107.551 120.940  1.00  0.00           H  
ATOM   2313  HB3 GLN A 150      21.169 107.212 120.380  1.00  0.00           H  
ATOM   2314  HG2 GLN A 150      21.892 106.863 122.600  1.00  0.00           H  
ATOM   2315  HG3 GLN A 150      20.362 107.339 123.314  1.00  0.00           H  
ATOM   2316 HE21 GLN A 150      20.628 103.602 121.545  1.00  0.00           H  
ATOM   2317 HE22 GLN A 150      21.722 104.792 120.989  1.00  0.00           H  
ATOM   2318  N   SER A 151      20.359 111.064 119.807  1.00  0.00           N  
ATOM   2319  CA  SER A 151      20.176 111.850 118.512  1.00  0.00           C  
ATOM   2320  C   SER A 151      21.313 111.686 117.476  1.00  0.00           C  
ATOM   2321  O   SER A 151      21.020 111.510 116.279  1.00  0.00           O  
ATOM   2322  CB  SER A 151      19.896 113.334 118.888  1.00  0.00           C  
ATOM   2323  OG  SER A 151      21.047 113.957 119.434  1.00  0.00           O  
ATOM   2324  H   SER A 151      20.383 111.478 120.727  1.00  0.00           H  
ATOM   2325  HA  SER A 151      19.282 111.379 118.102  1.00  0.00           H  
ATOM   2326  HB2 SER A 151      19.600 113.787 117.942  1.00  0.00           H  
ATOM   2327  HB3 SER A 151      19.081 113.416 119.609  1.00  0.00           H  
ATOM   2328  HG  SER A 151      21.512 114.478 118.775  1.00  0.00           H  
ATOM   2329  N   GLU A 152      22.543 111.606 118.059  1.00  0.00           N  
ATOM   2330  CA  GLU A 152      23.751 111.331 117.269  1.00  0.00           C  
ATOM   2331  C   GLU A 152      23.872 109.973 116.648  1.00  0.00           C  
ATOM   2332  O   GLU A 152      24.335 109.738 115.541  1.00  0.00           O  
ATOM   2333  CB  GLU A 152      25.025 111.644 118.130  1.00  0.00           C  
ATOM   2334  CG  GLU A 152      24.866 112.915 118.975  1.00  0.00           C  
ATOM   2335  CD  GLU A 152      24.409 114.119 118.082  1.00  0.00           C  
ATOM   2336  OE1 GLU A 152      24.629 114.291 116.853  1.00  0.00           O  
ATOM   2337  OE2 GLU A 152      23.841 115.102 118.605  1.00  0.00           O1-
ATOM   2338  H   GLU A 152      22.698 111.787 119.040  1.00  0.00           H  
ATOM   2339  HA  GLU A 152      23.865 111.991 116.408  1.00  0.00           H  
ATOM   2340  HB2 GLU A 152      25.223 110.805 118.797  1.00  0.00           H  
ATOM   2341  HB3 GLU A 152      25.864 111.874 117.473  1.00  0.00           H  
ATOM   2342  HG2 GLU A 152      24.090 112.834 119.736  1.00  0.00           H  
ATOM   2343  HG3 GLU A 152      25.805 113.108 119.494  1.00  0.00           H  
ATOM   2344  N   HIE A 153      23.356 108.968 117.353  1.00  0.00           N  
ATOM   2345  CA  HIE A 153      23.276 107.619 116.726  1.00  0.00           C  
ATOM   2346  C   HIE A 153      22.333 107.617 115.533  1.00  0.00           C  
ATOM   2347  O   HIE A 153      22.674 107.016 114.591  1.00  0.00           O  
ATOM   2348  CB  HIE A 153      22.964 106.538 117.708  1.00  0.00           C  
ATOM   2349  CG  HIE A 153      23.616 106.414 119.024  1.00  0.00           C  
ATOM   2350  CD2 HIE A 153      24.627 107.119 119.522  1.00  0.00           C  
ATOM   2351  ND1 HIE A 153      23.304 105.449 119.955  1.00  0.00           N  
ATOM   2352  CE1 HIE A 153      24.133 105.720 121.032  1.00  0.00           C  
ATOM   2353  NE2 HIE A 153      25.060 106.573 120.714  1.00  0.00           N  
ATOM   2354  H   HIE A 153      22.952 109.100 118.270  1.00  0.00           H  
ATOM   2355  HA  HIE A 153      24.249 107.439 116.269  1.00  0.00           H  
ATOM   2356  HB2 HIE A 153      21.875 106.528 117.767  1.00  0.00           H  
ATOM   2357  HB3 HIE A 153      23.227 105.587 117.243  1.00  0.00           H  
ATOM   2358  HD2 HIE A 153      25.084 107.943 118.992  1.00  0.00           H  
ATOM   2359  HE1 HIE A 153      24.286 105.092 121.897  1.00  0.00           H  
ATOM   2360  HE2 HIE A 153      25.877 106.832 121.248  1.00  0.00           H  
ATOM   2361  N   ARG A 154      21.098 108.146 115.656  1.00  0.00           N  
ATOM   2362  CA  ARG A 154      20.111 108.172 114.646  1.00  0.00           C  
ATOM   2363  C   ARG A 154      20.476 108.843 113.359  1.00  0.00           C  
ATOM   2364  O   ARG A 154      20.357 108.315 112.229  1.00  0.00           O  
ATOM   2365  CB  ARG A 154      18.796 108.786 115.321  1.00  0.00           C  
ATOM   2366  CG  ARG A 154      18.261 108.026 116.476  1.00  0.00           C  
ATOM   2367  CD  ARG A 154      17.043 108.728 117.165  1.00  0.00           C  
ATOM   2368  NE  ARG A 154      16.691 107.951 118.328  1.00  0.00           N  
ATOM   2369  CZ  ARG A 154      16.181 106.673 118.345  1.00  0.00           C  
ATOM   2370  NH1 ARG A 154      16.268 106.021 119.438  1.00  0.00           N1+
ATOM   2371  NH2 ARG A 154      15.730 106.099 117.287  1.00  0.00           N  
ATOM   2372  H   ARG A 154      20.944 108.770 116.435  1.00  0.00           H  
ATOM   2373  HA  ARG A 154      19.782 107.168 114.383  1.00  0.00           H  
ATOM   2374  HB2 ARG A 154      19.109 109.741 115.742  1.00  0.00           H  
ATOM   2375  HB3 ARG A 154      17.909 108.813 114.687  1.00  0.00           H  
ATOM   2376  HG2 ARG A 154      17.876 107.077 116.104  1.00  0.00           H  
ATOM   2377  HG3 ARG A 154      19.062 107.899 117.203  1.00  0.00           H  
ATOM   2378  HD2 ARG A 154      17.412 109.729 117.390  1.00  0.00           H  
ATOM   2379  HD3 ARG A 154      16.208 108.838 116.472  1.00  0.00           H  
ATOM   2380  HE  ARG A 154      17.000 108.239 119.245  1.00  0.00           H  
ATOM   2381 HH11 ARG A 154      16.373 106.532 120.302  1.00  0.00           H  
ATOM   2382 HH12 ARG A 154      15.808 105.123 119.475  1.00  0.00           H  
ATOM   2383 HH21 ARG A 154      15.617 106.625 116.433  1.00  0.00           H  
ATOM   2384 HH22 ARG A 154      15.224 105.240 117.450  1.00  0.00           H  
ATOM   2385  N   LEU A 155      21.240 109.965 113.463  1.00  0.00           N  
ATOM   2386  CA  LEU A 155      22.043 110.608 112.416  1.00  0.00           C  
ATOM   2387  C   LEU A 155      23.138 109.699 111.818  1.00  0.00           C  
ATOM   2388  O   LEU A 155      23.219 109.689 110.546  1.00  0.00           O  
ATOM   2389  CB  LEU A 155      22.629 111.881 113.101  1.00  0.00           C  
ATOM   2390  CG  LEU A 155      23.650 112.688 112.180  1.00  0.00           C  
ATOM   2391  CD1 LEU A 155      22.843 113.641 111.318  1.00  0.00           C  
ATOM   2392  CD2 LEU A 155      24.661 113.499 112.909  1.00  0.00           C  
ATOM   2393  H   LEU A 155      21.177 110.415 114.365  1.00  0.00           H  
ATOM   2394  HA  LEU A 155      21.446 110.868 111.542  1.00  0.00           H  
ATOM   2395  HB2 LEU A 155      21.960 112.558 113.633  1.00  0.00           H  
ATOM   2396  HB3 LEU A 155      23.245 111.436 113.882  1.00  0.00           H  
ATOM   2397  HG  LEU A 155      24.224 112.038 111.520  1.00  0.00           H  
ATOM   2398 HD11 LEU A 155      22.186 114.348 111.826  1.00  0.00           H  
ATOM   2399 HD12 LEU A 155      23.470 114.226 110.645  1.00  0.00           H  
ATOM   2400 HD13 LEU A 155      22.160 113.078 110.681  1.00  0.00           H  
ATOM   2401 HD21 LEU A 155      25.156 112.875 113.653  1.00  0.00           H  
ATOM   2402 HD22 LEU A 155      25.444 113.726 112.185  1.00  0.00           H  
ATOM   2403 HD23 LEU A 155      24.269 114.392 113.396  1.00  0.00           H  
ATOM   2404  N   ALA A 156      23.957 109.090 112.660  1.00  0.00           N  
ATOM   2405  CA  ALA A 156      25.017 108.242 112.104  1.00  0.00           C  
ATOM   2406  C   ALA A 156      24.432 107.137 111.218  1.00  0.00           C  
ATOM   2407  O   ALA A 156      24.878 106.926 110.021  1.00  0.00           O  
ATOM   2408  CB  ALA A 156      25.844 107.605 113.192  1.00  0.00           C  
ATOM   2409  H   ALA A 156      23.932 109.280 113.652  1.00  0.00           H  
ATOM   2410  HA  ALA A 156      25.740 108.856 111.567  1.00  0.00           H  
ATOM   2411  HB1 ALA A 156      25.318 106.821 113.736  1.00  0.00           H  
ATOM   2412  HB2 ALA A 156      26.758 107.157 112.800  1.00  0.00           H  
ATOM   2413  HB3 ALA A 156      26.178 108.406 113.851  1.00  0.00           H  
ATOM   2414  N   LEU A 157      23.377 106.462 111.689  1.00  0.00           N  
ATOM   2415  CA  LEU A 157      22.626 105.355 111.064  1.00  0.00           C  
ATOM   2416  C   LEU A 157      21.951 105.884 109.784  1.00  0.00           C  
ATOM   2417  O   LEU A 157      22.149 105.237 108.759  1.00  0.00           O  
ATOM   2418  CB  LEU A 157      21.659 104.690 112.085  1.00  0.00           C  
ATOM   2419  CG  LEU A 157      21.552 103.194 111.974  1.00  0.00           C  
ATOM   2420  CD1 LEU A 157      22.761 102.383 111.525  1.00  0.00           C  
ATOM   2421  CD2 LEU A 157      21.115 102.515 113.280  1.00  0.00           C  
ATOM   2422  H   LEU A 157      23.162 106.733 112.638  1.00  0.00           H  
ATOM   2423  HA  LEU A 157      23.383 104.643 110.738  1.00  0.00           H  
ATOM   2424  HB2 LEU A 157      22.123 104.927 113.041  1.00  0.00           H  
ATOM   2425  HB3 LEU A 157      20.652 105.106 112.038  1.00  0.00           H  
ATOM   2426  HG  LEU A 157      20.868 103.129 111.128  1.00  0.00           H  
ATOM   2427 HD11 LEU A 157      23.666 102.714 112.035  1.00  0.00           H  
ATOM   2428 HD12 LEU A 157      22.548 101.316 111.597  1.00  0.00           H  
ATOM   2429 HD13 LEU A 157      23.021 102.448 110.469  1.00  0.00           H  
ATOM   2430 HD21 LEU A 157      20.174 102.986 113.565  1.00  0.00           H  
ATOM   2431 HD22 LEU A 157      21.145 101.426 113.319  1.00  0.00           H  
ATOM   2432 HD23 LEU A 157      21.812 102.809 114.065  1.00  0.00           H  
ATOM   2433  N   LYS A 158      21.257 107.036 109.779  1.00  0.00           N  
ATOM   2434  CA  LYS A 158      20.580 107.608 108.584  1.00  0.00           C  
ATOM   2435  C   LYS A 158      21.555 108.053 107.454  1.00  0.00           C  
ATOM   2436  O   LYS A 158      21.274 107.759 106.324  1.00  0.00           O  
ATOM   2437  CB  LYS A 158      19.911 108.880 109.179  1.00  0.00           C  
ATOM   2438  CG  LYS A 158      19.120 109.722 108.189  1.00  0.00           C  
ATOM   2439  CD  LYS A 158      18.181 110.772 108.845  1.00  0.00           C  
ATOM   2440  CE  LYS A 158      17.571 111.821 107.895  1.00  0.00           C  
ATOM   2441  NZ  LYS A 158      18.571 112.566 107.124  1.00  0.00           N1+
ATOM   2442  H   LYS A 158      21.239 107.540 110.653  1.00  0.00           H  
ATOM   2443  HA  LYS A 158      19.751 106.979 108.262  1.00  0.00           H  
ATOM   2444  HB2 LYS A 158      19.205 108.657 109.978  1.00  0.00           H  
ATOM   2445  HB3 LYS A 158      20.587 109.589 109.655  1.00  0.00           H  
ATOM   2446  HG2 LYS A 158      19.832 110.256 107.558  1.00  0.00           H  
ATOM   2447  HG3 LYS A 158      18.459 109.118 107.568  1.00  0.00           H  
ATOM   2448  HD2 LYS A 158      17.551 110.307 109.603  1.00  0.00           H  
ATOM   2449  HD3 LYS A 158      18.874 111.295 109.504  1.00  0.00           H  
ATOM   2450  HE2 LYS A 158      16.797 111.383 107.264  1.00  0.00           H  
ATOM   2451  HE3 LYS A 158      17.115 112.591 108.517  1.00  0.00           H  
ATOM   2452  HZ1 LYS A 158      18.267 113.340 106.550  1.00  0.00           H  
ATOM   2453  HZ2 LYS A 158      19.309 112.967 107.686  1.00  0.00           H  
ATOM   2454  HZ3 LYS A 158      18.982 111.867 106.523  1.00  0.00           H  
ATOM   2455  N   ASN A 159      22.715 108.644 107.762  1.00  0.00           N  
ATOM   2456  CA  ASN A 159      23.823 108.892 106.789  1.00  0.00           C  
ATOM   2457  C   ASN A 159      24.399 107.649 106.117  1.00  0.00           C  
ATOM   2458  O   ASN A 159      24.538 107.561 104.913  1.00  0.00           O  
ATOM   2459  CB  ASN A 159      24.962 109.566 107.586  1.00  0.00           C  
ATOM   2460  CG  ASN A 159      24.659 110.954 108.054  1.00  0.00           C  
ATOM   2461  ND2 ASN A 159      25.600 111.473 108.810  1.00  0.00           N  
ATOM   2462  OD1 ASN A 159      23.758 111.645 107.608  1.00  0.00           O  
ATOM   2463  H   ASN A 159      22.900 108.894 108.723  1.00  0.00           H  
ATOM   2464  HA  ASN A 159      23.459 109.542 105.992  1.00  0.00           H  
ATOM   2465  HB2 ASN A 159      25.404 108.936 108.357  1.00  0.00           H  
ATOM   2466  HB3 ASN A 159      25.676 109.653 106.767  1.00  0.00           H  
ATOM   2467 HD21 ASN A 159      25.492 112.463 108.971  1.00  0.00           H  
ATOM   2468 HD22 ASN A 159      26.376 110.895 109.102  1.00  0.00           H  
ATOM   2469  N   ILE A 160      24.668 106.570 106.893  1.00  0.00           N  
ATOM   2470  CA  ILE A 160      25.050 105.265 106.372  1.00  0.00           C  
ATOM   2471  C   ILE A 160      23.897 104.665 105.488  1.00  0.00           C  
ATOM   2472  O   ILE A 160      24.148 104.344 104.359  1.00  0.00           O  
ATOM   2473  CB  ILE A 160      25.509 104.350 107.579  1.00  0.00           C  
ATOM   2474  CG1 ILE A 160      26.728 104.922 108.250  1.00  0.00           C  
ATOM   2475  CG2 ILE A 160      25.760 102.926 107.026  1.00  0.00           C  
ATOM   2476  CD1 ILE A 160      27.161 104.093 109.517  1.00  0.00           C  
ATOM   2477  H   ILE A 160      24.604 106.625 107.899  1.00  0.00           H  
ATOM   2478  HA  ILE A 160      25.854 105.332 105.639  1.00  0.00           H  
ATOM   2479  HB  ILE A 160      24.724 104.338 108.336  1.00  0.00           H  
ATOM   2480 HG12 ILE A 160      27.522 104.884 107.502  1.00  0.00           H  
ATOM   2481 HG13 ILE A 160      26.577 105.973 108.498  1.00  0.00           H  
ATOM   2482 HG21 ILE A 160      24.806 102.438 106.824  1.00  0.00           H  
ATOM   2483 HG22 ILE A 160      26.255 102.959 106.055  1.00  0.00           H  
ATOM   2484 HG23 ILE A 160      26.318 102.405 107.804  1.00  0.00           H  
ATOM   2485 HD11 ILE A 160      26.348 103.929 110.224  1.00  0.00           H  
ATOM   2486 HD12 ILE A 160      27.683 103.159 109.312  1.00  0.00           H  
ATOM   2487 HD13 ILE A 160      27.869 104.736 110.041  1.00  0.00           H  
ATOM   2488  N   ALA A 161      22.612 104.616 105.902  1.00  0.00           N  
ATOM   2489  CA  ALA A 161      21.470 104.323 105.127  1.00  0.00           C  
ATOM   2490  C   ALA A 161      21.191 105.216 103.885  1.00  0.00           C  
ATOM   2491  O   ALA A 161      20.563 104.825 102.926  1.00  0.00           O  
ATOM   2492  CB  ALA A 161      20.186 104.355 106.004  1.00  0.00           C  
ATOM   2493  H   ALA A 161      22.349 104.791 106.862  1.00  0.00           H  
ATOM   2494  HA  ALA A 161      21.473 103.273 104.835  1.00  0.00           H  
ATOM   2495  HB1 ALA A 161      20.150 105.269 106.596  1.00  0.00           H  
ATOM   2496  HB2 ALA A 161      19.330 104.244 105.337  1.00  0.00           H  
ATOM   2497  HB3 ALA A 161      20.234 103.483 106.657  1.00  0.00           H  
ATOM   2498  N   SER A 162      21.907 106.378 103.778  1.00  0.00           N  
ATOM   2499  CA  SER A 162      21.763 107.239 102.606  1.00  0.00           C  
ATOM   2500  C   SER A 162      22.727 106.775 101.520  1.00  0.00           C  
ATOM   2501  O   SER A 162      22.373 107.011 100.382  1.00  0.00           O  
ATOM   2502  CB  SER A 162      21.944 108.723 102.839  1.00  0.00           C  
ATOM   2503  OG  SER A 162      23.332 109.129 102.888  1.00  0.00           O  
ATOM   2504  H   SER A 162      22.557 106.722 104.469  1.00  0.00           H  
ATOM   2505  HA  SER A 162      20.762 107.161 102.182  1.00  0.00           H  
ATOM   2506  HB2 SER A 162      21.535 109.433 102.120  1.00  0.00           H  
ATOM   2507  HB3 SER A 162      21.400 108.948 103.756  1.00  0.00           H  
ATOM   2508  HG  SER A 162      23.708 108.592 103.590  1.00  0.00           H  
ATOM   2509  N   MET A 163      23.909 106.208 101.762  1.00  0.00           N  
ATOM   2510  CA  MET A 163      24.883 105.657 100.828  1.00  0.00           C  
ATOM   2511  C   MET A 163      24.411 104.537  99.929  1.00  0.00           C  
ATOM   2512  O   MET A 163      24.983 104.263  98.884  1.00  0.00           O  
ATOM   2513  CB  MET A 163      25.990 105.020 101.721  1.00  0.00           C  
ATOM   2514  CG  MET A 163      26.605 105.812 102.863  1.00  0.00           C  
ATOM   2515  SD  MET A 163      27.825 107.133 102.499  1.00  0.00           S  
ATOM   2516  CE  MET A 163      26.845 108.601 102.755  1.00  0.00           C  
ATOM   2517  H   MET A 163      24.142 106.080 102.736  1.00  0.00           H  
ATOM   2518  HA  MET A 163      25.332 106.458 100.241  1.00  0.00           H  
ATOM   2519  HB2 MET A 163      25.631 104.104 102.191  1.00  0.00           H  
ATOM   2520  HB3 MET A 163      26.767 104.783 100.995  1.00  0.00           H  
ATOM   2521  HG2 MET A 163      25.922 106.248 103.592  1.00  0.00           H  
ATOM   2522  HG3 MET A 163      27.195 105.083 103.419  1.00  0.00           H  
ATOM   2523  HE1 MET A 163      25.906 108.615 102.199  1.00  0.00           H  
ATOM   2524  HE2 MET A 163      26.609 108.754 103.809  1.00  0.00           H  
ATOM   2525  HE3 MET A 163      27.379 109.474 102.379  1.00  0.00           H  
ATOM   2526  N   VAL A 164      23.282 103.929 100.369  1.00  0.00           N  
ATOM   2527  CA  VAL A 164      22.720 102.795  99.639  1.00  0.00           C  
ATOM   2528  C   VAL A 164      21.712 103.265  98.571  1.00  0.00           C  
ATOM   2529  O   VAL A 164      20.839 104.083  98.856  1.00  0.00           O  
ATOM   2530  CB  VAL A 164      21.976 101.872 100.613  1.00  0.00           C  
ATOM   2531  CG1 VAL A 164      21.692 100.507  99.949  1.00  0.00           C  
ATOM   2532  CG2 VAL A 164      22.697 101.707 102.017  1.00  0.00           C  
ATOM   2533  H   VAL A 164      22.716 104.367 101.081  1.00  0.00           H  
ATOM   2534  HA  VAL A 164      23.463 102.100  99.247  1.00  0.00           H  
ATOM   2535  HB  VAL A 164      20.992 102.293 100.819  1.00  0.00           H  
ATOM   2536 HG11 VAL A 164      20.977 100.681  99.145  1.00  0.00           H  
ATOM   2537 HG12 VAL A 164      22.558  99.927  99.632  1.00  0.00           H  
ATOM   2538 HG13 VAL A 164      21.119  99.923 100.671  1.00  0.00           H  
ATOM   2539 HG21 VAL A 164      23.139 102.626 102.400  1.00  0.00           H  
ATOM   2540 HG22 VAL A 164      22.067 101.237 102.772  1.00  0.00           H  
ATOM   2541 HG23 VAL A 164      23.588 101.087 101.915  1.00  0.00           H  
ATOM   2542  N   ARG A 165      21.786 102.809  97.281  1.00  0.00           N  
ATOM   2543  CA  ARG A 165      20.735 103.194  96.376  1.00  0.00           C  
ATOM   2544  C   ARG A 165      19.432 102.414  96.705  1.00  0.00           C  
ATOM   2545  O   ARG A 165      19.487 101.423  97.432  1.00  0.00           O  
ATOM   2546  CB  ARG A 165      21.186 103.021  94.874  1.00  0.00           C  
ATOM   2547  CG  ARG A 165      20.897 101.758  94.097  1.00  0.00           C  
ATOM   2548  CD  ARG A 165      21.603 100.452  94.435  1.00  0.00           C  
ATOM   2549  NE  ARG A 165      21.300  99.342  93.511  1.00  0.00           N  
ATOM   2550  CZ  ARG A 165      21.642  99.139  92.248  1.00  0.00           C  
ATOM   2551  NH1 ARG A 165      21.340  98.158  91.540  1.00  0.00           N1+
ATOM   2552  NH2 ARG A 165      22.620  99.762  91.619  1.00  0.00           N  
ATOM   2553  H   ARG A 165      22.422 102.055  97.065  1.00  0.00           H  
ATOM   2554  HA  ARG A 165      20.547 104.261  96.501  1.00  0.00           H  
ATOM   2555  HB2 ARG A 165      20.737 103.870  94.359  1.00  0.00           H  
ATOM   2556  HB3 ARG A 165      22.239 103.296  94.818  1.00  0.00           H  
ATOM   2557  HG2 ARG A 165      19.832 101.542  94.172  1.00  0.00           H  
ATOM   2558  HG3 ARG A 165      20.949 101.912  93.019  1.00  0.00           H  
ATOM   2559  HD2 ARG A 165      22.636 100.795  94.496  1.00  0.00           H  
ATOM   2560  HD3 ARG A 165      21.463 100.079  95.449  1.00  0.00           H  
ATOM   2561  HE  ARG A 165      20.546  98.735  93.799  1.00  0.00           H  
ATOM   2562 HH11 ARG A 165      20.499  97.676  91.822  1.00  0.00           H  
ATOM   2563 HH12 ARG A 165      21.751  98.054  90.624  1.00  0.00           H  
ATOM   2564 HH21 ARG A 165      23.214 100.378  92.156  1.00  0.00           H  
ATOM   2565 HH22 ARG A 165      22.816  99.614  90.639  1.00  0.00           H  
ATOM   2566  N   PRO A 166      18.261 102.781  96.232  1.00  0.00           N  
ATOM   2567  CA  PRO A 166      16.998 102.020  96.434  1.00  0.00           C  
ATOM   2568  C   PRO A 166      17.086 100.606  95.885  1.00  0.00           C  
ATOM   2569  O   PRO A 166      17.837 100.354  94.911  1.00  0.00           O  
ATOM   2570  CB  PRO A 166      15.985 102.784  95.666  1.00  0.00           C  
ATOM   2571  CG  PRO A 166      16.587 104.203  95.598  1.00  0.00           C  
ATOM   2572  CD  PRO A 166      17.985 103.830  95.322  1.00  0.00           C  
ATOM   2573  HA  PRO A 166      16.753 101.964  97.495  1.00  0.00           H  
ATOM   2574  HB2 PRO A 166      15.868 102.498  94.619  1.00  0.00           H  
ATOM   2575  HB3 PRO A 166      15.021 102.617  96.146  1.00  0.00           H  
ATOM   2576  HG2 PRO A 166      16.282 104.866  94.789  1.00  0.00           H  
ATOM   2577  HG3 PRO A 166      16.393 104.637  96.579  1.00  0.00           H  
ATOM   2578  HD2 PRO A 166      18.091 103.478  94.296  1.00  0.00           H  
ATOM   2579  HD3 PRO A 166      18.634 104.699  95.443  1.00  0.00           H  
ATOM   2580  N   GLY A 167      16.468  99.678  96.568  1.00  0.00           N  
ATOM   2581  CA  GLY A 167      16.757  98.225  96.381  1.00  0.00           C  
ATOM   2582  C   GLY A 167      18.219  97.723  96.700  1.00  0.00           C  
ATOM   2583  O   GLY A 167      18.513  96.611  96.409  1.00  0.00           O  
ATOM   2584  H   GLY A 167      15.693  99.980  97.141  1.00  0.00           H  
ATOM   2585  HA2 GLY A 167      16.032  97.738  97.033  1.00  0.00           H  
ATOM   2586  HA3 GLY A 167      16.591  97.951  95.340  1.00  0.00           H  
ATOM   2587  N   GLY A 168      19.110  98.600  97.267  1.00  0.00           N  
ATOM   2588  CA  GLY A 168      20.399  98.173  97.661  1.00  0.00           C  
ATOM   2589  C   GLY A 168      20.465  97.702  99.105  1.00  0.00           C  
ATOM   2590  O   GLY A 168      19.463  97.792  99.851  1.00  0.00           O  
ATOM   2591  H   GLY A 168      18.799  99.524  97.532  1.00  0.00           H  
ATOM   2592  HA2 GLY A 168      20.720  97.424  96.938  1.00  0.00           H  
ATOM   2593  HA3 GLY A 168      20.989  99.084  97.562  1.00  0.00           H  
ATOM   2594  N   LEU A 169      21.674  97.168  99.469  1.00  0.00           N  
ATOM   2595  CA  LEU A 169      21.886  96.474 100.804  1.00  0.00           C  
ATOM   2596  C   LEU A 169      22.753  97.231 101.807  1.00  0.00           C  
ATOM   2597  O   LEU A 169      23.690  97.869 101.414  1.00  0.00           O  
ATOM   2598  CB  LEU A 169      22.383  95.046 100.638  1.00  0.00           C  
ATOM   2599  CG  LEU A 169      21.179  94.206  99.977  1.00  0.00           C  
ATOM   2600  CD1 LEU A 169      21.362  94.055  98.460  1.00  0.00           C  
ATOM   2601  CD2 LEU A 169      21.148  92.888 100.663  1.00  0.00           C  
ATOM   2602  H   LEU A 169      22.356  97.051  98.734  1.00  0.00           H  
ATOM   2603  HA  LEU A 169      20.905  96.556 101.271  1.00  0.00           H  
ATOM   2604  HB2 LEU A 169      23.320  95.061 100.081  1.00  0.00           H  
ATOM   2605  HB3 LEU A 169      22.596  94.698 101.648  1.00  0.00           H  
ATOM   2606  HG  LEU A 169      20.256  94.766 100.129  1.00  0.00           H  
ATOM   2607 HD11 LEU A 169      20.529  93.540  97.981  1.00  0.00           H  
ATOM   2608 HD12 LEU A 169      21.408  95.013  97.941  1.00  0.00           H  
ATOM   2609 HD13 LEU A 169      22.297  93.534  98.253  1.00  0.00           H  
ATOM   2610 HD21 LEU A 169      20.706  92.994 101.653  1.00  0.00           H  
ATOM   2611 HD22 LEU A 169      20.511  92.252 100.049  1.00  0.00           H  
ATOM   2612 HD23 LEU A 169      22.140  92.450 100.780  1.00  0.00           H  
ATOM   2613  N   LEU A 170      22.510  97.004 103.155  1.00  0.00           N  
ATOM   2614  CA  LEU A 170      23.451  97.391 104.269  1.00  0.00           C  
ATOM   2615  C   LEU A 170      23.725  96.096 105.048  1.00  0.00           C  
ATOM   2616  O   LEU A 170      22.822  95.413 105.443  1.00  0.00           O  
ATOM   2617  CB  LEU A 170      22.846  98.602 105.064  1.00  0.00           C  
ATOM   2618  CG  LEU A 170      23.488  98.966 106.396  1.00  0.00           C  
ATOM   2619  CD1 LEU A 170      24.944  99.386 106.031  1.00  0.00           C  
ATOM   2620  CD2 LEU A 170      22.718 100.203 106.974  1.00  0.00           C  
ATOM   2621  H   LEU A 170      21.807  96.352 103.473  1.00  0.00           H  
ATOM   2622  HA  LEU A 170      24.423  97.627 103.836  1.00  0.00           H  
ATOM   2623  HB2 LEU A 170      22.765  99.389 104.316  1.00  0.00           H  
ATOM   2624  HB3 LEU A 170      21.814  98.261 105.155  1.00  0.00           H  
ATOM   2625  HG  LEU A 170      23.515  98.137 107.103  1.00  0.00           H  
ATOM   2626 HD11 LEU A 170      24.973 100.154 105.259  1.00  0.00           H  
ATOM   2627 HD12 LEU A 170      25.373  99.871 106.908  1.00  0.00           H  
ATOM   2628 HD13 LEU A 170      25.515  98.484 105.811  1.00  0.00           H  
ATOM   2629 HD21 LEU A 170      21.722  99.775 107.096  1.00  0.00           H  
ATOM   2630 HD22 LEU A 170      23.172 100.407 107.944  1.00  0.00           H  
ATOM   2631 HD23 LEU A 170      22.707 101.058 106.300  1.00  0.00           H  
ATOM   2632  N   VAL A 171      25.023  95.702 105.177  1.00  0.00           N  
ATOM   2633  CA  VAL A 171      25.528  94.794 106.220  1.00  0.00           C  
ATOM   2634  C   VAL A 171      26.240  95.588 107.271  1.00  0.00           C  
ATOM   2635  O   VAL A 171      27.163  96.369 106.995  1.00  0.00           O  
ATOM   2636  CB  VAL A 171      26.530  93.762 105.639  1.00  0.00           C  
ATOM   2637  CG1 VAL A 171      26.967  92.792 106.747  1.00  0.00           C  
ATOM   2638  CG2 VAL A 171      26.049  93.005 104.444  1.00  0.00           C  
ATOM   2639  H   VAL A 171      25.630  96.394 104.762  1.00  0.00           H  
ATOM   2640  HA  VAL A 171      24.679  94.263 106.648  1.00  0.00           H  
ATOM   2641  HB  VAL A 171      27.361  94.371 105.283  1.00  0.00           H  
ATOM   2642 HG11 VAL A 171      26.044  92.296 107.048  1.00  0.00           H  
ATOM   2643 HG12 VAL A 171      27.665  92.080 106.307  1.00  0.00           H  
ATOM   2644 HG13 VAL A 171      27.521  93.367 107.488  1.00  0.00           H  
ATOM   2645 HG21 VAL A 171      26.702  92.190 104.132  1.00  0.00           H  
ATOM   2646 HG22 VAL A 171      25.053  92.579 104.570  1.00  0.00           H  
ATOM   2647 HG23 VAL A 171      26.080  93.697 103.602  1.00  0.00           H  
ATOM   2648  N   ILE A 172      25.787  95.539 108.560  1.00  0.00           N  
ATOM   2649  CA  ILE A 172      26.303  96.348 109.705  1.00  0.00           C  
ATOM   2650  C   ILE A 172      26.399  95.394 110.929  1.00  0.00           C  
ATOM   2651  O   ILE A 172      25.703  94.388 111.011  1.00  0.00           O  
ATOM   2652  CB  ILE A 172      25.326  97.563 109.930  1.00  0.00           C  
ATOM   2653  CG1 ILE A 172      26.058  98.662 110.741  1.00  0.00           C  
ATOM   2654  CG2 ILE A 172      24.065  96.995 110.590  1.00  0.00           C  
ATOM   2655  CD1 ILE A 172      25.524 100.089 110.518  1.00  0.00           C  
ATOM   2656  H   ILE A 172      25.101  94.819 108.731  1.00  0.00           H  
ATOM   2657  HA  ILE A 172      27.329  96.659 109.508  1.00  0.00           H  
ATOM   2658  HB  ILE A 172      25.039  97.971 108.962  1.00  0.00           H  
ATOM   2659 HG12 ILE A 172      25.841  98.435 111.785  1.00  0.00           H  
ATOM   2660 HG13 ILE A 172      27.126  98.586 110.541  1.00  0.00           H  
ATOM   2661 HG21 ILE A 172      24.257  96.652 111.607  1.00  0.00           H  
ATOM   2662 HG22 ILE A 172      23.281  97.752 110.603  1.00  0.00           H  
ATOM   2663 HG23 ILE A 172      23.763  96.150 109.970  1.00  0.00           H  
ATOM   2664 HD11 ILE A 172      24.502 100.073 110.896  1.00  0.00           H  
ATOM   2665 HD12 ILE A 172      26.204 100.830 110.940  1.00  0.00           H  
ATOM   2666 HD13 ILE A 172      25.433 100.424 109.484  1.00  0.00           H  
ATOM   2667  N   ASP A 173      27.334  95.708 111.905  1.00  0.00           N  
ATOM   2668  CA  ASP A 173      27.774  94.862 113.056  1.00  0.00           C  
ATOM   2669  C   ASP A 173      28.163  95.558 114.402  1.00  0.00           C  
ATOM   2670  O   ASP A 173      28.526  96.741 114.528  1.00  0.00           O  
ATOM   2671  CB  ASP A 173      28.741  93.733 112.647  1.00  0.00           C  
ATOM   2672  CG  ASP A 173      30.233  94.267 112.473  1.00  0.00           C  
ATOM   2673  OD1 ASP A 173      31.117  93.361 112.396  1.00  0.00           O  
ATOM   2674  OD2 ASP A 173      30.629  95.475 112.638  1.00  0.00           O1-
ATOM   2675  H   ASP A 173      27.822  96.584 111.783  1.00  0.00           H  
ATOM   2676  HA  ASP A 173      26.899  94.253 113.283  1.00  0.00           H  
ATOM   2677  HB2 ASP A 173      28.734  92.976 113.430  1.00  0.00           H  
ATOM   2678  HB3 ASP A 173      28.381  93.247 111.740  1.00  0.00           H  
ATOM   2679  N   HIE A 174      28.114  94.734 115.432  1.00  0.00           N  
ATOM   2680  CA  HIE A 174      28.382  95.025 116.903  1.00  0.00           C  
ATOM   2681  C   HIE A 174      28.803  93.687 117.636  1.00  0.00           C  
ATOM   2682  O   HIE A 174      28.461  92.641 117.146  1.00  0.00           O  
ATOM   2683  CB  HIE A 174      27.287  95.895 117.595  1.00  0.00           C  
ATOM   2684  CG  HIE A 174      25.872  95.472 117.338  1.00  0.00           C  
ATOM   2685  CD2 HIE A 174      24.985  95.948 116.448  1.00  0.00           C  
ATOM   2686  ND1 HIE A 174      25.276  94.419 117.993  1.00  0.00           N  
ATOM   2687  CE1 HIE A 174      24.014  94.257 117.536  1.00  0.00           C  
ATOM   2688  NE2 HIE A 174      23.842  95.184 116.531  1.00  0.00           N  
ATOM   2689  H   HIE A 174      27.811  93.790 115.242  1.00  0.00           H  
ATOM   2690  HA  HIE A 174      29.264  95.664 116.854  1.00  0.00           H  
ATOM   2691  HB2 HIE A 174      27.406  95.854 118.678  1.00  0.00           H  
ATOM   2692  HB3 HIE A 174      27.341  96.941 117.291  1.00  0.00           H  
ATOM   2693  HD2 HIE A 174      25.209  96.692 115.698  1.00  0.00           H  
ATOM   2694  HE1 HIE A 174      23.319  93.529 117.927  1.00  0.00           H  
ATOM   2695  HE2 HIE A 174      23.024  95.260 115.943  1.00  0.00           H  
ATOM   2696  N   ARG A 175      29.599  93.756 118.736  1.00  0.00           N  
ATOM   2697  CA  ARG A 175      29.843  92.660 119.750  1.00  0.00           C  
ATOM   2698  C   ARG A 175      28.502  92.198 120.303  1.00  0.00           C  
ATOM   2699  O   ARG A 175      27.581  93.049 120.447  1.00  0.00           O  
ATOM   2700  CB  ARG A 175      30.874  93.131 120.801  1.00  0.00           C  
ATOM   2701  CG  ARG A 175      32.240  92.654 120.446  1.00  0.00           C  
ATOM   2702  CD  ARG A 175      33.389  93.155 121.271  1.00  0.00           C  
ATOM   2703  NE  ARG A 175      34.737  92.650 120.782  1.00  0.00           N  
ATOM   2704  CZ  ARG A 175      35.456  91.662 121.222  1.00  0.00           C  
ATOM   2705  NH1 ARG A 175      35.041  90.709 121.935  1.00  0.00           N1+
ATOM   2706  NH2 ARG A 175      36.641  91.481 120.677  1.00  0.00           N  
ATOM   2707  H   ARG A 175      29.928  94.663 119.030  1.00  0.00           H  
ATOM   2708  HA  ARG A 175      30.305  91.755 119.353  1.00  0.00           H  
ATOM   2709  HB2 ARG A 175      30.815  94.217 120.886  1.00  0.00           H  
ATOM   2710  HB3 ARG A 175      30.658  92.694 121.776  1.00  0.00           H  
ATOM   2711  HG2 ARG A 175      32.137  91.569 120.421  1.00  0.00           H  
ATOM   2712  HG3 ARG A 175      32.426  92.954 119.414  1.00  0.00           H  
ATOM   2713  HD2 ARG A 175      33.323  94.243 121.316  1.00  0.00           H  
ATOM   2714  HD3 ARG A 175      33.212  92.837 122.299  1.00  0.00           H  
ATOM   2715  HE  ARG A 175      35.160  93.288 120.124  1.00  0.00           H  
ATOM   2716 HH11 ARG A 175      34.073  90.839 122.192  1.00  0.00           H  
ATOM   2717 HH12 ARG A 175      35.532  89.829 121.872  1.00  0.00           H  
ATOM   2718 HH21 ARG A 175      37.106  92.216 120.165  1.00  0.00           H  
ATOM   2719 HH22 ARG A 175      37.153  90.661 120.972  1.00  0.00           H  
ATOM   2720  N   ASN A 176      28.341  90.937 120.722  1.00  0.00           N  
ATOM   2721  CA  ASN A 176      27.161  90.507 121.571  1.00  0.00           C  
ATOM   2722  C   ASN A 176      27.133  91.148 122.923  1.00  0.00           C  
ATOM   2723  O   ASN A 176      27.534  90.530 123.918  1.00  0.00           O  
ATOM   2724  CB  ASN A 176      27.069  88.933 121.641  1.00  0.00           C  
ATOM   2725  CG  ASN A 176      25.977  88.245 122.495  1.00  0.00           C  
ATOM   2726  ND2 ASN A 176      25.728  86.995 122.346  1.00  0.00           N  
ATOM   2727  OD1 ASN A 176      25.280  88.809 123.330  1.00  0.00           O  
ATOM   2728  H   ASN A 176      29.162  90.387 120.510  1.00  0.00           H  
ATOM   2729  HA  ASN A 176      26.289  90.830 121.001  1.00  0.00           H  
ATOM   2730  HB2 ASN A 176      26.926  88.638 120.601  1.00  0.00           H  
ATOM   2731  HB3 ASN A 176      28.060  88.641 121.987  1.00  0.00           H  
ATOM   2732 HD21 ASN A 176      25.149  86.615 123.080  1.00  0.00           H  
ATOM   2733 HD22 ASN A 176      26.300  86.441 121.726  1.00  0.00           H  
ATOM   2734  N   TYR A 177      26.773  92.438 122.963  1.00  0.00           N  
ATOM   2735  CA  TYR A 177      26.893  93.235 124.172  1.00  0.00           C  
ATOM   2736  C   TYR A 177      26.041  92.681 125.334  1.00  0.00           C  
ATOM   2737  O   TYR A 177      26.460  92.746 126.447  1.00  0.00           O  
ATOM   2738  CB  TYR A 177      26.601  94.764 123.809  1.00  0.00           C  
ATOM   2739  CG  TYR A 177      27.774  95.404 123.145  1.00  0.00           C  
ATOM   2740  CD1 TYR A 177      28.914  95.815 123.937  1.00  0.00           C  
ATOM   2741  CD2 TYR A 177      27.787  95.610 121.754  1.00  0.00           C  
ATOM   2742  CE1 TYR A 177      30.051  96.363 123.373  1.00  0.00           C  
ATOM   2743  CE2 TYR A 177      29.029  96.067 121.187  1.00  0.00           C  
ATOM   2744  CZ  TYR A 177      30.099  96.526 121.979  1.00  0.00           C  
ATOM   2745  OH  TYR A 177      31.198  97.074 121.353  1.00  0.00           O  
ATOM   2746  H   TYR A 177      26.315  92.790 122.134  1.00  0.00           H  
ATOM   2747  HA  TYR A 177      27.896  93.304 124.591  1.00  0.00           H  
ATOM   2748  HB2 TYR A 177      25.657  94.884 123.278  1.00  0.00           H  
ATOM   2749  HB3 TYR A 177      26.486  95.217 124.793  1.00  0.00           H  
ATOM   2750  HD1 TYR A 177      28.901  95.585 124.992  1.00  0.00           H  
ATOM   2751  HD2 TYR A 177      26.922  95.297 121.188  1.00  0.00           H  
ATOM   2752  HE1 TYR A 177      30.908  96.707 123.934  1.00  0.00           H  
ATOM   2753  HE2 TYR A 177      29.186  96.111 120.118  1.00  0.00           H  
ATOM   2754  HH  TYR A 177      30.908  97.320 120.472  1.00  0.00           H  
ATOM   2755  N   ASP A 178      24.840  92.168 125.083  1.00  0.00           N  
ATOM   2756  CA  ASP A 178      23.926  91.629 126.065  1.00  0.00           C  
ATOM   2757  C   ASP A 178      24.571  90.584 127.044  1.00  0.00           C  
ATOM   2758  O   ASP A 178      24.520  90.842 128.214  1.00  0.00           O  
ATOM   2759  CB  ASP A 178      22.719  90.979 125.290  1.00  0.00           C  
ATOM   2760  CG  ASP A 178      22.016  91.820 124.112  1.00  0.00           C  
ATOM   2761  OD1 ASP A 178      20.749  91.891 123.969  1.00  0.00           O  
ATOM   2762  OD2 ASP A 178      22.796  92.443 123.326  1.00  0.00           O1-
ATOM   2763  H   ASP A 178      24.502  92.239 124.134  1.00  0.00           H  
ATOM   2764  HA  ASP A 178      23.705  92.519 126.652  1.00  0.00           H  
ATOM   2765  HB2 ASP A 178      22.951  89.978 124.927  1.00  0.00           H  
ATOM   2766  HB3 ASP A 178      21.950  90.862 126.054  1.00  0.00           H  
ATOM   2767  N   TYR A 179      25.321  89.625 126.461  1.00  0.00           N  
ATOM   2768  CA  TYR A 179      25.934  88.670 127.343  1.00  0.00           C  
ATOM   2769  C   TYR A 179      27.197  89.288 128.019  1.00  0.00           C  
ATOM   2770  O   TYR A 179      27.440  88.893 129.157  1.00  0.00           O  
ATOM   2771  CB  TYR A 179      26.327  87.405 126.436  1.00  0.00           C  
ATOM   2772  CG  TYR A 179      26.935  86.219 127.185  1.00  0.00           C  
ATOM   2773  CD1 TYR A 179      28.323  86.058 127.249  1.00  0.00           C  
ATOM   2774  CD2 TYR A 179      26.104  85.208 127.715  1.00  0.00           C  
ATOM   2775  CE1 TYR A 179      28.877  84.865 127.783  1.00  0.00           C  
ATOM   2776  CE2 TYR A 179      26.695  84.079 128.346  1.00  0.00           C  
ATOM   2777  CZ  TYR A 179      28.072  83.851 128.324  1.00  0.00           C  
ATOM   2778  OH  TYR A 179      28.532  82.678 128.938  1.00  0.00           O  
ATOM   2779  H   TYR A 179      25.434  89.530 125.462  1.00  0.00           H  
ATOM   2780  HA  TYR A 179      25.247  88.414 128.149  1.00  0.00           H  
ATOM   2781  HB2 TYR A 179      25.471  86.971 125.920  1.00  0.00           H  
ATOM   2782  HB3 TYR A 179      26.831  87.687 125.511  1.00  0.00           H  
ATOM   2783  HD1 TYR A 179      28.964  86.703 126.666  1.00  0.00           H  
ATOM   2784  HD2 TYR A 179      25.035  85.273 127.580  1.00  0.00           H  
ATOM   2785  HE1 TYR A 179      29.934  84.666 127.894  1.00  0.00           H  
ATOM   2786  HE2 TYR A 179      26.054  83.271 128.664  1.00  0.00           H  
ATOM   2787  HH  TYR A 179      29.453  82.567 128.686  1.00  0.00           H  
ATOM   2788  N   ILE A 180      28.027  90.163 127.388  1.00  0.00           N  
ATOM   2789  CA  ILE A 180      29.008  91.022 128.041  1.00  0.00           C  
ATOM   2790  C   ILE A 180      28.367  91.815 129.212  1.00  0.00           C  
ATOM   2791  O   ILE A 180      28.903  91.960 130.323  1.00  0.00           O  
ATOM   2792  CB  ILE A 180      29.733  91.927 127.035  1.00  0.00           C  
ATOM   2793  CG1 ILE A 180      30.317  91.166 125.840  1.00  0.00           C  
ATOM   2794  CG2 ILE A 180      30.790  92.751 127.738  1.00  0.00           C  
ATOM   2795  CD1 ILE A 180      30.650  92.149 124.678  1.00  0.00           C  
ATOM   2796  H   ILE A 180      27.775  90.348 126.428  1.00  0.00           H  
ATOM   2797  HA  ILE A 180      29.761  90.369 128.481  1.00  0.00           H  
ATOM   2798  HB  ILE A 180      28.953  92.578 126.644  1.00  0.00           H  
ATOM   2799 HG12 ILE A 180      31.211  90.707 126.264  1.00  0.00           H  
ATOM   2800 HG13 ILE A 180      29.652  90.371 125.503  1.00  0.00           H  
ATOM   2801 HG21 ILE A 180      31.420  92.082 128.326  1.00  0.00           H  
ATOM   2802 HG22 ILE A 180      31.332  93.224 126.919  1.00  0.00           H  
ATOM   2803 HG23 ILE A 180      30.275  93.443 128.405  1.00  0.00           H  
ATOM   2804 HD11 ILE A 180      31.721  92.352 124.687  1.00  0.00           H  
ATOM   2805 HD12 ILE A 180      30.514  91.553 123.774  1.00  0.00           H  
ATOM   2806 HD13 ILE A 180      30.110  93.090 124.777  1.00  0.00           H  
ATOM   2807  N   LEU A 181      27.122  92.364 129.078  1.00  0.00           N  
ATOM   2808  CA  LEU A 181      26.513  92.998 130.248  1.00  0.00           C  
ATOM   2809  C   LEU A 181      26.165  92.056 131.447  1.00  0.00           C  
ATOM   2810  O   LEU A 181      26.302  92.434 132.612  1.00  0.00           O  
ATOM   2811  CB  LEU A 181      25.243  93.751 129.887  1.00  0.00           C  
ATOM   2812  CG  LEU A 181      25.620  95.148 129.355  1.00  0.00           C  
ATOM   2813  CD1 LEU A 181      26.389  95.242 128.049  1.00  0.00           C  
ATOM   2814  CD2 LEU A 181      24.315  95.867 129.033  1.00  0.00           C  
ATOM   2815  H   LEU A 181      26.573  92.238 128.240  1.00  0.00           H  
ATOM   2816  HA  LEU A 181      27.227  93.741 130.604  1.00  0.00           H  
ATOM   2817  HB2 LEU A 181      24.770  93.309 129.009  1.00  0.00           H  
ATOM   2818  HB3 LEU A 181      24.585  93.825 130.752  1.00  0.00           H  
ATOM   2819  HG  LEU A 181      26.172  95.684 130.128  1.00  0.00           H  
ATOM   2820 HD11 LEU A 181      25.750  94.804 127.282  1.00  0.00           H  
ATOM   2821 HD12 LEU A 181      26.529  96.294 127.803  1.00  0.00           H  
ATOM   2822 HD13 LEU A 181      27.309  94.680 128.207  1.00  0.00           H  
ATOM   2823 HD21 LEU A 181      23.604  95.879 129.860  1.00  0.00           H  
ATOM   2824 HD22 LEU A 181      24.464  96.871 128.637  1.00  0.00           H  
ATOM   2825 HD23 LEU A 181      23.816  95.394 128.189  1.00  0.00           H  
ATOM   2826  N   SER A 182      25.752  90.820 131.064  1.00  0.00           N  
ATOM   2827  CA  SER A 182      25.384  89.814 132.112  1.00  0.00           C  
ATOM   2828  C   SER A 182      26.689  89.384 132.819  1.00  0.00           C  
ATOM   2829  O   SER A 182      26.901  89.639 134.030  1.00  0.00           O  
ATOM   2830  CB  SER A 182      24.683  88.576 131.474  1.00  0.00           C  
ATOM   2831  OG  SER A 182      24.640  87.435 132.282  1.00  0.00           O  
ATOM   2832  H   SER A 182      25.753  90.599 130.078  1.00  0.00           H  
ATOM   2833  HA  SER A 182      24.739  90.289 132.851  1.00  0.00           H  
ATOM   2834  HB2 SER A 182      23.644  88.800 131.231  1.00  0.00           H  
ATOM   2835  HB3 SER A 182      25.194  88.467 130.517  1.00  0.00           H  
ATOM   2836  HG  SER A 182      24.313  86.671 131.803  1.00  0.00           H  
ATOM   2837  N   THR A 183      27.625  88.743 132.046  1.00  0.00           N  
ATOM   2838  CA  THR A 183      28.932  88.203 132.535  1.00  0.00           C  
ATOM   2839  C   THR A 183      29.907  89.255 132.997  1.00  0.00           C  
ATOM   2840  O   THR A 183      30.808  88.936 133.738  1.00  0.00           O  
ATOM   2841  CB  THR A 183      29.438  87.301 131.429  1.00  0.00           C  
ATOM   2842  CG2 THR A 183      28.413  86.145 131.176  1.00  0.00           C  
ATOM   2843  OG1 THR A 183      29.698  87.942 130.165  1.00  0.00           O  
ATOM   2844  H   THR A 183      27.540  88.850 131.046  1.00  0.00           H  
ATOM   2845  HA  THR A 183      28.584  87.629 133.394  1.00  0.00           H  
ATOM   2846  HB  THR A 183      30.313  86.754 131.780  1.00  0.00           H  
ATOM   2847  HG1 THR A 183      28.863  88.182 129.756  1.00  0.00           H  
ATOM   2848 HG21 THR A 183      28.166  85.639 132.108  1.00  0.00           H  
ATOM   2849 HG22 THR A 183      27.464  86.500 130.775  1.00  0.00           H  
ATOM   2850 HG23 THR A 183      28.764  85.496 130.374  1.00  0.00           H  
ATOM   2851  N   GLY A 184      29.583  90.533 132.778  1.00  0.00           N  
ATOM   2852  CA  GLY A 184      30.620  91.565 133.024  1.00  0.00           C  
ATOM   2853  C   GLY A 184      31.947  91.527 132.119  1.00  0.00           C  
ATOM   2854  O   GLY A 184      32.857  92.239 132.487  1.00  0.00           O  
ATOM   2855  H   GLY A 184      28.779  90.822 132.241  1.00  0.00           H  
ATOM   2856  HA2 GLY A 184      30.240  92.581 132.917  1.00  0.00           H  
ATOM   2857  HA3 GLY A 184      30.931  91.600 134.068  1.00  0.00           H  
ATOM   2858  N   CYS A 185      32.019  90.651 131.157  1.00  0.00           N  
ATOM   2859  CA  CYS A 185      33.262  90.332 130.405  1.00  0.00           C  
ATOM   2860  C   CYS A 185      33.106  89.922 128.940  1.00  0.00           C  
ATOM   2861  O   CYS A 185      32.208  89.230 128.555  1.00  0.00           O  
ATOM   2862  CB  CYS A 185      34.021  89.146 131.070  1.00  0.00           C  
ATOM   2863  SG  CYS A 185      34.493  89.606 132.750  1.00  0.00           S  
ATOM   2864  H   CYS A 185      31.211  90.072 130.975  1.00  0.00           H  
ATOM   2865  HA  CYS A 185      33.875  91.233 130.445  1.00  0.00           H  
ATOM   2866  HB2 CYS A 185      33.428  88.231 131.074  1.00  0.00           H  
ATOM   2867  HB3 CYS A 185      34.910  88.828 130.523  1.00  0.00           H  
ATOM   2868  HG  CYS A 185      35.725  90.020 132.436  1.00  0.00           H  
ATOM   2869  N   ALA A 186      34.033  90.368 128.067  1.00  0.00           N  
ATOM   2870  CA  ALA A 186      34.129  90.029 126.658  1.00  0.00           C  
ATOM   2871  C   ALA A 186      34.606  88.616 126.362  1.00  0.00           C  
ATOM   2872  O   ALA A 186      35.594  88.173 127.013  1.00  0.00           O  
ATOM   2873  CB  ALA A 186      34.992  91.058 125.909  1.00  0.00           C  
ATOM   2874  H   ALA A 186      34.761  90.974 128.417  1.00  0.00           H  
ATOM   2875  HA  ALA A 186      33.103  90.143 126.306  1.00  0.00           H  
ATOM   2876  HB1 ALA A 186      36.000  90.791 126.227  1.00  0.00           H  
ATOM   2877  HB2 ALA A 186      34.780  91.000 124.841  1.00  0.00           H  
ATOM   2878  HB3 ALA A 186      34.751  92.052 126.285  1.00  0.00           H  
ATOM   2879  N   PRO A 187      33.890  87.791 125.497  1.00  0.00           N  
ATOM   2880  CA  PRO A 187      34.139  86.355 125.416  1.00  0.00           C  
ATOM   2881  C   PRO A 187      35.580  86.061 124.834  1.00  0.00           C  
ATOM   2882  O   PRO A 187      35.954  86.593 123.795  1.00  0.00           O  
ATOM   2883  CB  PRO A 187      33.011  85.741 124.574  1.00  0.00           C  
ATOM   2884  CG  PRO A 187      32.568  86.870 123.666  1.00  0.00           C  
ATOM   2885  CD  PRO A 187      32.742  88.121 124.576  1.00  0.00           C  
ATOM   2886  HA  PRO A 187      34.088  85.970 126.434  1.00  0.00           H  
ATOM   2887  HB2 PRO A 187      33.407  84.895 124.012  1.00  0.00           H  
ATOM   2888  HB3 PRO A 187      32.246  85.592 125.337  1.00  0.00           H  
ATOM   2889  HG2 PRO A 187      33.266  86.943 122.831  1.00  0.00           H  
ATOM   2890  HG3 PRO A 187      31.563  86.758 123.260  1.00  0.00           H  
ATOM   2891  HD2 PRO A 187      32.978  89.032 124.026  1.00  0.00           H  
ATOM   2892  HD3 PRO A 187      31.880  88.145 125.243  1.00  0.00           H  
ATOM   2893  N   PRO A 188      36.319  85.187 125.448  1.00  0.00           N  
ATOM   2894  CA  PRO A 188      37.716  84.719 125.023  1.00  0.00           C  
ATOM   2895  C   PRO A 188      37.656  83.841 123.799  1.00  0.00           C  
ATOM   2896  O   PRO A 188      36.710  83.206 123.527  1.00  0.00           O  
ATOM   2897  CB  PRO A 188      38.272  84.003 126.246  1.00  0.00           C  
ATOM   2898  CG  PRO A 188      37.425  84.437 127.407  1.00  0.00           C  
ATOM   2899  CD  PRO A 188      36.076  84.551 126.766  1.00  0.00           C  
ATOM   2900  HA  PRO A 188      38.279  85.610 124.745  1.00  0.00           H  
ATOM   2901  HB2 PRO A 188      38.079  82.931 126.210  1.00  0.00           H  
ATOM   2902  HB3 PRO A 188      39.337  84.223 126.315  1.00  0.00           H  
ATOM   2903  HG2 PRO A 188      37.468  83.726 128.233  1.00  0.00           H  
ATOM   2904  HG3 PRO A 188      37.735  85.452 127.653  1.00  0.00           H  
ATOM   2905  HD2 PRO A 188      35.563  83.593 126.688  1.00  0.00           H  
ATOM   2906  HD3 PRO A 188      35.442  85.206 127.365  1.00  0.00           H  
ATOM   2907  N   GLY A 189      38.743  83.623 123.076  1.00  0.00           N  
ATOM   2908  CA  GLY A 189      38.974  82.457 122.191  1.00  0.00           C  
ATOM   2909  C   GLY A 189      38.651  82.628 120.720  1.00  0.00           C  
ATOM   2910  O   GLY A 189      39.054  83.638 120.147  1.00  0.00           O  
ATOM   2911  H   GLY A 189      39.479  84.297 123.228  1.00  0.00           H  
ATOM   2912  HA2 GLY A 189      40.024  82.217 122.359  1.00  0.00           H  
ATOM   2913  HA3 GLY A 189      38.345  81.643 122.551  1.00  0.00           H  
ATOM   2914  N   LYS A 190      38.011  81.607 120.052  1.00  0.00           N  
ATOM   2915  CA  LYS A 190      37.479  81.645 118.724  1.00  0.00           C  
ATOM   2916  C   LYS A 190      36.678  82.882 118.510  1.00  0.00           C  
ATOM   2917  O   LYS A 190      35.755  83.233 119.285  1.00  0.00           O  
ATOM   2918  CB  LYS A 190      36.647  80.373 118.343  1.00  0.00           C  
ATOM   2919  CG  LYS A 190      35.644  79.957 119.433  1.00  0.00           C  
ATOM   2920  CD  LYS A 190      34.899  78.652 119.089  1.00  0.00           C  
ATOM   2921  CE  LYS A 190      34.123  78.662 117.788  1.00  0.00           C  
ATOM   2922  NZ  LYS A 190      33.019  79.634 117.711  1.00  0.00           N1+
ATOM   2923  H   LYS A 190      37.853  80.753 120.567  1.00  0.00           H  
ATOM   2924  HA  LYS A 190      38.384  81.663 118.117  1.00  0.00           H  
ATOM   2925  HB2 LYS A 190      36.120  80.428 117.391  1.00  0.00           H  
ATOM   2926  HB3 LYS A 190      37.351  79.568 118.129  1.00  0.00           H  
ATOM   2927  HG2 LYS A 190      36.208  79.823 120.357  1.00  0.00           H  
ATOM   2928  HG3 LYS A 190      34.939  80.781 119.541  1.00  0.00           H  
ATOM   2929  HD2 LYS A 190      35.584  77.805 119.059  1.00  0.00           H  
ATOM   2930  HD3 LYS A 190      34.212  78.297 119.856  1.00  0.00           H  
ATOM   2931  HE2 LYS A 190      34.811  78.935 116.988  1.00  0.00           H  
ATOM   2932  HE3 LYS A 190      33.835  77.628 117.598  1.00  0.00           H  
ATOM   2933  HZ1 LYS A 190      33.413  80.562 117.667  1.00  0.00           H  
ATOM   2934  HZ2 LYS A 190      32.507  79.501 116.851  1.00  0.00           H  
ATOM   2935  HZ3 LYS A 190      32.373  79.460 118.467  1.00  0.00           H  
ATOM   2936  N   ASN A 191      37.009  83.572 117.386  1.00  0.00           N  
ATOM   2937  CA  ASN A 191      36.463  84.833 117.015  1.00  0.00           C  
ATOM   2938  C   ASN A 191      36.605  85.144 115.519  1.00  0.00           C  
ATOM   2939  O   ASN A 191      37.703  85.202 114.977  1.00  0.00           O  
ATOM   2940  CB  ASN A 191      37.217  85.824 117.895  1.00  0.00           C  
ATOM   2941  CG  ASN A 191      36.526  87.194 117.910  1.00  0.00           C  
ATOM   2942  ND2 ASN A 191      36.022  87.773 118.992  1.00  0.00           N  
ATOM   2943  OD1 ASN A 191      36.339  87.759 116.813  1.00  0.00           O  
ATOM   2944  H   ASN A 191      37.821  83.170 116.938  1.00  0.00           H  
ATOM   2945  HA  ASN A 191      35.452  84.803 117.424  1.00  0.00           H  
ATOM   2946  HB2 ASN A 191      37.292  85.479 118.926  1.00  0.00           H  
ATOM   2947  HB3 ASN A 191      38.204  85.862 117.434  1.00  0.00           H  
ATOM   2948 HD21 ASN A 191      35.427  88.589 118.953  1.00  0.00           H  
ATOM   2949 HD22 ASN A 191      36.157  87.317 119.882  1.00  0.00           H  
ATOM   2950  N   ILE A 192      35.497  85.376 114.843  1.00  0.00           N  
ATOM   2951  CA  ILE A 192      35.397  85.566 113.340  1.00  0.00           C  
ATOM   2952  C   ILE A 192      36.298  86.709 112.777  1.00  0.00           C  
ATOM   2953  O   ILE A 192      36.735  86.690 111.600  1.00  0.00           O  
ATOM   2954  CB  ILE A 192      33.935  85.809 112.903  1.00  0.00           C  
ATOM   2955  CG1 ILE A 192      33.100  86.887 113.701  1.00  0.00           C  
ATOM   2956  CG2 ILE A 192      33.058  84.557 112.702  1.00  0.00           C  
ATOM   2957  CD1 ILE A 192      31.723  87.365 113.134  1.00  0.00           C  
ATOM   2958  H   ILE A 192      34.655  85.518 115.381  1.00  0.00           H  
ATOM   2959  HA  ILE A 192      35.647  84.670 112.770  1.00  0.00           H  
ATOM   2960  HB  ILE A 192      33.966  86.164 111.874  1.00  0.00           H  
ATOM   2961 HG12 ILE A 192      33.006  86.586 114.744  1.00  0.00           H  
ATOM   2962 HG13 ILE A 192      33.631  87.837 113.762  1.00  0.00           H  
ATOM   2963 HG21 ILE A 192      33.582  84.032 111.903  1.00  0.00           H  
ATOM   2964 HG22 ILE A 192      33.065  83.826 113.510  1.00  0.00           H  
ATOM   2965 HG23 ILE A 192      32.042  84.799 112.391  1.00  0.00           H  
ATOM   2966 HD11 ILE A 192      31.029  86.526 113.149  1.00  0.00           H  
ATOM   2967 HD12 ILE A 192      31.189  88.094 113.745  1.00  0.00           H  
ATOM   2968 HD13 ILE A 192      31.839  87.837 112.159  1.00  0.00           H  
ATOM   2969  N   TYR A 193      36.769  87.675 113.586  1.00  0.00           N  
ATOM   2970  CA  TYR A 193      37.491  88.816 113.161  1.00  0.00           C  
ATOM   2971  C   TYR A 193      38.975  88.867 113.658  1.00  0.00           C  
ATOM   2972  O   TYR A 193      39.867  89.316 112.961  1.00  0.00           O  
ATOM   2973  CB  TYR A 193      36.824  90.183 113.609  1.00  0.00           C  
ATOM   2974  CG  TYR A 193      35.515  90.479 112.932  1.00  0.00           C  
ATOM   2975  CD1 TYR A 193      34.575  91.121 113.706  1.00  0.00           C  
ATOM   2976  CD2 TYR A 193      35.308  90.268 111.596  1.00  0.00           C  
ATOM   2977  CE1 TYR A 193      33.251  91.308 113.103  1.00  0.00           C  
ATOM   2978  CE2 TYR A 193      34.103  90.568 111.016  1.00  0.00           C  
ATOM   2979  CZ  TYR A 193      33.013  91.061 111.760  1.00  0.00           C  
ATOM   2980  OH  TYR A 193      31.810  91.258 111.071  1.00  0.00           O  
ATOM   2981  H   TYR A 193      36.530  87.591 114.564  1.00  0.00           H  
ATOM   2982  HA  TYR A 193      37.600  88.782 112.076  1.00  0.00           H  
ATOM   2983  HB2 TYR A 193      36.660  90.237 114.685  1.00  0.00           H  
ATOM   2984  HB3 TYR A 193      37.613  90.902 113.388  1.00  0.00           H  
ATOM   2985  HD1 TYR A 193      34.822  91.436 114.710  1.00  0.00           H  
ATOM   2986  HD2 TYR A 193      36.077  89.759 111.037  1.00  0.00           H  
ATOM   2987  HE1 TYR A 193      32.464  91.778 113.675  1.00  0.00           H  
ATOM   2988  HE2 TYR A 193      33.863  90.219 110.023  1.00  0.00           H  
ATOM   2989  HH  TYR A 193      31.234  91.914 111.470  1.00  0.00           H  
ATOM   2990  N   TYR A 194      39.148  88.407 114.902  1.00  0.00           N  
ATOM   2991  CA  TYR A 194      40.406  88.438 115.625  1.00  0.00           C  
ATOM   2992  C   TYR A 194      40.857  87.057 116.205  1.00  0.00           C  
ATOM   2993  O   TYR A 194      41.032  86.932 117.417  1.00  0.00           O  
ATOM   2994  CB  TYR A 194      40.355  89.643 116.552  1.00  0.00           C  
ATOM   2995  CG  TYR A 194      39.644  90.975 116.099  1.00  0.00           C  
ATOM   2996  CD1 TYR A 194      38.403  91.355 116.586  1.00  0.00           C  
ATOM   2997  CD2 TYR A 194      40.221  91.895 115.129  1.00  0.00           C  
ATOM   2998  CE1 TYR A 194      37.771  92.543 116.172  1.00  0.00           C  
ATOM   2999  CE2 TYR A 194      39.602  93.051 114.656  1.00  0.00           C  
ATOM   3000  CZ  TYR A 194      38.325  93.398 115.161  1.00  0.00           C  
ATOM   3001  OH  TYR A 194      37.635  94.411 114.555  1.00  0.00           O  
ATOM   3002  H   TYR A 194      38.401  87.900 115.352  1.00  0.00           H  
ATOM   3003  HA  TYR A 194      41.145  88.553 114.833  1.00  0.00           H  
ATOM   3004  HB2 TYR A 194      39.781  89.408 117.448  1.00  0.00           H  
ATOM   3005  HB3 TYR A 194      41.345  89.875 116.943  1.00  0.00           H  
ATOM   3006  HD1 TYR A 194      37.938  90.646 117.254  1.00  0.00           H  
ATOM   3007  HD2 TYR A 194      41.170  91.664 114.665  1.00  0.00           H  
ATOM   3008  HE1 TYR A 194      36.736  92.659 116.461  1.00  0.00           H  
ATOM   3009  HE2 TYR A 194      40.111  93.730 113.988  1.00  0.00           H  
ATOM   3010  HH  TYR A 194      37.804  94.284 113.619  1.00  0.00           H  
ATOM   3011  N   LYS A 195      40.890  85.998 115.345  1.00  0.00           N  
ATOM   3012  CA  LYS A 195      41.138  84.598 115.733  1.00  0.00           C  
ATOM   3013  C   LYS A 195      42.659  84.312 116.074  1.00  0.00           C  
ATOM   3014  O   LYS A 195      43.235  83.314 115.584  1.00  0.00           O  
ATOM   3015  CB  LYS A 195      40.452  83.638 114.700  1.00  0.00           C  
ATOM   3016  CG  LYS A 195      40.596  84.055 113.208  1.00  0.00           C  
ATOM   3017  CD  LYS A 195      39.989  83.096 112.144  1.00  0.00           C  
ATOM   3018  CE  LYS A 195      40.677  81.686 112.035  1.00  0.00           C  
ATOM   3019  NZ  LYS A 195      40.341  81.089 110.770  1.00  0.00           N1+
ATOM   3020  H   LYS A 195      40.668  86.124 114.368  1.00  0.00           H  
ATOM   3021  HA  LYS A 195      40.713  84.359 116.708  1.00  0.00           H  
ATOM   3022  HB2 LYS A 195      40.928  82.669 114.845  1.00  0.00           H  
ATOM   3023  HB3 LYS A 195      39.380  83.595 114.898  1.00  0.00           H  
ATOM   3024  HG2 LYS A 195      40.206  85.068 113.111  1.00  0.00           H  
ATOM   3025  HG3 LYS A 195      41.680  84.094 113.102  1.00  0.00           H  
ATOM   3026  HD2 LYS A 195      38.948  82.909 112.407  1.00  0.00           H  
ATOM   3027  HD3 LYS A 195      40.048  83.566 111.163  1.00  0.00           H  
ATOM   3028  HE2 LYS A 195      41.763  81.767 112.072  1.00  0.00           H  
ATOM   3029  HE3 LYS A 195      40.310  81.083 112.866  1.00  0.00           H  
ATOM   3030  HZ1 LYS A 195      39.373  80.842 110.620  1.00  0.00           H  
ATOM   3031  HZ2 LYS A 195      40.703  81.784 110.132  1.00  0.00           H  
ATOM   3032  HZ3 LYS A 195      40.838  80.213 110.692  1.00  0.00           H  
ATOM   3033  N   SER A 196      43.331  85.311 116.750  1.00  0.00           N  
ATOM   3034  CA  SER A 196      44.798  85.331 116.855  1.00  0.00           C  
ATOM   3035  C   SER A 196      45.319  84.367 118.000  1.00  0.00           C  
ATOM   3036  O   SER A 196      44.551  84.079 118.979  1.00  0.00           O  
ATOM   3037  CB  SER A 196      45.291  86.716 117.097  1.00  0.00           C  
ATOM   3038  OG  SER A 196      46.685  86.738 117.225  1.00  0.00           O  
ATOM   3039  H   SER A 196      42.831  86.113 117.106  1.00  0.00           H  
ATOM   3040  HA  SER A 196      45.256  84.994 115.925  1.00  0.00           H  
ATOM   3041  HB2 SER A 196      45.079  87.381 116.259  1.00  0.00           H  
ATOM   3042  HB3 SER A 196      44.785  86.982 118.025  1.00  0.00           H  
ATOM   3043  HG  SER A 196      46.870  87.651 116.993  1.00  0.00           H  
ATOM   3044  N   ASP A 197      46.558  83.849 117.849  1.00  0.00           N  
ATOM   3045  CA  ASP A 197      47.312  83.254 118.955  1.00  0.00           C  
ATOM   3046  C   ASP A 197      48.065  84.316 119.827  1.00  0.00           C  
ATOM   3047  O   ASP A 197      48.311  84.061 121.002  1.00  0.00           O  
ATOM   3048  CB  ASP A 197      48.179  82.119 118.444  1.00  0.00           C  
ATOM   3049  CG  ASP A 197      47.423  81.012 117.788  1.00  0.00           C  
ATOM   3050  OD1 ASP A 197      47.519  80.982 116.532  1.00  0.00           O  
ATOM   3051  OD2 ASP A 197      46.612  80.266 118.418  1.00  0.00           O1-
ATOM   3052  H   ASP A 197      47.035  83.987 116.970  1.00  0.00           H  
ATOM   3053  HA  ASP A 197      46.592  82.727 119.581  1.00  0.00           H  
ATOM   3054  HB2 ASP A 197      48.919  82.590 117.796  1.00  0.00           H  
ATOM   3055  HB3 ASP A 197      48.757  81.725 119.280  1.00  0.00           H  
ATOM   3056  N   LEU A 198      48.407  85.491 119.208  1.00  0.00           N  
ATOM   3057  CA  LEU A 198      49.303  86.486 119.806  1.00  0.00           C  
ATOM   3058  C   LEU A 198      48.512  87.331 120.765  1.00  0.00           C  
ATOM   3059  O   LEU A 198      49.162  87.880 121.650  1.00  0.00           O  
ATOM   3060  CB  LEU A 198      49.859  87.380 118.706  1.00  0.00           C  
ATOM   3061  CG  LEU A 198      50.710  86.662 117.607  1.00  0.00           C  
ATOM   3062  CD1 LEU A 198      51.121  87.612 116.486  1.00  0.00           C  
ATOM   3063  CD2 LEU A 198      51.979  86.023 118.073  1.00  0.00           C  
ATOM   3064  H   LEU A 198      48.123  85.634 118.249  1.00  0.00           H  
ATOM   3065  HA  LEU A 198      50.058  86.032 120.449  1.00  0.00           H  
ATOM   3066  HB2 LEU A 198      49.030  87.870 118.194  1.00  0.00           H  
ATOM   3067  HB3 LEU A 198      50.448  88.219 119.074  1.00  0.00           H  
ATOM   3068  HG  LEU A 198      50.047  85.922 117.157  1.00  0.00           H  
ATOM   3069 HD11 LEU A 198      51.719  88.454 116.835  1.00  0.00           H  
ATOM   3070 HD12 LEU A 198      51.645  87.101 115.679  1.00  0.00           H  
ATOM   3071 HD13 LEU A 198      50.201  87.971 116.025  1.00  0.00           H  
ATOM   3072 HD21 LEU A 198      51.793  85.336 118.899  1.00  0.00           H  
ATOM   3073 HD22 LEU A 198      52.485  85.358 117.374  1.00  0.00           H  
ATOM   3074 HD23 LEU A 198      52.735  86.714 118.445  1.00  0.00           H  
ATOM   3075  N   THR A 199      47.171  87.342 120.658  1.00  0.00           N  
ATOM   3076  CA  THR A 199      46.303  87.985 121.674  1.00  0.00           C  
ATOM   3077  C   THR A 199      46.179  87.139 122.989  1.00  0.00           C  
ATOM   3078  O   THR A 199      45.729  85.993 122.916  1.00  0.00           O  
ATOM   3079  CB  THR A 199      44.881  88.167 121.079  1.00  0.00           C  
ATOM   3080  CG2 THR A 199      43.992  88.976 122.079  1.00  0.00           C  
ATOM   3081  OG1 THR A 199      44.789  88.924 119.904  1.00  0.00           O  
ATOM   3082  H   THR A 199      46.735  86.908 119.856  1.00  0.00           H  
ATOM   3083  HA  THR A 199      46.806  88.913 121.944  1.00  0.00           H  
ATOM   3084  HB  THR A 199      44.480  87.164 120.936  1.00  0.00           H  
ATOM   3085  HG1 THR A 199      43.858  88.909 119.673  1.00  0.00           H  
ATOM   3086 HG21 THR A 199      44.380  89.982 122.235  1.00  0.00           H  
ATOM   3087 HG22 THR A 199      42.998  89.064 121.641  1.00  0.00           H  
ATOM   3088 HG23 THR A 199      44.057  88.492 123.053  1.00  0.00           H  
ATOM   3089  N   LYS A 200      46.637  87.708 124.148  1.00  0.00           N  
ATOM   3090  CA  LYS A 200      46.829  86.889 125.405  1.00  0.00           C  
ATOM   3091  C   LYS A 200      45.759  87.266 126.453  1.00  0.00           C  
ATOM   3092  O   LYS A 200      45.560  86.534 127.451  1.00  0.00           O  
ATOM   3093  CB  LYS A 200      48.350  87.064 125.893  1.00  0.00           C  
ATOM   3094  CG  LYS A 200      49.477  86.603 124.987  1.00  0.00           C  
ATOM   3095  CD  LYS A 200      49.549  85.161 124.579  1.00  0.00           C  
ATOM   3096  CE  LYS A 200      50.658  84.996 123.526  1.00  0.00           C  
ATOM   3097  NZ  LYS A 200      50.581  83.673 122.917  1.00  0.00           N1+
ATOM   3098  H   LYS A 200      46.886  88.684 124.082  1.00  0.00           H  
ATOM   3099  HA  LYS A 200      46.731  85.831 125.158  1.00  0.00           H  
ATOM   3100  HB2 LYS A 200      48.500  88.140 125.986  1.00  0.00           H  
ATOM   3101  HB3 LYS A 200      48.437  86.700 126.917  1.00  0.00           H  
ATOM   3102  HG2 LYS A 200      49.356  87.137 124.044  1.00  0.00           H  
ATOM   3103  HG3 LYS A 200      50.440  86.847 125.434  1.00  0.00           H  
ATOM   3104  HD2 LYS A 200      49.698  84.466 125.405  1.00  0.00           H  
ATOM   3105  HD3 LYS A 200      48.570  84.910 124.169  1.00  0.00           H  
ATOM   3106  HE2 LYS A 200      50.540  85.788 122.786  1.00  0.00           H  
ATOM   3107  HE3 LYS A 200      51.586  84.943 124.095  1.00  0.00           H  
ATOM   3108  HZ1 LYS A 200      49.705  83.611 122.420  1.00  0.00           H  
ATOM   3109  HZ2 LYS A 200      51.364  83.716 122.281  1.00  0.00           H  
ATOM   3110  HZ3 LYS A 200      50.645  82.933 123.600  1.00  0.00           H  
ATOM   3111  N   ASP A 201      45.031  88.371 126.220  1.00  0.00           N  
ATOM   3112  CA  ASP A 201      43.979  88.738 127.235  1.00  0.00           C  
ATOM   3113  C   ASP A 201      42.994  89.729 126.572  1.00  0.00           C  
ATOM   3114  O   ASP A 201      43.435  90.601 125.741  1.00  0.00           O  
ATOM   3115  CB  ASP A 201      44.673  89.306 128.452  1.00  0.00           C  
ATOM   3116  CG  ASP A 201      43.564  89.764 129.465  1.00  0.00           C  
ATOM   3117  OD1 ASP A 201      42.764  88.864 129.827  1.00  0.00           O  
ATOM   3118  OD2 ASP A 201      43.545  90.904 129.930  1.00  0.00           O1-
ATOM   3119  H   ASP A 201      45.247  89.039 125.494  1.00  0.00           H  
ATOM   3120  HA  ASP A 201      43.472  87.811 127.501  1.00  0.00           H  
ATOM   3121  HB2 ASP A 201      45.298  88.502 128.840  1.00  0.00           H  
ATOM   3122  HB3 ASP A 201      45.302  90.174 128.256  1.00  0.00           H  
ATOM   3123  N   ILE A 202      41.765  89.830 127.156  1.00  0.00           N  
ATOM   3124  CA  ILE A 202      40.893  90.999 127.100  1.00  0.00           C  
ATOM   3125  C   ILE A 202      40.378  91.301 128.484  1.00  0.00           C  
ATOM   3126  O   ILE A 202      39.800  90.410 129.085  1.00  0.00           O  
ATOM   3127  CB  ILE A 202      39.777  90.828 126.090  1.00  0.00           C  
ATOM   3128  CG1 ILE A 202      40.218  90.283 124.732  1.00  0.00           C  
ATOM   3129  CG2 ILE A 202      38.969  92.125 125.899  1.00  0.00           C  
ATOM   3130  CD1 ILE A 202      39.039  90.008 123.794  1.00  0.00           C  
ATOM   3131  H   ILE A 202      41.368  88.989 127.550  1.00  0.00           H  
ATOM   3132  HA  ILE A 202      41.522  91.814 126.742  1.00  0.00           H  
ATOM   3133  HB  ILE A 202      39.141  90.076 126.558  1.00  0.00           H  
ATOM   3134 HG12 ILE A 202      40.945  90.896 124.200  1.00  0.00           H  
ATOM   3135 HG13 ILE A 202      40.651  89.286 124.812  1.00  0.00           H  
ATOM   3136 HG21 ILE A 202      39.588  92.919 125.483  1.00  0.00           H  
ATOM   3137 HG22 ILE A 202      38.089  91.938 125.286  1.00  0.00           H  
ATOM   3138 HG23 ILE A 202      38.647  92.426 126.896  1.00  0.00           H  
ATOM   3139 HD11 ILE A 202      38.891  90.920 123.216  1.00  0.00           H  
ATOM   3140 HD12 ILE A 202      39.307  89.309 123.001  1.00  0.00           H  
ATOM   3141 HD13 ILE A 202      38.137  89.719 124.335  1.00  0.00           H  
ATOM   3142  N   THR A 203      40.664  92.413 129.101  1.00  0.00           N  
ATOM   3143  CA  THR A 203      40.048  92.817 130.363  1.00  0.00           C  
ATOM   3144  C   THR A 203      38.791  93.682 130.056  1.00  0.00           C  
ATOM   3145  O   THR A 203      38.761  94.413 129.069  1.00  0.00           O  
ATOM   3146  CB  THR A 203      41.195  93.467 131.192  1.00  0.00           C  
ATOM   3147  CG2 THR A 203      40.691  94.362 132.280  1.00  0.00           C  
ATOM   3148  OG1 THR A 203      42.186  92.567 131.573  1.00  0.00           O  
ATOM   3149  H   THR A 203      41.298  93.062 128.657  1.00  0.00           H  
ATOM   3150  HA  THR A 203      39.864  91.901 130.923  1.00  0.00           H  
ATOM   3151  HB  THR A 203      41.661  94.081 130.422  1.00  0.00           H  
ATOM   3152  HG1 THR A 203      42.388  92.052 130.787  1.00  0.00           H  
ATOM   3153 HG21 THR A 203      40.026  93.830 132.961  1.00  0.00           H  
ATOM   3154 HG22 THR A 203      41.613  94.610 132.805  1.00  0.00           H  
ATOM   3155 HG23 THR A 203      40.253  95.266 131.859  1.00  0.00           H  
ATOM   3156  N   THR A 204      37.751  93.532 130.882  1.00  0.00           N  
ATOM   3157  CA  THR A 204      36.492  94.214 130.571  1.00  0.00           C  
ATOM   3158  C   THR A 204      36.055  95.051 131.793  1.00  0.00           C  
ATOM   3159  O   THR A 204      36.195  94.678 132.976  1.00  0.00           O  
ATOM   3160  CB  THR A 204      35.396  93.178 130.232  1.00  0.00           C  
ATOM   3161  CG2 THR A 204      33.986  93.781 129.907  1.00  0.00           C  
ATOM   3162  OG1 THR A 204      35.803  92.274 129.186  1.00  0.00           O  
ATOM   3163  H   THR A 204      37.781  92.872 131.645  1.00  0.00           H  
ATOM   3164  HA  THR A 204      36.629  94.845 129.694  1.00  0.00           H  
ATOM   3165  HB  THR A 204      35.196  92.658 131.169  1.00  0.00           H  
ATOM   3166  HG1 THR A 204      36.574  91.806 129.515  1.00  0.00           H  
ATOM   3167 HG21 THR A 204      33.593  94.228 130.820  1.00  0.00           H  
ATOM   3168 HG22 THR A 204      34.059  94.606 129.198  1.00  0.00           H  
ATOM   3169 HG23 THR A 204      33.242  93.035 129.627  1.00  0.00           H  
ATOM   3170  N   SER A 205      35.462  96.231 131.456  1.00  0.00           N  
ATOM   3171  CA  SER A 205      34.934  97.181 132.424  1.00  0.00           C  
ATOM   3172  C   SER A 205      33.586  97.758 132.007  1.00  0.00           C  
ATOM   3173  O   SER A 205      33.343  97.821 130.786  1.00  0.00           O  
ATOM   3174  CB  SER A 205      35.909  98.370 132.570  1.00  0.00           C  
ATOM   3175  OG  SER A 205      37.160  97.812 133.060  1.00  0.00           O  
ATOM   3176  H   SER A 205      35.301  96.508 130.499  1.00  0.00           H  
ATOM   3177  HA  SER A 205      34.808  96.777 133.428  1.00  0.00           H  
ATOM   3178  HB2 SER A 205      36.116  98.930 131.659  1.00  0.00           H  
ATOM   3179  HB3 SER A 205      35.550  99.091 133.305  1.00  0.00           H  
ATOM   3180  HG  SER A 205      37.744  97.445 132.394  1.00  0.00           H  
ATOM   3181  N   VAL A 206      32.709  98.132 132.971  1.00  0.00           N  
ATOM   3182  CA  VAL A 206      31.336  98.702 132.675  1.00  0.00           C  
ATOM   3183  C   VAL A 206      31.086  99.991 133.416  1.00  0.00           C  
ATOM   3184  O   VAL A 206      31.262 100.092 134.659  1.00  0.00           O  
ATOM   3185  CB  VAL A 206      30.184  97.653 132.842  1.00  0.00           C  
ATOM   3186  CG1 VAL A 206      28.921  98.151 132.124  1.00  0.00           C  
ATOM   3187  CG2 VAL A 206      30.431  96.268 132.188  1.00  0.00           C  
ATOM   3188  H   VAL A 206      32.954  98.079 133.950  1.00  0.00           H  
ATOM   3189  HA  VAL A 206      31.378  99.002 131.628  1.00  0.00           H  
ATOM   3190  HB  VAL A 206      29.868  97.579 133.883  1.00  0.00           H  
ATOM   3191 HG11 VAL A 206      28.093  97.447 132.204  1.00  0.00           H  
ATOM   3192 HG12 VAL A 206      28.510  99.102 132.460  1.00  0.00           H  
ATOM   3193 HG13 VAL A 206      29.120  98.333 131.068  1.00  0.00           H  
ATOM   3194 HG21 VAL A 206      29.541  95.641 132.155  1.00  0.00           H  
ATOM   3195 HG22 VAL A 206      30.876  96.395 131.202  1.00  0.00           H  
ATOM   3196 HG23 VAL A 206      31.072  95.723 132.883  1.00  0.00           H  
ATOM   3197  N   LEU A 207      30.744 101.053 132.687  1.00  0.00           N  
ATOM   3198  CA  LEU A 207      30.105 102.324 133.266  1.00  0.00           C  
ATOM   3199  C   LEU A 207      28.534 102.268 133.167  1.00  0.00           C  
ATOM   3200  O   LEU A 207      28.049 101.921 132.162  1.00  0.00           O  
ATOM   3201  CB  LEU A 207      30.607 103.540 132.492  1.00  0.00           C  
ATOM   3202  CG  LEU A 207      30.069 104.830 133.092  1.00  0.00           C  
ATOM   3203  CD1 LEU A 207      30.857 105.335 134.266  1.00  0.00           C  
ATOM   3204  CD2 LEU A 207      30.105 105.914 132.022  1.00  0.00           C  
ATOM   3205  H   LEU A 207      30.543 100.888 131.711  1.00  0.00           H  
ATOM   3206  HA  LEU A 207      30.375 102.442 134.315  1.00  0.00           H  
ATOM   3207  HB2 LEU A 207      31.694 103.622 132.503  1.00  0.00           H  
ATOM   3208  HB3 LEU A 207      30.292 103.580 131.449  1.00  0.00           H  
ATOM   3209  HG  LEU A 207      29.017 104.749 133.360  1.00  0.00           H  
ATOM   3210 HD11 LEU A 207      30.840 104.544 135.015  1.00  0.00           H  
ATOM   3211 HD12 LEU A 207      31.894 105.486 133.964  1.00  0.00           H  
ATOM   3212 HD13 LEU A 207      30.494 106.308 134.597  1.00  0.00           H  
ATOM   3213 HD21 LEU A 207      29.498 105.618 131.165  1.00  0.00           H  
ATOM   3214 HD22 LEU A 207      29.710 106.833 132.454  1.00  0.00           H  
ATOM   3215 HD23 LEU A 207      31.167 106.001 131.790  1.00  0.00           H  
ATOM   3216  N   THR A 208      27.892 102.694 134.295  1.00  0.00           N  
ATOM   3217  CA  THR A 208      26.412 102.939 134.287  1.00  0.00           C  
ATOM   3218  C   THR A 208      25.918 104.405 134.471  1.00  0.00           C  
ATOM   3219  O   THR A 208      26.469 105.209 135.238  1.00  0.00           O  
ATOM   3220  CB  THR A 208      25.673 102.137 135.401  1.00  0.00           C  
ATOM   3221  CG2 THR A 208      25.731 100.613 135.132  1.00  0.00           C  
ATOM   3222  OG1 THR A 208      25.953 102.434 136.769  1.00  0.00           O  
ATOM   3223  H   THR A 208      28.397 103.078 135.080  1.00  0.00           H  
ATOM   3224  HA  THR A 208      26.011 102.622 133.324  1.00  0.00           H  
ATOM   3225  HB  THR A 208      24.619 102.264 135.156  1.00  0.00           H  
ATOM   3226  HG1 THR A 208      26.894 102.346 136.932  1.00  0.00           H  
ATOM   3227 HG21 THR A 208      26.769 100.282 135.174  1.00  0.00           H  
ATOM   3228 HG22 THR A 208      25.033 100.029 135.733  1.00  0.00           H  
ATOM   3229 HG23 THR A 208      25.375 100.438 134.117  1.00  0.00           H  
ATOM   3230  N   VAL A 209      24.907 104.938 133.669  1.00  0.00           N  
ATOM   3231  CA  VAL A 209      24.485 106.343 133.728  1.00  0.00           C  
ATOM   3232  C   VAL A 209      22.901 106.406 133.532  1.00  0.00           C  
ATOM   3233  O   VAL A 209      22.400 105.647 132.668  1.00  0.00           O  
ATOM   3234  CB  VAL A 209      25.176 107.249 132.668  1.00  0.00           C  
ATOM   3235  CG1 VAL A 209      24.772 108.718 133.003  1.00  0.00           C  
ATOM   3236  CG2 VAL A 209      26.723 107.245 132.611  1.00  0.00           C  
ATOM   3237  H   VAL A 209      24.385 104.356 133.029  1.00  0.00           H  
ATOM   3238  HA  VAL A 209      24.812 106.725 134.695  1.00  0.00           H  
ATOM   3239  HB  VAL A 209      24.679 107.067 131.714  1.00  0.00           H  
ATOM   3240 HG11 VAL A 209      25.086 108.982 134.013  1.00  0.00           H  
ATOM   3241 HG12 VAL A 209      25.283 109.365 132.291  1.00  0.00           H  
ATOM   3242 HG13 VAL A 209      23.709 108.932 132.884  1.00  0.00           H  
ATOM   3243 HG21 VAL A 209      26.982 107.798 131.708  1.00  0.00           H  
ATOM   3244 HG22 VAL A 209      27.085 107.822 133.462  1.00  0.00           H  
ATOM   3245 HG23 VAL A 209      27.175 106.253 132.578  1.00  0.00           H  
ATOM   3246  N   ASN A 210      22.160 107.279 134.244  1.00  0.00           N  
ATOM   3247  CA  ASN A 210      20.699 107.151 134.273  1.00  0.00           C  
ATOM   3248  C   ASN A 210      20.167 105.724 134.527  1.00  0.00           C  
ATOM   3249  O   ASN A 210      19.446 105.113 133.726  1.00  0.00           O  
ATOM   3250  CB  ASN A 210      19.972 107.940 133.127  1.00  0.00           C  
ATOM   3251  CG  ASN A 210      20.186 109.489 133.106  1.00  0.00           C  
ATOM   3252  ND2 ASN A 210      19.188 110.272 133.489  1.00  0.00           N  
ATOM   3253  OD1 ASN A 210      21.174 110.045 132.620  1.00  0.00           O  
ATOM   3254  H   ASN A 210      22.550 107.817 135.005  1.00  0.00           H  
ATOM   3255  HA  ASN A 210      20.291 107.762 135.078  1.00  0.00           H  
ATOM   3256  HB2 ASN A 210      20.486 107.476 132.286  1.00  0.00           H  
ATOM   3257  HB3 ASN A 210      18.900 107.747 133.066  1.00  0.00           H  
ATOM   3258 HD21 ASN A 210      19.299 111.270 133.389  1.00  0.00           H  
ATOM   3259 HD22 ASN A 210      18.380 109.862 133.934  1.00  0.00           H  
ATOM   3260  N   ASN A 211      20.816 105.047 135.533  1.00  0.00           N  
ATOM   3261  CA  ASN A 211      20.737 103.628 135.781  1.00  0.00           C  
ATOM   3262  C   ASN A 211      21.452 102.625 134.803  1.00  0.00           C  
ATOM   3263  O   ASN A 211      22.245 101.750 135.253  1.00  0.00           O  
ATOM   3264  CB  ASN A 211      19.316 103.159 136.190  1.00  0.00           C  
ATOM   3265  CG  ASN A 211      19.309 101.660 136.368  1.00  0.00           C  
ATOM   3266  ND2 ASN A 211      20.000 101.069 137.324  1.00  0.00           N  
ATOM   3267  OD1 ASN A 211      18.618 101.022 135.514  1.00  0.00           O  
ATOM   3268  H   ASN A 211      21.463 105.590 136.088  1.00  0.00           H  
ATOM   3269  HA  ASN A 211      21.301 103.485 136.702  1.00  0.00           H  
ATOM   3270  HB2 ASN A 211      18.991 103.703 137.077  1.00  0.00           H  
ATOM   3271  HB3 ASN A 211      18.585 103.426 135.427  1.00  0.00           H  
ATOM   3272 HD21 ASN A 211      19.860 100.085 137.507  1.00  0.00           H  
ATOM   3273 HD22 ASN A 211      20.524 101.695 137.917  1.00  0.00           H  
ATOM   3274  N   LYS A 212      21.266 102.796 133.514  1.00  0.00           N  
ATOM   3275  CA  LYS A 212      21.589 101.752 132.511  1.00  0.00           C  
ATOM   3276  C   LYS A 212      23.064 101.620 132.314  1.00  0.00           C  
ATOM   3277  O   LYS A 212      23.891 102.559 132.424  1.00  0.00           O  
ATOM   3278  CB  LYS A 212      20.837 101.938 131.197  1.00  0.00           C  
ATOM   3279  CG  LYS A 212      21.402 103.129 130.399  1.00  0.00           C  
ATOM   3280  CD  LYS A 212      20.499 103.553 129.206  1.00  0.00           C  
ATOM   3281  CE  LYS A 212      21.353 104.539 128.361  1.00  0.00           C  
ATOM   3282  NZ  LYS A 212      21.530 105.822 129.092  1.00  0.00           N1+
ATOM   3283  H   LYS A 212      20.909 103.671 133.160  1.00  0.00           H  
ATOM   3284  HA  LYS A 212      21.267 100.763 132.837  1.00  0.00           H  
ATOM   3285  HB2 LYS A 212      20.910 101.086 130.522  1.00  0.00           H  
ATOM   3286  HB3 LYS A 212      19.774 102.099 131.377  1.00  0.00           H  
ATOM   3287  HG2 LYS A 212      21.616 103.954 131.079  1.00  0.00           H  
ATOM   3288  HG3 LYS A 212      22.369 102.795 130.023  1.00  0.00           H  
ATOM   3289  HD2 LYS A 212      20.123 102.622 128.777  1.00  0.00           H  
ATOM   3290  HD3 LYS A 212      19.626 104.094 129.571  1.00  0.00           H  
ATOM   3291  HE2 LYS A 212      22.260 104.049 128.005  1.00  0.00           H  
ATOM   3292  HE3 LYS A 212      20.849 104.682 127.405  1.00  0.00           H  
ATOM   3293  HZ1 LYS A 212      20.660 106.251 129.371  1.00  0.00           H  
ATOM   3294  HZ2 LYS A 212      22.106 105.819 129.921  1.00  0.00           H  
ATOM   3295  HZ3 LYS A 212      21.853 106.504 128.422  1.00  0.00           H  
ATOM   3296  N   ALA A 213      23.429 100.422 131.869  1.00  0.00           N  
ATOM   3297  CA  ALA A 213      24.854 100.143 131.358  1.00  0.00           C  
ATOM   3298  C   ALA A 213      24.977 100.993 130.128  1.00  0.00           C  
ATOM   3299  O   ALA A 213      24.202 100.998 129.191  1.00  0.00           O  
ATOM   3300  CB  ALA A 213      25.024  98.654 131.115  1.00  0.00           C  
ATOM   3301  H   ALA A 213      22.730  99.710 131.717  1.00  0.00           H  
ATOM   3302  HA  ALA A 213      25.630 100.389 132.083  1.00  0.00           H  
ATOM   3303  HB1 ALA A 213      24.570  98.323 130.182  1.00  0.00           H  
ATOM   3304  HB2 ALA A 213      26.067  98.341 131.104  1.00  0.00           H  
ATOM   3305  HB3 ALA A 213      24.619  98.082 131.949  1.00  0.00           H  
ATOM   3306  N   HIE A 214      26.080 101.825 130.117  1.00  0.00           N  
ATOM   3307  CA  HIE A 214      26.218 102.992 129.229  1.00  0.00           C  
ATOM   3308  C   HIE A 214      27.582 103.093 128.549  1.00  0.00           C  
ATOM   3309  O   HIE A 214      27.862 103.741 127.502  1.00  0.00           O  
ATOM   3310  CB  HIE A 214      25.950 104.268 130.047  1.00  0.00           C  
ATOM   3311  CG  HIE A 214      25.673 105.572 129.240  1.00  0.00           C  
ATOM   3312  CD2 HIE A 214      26.556 106.542 129.027  1.00  0.00           C  
ATOM   3313  ND1 HIE A 214      24.489 105.942 128.657  1.00  0.00           N  
ATOM   3314  CE1 HIE A 214      24.714 107.087 128.027  1.00  0.00           C  
ATOM   3315  NE2 HIE A 214      25.902 107.539 128.351  1.00  0.00           N  
ATOM   3316  H   HIE A 214      26.600 101.806 130.984  1.00  0.00           H  
ATOM   3317  HA  HIE A 214      25.501 102.942 128.408  1.00  0.00           H  
ATOM   3318  HB2 HIE A 214      25.113 104.058 130.712  1.00  0.00           H  
ATOM   3319  HB3 HIE A 214      26.743 104.431 130.778  1.00  0.00           H  
ATOM   3320  HD2 HIE A 214      27.564 106.447 129.402  1.00  0.00           H  
ATOM   3321  HE1 HIE A 214      23.918 107.640 127.553  1.00  0.00           H  
ATOM   3322  HE2 HIE A 214      26.230 108.478 128.174  1.00  0.00           H  
ATOM   3323  N   MET A 215      28.566 102.300 129.036  1.00  0.00           N  
ATOM   3324  CA  MET A 215      29.690 102.012 128.309  1.00  0.00           C  
ATOM   3325  C   MET A 215      30.196 100.644 128.774  1.00  0.00           C  
ATOM   3326  O   MET A 215      30.034 100.260 129.941  1.00  0.00           O  
ATOM   3327  CB  MET A 215      30.750 103.118 128.399  1.00  0.00           C  
ATOM   3328  CG  MET A 215      31.690 103.310 127.128  1.00  0.00           C  
ATOM   3329  SD  MET A 215      32.684 104.774 127.054  1.00  0.00           S  
ATOM   3330  CE  MET A 215      31.607 106.030 126.307  1.00  0.00           C  
ATOM   3331  H   MET A 215      28.401 101.622 129.766  1.00  0.00           H  
ATOM   3332  HA  MET A 215      29.262 101.909 127.312  1.00  0.00           H  
ATOM   3333  HB2 MET A 215      30.250 104.081 128.490  1.00  0.00           H  
ATOM   3334  HB3 MET A 215      31.445 102.974 129.225  1.00  0.00           H  
ATOM   3335  HG2 MET A 215      32.313 102.427 126.986  1.00  0.00           H  
ATOM   3336  HG3 MET A 215      31.171 103.333 126.170  1.00  0.00           H  
ATOM   3337  HE1 MET A 215      31.690 105.967 125.222  1.00  0.00           H  
ATOM   3338  HE2 MET A 215      30.629 105.857 126.754  1.00  0.00           H  
ATOM   3339  HE3 MET A 215      31.996 107.012 126.575  1.00  0.00           H  
ATOM   3340  N   VAL A 216      30.781  99.933 127.863  1.00  0.00           N  
ATOM   3341  CA  VAL A 216      31.748  98.808 127.931  1.00  0.00           C  
ATOM   3342  C   VAL A 216      33.200  99.256 127.457  1.00  0.00           C  
ATOM   3343  O   VAL A 216      33.424  99.793 126.389  1.00  0.00           O  
ATOM   3344  CB  VAL A 216      31.235  97.731 127.069  1.00  0.00           C  
ATOM   3345  CG1 VAL A 216      32.313  96.610 126.910  1.00  0.00           C  
ATOM   3346  CG2 VAL A 216      29.960  97.017 127.573  1.00  0.00           C  
ATOM   3347  H   VAL A 216      30.735 100.359 126.949  1.00  0.00           H  
ATOM   3348  HA  VAL A 216      31.828  98.458 128.961  1.00  0.00           H  
ATOM   3349  HB  VAL A 216      31.128  98.067 126.038  1.00  0.00           H  
ATOM   3350 HG11 VAL A 216      32.526  96.385 127.955  1.00  0.00           H  
ATOM   3351 HG12 VAL A 216      31.887  95.787 126.337  1.00  0.00           H  
ATOM   3352 HG13 VAL A 216      33.183  96.961 126.357  1.00  0.00           H  
ATOM   3353 HG21 VAL A 216      29.640  96.157 126.985  1.00  0.00           H  
ATOM   3354 HG22 VAL A 216      30.094  96.682 128.601  1.00  0.00           H  
ATOM   3355 HG23 VAL A 216      29.089  97.668 127.495  1.00  0.00           H  
ATOM   3356  N   THR A 217      34.226  98.976 128.273  1.00  0.00           N  
ATOM   3357  CA  THR A 217      35.692  99.310 127.986  1.00  0.00           C  
ATOM   3358  C   THR A 217      36.594  98.108 127.985  1.00  0.00           C  
ATOM   3359  O   THR A 217      36.839  97.452 128.983  1.00  0.00           O  
ATOM   3360  CB  THR A 217      36.202 100.437 128.900  1.00  0.00           C  
ATOM   3361  CG2 THR A 217      37.596 100.949 128.848  1.00  0.00           C  
ATOM   3362  OG1 THR A 217      35.448 101.637 128.523  1.00  0.00           O  
ATOM   3363  H   THR A 217      34.061  98.622 129.204  1.00  0.00           H  
ATOM   3364  HA  THR A 217      35.735  99.740 126.985  1.00  0.00           H  
ATOM   3365  HB  THR A 217      36.052 100.246 129.963  1.00  0.00           H  
ATOM   3366  HG1 THR A 217      34.590 101.482 128.922  1.00  0.00           H  
ATOM   3367 HG21 THR A 217      37.912 101.179 127.830  1.00  0.00           H  
ATOM   3368 HG22 THR A 217      37.725 101.797 129.521  1.00  0.00           H  
ATOM   3369 HG23 THR A 217      38.277 100.184 129.221  1.00  0.00           H  
ATOM   3370  N   LEU A 218      37.117  97.790 126.789  1.00  0.00           N  
ATOM   3371  CA  LEU A 218      37.942  96.519 126.615  1.00  0.00           C  
ATOM   3372  C   LEU A 218      39.438  96.960 126.633  1.00  0.00           C  
ATOM   3373  O   LEU A 218      39.943  97.783 125.849  1.00  0.00           O  
ATOM   3374  CB  LEU A 218      37.565  95.852 125.306  1.00  0.00           C  
ATOM   3375  CG  LEU A 218      36.051  95.425 125.225  1.00  0.00           C  
ATOM   3376  CD1 LEU A 218      35.786  94.475 124.100  1.00  0.00           C  
ATOM   3377  CD2 LEU A 218      35.463  94.765 126.476  1.00  0.00           C  
ATOM   3378  H   LEU A 218      36.883  98.403 126.021  1.00  0.00           H  
ATOM   3379  HA  LEU A 218      37.718  95.759 127.363  1.00  0.00           H  
ATOM   3380  HB2 LEU A 218      37.774  96.499 124.453  1.00  0.00           H  
ATOM   3381  HB3 LEU A 218      38.198  94.999 125.064  1.00  0.00           H  
ATOM   3382  HG  LEU A 218      35.397  96.288 125.096  1.00  0.00           H  
ATOM   3383 HD11 LEU A 218      35.908  93.422 124.353  1.00  0.00           H  
ATOM   3384 HD12 LEU A 218      34.801  94.589 123.647  1.00  0.00           H  
ATOM   3385 HD13 LEU A 218      36.368  94.813 123.244  1.00  0.00           H  
ATOM   3386 HD21 LEU A 218      35.617  95.461 127.300  1.00  0.00           H  
ATOM   3387 HD22 LEU A 218      34.449  94.422 126.268  1.00  0.00           H  
ATOM   3388 HD23 LEU A 218      36.025  93.852 126.669  1.00  0.00           H  
ATOM   3389  N   ASP A 219      40.180  96.339 127.550  1.00  0.00           N  
ATOM   3390  CA  ASP A 219      41.662  96.489 127.722  1.00  0.00           C  
ATOM   3391  C   ASP A 219      42.372  95.189 127.191  1.00  0.00           C  
ATOM   3392  O   ASP A 219      42.302  94.126 127.735  1.00  0.00           O  
ATOM   3393  CB  ASP A 219      42.013  96.707 129.174  1.00  0.00           C  
ATOM   3394  CG  ASP A 219      41.639  98.114 129.626  1.00  0.00           C  
ATOM   3395  OD1 ASP A 219      42.277  99.092 129.149  1.00  0.00           O  
ATOM   3396  OD2 ASP A 219      40.779  98.283 130.572  1.00  0.00           O1-
ATOM   3397  H   ASP A 219      39.677  95.689 128.139  1.00  0.00           H  
ATOM   3398  HA  ASP A 219      41.948  97.358 127.129  1.00  0.00           H  
ATOM   3399  HB2 ASP A 219      41.458  95.962 129.743  1.00  0.00           H  
ATOM   3400  HB3 ASP A 219      43.056  96.475 129.387  1.00  0.00           H  
ATOM   3401  N   TYR A 220      43.054  95.373 126.035  1.00  0.00           N  
ATOM   3402  CA  TYR A 220      43.618  94.295 125.395  1.00  0.00           C  
ATOM   3403  C   TYR A 220      45.188  94.127 125.568  1.00  0.00           C  
ATOM   3404  O   TYR A 220      45.817  95.158 125.733  1.00  0.00           O  
ATOM   3405  CB  TYR A 220      43.443  94.503 123.832  1.00  0.00           C  
ATOM   3406  CG  TYR A 220      42.060  94.839 123.318  1.00  0.00           C  
ATOM   3407  CD1 TYR A 220      41.378  96.020 123.689  1.00  0.00           C  
ATOM   3408  CD2 TYR A 220      41.420  93.870 122.606  1.00  0.00           C  
ATOM   3409  CE1 TYR A 220      40.086  96.272 123.249  1.00  0.00           C  
ATOM   3410  CE2 TYR A 220      40.116  94.144 122.130  1.00  0.00           C  
ATOM   3411  CZ  TYR A 220      39.436  95.343 122.380  1.00  0.00           C  
ATOM   3412  OH  TYR A 220      38.229  95.601 121.867  1.00  0.00           O  
ATOM   3413  H   TYR A 220      42.981  96.279 125.594  1.00  0.00           H  
ATOM   3414  HA  TYR A 220      43.089  93.367 125.619  1.00  0.00           H  
ATOM   3415  HB2 TYR A 220      44.039  95.348 123.485  1.00  0.00           H  
ATOM   3416  HB3 TYR A 220      43.793  93.546 123.447  1.00  0.00           H  
ATOM   3417  HD1 TYR A 220      41.708  96.743 124.419  1.00  0.00           H  
ATOM   3418  HD2 TYR A 220      41.925  93.048 122.121  1.00  0.00           H  
ATOM   3419  HE1 TYR A 220      39.501  97.140 123.512  1.00  0.00           H  
ATOM   3420  HE2 TYR A 220      39.617  93.425 121.497  1.00  0.00           H  
ATOM   3421  HH  TYR A 220      38.107  94.927 121.194  1.00  0.00           H  
ATOM   3422  N   THR A 221      45.736  92.897 125.406  1.00  0.00           N  
ATOM   3423  CA  THR A 221      47.166  92.673 125.459  1.00  0.00           C  
ATOM   3424  C   THR A 221      47.514  91.672 124.307  1.00  0.00           C  
ATOM   3425  O   THR A 221      47.052  90.557 124.356  1.00  0.00           O  
ATOM   3426  CB  THR A 221      47.521  92.008 126.832  1.00  0.00           C  
ATOM   3427  CG2 THR A 221      48.986  91.898 127.031  1.00  0.00           C  
ATOM   3428  OG1 THR A 221      47.111  92.677 127.983  1.00  0.00           O  
ATOM   3429  H   THR A 221      45.070  92.139 125.367  1.00  0.00           H  
ATOM   3430  HA  THR A 221      47.795  93.561 125.397  1.00  0.00           H  
ATOM   3431  HB  THR A 221      47.107  91.006 126.946  1.00  0.00           H  
ATOM   3432  HG1 THR A 221      46.152  92.715 128.007  1.00  0.00           H  
ATOM   3433 HG21 THR A 221      49.339  91.264 126.219  1.00  0.00           H  
ATOM   3434 HG22 THR A 221      49.521  92.846 127.073  1.00  0.00           H  
ATOM   3435 HG23 THR A 221      49.180  91.245 127.883  1.00  0.00           H  
ATOM   3436  N   VAL A 222      48.418  92.098 123.384  1.00  0.00           N  
ATOM   3437  CA  VAL A 222      48.897  91.362 122.190  1.00  0.00           C  
ATOM   3438  C   VAL A 222      50.401  91.165 122.332  1.00  0.00           C  
ATOM   3439  O   VAL A 222      51.196  92.050 122.645  1.00  0.00           O  
ATOM   3440  CB  VAL A 222      48.470  91.990 120.906  1.00  0.00           C  
ATOM   3441  CG1 VAL A 222      48.620  91.042 119.739  1.00  0.00           C  
ATOM   3442  CG2 VAL A 222      47.134  92.668 120.821  1.00  0.00           C  
ATOM   3443  H   VAL A 222      48.732  93.058 123.389  1.00  0.00           H  
ATOM   3444  HA  VAL A 222      48.446  90.375 122.291  1.00  0.00           H  
ATOM   3445  HB  VAL A 222      49.161  92.802 120.678  1.00  0.00           H  
ATOM   3446 HG11 VAL A 222      49.480  90.381 119.853  1.00  0.00           H  
ATOM   3447 HG12 VAL A 222      47.788  90.350 119.602  1.00  0.00           H  
ATOM   3448 HG13 VAL A 222      48.660  91.585 118.795  1.00  0.00           H  
ATOM   3449 HG21 VAL A 222      47.169  93.520 121.501  1.00  0.00           H  
ATOM   3450 HG22 VAL A 222      46.876  92.893 119.787  1.00  0.00           H  
ATOM   3451 HG23 VAL A 222      46.297  92.046 121.136  1.00  0.00           H  
ATOM   3452  N   GLN A 223      50.864  89.933 122.138  1.00  0.00           N  
ATOM   3453  CA  GLN A 223      52.357  89.773 122.081  1.00  0.00           C  
ATOM   3454  C   GLN A 223      52.742  90.286 120.704  1.00  0.00           C  
ATOM   3455  O   GLN A 223      51.923  90.173 119.786  1.00  0.00           O  
ATOM   3456  CB  GLN A 223      52.630  88.338 122.460  1.00  0.00           C  
ATOM   3457  CG  GLN A 223      54.112  87.814 122.240  1.00  0.00           C  
ATOM   3458  CD  GLN A 223      54.385  86.428 122.913  1.00  0.00           C  
ATOM   3459  NE2 GLN A 223      55.549  85.848 122.727  1.00  0.00           N  
ATOM   3460  OE1 GLN A 223      53.518  85.872 123.601  1.00  0.00           O  
ATOM   3461  H   GLN A 223      50.236  89.144 122.077  1.00  0.00           H  
ATOM   3462  HA  GLN A 223      52.882  90.284 122.888  1.00  0.00           H  
ATOM   3463  HB2 GLN A 223      52.504  88.352 123.543  1.00  0.00           H  
ATOM   3464  HB3 GLN A 223      51.958  87.629 121.979  1.00  0.00           H  
ATOM   3465  HG2 GLN A 223      54.243  87.700 121.164  1.00  0.00           H  
ATOM   3466  HG3 GLN A 223      54.809  88.580 122.582  1.00  0.00           H  
ATOM   3467 HE21 GLN A 223      55.801  84.963 123.141  1.00  0.00           H  
ATOM   3468 HE22 GLN A 223      56.262  86.466 122.364  1.00  0.00           H  
ATOM   3469  N   VAL A 224      54.026  90.618 120.456  1.00  0.00           N  
ATOM   3470  CA  VAL A 224      54.566  91.021 119.134  1.00  0.00           C  
ATOM   3471  C   VAL A 224      55.683  89.957 118.869  1.00  0.00           C  
ATOM   3472  O   VAL A 224      56.448  89.703 119.798  1.00  0.00           O  
ATOM   3473  CB  VAL A 224      55.111  92.477 119.154  1.00  0.00           C  
ATOM   3474  CG1 VAL A 224      55.617  93.033 117.832  1.00  0.00           C  
ATOM   3475  CG2 VAL A 224      54.081  93.538 119.693  1.00  0.00           C  
ATOM   3476  H   VAL A 224      54.680  90.617 121.226  1.00  0.00           H  
ATOM   3477  HA  VAL A 224      53.755  90.921 118.412  1.00  0.00           H  
ATOM   3478  HB  VAL A 224      55.994  92.409 119.790  1.00  0.00           H  
ATOM   3479 HG11 VAL A 224      54.786  93.118 117.131  1.00  0.00           H  
ATOM   3480 HG12 VAL A 224      56.021  94.034 117.984  1.00  0.00           H  
ATOM   3481 HG13 VAL A 224      56.413  92.418 117.414  1.00  0.00           H  
ATOM   3482 HG21 VAL A 224      53.877  93.269 120.729  1.00  0.00           H  
ATOM   3483 HG22 VAL A 224      54.555  94.516 119.610  1.00  0.00           H  
ATOM   3484 HG23 VAL A 224      53.223  93.376 119.041  1.00  0.00           H  
ATOM   3485  N   PRO A 225      55.806  89.347 117.707  1.00  0.00           N  
ATOM   3486  CA  PRO A 225      56.914  88.468 117.389  1.00  0.00           C  
ATOM   3487  C   PRO A 225      58.230  89.272 117.280  1.00  0.00           C  
ATOM   3488  O   PRO A 225      58.274  90.355 116.639  1.00  0.00           O  
ATOM   3489  CB  PRO A 225      56.553  87.805 116.110  1.00  0.00           C  
ATOM   3490  CG  PRO A 225      55.605  88.747 115.389  1.00  0.00           C  
ATOM   3491  CD  PRO A 225      54.867  89.361 116.581  1.00  0.00           C  
ATOM   3492  HA  PRO A 225      57.040  87.725 118.177  1.00  0.00           H  
ATOM   3493  HB2 PRO A 225      57.394  87.511 115.482  1.00  0.00           H  
ATOM   3494  HB3 PRO A 225      55.909  86.937 116.254  1.00  0.00           H  
ATOM   3495  HG2 PRO A 225      56.127  89.603 114.961  1.00  0.00           H  
ATOM   3496  HG3 PRO A 225      54.913  88.254 114.705  1.00  0.00           H  
ATOM   3497  HD2 PRO A 225      54.498  90.362 116.358  1.00  0.00           H  
ATOM   3498  HD3 PRO A 225      54.065  88.700 116.907  1.00  0.00           H  
ATOM   3499  N   GLY A 226      59.292  88.713 117.747  1.00  0.00           N  
ATOM   3500  CA  GLY A 226      60.571  89.446 117.846  1.00  0.00           C  
ATOM   3501  C   GLY A 226      60.440  90.567 118.966  1.00  0.00           C  
ATOM   3502  O   GLY A 226      59.820  90.250 119.982  1.00  0.00           O  
ATOM   3503  H   GLY A 226      59.259  87.811 118.198  1.00  0.00           H  
ATOM   3504  HA2 GLY A 226      61.331  88.713 118.116  1.00  0.00           H  
ATOM   3505  HA3 GLY A 226      60.884  89.926 116.919  1.00  0.00           H  
ATOM   3506  N   ALA A 227      60.955  91.747 118.817  1.00  0.00           N  
ATOM   3507  CA  ALA A 227      60.931  92.868 119.814  1.00  0.00           C  
ATOM   3508  C   ALA A 227      61.408  92.377 121.233  1.00  0.00           C  
ATOM   3509  O   ALA A 227      61.067  92.985 122.285  1.00  0.00           O  
ATOM   3510  CB  ALA A 227      59.527  93.547 119.782  1.00  0.00           C  
ATOM   3511  H   ALA A 227      61.355  91.970 117.917  1.00  0.00           H  
ATOM   3512  HA  ALA A 227      61.571  93.683 119.475  1.00  0.00           H  
ATOM   3513  HB1 ALA A 227      58.722  92.813 119.822  1.00  0.00           H  
ATOM   3514  HB2 ALA A 227      59.439  94.276 120.588  1.00  0.00           H  
ATOM   3515  HB3 ALA A 227      59.376  94.111 118.862  1.00  0.00           H  
ATOM   3516  N   GLY A 228      62.189  91.303 121.336  1.00  0.00           N  
ATOM   3517  CA  GLY A 228      62.482  90.635 122.626  1.00  0.00           C  
ATOM   3518  C   GLY A 228      63.331  89.377 122.417  1.00  0.00           C  
ATOM   3519  O   GLY A 228      63.776  89.014 121.312  1.00  0.00           O  
ATOM   3520  H   GLY A 228      62.341  90.800 120.473  1.00  0.00           H  
ATOM   3521  HA2 GLY A 228      63.009  91.335 123.275  1.00  0.00           H  
ATOM   3522  HA3 GLY A 228      61.598  90.411 123.222  1.00  0.00           H  
ATOM   3523  N   ARG A 229      63.664  88.685 123.543  1.00  0.00           N  
ATOM   3524  CA  ARG A 229      64.560  87.589 123.659  1.00  0.00           C  
ATOM   3525  C   ARG A 229      64.207  86.706 124.856  1.00  0.00           C  
ATOM   3526  O   ARG A 229      63.288  87.108 125.516  1.00  0.00           O  
ATOM   3527  CB  ARG A 229      66.054  88.105 123.632  1.00  0.00           C  
ATOM   3528  CG  ARG A 229      66.599  89.105 124.683  1.00  0.00           C  
ATOM   3529  CD  ARG A 229      66.590  88.661 126.148  1.00  0.00           C  
ATOM   3530  NE  ARG A 229      67.412  87.465 126.355  1.00  0.00           N  
ATOM   3531  CZ  ARG A 229      68.536  87.515 127.053  1.00  0.00           C  
ATOM   3532  NH1 ARG A 229      69.036  88.564 127.673  1.00  0.00           N1+
ATOM   3533  NH2 ARG A 229      69.160  86.397 127.195  1.00  0.00           N  
ATOM   3534  H   ARG A 229      63.119  88.970 124.344  1.00  0.00           H  
ATOM   3535  HA  ARG A 229      64.440  86.976 122.766  1.00  0.00           H  
ATOM   3536  HB2 ARG A 229      66.680  87.212 123.615  1.00  0.00           H  
ATOM   3537  HB3 ARG A 229      66.209  88.464 122.615  1.00  0.00           H  
ATOM   3538  HG2 ARG A 229      67.647  89.201 124.401  1.00  0.00           H  
ATOM   3539  HG3 ARG A 229      66.138  90.079 124.521  1.00  0.00           H  
ATOM   3540  HD2 ARG A 229      66.919  89.430 126.848  1.00  0.00           H  
ATOM   3541  HD3 ARG A 229      65.569  88.456 126.469  1.00  0.00           H  
ATOM   3542  HE  ARG A 229      67.254  86.581 125.892  1.00  0.00           H  
ATOM   3543 HH11 ARG A 229      68.608  89.474 127.585  1.00  0.00           H  
ATOM   3544 HH12 ARG A 229      70.001  88.615 127.964  1.00  0.00           H  
ATOM   3545 HH21 ARG A 229      68.682  85.534 126.982  1.00  0.00           H  
ATOM   3546 HH22 ARG A 229      70.038  86.271 127.677  1.00  0.00           H  
ATOM   3547  N   ASP A 230      64.757  85.538 125.052  1.00  0.00           N  
ATOM   3548  CA  ASP A 230      64.437  84.524 126.075  1.00  0.00           C  
ATOM   3549  C   ASP A 230      64.448  85.117 127.465  1.00  0.00           C  
ATOM   3550  O   ASP A 230      65.428  85.613 127.968  1.00  0.00           O  
ATOM   3551  CB  ASP A 230      65.509  83.387 125.974  1.00  0.00           C  
ATOM   3552  CG  ASP A 230      66.939  83.844 126.117  1.00  0.00           C  
ATOM   3553  OD1 ASP A 230      67.722  83.020 126.698  1.00  0.00           O  
ATOM   3554  OD2 ASP A 230      67.309  84.916 125.576  1.00  0.00           O1-
ATOM   3555  H   ASP A 230      65.541  85.317 124.455  1.00  0.00           H  
ATOM   3556  HA  ASP A 230      63.487  84.035 125.859  1.00  0.00           H  
ATOM   3557  HB2 ASP A 230      65.320  82.642 126.746  1.00  0.00           H  
ATOM   3558  HB3 ASP A 230      65.552  82.798 125.058  1.00  0.00           H  
ATOM   3559  N   GLY A 231      63.274  85.031 128.132  1.00  0.00           N  
ATOM   3560  CA  GLY A 231      63.048  85.636 129.411  1.00  0.00           C  
ATOM   3561  C   GLY A 231      62.733  87.174 129.377  1.00  0.00           C  
ATOM   3562  O   GLY A 231      62.812  87.696 130.471  1.00  0.00           O  
ATOM   3563  H   GLY A 231      62.573  84.482 127.656  1.00  0.00           H  
ATOM   3564  HA2 GLY A 231      62.176  85.191 129.892  1.00  0.00           H  
ATOM   3565  HA3 GLY A 231      63.964  85.444 129.969  1.00  0.00           H  
ATOM   3566  N   ALA A 232      62.392  87.752 128.196  1.00  0.00           N  
ATOM   3567  CA  ALA A 232      62.102  89.154 127.973  1.00  0.00           C  
ATOM   3568  C   ALA A 232      61.308  89.268 126.614  1.00  0.00           C  
ATOM   3569  O   ALA A 232      61.835  90.026 125.775  1.00  0.00           O  
ATOM   3570  CB  ALA A 232      63.349  90.030 128.176  1.00  0.00           C  
ATOM   3571  H   ALA A 232      62.414  87.271 127.308  1.00  0.00           H  
ATOM   3572  HA  ALA A 232      61.349  89.477 128.692  1.00  0.00           H  
ATOM   3573  HB1 ALA A 232      64.103  89.879 127.404  1.00  0.00           H  
ATOM   3574  HB2 ALA A 232      63.105  91.092 128.211  1.00  0.00           H  
ATOM   3575  HB3 ALA A 232      63.939  89.791 129.060  1.00  0.00           H  
ATOM   3576  N   PRO A 233      60.112  88.664 126.331  1.00  0.00           N  
ATOM   3577  CA  PRO A 233      59.351  88.904 125.124  1.00  0.00           C  
ATOM   3578  C   PRO A 233      58.860  90.411 124.914  1.00  0.00           C  
ATOM   3579  O   PRO A 233      58.894  91.283 125.806  1.00  0.00           O  
ATOM   3580  CB  PRO A 233      58.121  87.995 125.229  1.00  0.00           C  
ATOM   3581  CG  PRO A 233      57.940  87.887 126.776  1.00  0.00           C  
ATOM   3582  CD  PRO A 233      59.360  87.975 127.332  1.00  0.00           C  
ATOM   3583  HA  PRO A 233      59.906  88.572 124.246  1.00  0.00           H  
ATOM   3584  HB2 PRO A 233      57.248  88.415 124.729  1.00  0.00           H  
ATOM   3585  HB3 PRO A 233      58.360  87.013 124.819  1.00  0.00           H  
ATOM   3586  HG2 PRO A 233      57.421  88.740 127.214  1.00  0.00           H  
ATOM   3587  HG3 PRO A 233      57.446  86.952 127.039  1.00  0.00           H  
ATOM   3588  HD2 PRO A 233      59.231  88.512 128.273  1.00  0.00           H  
ATOM   3589  HD3 PRO A 233      59.757  86.969 127.465  1.00  0.00           H  
ATOM   3590  N   GLY A 234      58.445  90.648 123.673  1.00  0.00           N  
ATOM   3591  CA  GLY A 234      57.855  91.935 123.284  1.00  0.00           C  
ATOM   3592  C   GLY A 234      56.276  91.928 123.338  1.00  0.00           C  
ATOM   3593  O   GLY A 234      55.558  90.936 123.078  1.00  0.00           O  
ATOM   3594  H   GLY A 234      58.337  89.819 123.107  1.00  0.00           H  
ATOM   3595  HA2 GLY A 234      58.209  92.732 123.938  1.00  0.00           H  
ATOM   3596  HA3 GLY A 234      58.180  92.285 122.304  1.00  0.00           H  
ATOM   3597  N   PHE A 235      55.713  93.025 123.845  1.00  0.00           N  
ATOM   3598  CA  PHE A 235      54.343  93.139 124.275  1.00  0.00           C  
ATOM   3599  C   PHE A 235      53.742  94.447 123.903  1.00  0.00           C  
ATOM   3600  O   PHE A 235      54.416  95.478 123.577  1.00  0.00           O  
ATOM   3601  CB  PHE A 235      54.220  93.002 125.786  1.00  0.00           C  
ATOM   3602  CG  PHE A 235      53.724  91.587 126.108  1.00  0.00           C  
ATOM   3603  CD1 PHE A 235      54.562  90.558 126.694  1.00  0.00           C  
ATOM   3604  CD2 PHE A 235      52.423  91.193 125.760  1.00  0.00           C  
ATOM   3605  CE1 PHE A 235      54.079  89.243 126.936  1.00  0.00           C  
ATOM   3606  CE2 PHE A 235      51.936  89.921 125.999  1.00  0.00           C  
ATOM   3607  CZ  PHE A 235      52.748  88.948 126.585  1.00  0.00           C  
ATOM   3608  H   PHE A 235      56.228  93.886 123.956  1.00  0.00           H  
ATOM   3609  HA  PHE A 235      53.722  92.459 123.692  1.00  0.00           H  
ATOM   3610  HB2 PHE A 235      55.178  93.169 126.278  1.00  0.00           H  
ATOM   3611  HB3 PHE A 235      53.487  93.753 126.081  1.00  0.00           H  
ATOM   3612  HD1 PHE A 235      55.576  90.828 126.950  1.00  0.00           H  
ATOM   3613  HD2 PHE A 235      51.763  91.903 125.283  1.00  0.00           H  
ATOM   3614  HE1 PHE A 235      54.800  88.481 127.192  1.00  0.00           H  
ATOM   3615  HE2 PHE A 235      50.934  89.659 125.695  1.00  0.00           H  
ATOM   3616  HZ  PHE A 235      52.352  87.950 126.708  1.00  0.00           H  
ATOM   3617  N   SER A 236      52.460  94.510 123.848  1.00  0.00           N  
ATOM   3618  CA  SER A 236      51.651  95.659 123.353  1.00  0.00           C  
ATOM   3619  C   SER A 236      50.242  95.670 124.008  1.00  0.00           C  
ATOM   3620  O   SER A 236      49.569  94.650 124.053  1.00  0.00           O  
ATOM   3621  CB  SER A 236      51.511  95.786 121.838  1.00  0.00           C  
ATOM   3622  OG  SER A 236      50.780  96.969 121.505  1.00  0.00           O  
ATOM   3623  H   SER A 236      51.821  93.778 124.121  1.00  0.00           H  
ATOM   3624  HA  SER A 236      52.169  96.575 123.638  1.00  0.00           H  
ATOM   3625  HB2 SER A 236      52.519  95.792 121.425  1.00  0.00           H  
ATOM   3626  HB3 SER A 236      50.928  94.963 121.423  1.00  0.00           H  
ATOM   3627  HG  SER A 236      51.432  97.655 121.344  1.00  0.00           H  
ATOM   3628  N   LYS A 237      49.800  96.774 124.576  1.00  0.00           N  
ATOM   3629  CA  LYS A 237      48.475  96.910 125.198  1.00  0.00           C  
ATOM   3630  C   LYS A 237      47.758  98.119 124.620  1.00  0.00           C  
ATOM   3631  O   LYS A 237      48.390  99.159 124.609  1.00  0.00           O  
ATOM   3632  CB  LYS A 237      48.679  97.041 126.755  1.00  0.00           C  
ATOM   3633  CG  LYS A 237      49.225  95.774 127.514  1.00  0.00           C  
ATOM   3634  CD  LYS A 237      49.435  96.053 128.951  1.00  0.00           C  
ATOM   3635  CE  LYS A 237      49.920  94.741 129.674  1.00  0.00           C  
ATOM   3636  NZ  LYS A 237      48.708  93.942 130.103  1.00  0.00           N1+
ATOM   3637  H   LYS A 237      50.435  97.558 124.529  1.00  0.00           H  
ATOM   3638  HA  LYS A 237      47.773  96.084 125.081  1.00  0.00           H  
ATOM   3639  HB2 LYS A 237      49.334  97.877 127.000  1.00  0.00           H  
ATOM   3640  HB3 LYS A 237      47.717  97.183 127.246  1.00  0.00           H  
ATOM   3641  HG2 LYS A 237      48.509  94.952 127.468  1.00  0.00           H  
ATOM   3642  HG3 LYS A 237      50.238  95.564 127.172  1.00  0.00           H  
ATOM   3643  HD2 LYS A 237      50.178  96.836 129.096  1.00  0.00           H  
ATOM   3644  HD3 LYS A 237      48.567  96.508 129.428  1.00  0.00           H  
ATOM   3645  HE2 LYS A 237      50.607  94.191 129.030  1.00  0.00           H  
ATOM   3646  HE3 LYS A 237      50.505  95.115 130.515  1.00  0.00           H  
ATOM   3647  HZ1 LYS A 237      48.940  93.082 130.578  1.00  0.00           H  
ATOM   3648  HZ2 LYS A 237      48.061  94.408 130.722  1.00  0.00           H  
ATOM   3649  HZ3 LYS A 237      48.143  93.639 129.321  1.00  0.00           H  
ATOM   3650  N   PHE A 238      46.447  98.105 124.419  1.00  0.00           N  
ATOM   3651  CA  PHE A 238      45.613  99.232 124.020  1.00  0.00           C  
ATOM   3652  C   PHE A 238      44.221  99.094 124.733  1.00  0.00           C  
ATOM   3653  O   PHE A 238      43.769  97.983 125.049  1.00  0.00           O  
ATOM   3654  CB  PHE A 238      45.419  99.324 122.527  1.00  0.00           C  
ATOM   3655  CG  PHE A 238      44.934  98.123 121.806  1.00  0.00           C  
ATOM   3656  CD1 PHE A 238      45.767  97.207 121.134  1.00  0.00           C  
ATOM   3657  CD2 PHE A 238      43.512  97.906 121.727  1.00  0.00           C  
ATOM   3658  CE1 PHE A 238      45.240  96.224 120.343  1.00  0.00           C  
ATOM   3659  CE2 PHE A 238      42.992  96.854 120.967  1.00  0.00           C  
ATOM   3660  CZ  PHE A 238      43.891  95.930 120.329  1.00  0.00           C  
ATOM   3661  H   PHE A 238      45.965  97.321 124.833  1.00  0.00           H  
ATOM   3662  HA  PHE A 238      46.066 100.144 124.410  1.00  0.00           H  
ATOM   3663  HB2 PHE A 238      44.703 100.117 122.310  1.00  0.00           H  
ATOM   3664  HB3 PHE A 238      46.327  99.628 122.004  1.00  0.00           H  
ATOM   3665  HD1 PHE A 238      46.834  97.368 121.105  1.00  0.00           H  
ATOM   3666  HD2 PHE A 238      42.846  98.508 122.327  1.00  0.00           H  
ATOM   3667  HE1 PHE A 238      45.948  95.649 119.767  1.00  0.00           H  
ATOM   3668  HE2 PHE A 238      41.926  96.709 120.873  1.00  0.00           H  
ATOM   3669  HZ  PHE A 238      43.578  95.075 119.748  1.00  0.00           H  
ATOM   3670  N   ARG A 239      43.581 100.219 124.821  1.00  0.00           N  
ATOM   3671  CA  ARG A 239      42.124 100.368 125.162  1.00  0.00           C  
ATOM   3672  C   ARG A 239      41.153 100.830 123.990  1.00  0.00           C  
ATOM   3673  O   ARG A 239      41.637 101.745 123.256  1.00  0.00           O  
ATOM   3674  CB  ARG A 239      42.110 101.181 126.449  1.00  0.00           C  
ATOM   3675  CG  ARG A 239      40.724 101.718 126.787  1.00  0.00           C  
ATOM   3676  CD  ARG A 239      40.936 102.600 128.060  1.00  0.00           C  
ATOM   3677  NE  ARG A 239      40.969 101.687 129.194  1.00  0.00           N  
ATOM   3678  CZ  ARG A 239      40.681 101.961 130.422  1.00  0.00           C  
ATOM   3679  NH1 ARG A 239      40.351 103.167 130.904  1.00  0.00           N1+
ATOM   3680  NH2 ARG A 239      40.655 100.926 131.253  1.00  0.00           N  
ATOM   3681  H   ARG A 239      44.082 101.071 124.618  1.00  0.00           H  
ATOM   3682  HA  ARG A 239      41.835  99.354 125.440  1.00  0.00           H  
ATOM   3683  HB2 ARG A 239      42.523 100.571 127.254  1.00  0.00           H  
ATOM   3684  HB3 ARG A 239      42.741 102.053 126.282  1.00  0.00           H  
ATOM   3685  HG2 ARG A 239      40.321 102.415 126.052  1.00  0.00           H  
ATOM   3686  HG3 ARG A 239      40.066 100.860 126.923  1.00  0.00           H  
ATOM   3687  HD2 ARG A 239      41.872 103.154 127.994  1.00  0.00           H  
ATOM   3688  HD3 ARG A 239      40.136 103.336 128.135  1.00  0.00           H  
ATOM   3689  HE  ARG A 239      41.160 100.708 129.033  1.00  0.00           H  
ATOM   3690 HH11 ARG A 239      40.457 104.002 130.344  1.00  0.00           H  
ATOM   3691 HH12 ARG A 239      40.126 103.179 131.889  1.00  0.00           H  
ATOM   3692 HH21 ARG A 239      40.603 100.007 130.837  1.00  0.00           H  
ATOM   3693 HH22 ARG A 239      40.509 101.051 132.245  1.00  0.00           H  
ATOM   3694  N   LEU A 240      39.922 100.319 123.934  1.00  0.00           N  
ATOM   3695  CA  LEU A 240      38.806 100.813 123.161  1.00  0.00           C  
ATOM   3696  C   LEU A 240      37.608 100.812 124.142  1.00  0.00           C  
ATOM   3697  O   LEU A 240      37.471  99.977 125.039  1.00  0.00           O  
ATOM   3698  CB  LEU A 240      38.493  99.924 121.981  1.00  0.00           C  
ATOM   3699  CG  LEU A 240      39.254 100.072 120.636  1.00  0.00           C  
ATOM   3700  CD1 LEU A 240      39.650 101.480 120.286  1.00  0.00           C  
ATOM   3701  CD2 LEU A 240      40.404  99.149 120.666  1.00  0.00           C  
ATOM   3702  H   LEU A 240      39.641  99.629 124.616  1.00  0.00           H  
ATOM   3703  HA  LEU A 240      39.031 101.827 122.830  1.00  0.00           H  
ATOM   3704  HB2 LEU A 240      38.555  98.890 122.317  1.00  0.00           H  
ATOM   3705  HB3 LEU A 240      37.441 100.125 121.779  1.00  0.00           H  
ATOM   3706  HG  LEU A 240      38.566  99.757 119.852  1.00  0.00           H  
ATOM   3707 HD11 LEU A 240      40.351 101.861 121.030  1.00  0.00           H  
ATOM   3708 HD12 LEU A 240      40.236 101.461 119.368  1.00  0.00           H  
ATOM   3709 HD13 LEU A 240      38.788 102.101 120.048  1.00  0.00           H  
ATOM   3710 HD21 LEU A 240      40.090  98.138 120.929  1.00  0.00           H  
ATOM   3711 HD22 LEU A 240      40.916  99.185 119.704  1.00  0.00           H  
ATOM   3712 HD23 LEU A 240      41.222  99.447 121.321  1.00  0.00           H  
ATOM   3713  N   SER A 241      36.690 101.699 123.883  1.00  0.00           N  
ATOM   3714  CA  SER A 241      35.383 101.935 124.567  1.00  0.00           C  
ATOM   3715  C   SER A 241      34.162 101.900 123.641  1.00  0.00           C  
ATOM   3716  O   SER A 241      34.242 102.291 122.492  1.00  0.00           O  
ATOM   3717  CB  SER A 241      35.377 103.112 125.423  1.00  0.00           C  
ATOM   3718  OG  SER A 241      36.549 103.251 126.229  1.00  0.00           O  
ATOM   3719  H   SER A 241      36.850 102.191 123.016  1.00  0.00           H  
ATOM   3720  HA  SER A 241      35.199 101.081 125.217  1.00  0.00           H  
ATOM   3721  HB2 SER A 241      35.323 104.000 124.793  1.00  0.00           H  
ATOM   3722  HB3 SER A 241      34.549 103.140 126.134  1.00  0.00           H  
ATOM   3723  HG  SER A 241      36.210 103.151 127.121  1.00  0.00           H  
ATOM   3724  N   TYR A 242      33.006 101.473 124.162  1.00  0.00           N  
ATOM   3725  CA  TYR A 242      31.823 101.027 123.398  1.00  0.00           C  
ATOM   3726  C   TYR A 242      30.464 101.281 124.097  1.00  0.00           C  
ATOM   3727  O   TYR A 242      30.254 101.011 125.298  1.00  0.00           O  
ATOM   3728  CB  TYR A 242      31.945  99.525 123.140  1.00  0.00           C  
ATOM   3729  CG  TYR A 242      33.196  99.078 122.413  1.00  0.00           C  
ATOM   3730  CD1 TYR A 242      33.211  99.239 121.023  1.00  0.00           C  
ATOM   3731  CD2 TYR A 242      34.335  98.460 123.090  1.00  0.00           C  
ATOM   3732  CE1 TYR A 242      34.316  98.689 120.302  1.00  0.00           C  
ATOM   3733  CE2 TYR A 242      35.332  97.826 122.360  1.00  0.00           C  
ATOM   3734  CZ  TYR A 242      35.271  97.924 120.993  1.00  0.00           C  
ATOM   3735  OH  TYR A 242      36.407  97.550 120.271  1.00  0.00           O  
ATOM   3736  H   TYR A 242      33.091 101.144 125.113  1.00  0.00           H  
ATOM   3737  HA  TYR A 242      31.762 101.578 122.459  1.00  0.00           H  
ATOM   3738  HB2 TYR A 242      31.863  99.076 124.130  1.00  0.00           H  
ATOM   3739  HB3 TYR A 242      31.129  99.300 122.451  1.00  0.00           H  
ATOM   3740  HD1 TYR A 242      32.370  99.616 120.458  1.00  0.00           H  
ATOM   3741  HD2 TYR A 242      34.388  98.326 124.160  1.00  0.00           H  
ATOM   3742  HE1 TYR A 242      34.313  98.715 119.221  1.00  0.00           H  
ATOM   3743  HE2 TYR A 242      36.171  97.389 122.882  1.00  0.00           H  
ATOM   3744  HH  TYR A 242      37.208  97.374 120.772  1.00  0.00           H  
ATOM   3745  N   TYR A 243      29.481 101.810 123.329  1.00  0.00           N  
ATOM   3746  CA  TYR A 243      28.067 101.979 123.611  1.00  0.00           C  
ATOM   3747  C   TYR A 243      27.381 100.627 123.438  1.00  0.00           C  
ATOM   3748  O   TYR A 243      27.428 100.100 122.381  1.00  0.00           O  
ATOM   3749  CB  TYR A 243      27.332 103.146 122.916  1.00  0.00           C  
ATOM   3750  CG  TYR A 243      25.955 103.330 123.616  1.00  0.00           C  
ATOM   3751  CD1 TYR A 243      25.850 104.175 124.730  1.00  0.00           C  
ATOM   3752  CD2 TYR A 243      24.783 102.617 123.149  1.00  0.00           C  
ATOM   3753  CE1 TYR A 243      24.584 104.521 125.271  1.00  0.00           C  
ATOM   3754  CE2 TYR A 243      23.519 102.909 123.743  1.00  0.00           C  
ATOM   3755  CZ  TYR A 243      23.441 103.865 124.765  1.00  0.00           C  
ATOM   3756  OH  TYR A 243      22.243 104.342 125.198  1.00  0.00           O  
ATOM   3757  H   TYR A 243      29.684 101.866 122.342  1.00  0.00           H  
ATOM   3758  HA  TYR A 243      28.058 102.243 124.669  1.00  0.00           H  
ATOM   3759  HB2 TYR A 243      27.853 104.104 122.929  1.00  0.00           H  
ATOM   3760  HB3 TYR A 243      27.246 102.951 121.847  1.00  0.00           H  
ATOM   3761  HD1 TYR A 243      26.718 104.624 125.189  1.00  0.00           H  
ATOM   3762  HD2 TYR A 243      24.910 101.837 122.413  1.00  0.00           H  
ATOM   3763  HE1 TYR A 243      24.510 105.251 126.064  1.00  0.00           H  
ATOM   3764  HE2 TYR A 243      22.581 102.445 123.473  1.00  0.00           H  
ATOM   3765  HH  TYR A 243      21.615 103.631 125.341  1.00  0.00           H  
ATOM   3766  N   PRO A 244      26.761 100.007 124.488  1.00  0.00           N  
ATOM   3767  CA  PRO A 244      26.147  98.635 124.421  1.00  0.00           C  
ATOM   3768  C   PRO A 244      24.805  98.615 123.659  1.00  0.00           C  
ATOM   3769  O   PRO A 244      23.738  98.446 124.222  1.00  0.00           O  
ATOM   3770  CB  PRO A 244      26.040  98.112 125.874  1.00  0.00           C  
ATOM   3771  CG  PRO A 244      25.808  99.407 126.603  1.00  0.00           C  
ATOM   3772  CD  PRO A 244      26.572 100.469 125.879  1.00  0.00           C  
ATOM   3773  HA  PRO A 244      26.885  97.962 123.987  1.00  0.00           H  
ATOM   3774  HB2 PRO A 244      25.220  97.423 126.075  1.00  0.00           H  
ATOM   3775  HB3 PRO A 244      27.036  97.759 126.139  1.00  0.00           H  
ATOM   3776  HG2 PRO A 244      24.761  99.698 126.513  1.00  0.00           H  
ATOM   3777  HG3 PRO A 244      26.117  99.364 127.647  1.00  0.00           H  
ATOM   3778  HD2 PRO A 244      25.935 101.352 125.883  1.00  0.00           H  
ATOM   3779  HD3 PRO A 244      27.562 100.603 126.314  1.00  0.00           H  
ATOM   3780  N   HIE A 245      24.845  98.778 122.339  1.00  0.00           N  
ATOM   3781  CA  HIE A 245      23.727  98.507 121.410  1.00  0.00           C  
ATOM   3782  C   HIE A 245      23.150  97.047 121.490  1.00  0.00           C  
ATOM   3783  O   HIE A 245      23.364  96.173 120.648  1.00  0.00           O  
ATOM   3784  CB  HIE A 245      24.139  98.944 119.950  1.00  0.00           C  
ATOM   3785  CG  HIE A 245      24.481 100.407 119.773  1.00  0.00           C  
ATOM   3786  CD2 HIE A 245      23.617 101.512 119.729  1.00  0.00           C  
ATOM   3787  ND1 HIE A 245      25.803 100.875 119.743  1.00  0.00           N  
ATOM   3788  CE1 HIE A 245      25.703 102.224 119.654  1.00  0.00           C  
ATOM   3789  NE2 HIE A 245      24.448 102.556 119.563  1.00  0.00           N  
ATOM   3790  H   HIE A 245      25.657  99.150 121.866  1.00  0.00           H  
ATOM   3791  HA  HIE A 245      22.857  99.092 121.708  1.00  0.00           H  
ATOM   3792  HB2 HIE A 245      25.005  98.338 119.686  1.00  0.00           H  
ATOM   3793  HB3 HIE A 245      23.339  98.542 119.329  1.00  0.00           H  
ATOM   3794  HD2 HIE A 245      22.544 101.495 119.847  1.00  0.00           H  
ATOM   3795  HE1 HIE A 245      26.535 102.897 119.507  1.00  0.00           H  
ATOM   3796  HE2 HIE A 245      24.217 103.519 119.364  1.00  0.00           H  
ATOM   3797  N   CYS A 246      22.448  96.808 122.587  1.00  0.00           N  
ATOM   3798  CA  CYS A 246      21.977  95.441 122.762  1.00  0.00           C  
ATOM   3799  C   CYS A 246      20.907  95.029 121.700  1.00  0.00           C  
ATOM   3800  O   CYS A 246      20.102  95.869 121.248  1.00  0.00           O  
ATOM   3801  CB  CYS A 246      21.534  95.246 124.239  1.00  0.00           C  
ATOM   3802  SG  CYS A 246      23.034  95.293 125.247  1.00  0.00           S  
ATOM   3803  H   CYS A 246      22.197  97.540 123.237  1.00  0.00           H  
ATOM   3804  HA  CYS A 246      22.795  94.731 122.646  1.00  0.00           H  
ATOM   3805  HB2 CYS A 246      20.851  96.089 124.340  1.00  0.00           H  
ATOM   3806  HB3 CYS A 246      21.006  94.301 124.367  1.00  0.00           H  
ATOM   3807  HG  CYS A 246      23.429  94.140 124.698  1.00  0.00           H  
ATOM   3808  N   LEU A 247      20.999  93.778 121.316  1.00  0.00           N  
ATOM   3809  CA  LEU A 247      20.558  93.393 119.952  1.00  0.00           C  
ATOM   3810  C   LEU A 247      19.060  93.902 119.682  1.00  0.00           C  
ATOM   3811  O   LEU A 247      18.756  94.462 118.619  1.00  0.00           O  
ATOM   3812  CB  LEU A 247      20.739  91.829 120.001  1.00  0.00           C  
ATOM   3813  CG  LEU A 247      20.102  91.073 118.927  1.00  0.00           C  
ATOM   3814  CD1 LEU A 247      20.653  91.509 117.594  1.00  0.00           C  
ATOM   3815  CD2 LEU A 247      20.217  89.574 119.131  1.00  0.00           C  
ATOM   3816  H   LEU A 247      21.687  93.150 121.704  1.00  0.00           H  
ATOM   3817  HA  LEU A 247      21.195  93.873 119.209  1.00  0.00           H  
ATOM   3818  HB2 LEU A 247      21.805  91.603 120.039  1.00  0.00           H  
ATOM   3819  HB3 LEU A 247      20.342  91.427 120.933  1.00  0.00           H  
ATOM   3820  HG  LEU A 247      19.046  91.342 118.941  1.00  0.00           H  
ATOM   3821 HD11 LEU A 247      20.370  92.540 117.381  1.00  0.00           H  
ATOM   3822 HD12 LEU A 247      21.740  91.467 117.671  1.00  0.00           H  
ATOM   3823 HD13 LEU A 247      20.147  90.855 116.884  1.00  0.00           H  
ATOM   3824 HD21 LEU A 247      20.260  89.182 120.147  1.00  0.00           H  
ATOM   3825 HD22 LEU A 247      19.464  89.066 118.530  1.00  0.00           H  
ATOM   3826 HD23 LEU A 247      21.173  89.213 118.750  1.00  0.00           H  
ATOM   3827  N   ALA A 248      18.046  93.718 120.579  1.00  0.00           N  
ATOM   3828  CA  ALA A 248      16.673  94.148 120.354  1.00  0.00           C  
ATOM   3829  C   ALA A 248      16.438  95.646 120.443  1.00  0.00           C  
ATOM   3830  O   ALA A 248      15.524  96.163 119.828  1.00  0.00           O  
ATOM   3831  CB  ALA A 248      15.744  93.527 121.420  1.00  0.00           C  
ATOM   3832  H   ALA A 248      18.191  93.201 121.435  1.00  0.00           H  
ATOM   3833  HA  ALA A 248      16.398  93.876 119.335  1.00  0.00           H  
ATOM   3834  HB1 ALA A 248      15.795  92.438 121.412  1.00  0.00           H  
ATOM   3835  HB2 ALA A 248      15.958  93.844 122.441  1.00  0.00           H  
ATOM   3836  HB3 ALA A 248      14.727  93.821 121.158  1.00  0.00           H  
ATOM   3837  N   SER A 249      17.386  96.445 121.014  1.00  0.00           N  
ATOM   3838  CA  SER A 249      17.429  97.924 120.856  1.00  0.00           C  
ATOM   3839  C   SER A 249      18.005  98.364 119.503  1.00  0.00           C  
ATOM   3840  O   SER A 249      17.403  99.165 118.775  1.00  0.00           O  
ATOM   3841  CB  SER A 249      18.156  98.600 122.009  1.00  0.00           C  
ATOM   3842  OG  SER A 249      18.022  99.917 121.943  1.00  0.00           O  
ATOM   3843  H   SER A 249      18.261  95.972 121.188  1.00  0.00           H  
ATOM   3844  HA  SER A 249      16.388  98.242 120.899  1.00  0.00           H  
ATOM   3845  HB2 SER A 249      17.738  98.292 122.967  1.00  0.00           H  
ATOM   3846  HB3 SER A 249      19.238  98.470 122.029  1.00  0.00           H  
ATOM   3847  HG  SER A 249      17.079 100.084 122.010  1.00  0.00           H  
ATOM   3848  N   PHE A 250      19.097  97.777 119.034  1.00  0.00           N  
ATOM   3849  CA  PHE A 250      19.630  98.089 117.725  1.00  0.00           C  
ATOM   3850  C   PHE A 250      18.676  97.753 116.644  1.00  0.00           C  
ATOM   3851  O   PHE A 250      18.600  98.509 115.688  1.00  0.00           O  
ATOM   3852  CB  PHE A 250      20.941  97.234 117.509  1.00  0.00           C  
ATOM   3853  CG  PHE A 250      21.636  97.601 116.240  1.00  0.00           C  
ATOM   3854  CD1 PHE A 250      22.570  98.683 116.112  1.00  0.00           C  
ATOM   3855  CD2 PHE A 250      21.396  96.842 115.085  1.00  0.00           C  
ATOM   3856  CE1 PHE A 250      23.214  98.984 114.897  1.00  0.00           C  
ATOM   3857  CE2 PHE A 250      21.918  97.160 113.783  1.00  0.00           C  
ATOM   3858  CZ  PHE A 250      22.743  98.317 113.733  1.00  0.00           C  
ATOM   3859  H   PHE A 250      19.554  97.168 119.698  1.00  0.00           H  
ATOM   3860  HA  PHE A 250      19.855  99.154 117.680  1.00  0.00           H  
ATOM   3861  HB2 PHE A 250      21.516  97.411 118.417  1.00  0.00           H  
ATOM   3862  HB3 PHE A 250      20.661  96.184 117.428  1.00  0.00           H  
ATOM   3863  HD1 PHE A 250      22.836  99.114 117.066  1.00  0.00           H  
ATOM   3864  HD2 PHE A 250      20.794  95.951 115.176  1.00  0.00           H  
ATOM   3865  HE1 PHE A 250      23.958  99.763 114.960  1.00  0.00           H  
ATOM   3866  HE2 PHE A 250      21.720  96.607 112.877  1.00  0.00           H  
ATOM   3867  HZ  PHE A 250      23.288  98.529 112.825  1.00  0.00           H  
ATOM   3868  N   THR A 251      17.985  96.612 116.685  1.00  0.00           N  
ATOM   3869  CA  THR A 251      16.947  96.196 115.738  1.00  0.00           C  
ATOM   3870  C   THR A 251      15.842  97.221 115.523  1.00  0.00           C  
ATOM   3871  O   THR A 251      15.367  97.484 114.391  1.00  0.00           O  
ATOM   3872  CB  THR A 251      16.417  94.885 116.315  1.00  0.00           C  
ATOM   3873  CG2 THR A 251      15.257  94.154 115.554  1.00  0.00           C  
ATOM   3874  OG1 THR A 251      17.450  93.926 116.410  1.00  0.00           O  
ATOM   3875  H   THR A 251      18.181  96.036 117.491  1.00  0.00           H  
ATOM   3876  HA  THR A 251      17.452  95.974 114.797  1.00  0.00           H  
ATOM   3877  HB  THR A 251      16.072  95.146 117.315  1.00  0.00           H  
ATOM   3878  HG1 THR A 251      18.065  94.175 117.103  1.00  0.00           H  
ATOM   3879 HG21 THR A 251      14.284  94.645 115.526  1.00  0.00           H  
ATOM   3880 HG22 THR A 251      15.630  93.881 114.567  1.00  0.00           H  
ATOM   3881 HG23 THR A 251      15.093  93.269 116.169  1.00  0.00           H  
ATOM   3882  N   GLU A 252      15.591  97.993 116.578  1.00  0.00           N  
ATOM   3883  CA  GLU A 252      14.636  99.091 116.420  1.00  0.00           C  
ATOM   3884  C   GLU A 252      15.305 100.362 115.880  1.00  0.00           C  
ATOM   3885  O   GLU A 252      14.805 101.026 115.020  1.00  0.00           O  
ATOM   3886  CB  GLU A 252      14.000  99.476 117.822  1.00  0.00           C  
ATOM   3887  CG  GLU A 252      12.983 100.625 117.662  1.00  0.00           C  
ATOM   3888  CD  GLU A 252      12.718 101.526 118.932  1.00  0.00           C  
ATOM   3889  OE1 GLU A 252      12.956 101.039 120.053  1.00  0.00           O  
ATOM   3890  OE2 GLU A 252      12.279 102.720 118.680  1.00  0.00           O1-
ATOM   3891  H   GLU A 252      15.970  97.809 117.495  1.00  0.00           H  
ATOM   3892  HA  GLU A 252      13.848  98.812 115.720  1.00  0.00           H  
ATOM   3893  HB2 GLU A 252      13.607  98.563 118.270  1.00  0.00           H  
ATOM   3894  HB3 GLU A 252      14.737  99.808 118.554  1.00  0.00           H  
ATOM   3895  HG2 GLU A 252      13.359 101.382 116.973  1.00  0.00           H  
ATOM   3896  HG3 GLU A 252      11.996 100.279 117.354  1.00  0.00           H  
ATOM   3897  N   LEU A 253      16.589 100.578 116.354  1.00  0.00           N  
ATOM   3898  CA  LEU A 253      17.440 101.713 115.922  1.00  0.00           C  
ATOM   3899  C   LEU A 253      17.742 101.657 114.456  1.00  0.00           C  
ATOM   3900  O   LEU A 253      17.635 102.651 113.837  1.00  0.00           O  
ATOM   3901  CB  LEU A 253      18.766 101.882 116.705  1.00  0.00           C  
ATOM   3902  CG  LEU A 253      19.445 103.162 116.795  1.00  0.00           C  
ATOM   3903  CD1 LEU A 253      18.900 104.115 117.894  1.00  0.00           C  
ATOM   3904  CD2 LEU A 253      20.924 103.045 117.207  1.00  0.00           C  
ATOM   3905  H   LEU A 253      16.823 100.103 117.214  1.00  0.00           H  
ATOM   3906  HA  LEU A 253      16.797 102.549 116.196  1.00  0.00           H  
ATOM   3907  HB2 LEU A 253      18.592 101.560 117.731  1.00  0.00           H  
ATOM   3908  HB3 LEU A 253      19.415 101.163 116.204  1.00  0.00           H  
ATOM   3909  HG  LEU A 253      19.302 103.585 115.801  1.00  0.00           H  
ATOM   3910 HD11 LEU A 253      18.894 103.644 118.877  1.00  0.00           H  
ATOM   3911 HD12 LEU A 253      19.418 105.074 117.899  1.00  0.00           H  
ATOM   3912 HD13 LEU A 253      17.831 104.306 117.794  1.00  0.00           H  
ATOM   3913 HD21 LEU A 253      21.018 102.809 118.267  1.00  0.00           H  
ATOM   3914 HD22 LEU A 253      21.364 102.176 116.718  1.00  0.00           H  
ATOM   3915 HD23 LEU A 253      21.479 103.975 117.086  1.00  0.00           H  
ATOM   3916  N   VAL A 254      18.003 100.504 113.877  1.00  0.00           N  
ATOM   3917  CA  VAL A 254      18.236 100.416 112.431  1.00  0.00           C  
ATOM   3918  C   VAL A 254      17.041 100.454 111.530  1.00  0.00           C  
ATOM   3919  O   VAL A 254      17.035 101.125 110.498  1.00  0.00           O  
ATOM   3920  CB  VAL A 254      19.168  99.268 112.053  1.00  0.00           C  
ATOM   3921  CG1 VAL A 254      18.475  97.906 112.217  1.00  0.00           C  
ATOM   3922  CG2 VAL A 254      19.622  99.350 110.592  1.00  0.00           C  
ATOM   3923  H   VAL A 254      18.060  99.647 114.409  1.00  0.00           H  
ATOM   3924  HA  VAL A 254      18.867 101.276 112.207  1.00  0.00           H  
ATOM   3925  HB  VAL A 254      20.097  99.224 112.623  1.00  0.00           H  
ATOM   3926 HG11 VAL A 254      18.412  97.760 113.295  1.00  0.00           H  
ATOM   3927 HG12 VAL A 254      17.458  97.820 111.836  1.00  0.00           H  
ATOM   3928 HG13 VAL A 254      19.131  97.195 111.716  1.00  0.00           H  
ATOM   3929 HG21 VAL A 254      18.860  99.148 109.839  1.00  0.00           H  
ATOM   3930 HG22 VAL A 254      20.088 100.293 110.307  1.00  0.00           H  
ATOM   3931 HG23 VAL A 254      20.443  98.633 110.579  1.00  0.00           H  
ATOM   3932  N   GLN A 255      15.911  99.885 111.942  1.00  0.00           N  
ATOM   3933  CA  GLN A 255      14.663  99.948 111.225  1.00  0.00           C  
ATOM   3934  C   GLN A 255      14.082 101.371 111.160  1.00  0.00           C  
ATOM   3935  O   GLN A 255      13.409 101.724 110.180  1.00  0.00           O  
ATOM   3936  CB  GLN A 255      13.705  98.898 111.725  1.00  0.00           C  
ATOM   3937  CG  GLN A 255      14.127  97.520 111.512  1.00  0.00           C  
ATOM   3938  CD  GLN A 255      13.075  96.547 112.048  1.00  0.00           C  
ATOM   3939  NE2 GLN A 255      12.612  96.707 113.277  1.00  0.00           N  
ATOM   3940  OE1 GLN A 255      12.601  95.637 111.304  1.00  0.00           O  
ATOM   3941  H   GLN A 255      15.921  99.356 112.801  1.00  0.00           H  
ATOM   3942  HA  GLN A 255      14.933  99.659 110.210  1.00  0.00           H  
ATOM   3943  HB2 GLN A 255      13.580  98.997 112.803  1.00  0.00           H  
ATOM   3944  HB3 GLN A 255      12.733  99.063 111.258  1.00  0.00           H  
ATOM   3945  HG2 GLN A 255      14.240  97.337 110.444  1.00  0.00           H  
ATOM   3946  HG3 GLN A 255      15.124  97.295 111.891  1.00  0.00           H  
ATOM   3947 HE21 GLN A 255      11.988  96.007 113.650  1.00  0.00           H  
ATOM   3948 HE22 GLN A 255      13.116  97.363 113.855  1.00  0.00           H  
ATOM   3949  N   GLU A 256      14.349 102.228 112.188  1.00  0.00           N  
ATOM   3950  CA  GLU A 256      14.029 103.666 112.157  1.00  0.00           C  
ATOM   3951  C   GLU A 256      14.822 104.450 111.094  1.00  0.00           C  
ATOM   3952  O   GLU A 256      14.419 105.490 110.583  1.00  0.00           O  
ATOM   3953  CB  GLU A 256      14.134 104.237 113.571  1.00  0.00           C  
ATOM   3954  CG  GLU A 256      13.421 105.641 113.735  1.00  0.00           C  
ATOM   3955  CD  GLU A 256      14.273 106.666 114.473  1.00  0.00           C  
ATOM   3956  OE1 GLU A 256      13.675 107.484 115.216  1.00  0.00           O  
ATOM   3957  OE2 GLU A 256      15.481 106.817 114.256  1.00  0.00           O1-
ATOM   3958  H   GLU A 256      15.002 101.904 112.888  1.00  0.00           H  
ATOM   3959  HA  GLU A 256      12.975 103.782 111.904  1.00  0.00           H  
ATOM   3960  HB2 GLU A 256      13.598 103.569 114.246  1.00  0.00           H  
ATOM   3961  HB3 GLU A 256      15.199 104.357 113.769  1.00  0.00           H  
ATOM   3962  HG2 GLU A 256      13.043 105.961 112.764  1.00  0.00           H  
ATOM   3963  HG3 GLU A 256      12.454 105.570 114.230  1.00  0.00           H  
ATOM   3964  N   ALA A 257      15.970 103.940 110.728  1.00  0.00           N  
ATOM   3965  CA  ALA A 257      16.859 104.544 109.749  1.00  0.00           C  
ATOM   3966  C   ALA A 257      16.404 104.236 108.226  1.00  0.00           C  
ATOM   3967  O   ALA A 257      17.067 104.851 107.361  1.00  0.00           O  
ATOM   3968  CB  ALA A 257      18.318 104.184 110.047  1.00  0.00           C  
ATOM   3969  H   ALA A 257      16.177 103.023 111.099  1.00  0.00           H  
ATOM   3970  HA  ALA A 257      16.818 105.623 109.899  1.00  0.00           H  
ATOM   3971  HB1 ALA A 257      18.444 104.087 111.126  1.00  0.00           H  
ATOM   3972  HB2 ALA A 257      18.460 103.209 109.583  1.00  0.00           H  
ATOM   3973  HB3 ALA A 257      19.024 104.882 109.597  1.00  0.00           H  
ATOM   3974  N   PHE A 258      15.336 103.419 108.041  1.00  0.00           N  
ATOM   3975  CA  PHE A 258      14.574 103.288 106.833  1.00  0.00           C  
ATOM   3976  C   PHE A 258      13.048 103.506 106.958  1.00  0.00           C  
ATOM   3977  O   PHE A 258      12.418 103.426 105.890  1.00  0.00           O  
ATOM   3978  CB  PHE A 258      14.776 101.934 106.123  1.00  0.00           C  
ATOM   3979  CG  PHE A 258      16.201 101.590 105.938  1.00  0.00           C  
ATOM   3980  CD1 PHE A 258      16.855 101.877 104.674  1.00  0.00           C  
ATOM   3981  CD2 PHE A 258      16.967 101.093 107.015  1.00  0.00           C  
ATOM   3982  CE1 PHE A 258      18.200 101.612 104.586  1.00  0.00           C  
ATOM   3983  CE2 PHE A 258      18.372 100.922 106.895  1.00  0.00           C  
ATOM   3984  CZ  PHE A 258      18.985 101.195 105.690  1.00  0.00           C  
ATOM   3985  H   PHE A 258      15.097 102.871 108.854  1.00  0.00           H  
ATOM   3986  HA  PHE A 258      14.826 104.039 106.084  1.00  0.00           H  
ATOM   3987  HB2 PHE A 258      14.228 101.208 106.723  1.00  0.00           H  
ATOM   3988  HB3 PHE A 258      14.219 101.826 105.193  1.00  0.00           H  
ATOM   3989  HD1 PHE A 258      16.356 102.305 103.818  1.00  0.00           H  
ATOM   3990  HD2 PHE A 258      16.618 100.850 108.008  1.00  0.00           H  
ATOM   3991  HE1 PHE A 258      18.802 101.794 103.708  1.00  0.00           H  
ATOM   3992  HE2 PHE A 258      19.048 100.727 107.714  1.00  0.00           H  
ATOM   3993  HZ  PHE A 258      20.061 101.117 105.641  1.00  0.00           H  
ATOM   3994  N   GLY A 259      12.521 103.798 108.081  1.00  0.00           N  
ATOM   3995  CA  GLY A 259      11.132 104.152 108.382  1.00  0.00           C  
ATOM   3996  C   GLY A 259      10.314 102.933 108.493  1.00  0.00           C  
ATOM   3997  O   GLY A 259       9.212 102.844 108.031  1.00  0.00           O  
ATOM   3998  H   GLY A 259      13.224 103.735 108.804  1.00  0.00           H  
ATOM   3999  HA2 GLY A 259      11.038 104.660 109.342  1.00  0.00           H  
ATOM   4000  HA3 GLY A 259      10.840 104.844 107.592  1.00  0.00           H  
ATOM   4001  N   GLY A 260      10.898 101.933 109.013  1.00  0.00           N  
ATOM   4002  CA  GLY A 260      10.422 100.568 109.041  1.00  0.00           C  
ATOM   4003  C   GLY A 260      10.665  99.843 107.682  1.00  0.00           C  
ATOM   4004  O   GLY A 260      10.541  98.639 107.607  1.00  0.00           O  
ATOM   4005  H   GLY A 260      11.819 102.053 109.409  1.00  0.00           H  
ATOM   4006  HA2 GLY A 260      10.783  99.963 109.873  1.00  0.00           H  
ATOM   4007  HA3 GLY A 260       9.362 100.449 109.263  1.00  0.00           H  
ATOM   4008  N   ARG A 261      10.815 100.535 106.537  1.00  0.00           N  
ATOM   4009  CA  ARG A 261      10.833 100.040 105.080  1.00  0.00           C  
ATOM   4010  C   ARG A 261      12.149  99.407 104.715  1.00  0.00           C  
ATOM   4011  O   ARG A 261      12.912  99.831 103.889  1.00  0.00           O  
ATOM   4012  CB  ARG A 261      10.402 101.069 104.039  1.00  0.00           C  
ATOM   4013  CG  ARG A 261       8.986 101.669 104.204  1.00  0.00           C  
ATOM   4014  CD  ARG A 261       7.844 100.718 103.885  1.00  0.00           C  
ATOM   4015  NE  ARG A 261       7.878 100.394 102.471  1.00  0.00           N  
ATOM   4016  CZ  ARG A 261       6.961 100.685 101.565  1.00  0.00           C  
ATOM   4017  NH1 ARG A 261       7.135 100.393 100.336  1.00  0.00           N1+
ATOM   4018  NH2 ARG A 261       5.705 101.189 101.773  1.00  0.00           N  
ATOM   4019  H   ARG A 261      10.866 101.540 106.625  1.00  0.00           H  
ATOM   4020  HA  ARG A 261      10.144  99.196 105.055  1.00  0.00           H  
ATOM   4021  HB2 ARG A 261      11.109 101.883 104.202  1.00  0.00           H  
ATOM   4022  HB3 ARG A 261      10.495 100.721 103.011  1.00  0.00           H  
ATOM   4023  HG2 ARG A 261       8.845 102.126 105.182  1.00  0.00           H  
ATOM   4024  HG3 ARG A 261       8.872 102.488 103.493  1.00  0.00           H  
ATOM   4025  HD2 ARG A 261       7.991  99.854 104.533  1.00  0.00           H  
ATOM   4026  HD3 ARG A 261       6.948 101.284 104.139  1.00  0.00           H  
ATOM   4027  HE  ARG A 261       8.720 100.060 102.025  1.00  0.00           H  
ATOM   4028 HH11 ARG A 261       7.975  99.924 100.028  1.00  0.00           H  
ATOM   4029 HH12 ARG A 261       6.311 100.448  99.755  1.00  0.00           H  
ATOM   4030 HH21 ARG A 261       5.370 101.114 102.722  1.00  0.00           H  
ATOM   4031 HH22 ARG A 261       5.154 101.577 101.020  1.00  0.00           H  
ATOM   4032  N   CYS A 262      12.325  98.186 105.236  1.00  0.00           N  
ATOM   4033  CA  CYS A 262      13.358  97.287 104.981  1.00  0.00           C  
ATOM   4034  C   CYS A 262      13.004  95.841 105.256  1.00  0.00           C  
ATOM   4035  O   CYS A 262      12.277  95.641 106.230  1.00  0.00           O  
ATOM   4036  CB  CYS A 262      14.603  97.766 105.795  1.00  0.00           C  
ATOM   4037  SG  CYS A 262      14.228  97.811 107.596  1.00  0.00           S  
ATOM   4038  H   CYS A 262      11.619  97.798 105.845  1.00  0.00           H  
ATOM   4039  HA  CYS A 262      13.618  97.399 103.928  1.00  0.00           H  
ATOM   4040  HB2 CYS A 262      15.397  97.045 105.602  1.00  0.00           H  
ATOM   4041  HB3 CYS A 262      14.909  98.766 105.488  1.00  0.00           H  
ATOM   4042  HG  CYS A 262      13.711  96.579 107.549  1.00  0.00           H  
ATOM   4043  N   GLN A 263      13.653  94.930 104.503  1.00  0.00           N  
ATOM   4044  CA  GLN A 263      13.749  93.535 104.835  1.00  0.00           C  
ATOM   4045  C   GLN A 263      14.933  93.395 105.835  1.00  0.00           C  
ATOM   4046  O   GLN A 263      15.986  93.959 105.594  1.00  0.00           O  
ATOM   4047  CB  GLN A 263      14.037  92.675 103.595  1.00  0.00           C  
ATOM   4048  CG  GLN A 263      13.255  93.020 102.303  1.00  0.00           C  
ATOM   4049  CD  GLN A 263      13.510  92.210 101.065  1.00  0.00           C  
ATOM   4050  NE2 GLN A 263      12.653  92.451 100.066  1.00  0.00           N  
ATOM   4051  OE1 GLN A 263      14.548  91.620 100.735  1.00  0.00           O  
ATOM   4052  H   GLN A 263      14.003  95.139 103.578  1.00  0.00           H  
ATOM   4053  HA  GLN A 263      12.886  93.178 105.398  1.00  0.00           H  
ATOM   4054  HB2 GLN A 263      15.087  92.790 103.331  1.00  0.00           H  
ATOM   4055  HB3 GLN A 263      13.813  91.624 103.774  1.00  0.00           H  
ATOM   4056  HG2 GLN A 263      12.170  93.018 102.416  1.00  0.00           H  
ATOM   4057  HG3 GLN A 263      13.530  94.009 101.935  1.00  0.00           H  
ATOM   4058 HE21 GLN A 263      12.701  91.814  99.283  1.00  0.00           H  
ATOM   4059 HE22 GLN A 263      11.986  93.208 100.039  1.00  0.00           H  
ATOM   4060  N   HID A 264      14.759  92.572 106.888  1.00  0.00           N  
ATOM   4061  CA  HID A 264      15.675  92.481 108.059  1.00  0.00           C  
ATOM   4062  C   HID A 264      15.926  91.021 108.465  1.00  0.00           C  
ATOM   4063  O   HID A 264      14.939  90.224 108.628  1.00  0.00           O  
ATOM   4064  CB  HID A 264      15.313  93.387 109.298  1.00  0.00           C  
ATOM   4065  CG  HID A 264      16.086  93.055 110.562  1.00  0.00           C  
ATOM   4066  CD2 HID A 264      17.304  93.631 110.926  1.00  0.00           C  
ATOM   4067  ND1 HID A 264      15.794  92.100 111.464  1.00  0.00           N  
ATOM   4068  CE1 HID A 264      16.826  92.043 112.368  1.00  0.00           C  
ATOM   4069  NE2 HID A 264      17.754  92.983 112.076  1.00  0.00           N  
ATOM   4070  H   HID A 264      13.931  91.994 106.903  1.00  0.00           H  
ATOM   4071  HA  HID A 264      16.697  92.738 107.784  1.00  0.00           H  
ATOM   4072  HB2 HID A 264      15.558  94.404 108.992  1.00  0.00           H  
ATOM   4073  HB3 HID A 264      14.232  93.304 109.410  1.00  0.00           H  
ATOM   4074  HD1 HID A 264      14.997  91.481 111.415  1.00  0.00           H  
ATOM   4075  HD2 HID A 264      17.847  94.384 110.373  1.00  0.00           H  
ATOM   4076  HE1 HID A 264      16.778  91.426 113.254  1.00  0.00           H  
ATOM   4077  N   SER A 265      17.197  90.747 108.740  1.00  0.00           N  
ATOM   4078  CA  SER A 265      17.726  89.522 109.442  1.00  0.00           C  
ATOM   4079  C   SER A 265      19.111  89.692 110.089  1.00  0.00           C  
ATOM   4080  O   SER A 265      19.784  90.688 109.742  1.00  0.00           O  
ATOM   4081  CB  SER A 265      17.619  88.328 108.462  1.00  0.00           C  
ATOM   4082  OG  SER A 265      18.310  88.694 107.245  1.00  0.00           O  
ATOM   4083  H   SER A 265      17.915  91.383 108.426  1.00  0.00           H  
ATOM   4084  HA  SER A 265      17.035  89.288 110.252  1.00  0.00           H  
ATOM   4085  HB2 SER A 265      18.007  87.416 108.916  1.00  0.00           H  
ATOM   4086  HB3 SER A 265      16.601  88.027 108.216  1.00  0.00           H  
ATOM   4087  HG  SER A 265      17.511  89.008 106.816  1.00  0.00           H  
ATOM   4088  N   VAL A 266      19.450  88.816 111.085  1.00  0.00           N  
ATOM   4089  CA  VAL A 266      20.676  88.866 111.830  1.00  0.00           C  
ATOM   4090  C   VAL A 266      21.371  87.485 111.740  1.00  0.00           C  
ATOM   4091  O   VAL A 266      20.744  86.476 111.912  1.00  0.00           O  
ATOM   4092  CB  VAL A 266      20.394  89.272 113.282  1.00  0.00           C  
ATOM   4093  CG1 VAL A 266      19.484  88.323 114.035  1.00  0.00           C  
ATOM   4094  CG2 VAL A 266      21.683  89.593 114.093  1.00  0.00           C  
ATOM   4095  H   VAL A 266      18.913  87.993 111.316  1.00  0.00           H  
ATOM   4096  HA  VAL A 266      21.249  89.707 111.439  1.00  0.00           H  
ATOM   4097  HB  VAL A 266      19.859  90.216 113.182  1.00  0.00           H  
ATOM   4098 HG11 VAL A 266      19.146  88.860 114.922  1.00  0.00           H  
ATOM   4099 HG12 VAL A 266      18.555  88.224 113.473  1.00  0.00           H  
ATOM   4100 HG13 VAL A 266      19.927  87.355 114.265  1.00  0.00           H  
ATOM   4101 HG21 VAL A 266      22.323  90.350 113.639  1.00  0.00           H  
ATOM   4102 HG22 VAL A 266      21.307  90.108 114.977  1.00  0.00           H  
ATOM   4103 HG23 VAL A 266      22.220  88.678 114.347  1.00  0.00           H  
ATOM   4104  N   LEU A 267      22.706  87.561 111.712  1.00  0.00           N  
ATOM   4105  CA  LEU A 267      23.635  86.411 111.909  1.00  0.00           C  
ATOM   4106  C   LEU A 267      24.438  86.660 113.165  1.00  0.00           C  
ATOM   4107  O   LEU A 267      24.323  87.820 113.676  1.00  0.00           O  
ATOM   4108  CB  LEU A 267      24.552  86.178 110.685  1.00  0.00           C  
ATOM   4109  CG  LEU A 267      23.980  86.443 109.269  1.00  0.00           C  
ATOM   4110  CD1 LEU A 267      25.164  86.410 108.244  1.00  0.00           C  
ATOM   4111  CD2 LEU A 267      23.040  85.314 108.861  1.00  0.00           C  
ATOM   4112  H   LEU A 267      23.147  88.468 111.762  1.00  0.00           H  
ATOM   4113  HA  LEU A 267      22.944  85.588 112.090  1.00  0.00           H  
ATOM   4114  HB2 LEU A 267      25.402  86.860 110.713  1.00  0.00           H  
ATOM   4115  HB3 LEU A 267      24.886  85.141 110.674  1.00  0.00           H  
ATOM   4116  HG  LEU A 267      23.455  87.395 109.339  1.00  0.00           H  
ATOM   4117 HD11 LEU A 267      25.675  87.368 108.341  1.00  0.00           H  
ATOM   4118 HD12 LEU A 267      25.894  85.679 108.592  1.00  0.00           H  
ATOM   4119 HD13 LEU A 267      24.884  86.095 107.239  1.00  0.00           H  
ATOM   4120 HD21 LEU A 267      22.157  85.266 109.499  1.00  0.00           H  
ATOM   4121 HD22 LEU A 267      22.776  85.382 107.805  1.00  0.00           H  
ATOM   4122 HD23 LEU A 267      23.598  84.379 108.895  1.00  0.00           H  
ATOM   4123  N   GLY A 268      25.113  85.580 113.619  1.00  0.00           N  
ATOM   4124  CA  GLY A 268      25.996  85.512 114.754  1.00  0.00           C  
ATOM   4125  C   GLY A 268      27.442  85.633 114.331  1.00  0.00           C  
ATOM   4126  O   GLY A 268      27.884  86.583 113.744  1.00  0.00           O  
ATOM   4127  H   GLY A 268      24.988  84.723 113.098  1.00  0.00           H  
ATOM   4128  HA2 GLY A 268      25.802  86.206 115.572  1.00  0.00           H  
ATOM   4129  HA3 GLY A 268      25.785  84.552 115.224  1.00  0.00           H  
ATOM   4130  N   ASP A 269      28.164  84.537 114.722  1.00  0.00           N  
ATOM   4131  CA  ASP A 269      29.489  84.151 114.157  1.00  0.00           C  
ATOM   4132  C   ASP A 269      29.367  83.856 112.629  1.00  0.00           C  
ATOM   4133  O   ASP A 269      29.779  82.794 112.127  1.00  0.00           O  
ATOM   4134  CB  ASP A 269      30.005  82.967 115.017  1.00  0.00           C  
ATOM   4135  CG  ASP A 269      30.177  83.164 116.525  1.00  0.00           C  
ATOM   4136  OD1 ASP A 269      30.424  84.298 117.051  1.00  0.00           O  
ATOM   4137  OD2 ASP A 269      30.171  82.147 117.236  1.00  0.00           O1-
ATOM   4138  H   ASP A 269      27.738  83.710 115.117  1.00  0.00           H  
ATOM   4139  HA  ASP A 269      30.239  84.917 114.351  1.00  0.00           H  
ATOM   4140  HB2 ASP A 269      29.378  82.080 114.921  1.00  0.00           H  
ATOM   4141  HB3 ASP A 269      30.952  82.643 114.586  1.00  0.00           H  
ATOM   4142  N   PHE A 270      28.656  84.687 111.889  1.00  0.00           N  
ATOM   4143  CA  PHE A 270      28.081  84.649 110.499  1.00  0.00           C  
ATOM   4144  C   PHE A 270      27.265  83.422 110.128  1.00  0.00           C  
ATOM   4145  O   PHE A 270      26.632  83.461 109.050  1.00  0.00           O  
ATOM   4146  CB  PHE A 270      29.239  84.880 109.409  1.00  0.00           C  
ATOM   4147  CG  PHE A 270      29.354  86.314 108.979  1.00  0.00           C  
ATOM   4148  CD1 PHE A 270      30.305  87.085 109.688  1.00  0.00           C  
ATOM   4149  CD2 PHE A 270      28.576  86.867 107.987  1.00  0.00           C  
ATOM   4150  CE1 PHE A 270      30.441  88.511 109.365  1.00  0.00           C  
ATOM   4151  CE2 PHE A 270      28.782  88.194 107.674  1.00  0.00           C  
ATOM   4152  CZ  PHE A 270      29.707  89.026 108.310  1.00  0.00           C  
ATOM   4153  H   PHE A 270      28.315  85.430 112.483  1.00  0.00           H  
ATOM   4154  HA  PHE A 270      27.452  85.536 110.425  1.00  0.00           H  
ATOM   4155  HB2 PHE A 270      30.190  84.502 109.784  1.00  0.00           H  
ATOM   4156  HB3 PHE A 270      29.038  84.399 108.451  1.00  0.00           H  
ATOM   4157  HD1 PHE A 270      30.946  86.707 110.470  1.00  0.00           H  
ATOM   4158  HD2 PHE A 270      27.891  86.222 107.458  1.00  0.00           H  
ATOM   4159  HE1 PHE A 270      31.246  89.057 109.833  1.00  0.00           H  
ATOM   4160  HE2 PHE A 270      28.315  88.623 106.800  1.00  0.00           H  
ATOM   4161  HZ  PHE A 270      29.797  90.049 107.975  1.00  0.00           H  
ATOM   4162  N   LYS A 271      27.190  82.388 110.977  1.00  0.00           N  
ATOM   4163  CA  LYS A 271      26.020  81.399 110.975  1.00  0.00           C  
ATOM   4164  C   LYS A 271      24.805  82.003 111.623  1.00  0.00           C  
ATOM   4165  O   LYS A 271      24.956  82.854 112.433  1.00  0.00           O  
ATOM   4166  CB  LYS A 271      26.211  79.994 111.689  1.00  0.00           C  
ATOM   4167  CG  LYS A 271      27.460  79.316 111.318  1.00  0.00           C  
ATOM   4168  CD  LYS A 271      27.479  78.826 109.856  1.00  0.00           C  
ATOM   4169  CE  LYS A 271      28.929  78.413 109.620  1.00  0.00           C  
ATOM   4170  NZ  LYS A 271      29.190  78.298 108.209  1.00  0.00           N1+
ATOM   4171  H   LYS A 271      27.838  82.365 111.751  1.00  0.00           H  
ATOM   4172  HA  LYS A 271      25.829  81.233 109.915  1.00  0.00           H  
ATOM   4173  HB2 LYS A 271      26.166  80.096 112.773  1.00  0.00           H  
ATOM   4174  HB3 LYS A 271      25.458  79.241 111.462  1.00  0.00           H  
ATOM   4175  HG2 LYS A 271      28.315  79.976 111.458  1.00  0.00           H  
ATOM   4176  HG3 LYS A 271      27.578  78.514 112.047  1.00  0.00           H  
ATOM   4177  HD2 LYS A 271      26.773  78.003 109.741  1.00  0.00           H  
ATOM   4178  HD3 LYS A 271      27.243  79.629 109.158  1.00  0.00           H  
ATOM   4179  HE2 LYS A 271      29.601  79.107 110.126  1.00  0.00           H  
ATOM   4180  HE3 LYS A 271      29.130  77.427 110.037  1.00  0.00           H  
ATOM   4181  HZ1 LYS A 271      28.353  77.933 107.775  1.00  0.00           H  
ATOM   4182  HZ2 LYS A 271      29.436  79.204 107.837  1.00  0.00           H  
ATOM   4183  HZ3 LYS A 271      29.932  77.671 107.932  1.00  0.00           H  
ATOM   4184  N   PRO A 272      23.567  81.747 111.253  1.00  0.00           N  
ATOM   4185  CA  PRO A 272      22.360  82.438 111.699  1.00  0.00           C  
ATOM   4186  C   PRO A 272      22.069  82.097 113.139  1.00  0.00           C  
ATOM   4187  O   PRO A 272      22.346  80.983 113.655  1.00  0.00           O  
ATOM   4188  CB  PRO A 272      21.180  81.988 110.812  1.00  0.00           C  
ATOM   4189  CG  PRO A 272      21.661  80.648 110.311  1.00  0.00           C  
ATOM   4190  CD  PRO A 272      23.220  80.780 110.255  1.00  0.00           C  
ATOM   4191  HA  PRO A 272      22.451  83.519 111.586  1.00  0.00           H  
ATOM   4192  HB2 PRO A 272      20.246  81.834 111.352  1.00  0.00           H  
ATOM   4193  HB3 PRO A 272      21.001  82.732 110.036  1.00  0.00           H  
ATOM   4194  HG2 PRO A 272      21.379  79.953 111.101  1.00  0.00           H  
ATOM   4195  HG3 PRO A 272      21.260  80.609 109.299  1.00  0.00           H  
ATOM   4196  HD2 PRO A 272      23.538  79.780 110.546  1.00  0.00           H  
ATOM   4197  HD3 PRO A 272      23.626  80.987 109.265  1.00  0.00           H  
ATOM   4198  N   TYR A 273      21.616  83.159 113.858  1.00  0.00           N  
ATOM   4199  CA  TYR A 273      21.385  83.143 115.287  1.00  0.00           C  
ATOM   4200  C   TYR A 273      19.896  83.206 115.617  1.00  0.00           C  
ATOM   4201  O   TYR A 273      19.130  83.808 114.833  1.00  0.00           O  
ATOM   4202  CB  TYR A 273      22.142  84.311 115.962  1.00  0.00           C  
ATOM   4203  CG  TYR A 273      21.837  84.505 117.410  1.00  0.00           C  
ATOM   4204  CD1 TYR A 273      22.185  83.497 118.342  1.00  0.00           C  
ATOM   4205  CD2 TYR A 273      21.080  85.606 117.861  1.00  0.00           C  
ATOM   4206  CE1 TYR A 273      21.751  83.616 119.634  1.00  0.00           C  
ATOM   4207  CE2 TYR A 273      20.635  85.712 119.176  1.00  0.00           C  
ATOM   4208  CZ  TYR A 273      20.916  84.672 120.087  1.00  0.00           C  
ATOM   4209  OH  TYR A 273      20.635  84.739 121.436  1.00  0.00           O  
ATOM   4210  H   TYR A 273      21.347  83.973 113.324  1.00  0.00           H  
ATOM   4211  HA  TYR A 273      21.789  82.216 115.694  1.00  0.00           H  
ATOM   4212  HB2 TYR A 273      23.199  84.152 115.743  1.00  0.00           H  
ATOM   4213  HB3 TYR A 273      21.964  85.221 115.388  1.00  0.00           H  
ATOM   4214  HD1 TYR A 273      22.730  82.649 117.956  1.00  0.00           H  
ATOM   4215  HD2 TYR A 273      20.810  86.321 117.096  1.00  0.00           H  
ATOM   4216  HE1 TYR A 273      21.837  82.727 120.240  1.00  0.00           H  
ATOM   4217  HE2 TYR A 273      20.056  86.551 119.535  1.00  0.00           H  
ATOM   4218  HH  TYR A 273      20.524  83.914 121.914  1.00  0.00           H  
ATOM   4219  N   ARG A 274      19.480  82.588 116.752  1.00  0.00           N  
ATOM   4220  CA  ARG A 274      18.044  82.657 117.242  1.00  0.00           C  
ATOM   4221  C   ARG A 274      18.018  82.985 118.703  1.00  0.00           C  
ATOM   4222  O   ARG A 274      18.868  82.492 119.472  1.00  0.00           O  
ATOM   4223  CB  ARG A 274      17.375  81.297 117.050  1.00  0.00           C  
ATOM   4224  CG  ARG A 274      17.271  80.959 115.568  1.00  0.00           C  
ATOM   4225  CD  ARG A 274      16.420  79.691 115.432  1.00  0.00           C  
ATOM   4226  NE  ARG A 274      17.011  78.522 116.033  1.00  0.00           N  
ATOM   4227  CZ  ARG A 274      18.196  78.066 115.920  1.00  0.00           C  
ATOM   4228  NH1 ARG A 274      19.047  78.344 114.957  1.00  0.00           N1+
ATOM   4229  NH2 ARG A 274      18.526  77.355 116.919  1.00  0.00           N  
ATOM   4230  H   ARG A 274      20.146  82.129 117.357  1.00  0.00           H  
ATOM   4231  HA  ARG A 274      17.555  83.446 116.671  1.00  0.00           H  
ATOM   4232  HB2 ARG A 274      17.890  80.567 117.674  1.00  0.00           H  
ATOM   4233  HB3 ARG A 274      16.362  81.401 117.439  1.00  0.00           H  
ATOM   4234  HG2 ARG A 274      16.738  81.731 115.014  1.00  0.00           H  
ATOM   4235  HG3 ARG A 274      18.238  80.673 115.152  1.00  0.00           H  
ATOM   4236  HD2 ARG A 274      15.440  79.817 115.890  1.00  0.00           H  
ATOM   4237  HD3 ARG A 274      16.348  79.547 114.354  1.00  0.00           H  
ATOM   4238  HE  ARG A 274      16.523  78.136 116.828  1.00  0.00           H  
ATOM   4239 HH11 ARG A 274      18.649  78.572 114.057  1.00  0.00           H  
ATOM   4240 HH12 ARG A 274      19.980  77.973 114.858  1.00  0.00           H  
ATOM   4241 HH21 ARG A 274      17.803  77.231 117.612  1.00  0.00           H  
ATOM   4242 HH22 ARG A 274      19.359  76.784 116.897  1.00  0.00           H  
ATOM   4243  N   PRO A 275      17.042  83.819 119.158  1.00  0.00           N  
ATOM   4244  CA  PRO A 275      16.977  84.231 120.606  1.00  0.00           C  
ATOM   4245  C   PRO A 275      16.708  83.103 121.595  1.00  0.00           C  
ATOM   4246  O   PRO A 275      15.783  82.326 121.398  1.00  0.00           O  
ATOM   4247  CB  PRO A 275      15.895  85.295 120.645  1.00  0.00           C  
ATOM   4248  CG  PRO A 275      14.929  84.960 119.488  1.00  0.00           C  
ATOM   4249  CD  PRO A 275      15.820  84.238 118.454  1.00  0.00           C  
ATOM   4250  HA  PRO A 275      17.914  84.742 120.827  1.00  0.00           H  
ATOM   4251  HB2 PRO A 275      15.360  85.274 121.594  1.00  0.00           H  
ATOM   4252  HB3 PRO A 275      16.352  86.267 120.463  1.00  0.00           H  
ATOM   4253  HG2 PRO A 275      14.117  84.361 119.900  1.00  0.00           H  
ATOM   4254  HG3 PRO A 275      14.628  85.914 119.055  1.00  0.00           H  
ATOM   4255  HD2 PRO A 275      15.246  83.390 118.080  1.00  0.00           H  
ATOM   4256  HD3 PRO A 275      16.022  84.983 117.683  1.00  0.00           H  
ATOM   4257  N   GLY A 276      17.520  82.983 122.662  1.00  0.00           N  
ATOM   4258  CA  GLY A 276      17.305  81.909 123.623  1.00  0.00           C  
ATOM   4259  C   GLY A 276      17.773  80.515 123.159  1.00  0.00           C  
ATOM   4260  O   GLY A 276      17.333  79.467 123.719  1.00  0.00           O  
ATOM   4261  H   GLY A 276      18.329  83.589 122.633  1.00  0.00           H  
ATOM   4262  HA2 GLY A 276      17.871  82.207 124.507  1.00  0.00           H  
ATOM   4263  HA3 GLY A 276      16.277  81.821 123.976  1.00  0.00           H  
ATOM   4264  N   GLN A 277      18.557  80.347 122.122  1.00  0.00           N  
ATOM   4265  CA  GLN A 277      19.325  79.094 121.690  1.00  0.00           C  
ATOM   4266  C   GLN A 277      20.533  78.901 122.645  1.00  0.00           C  
ATOM   4267  O   GLN A 277      20.740  79.763 123.527  1.00  0.00           O  
ATOM   4268  CB  GLN A 277      19.711  79.131 120.228  1.00  0.00           C  
ATOM   4269  CG  GLN A 277      21.083  79.858 119.948  1.00  0.00           C  
ATOM   4270  CD  GLN A 277      21.502  80.010 118.493  1.00  0.00           C  
ATOM   4271  NE2 GLN A 277      22.767  79.912 118.285  1.00  0.00           N  
ATOM   4272  OE1 GLN A 277      20.753  80.187 117.565  1.00  0.00           O  
ATOM   4273  H   GLN A 277      18.846  81.194 121.655  1.00  0.00           H  
ATOM   4274  HA  GLN A 277      18.650  78.247 121.812  1.00  0.00           H  
ATOM   4275  HB2 GLN A 277      19.769  78.129 119.803  1.00  0.00           H  
ATOM   4276  HB3 GLN A 277      18.958  79.689 119.672  1.00  0.00           H  
ATOM   4277  HG2 GLN A 277      20.981  80.814 120.463  1.00  0.00           H  
ATOM   4278  HG3 GLN A 277      21.927  79.391 120.456  1.00  0.00           H  
ATOM   4279 HE21 GLN A 277      23.134  79.747 117.359  1.00  0.00           H  
ATOM   4280 HE22 GLN A 277      23.396  80.000 119.070  1.00  0.00           H  
ATOM   4281  N   ALA A 278      21.257  77.729 122.555  1.00  0.00           N  
ATOM   4282  CA  ALA A 278      22.361  77.344 123.426  1.00  0.00           C  
ATOM   4283  C   ALA A 278      23.754  77.794 122.889  1.00  0.00           C  
ATOM   4284  O   ALA A 278      24.598  78.126 123.693  1.00  0.00           O  
ATOM   4285  CB  ALA A 278      22.370  75.833 123.798  1.00  0.00           C  
ATOM   4286  H   ALA A 278      20.995  77.022 121.881  1.00  0.00           H  
ATOM   4287  HA  ALA A 278      22.251  77.869 124.375  1.00  0.00           H  
ATOM   4288  HB1 ALA A 278      22.618  75.062 123.070  1.00  0.00           H  
ATOM   4289  HB2 ALA A 278      23.149  75.704 124.549  1.00  0.00           H  
ATOM   4290  HB3 ALA A 278      21.431  75.569 124.283  1.00  0.00           H  
ATOM   4291  N   TYR A 279      23.918  77.805 121.530  1.00  0.00           N  
ATOM   4292  CA  TYR A 279      25.187  78.372 121.016  1.00  0.00           C  
ATOM   4293  C   TYR A 279      25.287  79.879 121.017  1.00  0.00           C  
ATOM   4294  O   TYR A 279      24.490  80.569 120.348  1.00  0.00           O  
ATOM   4295  CB  TYR A 279      25.335  77.755 119.594  1.00  0.00           C  
ATOM   4296  CG  TYR A 279      26.519  78.325 118.801  1.00  0.00           C  
ATOM   4297  CD1 TYR A 279      26.492  79.585 118.098  1.00  0.00           C  
ATOM   4298  CD2 TYR A 279      27.694  77.548 118.760  1.00  0.00           C  
ATOM   4299  CE1 TYR A 279      27.646  80.002 117.278  1.00  0.00           C  
ATOM   4300  CE2 TYR A 279      28.802  77.999 117.947  1.00  0.00           C  
ATOM   4301  CZ  TYR A 279      28.776  79.191 117.229  1.00  0.00           C  
ATOM   4302  OH  TYR A 279      29.828  79.517 116.450  1.00  0.00           O  
ATOM   4303  H   TYR A 279      23.189  77.531 120.887  1.00  0.00           H  
ATOM   4304  HA  TYR A 279      26.015  77.942 121.581  1.00  0.00           H  
ATOM   4305  HB2 TYR A 279      25.668  76.739 119.808  1.00  0.00           H  
ATOM   4306  HB3 TYR A 279      24.480  77.801 118.920  1.00  0.00           H  
ATOM   4307  HD1 TYR A 279      25.639  80.233 117.965  1.00  0.00           H  
ATOM   4308  HD2 TYR A 279      27.683  76.593 119.263  1.00  0.00           H  
ATOM   4309  HE1 TYR A 279      27.673  80.886 116.657  1.00  0.00           H  
ATOM   4310  HE2 TYR A 279      29.662  77.400 117.685  1.00  0.00           H  
ATOM   4311  HH  TYR A 279      30.004  80.456 116.542  1.00  0.00           H  
ATOM   4312  N   VAL A 280      26.141  80.538 121.903  1.00  0.00           N  
ATOM   4313  CA  VAL A 280      26.080  82.003 122.029  1.00  0.00           C  
ATOM   4314  C   VAL A 280      27.163  82.583 121.105  1.00  0.00           C  
ATOM   4315  O   VAL A 280      28.349  82.241 121.276  1.00  0.00           O  
ATOM   4316  CB  VAL A 280      26.248  82.451 123.518  1.00  0.00           C  
ATOM   4317  CG1 VAL A 280      26.293  84.007 123.833  1.00  0.00           C  
ATOM   4318  CG2 VAL A 280      25.117  81.826 124.454  1.00  0.00           C  
ATOM   4319  H   VAL A 280      26.771  79.951 122.432  1.00  0.00           H  
ATOM   4320  HA  VAL A 280      25.136  82.424 121.681  1.00  0.00           H  
ATOM   4321  HB  VAL A 280      27.230  82.147 123.881  1.00  0.00           H  
ATOM   4322 HG11 VAL A 280      26.307  84.168 124.911  1.00  0.00           H  
ATOM   4323 HG12 VAL A 280      27.262  84.350 123.468  1.00  0.00           H  
ATOM   4324 HG13 VAL A 280      25.456  84.451 123.294  1.00  0.00           H  
ATOM   4325 HG21 VAL A 280      25.273  80.749 124.521  1.00  0.00           H  
ATOM   4326 HG22 VAL A 280      25.114  82.135 125.499  1.00  0.00           H  
ATOM   4327 HG23 VAL A 280      24.167  81.996 123.946  1.00  0.00           H  
ATOM   4328  N   PRO A 281      26.798  83.417 120.095  1.00  0.00           N  
ATOM   4329  CA  PRO A 281      27.728  84.154 119.252  1.00  0.00           C  
ATOM   4330  C   PRO A 281      28.465  85.287 119.973  1.00  0.00           C  
ATOM   4331  O   PRO A 281      27.961  85.874 120.921  1.00  0.00           O  
ATOM   4332  CB  PRO A 281      26.940  84.713 118.090  1.00  0.00           C  
ATOM   4333  CG  PRO A 281      25.592  84.958 118.706  1.00  0.00           C  
ATOM   4334  CD  PRO A 281      25.455  83.821 119.728  1.00  0.00           C  
ATOM   4335  HA  PRO A 281      28.429  83.453 118.799  1.00  0.00           H  
ATOM   4336  HB2 PRO A 281      27.327  85.620 117.626  1.00  0.00           H  
ATOM   4337  HB3 PRO A 281      26.996  83.902 117.364  1.00  0.00           H  
ATOM   4338  HG2 PRO A 281      25.566  85.924 119.211  1.00  0.00           H  
ATOM   4339  HG3 PRO A 281      24.806  84.856 117.958  1.00  0.00           H  
ATOM   4340  HD2 PRO A 281      24.909  84.192 120.595  1.00  0.00           H  
ATOM   4341  HD3 PRO A 281      24.936  83.072 119.132  1.00  0.00           H  
ATOM   4342  N   CYS A 282      29.626  85.615 119.472  1.00  0.00           N  
ATOM   4343  CA  CYS A 282      30.450  86.776 119.824  1.00  0.00           C  
ATOM   4344  C   CYS A 282      29.943  88.138 119.257  1.00  0.00           C  
ATOM   4345  O   CYS A 282      30.326  89.185 119.778  1.00  0.00           O  
ATOM   4346  CB  CYS A 282      31.887  86.592 119.502  1.00  0.00           C  
ATOM   4347  SG  CYS A 282      32.669  85.281 120.491  1.00  0.00           S  
ATOM   4348  H   CYS A 282      29.917  85.057 118.682  1.00  0.00           H  
ATOM   4349  HA  CYS A 282      30.337  86.976 120.889  1.00  0.00           H  
ATOM   4350  HB2 CYS A 282      31.992  86.391 118.436  1.00  0.00           H  
ATOM   4351  HB3 CYS A 282      32.428  87.502 119.757  1.00  0.00           H  
ATOM   4352  HG  CYS A 282      31.843  84.243 120.335  1.00  0.00           H  
ATOM   4353  N   TYR A 283      29.195  88.041 118.180  1.00  0.00           N  
ATOM   4354  CA  TYR A 283      28.632  89.121 117.342  1.00  0.00           C  
ATOM   4355  C   TYR A 283      27.163  88.953 116.837  1.00  0.00           C  
ATOM   4356  O   TYR A 283      26.568  87.916 116.880  1.00  0.00           O  
ATOM   4357  CB  TYR A 283      29.446  89.222 116.103  1.00  0.00           C  
ATOM   4358  CG  TYR A 283      30.965  89.358 116.266  1.00  0.00           C  
ATOM   4359  CD1 TYR A 283      31.750  88.232 116.650  1.00  0.00           C  
ATOM   4360  CD2 TYR A 283      31.464  90.667 116.254  1.00  0.00           C  
ATOM   4361  CE1 TYR A 283      33.140  88.349 116.919  1.00  0.00           C  
ATOM   4362  CE2 TYR A 283      32.829  90.799 116.558  1.00  0.00           C  
ATOM   4363  CZ  TYR A 283      33.653  89.657 116.751  1.00  0.00           C  
ATOM   4364  OH  TYR A 283      35.005  89.975 116.978  1.00  0.00           O  
ATOM   4365  H   TYR A 283      28.897  87.119 117.896  1.00  0.00           H  
ATOM   4366  HA  TYR A 283      28.764  90.075 117.851  1.00  0.00           H  
ATOM   4367  HB2 TYR A 283      29.299  88.286 115.564  1.00  0.00           H  
ATOM   4368  HB3 TYR A 283      29.130  90.068 115.491  1.00  0.00           H  
ATOM   4369  HD1 TYR A 283      31.343  87.232 116.696  1.00  0.00           H  
ATOM   4370  HD2 TYR A 283      30.909  91.556 115.991  1.00  0.00           H  
ATOM   4371  HE1 TYR A 283      33.738  87.462 117.065  1.00  0.00           H  
ATOM   4372  HE2 TYR A 283      33.289  91.768 116.673  1.00  0.00           H  
ATOM   4373  HH  TYR A 283      35.566  89.218 116.795  1.00  0.00           H  
ATOM   4374  N   PHE A 284      26.638  90.063 116.400  1.00  0.00           N  
ATOM   4375  CA  PHE A 284      25.328  90.284 115.643  1.00  0.00           C  
ATOM   4376  C   PHE A 284      25.578  90.973 114.308  1.00  0.00           C  
ATOM   4377  O   PHE A 284      25.875  92.155 114.344  1.00  0.00           O  
ATOM   4378  CB  PHE A 284      24.275  90.896 116.631  1.00  0.00           C  
ATOM   4379  CG  PHE A 284      24.048  89.993 117.809  1.00  0.00           C  
ATOM   4380  CD1 PHE A 284      24.227  90.533 119.079  1.00  0.00           C  
ATOM   4381  CD2 PHE A 284      23.619  88.662 117.693  1.00  0.00           C  
ATOM   4382  CE1 PHE A 284      23.945  89.796 120.221  1.00  0.00           C  
ATOM   4383  CE2 PHE A 284      23.394  87.865 118.884  1.00  0.00           C  
ATOM   4384  CZ  PHE A 284      23.505  88.503 120.151  1.00  0.00           C  
ATOM   4385  H   PHE A 284      27.195  90.889 116.566  1.00  0.00           H  
ATOM   4386  HA  PHE A 284      24.834  89.351 115.372  1.00  0.00           H  
ATOM   4387  HB2 PHE A 284      24.687  91.833 117.003  1.00  0.00           H  
ATOM   4388  HB3 PHE A 284      23.345  90.963 116.067  1.00  0.00           H  
ATOM   4389  HD1 PHE A 284      24.544  91.561 119.181  1.00  0.00           H  
ATOM   4390  HD2 PHE A 284      23.475  88.271 116.697  1.00  0.00           H  
ATOM   4391  HE1 PHE A 284      24.158  90.283 121.161  1.00  0.00           H  
ATOM   4392  HE2 PHE A 284      23.107  86.842 118.692  1.00  0.00           H  
ATOM   4393  HZ  PHE A 284      23.393  87.927 121.058  1.00  0.00           H  
ATOM   4394  N   ILE A 285      25.365  90.346 113.168  1.00  0.00           N  
ATOM   4395  CA  ILE A 285      25.531  90.936 111.835  1.00  0.00           C  
ATOM   4396  C   ILE A 285      24.160  91.275 111.281  1.00  0.00           C  
ATOM   4397  O   ILE A 285      23.413  90.352 111.002  1.00  0.00           O  
ATOM   4398  CB  ILE A 285      26.215  89.913 110.921  1.00  0.00           C  
ATOM   4399  CG1 ILE A 285      27.532  89.390 111.463  1.00  0.00           C  
ATOM   4400  CG2 ILE A 285      26.343  90.436 109.453  1.00  0.00           C  
ATOM   4401  CD1 ILE A 285      28.630  90.530 111.899  1.00  0.00           C  
ATOM   4402  H   ILE A 285      24.879  89.471 113.307  1.00  0.00           H  
ATOM   4403  HA  ILE A 285      26.035  91.899 111.761  1.00  0.00           H  
ATOM   4404  HB  ILE A 285      25.573  89.034 110.850  1.00  0.00           H  
ATOM   4405 HG12 ILE A 285      27.290  88.695 112.267  1.00  0.00           H  
ATOM   4406 HG13 ILE A 285      27.933  88.726 110.696  1.00  0.00           H  
ATOM   4407 HG21 ILE A 285      27.035  91.278 109.458  1.00  0.00           H  
ATOM   4408 HG22 ILE A 285      26.775  89.590 108.919  1.00  0.00           H  
ATOM   4409 HG23 ILE A 285      25.399  90.811 109.057  1.00  0.00           H  
ATOM   4410 HD11 ILE A 285      28.266  90.985 112.820  1.00  0.00           H  
ATOM   4411 HD12 ILE A 285      29.553  90.037 112.205  1.00  0.00           H  
ATOM   4412 HD13 ILE A 285      28.987  91.114 111.051  1.00  0.00           H  
ATOM   4413  N   HID A 286      23.716  92.503 111.155  1.00  0.00           N  
ATOM   4414  CA  HID A 286      22.366  92.835 110.703  1.00  0.00           C  
ATOM   4415  C   HID A 286      22.399  92.990 109.135  1.00  0.00           C  
ATOM   4416  O   HID A 286      23.318  93.597 108.640  1.00  0.00           O  
ATOM   4417  CB  HID A 286      21.798  93.998 111.505  1.00  0.00           C  
ATOM   4418  CG  HID A 286      21.535  93.724 112.969  1.00  0.00           C  
ATOM   4419  CD2 HID A 286      22.485  93.582 113.963  1.00  0.00           C  
ATOM   4420  ND1 HID A 286      20.348  93.214 113.429  1.00  0.00           N  
ATOM   4421  CE1 HID A 286      20.586  92.872 114.707  1.00  0.00           C  
ATOM   4422  NE2 HID A 286      21.824  93.160 115.087  1.00  0.00           N  
ATOM   4423  H   HID A 286      24.390  93.209 111.412  1.00  0.00           H  
ATOM   4424  HA  HID A 286      21.687  92.022 110.964  1.00  0.00           H  
ATOM   4425  HB2 HID A 286      22.579  94.755 111.429  1.00  0.00           H  
ATOM   4426  HB3 HID A 286      20.958  94.571 111.114  1.00  0.00           H  
ATOM   4427  HD1 HID A 286      19.426  93.208 113.015  1.00  0.00           H  
ATOM   4428  HD2 HID A 286      23.536  93.791 113.822  1.00  0.00           H  
ATOM   4429  HE1 HID A 286      19.817  92.529 115.383  1.00  0.00           H  
ATOM   4430  N   VAL A 287      21.413  92.404 108.443  1.00  0.00           N  
ATOM   4431  CA  VAL A 287      21.490  92.217 107.010  1.00  0.00           C  
ATOM   4432  C   VAL A 287      20.213  92.893 106.423  1.00  0.00           C  
ATOM   4433  O   VAL A 287      19.110  92.354 106.594  1.00  0.00           O  
ATOM   4434  CB  VAL A 287      21.633  90.745 106.576  1.00  0.00           C  
ATOM   4435  CG1 VAL A 287      21.766  90.628 105.024  1.00  0.00           C  
ATOM   4436  CG2 VAL A 287      22.833  90.116 107.293  1.00  0.00           C  
ATOM   4437  H   VAL A 287      20.693  91.902 108.943  1.00  0.00           H  
ATOM   4438  HA  VAL A 287      22.292  92.899 106.729  1.00  0.00           H  
ATOM   4439  HB  VAL A 287      20.742  90.216 106.918  1.00  0.00           H  
ATOM   4440 HG11 VAL A 287      22.603  91.283 104.783  1.00  0.00           H  
ATOM   4441 HG12 VAL A 287      22.104  89.601 104.891  1.00  0.00           H  
ATOM   4442 HG13 VAL A 287      20.869  90.856 104.449  1.00  0.00           H  
ATOM   4443 HG21 VAL A 287      22.715  90.129 108.377  1.00  0.00           H  
ATOM   4444 HG22 VAL A 287      22.789  89.048 107.083  1.00  0.00           H  
ATOM   4445 HG23 VAL A 287      23.757  90.570 106.934  1.00  0.00           H  
ATOM   4446  N   LEU A 288      20.300  94.077 105.881  1.00  0.00           N  
ATOM   4447  CA  LEU A 288      19.131  94.843 105.431  1.00  0.00           C  
ATOM   4448  C   LEU A 288      19.216  95.055 103.903  1.00  0.00           C  
ATOM   4449  O   LEU A 288      20.252  95.267 103.311  1.00  0.00           O  
ATOM   4450  CB  LEU A 288      19.117  96.235 106.157  1.00  0.00           C  
ATOM   4451  CG  LEU A 288      18.779  96.334 107.604  1.00  0.00           C  
ATOM   4452  CD1 LEU A 288      17.452  95.656 107.926  1.00  0.00           C  
ATOM   4453  CD2 LEU A 288      19.792  95.804 108.616  1.00  0.00           C  
ATOM   4454  H   LEU A 288      21.220  94.476 105.757  1.00  0.00           H  
ATOM   4455  HA  LEU A 288      18.191  94.314 105.589  1.00  0.00           H  
ATOM   4456  HB2 LEU A 288      20.095  96.693 106.001  1.00  0.00           H  
ATOM   4457  HB3 LEU A 288      18.347  96.830 105.667  1.00  0.00           H  
ATOM   4458  HG  LEU A 288      18.644  97.394 107.822  1.00  0.00           H  
ATOM   4459 HD11 LEU A 288      16.659  95.960 107.244  1.00  0.00           H  
ATOM   4460 HD12 LEU A 288      17.580  94.575 107.996  1.00  0.00           H  
ATOM   4461 HD13 LEU A 288      17.073  96.059 108.866  1.00  0.00           H  
ATOM   4462 HD21 LEU A 288      20.670  96.444 108.530  1.00  0.00           H  
ATOM   4463 HD22 LEU A 288      19.463  95.749 109.653  1.00  0.00           H  
ATOM   4464 HD23 LEU A 288      20.104  94.824 108.255  1.00  0.00           H  
ATOM   4465  N   LYS A 289      18.105  95.013 103.250  1.00  0.00           N  
ATOM   4466  CA  LYS A 289      17.812  95.517 101.904  1.00  0.00           C  
ATOM   4467  C   LYS A 289      16.668  96.571 101.954  1.00  0.00           C  
ATOM   4468  O   LYS A 289      15.654  96.280 102.648  1.00  0.00           O  
ATOM   4469  CB  LYS A 289      17.566  94.352 100.984  1.00  0.00           C  
ATOM   4470  CG  LYS A 289      17.171  94.716  99.570  1.00  0.00           C  
ATOM   4471  CD  LYS A 289      16.882  93.597  98.610  1.00  0.00           C  
ATOM   4472  CE  LYS A 289      16.151  94.208  97.370  1.00  0.00           C  
ATOM   4473  NZ  LYS A 289      15.585  93.214  96.469  1.00  0.00           N1+
ATOM   4474  H   LYS A 289      17.290  94.783 103.801  1.00  0.00           H  
ATOM   4475  HA  LYS A 289      18.699  96.002 101.498  1.00  0.00           H  
ATOM   4476  HB2 LYS A 289      18.482  93.762 100.967  1.00  0.00           H  
ATOM   4477  HB3 LYS A 289      16.726  93.852 101.465  1.00  0.00           H  
ATOM   4478  HG2 LYS A 289      16.205  95.214  99.656  1.00  0.00           H  
ATOM   4479  HG3 LYS A 289      18.004  95.306  99.187  1.00  0.00           H  
ATOM   4480  HD2 LYS A 289      17.789  93.026  98.408  1.00  0.00           H  
ATOM   4481  HD3 LYS A 289      16.216  92.893  99.109  1.00  0.00           H  
ATOM   4482  HE2 LYS A 289      15.301  94.783  97.737  1.00  0.00           H  
ATOM   4483  HE3 LYS A 289      16.784  94.857  96.765  1.00  0.00           H  
ATOM   4484  HZ1 LYS A 289      14.973  92.538  96.904  1.00  0.00           H  
ATOM   4485  HZ2 LYS A 289      15.144  93.526  95.616  1.00  0.00           H  
ATOM   4486  HZ3 LYS A 289      16.286  92.652  96.008  1.00  0.00           H  
ATOM   4487  N   LYS A 290      16.746  97.701 101.209  1.00  0.00           N  
ATOM   4488  CA  LYS A 290      15.715  98.774 101.125  1.00  0.00           C  
ATOM   4489  C   LYS A 290      14.407  98.377 100.493  1.00  0.00           C  
ATOM   4490  O   LYS A 290      14.430  97.603  99.484  1.00  0.00           O  
ATOM   4491  CB  LYS A 290      16.218 100.024 100.257  1.00  0.00           C  
ATOM   4492  CG  LYS A 290      17.175 100.912 101.046  1.00  0.00           C  
ATOM   4493  CD  LYS A 290      17.673 102.214 100.332  1.00  0.00           C  
ATOM   4494  CE  LYS A 290      18.196 103.245 101.350  1.00  0.00           C  
ATOM   4495  NZ  LYS A 290      18.682 104.469 100.637  1.00  0.00           N1+
ATOM   4496  H   LYS A 290      17.628  97.776 100.725  1.00  0.00           H  
ATOM   4497  HA  LYS A 290      15.490  99.029 102.161  1.00  0.00           H  
ATOM   4498  HB2 LYS A 290      16.699  99.712  99.331  1.00  0.00           H  
ATOM   4499  HB3 LYS A 290      15.342 100.622 100.002  1.00  0.00           H  
ATOM   4500  HG2 LYS A 290      16.501 101.258 101.831  1.00  0.00           H  
ATOM   4501  HG3 LYS A 290      17.980 100.276 101.413  1.00  0.00           H  
ATOM   4502  HD2 LYS A 290      18.512 101.873  99.727  1.00  0.00           H  
ATOM   4503  HD3 LYS A 290      16.866 102.575  99.692  1.00  0.00           H  
ATOM   4504  HE2 LYS A 290      17.380 103.544 102.008  1.00  0.00           H  
ATOM   4505  HE3 LYS A 290      19.006 102.752 101.889  1.00  0.00           H  
ATOM   4506  HZ1 LYS A 290      19.077 105.062 101.353  1.00  0.00           H  
ATOM   4507  HZ2 LYS A 290      19.429 104.301  99.979  1.00  0.00           H  
ATOM   4508  HZ3 LYS A 290      17.893 104.905 100.181  1.00  0.00           H  
ATOM   4509  N   THR A 291      13.236  98.787 101.068  1.00  0.00           N  
ATOM   4510  CA  THR A 291      11.891  98.557 100.479  1.00  0.00           C  
ATOM   4511  C   THR A 291      10.998  99.840 100.214  1.00  0.00           C  
ATOM   4512  O   THR A 291       9.799  99.784 100.174  1.00  0.00           O  
ATOM   4513  CB  THR A 291      11.103  97.544 101.165  1.00  0.00           C  
ATOM   4514  CG2 THR A 291      12.011  96.304 101.540  1.00  0.00           C  
ATOM   4515  OG1 THR A 291      10.561  98.025 102.382  1.00  0.00           O  
ATOM   4516  H   THR A 291      13.246  99.373 101.891  1.00  0.00           H  
ATOM   4517  HA  THR A 291      12.134  98.168  99.489  1.00  0.00           H  
ATOM   4518  HB  THR A 291      10.299  97.172 100.530  1.00  0.00           H  
ATOM   4519  HG1 THR A 291       9.637  97.773 102.304  1.00  0.00           H  
ATOM   4520 HG21 THR A 291      12.378  96.443 102.557  1.00  0.00           H  
ATOM   4521 HG22 THR A 291      11.439  95.376 101.521  1.00  0.00           H  
ATOM   4522 HG23 THR A 291      12.793  96.179 100.792  1.00  0.00           H  
ATOM   4523  N   GLY A 292      11.613 101.028  99.941  1.00  0.00           N  
ATOM   4524  CA  GLY A 292      10.901 102.288  99.675  1.00  0.00           C  
ATOM   4525  C   GLY A 292      11.918 103.387  99.368  1.00  0.00           C  
ATOM   4526  O   GLY A 292      12.808 103.231  98.511  1.00  0.00           O  
ATOM   4527  OXT GLY A 292      11.763 104.478  99.984  1.00  0.00           O1-
ATOM   4528  H   GLY A 292      12.615 101.127 100.017  1.00  0.00           H  
ATOM   4529  HA2 GLY A 292      10.263 102.102  98.812  1.00  0.00           H  
ATOM   4530  HA3 GLY A 292      10.237 102.542 100.502  1.00  0.00           H  
ATOM   4531  CA' SAM A 293      38.323  96.543 110.436  1.00  0.00           C  
ATOM   4532  CB  SAM A 293      37.712  97.725 111.332  1.00  0.00           C  
ATOM   4533  CG  SAM A 293      38.551  97.922 112.599  1.00  0.00           C  
ATOM   4534  SD  SAM A 293      37.531  98.240 114.061  1.00  0.00           S  
ATOM   4535  C5' SAM A 293      36.267  99.485 113.556  1.00  0.00           C  
ATOM   4536  C4' SAM A 293      36.774 100.653 112.615  1.00  0.00           C  
ATOM   4537  O4' SAM A 293      35.736 101.609 112.560  1.00  0.00           O  
ATOM   4538  C3' SAM A 293      37.999 101.454 113.080  1.00  0.00           C  
ATOM   4539  O3' SAM A 293      39.160 101.523 112.192  1.00  0.00           O  
ATOM   4540  C2' SAM A 293      37.461 102.930 113.402  1.00  0.00           C  
ATOM   4541  O2' SAM A 293      38.409 103.953 113.164  1.00  0.00           O  
ATOM   4542  C1' SAM A 293      36.257 102.973 112.486  1.00  0.00           C  
ATOM   4543  OXT SAM A 293      39.452  94.951 111.751  1.00  0.00           O  
ATOM   4544  N1  SAM A 293      33.427 107.164 111.181  1.00  0.00           N  
ATOM   4545  C2  SAM A 293      34.231 106.303 110.524  1.00  0.00           C  
ATOM   4546  N3  SAM A 293      34.915 105.251 110.989  1.00  0.00           N  
ATOM   4547  C4  SAM A 293      34.881 105.014 112.273  1.00  0.00           C  
ATOM   4548  C5  SAM A 293      34.211 105.866 113.100  1.00  0.00           C  
ATOM   4549  C6  SAM A 293      33.425 106.870 112.487  1.00  0.00           C  
ATOM   4550  N6  SAM A 293      32.547 107.609 113.175  1.00  0.00           N  
ATOM   4551  N7  SAM A 293      34.110 105.341 114.408  1.00  0.00           N  
ATOM   4552  C8  SAM A 293      34.887 104.267 114.341  1.00  0.00           C  
ATOM   4553  N9  SAM A 293      35.306 103.969 113.034  1.00  0.00           N  
ATOM   4554  C'  SAM A 293      38.426  95.273 111.248  1.00  0.00           C  
ATOM   4555  N'  SAM A 293      37.365  96.358 109.223  1.00  0.00           N  
ATOM   4556  O'  SAM A 293      37.388  94.736 111.541  1.00  0.00           O  
ATOM   4557 HN61 SAM A 293      32.355 107.393 114.145  1.00  0.00           H  
ATOM   4558 HN62 SAM A 293      31.887 108.153 112.634  1.00  0.00           H  
ATOM   4559  HA  SAM A 293      39.333  96.737 110.071  1.00  0.00           H  
ATOM   4560  HB1 SAM A 293      36.675  97.436 111.542  1.00  0.00           H  
ATOM   4561  HB2 SAM A 293      37.555  98.587 110.672  1.00  0.00           H  
ATOM   4562  HG1 SAM A 293      39.182  98.806 112.446  1.00  0.00           H  
ATOM   4563  HG2 SAM A 293      39.013  96.969 112.887  1.00  0.00           H  
ATOM   4564 HO2' SAM A 293      38.615 103.853 112.217  1.00  0.00           H  
ATOM   4565 HO3' SAM A 293      38.983 102.058 111.400  1.00  0.00           H  
ATOM   4566  H01 SAM A 293      34.953 103.468 115.068  1.00  0.00           H  
ATOM   4567  H02 SAM A 293      36.920 100.328 111.577  1.00  0.00           H  
ATOM   4568  H03 SAM A 293      38.272 100.905 113.990  1.00  0.00           H  
ATOM   4569  H04 SAM A 293      37.269 103.032 114.477  1.00  0.00           H  
ATOM   4570  H05 SAM A 293      36.597 103.299 111.496  1.00  0.00           H  
ATOM   4571  H06 SAM A 293      34.457 106.536 109.486  1.00  0.00           H  
ATOM   4572  H07 SAM A 293      37.545  95.581 108.570  1.00  0.00           H  
ATOM   4573  H08 SAM A 293      37.225  97.212 108.664  1.00  0.00           H  
ATOM   4574  H09 SAM A 293      36.409  96.194 109.571  1.00  0.00           H  
ATOM   4575 H5'1 SAM A 293      35.678  99.828 114.415  1.00  0.00           H  
ATOM   4576 H5'2 SAM A 293      35.587  98.964 112.870  1.00  0.00           H  
ATOM   4577  N   ACT A 294      36.834  96.309 116.761  1.00  0.00           N  
ATOM   4578  CA  ACT A 294      37.577  95.540 118.015  1.00  0.00           C  
ATOM   4579  C   ACT A 294      36.855  94.554 118.941  1.00  0.00           C  
ATOM   4580  O   ACT A 294      35.656  94.364 118.839  1.00  0.00           O  
ATOM   4581  CE  ACT A 294      35.842  97.350 117.343  1.00  0.00           C  
ATOM   4582  OXT ACT A 294      37.571  93.962 119.753  1.00  0.00           O1-
ATOM   4583  HE1 ACT A 294      36.359  98.074 117.974  1.00  0.00           H  
ATOM   4584  HE2 ACT A 294      35.305  97.801 116.507  1.00  0.00           H  
ATOM   4585  HE3 ACT A 294      35.135  96.741 117.905  1.00  0.00           H  
ATOM   4586  H1  ACT A 294      37.916  96.364 118.645  1.00  0.00           H  
ATOM   4587  H3  ACT A 294      38.435  94.971 117.655  1.00  0.00           H  
ATOM   4588  H01 ACT A 294      36.248  95.677 116.197  1.00  0.00           H  
ATOM   4589  H02 ACT A 294      37.533  96.645 116.084  1.00  0.00           H  
END
